# Supplementary material for: Resting-State Temporal Synchronization Networks Emerge from Connectivity Topology and Heterogeneity
Source: PLoS Comput Biol. 2015 Feb 18;11(2):e1004100. doi: 10.1371/journal.pcbi.1004100 (PMC4333573; doi:10.1371/journal.pcbi.1004100)
Supplement: S1 Dataset — Each volunteer underwent two scanning runs (blocks). For each recording session (subject and run), BOLD time series were averaged over the corresponding 66 brain regions of the brain atlas. Each file subXblockY.txt contains the time series of all 66 brain regions from subject X and run Y. The labels of the brain regions are contained in file ROIs_Labels.txt. (ZIP) [file pcbi.1004100.s006.zip › DataSet S1/subj24_block2.txt]

 -2.9557751e-001 -4.7248023e-002 -4.6281280e-001 -6.5092293e-002 -2.9479497e-001 -6.3407397e-003  6.2217585e-001  2.8675287e-001 -2.3735556e-001 -3.4725175e-001  8.4433976e-002  2.0340051e-001  4.9369887e-001  9.6100218e-001  3.5086673e-001  3.4722412e-001 -3.8229195e-002  7.9610436e-001  5.1084496e-001 -1.2580462e-001 -7.7156175e-002 -2.8023332e-001 -2.0929096e-002  3.3516794e-002  4.0154823e-001 -2.4914713e-001 -1.5480323e-001 -7.7264145e-001 -4.5530094e-002 -6.5579249e-001  2.1012201e+000  1.0978583e+000  7.4827261e-001  8.3136617e-001  9.4290002e-001  1.5406140e+000 -2.1132115e-001  4.5098965e-001 -9.1273064e-001 -1.9513668e-001  6.2363991e-001  4.8816323e-001  1.1208523e+000  4.0260288e-001  2.1935839e-001 -1.5102971e-001  9.8023851e-001  8.2637057e-001  2.9733988e-001  4.6032607e-001  3.4758814e-001  4.1973754e-001  7.8127484e-001 -5.8559510e-004  5.1348427e-001  1.1222392e+000  8.8948109e-001 -7.1277090e-001  6.7721847e-003  9.9090367e-001  6.2068057e-001 -6.8852606e-002  4.0296149e-001  6.9736652e-001  6.2634955e-001  7.8865498e-002
  1.0876957e-001 -6.8222786e-001 -4.3827716e-001  2.4776567e-001  3.0366668e-001 -1.5493619e-001  1.0243261e+000  8.1643264e-001 -3.2669887e-004 -2.1187060e-002  4.2320925e-001  5.7421332e-001  1.1006579e-001  5.2390985e-001  8.9161386e-001  8.0853795e-001  3.1188794e-001 -1.6759599e-001  9.2994846e-001  2.0162782e-001 -4.5225618e-001 -1.7102459e-001  1.2773177e+000  9.4029527e-001  6.7766337e-001 -2.3336546e-001  8.3565015e-001  5.2271431e-001  4.4996521e-001  2.6899579e-001  1.1778285e+000  3.9746167e-001  1.2093660e+000  1.1644722e+000  7.4366313e-001  1.3144336e+000  5.0375282e-001  6.5529552e-001  4.7619429e-001  5.2835350e-001 -1.0705388e-001  6.7424748e-001  1.0190293e+000  1.2240206e+000  6.1287673e-001  5.0401297e-001  7.3178965e-001  1.2542417e+000  3.4689491e-001 -9.2435042e-003  5.1989358e-001  6.2522994e-001  6.2433547e-001  1.5920472e-001  7.4469312e-001  9.3916629e-001  2.9944491e-001 -6.6602211e-002  9.0843455e-001  1.0798814e+000  5.1017062e-001  4.2121083e-002 -7.8734723e-002  4.6692191e-001  2.3392483e-001  4.0197975e-001
  9.9914321e-001 -3.1197623e-001 -5.2091504e-001 -5.3211332e-001  2.2691318e-001  5.1187201e-001  1.3244848e+000  5.9839182e-001  2.0010668e-002  1.4350861e-001  2.7988514e-001  1.5360070e-002  4.9454912e-001  5.1290426e-001  4.5196506e-001  3.8795555e-001 -9.6068177e-003 -2.6594048e-001  5.4893482e-001 -2.2185800e-001  1.0414060e+000 -1.7334715e-001 -2.6848505e-001  4.1454876e-001  4.1842116e-001 -7.8600037e-001  2.7825418e-001  4.8274468e-001  6.9038547e-001  4.8849961e-001  2.9574991e-001  2.2222630e-001  4.5948213e-001  9.1834573e-001  1.3046774e-002  2.0033194e-002  4.3868677e-001  7.0695062e-001  1.2038159e-001  1.7020191e-001 -3.7355171e-001  2.1485870e-001  2.7232207e-001  6.9884770e-001  1.5852603e-001  3.3664494e-001  2.8667453e-001  9.1906015e-001 -8.8801087e-002 -1.1476815e-001  3.7189492e-001  7.6827097e-001  1.2236441e+000  2.9553469e-001  9.8997775e-001  9.5491397e-001  3.2472791e-001 -1.2575410e-001  4.9223264e-001  1.4412996e+000  9.6256515e-001  2.5715593e-001 -2.3585379e-001  3.5178576e-001  4.8317910e-001 -1.7401481e-001
 -4.5789233e-002  4.7728673e-001 -7.0079312e-001  1.3045051e-001  1.1751851e-001 -7.0581180e-001  8.8642857e-001  8.8943172e-001  2.7527378e-002 -2.5270572e-001  7.9587795e-002 -3.2009839e-002  2.9879219e-001 -1.0109973e-001  3.7595852e-001  6.9707361e-001 -7.3363207e-001 -6.4019188e-001  8.6301716e-003 -4.2016585e-001 -3.8694213e-001 -3.0056937e-001 -2.0407138e-002  1.7451386e-001  4.3325616e-002 -6.0914301e-001  3.7783331e-001  7.8984669e-001  4.9800642e-001  1.2645727e-001 -5.0311923e-001 -1.0104042e-001  8.6331900e-001 -6.0577858e-001 -1.4044097e-001 -2.7578254e-001 -5.1198320e-001  2.8408652e-001  4.5939141e-001 -1.4098861e-001 -5.7913255e-001  1.5821838e-001  4.6206512e-001  3.0888362e-001  2.3171521e-001 -1.3169866e-001 -6.7408756e-003  8.3587424e-001  2.2628547e-002  4.3732428e-003  6.5065429e-001  4.4053567e-001  1.8764860e-002  2.3122875e-001 -3.0389225e-001  5.7086888e-001  6.5863684e-001 -3.8877074e-002  8.0686321e-001  9.7883927e-001 -5.8628258e-001  2.8157481e-001 -2.1212742e-002 -1.2294993e-001  1.4420956e-001  3.0083762e-002
  8.0710404e-001 -4.2498196e-001  8.0046595e-001  7.6068338e-001  3.8551268e-001  8.8497548e-001  1.2545208e+000  1.0998180e+000  2.3720055e-001  3.4431273e-001  5.3851480e-001 -1.0672432e-002 -9.1200135e-002  2.5917819e-001  1.1476911e+000  7.5529401e-001 -9.3639434e-001 -3.1387631e-001 -4.7400681e-002 -4.0111681e-001 -5.0159801e-001 -4.0151386e-001  1.6291356e+000 -2.2121792e-001  7.0715586e-002 -1.7270825e-001  5.3318538e-001  9.2664910e-001  8.1304119e-001  5.4875291e-001 -7.8354534e-001 -3.4064468e-001  1.0798936e+000  5.0339612e-001 -3.4420123e-001 -8.3301434e-001  8.6765845e-002  7.1770082e-001  3.1685105e-001  9.6106061e-002  5.1508090e-002  2.2357391e-001 -1.9044844e-001  1.8018031e+000  1.0555819e-001  7.5719514e-001 -3.4598841e-001  1.9803543e-001 -2.6086671e-001 -3.7425469e-001  4.9221603e-001  3.2122385e-001  5.3296580e-001  3.5670123e-001 -2.1841309e-001  1.5027058e-001  2.2096323e-001  1.8019273e-001  6.4448724e-001  1.2648329e+000  7.2023467e-001  3.8360085e-003 -1.1810949e-001  4.5083308e-001 -6.6656344e-001  6.0574953e-001
  7.3242789e-001  1.2298749e-001  5.9762711e-001  6.3040711e-001  9.5647302e-002 -3.1488739e-002  2.9104576e-001  1.9098265e-001  3.3519149e-001 -5.5728638e-001 -3.6234794e-001 -2.4787744e-001  3.9023333e-001 -2.1705170e-002  2.0669150e-001  1.8859838e-001 -7.2225253e-001 -3.3898728e-001  4.1906514e-002 -2.8900128e-001  3.1207188e-001  1.0373862e-001  2.2227694e-001  7.6988499e-001 -1.9290712e-001  3.1200380e-001  3.2354723e-002 -5.1373215e-001 -2.4058719e-001  2.9633572e-001 -3.5297744e-001 -3.0879684e-001 -3.7654880e-002  8.0530616e-002 -7.9954045e-001 -5.5038630e-001  2.6389607e-001 -6.6366598e-001 -8.2957872e-001 -1.6565720e-001 -1.7991309e-001 -3.1637443e-001  2.0569780e-001  5.7191115e-001  2.0370626e-001 -3.7961101e-001 -3.1386753e-001 -1.5247465e-001 -2.4048806e-001 -4.9867630e-002  2.0308879e-001  1.3382321e-001  3.4019761e-001 -1.2083588e-001 -3.7932240e-001 -3.4164567e-002 -2.8302598e-001 -4.4057900e-001 -2.9068676e-001  2.2420184e-001  2.9101492e-001  1.4404657e-001  4.9046931e-001 -4.4388986e-001 -3.5946603e-001  7.8054031e-001
  9.7339273e-001  5.1836508e-001 -3.3561394e-002  1.0779192e+000  4.2485267e-003  3.3807705e-001  5.5160836e-001 -6.1458296e-002 -7.1923572e-002 -4.3857897e-001 -6.8576904e-001 -4.0046383e-002  1.8450947e-002 -7.9462147e-002 -3.9523485e-001  7.2301145e-002 -3.5470982e-001 -7.5618345e-001 -5.8553669e-001 -1.4154814e-001  1.0719069e-001 -3.9292328e-001  7.6157700e-001 -1.1286061e-001 -5.0534280e-002 -8.0129866e-002  1.3510788e-001  4.6311846e-001  1.3629803e-001 -3.1907425e-001 -4.9102518e-001 -4.4848611e-001 -8.2314538e-001 -5.1485275e-001 -6.8715477e-001 -1.8940408e-001 -3.2487250e-001  6.5613858e-001  8.8229274e-001  3.5518417e-001 -6.2313586e-002  5.1243693e-002 -2.1048704e-001  1.1129308e+000  1.4388910e-001 -3.0299983e-001 -2.1496851e-001  4.4078206e-001 -1.2665912e-001  2.9943736e-001 -1.2369152e-001 -1.9976866e-001  3.7025378e-001 -3.7149155e-001 -3.6332858e-001 -2.4410497e-001  4.2626786e-002 -2.1477549e-001 -4.3889065e-001  5.8380082e-001  3.1553536e-001 -2.6607824e-001  8.4323724e-001 -4.1849691e-001  4.0653567e-001  3.7046208e-001
  1.1054529e+000  9.0136704e-001 -6.4053485e-003  1.0123791e+000  1.3043465e-001  7.4536215e-001  2.6495680e-002 -4.5455630e-001  9.6397047e-002  2.7623722e-001 -3.4979983e-001 -1.0358096e-001 -3.3177466e-003 -1.3998191e-001  3.5431900e-001  4.5722252e-002 -1.8114634e-001 -4.2029235e-001 -4.8426327e-002 -2.9790643e-001  4.5746509e-001 -3.7917146e-001  3.6815110e-001 -5.2219073e-001  3.4196645e-002 -2.6882495e-001  2.4479302e-001  3.2050747e-001  1.0839838e-001 -2.2008031e-001  2.9473156e-001  6.0831677e-001  5.3524710e-001  2.1387093e-001 -1.5930000e-001  6.7268645e-001 -2.4972204e-004  5.6091147e-001 -2.0001646e-001  2.6285214e-001  1.5333633e-001 -6.9471228e-003 -1.2460715e+000  1.2828098e-001 -1.2714052e-001 -5.2443524e-001 -1.6846226e-001  2.1628676e-001 -1.3605258e-001  4.6736641e-001  1.1325510e-001  3.2868753e-001  2.9045788e-001  1.4508437e-001  1.6466076e-001 -1.3145722e-001  1.1432951e-001  1.8790096e-001 -3.9803408e-001  1.3806184e-001  1.1337716e-001  3.7561137e-001 -8.8001610e-003 -3.1376993e-001  9.8935608e-001  1.2571806e+000
  9.3537995e-001 -2.5734276e-002  9.1959904e-002  1.3977205e+000  5.9449775e-002  1.8255506e-001  9.5697197e-002 -1.9858346e-001 -1.3093058e-001  6.8578027e-002 -3.4766073e-002  6.1381719e-001  1.0634395e-001  5.1569862e-001  3.7908588e-001  6.1487821e-003 -4.4529003e-001  4.7659847e-002  4.5065955e-001  8.3482935e-002  7.6707216e-001  2.1046880e-001  9.6330554e-002 -4.9453341e-001  6.7126487e-002  3.3947067e-001  6.4462822e-001  5.7610093e-001  2.6288465e-001  2.9988184e-001  2.9786219e-002 -4.4282204e-001  7.6544895e-001  1.0023546e-002 -2.9359910e-001 -4.0457193e-001  4.6542650e-001  1.4089168e-001  8.4650552e-001  1.0727990e+000  2.6555086e-001  2.8194760e-001 -2.8250359e-001  7.9037151e-001  1.3225952e-001 -3.4711473e-001 -4.8906140e-001 -7.9253558e-002  1.7988074e-001  4.5437191e-001  8.2406017e-001  5.1477970e-001  1.2016352e+000  3.8225583e-001  2.9269129e-001  6.0030667e-001 -6.3340550e-001  1.2177748e-001 -3.8046144e-001  8.4682073e-002  6.2941825e-001  1.0939026e-001  6.7171100e-001 -1.9727840e-001  3.7968319e-001  1.4404684e+000
  1.6195126e+000 -1.7981046e-001  5.7092643e-001  4.1915431e-001  5.2398527e-002  1.0188408e+000 -5.1474317e-002 -1.0034679e-001  2.5687559e-001 -3.0159977e-001 -1.1570324e-001  3.1172276e-001  1.4746633e-001  3.2104779e-001  2.8313836e-001  9.7080157e-002 -7.7809503e-001 -6.5994565e-001 -6.6530824e-002  4.2811078e-002 -2.2432194e-001 -2.6971677e-001 -3.6360077e-001 -6.9807485e-001 -3.3255477e-001  2.3336634e-001  3.0356187e-001  6.7167200e-001  4.1314326e-001 -9.7975744e-002 -6.6476951e-001 -1.4830390e-001  7.2255578e-001  6.9433442e-001  2.0173960e-003  3.3584420e-002  1.8480510e-002  7.1089585e-001  7.0962037e-001  1.0091163e+000  6.5702070e-001  5.1000457e-001  2.7953421e-001  1.1066717e-001  1.6009439e-001 -1.3728392e-001  2.3359297e-001 -3.8700125e-001 -4.3583446e-002  5.2014726e-001 -9.2553100e-003 -3.2483137e-001 -2.7401907e-002 -4.2351085e-002 -4.1122546e-001 -2.9652136e-001 -1.6050619e-001  1.3777813e-001 -6.3701400e-001 -2.8887777e-001  7.8038661e-001 -1.2405143e-001  3.9616032e-001  5.5190327e-001 -3.0602732e-003  2.3898958e-001
 -5.3785641e-001  6.2704123e-001  1.2590734e+000  1.2276685e-002 -6.4194181e-002  7.0492191e-001 -4.4821447e-001 -8.4408090e-001  2.6811140e-001 -5.1056860e-001 -4.9357681e-001  3.4063770e-001  3.2246824e-001 -2.6880349e-002 -7.0114233e-001 -1.1268150e+000 -1.1126317e+000 -7.8685785e-001 -1.2076361e-001 -5.9203671e-001 -4.0224471e-001 -2.3024627e-001 -1.3439902e+000  3.4814464e-001 -1.9474420e-001  2.5609778e-001 -4.1011948e-001 -6.0348504e-002 -4.3231118e-001 -9.5140850e-001 -4.5378535e-001 -3.5806882e-001 -1.5271999e+000 -6.3925142e-001 -1.8153195e-001  4.4932250e-001 -6.3793456e-001 -1.5617231e-001  9.1901789e-002 -7.3729378e-002  1.4962048e-001  4.5973394e-001  9.6386607e-001 -5.4899370e-001 -3.6099671e-002 -6.2815361e-001 -2.7738598e-001 -6.1528013e-001 -2.5035223e-001  1.4370175e-001 -1.0774665e+000 -7.2157680e-001  4.5309600e-001  2.1630454e-001 -3.1885951e-001 -5.0440156e-001 -3.1449730e-001  7.6560482e-002 -1.0952310e+000 -5.4775052e-001  1.4945931e+000  1.2157148e-001  1.0066166e-001 -1.7975747e-001  1.8834963e-002  1.0173155e+000
 -1.8281650e-001 -6.4449474e-001  6.5536957e-002 -6.5720113e-001 -2.5483401e-001  6.9174057e-001 -5.7189580e-001 -4.4786412e-001  4.1641656e-001 -6.4284445e-001  1.3888577e+000  1.1295596e+000 -1.4272440e-002  9.1099558e-001  2.4674406e-002 -5.0503727e-001  1.3231710e-001  1.4393239e+000  4.9795311e-001  9.7812100e-001 -9.0142110e-002 -4.2191235e-001  5.3027268e-001  1.8741374e+000 -2.3694213e-001  1.0879725e+000 -3.3547685e-001 -2.0948916e-001 -6.0330510e-001  3.8667666e-003 -2.5882553e-001  8.1563071e-002 -5.8020900e-001  7.7807710e-001  1.7609152e-001 -5.6912295e-001  8.7415461e-001 -1.1027411e+000  5.4457726e-002 -2.2954590e-001  5.2998016e-001  3.1402253e-002  2.2877305e+000 -3.4610055e-001  7.3846362e-001  1.1564544e+000  6.4939192e-001  5.4128176e-002  4.9269521e-001 -3.4174469e-001  3.3726306e-001 -3.7760734e-001  1.1111785e+000 -4.7853029e-001 -2.0413636e-001  5.4600595e-001 -1.1700442e+000 -6.5911843e-001  1.6107385e-001 -1.2729748e+000  6.4108104e-001 -7.6421598e-001  1.4258171e+000 -7.0112578e-001  1.2570411e-001  2.2661179e-001
  3.9340123e-001 -1.1148848e+000 -1.0501381e+000 -3.7082458e-002 -4.0625530e-001  2.0175666e+000 -8.3591013e-002 -5.4702590e-001 -1.0745726e-001 -2.8874446e-001 -3.8751259e-002 -9.5483314e-002  3.5520908e-001  2.2472297e-001  9.7327535e-002 -4.9712674e-001  1.6154926e-002 -5.9980420e-001 -1.5489530e-001  3.0713850e-001  1.5316416e-002 -3.3895351e-002  1.1428647e+000  2.6692668e-001  5.2573804e-001 -3.1346580e-001 -5.9188341e-002  2.2171139e-001  1.6428222e-001 -9.2941398e-002 -8.4531048e-001 -1.7440453e-001 -2.9764460e-002  3.2569468e-001  4.4619253e-002 -1.4449105e-001  5.8565366e-001  5.8988710e-001  1.6885407e-001  5.1802700e-001  6.5465494e-001  4.3399934e-001  8.9603531e-002  2.1531530e-001  8.8261426e-001 -6.6395527e-002  4.8218459e-001  5.5691862e-001  5.1612049e-001  2.9351887e-001  3.0183820e-001  4.7939852e-001  9.2523701e-001  1.0318170e+000  1.8844176e-001  6.0540717e-001  5.4053655e-001  2.8745499e-001 -1.8173769e-001  1.2803095e-002  1.7547428e+000  4.6360411e-001 -3.3046327e-001  1.0635932e+000  1.2006792e+000  9.9698051e-002
 -9.2855173e-001  2.0207943e-001  8.5161682e-001 -5.7582430e-001 -4.5452884e-001  1.4818022e+000 -8.8953071e-001 -1.0457785e-001 -3.7956582e-001 -7.5234583e-002  2.1346384e-001  2.8468863e-001  7.7599418e-003  7.2901607e-001  5.0452500e-001 -3.4782200e-001  2.8109513e-001  1.0142983e+000 -2.1542825e-001  8.4101326e-001 -1.8315697e-002  7.3338903e-001  1.1461963e+000  7.0867924e-001  4.1993383e-001  6.0227770e-001 -1.0406992e+000 -3.9410732e-001 -7.3871869e-002  8.0848888e-001  2.5813665e-001  4.4884092e-001 -5.8381194e-001 -5.9909046e-001  5.3212617e-001  1.6437354e-001  1.0753454e+000  3.5881840e-001 -3.6169332e-001 -4.2933967e-001  1.9244374e-002  3.2068531e-001  5.7467595e-001  7.0878227e-001  2.0992760e-001  1.1640040e-001  6.0671818e-001 -1.3044568e-001  8.6495677e-001 -2.1127019e-001  4.7533653e-002  5.9613155e-003  8.3666466e-001 -2.6174247e-001  1.0473395e+000 -3.5026362e-001  1.7231877e-001  2.1689602e-001  3.8504203e-001 -6.4857539e-001  9.5695137e-001  5.0588532e-001 -1.0318812e+000  3.5642859e-002  3.9880241e-001  1.5633390e-001
 -4.3332798e-001 -2.0951755e-001 -3.6093093e-001 -1.0479805e+000 -4.2434601e-001  7.1824337e-001 -1.2207004e+000 -9.4677245e-001 -7.2443546e-002 -6.4621835e-001 -6.2625800e-001 -1.2370481e+000 -6.0621579e-001 -7.0928595e-002 -9.0355012e-001 -1.1487198e+000  2.9160236e-002 -9.7636273e-002 -2.7665224e-001  4.3216911e-001 -7.0345857e-002  7.0781453e-002 -4.8261769e-001  1.4647871e-001  2.8449070e-003  5.4235043e-001 -7.9776276e-001 -7.1720227e-001 -8.7291524e-001 -3.5848083e-001 -2.4476361e-001 -6.0406451e-001 -6.1354127e-001  2.6773245e-001 -1.1598463e-001 -5.6595251e-001 -1.9167423e-001 -3.4593746e-001  1.8912048e-001 -5.0614578e-001  8.6648583e-001 -2.4950240e-001  1.0663043e+000 -1.1446965e+000  3.1055360e-001 -3.2169534e-002 -4.9780984e-003 -9.6016985e-001  1.1590585e+000  3.4614055e-001 -2.7925071e-001 -2.4365418e-001  7.4866059e-001 -1.3088788e-001  3.9994135e-001 -3.6340889e-001 -1.0958857e+000  3.6693143e-001 -2.9471309e-001 -1.2160640e+000  7.6862310e-001  5.6035571e-001  1.5776687e+000 -7.8444846e-002  5.5379712e-001  1.3416701e-001
  2.3233765e-001 -1.6984813e-001  8.9921301e-001 -2.1496550e-001  5.1158708e-002  3.2620135e-002 -5.1044098e-001 -8.7884758e-001 -4.4322179e-001  2.2177608e-002 -2.2413302e-001 -2.0592691e-001 -1.8822061e-001  4.3875599e-001 -9.5852730e-001 -1.0210163e+000  4.1028906e-001  1.0360765e+000  2.3302714e-001  1.0424465e+000  8.4677200e-001  6.5373671e-001  3.6920154e-001  9.1202276e-001  2.4674733e-001  6.6003111e-001  3.5719917e-001 -7.3091457e-003  3.2437689e-002 -9.7383759e-001 -1.9434075e-001 -4.5226679e-001 -1.1365907e+000  3.7956334e-001 -6.3265885e-002  9.0747254e-001 -3.3710852e-001  1.1038978e-001  6.5241810e-001  4.2430401e-001  7.9051763e-003  2.4942276e-001  1.1497095e+000  2.1476635e-001 -6.3690298e-002 -3.8694306e-001  3.5893058e-001 -3.2281735e-001  9.7756774e-001  8.8013877e-003 -3.3622771e-001 -7.0615695e-001  3.5202304e-001  3.0461363e-001  6.4116784e-001 -2.2979401e-001  2.0216100e-002  1.1982609e+000 -1.7267028e-001 -5.4973371e-001  5.5947432e-001  7.8153581e-001 -3.3368263e-001  4.5016882e-001  1.2584161e+000  2.6222908e-001
 -9.3673627e-002  3.5295953e-001 -4.3989095e-001 -3.7310798e-001 -5.2716475e-001 -6.8916108e-001 -6.4697105e-001 -1.2569396e+000 -7.0329210e-002 -8.2718900e-001 -1.1228024e+000 -1.3517445e+000 -5.7592580e-001 -5.7640657e-001 -8.2757342e-001 -1.0451030e+000 -1.9926832e-001 -7.5327234e-002 -7.6913953e-001 -2.6503370e-001 -3.0089243e-001  1.1314813e-001  3.3663518e-001 -1.1760405e-001 -3.6197845e-001 -4.6785953e-001 -6.8179757e-001 -9.6332569e-001 -1.0327653e+000 -6.0620916e-001 -5.2212429e-001 -4.9777349e-001 -1.3209231e+000 -7.9459535e-001 -5.1053808e-001 -4.3139377e-002 -4.0446429e-001 -6.6105983e-001 -1.6127719e-001 -3.3454848e-002 -4.4721678e-002 -1.9884431e-001  1.1375022e+000  5.1134824e-002  1.6148166e-001 -5.7358698e-001 -3.5594414e-002 -5.7021193e-001  4.7838075e-001  6.3595693e-001 -2.1943394e-001 -3.1457807e-001  2.2951380e-002 -3.2849602e-001 -4.7491412e-001 -4.7930458e-001 -9.3977786e-002 -5.3458973e-002 -8.0113935e-001 -6.7389673e-001  8.3932844e-002 -2.5236748e-001 -2.7541684e-001 -9.1471662e-001  2.4731775e-001 -4.2954592e-001
 -7.2708447e-001 -3.4140393e-001 -1.4494523e-001 -7.3957118e-001 -5.4916779e-001 -7.3699698e-001 -4.7535526e-001 -8.9110444e-001 -4.7449281e-001 -2.6760973e-001 -3.1786914e-001 -3.7627560e-001 -4.0746913e-001 -5.4361307e-002 -7.2692893e-001 -5.4700053e-001  2.8318199e-001  6.2464426e-001  3.3814201e-002  1.0224906e-001 -8.0865212e-002 -1.0992895e-001  3.9469678e-001  5.0330570e-002  6.2135755e-002  3.4894391e-002 -5.9418596e-001 -9.2087310e-001 -7.2776692e-001 -4.9808317e-001 -2.8920453e-001 -5.1535683e-001 -1.1481072e+000 -4.4688921e-001 -2.6299732e-001 -1.9292427e-001 -7.8612613e-001 -2.4434212e-001 -7.0172179e-001 -9.6321008e-002  8.2388946e-002 -2.7900706e-001 -8.7683207e-002 -2.3637817e-001  1.7373266e-001 -1.5017787e+000 -2.2216130e-001 -2.5592381e-001  7.8060449e-001  7.3737675e-001 -1.5286940e-001 -5.6110973e-001  1.1673783e-001  1.2212023e-001  2.7807708e-001  2.8613784e-002  1.5003028e-001  5.9190192e-001 -2.5177094e-001 -4.0336721e-001 -2.0904111e-001  4.7454482e-001 -6.2003234e-001 -3.0766753e-001  1.6752863e-001  4.2509959e-001
 -1.2248320e+000 -8.7038663e-001 -3.0959025e-002  2.8108038e-001 -5.2244794e-001 -1.1741054e+000 -6.1939523e-001 -9.7494294e-001 -1.3622746e-001 -7.9629242e-001 -4.3765976e-001 -1.6155711e+000 -2.7652727e-001 -4.5410134e-001 -9.0410366e-001 -6.7543245e-001 -1.4348123e-001  7.1677304e-001  5.3081512e-002 -4.2451258e-001 -9.7894822e-001 -2.2225895e-001 -4.4208324e-001  1.5751686e-001 -2.2733992e-001 -3.3366805e-001 -9.5573320e-001 -3.7981714e-001 -8.6864078e-001 -4.4317562e-001 -5.8474353e-001 -9.7208462e-001 -9.5913983e-001 -6.5271404e-001 -7.8710493e-001 -4.2108652e-001 -3.4444888e-001 -6.3005972e-001 -1.0191803e+000 -5.8902552e-001 -5.3729045e-002 -3.6099618e-001  5.7127485e-001 -3.3365815e-001  1.3968815e-001 -8.3475950e-001 -1.6889411e-001 -3.4472844e-001  8.5925858e-001 -2.4568072e-001 -1.7437798e-001 -4.4440372e-001  3.0556426e-002  1.2272787e-001  1.8095130e-001 -1.6624972e-002 -4.7157171e-001  5.3257612e-001 -6.6206247e-001 -4.7502897e-001 -1.6304105e+000 -1.9513952e-001 -9.7736875e-002 -2.1101829e-001 -9.3698931e-001  3.5462320e-001
 -4.9736134e-001 -1.8718221e+000 -2.7260383e-001 -7.0782621e-001 -8.2559725e-001 -1.3566712e+000 -7.0988145e-001 -1.0551606e+000 -1.5347458e-001 -1.8633972e-001 -6.8642110e-001 -6.6105970e-001 -1.4537630e-001 -3.3454878e-001 -1.1553539e+000 -8.9015955e-001  5.7348145e-001  3.8302784e-001  1.7441403e-001 -2.3241243e-001 -2.2106226e-001 -1.2614627e-002 -1.1748299e+000 -8.2202682e-001 -3.8805686e-001 -5.0644639e-001 -1.2339218e+000 -1.1249775e+000 -9.1132459e-001 -6.7654453e-001 -6.5670704e-001 -8.6038610e-001 -5.2092936e-001  2.1271853e-001 -3.0877224e-001 -3.5413155e-001 -3.6281985e-001 -8.1428103e-001 -7.3462381e-001 -9.3507492e-001 -3.0494068e-001 -2.4658221e-001 -2.0601349e-001 -1.0860223e+000  1.6367204e-001 -8.1160892e-001  8.4400800e-002 -6.9652518e-002  5.4513129e-001  2.6758535e-001  1.2141170e-001 -1.8214478e-001  1.6694031e-001  2.6749451e-001  1.6324201e-001  1.5794392e-001 -5.8346696e-001  8.1326646e-001 -5.2136309e-001 -4.9908081e-001 -1.0578557e+000  2.8551488e-001 -5.9520096e-001  2.7295504e-001 -5.4220684e-001 -7.5033228e-002
 -2.9975442e-002 -3.5836912e-001  8.8484028e-001 -1.5133450e+000 -5.2132161e-001 -6.8450852e-001 -1.0813477e+000 -7.7913071e-001  3.6975604e-001  2.7584057e-001 -1.9830972e-001 -1.8687750e-001 -1.7031619e-001 -7.1696372e-001 -5.8433242e-001 -3.4413732e-001  5.6784072e-001  3.2803512e-001 -7.7194549e-001 -1.9562480e-001 -2.9173982e-001  3.7260656e-002 -7.9817836e-001 -3.0791768e-001 -3.1625467e-002 -1.5554783e-001 -1.0482481e+000 -1.5184402e+000 -1.0959322e+000 -2.9499391e-001 -8.3824467e-001 -2.5371241e-001 -1.9279219e-001  5.9554243e-001 -7.2649127e-002 -3.9729742e-002 -3.1468297e-001 -1.0464584e+000 -6.2710620e-001 -1.2061096e+000 -1.4713694e-001 -8.6219075e-002 -5.3418513e-001 -9.9946854e-001  4.3179739e-003 -1.9086522e-003  4.2017195e-001 -5.9905792e-001  1.7919257e-001  2.9596637e-001 -5.4310903e-001 -3.3205588e-001 -4.0853177e-001 -1.1808310e-001  1.3338041e-001 -1.3374442e-001 -6.6890298e-001  9.4992352e-002 -7.7339175e-001 -8.5543947e-001 -8.5986055e-001  8.8588499e-003 -8.6423965e-001  5.4090446e-001 -1.4220198e-001 -5.1976840e-001
 -1.0128258e-001  1.5885285e-002 -3.3303657e-001 -9.8021140e-001 -7.3303336e-001 -4.3648506e-001 -6.9078050e-001 -5.3291335e-001 -6.4653564e-001  2.8810231e-001 -3.4697739e-002  5.8390824e-001 -4.7736512e-001 -3.1279914e-001 -8.0093959e-001 -5.3486154e-001  5.2355400e-001  1.4313058e+000  1.7783674e-001  2.4114610e-001  1.0520384e+000  6.8756462e-002 -4.2934765e-001 -3.6946744e-001 -1.5923641e-001 -3.0955775e-001 -3.2314299e-001 -1.8227577e-001  3.7089243e-001 -4.0594138e-001 -2.0668518e-001 -8.8267081e-002 -6.1994447e-001  5.6554054e-002 -4.6142621e-001 -3.0906650e-001 -2.5560565e-001 -7.2753308e-002  7.2938441e-002 -2.6194885e-001  7.3138920e-003 -4.9237466e-001 -9.9458010e-002 -1.6659991e+000 -3.7870931e-001 -6.6884422e-001  4.1957515e-001 -1.3251416e-001  7.0015655e-001  8.1548955e-001  1.8516995e-001 -3.9154454e-002 -3.0529824e-003  3.0667350e-001  2.4682285e-001 -3.6648055e-001 -4.4658060e-001  3.7942269e-001 -1.1243539e-001 -5.1061596e-001 -6.1464755e-001  1.9672629e-001 -7.1837117e-001  7.6836306e-001  4.6276617e-001  5.8092504e-001
 -1.3088354e-002  8.1917899e-001  1.7841255e-001 -1.0826614e+000  3.3126796e-001 -6.1253139e-001 -1.2369351e+000  1.5287852e-001  2.5794183e-001 -1.4472968e-001  3.9030737e-001  7.5112071e-001 -1.0786961e-002 -3.7812879e-001  3.4172603e-001  2.5767970e-001  6.6169104e-001  5.7078496e-001 -9.3649421e-001  3.2237652e-001  2.9826852e-001  7.9892404e-001 -1.1477265e+000 -1.0347998e+000 -5.2485046e-002  5.2760790e-001  6.9303681e-001 -1.8622652e-001 -1.0863501e-001  9.4087909e-001 -4.0656747e-001 -6.3718506e-001 -4.3870312e-001  8.8549766e-002 -6.5917125e-001 -7.1832945e-001  4.7605556e-001 -1.1521270e+000 -1.6210975e-001  1.0614230e-002 -3.3587510e-001 -4.4488674e-001 -7.5255182e-001 -1.3407412e+000 -5.8146938e-001  1.1549426e-001  8.4226654e-003 -4.5911820e-001 -3.0913176e-001  3.2625138e-001 -4.5524578e-002 -1.2349980e-001 -7.6207930e-001 -2.2993960e-001 -2.7922776e-001 -4.1291831e-001 -1.1192153e+000  3.6708192e-001 -3.3505088e-001 -1.2702918e+000 -1.7323964e+000  1.1941399e-002 -5.5238846e-001 -8.6101345e-001  3.8734995e-002 -9.0826830e-001
 -7.1075256e-001  2.5409415e-001  1.6637124e+000 -8.2557330e-001  4.5116240e-002 -5.5511518e-001 -8.5267019e-001  4.0028806e-001  5.5376603e-001  3.9819042e-001  5.7797277e-001  3.4296805e-001  3.9559085e-001 -5.7828410e-001  7.0600700e-001  7.0228314e-001  8.5622981e-001  4.7801288e-001 -7.8748777e-001  5.4648864e-001 -3.2943647e-001  8.4312135e-001  2.5046276e-001 -6.2423092e-001 -3.7523974e-002  2.7517690e-001  3.0735314e-002 -5.4065118e-001 -3.2674912e-001  4.2560450e-001  2.4606206e-001 -3.6044642e-002  3.9025407e-001  2.3715533e-001  1.0120273e-001  1.6438629e-001 -1.0352912e-001 -5.9091722e-001  1.9428777e-002 -3.8580184e-001  8.6589980e-001 -6.9862353e-002 -2.2450595e-001 -8.4108267e-001  2.1539633e-001 -2.0823634e-001 -3.5422905e-001 -5.6978815e-001 -3.7133835e-001  2.7253845e-001 -2.0660348e-001 -1.6406082e-001 -1.0662768e+000 -3.3516705e-001  2.5484489e-001 -3.6352897e-001 -6.5532452e-001  5.1084555e-001 -2.6481822e-001 -1.1790175e+000 -9.2539896e-001  7.2656867e-002 -4.0919287e-001  3.3023524e-001  3.4708714e-001 -2.9459123e-001
  9.6709745e-002  4.0238520e-001  1.2005070e+000 -9.2632820e-001  1.5657727e-001  1.3816384e-001 -2.9066817e-001  7.1237048e-001 -1.5180389e-002  7.6926171e-001  7.2242235e-001  2.0071943e-001  2.5823683e-001  2.4865033e-001  9.7180447e-001  6.6414913e-001  4.5474608e-001 -4.9552355e-001  1.4699483e-001  2.5784578e-001 -8.9541602e-002  3.1827241e-001 -7.5511129e-001 -6.0655542e-001 -1.8401171e-001 -3.0331085e-002 -9.7069527e-002  4.0774335e-001  8.7175587e-002  5.1379466e-001  2.5002211e-001  2.4096349e-001  3.6504364e-001 -2.6517118e-001  3.6814607e-001  3.3383503e-001  6.2417183e-001 -4.0186522e-001  1.6668722e-001 -2.6656125e-001 -1.6371690e-001 -3.4510229e-002 -6.9511614e-002 -3.4254001e-001 -1.6006704e-001  8.6721899e-002  2.3561360e-001  4.3668867e-002  1.7878644e-001 -8.2390774e-001 -3.1131231e-001 -7.9029739e-002 -5.7794595e-001 -4.4181298e-001 -1.0108306e+000 -4.2325394e-001 -4.5373689e-001  4.8903921e-001  2.6408481e-001 -2.1777579e-001 -4.4221855e-001  1.7931724e-002 -1.0382862e+000  4.9709345e-001 -4.1531001e-001 -1.2714472e-001
 -1.5983559e-001  9.2231978e-001  6.4734368e-001 -1.4022346e+000  9.0018805e-001  4.7305505e-001  2.7197308e-001  3.3263779e-001  3.8078559e-001 -1.0887361e-001  1.8553658e-001 -7.1116652e-001  2.2593909e-001  1.7158648e-001  4.8433184e-001  6.9113565e-001  3.6244401e-001 -3.1127440e-001  1.7450365e-001 -5.1296359e-002  1.5116452e-001  3.6292947e-001 -7.4686373e-001 -1.0226807e+000  3.4539821e-001 -1.6084518e-001  4.9967945e-001  1.1068130e+000  7.4134985e-001  3.1901379e-001 -3.3044080e-001 -4.6677157e-001 -2.6986358e-001  5.4239557e-001 -2.1537655e-001 -1.2161693e-001  1.1820099e-001 -4.0993617e-002  7.2131957e-001  7.2126458e-002 -4.7225606e-001  4.7538328e-001 -7.5213259e-001 -5.8755820e-001 -1.4189554e-001  5.4148462e-001  2.0274878e-001  1.3248961e-001  1.2615906e-002 -3.1422739e-001  1.6086340e-001  3.4854682e-002 -4.7142895e-001 -2.5237666e-001 -1.1148390e+000 -1.2180401e-001 -2.2935213e-001  1.5813596e-001  2.7705702e-001  1.5077228e-001 -7.9316045e-001  3.7881127e-001 -8.5166190e-001 -2.7479198e-001 -1.0313615e-001 -5.7943364e-001
  5.8406262e-002  4.4878633e-001  7.4651144e-001 -5.4028498e-001  9.8852163e-001  7.2402317e-001  3.4593380e-001  2.4486582e-001  4.9655343e-001  2.2936123e-001  4.1710748e-001  3.1722334e-001  3.1263690e-001  3.8002962e-001  5.4260166e-001  5.2352911e-001 -1.7290130e-002  1.2748751e-001  4.8409990e-002  2.3509775e-001 -2.9472507e-001  3.6961098e-001  7.6640270e-003 -2.8105248e-001  6.6167000e-002 -2.7938583e-001  7.2217748e-001  8.1641241e-001  5.7734947e-001  2.2439750e-003 -3.7629753e-001 -4.1634900e-001 -1.4409931e-002 -3.4724607e-001 -3.1856407e-001 -6.2148871e-001 -4.5002934e-001  2.9743291e-001  3.3196325e-001  4.3745840e-001 -4.5206725e-002 -4.2072902e-002 -8.6555748e-001  4.6421977e-001 -1.1755183e-001  2.2515960e-001  7.4367847e-002 -5.5278565e-002 -4.9082302e-002 -4.1214426e-001 -1.2714937e-001 -4.7833132e-001 -3.4547320e-002 -1.4335886e-001 -3.1081589e-001 -4.0073785e-001  2.7020442e-002  1.2383225e-001  2.9161066e-001  9.9767338e-002 -2.3774044e-001  3.3495492e-001 -4.9119784e-001 -4.3877088e-003 -1.2781986e-001 -5.4212048e-001
 -5.1170904e-001  1.9026766e-001  9.9568368e-001 -5.9352679e-001  6.5826048e-001  1.3348549e-001 -3.5854264e-001  3.1486018e-001  5.6291683e-001  5.1002551e-002  5.4869224e-002  4.7183153e-001  4.3425715e-001  2.3069573e-001  2.9990593e-001  1.9143291e-002  4.7125906e-001 -2.1327988e-001 -1.1499080e-001  2.1347821e-001 -7.6071790e-003  4.1048080e-001  6.9811862e-001 -1.1581244e-002  5.1729216e-001  2.8629077e-001  5.2212682e-001  3.0561827e-001 -1.2968069e-001  2.2360294e-001 -4.4386633e-001 -1.0906194e-001  5.6524143e-001  2.4692451e-001  1.9913618e-001 -4.5410053e-001  3.9763407e-001 -6.6406247e-001  2.2321274e-001  3.1788454e-001  1.9088564e-001  2.1749479e-001 -4.7566874e-001 -6.1146424e-001 -6.4548592e-002  3.6964155e-001 -3.5857698e-002 -3.8088679e-001 -4.8371068e-001  4.3069333e-001 -2.4960794e-001 -9.2549165e-002 -5.5457522e-001 -3.6003897e-001 -4.4634141e-001 -1.8430941e-001 -2.0828399e-001  2.0663881e-001  1.2250202e-001 -1.7205317e-001  1.4579224e-001  5.5886332e-001 -1.0424302e-001 -5.0714159e-002 -2.9307773e-001 -7.2428706e-001
 -3.6363219e-001  4.7651946e-001  3.4512542e-001  1.3934638e-001  9.0135375e-001  2.5353095e-001  3.2374377e-001  4.4493590e-001  3.0826824e-001  6.6934492e-001  6.3615909e-001  1.4592302e-001  4.1780833e-001  1.5533042e-001  3.7280883e-001  5.5805187e-002  9.7359680e-002 -3.5168113e-001  1.3382426e-001  4.7994514e-001  2.0251950e-001  1.1572351e-001  3.7523832e-001 -1.1867412e-001  3.0109898e-002 -1.2377309e-001  7.8998394e-001  1.2029424e+000  5.0683858e-001  2.0692728e-001 -3.2819862e-002  3.5528177e-001  4.6994768e-001  2.9338699e-001  3.6315020e-001 -6.7652289e-001 -2.9705636e-002 -1.7191695e-001 -1.7435710e-001  4.2548431e-001 -4.8209441e-001 -9.3613864e-002 -1.5793747e-001  3.6801465e-002  9.5874169e-002  4.9922659e-002  1.4961861e-001 -3.0848800e-001 -3.7747159e-001  9.0494660e-002 -6.4823902e-001 -9.2175735e-002 -3.5531838e-001  3.6919359e-002 -3.1882943e-001  2.0617235e-001 -1.4129976e-002  3.9771128e-001  2.5923000e-001  1.4911130e-001  3.3170188e-001  3.6254873e-001  3.1665991e-002  2.2544546e-001 -8.4026727e-001 -5.3021995e-001
  9.1222240e-001  4.7931510e-001  1.2937236e+000  9.9919842e-002  6.2710707e-001 -9.3153684e-001  5.3871997e-001  9.9617022e-002  5.0931886e-001  5.3035062e-001  6.6091010e-002 -2.2324348e-001  4.7857325e-001  1.9500090e-001  5.8962490e-002  8.3688604e-002 -1.9136146e-001 -5.0505643e-001  3.0524550e-001 -3.3048314e-002 -2.7155571e-001 -7.3163496e-003 -1.5102048e+000  6.4681823e-001 -1.2543357e-001  1.4495400e-001  5.8577925e-001  6.9448884e-001  5.0697625e-001 -7.9280062e-002  1.1666306e-001 -9.7932432e-002  4.4078456e-001  4.2375271e-001 -1.7894912e-001 -8.6104024e-002 -5.0616639e-003 -2.2976375e-001 -3.4369039e-001 -3.1185220e-002 -3.3473698e-001 -4.4031915e-001 -4.6899412e-002 -7.8952055e-002 -2.9277061e-001 -4.0145503e-001 -5.9904358e-002 -5.8570147e-001 -6.6335266e-001 -4.1948863e-001 -3.5365196e-001  1.6598871e-001 -4.7007040e-001  2.6265440e-001  2.3423054e-002  1.8935214e-001 -9.4460697e-002  2.6109943e-001  4.4020194e-002  2.4658031e-001  1.9618486e-001  1.0487853e-001 -1.8988113e-001  9.3431765e-001 -7.6841773e-001 -9.9870993e-001
 -3.0006172e-001  3.6414688e-001 -7.3979088e-002 -1.0116305e+000  2.7475133e-001 -3.6432577e-002  1.1327594e+000  3.7915397e-001  2.2161186e-001 -1.1018192e-001  4.8042516e-001  5.6779231e-001  2.2828985e-002  2.7647003e-001  7.5916707e-002  5.4075846e-001  7.5886858e-001  6.7652574e-001  8.8824163e-001  5.3301726e-001  3.1159617e-001 -1.6232290e-001  3.6386446e-001  8.1654435e-002  5.2734008e-001  5.0765063e-001  5.6998002e-001  6.0437435e-001  6.8295336e-001  1.8339742e-001 -4.5724651e-001  1.9988882e-001 -1.7465380e-001  1.8695686e-001  2.5005115e-001 -6.6636833e-001  8.4077261e-001  1.9030798e-001  1.1498492e+000 -2.0957718e-002 -2.7321956e-001 -1.1051750e-001  2.8129492e-002 -6.1300009e-001 -8.5614110e-004  1.3421776e+000  2.2437025e-002  5.3158441e-001 -5.6101260e-001 -7.4272934e-001 -2.2508737e-001 -1.5636963e-001  9.8311414e-002 -3.1969149e-001  1.3122435e+000 -1.2859104e-001 -5.0191008e-001 -3.5915047e-001  4.2273578e-001  8.3544424e-001  1.0194940e-002 -5.4819695e-002  1.1963475e+000  8.2029832e-001 -2.5224245e-001 -1.3801711e+000
  7.5409529e-001  8.4239984e-001 -6.7378538e-001 -5.1000013e-001  9.5754434e-001  3.0716435e-001  1.6476174e+000  1.2013199e+000  5.2505732e-001  2.6096428e-001  4.0631967e-001  4.8442773e-001  6.2667674e-001  1.1826379e-001  3.6343746e-001  8.3315850e-001  3.8651986e-001 -1.8640309e-001  6.0616148e-001  1.6402045e-001  2.2620494e-001  4.7149431e-002  9.1288496e-002 -6.0309934e-001  9.2491787e-002 -5.4378550e-001  1.5721518e+000  1.4785233e+000  1.1243728e+000  5.4013364e-001  5.6203971e-002  6.9460238e-001  5.0969099e-001  4.2887108e-001  3.1962917e-001  2.3543757e-001  5.9188301e-001  8.3914187e-001  3.3808958e-001  6.7886644e-001 -4.1003245e-001  2.6865318e-001 -9.5165304e-001  7.0061681e-001  5.5566564e-001  8.3622691e-001  3.7524953e-001  1.4942973e+000 -1.2291560e-001 -6.3764271e-002  1.4221336e-001 -7.8055115e-002 -2.4920574e-001 -1.5397998e-001 -9.1924635e-001  3.0657021e-001  8.0761589e-001 -3.2106524e-001  4.1403044e-001  1.0930031e+000  6.9214890e-001 -1.9905161e-001  4.7921956e-001 -1.1339848e-002  3.8231501e-001  1.0437317e+000
 -1.5152067e-003  4.9848813e-001  5.3355362e-001  9.2218728e-002  1.3883617e-001  3.0439948e-001 -1.5413812e-001 -6.7807081e-001  2.6783326e-001 -5.9077717e-001  4.3554283e-001  8.0585608e-001  4.3089189e-001  4.4040235e-001  3.4003718e-002  4.3248809e-001  3.3840709e-001 -7.2228843e-002  4.0283451e-001  9.9619538e-002 -2.1321335e-001 -7.0162728e-002  1.3368142e+000  2.2228794e-001  7.4430023e-001 -4.0770304e-001  4.0483991e-001  5.2460129e-002 -2.8571098e-001  1.1252529e-001 -5.8368822e-001 -7.4908697e-002 -1.8247697e-001  7.0823073e-001  2.0914989e-001  3.8580657e-001  3.8578275e-001 -3.5477267e-001  4.4891039e-001 -1.9514079e-001  7.4983727e-001  8.3574176e-001 -2.9040515e-001  3.6081210e-001  5.9059433e-001  2.9750631e-001  4.3623351e-001  7.5397559e-001  1.9207440e-001  9.8618844e-002  1.5405984e-001 -1.6242492e-001  3.7038854e-002  1.9662709e-001  4.9011799e-001  5.5529356e-001  5.8816270e-001 -4.2127322e-001 -4.4395400e-001 -4.2277863e-001  1.7023427e-001 -4.3890502e-001  1.9606459e-001  7.2393073e-001  3.9360042e-001  1.1943811e+000
  1.3062494e-001  1.5312673e-001  2.4328344e+000 -2.5046529e-001  1.9178291e-001 -2.3278061e-001 -3.6343568e-001 -6.4915466e-001  1.0708920e+000  2.2479842e-001  1.0752766e-001  7.7405786e-001  5.8488674e-001 -4.3990261e-002 -9.4285068e-001 -8.4957630e-001 -1.1088499e-001 -4.1230129e-002 -1.3645763e-001 -3.8245725e-001 -7.3334165e-001 -1.2167749e-001 -2.3494797e-001  4.3063602e-001  5.1858586e-002  2.2189445e-001  3.9087775e-001  1.5116631e-001 -1.7389589e-001 -1.5431441e+000  6.8787346e-001  3.5772826e-001  1.9755432e-001  5.5012484e-001  9.4502449e-001  9.9822034e-001 -5.4738140e-001 -2.5418928e-001  2.8130041e-001  6.2231755e-001  5.1745075e-001  3.2859639e-001  1.2023324e+000 -5.5844144e-001  1.8845532e-001 -7.1305332e-001  1.4636723e-001 -3.0133116e-001  1.2035503e+000  3.6972565e-001 -1.5976709e-001 -3.1626906e-001 -5.3686362e-001  8.8972047e-002  9.9057069e-001  6.0418579e-001  6.4837569e-001  2.9303854e-001 -1.3213919e-001 -5.9192604e-001 -1.7035441e-001 -2.2624499e-001  8.4868577e-001  1.3097961e-001  7.3154306e-001  3.9223778e-001
 -2.5147940e-001 -2.0578072e-001  6.8533996e-001  9.1972409e-002 -3.7007890e-001 -1.3348639e-002 -5.4251961e-001  2.5438687e-001 -2.8657768e-001  1.5003783e-001  7.5458544e-001 -6.0527725e-001 -1.5601481e-001 -2.6626343e-002  8.7315821e-001  6.2174000e-001  2.3908566e-001  1.0412056e+000  1.7493975e+000 -1.1118881e-002 -9.7699779e-001 -4.0341302e-001 -6.7199382e-001  1.3591913e-001 -3.2417661e-001  1.7713870e-001 -3.8782944e-001 -4.0555802e-001 -5.7377707e-001  1.6000126e-001 -6.9520353e-002 -2.4088517e-002  3.9081398e-001 -8.4003999e-002 -2.3855932e-002  9.2332444e-001 -4.6889218e-001  2.0635194e-001 -9.4407582e-001  1.9490065e-001  5.2748891e-001  3.5692416e-001  5.1645047e-001 -9.2783352e-001 -6.3722768e-003  2.9701799e-001  1.1057970e-002  4.6867457e-001  2.9991697e-001  7.7480807e-001 -1.9802949e-001 -1.4068165e-001  1.6814557e-001  4.3812096e-001  1.2056724e+000 -1.3143976e-001  6.8233363e-001  2.0803439e-001 -4.5524530e-001 -6.5198925e-001 -5.9553015e-001  4.4107669e-002 -6.1332452e-001 -4.0992671e-001  1.6011058e+000 -4.0227010e-001
  3.7799169e-001  2.0548444e-002  4.0782600e-003 -2.4315001e-001 -2.3997150e-002 -1.4878624e+000 -1.4095197e-001 -8.0701246e-001 -3.9342841e-001 -3.9223132e-001 -1.0936617e+000 -1.9567802e-001  5.6169882e-002 -6.2807782e-001 -5.7526795e-001 -3.5011802e-001 -8.0713366e-001 -5.9533346e-001 -3.8569334e-001 -5.2722200e-001 -2.6440891e-001 -1.2152314e-001  2.9116937e-001  4.5686439e-001 -3.3169217e-003 -8.6940345e-001 -3.7299299e-001 -5.7027440e-002 -6.8358180e-001 -1.9619836e-001 -8.4480219e-001 -1.0603318e+000 -5.7060385e-001 -7.5262266e-001 -3.7333622e-001  2.7928247e-001 -9.1090244e-001 -2.2492718e-001 -6.7338909e-001 -2.8520209e-001 -9.2662136e-001  4.0901698e-001 -5.1883618e-001 -6.3625635e-001 -1.1781527e-001 -7.5210080e-001  2.8099044e-001  6.2817494e-001 -5.4950323e-001  7.5063375e-001 -1.1878350e-001  4.1813463e-001 -1.0839369e+000 -4.7555373e-002  7.7454857e-001 -2.6469182e-001  1.5137282e-001 -2.2571935e-002 -5.5651608e-001 -4.4026962e-001 -1.7147142e+000 -3.3642458e-001 -5.9915305e-001  1.1848102e-002  1.9163156e-001 -3.4574369e-001
  4.9046295e-001 -1.0556175e+000 -2.4987139e-001  8.2527879e-001 -9.7136152e-001 -9.7515569e-001  3.4303192e-001  5.8247712e-002 -3.9259101e-001 -6.7292521e-001 -1.3541072e+000 -1.6480927e+000 -4.2194004e-001 -5.5083483e-001  5.3720777e-001  2.0348939e-002 -1.5359494e+000 -1.0857125e-001  1.0334627e-001 -5.4909372e-001  1.0329077e-003 -9.7782869e-001 -1.4620796e+000 -8.9366411e-001 -6.4285915e-001 -9.9984222e-001 -2.1513974e-001 -2.1891411e-001  3.2119808e-001  1.1988469e-001 -1.0243376e+000 -1.4450066e+000 -2.3056335e-001 -1.3634085e+000 -1.0570229e+000 -7.7743776e-001 -5.6606978e-001  6.9825793e-001  7.8149815e-002  5.5480278e-001 -9.9301526e-001 -5.4390679e-001 -1.6250336e+000 -3.6843973e-001 -6.6211344e-001 -5.8286357e-001 -6.9825792e-001  8.7816606e-001 -7.5513470e-001 -2.8784691e-001 -9.0480105e-003  8.6706030e-002 -8.6927996e-001 -1.2944441e-001 -5.3882212e-001 -1.1652306e+000 -5.3159653e-002 -1.4872976e-001 -4.0133512e-001  1.6081360e-001 -2.0687905e+000 -1.5075712e-001 -8.8130979e-002 -9.4726162e-002 -8.4990752e-001 -6.5638035e-001
  8.0351490e-001 -7.5551443e-001 -1.8749645e+000  6.3275409e-001 -2.9596105e-001 -1.0896381e+000  6.5246126e-001  1.8587885e-001 -6.2772867e-002 -6.5239270e-001 -1.6663528e+000 -7.5912265e-001  5.0098012e-002 -5.2122153e-001 -3.2050182e-001 -6.1381754e-001 -1.3597662e+000 -8.4731219e-001 -2.6690926e-003 -8.4186380e-001 -7.3143922e-001 -6.3949933e-001 -1.4365151e+000 -3.8402916e-001 -7.5413491e-001 -3.3449035e-001  4.8161622e-003 -3.0823187e-001  7.0676422e-002 -1.6878563e-001 -1.0517413e+000 -4.2963150e-001 -1.5818807e+000 -1.7709754e+000 -2.9784831e-001 -8.2829884e-001 -1.9450866e-001  8.6870549e-001 -1.2083945e-001 -2.2034179e-001 -3.5217984e-001  7.7947378e-003 -7.6348416e-001  2.2221377e-001 -3.6366098e-001 -2.0272367e-002 -5.6310762e-001  6.4260616e-001  1.9468275e-001 -3.6730721e-001  9.9062400e-002  2.5167478e-001 -4.5393012e-001 -3.2352840e-001 -1.8076666e-001 -6.8315001e-001  1.8939553e-001 -2.3498254e-001  1.1990092e-001  4.7371456e-001 -1.3533769e+000 -5.1582145e-001  5.4987798e-001 -9.6302117e-001 -9.8696027e-001 -3.7404129e-001
 -3.4286701e-001 -7.0036747e-001 -3.7705875e-001  8.3194752e-001 -4.9354826e-001 -8.7344782e-001  4.6265438e-001 -1.4922791e-001 -6.4734463e-001 -1.5488524e+000 -1.0071239e+000 -4.8621921e-001 -6.3335316e-001 -5.2921523e-001  4.3631306e-002 -5.0757228e-001 -7.2496502e-001 -1.0221974e+000 -6.0018712e-002 -7.3186436e-001 -2.1884157e-001 -6.5508184e-001 -1.1482396e+000 -1.0959487e+000 -7.2925288e-001 -8.2981262e-001 -1.0380093e+000 -9.7671743e-001 -1.0091908e+000  1.9797930e-001 -1.5326804e+000 -1.2222925e+000 -7.1326980e-001 -1.5949679e+000 -1.2793655e+000 -1.4151988e+000  8.3696201e-002 -5.7212788e-001 -4.6759654e-001 -1.3447824e+000 -5.1254783e-001  8.7403542e-002 -8.6895031e-001  7.7727694e-001 -1.8702420e-001  5.9402037e-001 -3.2806991e-001  5.4083522e-001 -1.6545268e-001 -8.6136604e-001 -9.6303110e-002  7.3734872e-002 -3.7386211e-001 -7.8308511e-001  2.3782121e-001 -2.6719952e-001 -4.8488759e-001 -8.6778504e-001 -3.9988688e-001  5.1047403e-001 -7.1830005e-001 -7.6399338e-001  6.0397106e-001 -7.3849959e-001 -1.4219939e+000  3.9148799e-001
  2.5919728e-001 -3.1367616e-001 -1.7504366e+000 -2.6521885e-001 -9.5834537e-004 -2.3585280e-001  6.9093404e-001  2.3539031e-001  1.4187945e-002  2.1173368e-002 -3.7868869e-001 -6.8362093e-001  9.7549206e-002 -2.9937232e-001  3.1027684e-002  2.4033198e-001  3.2848962e-002 -1.9644625e-001 -5.2239185e-001 -2.4583117e-001 -2.5828987e-001 -8.8649284e-001 -5.3651546e-001 -1.5757378e+000 -4.2984685e-002 -1.0538980e+000 -5.2306181e-001 -4.2956138e-002  3.1528037e-001  2.3013060e-001 -6.4208394e-001  2.4803499e-001  7.1849350e-002 -6.2316943e-001  7.1492108e-002  1.0588706e-001  5.8191703e-001  1.1899278e-001  1.4138913e-002 -4.7331141e-001 -3.8153683e-001 -9.0084011e-002 -9.5196660e-001  5.7882455e-001  4.9068783e-001  3.8869216e-001 -1.2243686e-001  6.6888794e-001 -5.9254206e-001 -1.9268108e-001 -8.7882348e-002  1.1991542e-001 -2.3056170e-001 -2.5613765e-001  1.1312905e-001  1.8356468e-002  2.5474879e-001 -4.9140433e-001  1.5541806e-001  1.1089600e+000  2.0765175e-001 -1.0111653e-001  3.2714513e-001 -1.4898338e-001 -4.1674040e-001  1.3545703e+000
  1.9861296e-001  5.6240462e-001 -2.4870626e+000 -4.3414601e-001  2.4828112e-001 -6.7590288e-001  5.4401005e-001  5.6202259e-001  3.0912944e-001  4.7832142e-001  6.4217339e-002  6.5754422e-001  6.8780250e-001 -2.8137747e-001  8.2906410e-001  6.3993777e-001  6.9084616e-002  2.0475503e-001  2.6836550e-001 -4.8274879e-001  1.7195416e-001 -3.4586637e-001 -8.4018990e-001 -7.4143731e-001 -9.3459241e-002 -5.6663238e-001  4.3703634e-001  5.1601472e-001  6.1546493e-001  7.4518023e-001  1.8938860e-001  5.9911021e-001  1.3018422e-001  2.4005241e-001 -1.8327658e-001 -2.4212380e-001  1.0915213e+000 -2.6730774e-003 -2.6974335e-001  3.1449059e-001 -1.1396023e+000 -9.3183121e-002 -6.6113718e-001  5.8081737e-001  5.1114894e-002  9.1064509e-001  3.6850124e-001  1.0735473e+000 -2.6236001e-001 -1.8837828e-001  6.9307390e-001  8.8480165e-001 -3.0750692e-001  2.1094734e-001 -1.0133544e+000 -1.4440387e-001  3.3250763e-001  2.9017763e-001  4.9732385e-001  8.7996124e-001 -3.2070000e-001  3.5564542e-001 -2.1817096e-001 -5.9980114e-002 -5.7439957e-001  2.1010057e-002
 -1.2508966e+000 -3.5863576e-002 -4.8608396e-001 -2.4557169e-001 -6.7431262e-001 -5.8916362e-001 -4.4805443e-001  2.4203381e-002 -6.2966288e-001 -7.8616003e-001 -8.9754637e-001 -6.9627079e-001 -8.4183850e-001 -1.0451673e+000 -5.4953267e-001 -1.8854489e-001 -2.7079505e-001 -5.6201708e-002  1.2135129e-001 -2.7158833e-001 -5.3448071e-002 -4.8052034e-001  5.7701631e-002 -1.0367351e-001 -3.7196411e-002 -4.5433401e-001  1.2393180e-001  3.8629432e-001 -1.1658776e-001 -2.8342168e-001 -6.0492786e-001 -4.2274205e-001  5.4886081e-001 -5.2788479e-002 -7.0904352e-001 -6.7663070e-001 -4.1979940e-001 -6.8305523e-002  3.5809748e-001  2.5139407e-001  3.1651190e-001 -4.4250040e-001 -1.1888281e-001  7.7077177e-001  4.5193295e-001 -5.8425832e-001 -4.1567489e-001 -1.6134884e-001 -1.1092603e-001 -5.7141519e-001 -2.4419410e-001 -3.1874268e-001 -7.0609421e-001 -2.3860725e-001 -8.1420872e-001 -7.1504803e-001 -5.8138909e-001 -7.6168081e-002 -7.6469902e-002 -3.2889580e-001 -3.6749688e-001  2.3947379e-001  1.0493110e+000 -1.2869803e-001 -2.8407254e-001  1.7325303e-001
  1.2161994e+000  3.7651752e-001 -4.2513587e-001  1.6895767e+000  8.5898344e-002  5.8339831e-001  1.2253080e+000  6.1397302e-001  3.0379827e-001  5.0793296e-001 -7.3557823e-001 -4.2533762e-001 -3.6897689e-001  4.5817886e-002 -3.8515292e-001 -5.4707340e-001 -1.4814043e+000 -2.0750348e-001  2.3573706e-001 -4.7766335e-001 -6.5324795e-001 -1.1227117e+000 -1.5874580e-001 -1.3675236e+000 -9.4969663e-001 -5.9592999e-002  6.7266246e-001  9.3675974e-001  1.4228943e+000 -1.0429958e+000  7.2678391e-001  5.3340192e-001  7.8069486e-001 -3.9808869e-001  3.1876227e-002  4.2394478e-001 -1.3872866e+000  2.0253979e+000  1.2202933e+000  1.0941465e+000  4.9023381e-001 -6.8011672e-001 -5.2244174e-001  4.6879970e-001 -5.7226882e-001  1.1322003e-001 -8.5983571e-001  1.3236549e-001 -6.0222818e-001 -6.8764947e-001 -2.2446291e-001 -5.5738011e-001 -1.5545436e-001 -1.9658660e-001 -1.1041639e+000 -7.9037671e-001  6.6675800e-002 -7.0113311e-002 -1.2684380e-001  1.0464049e+000  7.6026810e-001  2.0973816e-001  2.6259280e+000 -1.8407994e+000 -9.6931432e-001  9.8436533e-001
  1.0330167e+000 -9.3199141e-001  2.8075206e-001  1.3006272e+000  3.5543017e-001 -3.1320254e-001  9.3567662e-001  9.5019150e-001  2.9094563e-001  5.1436511e-001 -5.6747530e-001  4.4677662e-002  5.3896549e-002  4.5219068e-002 -1.6208805e-001 -3.2661723e-001 -2.8715771e-001 -1.5102904e-001 -8.0408778e-001  2.5917146e-001  3.6958336e-001 -7.2195838e-001 -1.6288423e-001 -1.1323080e+000 -2.3223177e-001 -7.4269603e-001  3.3080923e-001  8.1619277e-001  5.2850198e-001 -4.2677758e-001  1.4759209e-001  3.1196522e-001 -9.9641298e-001 -9.6273815e-001  7.1033511e-001  8.6488138e-001 -3.3791422e-002  4.6919563e-001  1.4168537e+000  5.9348623e-001 -4.9851877e-001  8.8872089e-002 -1.2732293e-001  5.8595767e-001 -1.9064331e-001 -1.0539926e+000 -3.7354232e-001 -2.5767379e-001 -8.4131560e-002 -7.5976097e-001 -1.3592507e-001 -1.5107632e-001  5.6476520e-002 -5.7996619e-001  1.7448066e-001 -1.1404382e-001  8.2383241e-001 -1.5858002e-001  9.1870160e-001  1.2221530e+000  7.3192555e-001  1.7344014e-001  1.6877233e-001 -2.3402300e-002 -7.4740821e-001  6.3090611e-001
  7.1040014e-001 -1.4937748e-001 -8.7448822e-001  1.0478966e+000  5.2004682e-001 -6.0449485e-001  7.9084395e-001  2.6086396e-001  1.3698827e-001  4.6756495e-003 -1.0017122e+000 -3.8614433e-001 -4.6167449e-001 -3.2331142e-001  1.7463918e-002 -2.4118199e-001 -1.0218656e+000 -1.8982334e-001 -7.1661920e-001 -5.0635174e-001 -7.7768870e-001 -1.0154537e+000 -4.3777836e-001 -1.4958935e+000 -4.4082652e-001 -6.0813088e-002 -1.8009380e-001 -2.2086316e-001  1.7739748e-001 -3.3537412e-001  1.0875862e+000  1.1891233e-001 -1.6288658e+000 -3.4879855e-001  4.5020486e-001  1.2783627e+000  3.0854224e-001  3.7606315e-001  4.7706771e-001  1.5099602e-001  1.1225911e-001  5.4876069e-001 -7.1544626e-002 -4.9144082e-002 -1.0763165e-001  4.9323102e-001 -7.6730809e-003 -4.2750154e-001  2.5926743e-001  1.2388357e-001  2.7837842e-001  2.3705794e-001 -3.0175919e-001 -6.8892300e-001 -9.1900311e-002 -8.1882798e-001 -1.9114515e-001  2.0530826e-003  4.8461361e-001  8.9027724e-001 -8.2730100e-001  6.3527444e-002  1.4335963e+000 -1.0700700e+000  4.0941662e-001  4.8691352e-001
  1.0691362e+000 -4.5496105e-001  1.3250285e-001  2.2363840e+000  1.2454449e-001  1.1050618e-001  9.3223822e-001  4.9220496e-001  6.1268041e-002  6.3976702e-001  3.3190992e-002 -3.7815755e-001  1.1437942e-001  1.8900092e-001  4.5459895e-001  2.6338950e-001 -1.8623068e-001 -6.8499341e-002  2.3751157e-001 -6.1396262e-001 -4.8873818e-001 -7.4442596e-001 -1.0828038e+000  1.1329792e-001 -5.3787236e-001 -1.2395883e-001  2.0144357e-001 -5.5900509e-001  1.6228723e-001 -7.7242361e-001  7.1489553e-001  5.5303821e-001  2.7930945e-001 -1.0860956e+000  9.4687311e-002  9.7399316e-001 -8.9800758e-001  5.9328134e-001 -1.3187701e-001  1.5443683e-001 -5.1516903e-001 -2.8768298e-001 -4.7009675e-001  4.4159844e-001 -9.3780621e-001  4.0853748e-001 -2.8611677e-001 -1.9112439e-001 -5.7691105e-001 -3.9105239e-001 -4.4085007e-001 -2.2070858e-001  2.0361073e-001  2.2157909e-001 -5.3250378e-001 -6.3058979e-001  1.2975996e+000  2.8103332e-002 -2.5278595e-001  1.3040257e+000 -2.4730442e-001  5.5792722e-001 -1.1229364e+000  2.3890825e-001  4.8088223e-001  1.3811592e+000
  3.4958768e-001  6.8338197e-001 -5.4838797e-001  1.5661602e+000  1.8435330e-001  4.2262844e-001  5.8087223e-001  7.0615206e-001  4.0984093e-001  1.1900225e+000 -2.7150898e-001 -3.1055603e-001  1.4287299e-001 -6.9321970e-001  9.3435212e-001  6.7435101e-001  1.2419797e+000 -2.0209197e+000 -1.6417131e+000 -1.5854063e+000  3.3714435e-001  6.6737473e-001  5.0124442e-001 -1.8777256e+000  3.9830551e-001  8.1215940e-001  2.5733615e-001 -1.7920878e-001  4.6880195e-001  1.1831725e+000  1.6893998e+000  1.2049602e+000  6.7278499e-001 -3.4837501e-001  1.4937058e+000  1.1315856e+000  9.8146165e-001  9.8741486e-001  2.3404831e-001  6.3962067e-001  1.1905466e+000  3.0541200e-001 -1.3582728e+000  1.5358384e+000 -6.8365906e-002  1.7226069e+000 -1.6955836e+000 -3.3402714e-001 -1.8054927e+000 -1.6559609e-002  4.5114901e-001  9.2054482e-001 -1.3709569e-001  9.4880875e-002  5.2278718e-002 -2.0440576e-002 -3.8170382e-001 -8.2743575e-001  1.5412818e-002  8.7640286e-001  4.4050326e-001 -2.3545728e-001  1.3004402e+000 -1.1159144e+000 -3.2551537e-001 -5.1517015e-001
 -1.6776217e+000  2.4227124e-001 -2.1746617e-001 -1.3618486e+000 -5.5354798e-002 -5.6986446e-001 -2.3972223e-001 -4.5129431e-001 -2.7337777e-001 -4.9161600e-001  1.8067284e-001 -6.3748278e-001 -4.2307294e-001  3.9300787e-001 -1.0850722e+000 -3.2769126e-001  4.3873254e-001  8.4885352e-001 -3.2075229e-001  7.5382157e-001 -1.5696155e-001 -4.9061548e-001 -1.8180426e-001  1.3083175e+000 -5.2167528e-001  1.6142828e+000 -1.0413831e+000 -5.0234495e-001  1.6498864e-001 -1.2378767e+000  2.8682610e-001 -5.7480942e-002 -5.2953348e-001 -1.2173441e-001 -2.8444081e-001 -7.9399469e-002 -6.4673125e-001  5.9250610e-001 -4.8865716e-001 -8.1695939e-003  3.8170157e-001 -1.0357513e+000  9.4299801e-001 -9.0033402e-001 -6.2910544e-001  1.7861361e+000  6.8458903e-003 -3.1167719e-001  1.2321661e-001 -7.8146447e-001 -4.2975912e-001 -9.0271380e-001 -2.6015901e-001 -8.1003233e-001 -7.2351268e-001 -7.0218676e-001  3.4865864e-001  1.2154051e-001 -3.8707567e-001  1.4517977e-001  5.2422334e-002  1.5139922e-001  3.7030271e+000 -2.1585710e+000 -1.0376580e-001 -5.9982184e-001
 -6.6928949e-001 -7.5467537e-001  8.3751211e-001  1.6557297e-001  5.0166650e-002 -5.9126356e-001 -7.9450024e-001 -3.9382802e-001 -4.6658345e-001 -8.5128622e-001  3.3823393e-001 -2.4346669e-001 -8.0281768e-001 -4.2638697e-001  2.5381712e-002 -5.0550549e-001  5.2186642e-002 -4.7665350e-001 -5.5039493e-001  3.3170224e-001 -3.3035563e-001  4.7915542e-002 -7.1467812e-001  3.3544909e-001 -6.9971583e-001  7.3527965e-001 -4.6595224e-002  1.8581373e-001 -1.4389616e-001  6.7605813e-001 -2.3785124e-001 -2.6917302e-001 -1.2622508e+000 -2.3068666e-001 -2.5759227e-001 -8.3473846e-001  7.6625378e-001 -1.1489208e+000  2.9649457e-001 -2.9805914e-001  1.3738038e-001 -7.4931276e-001  3.6801662e-001 -1.7503071e+000 -4.9083011e-001 -1.3648662e+000 -1.1842630e-001 -2.9456967e-001  2.0092863e-001 -2.9131242e-001 -1.0139255e-001  2.4092536e-001 -4.0318964e-002 -3.3956962e-001 -1.4139649e-001  5.3754416e-001 -6.3120392e-001 -1.1653716e-001  7.8864983e-002 -5.1667373e-001 -7.0080958e-001 -8.2042158e-001  1.1790883e+000 -1.9376679e+000 -8.0067728e-002 -1.0929181e+000
 -1.4427094e+000 -1.1355753e-001 -1.0727102e+000 -6.6075275e-001 -3.5207899e-001  2.8452323e-001 -2.9461415e-001 -1.4169706e-001 -4.2833586e-001  1.0464397e-001  5.5446261e-001 -5.5882668e-001  7.2395740e-002  5.1998839e-002 -2.6787589e-001 -4.5357152e-001  2.5741448e-001  2.2489370e-001 -1.0165452e+000  3.0681619e-001 -9.4876906e-002  1.3388024e-001 -7.8752675e-001 -7.5223404e-002  1.2233555e-001 -3.6191004e-001  3.0324707e-001  7.9026038e-001  2.7242536e-001  4.7200323e-001 -1.6641537e-001  1.4781504e-001 -5.9568150e-002  2.0673913e-001 -2.1442881e-001 -2.5957793e-001  2.1042873e-001 -8.3907116e-001  4.9299486e-001 -7.7385492e-002 -4.9367092e-001 -3.0195593e-001 -7.4922684e-001 -1.0635723e+000 -2.7011623e-001 -1.1148759e+000  5.8950953e-002 -9.2779857e-001  2.8308857e-001 -1.0831612e-001 -3.8936496e-001 -2.1598640e-001 -6.2300708e-001  1.9333736e-002  3.7174924e-001  3.2397665e-001  1.4127880e-001  3.5042414e-001  1.5476921e-001 -6.9975566e-001 -2.3519492e-001 -3.4208463e-001 -1.3512632e+000  9.0421180e-001 -8.4587677e-001 -1.2656208e+000
 -8.6049485e-001 -8.3526006e-001  4.9318715e-002 -8.4250481e-001 -2.7364885e-001 -4.0224499e-001 -8.6689046e-001 -5.4961117e-001 -1.6442283e-001 -3.3432811e-001 -2.0654207e-001 -1.0639418e+000 -9.5562241e-001 -9.3942098e-001 -5.2893511e-001 -1.6582740e-001 -2.0760327e-001  5.2078806e-001  2.0331736e-001  3.8927302e-001  7.7251577e-002 -1.6363338e-001  1.3913968e-002  3.1755466e-001  3.8039589e-001 -3.5344051e-001  2.2182065e-001 -4.1880382e-001 -2.1286269e-001 -5.9771609e-001 -2.0369530e-001 -6.7925234e-001 -7.9157844e-001  1.4313435e-001 -6.8716000e-001 -4.4903233e-001 -8.4653154e-001 -8.4121327e-001  8.4164548e-001  2.2042399e-001  7.0399444e-002  2.2382449e-001 -3.9458561e-002 -7.3583407e-001  4.6380019e-001 -1.1344510e+000  3.7953449e-001 -5.3323643e-001 -2.6533193e-001  1.3577645e-001  1.8590087e-002 -2.6870210e-001 -6.0953361e-001 -2.8882523e-001  1.4185558e-001  2.8189166e-002 -7.6259945e-001  3.1339531e-001 -6.1876054e-002 -1.2475339e+000 -1.0672622e+000  1.7016252e-001 -1.2551454e+000  1.7915796e+000 -2.2471286e-001 -6.5523178e-001
 -7.3587858e-001  1.9212647e-001 -3.1939086e-001 -1.1810608e+000 -2.3451321e-001 -1.0200021e+000 -1.5063032e+000 -8.4452331e-001  3.6420399e-001 -6.7460587e-001  3.8604135e-002 -4.7448287e-001 -5.0495825e-002 -6.1005262e-001 -5.8844873e-001 -2.2897700e-001  7.5943049e-001  7.9883104e-001  3.4425303e-001  9.6177186e-001 -1.2269361e+000  1.9059392e-001  1.8771474e+000  5.1031562e-001  6.7889271e-001 -1.5869218e-001 -9.1968073e-001 -1.1504308e+000 -1.8655519e+000 -1.2557025e+000 -1.2038537e+000 -8.3045430e-001 -5.1491171e-001 -2.4988840e-001 -1.6082926e-001 -6.8920625e-001 -7.8437984e-001 -1.9188625e+000 -7.3189478e-001 -7.9083723e-001  1.2257153e-001  4.7145360e-001  4.3282046e-001 -5.6527043e-002  4.2778522e-001 -1.0377435e+000  5.5652481e-001 -2.8367858e-001 -2.5337371e-001 -1.0082980e-001 -5.1220834e-001 -6.4554794e-001 -1.1619342e+000 -1.2756031e+000  7.2841792e-001  9.3584012e-002 -7.5132179e-001 -7.3132400e-001 -3.8965903e-001 -1.8202542e+000 -1.7303516e+000 -1.1919483e+000 -1.6735768e+000  2.5855221e-001 -9.3720974e-001 -9.0773531e-001
 -9.4312860e-001  7.5853597e-001 -1.3670011e+000 -2.0834924e+000  1.8860687e-001 -2.9116559e-001 -5.2405925e-001  8.0670600e-002  4.4874904e-001 -2.0085432e-001 -1.8150025e-001  7.0615215e-001  4.8693755e-001 -3.1404828e-002  6.1137606e-001 -1.9375363e-001 -6.0716868e-001  3.1698187e-001 -4.5108251e-001  9.3543617e-002 -6.5880644e-001  4.9444418e-001  8.3080721e-001 -3.5765383e-001 -1.6919297e-001 -8.7580711e-001 -1.8794871e-001  3.1388106e-001 -1.1624762e+000  4.8074756e-001 -9.3649570e-002  1.1440746e-001 -1.6567174e-001  1.0668171e-001  2.4078143e-001 -4.2005525e-001  1.5917541e-001 -2.1138737e-001 -3.9731665e-001 -8.4081567e-001 -6.6820817e-001  2.3733720e-001 -4.7728126e-001  5.2230761e-001  1.4909778e-001  4.4130425e-001  7.8503863e-001  2.8140099e-002  7.4317332e-001  6.3484823e-001  7.0740451e-001  7.9795220e-001 -1.8108787e-001 -7.7864517e-001 -1.2919396e+000  6.9388212e-001  6.8545702e-001 -9.0142626e-001  7.5645907e-001 -7.4323391e-001 -4.5264956e-001 -1.0075682e+000 -2.0475201e+000 -6.1725690e-001 -8.2374764e-001  7.6795511e-002
  2.4313234e-001  6.7514952e-001 -4.5018120e-001  1.0748961e-001  1.7143254e-002 -1.5669501e-001  1.0521825e+000  3.9941583e-001 -1.7427649e-001  1.9557498e-001 -1.3980752e-001 -7.7230723e-001 -5.2042569e-001 -5.6416197e-001  1.3607084e+000  8.0011650e-001 -1.4104999e-001 -2.7122799e-001  1.6999225e-001  3.9075632e-001  1.6667097e-001 -1.1162586e+000  2.0603788e+000 -5.0484279e-001  3.1758062e-001 -9.9814076e-001  9.5706042e-001  6.4600495e-001 -2.9930362e-001  3.6568163e-001 -1.9474581e-001  1.4383201e-001  2.4386629e+000  1.5849496e+000  5.7298405e-002 -2.8556651e-001  3.4797245e-001 -1.3511698e-001 -3.4613003e-001  6.4254237e-001  2.5580363e-001  2.5166011e-002 -8.6749630e-001  3.5464870e-001  5.2494095e-001  6.7878137e-001  2.6195652e-001  8.9714487e-001 -6.5149797e-001 -8.9098727e-003  3.0897116e-001  4.9661870e-001 -7.7771345e-001 -3.0143129e-001  8.4423967e-001  3.2582676e-001 -5.5400000e-001 -6.8560947e-001  8.2073442e-002  5.8627661e-001 -1.6401459e-001  5.1656923e-001  1.1139368e-001  9.4082897e-001  3.8087212e-001 -1.4932046e-001
 -7.7074326e-001 -5.9987656e-001 -1.1879628e+000  2.7996675e-001 -2.9736632e-001  8.8247444e-001  3.8459006e-002 -3.1866610e-001 -1.3037615e-001 -2.2092942e-001  6.7731289e-001  5.8096007e-001 -2.0480672e-001  2.0692166e-001  8.2709590e-001  3.0663159e-002 -2.7368148e-001  6.4094625e-001  8.0952644e-001 -7.5553718e-002 -5.7478509e-001 -2.1882848e-002  2.8895662e-001 -5.8723466e-001  1.4628546e-001 -5.3983366e-001  2.7524153e-001 -2.8438925e-001 -1.1627369e+000  7.2958312e-001 -3.4554384e-001 -4.9091223e-001 -5.8621777e-001 -7.5544212e-001 -1.0702465e+000 -9.8746906e-001  6.7105090e-001 -1.3710439e+000 -7.3862906e-001  3.7485396e-001 -5.1996571e-001  1.1866057e-002 -1.1376143e+000  5.5484250e-001 -7.4661906e-001  7.4417977e-001 -3.3273600e-001  3.0969056e-001  3.5217823e-001 -1.4146383e-001  1.6189211e-002  4.2847163e-001 -2.3961895e-001 -2.3283259e-001 -2.6567233e-001 -5.9848136e-001 -4.2781032e-001 -1.0972650e-001 -6.0829193e-001  8.1718062e-002  5.3414817e-001  3.4183377e-001 -3.4993037e-001  3.0547798e-001  4.7046988e-001  4.1646927e-001
  9.1136247e-001 -2.3476938e-001 -5.5713405e-001  6.5376977e-001  9.4448663e-001  6.8816796e-001  1.1558025e+000  2.6970761e-001  1.7945406e-001 -5.2718516e-001  7.4192226e-001  1.3707555e-001  7.3728988e-002  6.5714916e-001  5.0432428e-001  1.3320820e-002 -1.0038828e-001  6.3773657e-001  1.8088496e-001 -7.5597263e-001 -6.1390217e-001 -5.0003738e-001 -1.1645876e-001 -3.4591686e-001 -7.7299784e-001 -4.8387342e-001  7.3359729e-001  1.8067949e-001 -8.2986441e-002  1.3135073e-001  1.2688480e-001  1.2969418e-001  1.4426680e+000  3.7075745e-001 -4.0547731e-001 -4.1269164e-001  8.8026563e-002 -1.6824927e-001  1.8138146e-001  3.9380743e-001 -7.0237490e-001 -9.2577614e-001 -5.4889917e-001  3.3936818e-001 -4.8922624e-001  8.0764840e-001 -9.5762585e-002  2.9088744e-001  2.9848451e-001 -4.1621873e-001  1.3414628e-001  2.0682818e-001  3.0581421e-001 -3.7655092e-001 -7.8087646e-001  1.8212871e-001 -1.2324259e-001 -5.5878322e-001  3.1637846e-001  1.0680759e+000  1.3173942e-001  3.6543811e-001  1.7434158e-001  2.6305221e-001 -8.3975550e-001  7.3431330e-001
  8.7291506e-001  1.1570701e-001  7.5370991e-001 -3.9086545e-001  2.8707271e-001  4.1150616e-001  3.4278699e-001  1.4025479e-001  1.9641376e-001 -2.8376989e-001  8.0111250e-001 -3.4016958e-001  1.1218302e-002  5.9988806e-001  3.7201248e-001  4.3351933e-001 -2.1133613e-001  2.7514038e-001 -5.4336581e-001 -2.6791053e-002 -4.8804661e-001  9.5729543e-002  3.0622450e-002  6.3424160e-001 -6.1497152e-001  5.9003349e-002 -3.0140904e-001 -2.7355184e-001 -2.3212526e-001  2.2111627e-001 -9.3504587e-003  2.3768547e-001  3.7303523e-001  2.2058590e-001 -2.6273616e-001 -1.2650711e-001  2.0313421e-001 -6.0877698e-002 -4.7354381e-001 -5.5765522e-001 -7.2123304e-002 -7.0334962e-001 -1.8661261e-001 -5.7187082e-001 -5.5956316e-001  5.0493170e-001  4.1770014e-002 -6.5975595e-001  5.2123544e-001 -9.2221501e-001  1.0038881e-002 -4.3679446e-001  3.5140929e-001  1.4360687e-001 -1.3994485e+000 -2.3437974e-001 -3.7591594e-004  4.7082834e-001  3.2720487e-001  2.4093922e-001  5.8792539e-001 -1.8491237e-001 -1.1875489e-002 -5.0225849e-001 -6.4108783e-002 -4.8761004e-001
 -6.0512644e-001  5.0228869e-002 -6.6717166e-001  2.2041320e-001 -2.0262147e-002  3.2294856e-001 -7.1346929e-001 -3.1665949e-001 -2.2635052e-001 -6.0791842e-001  4.1430383e-001  5.2694420e-001 -1.0815026e-001 -8.6917054e-002 -2.9683753e-001  9.5992293e-002  4.0377438e-001  4.0490925e-001 -9.4589269e-001 -7.3649871e-002 -2.1085952e-001  5.5056826e-002 -6.8590749e-001  5.9363234e-001 -9.2132609e-002  5.5211142e-001 -1.3470813e-001  1.2823838e-001  7.7671908e-002  9.8899929e-001 -5.9682043e-001 -2.1354385e-001 -1.0294034e-001  5.8884093e-001 -6.0019923e-001 -1.0665294e+000  1.0574899e+000 -7.3033551e-001  4.5122154e-001 -3.4687805e-001  6.1771523e-002  1.5781312e-001  5.0992134e-001 -1.5157567e-001  4.2366510e-002 -1.5246672e-001 -9.0830681e-002 -8.9852890e-001  1.3488065e-001 -6.3460176e-001 -3.5926473e-001 -4.6186343e-001  1.2382929e-002 -3.2724254e-001 -2.0196796e-002 -3.2492307e-001 -1.0485156e+000  6.4941929e-002 -3.2069138e-001 -7.6582178e-001  1.1895592e-001 -1.6707877e-001 -3.0692983e-001 -2.7915971e-001 -9.6450973e-001 -9.4643257e-001
 -3.0628806e-001 -2.0163679e-002  1.7767864e+000  1.3145860e-001 -3.4234893e-001 -2.8867867e-002 -2.1359420e-001  5.4786375e-001 -2.7478616e-001  4.6429783e-001  6.3317983e-001  5.2428631e-001  2.3246433e-001  2.1075408e-001 -4.5330232e-001  1.5895325e-001  1.6606033e-001 -1.8749037e-001  4.4321714e-001 -2.1153399e-001 -1.0589075e-001  5.3282499e-001  1.6395136e-001  6.0184576e-001 -5.9723387e-002  7.6036639e-001 -3.5046959e-001  7.3055881e-001  9.0231057e-001 -1.3337378e-001  2.9800703e-001  4.0828957e-001  7.7815990e-001  2.0281654e-001  4.7474668e-001 -5.8949277e-001 -3.6497238e-001  2.3618548e-001  1.3635671e+000  6.5441586e-003  9.0652064e-002 -5.3152695e-001  1.0427727e+000 -1.3136474e-001 -6.6739783e-001 -1.1917951e+000 -2.9487256e-001 -6.4691626e-001 -8.0211761e-002 -8.5446997e-001 -9.5559103e-001 -9.8446003e-001  1.5122893e-002  3.6983815e-001 -1.3357843e-001 -3.6804596e-001  2.0786879e-001  1.8445151e-001  2.2838055e-001 -4.9069751e-001  1.7613505e-001 -2.4214698e-001  6.7135123e-002 -1.1412761e-001 -7.4751958e-001 -1.0009158e-001
  3.9882954e-001  1.1104563e-002  3.7750636e-001  1.6860453e+000  1.5548347e-001 -1.1876641e+000  6.9506987e-002  2.5330115e-001 -1.0288370e-001  5.4980653e-001 -3.2007373e-001  3.8546478e-001 -1.7364935e-002 -5.0305742e-001 -7.8236239e-001 -1.5265304e-001  1.5177207e-001 -7.1079319e-001  4.4109769e-001  2.1528542e-001  4.9620490e-001 -3.8688312e-001 -3.0393967e-001  1.0678070e+000  2.4339382e-001  5.9926371e-001 -2.1769338e-001  3.4839820e-001 -5.9466640e-002 -4.5384964e-001  2.7950381e-001 -1.5988128e-001 -4.0869277e-001 -5.0354245e-001  2.2006662e-001  5.0257672e-001 -6.5376340e-001  1.9577625e-001  5.1606059e-001  4.8300674e-001  4.0390612e-001  3.2888053e-001  1.6066915e+000  8.8202858e-002 -1.0002087e-001 -2.1298110e+000 -1.3021840e+000 -2.1720061e+000 -2.4559625e+000  3.7295164e-001  3.8985678e-002 -2.5162710e-001 -8.9855693e-002 -1.1765820e-001  1.0526648e-001 -1.1959024e-001 -3.6296784e-001 -1.7143225e-001 -1.7973184e-001  3.8862224e-001  4.8942001e-001  2.1523629e-001  1.7806452e-001 -2.7279994e-001 -3.2693139e-001  7.8742068e-001
  1.5032456e+000  1.9253067e-001 -6.1755309e-001  1.0792844e+000  8.4570101e-002  6.7792111e-001  5.0728692e-001  1.0357563e+000  8.4497547e-002  1.2035383e+000  7.4999623e-001  1.9362427e+000  5.7044995e-001 -1.5270621e-001  4.1155130e-001  6.3903572e-001  2.4452671e-001  1.2288504e-001  2.4507497e-001  1.4364838e-001  1.3745478e+000  6.4253256e-001  5.1700812e-001  5.3839897e-001  9.3422383e-001  3.0014716e-001  2.8567135e-002  4.2854393e-001  1.3652851e+000  7.6423204e-001  1.1885002e+000  1.2376309e+000  9.2195393e-001 -2.1251126e-001  9.8141297e-001  8.4718835e-001  9.7046151e-001  1.4587626e+000  3.3674359e-001  2.0699654e-001  5.1785802e-001  4.9058998e-001  1.0199600e-001  8.6487597e-001 -6.0142010e-002  5.8088655e-003 -3.6863342e-001  3.5127832e-001 -8.6931456e-001 -3.1302859e-001  7.7744788e-002  3.4124396e-001 -1.0720078e+000  6.6189034e-001  1.6255940e+000  5.2968937e-002  2.8741987e-001  3.8364932e-001  9.6814451e-001  5.5207139e-001  9.2810448e-001  7.5981866e-001  4.4186721e-001  3.7356090e-002  8.4189496e-001  9.9854546e-001
  6.6232401e-001  2.6806707e-002  1.1370151e+000 -9.4832430e-002 -1.5302787e-001  4.2388003e-001 -1.4343586e+000  1.1777901e-001  1.3751676e-001  2.6000208e-001  6.6084726e-001  4.8097503e-001  5.6010896e-001  5.3444727e-001  3.9190797e-001  8.2977299e-001  1.1430402e+000  9.3405532e-001  1.3166732e+000  6.7120009e-001  1.7799739e-001  2.3726565e-001  3.7500564e-001  7.1504041e-001  2.9817401e-001  1.7880265e-002 -9.8250008e-001 -1.8290050e+000 -1.1659091e+000  3.7630245e-001  9.7545338e-001  4.6096786e-001  4.9448366e-001  3.9608609e-001  1.3997040e+000  9.9900478e-001  9.0222310e-001 -7.9971382e-001 -1.5793473e+000 -8.7718804e-001  2.7653933e-001  6.1302650e-002  3.2624237e-001 -1.2949908e-001  3.8148552e-001  3.8747896e-001  6.4896031e-002  3.3261283e-001 -1.7828529e-001  7.8642334e-002  2.3134793e-002  5.0190349e-001 -6.0313545e-001  1.6842294e-001  1.1557856e+000  3.6284959e-001 -5.4351877e-003 -4.7182823e-001  1.2683697e-001 -1.2835542e+000  1.5158191e-001 -4.2601316e-001  5.7923285e-001 -1.2730688e-001 -1.9761254e-001 -1.8744852e-001
 -5.2831544e-001 -2.2124993e-001  6.8265018e-001  7.8618467e-001 -2.2601389e-001  3.5164294e-002  2.7777989e-001  4.5476371e-001  4.6518454e-002  6.8909765e-001  1.3043092e-001  2.1714095e-002  3.4712929e-001 -8.2748080e-002  4.4238831e-001 -4.3237021e-002  2.4656736e-001 -7.9923069e-001  8.0580312e-002 -6.6801928e-001  5.5177303e-001  6.9343485e-001 -1.5070038e-001  2.5320441e-001  5.5790594e-003 -1.0606433e-001  1.2254661e-001 -5.7398765e-001 -3.8754667e-001  2.3503980e-001  7.1301369e-001  7.5672668e-001  7.7076547e-001 -1.1184482e-001  7.4682424e-001  5.7957607e-001 -8.9262096e-002  1.1705021e-001 -2.3906053e-001  8.9646854e-002 -1.4103441e-001 -3.5469839e-001 -3.5146646e-001  1.4119303e-001 -4.5230713e-001 -4.6967776e-001 -5.7199080e-001 -2.8624351e-001 -4.8309576e-002 -6.4224778e-001  4.8130610e-002  3.6918706e-001  8.5376307e-002  4.4652995e-001 -1.9699177e-001 -7.1977896e-002  2.9288886e-001  3.3689732e-001  5.8361580e-001  5.0566036e-001  3.3849565e-001  2.3712305e-001 -8.3687621e-001  3.2778201e-001 -2.2720148e-001 -1.9186873e-001
 -6.1327104e-001 -1.7463276e-001 -1.3893632e-001 -2.0406782e-001 -1.0122061e-001  1.0636504e-001 -5.8839498e-001 -4.1995428e-001  5.3266593e-001  2.4701122e-001  4.2758292e-001 -9.9590872e-002  5.7679848e-001  4.5370018e-001 -1.8469671e-001 -2.8486087e-001  2.4673189e-001 -3.2161627e-001  8.2417898e-002 -2.8040922e-001  4.5874317e-001  2.7220133e-001 -7.7978402e-001 -3.2847927e-001 -4.5086047e-001  1.6670101e-001 -8.4814379e-001 -1.3625217e+000 -7.2865456e-001  5.0154026e-003 -6.6357930e-001 -4.2925919e-001  4.9974993e-001 -4.1564694e-002 -6.6404893e-003 -1.1613656e-001 -3.7273110e-001 -3.8256976e-001 -1.3521542e+000 -5.2452247e-001  3.0383633e-001 -2.1817598e-001  1.5262478e-001 -7.5347826e-001  1.1424560e-001  2.7114243e-001 -2.7468381e-002  1.2670321e-001  6.8168328e-001  4.5750586e-001  2.0450963e-001  5.8540609e-002  2.1445281e-001  5.8183296e-001  1.0209299e-001  5.0603376e-001 -7.6127253e-002 -1.1097700e-001 -2.1383715e-003 -2.2056935e-001 -4.4650435e-001 -2.2030570e-001 -2.1453922e-001 -2.5167159e-001  1.3500019e-002 -8.9940763e-001
  9.1287168e-001  8.9203373e-002 -7.9367250e-001 -2.5443359e-001 -4.6085986e-001 -1.3102323e+000 -7.7533649e-002  2.8492192e-001 -1.2542045e-001  2.0650049e-001  3.4120063e-002 -1.0765622e+000 -1.9425418e-001 -5.4186634e-001 -3.0861943e-001  1.3440553e-001  2.0760940e-001  1.1257141e+000  1.5316899e+000  5.7658235e-001 -4.1748995e-001 -7.2250081e-001  1.6461510e-001 -1.0068958e+000 -4.1147472e-002 -8.0299200e-001  3.7640911e-002 -7.9477525e-001 -7.9097871e-002  3.5358224e-001 -3.8344565e-002 -4.4216135e-002  9.5664897e-001 -3.8813902e-002 -9.8293107e-001 -1.9776571e-001 -7.5495308e-001  4.9762121e-001 -7.0485942e-001 -4.5797154e-002 -1.1865674e+000 -2.6723910e-002 -1.7264211e+000 -8.7710724e-002 -1.2827784e-001  1.2463112e+000  3.3226759e-001  8.7359042e-001 -4.4613622e-001 -5.2251590e-001 -1.2721864e-001 -4.6686826e-001  7.0143906e-001  5.5639563e-001 -1.1639261e+000 -1.2879297e-001  1.6259231e+000  7.6268239e-001  3.9534666e-001  6.8808793e-001 -6.1866149e-001  4.7207303e-001 -1.3147041e-001  3.3272782e-001  9.9809022e-001  1.1411660e+000
  1.1033224e+000 -5.9658119e-001  4.5280223e-001  5.3444417e-003  1.6645075e-002 -8.9038685e-002  6.2643470e-001 -1.3756826e-001  5.1882084e-002 -3.1390066e-001 -3.9138163e-001 -1.4978744e-001 -1.0068363e+000  3.4357517e-001 -7.0538673e-001 -2.1860988e-001 -1.5357231e-001 -5.7143784e-002  2.0126963e-001 -8.5703762e-002  7.8160487e-002 -1.5056962e-001  1.4756037e-001 -3.2414798e-001  1.3899296e-001  7.8739049e-001 -4.8566361e-001  2.9723542e-002  1.2537060e+000  4.7786802e-002 -3.3293576e-001 -1.0982053e-001 -3.1301071e-001 -2.3981871e-001 -3.0456915e-001 -5.2610612e-001  5.1689313e-001  7.7358794e-001 -3.4219054e-001 -1.5952041e-001  6.7831301e-001  2.0787329e-001 -3.9351369e-001  8.9172106e-001 -9.2636465e-002  1.3243944e+000 -4.1176068e-002  2.6322721e-001  7.9122777e-001  3.8790093e-001  3.1632824e-002 -1.4632717e-001  5.7429417e-001 -7.8030845e-001 -8.5415502e-001 -6.4998316e-001  1.0066641e-001 -7.0369227e-001  2.8770687e-001  7.7569704e-001 -5.1767486e-001  1.0086055e-001  8.2119501e-001  2.6612425e-001 -7.8097320e-001  3.5458338e-001
  4.8387539e-001 -3.4128770e-001 -1.7729321e+000  3.2461888e-001 -1.4730120e-001 -2.2246718e-001  1.0038014e+000  5.0450627e-001 -5.3632269e-001  1.0386851e-001 -1.0285844e+000 -5.5930192e-001 -4.3849063e-001 -6.3633285e-001  1.2273029e-001 -2.5167830e-001 -7.2935446e-001 -8.5399902e-001 -5.6958465e-001 -6.9260704e-001  1.1496629e-002  9.8250255e-004 -4.6114816e-001 -4.2177514e-001 -4.6700875e-002 -2.6557253e-001  7.0450143e-001  8.1529750e-001  5.7113557e-001  2.4018316e-001  8.9431637e-001  4.3966747e-001 -4.8794841e-002 -9.6827517e-001 -3.2457662e-002  4.2814260e-001  2.1328193e-001  8.7873544e-001  1.3316218e-001  8.3725237e-001 -7.5871926e-001  1.8696369e-001 -5.6578101e-001  4.9907302e-001 -9.7355188e-002 -7.3303634e-001 -3.5838072e-001 -1.2549130e-001 -4.8239835e-001 -7.6305039e-003  5.6117586e-001  3.3019424e-001  8.8369350e-001  1.0363678e+000 -7.5039378e-001  3.1252492e-001 -4.8185583e-002 -2.2586895e-001  3.5096318e-002  1.0869672e+000  9.7489764e-001  1.8197070e-001  4.5069054e-001 -4.2471411e-001 -3.3476875e-003  1.0498401e+000
 -4.8634738e-001 -1.4614878e+000 -2.7274773e+000  9.5965558e-001 -7.7500254e-001  4.4236461e-001  1.1662480e+000  6.2786416e-001 -1.6367485e+000  5.4931265e-002  7.9703314e-002 -8.5180509e-001 -8.1162370e-001 -1.3610564e+000  8.8457774e-001  2.4021733e-001 -3.1488118e-001  6.5646277e-001  8.7497476e-001  4.5630397e-001  7.3043156e-001 -3.1652126e-001  1.6005072e+000 -1.1503193e+000  3.1505476e-001 -1.0528319e+000  7.6965343e-001  1.1575823e+000  7.7494475e-001  5.9217366e-001  1.1448584e-001  3.0317335e-001  6.1571233e-001 -1.0201872e+000 -1.0281005e+000 -4.9594068e-001 -3.5555167e-001  9.8933567e-001  6.2620103e-001  6.4513990e-001 -8.6952001e-001  1.1428050e-001 -1.0913459e+000  1.0715531e+000 -1.3853666e+000 -1.6182751e+000 -1.6756601e+000 -1.1465799e+000  7.4294569e-001 -1.4346812e+000  2.9180536e-001  3.1083373e-001  9.4674029e-001  2.0794180e+000  7.3040038e-001  3.3607037e-001  7.8325375e-001  1.6458235e+000 -1.8815597e-001  1.5259660e+000  1.1462846e+000  3.5651376e-001 -1.9864863e+000 -2.2651024e-003  9.7284859e-002  2.7445742e+000
  1.6772001e+000  7.0460686e-001 -5.3239940e-001  7.4429480e-001  1.2980702e+000  1.7387961e+000  1.5234278e+000  1.3512651e+000  7.3736765e-001  7.7191660e-001  1.2148247e+000  7.0511922e-001  4.2648836e-001 -1.7646589e-002  1.6536624e+000  9.2865307e-001  3.4220086e-002 -1.0459554e+000 -2.3457508e-001 -3.0944452e-001  1.7103039e-001 -1.3528440e-001  1.7949076e+000 -9.0582711e-001  4.3480293e-001 -3.8606040e-001  2.4599132e+000  1.9998511e+000  9.0821383e-001  1.8916421e-001  1.1932952e+000  2.0892783e-001  1.4174045e+000  1.2293656e+000 -9.5343661e-001  2.8157340e-001  5.0314021e-001  1.6870794e-001  1.0308965e+000  1.4322724e+000  2.4541628e-001  3.2302505e-001 -9.1537552e-001  2.3501345e+000 -1.4246021e-001  7.3684343e-002 -8.5542331e-001 -7.1711302e-003 -1.2369485e+000 -7.0857691e-001  7.7264554e-001  4.6605410e-001  4.3944394e-001  2.4012265e-001 -8.1337341e-001  8.8694486e-001 -1.3536462e-001 -7.2793938e-001 -5.2129253e-001  1.1656449e+000  2.0615959e+000 -7.5100153e-001 -4.9590663e-001 -5.2159666e-001 -4.8977809e-001  1.2708530e+000
  6.4202675e-001  3.5273338e-002 -1.0142722e+000  6.7613528e-001  7.1705747e-001  1.1112323e+000  1.6625523e+000  1.2089041e+000  2.7779293e-001  1.0903324e+000  8.1556030e-001  2.7456190e-001  8.2761121e-001  6.4239477e-001  1.2051362e+000  9.5901489e-001  1.8152306e-001  8.1011489e-001  9.7566238e-001  6.9675252e-001  8.0753404e-001 -5.9688349e-002  1.3449778e+000 -8.2866370e-001  5.6595241e-001  2.1245253e-001  1.9490065e+000  1.8740166e+000  1.5281096e+000  1.1424577e-001  8.8825843e-001  9.0606137e-001  7.2130049e-001  1.2767079e-001 -3.4798861e-001  3.7634116e-001 -1.7045880e-001  1.2926081e+000  1.3935349e+000  1.4377271e+000 -1.0331568e-001  2.5150726e-001 -6.7650363e-001  2.4909382e+000  1.2232260e-001  5.7621524e-001  5.7497631e-001  1.5724328e+000 -6.0798960e-003  3.0806666e-001  5.5440363e-001  2.3037479e-001  1.0736412e+000  2.0297974e-001 -1.9060067e+000  3.1608461e-001  1.5871320e+000 -5.5406429e-003  3.1963392e-001  2.0309742e+000  8.9081600e-001  6.7074205e-002  5.3852775e-001 -6.1535520e-001 -3.5242350e-001  1.1209001e+000
  1.9163283e+000  1.0922393e+000 -3.1295977e-001  4.9752824e-001  1.1959430e+000  1.3644635e+000  1.8942237e+000  6.4968984e-001  4.7482310e-001  3.8609485e-001  5.4345521e-001  3.3533156e-001  4.9229313e-001  1.0698395e+000  3.9520655e-001  1.4644194e-001 -7.5634549e-001 -7.1557907e-001  5.2756739e-001  1.1312796e-001 -7.0545172e-004 -1.1791300e+000 -1.9503545e-001 -3.1826015e-001 -2.1154762e-001 -3.4763096e-001  1.5506329e+000  1.7804572e+000  1.6599688e+000 -8.4966658e-001  7.7215333e-001  3.3754958e-001  5.0898005e-002  2.8662991e-001 -1.6694347e-001  5.2159327e-001 -4.7388121e-001  2.3011100e+000  5.3157248e-001  1.6669418e+000  6.1424501e-002  5.0024566e-002  4.1155065e-001  1.1393496e+000  2.2646039e-001  1.0836761e+000  4.6523750e-001  1.7752835e+000  1.0176936e+000  2.3618902e-001  3.9608471e-001  1.2581963e-001  1.6732444e+000  3.4069565e-001 -1.9856549e+000  5.3151739e-001  1.1286991e+000 -5.9220501e-001  2.6204204e-001  2.0449059e+000  1.7890982e+000 -2.9316964e-001  2.1810214e+000 -9.1328908e-001  7.6886272e-001  1.0885129e+000
 -2.6470292e-001 -5.7207108e-002  3.1319677e-001 -4.0917412e-001  1.4671539e-001 -9.7411320e-002  3.2212929e-001  2.7524302e-001  4.3361033e-001  1.4241152e-001  5.6705567e-001  1.6869802e-001  2.7784339e-001  3.2311927e-001  1.5229264e-001  1.9306176e-001 -8.2918685e-002  1.3278922e-001  5.9796278e-001  4.5163377e-001  6.5084351e-001  2.6262411e-001  5.5261634e-001  2.3809531e-001  1.1267931e-001 -9.4667846e-002  3.2103421e-001  5.1231683e-001  9.2436227e-001 -1.3540418e+000  2.4709676e-001  4.5265551e-002  4.2555813e-001  1.5941682e-001  8.1231039e-002  8.7098660e-001 -1.3615232e+000  1.3241857e+000  1.7966797e-001  9.7269647e-001 -4.5686454e-001 -1.2871380e-001 -2.3782416e-001  7.4543280e-001 -8.6661120e-002  3.4759235e-001  4.6237453e-001  7.7611910e-001  3.1143897e-001  4.0501894e-001  4.3906914e-001  3.4476858e-002  8.3223764e-001  3.0827922e-001 -3.4529640e-001  9.1732411e-001  8.8763097e-001  1.5636834e-001  3.1571696e-001  6.3567118e-001  3.6201771e-001 -6.9288108e-003  5.7184507e-001  6.2925329e-004  3.8301348e-001 -6.6987487e-002
  1.4500785e+000  3.3840394e-001  1.1464626e+000  7.8126770e-001  4.7344447e-001  6.0299451e-001  8.4978873e-001  4.9266150e-001  1.7763910e-001  3.8179966e-001  3.8221728e-003  2.6106375e-001  5.4838118e-001  5.6386540e-001 -1.3238999e-001 -4.4756065e-002 -4.7507618e-001 -2.9652944e-001  5.3597097e-002  1.5201669e-002  2.7120518e-001 -9.8758215e-002 -1.7563080e-001  7.2921641e-001 -1.4720155e-001 -6.4002981e-001 -3.5458210e-001  1.5256866e-001  4.5820939e-001 -4.6557430e-001  4.0275724e-001 -1.8982452e-001  6.1635739e-002 -2.2922798e-001 -1.2249538e-001  9.9278189e-001 -9.5544903e-001  1.3032668e+000  3.8629873e-001 -4.3775965e-001 -1.9624057e-001 -1.5612011e-001  5.6380902e-001  9.5442167e-001 -6.7618021e-002  7.5176928e-001  4.3318336e-001  7.1955214e-001 -1.9295863e-002  1.0033093e-001  2.6072601e-001 -9.3244448e-003  1.3464262e-001 -8.8476732e-002  2.7973193e-003  3.6924691e-001  5.2995582e-001  2.1151986e-001  5.2592244e-001  1.0970557e+000  1.4427736e-001  9.3787158e-002  1.6790625e-001  1.0829574e+000  2.2577859e-001  2.8728828e-001
  1.3934439e+000  1.1076650e-001 -6.2890392e-001 -1.4313058e-001  3.2758962e-001  1.6185787e-001  9.4191359e-001  2.7315782e-001 -1.7993073e-001  3.3600202e-002  8.6147705e-002  3.1076041e-001  3.3192096e-001  3.5936042e-001  2.5762123e-001  9.7813936e-002 -9.3835581e-002  1.0025987e-001  6.2448450e-001  1.2673519e-001  8.2056387e-002  1.9152402e-001  4.8468651e-002  1.5442278e-001 -6.3553743e-002  7.7005456e-002  2.1998098e-001  7.3780508e-001  1.0164052e+000 -9.8801508e-002  6.5652682e-001  2.8589494e-002 -6.4257585e-001 -8.7053902e-001  1.5183585e-001  5.7752824e-001 -5.5459129e-002  1.0232334e+000  8.3898352e-001  9.0403707e-001 -3.3276305e-001  3.0992681e-001 -2.1735742e-001  9.7245539e-001 -8.6070358e-003  2.6170315e-001  6.2617649e-001  1.2658400e+000  3.8355829e-001  1.3285178e-002  6.8807944e-001  3.5563820e-001  5.1241082e-001 -1.2398994e-001  4.5101617e-002  1.0492880e+000  7.3851263e-001 -1.6864209e-001  4.4787195e-001  1.1502823e+000  9.6607074e-001  3.2388080e-001  8.9374090e-001  5.6634014e-002  5.2909851e-001  1.1365970e+000
  8.5300005e-001  6.6112704e-002 -4.6435842e-001  3.2288710e-003  3.1184441e-001  7.8657832e-001  1.5025476e+000  8.5350914e-002  1.0319823e-001 -4.7027706e-001 -6.3096090e-001  2.1577191e-001  1.4655694e-001  5.9905260e-001 -1.3276255e-001  1.7023062e-001 -1.0117935e+000 -2.8500848e-001  3.6691216e-001 -8.9223049e-002 -3.4086751e-001 -1.0163915e-001 -7.4448240e-001 -9.2744605e-001 -4.2480070e-002 -9.1042990e-001  9.0103039e-001  1.1668900e+000  1.3795411e+000 -8.3451037e-002  1.3615780e-001 -1.0387648e-001 -9.9208154e-002 -2.8127558e-001 -2.4310648e-001  6.5845368e-001 -3.0181084e-001  1.0278620e+000  6.1351423e-001  9.2130124e-001 -7.4501711e-001  2.2338245e-001 -8.5000280e-001  1.6442545e-001 -5.9193931e-001  3.1357198e-001  3.6363294e-001  9.1144817e-001  4.2523239e-001  3.7817954e-001  6.0677576e-001  1.0505269e-001  8.8077362e-001  2.9999271e-001 -8.2965372e-001  5.1952925e-001  9.2216407e-001 -9.2328270e-002  3.2216162e-001  1.4726126e+000  8.5064960e-001  2.7842531e-001 -7.4486625e-002  1.0926274e-001 -8.6540140e-003  6.8828115e-001
 -7.8209684e-001 -3.1939075e-001 -3.9552536e-001  1.5688499e-001 -2.9273680e-001  2.0494820e-001  6.1404688e-001 -5.2425800e-001 -1.3596122e-001 -4.2900172e-001 -8.0725128e-001 -6.7291987e-001 -3.5241610e-001  2.8117322e-001 -5.4269864e-001 -3.1377162e-001 -2.6331044e-001  2.8123202e-001  4.7843034e-002  2.0868574e-001 -4.4181598e-002 -3.8582617e-001 -1.4574200e-001  3.8201203e-002 -1.9670145e-001 -6.6377389e-001 -4.7764864e-001 -3.5489169e-002  2.0787357e-001 -1.8513309e-001  1.0360544e-001 -1.8189100e-001 -3.2882217e-001 -7.4183755e-001  2.3462340e-001  6.1579635e-001 -3.2131326e-001  6.8017054e-001  1.1076584e-001 -4.1936594e-002 -5.5048317e-001  6.6578534e-002 -2.9039638e-001  2.3421285e-002 -5.2816040e-001 -5.4187559e-001  9.5746558e-001  8.8295005e-001  7.1234869e-001  4.1140298e-001  1.2171675e-001 -2.6447030e-001  3.6848566e-001  7.3304026e-002 -3.9278112e-001  2.6274933e-001  1.1919238e+000  3.7600349e-001  3.0405715e-001  8.5063355e-001 -5.1504103e-002  1.6903485e-001 -2.6113513e-001 -8.7588081e-002  4.1244722e-001  5.1081900e-001
  1.0705114e+000 -1.2070469e-001 -1.8253419e+000  6.7861036e-001  7.7223328e-002  7.4255764e-002  1.2277642e+000  2.3596302e-001 -3.3833068e-002 -1.6088948e-001 -5.8991557e-001 -3.0947039e-001 -7.8824132e-005  1.1340698e-001 -3.4227200e-001 -1.4139283e-001 -8.1940045e-001 -2.0488753e-002  6.6604411e-001 -6.9773815e-002  6.5709925e-002 -5.1930121e-001  7.1619684e-001 -8.8617335e-001  8.9271205e-003 -1.3149039e+000  1.8597040e-001  3.4938796e-001  3.0720299e-001 -4.7477413e-001 -4.1961932e-001 -1.2537599e-001  1.0421586e-001 -1.1096995e+000 -3.8660693e-001 -3.9826209e-001 -1.0927412e+000  1.2994566e+000 -2.1843516e-001  1.2696887e-001 -1.4966939e+000 -2.2092568e-001 -8.0262908e-001  9.7851672e-001 -1.2508558e-001  1.9774099e-002  5.7699448e-001  1.3001237e+000  6.2192509e-001  1.2145997e-002  4.4987105e-001  3.5882494e-001  5.5816568e-001  6.3983531e-001 -3.4694271e-001  2.8538594e-002  1.1055425e+000  1.9377126e-001  6.0051896e-001  1.2980132e+000 -1.0473885e-001  4.8508240e-001 -7.0146716e-001  3.8497336e-001 -1.3266381e-001  1.4421473e+000
 -4.3785679e-001 -7.9340265e-001 -1.5727397e+000 -4.6399864e-001 -5.6671960e-001 -3.9587206e-001 -1.5777846e-001 -1.6855421e-001 -4.8568735e-001 -3.0010695e-001 -7.2632126e-001 -2.9822451e-001 -2.9247703e-001  2.6511037e-002 -4.9266707e-001 -2.7091751e-001 -5.4288751e-001  2.2625679e-001 -1.3181084e-001  1.5202970e-001 -2.9530872e-001 -5.0240467e-001 -3.1400209e-001 -3.0167354e-001 -3.0202780e-001 -7.3204712e-001 -1.0303355e+000 -1.2752491e+000 -9.7878119e-001  3.8286750e-002 -3.0233248e-001  3.5131687e-001 -1.7213667e-001 -7.2072805e-001  1.0741273e-001  2.2314014e-001  1.8479043e-001 -2.8261859e-001 -9.7173128e-001 -9.5076475e-001 -5.3115131e-001 -1.4568205e-001 -6.2881117e-002 -2.2311077e-001 -3.6973198e-001 -5.6638053e-001  7.9634608e-001  4.4602008e-001  4.3622860e-001  1.7676621e-001  1.8213738e-001  3.3136514e-001  1.6127877e-001  3.8053529e-001 -4.8485565e-001  8.7885556e-002  5.1834272e-001 -2.4293347e-001  1.6590364e-001  2.0947846e-001  1.7116985e-001  6.4522403e-002 -9.8519722e-001  6.1028217e-002  1.8016778e-001  4.6073260e-001
  3.5664617e-001 -1.3349134e-001 -3.8115680e-001  8.6157508e-001  6.0714381e-002  1.8290718e-001  9.6817766e-001 -5.0322858e-002 -2.5732693e-001 -3.4349277e-001 -9.5154067e-001 -4.8649655e-001 -3.2710688e-001  4.0504304e-001 -5.9865359e-001 -6.0154009e-001 -8.3419488e-001 -6.2722506e-001 -9.9770019e-001 -5.1091224e-001 -2.8208982e-001 -5.6205543e-001 -7.2242151e-001 -1.8469863e-001 -5.6973671e-001 -3.7450777e-001 -1.0468048e+000 -1.0001169e+000 -8.0602709e-001 -4.7754180e-001  1.5880101e-001  6.3313038e-001 -5.1420964e-001 -9.7182966e-001  3.2926601e-001  3.9952115e-001 -6.6680198e-001  3.6357261e-001 -7.4504759e-001 -9.3531823e-001 -4.5599275e-001  1.3402569e-002 -4.0165073e-001 -5.8726864e-003 -3.6769170e-001 -1.6665167e-001  3.4225117e-001  6.5773343e-001  8.0799399e-001  2.8717543e-001  3.5909106e-002  9.8978745e-002  4.1770917e-001  1.8163798e-001 -8.3538519e-001 -8.3269755e-002  4.8196034e-001  1.9344714e-002  2.1664434e-001  8.8326072e-001  5.2244642e-001  1.1781007e-001 -2.7724824e-001 -1.6719105e-001  8.1550566e-001  1.0846959e-002
  9.7565812e-001  9.4546403e-002  3.2334836e-003  1.8343687e-001 -7.1804195e-001 -6.7034548e-001 -4.6873154e-001 -7.8630919e-001 -2.9997726e-001 -1.0682400e+000 -1.3814573e+000 -6.6605041e-001 -3.7590862e-001 -5.6374060e-001 -8.4636404e-001 -6.9255851e-001 -2.9302664e-001 -6.8995219e-002 -1.0263114e+000 -1.2282666e+000 -1.2193502e+000  4.3168456e-002 -1.3170556e+000  3.0725063e-001 -5.4775616e-001 -4.5744452e-001 -1.7214789e+000 -2.2934281e+000 -1.7285984e+000 -4.1796386e-001 -1.5843509e-001  5.4562701e-001 -7.4366546e-001 -1.2363940e+000  1.0130197e+000  6.3881640e-001  4.2422688e-002 -8.4821779e-001 -1.5040319e+000 -1.1151474e+000 -4.6194942e-001 -5.7027927e-001  4.5565994e-001 -4.9733813e-001  6.5593149e-002 -1.1143432e+000 -5.4080233e-001 -2.4406253e-001  2.8652421e-001 -1.7745438e-001 -2.9463190e-002  3.0431715e-001 -3.6465270e-001 -2.7224452e-001  8.9685236e-001 -5.8150364e-001 -4.6331207e-001  7.9291056e-002 -4.1220718e-001 -5.3974304e-001 -5.4588704e-002  2.4070012e-001 -1.0721510e+000 -3.8475681e-001  3.2967938e-001  8.6329428e-001
  1.8108114e+000  1.6238361e+000  1.8071017e+000  2.1764311e+000  8.3048022e-001 -1.2982304e+000  1.9316084e-001 -9.6964367e-002  7.8007190e-001 -6.3542283e-001 -1.7452185e+000 -5.2014726e-001 -1.1112966e-001  1.2346608e-002 -1.0260621e+000 -5.2451751e-001 -6.9484033e-001 -1.4001704e-001 -1.1292751e+000 -2.7855534e-001 -2.7836707e-001  7.1227159e-001  6.0189864e-001  1.9033488e+000  2.3971550e-001  2.4172389e-001 -5.6312737e-001 -3.0596571e-001  4.3282722e-001 -4.5190354e-001  1.4000509e+000  8.5214400e-001  6.6288782e-001 -2.4693020e-001  6.8841816e-001  1.3149401e+000 -7.9530214e-001  1.3486170e+000 -3.4665480e-001 -9.6129308e-002 -2.8925764e-002  2.4024328e-001  2.6464211e+000  4.7876420e-001 -9.3381614e-001 -2.4408886e+000 -6.0448401e-001 -1.7789683e+000 -9.2159471e-001 -2.1799012e-002 -4.1205111e-002 -1.8778757e-001 -6.9270549e-001 -4.3365764e-001  6.1392627e-001 -5.5725017e-001 -6.0074723e-002  3.8610500e-001  1.2091449e-003 -5.9030375e-002 -8.4594842e-001  4.3569000e-001 -1.3201064e+000 -9.9615980e-001  7.4827636e-002  1.4400898e+000
  1.4547319e+000 -2.0200281e-001 -1.9664236e+000 -1.2318945e-001  8.7653577e-002  1.0321949e-001  7.3405090e-001  5.8141381e-001 -1.3485745e-001  3.1648892e-002 -1.3991061e-001 -3.9089682e-001  2.1944996e-001  9.8569608e-002  1.9515393e-001  5.5166866e-001 -6.1589050e-003 -4.9826998e-002  3.7710028e-001  7.5868275e-001  5.8700937e-001 -1.9075551e-001  3.5120075e-001  1.8801919e-001  5.3109703e-001  2.1618469e-001 -6.9668843e-002 -6.0657279e-001  2.8539462e-001  6.6530356e-001 -1.1908592e-001 -1.7809202e-001 -1.5568785e-002 -2.8923725e-001 -3.5437528e-001 -4.8012276e-001  9.4423367e-001  5.6774375e-001 -6.9563664e-001 -2.4043673e-002  3.9778721e-002 -4.6350349e-002  2.5610987e-001  7.3035963e-001 -3.8146567e-001  8.7859810e-001 -5.1661348e-001 -5.3030280e-001 -3.6139524e-001 -6.8874240e-001  2.5678334e-001  2.9329126e-001 -3.8419944e-001  5.2383992e-001  2.1589066e-001 -4.4705490e-001 -3.6657073e-001  5.6551845e-001  1.7160752e-002  4.7481968e-001  7.3796915e-002  4.2629825e-001  9.2789580e-002  7.0894398e-001 -2.5055086e-001  4.5131015e-001
  1.1057280e+000  5.3133759e-001  3.3084286e-001  1.3097916e+000  1.0633352e+000  1.8356646e+000  1.3495954e+000  1.3765889e-001  2.2532475e-001 -1.3598671e-001  1.3084571e-001  6.1872833e-001  6.1203400e-001  1.4774329e+000  1.3714896e-002  8.9726719e-002 -1.4365840e-001  1.5818708e-002  1.2717674e+000  2.1588693e-001  8.1143908e-002  2.6871798e-002  1.1220454e+000  2.8216115e+000  5.8935824e-001  1.0434665e+000  1.2386835e+000  2.9443333e-001  4.9561048e-001  8.4167831e-001  7.1388377e-001  3.5684116e-001  8.5488943e-001  1.0205592e+000  1.7588355e-001  6.3069852e-001  5.5454009e-001  1.3141711e+000  2.5510901e-001  7.3893478e-001  1.9624094e-001  6.4485646e-001  3.1696112e+000  9.1925621e-001 -1.8126561e-002 -6.0863835e-001  4.9900883e-001 -8.4694376e-002  8.8706056e-002  1.2170286e+000  4.8757769e-001  1.0869201e+000  1.3508111e+000  7.6132045e-001 -3.3139129e-001  4.6285205e-001  2.7213203e-001 -1.0823556e-002  5.3567201e-001  1.6505853e+000  2.6078751e+000  6.4539955e-001  2.7703794e+000  7.0497515e-001  1.0222342e+000  1.3034881e+000
  1.0725598e+000  5.4811917e-001  1.8133954e-001  6.4035636e-001 -3.6394011e-001  7.6034331e-001  7.0679420e-001 -5.2408830e-001  1.0681565e-001  5.0191656e-001  1.8666678e-001  1.8505105e-001  3.2723389e-001  4.1961780e-002 -7.9742159e-003 -2.2834758e-001 -2.1590124e-001 -1.0747733e-001 -2.2050935e-001 -1.9134912e-001  1.0132337e+000  3.2781169e-001 -4.7932989e-001  1.3362824e+000 -2.3173075e-001  5.5304702e-001 -6.9358708e-001 -1.5482517e+000 -1.2680880e+000 -1.1595879e+000 -2.7419166e-001 -2.3994073e-001 -4.3156548e-003 -2.5603746e-001 -4.7118079e-001 -3.0053592e-001 -3.8889045e-001 -3.1948952e-001 -3.5147753e-001 -6.5661244e-001 -1.1921869e-001 -6.2256682e-002  7.1758181e-001 -2.2437905e-001 -3.3557945e-001  3.1735073e-001 -9.2003324e-001 -7.1376866e-001 -4.6399204e-001 -5.4512191e-001 -3.1863549e-001  8.5400732e-002  5.3978028e-001  4.4444734e-001  1.4292814e-001 -5.5461040e-004 -5.6585266e-002  3.6109774e-001 -8.7500678e-001  5.9938285e-001  2.2530583e+000  1.3947283e-001 -4.0020486e-001 -1.7751216e-001 -1.3369342e-001  4.5847880e-001
 -4.8403002e-001 -2.3129071e-001 -3.5521597e-001  4.8731306e-001  2.0460736e-001  1.8436850e+000  6.9956688e-001  6.9806330e-002  3.3533764e-001  5.0402527e-001  1.1225795e+000  3.9832736e-001  7.9752162e-001  8.1700283e-001  8.7261750e-002  1.1730096e-001 -3.0803143e-001  3.5171955e-002  6.5729787e-001  1.6255876e-001  9.9602171e-001 -7.5297180e-002 -1.6410888e-001 -1.6449788e-001 -1.3076267e-001  1.9777732e-003  8.6964426e-001  4.4709621e-001  1.0202792e-001 -2.4673750e-001  3.3539010e-001 -2.4760572e-001  6.4619690e-001  6.5919815e-001  1.1917411e-001  8.7786989e-002  3.7809439e-001  3.9014115e-001  1.0291216e+000  1.1487838e+000  2.3887706e-001  6.3099321e-001  1.3243855e-001  3.4507734e-002  1.3573968e-001  2.6470527e-001 -1.4025486e-001 -1.7333828e-001 -3.1619735e-001 -4.6470897e-002  5.7138566e-002  2.3198687e-001  7.2644729e-001  5.5769205e-001  4.7760365e-001  2.8051736e-001  2.1037468e-001  3.4253103e-002  1.1911962e-001  5.3906256e-001  1.4707855e+000 -1.7341052e-002 -4.3230627e-001  1.5492738e+000 -1.9109667e-001  1.9672154e-001
 -7.5978872e-001 -6.8325779e-001  6.0087707e-001 -1.3357523e+000 -1.4697178e-001  1.8768069e-001 -1.1976560e-001 -2.7933677e-001 -2.8153574e-001  4.0690790e-001  2.2406250e-001  5.2831102e-001  3.3383252e-001  3.4503824e-001 -7.4629291e-001 -6.3402708e-001  5.6277140e-001  8.1924511e-002  4.8598537e-002  5.6645810e-001  1.0301946e+000  2.9932781e-001  2.8530040e-001  1.0573648e+000  6.1232546e-002  4.2646859e-001 -2.6218602e-001 -4.4702760e-001 -9.2101164e-001 -9.8361447e-001 -4.8628445e-001 -8.0972373e-001 -7.9595250e-001 -2.9038795e-002 -4.7034954e-001 -9.7650278e-001 -6.0129997e-001 -5.7778251e-001  9.7129632e-001  1.5159869e-001 -9.6987998e-002  2.9785151e-001  1.0715476e+000 -7.5176587e-002 -3.1328999e-001 -5.1812866e-001  3.8813273e-001 -2.6647766e-001  1.2193180e+000 -2.2928958e-002 -1.8834874e-001 -3.7803969e-001  9.1085831e-001  4.8608308e-001  8.7192193e-001 -1.7301155e-001 -4.2591557e-002  2.9351205e-001 -1.8409296e-001 -2.1310769e-001  1.1026180e+000  1.3808326e-001  8.7500670e-002  1.0152370e+000 -1.1793253e-001 -3.2194032e-001
 -2.3142362e-002  6.7887223e-001  1.2050241e+000 -1.0421103e-001  4.6809224e-001 -1.1154832e+000 -3.4165105e-001  1.8297850e-001  1.1833645e-001  5.8093613e-001 -2.7260160e-002  3.2433805e-002 -6.0407365e-002 -4.4525027e-001 -5.9521297e-001 -3.1340013e-001 -1.5076533e-001 -4.4517912e-001  1.0921468e+000  2.4202917e-001  1.1410634e+000  6.7510022e-001 -8.4619582e-001  2.0083845e-001  5.2717745e-001  3.0234261e-001 -1.1877946e-001  2.9362356e-002 -1.6278339e-001 -7.3754265e-002 -2.0197130e-001 -2.9152084e-001 -4.4801256e-001 -3.3549498e-001 -8.3888363e-002 -7.8852120e-001  9.4049848e-002 -4.9812229e-001  6.8584884e-001 -2.9414033e-001 -3.6097848e-001  6.4499460e-001  1.1693169e+000 -9.1489542e-001 -5.8902355e-002 -1.1057897e+000 -5.3876999e-001 -9.1417251e-001  1.6861158e-003  3.4921989e-001 -3.9605082e-001 -5.9080486e-002 -5.0171583e-002  8.5849474e-002  1.0968128e+000  8.0409269e-002 -4.1781219e-001 -2.9508888e-001  4.5501039e-001 -7.0580035e-001 -7.7486505e-001 -1.8294441e-001 -1.3303567e+000  1.8582953e-001 -2.6775176e-001 -7.7762183e-001
 -7.6449762e-001 -4.6800840e-001  2.1001738e+000  1.8159385e-001 -4.6613201e-001 -7.7413325e-001 -1.1209220e+000 -4.6406969e-001 -1.4327062e-001 -3.1989430e-001 -5.4537239e-001 -1.1128196e+000 -1.3817999e-001 -7.3977595e-001 -2.0893753e-001 -8.3499341e-001 -5.0097084e-001 -9.6170548e-001 -4.0680182e-001 -1.8400647e-001  4.9858312e-001  9.5194290e-001 -1.0786292e+000  7.4905758e-001  2.3567752e-001  3.0370702e-001 -1.4064362e+000 -1.2493717e+000 -1.3439644e+000 -3.4933401e-001 -8.4054714e-001 -7.4895731e-001 -2.6779413e-001 -1.9295883e-001 -4.3653264e-001 -8.0734944e-001 -2.7619999e-001 -1.5175147e+000 -6.5627718e-001 -1.2035936e+000  1.1951779e-001  6.6090795e-001  1.0505445e+000  6.9367769e-002 -1.1745731e-001 -7.1577767e-001 -7.9925144e-001 -1.0704100e+000 -2.0189697e-001 -8.6118758e-001 -8.8335518e-001 -1.1898813e+000 -4.6967653e-001 -3.8805245e-002  1.4473457e+000 -3.8292603e-001 -8.4065853e-001 -1.8246496e-001 -4.7873525e-001 -1.2716540e+000 -9.1850476e-001  1.2340405e-002 -1.3734435e+000  9.6852944e-001 -4.8105612e-001 -1.4559095e-001
 -7.1138853e-001 -2.5800770e-001  1.0975234e+000  8.0340511e-001  1.0740931e-001 -1.0656492e+000 -1.0268514e+000 -5.7294605e-001  1.3754588e-001 -1.9950302e-001 -6.3284545e-001  3.1109572e-001 -6.4023904e-002 -3.9038633e-001 -2.8750849e-001 -3.6942438e-001  3.2151390e-001 -1.1498106e+000 -1.0048943e+000 -9.8809632e-001  5.7308724e-001  9.7760184e-001  1.3679239e-001  6.0227423e-001 -3.9699131e-002  2.6799336e-001 -2.6547729e-001 -8.1828976e-001 -5.9706358e-001 -1.0734517e-002 -8.8015722e-002  1.0375851e-001 -7.9071767e-001 -1.6317540e-001  6.1889629e-001  2.6103571e-001 -4.0050439e-001 -1.0401293e+000  2.1096670e-001 -7.3971171e-001 -1.0271077e-001  5.3637690e-001  9.7732083e-001 -1.0068131e+000 -1.0241486e-001 -9.3100939e-001 -6.2841328e-001 -1.4581124e+000 -1.3263763e-001  1.9140839e-001 -3.7104619e-001 -1.1557911e-001 -2.6424882e-001 -1.3771110e-001  9.9316152e-001 -7.1480429e-002 -1.0212231e+000 -5.8698461e-001 -3.6177923e-002 -1.2734048e+000 -1.8094469e+000 -5.0004591e-001 -1.8568636e+000  3.7656792e-001  2.3198787e-002 -1.0329511e+000
 -7.4053864e-001 -1.6439559e-001  1.0236328e+000  3.4051933e-002 -4.6923349e-001 -6.9073039e-001 -8.9697203e-001 -4.4224403e-001 -2.2440487e-001 -2.7398596e-001 -7.4209468e-001 -2.8389451e-001 -5.2955593e-001 -6.6514217e-001 -2.1730171e-001 -2.4871792e-001  5.0996513e-001 -7.9993344e-001 -8.7337412e-001 -1.8974093e-001  5.9149260e-002  6.3135883e-001  5.2271986e-001  1.3013726e+000  3.2407927e-001  5.2859996e-001 -7.0806512e-001 -9.5188063e-001 -2.8523596e-001 -2.8902376e-001 -1.5958679e-002 -7.2422023e-002 -3.5362458e-001  4.2260687e-001  2.6906082e-001  5.9934517e-001 -5.0380024e-001 -1.0043105e-001 -8.9863383e-001 -4.4964936e-001  2.3183081e-001  6.4785758e-001  1.0542274e+000 -1.0483085e+000 -2.5596866e-001 -1.3261251e+000 -1.8152631e-001 -1.6257950e+000  3.8333891e-002 -1.0066092e-001 -4.6686189e-001 -3.1363115e-001 -5.1155159e-001  4.0152608e-001  4.0399195e-001 -3.0488422e-001 -3.4539354e-001  2.0066485e-001 -5.7374110e-001 -1.0484639e+000 -1.0684917e+000 -5.3304529e-001 -1.4851970e+000  9.1727952e-001  1.4762463e-001 -1.6076485e-001
 -6.6265177e-001 -3.4259987e-001  1.5039628e+000 -1.9408586e-002 -2.7134188e-001 -3.6330477e-001 -1.1410442e+000 -6.5986328e-001  3.2415569e-001 -2.0132331e-001 -2.0220012e-001  7.5358273e-001 -1.1603902e-001 -2.1139350e-001 -1.2964219e-002  3.9916292e-001  1.2132521e+000 -2.8610213e-001 -1.3122031e+000  1.6159097e-001 -8.9339628e-002  6.3629434e-001  5.2603207e-001 -2.4389348e-001  8.4431320e-001  5.6004983e-001 -1.0920057e-001 -4.2646479e-001 -8.0283797e-001  5.3446112e-001  4.6331554e-001  6.9492615e-002  4.8455346e-002  1.7666400e+000  1.2990784e+000  8.0199347e-001  7.2305550e-001 -9.1337786e-001 -1.3491299e-001 -5.3784189e-001  5.0473141e-001  4.9316441e-001  2.9029955e-001 -5.1057334e-001  2.4793033e-001 -3.5186603e-001  4.5269817e-002 -1.0639034e+000 -3.4301597e-001  8.4105503e-001  2.0954390e-002  6.9800961e-001 -2.7350288e-001  6.8890807e-002  7.0828049e-001  1.5110426e-001 -5.4445958e-001  1.7984130e-001 -2.5781009e-001 -1.3116616e+000 -4.9898459e-001 -5.4982736e-001 -4.5764013e-001  7.8270978e-001 -1.3790337e-002 -2.4599222e-001
 -4.6750149e-001 -1.0163934e+000 -3.0400917e-001  2.0360432e-001 -9.4670512e-001  1.0512646e+000 -7.5643327e-001 -4.9125728e-001 -6.7374248e-001  1.7994163e-001  1.0226657e+000 -5.5791457e-001 -6.6504107e-002  1.5587027e-001  2.7415538e-001  5.8082122e-001  1.5465464e+000 -5.2320457e-002 -2.2262985e-001  2.1564667e-001 -4.1109473e-001  3.9523474e-001  6.5755757e-002  3.7914111e-001  3.8907071e-001  2.3554049e-001 -9.1561085e-001 -1.1472583e+000 -8.7975598e-001  4.1864493e-001  1.8533210e-001  5.9131106e-001 -1.5921186e-001  5.2875821e-001  1.4500455e+000  5.9536592e-001  6.9352528e-001 -8.0621533e-001 -1.1377601e+000 -1.4751605e+000  4.5150776e-001 -1.0076519e-001 -1.2722287e-001 -9.8644857e-002 -1.1460819e-001 -1.9068384e-001 -1.3972223e-001 -6.9161021e-001 -2.6732899e-001  8.4312824e-001  4.3293913e-002 -9.2926157e-003  2.5651669e-002  7.4048296e-002 -1.0312558e-001  9.5034941e-001 -1.3760366e-001 -5.0809532e-001 -2.7259875e-001 -4.7648844e-001  5.1359953e-001 -1.0539165e+000 -8.5570233e-001  6.5413643e-001 -1.1991374e+000  6.0055473e-002
 -1.3413469e+000  2.4312742e-001  3.6339493e-001 -8.3931642e-002  1.3312655e-001  1.0689981e+000 -5.7931349e-001  9.5744860e-002  1.4887291e-001  6.7333447e-001  1.2701795e+000  6.4403893e-001  1.5806826e-001  3.3596788e-001 -6.4801990e-002 -4.2413263e-001  5.4207839e-001  2.0317258e-001 -4.4850527e-001  3.6790713e-001  3.8349974e-001  7.4268455e-001  7.8881697e-001  7.2132362e-002  1.8786430e-001  4.3242029e-001 -8.5665929e-002  3.6177628e-003 -4.6577418e-001  4.7924486e-001  5.1535539e-001  9.1682181e-001  1.0520159e+000  1.4365278e+000  1.6941239e+000  5.8486183e-001  1.0669536e+000  9.1752554e-002  1.3044893e-001 -3.5291198e-001  1.1653997e+000 -3.7159996e-001  9.8657200e-002  5.0033381e-001  1.5601893e-001 -4.2148230e-001  2.1630378e-001 -1.1111946e+000 -5.3698220e-001  6.8720406e-001  5.0951722e-001  8.7724522e-001  3.6812480e-001  3.6590356e-001  1.8691747e-001  7.1981171e-001  4.8661901e-002  1.3776489e-001  4.7463830e-001 -4.9013558e-001  1.0187833e+000  2.3732359e-002 -1.1380774e+000 -1.0087777e-001 -2.0983424e-001  5.3708748e-002
 -7.4876928e-001  5.6788588e-001 -1.4991458e-001 -8.1463935e-001 -1.7757960e-001  1.0414619e+000 -1.1617924e+000 -4.3685230e-002  1.4684920e-001  2.1342149e-001  1.6205377e+000  6.9714314e-001  1.9367405e-002 -1.0660428e-001  8.8290284e-001  9.4050007e-001  1.9386642e+000  1.5200140e+000  7.9242684e-001  5.8001408e-001  6.3915335e-001  9.4975391e-001  1.4902835e+000  1.0502813e+000  1.2326465e+000  3.9953899e-001 -1.1579507e-001 -1.0248488e-001 -6.0095672e-001  1.5562868e+000 -3.4299544e-001 -8.6663665e-002 -4.1187074e-001  1.4077145e+000  5.1122083e-001 -1.5468514e-001  2.0766171e+000 -1.0791133e+000 -4.6606084e-001 -1.7075830e-001  6.4265881e-002  4.1203251e-001  8.9928168e-002  1.5809894e-001  2.3984112e-001 -4.4811640e-001  2.4754102e-001 -1.0044622e+000 -1.3391716e-001  2.6147824e-001  3.3532099e-001  8.1002206e-001  2.7146230e-001  8.0491240e-001  5.8786442e-001  8.0290725e-001 -4.4034742e-001  2.3639291e-001  6.2071203e-001 -1.2596160e+000  1.2527099e+000 -2.1649680e-001 -2.2465473e+000  1.1945288e+000  3.4217297e-001 -1.0320722e+000
 -9.9033153e-001  8.1503322e-001  2.5106457e+000 -1.3790240e+000  5.5196404e-001 -1.9551778e-001 -1.1659989e+000 -5.4269608e-001  9.5451130e-001  3.2295085e-002  1.0332576e+000  1.4725985e+000 -3.2418143e-003  1.8010383e-001 -3.8121525e-002  3.9963333e-001  1.6655020e+000  7.5038352e-001  6.4621475e-001  3.7050818e-001  1.1062575e-001  1.1263697e+000  1.1590840e+000  8.8577518e-001  1.0923435e+000  9.9646627e-001  6.3019064e-001  9.9825977e-001  3.9871317e-001  1.4822084e+000 -3.1515756e-001  2.8544338e-001 -3.2801156e-001  1.4365357e+000  3.0289298e-001 -8.7489908e-001  2.2508139e+000 -6.8521808e-001  8.5285266e-001  1.1478833e-001  1.0964020e+000  2.8316194e-001  7.4036302e-001 -6.5785269e-001  2.3824449e-001 -1.2914287e-001  2.9828683e-001 -1.4912006e-001 -5.8734070e-001  3.8156755e-003 -1.5317555e-001 -2.3832730e-001 -3.0768877e-001 -7.1634815e-001  8.4402285e-001  1.1768816e-001 -1.2314445e+000 -3.1372348e-001  1.1908061e-001 -1.6005102e+000 -8.1739872e-002 -9.9239481e-001  6.9053309e-001 -9.8534520e-002 -7.2239865e-002 -1.0200204e+000
 -2.0717493e+000  1.1519699e-001  1.0306916e+000 -1.7294921e+000 -3.2300445e-001  7.4379183e-001 -1.7840180e+000 -1.7396941e-001  2.3752075e-001 -6.2315986e-001  1.3965261e+000 -5.2471226e-001 -2.1671071e-001 -2.1690954e-001  6.4221759e-001  7.0489974e-001  1.3839691e+000  6.0300427e-001 -6.8199069e-003  1.0853531e+000  4.9582654e-001  7.6568574e-001  9.5277039e-001  1.2040056e-001  7.6140944e-001  9.0652514e-001 -1.4553482e-001 -4.2592681e-001 -6.3125162e-001  1.3360348e+000 -1.6518586e-001 -2.4968665e-001  8.4916812e-002  1.2117960e+000 -6.5826370e-001 -9.9180354e-001  1.2656838e+000 -1.3947220e+000 -5.4465470e-001 -1.6755719e-001  1.1155757e+000  1.5509812e-001  2.3163380e-001 -3.6751094e-001  5.6653542e-001  1.8036431e-001  2.0975249e-001 -7.0720556e-001  3.0345838e-001 -1.1561636e-001  3.2753420e-001  3.9633887e-001  6.9309728e-002 -7.2609460e-002  6.2581425e-001  7.0308184e-001 -1.4189886e+000  3.2456260e-002 -1.3261214e-001 -2.0344093e+000  1.0520249e-001 -6.7187283e-001 -1.6005448e-001 -9.9807935e-002 -1.4151507e-001 -1.7737988e+000
 -1.3666364e+000  9.5442529e-001  1.1511300e+000 -1.4945772e+000  2.6821885e-001  5.2702207e-001 -1.5222182e+000 -5.7268950e-001  2.2168826e-001 -7.4841978e-002  8.1926995e-001  4.5750154e-001 -4.0077650e-001  8.4729844e-002 -7.4012492e-002 -2.4925281e-001  9.9518153e-001 -1.6171890e-001 -9.5406687e-001  3.2368925e-001  1.0003589e-001  9.0380345e-001  4.3185478e-001  1.7163213e-001  1.1351326e-001  7.5438611e-001 -6.6070918e-001 -2.3755160e-001 -4.2358691e-001  5.8658291e-001 -4.6615006e-001  7.0316933e-002  3.1252440e-001  1.1840859e+000 -1.0204745e-001 -5.2420774e-001  5.7754879e-001 -1.3385801e+000 -4.3609034e-001 -3.8632496e-001  7.9361956e-001 -3.0157774e-001 -2.2202630e-001 -1.5799534e+000  4.0721704e-001  1.7415170e-001 -6.0184627e-002 -8.0595961e-001 -3.7402516e-001 -4.9671904e-001 -5.4618890e-001 -2.9898778e-001 -4.4963664e-001 -2.3448722e-001  1.3248847e+000  1.7197957e-001 -1.1001494e+000 -5.8889309e-001 -4.2083419e-001 -1.9805156e+000 -9.5077747e-001 -6.7256223e-001 -6.0601154e-001 -7.7796979e-003  1.3321961e-001 -1.8583877e+000
 -1.0201578e+000 -2.7108545e-001 -2.2761558e-001 -1.8380476e+000 -7.7375478e-001 -8.8112278e-001 -1.8241075e+000 -4.5020431e-001 -4.8589141e-001  7.4393717e-001  5.0080788e-001  3.1147020e-002 -3.6353401e-001 -9.7323652e-001  2.1714492e-001  3.1537682e-001  1.3866935e+000  5.8573713e-001 -5.8291980e-001  8.0115930e-001 -2.3306632e-001  5.1898874e-001 -3.2930360e-001  3.3260585e-001  2.2929685e-001  4.8652906e-001 -1.0416062e+000 -8.8090932e-001 -9.9301098e-001 -8.8484597e-001  4.4458385e-002 -6.5823645e-001  8.7631374e-001  5.7035383e-001 -4.5434713e-002  3.2379207e-001 -1.0835805e+000 -1.8341703e+000 -1.4845550e+000 -9.0890022e-001  6.2501345e-001 -5.2092204e-001  7.8854695e-002 -2.0669782e+000  5.2002461e-001  6.8922451e-001 -1.6210653e-001 -1.1381315e+000 -7.8718537e-002 -5.3291780e-001 -1.1639266e+000 -1.2622420e+000 -8.7949041e-001 -1.8975317e-002  2.4382340e-001 -4.2645162e-001 -3.1018219e-001  2.6557302e-001 -6.1908563e-001 -2.1208774e+000 -9.4951283e-001 -8.2775629e-002 -1.4487472e+000  1.1909745e+000 -1.1658923e-001 -9.3909483e-001
  1.1268826e-001 -5.2815471e-002  6.8730280e-001 -1.8196319e+000 -1.1404111e-001 -6.9157588e-001 -1.3654577e+000 -1.0142110e+000  2.4507001e-001  4.2020274e-002 -6.7341721e-001  2.6815912e-001 -1.2148504e-001 -8.0382117e-001 -6.3544221e-001 -7.0765988e-001 -4.3213629e-001 -1.2949844e+000 -7.0019222e-001 -6.6097999e-001 -1.1061770e+000 -4.9183317e-001 -6.1263159e-001 -7.8042034e-001  5.0716120e-002 -2.5201165e-001  3.5333701e-002  2.1929238e-001 -6.6441365e-001 -1.4393916e-001  4.2275129e-002 -5.8320288e-001 -1.2408102e+000  1.7565878e-001 -2.8030007e-001 -1.3930557e-001 -5.6680015e-002 -6.0679450e-001 -1.8093995e-001 -4.7898016e-002  1.9303765e-001  2.6756948e-001 -8.0670480e-001 -1.0652024e+000  6.6070351e-001  1.7271984e+000 -7.9230955e-002  3.5871978e-001 -7.7122358e-001  8.6768268e-001 -4.2333959e-001 -2.0806255e-001 -5.5457676e-001 -3.8503096e-001 -2.1313963e-002 -2.9803450e-001  7.5949828e-002  1.5316076e-002 -1.0721447e+000 -9.0790935e-001 -1.0497037e+000 -2.8343130e-001  1.5552206e+000  3.3447267e-002  1.0640477e-003 -1.1525755e+000
 -1.6648107e+000 -4.3685898e-001 -9.8394527e-001 -1.1841539e+000 -6.5258587e-001 -1.2643392e+000 -8.7609406e-001  2.6111155e-002 -3.9907216e-001  2.3553423e-001  9.0228781e-002 -1.8043239e-001 -1.1065700e-001 -7.3558456e-001  2.1792785e-001  6.3655907e-001  6.7158444e-001  4.3306636e-001  2.7250950e-001 -2.0430734e-001  4.2308246e-001  5.2132249e-001 -8.3369243e-001 -4.3199220e-002  2.1628886e-001  1.6472204e-002 -4.5963809e-001  5.2793263e-001  1.4779820e-002 -2.6403474e-001  1.4041811e-001 -6.0349729e-001  1.3276052e+000 -6.0784896e-001 -8.4915594e-001 -2.6047078e-001 -1.0461321e+000 -7.8534462e-001 -1.8814953e-001 -1.4359550e-002  4.8078395e-002 -2.7982411e-001 -3.2718102e-001 -1.6180615e+000  3.0562180e-001 -7.8737171e-001 -6.3821823e-001 -4.5210564e-001 -7.0323069e-001  1.5541745e-001 -4.2761167e-001 -4.7733659e-001 -1.2100351e+000 -4.9304525e-001 -9.5163109e-001  1.1597477e-001 -6.7115332e-001 -3.2060266e-001 -4.9291758e-001 -9.1590611e-001 -1.1930890e+000 -5.0022547e-001 -5.2611511e-001 -4.6928905e-002  2.3756469e-001 -6.0023606e-001
 -3.9902386e-001 -6.9158223e-001  7.1569301e-001 -2.4516002e-001 -1.4551832e-001 -3.4874754e-001 -2.3279281e-001 -2.8426663e-001  1.6440314e-001  2.0633795e-001 -4.1663778e-001 -6.5808991e-002  3.3952185e-002 -2.6077934e-001 -6.9379889e-001 -2.7495883e-001  5.5308352e-001 -7.7246275e-002  6.6556138e-001 -1.9005490e-001  1.0753952e+000  1.6677835e-001  2.1403763e-001 -5.8476530e-001  1.8418378e-002 -2.4544337e-001  4.3440579e-002  4.3967223e-001  1.7104523e-001 -2.5323245e-001  2.2162603e-002 -4.8561412e-001 -3.0833430e-001  7.6403015e-002 -3.3025120e-001 -5.8421384e-001 -3.4884719e-002 -1.3356591e-001  4.3698622e-001  1.0088182e-001 -3.5737589e-001  1.1700960e-001 -1.6221785e-001 -1.8163383e-001  2.1312355e-001 -5.4619592e-001  5.6517967e-002 -6.8543691e-001  6.7055991e-001  3.4851910e-001  5.6427258e-001  2.4183163e-001  1.6818689e-001  3.4067022e-001 -3.6028944e-001  2.4119401e-001 -8.1737003e-001  1.5862572e-001  5.9322468e-001 -1.4332909e-001  1.1488235e-001  1.5162210e-001 -6.6056719e-001 -1.7736194e-002 -1.6549986e-001 -9.0784111e-001
 -1.9684211e-001  3.1709151e-001  2.8130037e-001 -6.8754368e-001  4.6258353e-001 -3.2019849e-001 -4.0669559e-001 -3.7417122e-001  3.9803245e-001  3.9993454e-002 -1.1833411e-001 -2.6835193e-001  1.6762642e-001 -4.5566894e-002 -2.9728596e-001  3.6248912e-001  7.1488370e-001 -4.3373007e-001 -9.7053543e-001  2.6593021e-001 -6.8896833e-003  4.6477511e-001 -1.2505724e+000  1.5266264e-001  3.8612827e-002  2.7244563e-001 -4.4756429e-001 -1.6250188e-001  8.7897020e-002 -8.4257344e-001 -5.5090119e-001 -5.2876436e-001 -3.7853976e-001  3.4327531e-001 -6.9026426e-001 -1.3379292e+000 -7.7906434e-001 -9.3960194e-001 -5.0935557e-002 -7.8408378e-001  1.8401753e-002 -5.1165717e-001 -1.3559043e-001 -1.3655421e+000 -3.1839391e-001 -1.8718944e-002 -5.4970244e-001 -1.0538764e+000  1.5067016e-001 -3.0107943e-001 -4.5824361e-001 -6.8277252e-001 -5.9783092e-002 -3.4855613e-001  6.6800889e-001 -3.8393503e-001 -8.3993917e-001 -6.7580559e-001 -2.6305178e-001 -4.8122182e-001 -3.8341645e-001 -3.7518149e-001 -2.5123897e-001 -9.1763348e-002 -3.6600538e-001 -2.2038838e+000
 -1.3313073e+000  4.1224281e-001 -7.3990462e-001 -9.5506744e-001  1.1545318e-001 -1.1550850e+000 -3.9311095e-001 -3.0693867e-001 -3.2857474e-001  4.4228772e-001  3.1774681e-001  2.5978903e-002 -1.2387814e-001 -3.8608898e-001 -7.1526761e-001 -1.3428842e-001  9.0847234e-001  2.5440457e-001  1.9762185e-001 -1.2764651e-001  1.0928741e-001  2.7458165e-001 -1.9946312e-001  1.3742694e-001  1.4947780e-001  4.3517873e-002 -6.9007227e-002  3.5544165e-001 -6.1552253e-002 -6.6944609e-001  1.3293303e-001  4.2363431e-004 -2.7362250e-001  3.4011314e-001  1.2720466e-001 -1.2339822e-001 -5.4979182e-001 -3.0556582e-001 -9.2540472e-002 -2.9983690e-001 -1.5466324e-001  1.4141131e-001  1.6981591e-001 -1.0865722e+000  8.6790562e-002 -5.8453117e-001 -2.3876760e-001 -8.2519024e-001  5.3493990e-002  4.5878033e-001 -1.1486753e-001 -1.0303782e-001 -4.9817790e-001  3.3736115e-001  2.8518749e-001  1.1088493e-001  3.3607523e-001  1.4106097e-001 -9.8843717e-002 -6.1606067e-002 -5.6196488e-001 -1.3059722e-001 -5.9776458e-001  8.5611949e-001  1.5854106e-001 -3.8182205e-001
  3.0423539e-001 -1.8349578e-001 -9.9231429e-002 -6.1997740e-002  2.0004511e-001 -2.3166895e-001  8.2835988e-002  1.3408770e-001  3.9084979e-002  4.6254057e-001  2.6309843e-002  4.1351452e-001 -1.3814859e-001  3.5079159e-001 -4.9531681e-001 -2.5801898e-001 -1.4079114e-001  1.4212800e-001 -2.1908920e-001  2.1555519e-001 -2.9796616e-002  2.6547123e-001  1.6731996e+000 -3.3798841e-001 -5.5309738e-002  2.4361243e-001 -2.8823423e-002  3.9926681e-001  6.4300700e-001 -6.4971315e-001  4.0433535e-001 -7.7055248e-002  2.1029213e-001 -3.4366564e-002 -6.4289514e-002  4.4625986e-002 -7.2562760e-001  1.3146892e-001  4.5803412e-001  1.5193748e-002  1.5751447e-002 -7.7667934e-002 -5.6540658e-001 -2.1146000e-002 -4.4302022e-001  9.4542149e-001 -4.9902874e-001 -7.6697176e-001 -1.0748555e+000 -5.8990221e-001 -6.2421096e-001 -6.9342703e-001 -3.8246647e-001 -2.0838662e-001 -3.2754241e-001 -4.2012202e-001  4.4079283e-001 -1.2152257e-001 -1.4675932e-002  1.4825032e-001 -2.6660941e-001 -1.6209181e-001 -1.4269304e-001 -2.2141691e-001 -5.4004202e-001 -1.7843078e-001
 -1.1190655e-001 -7.6488177e-001 -2.7679756e-001 -6.9138320e-001 -2.0506831e-001 -1.1213298e+000 -4.9498572e-001 -2.5168198e-001  2.6750458e-001  2.3215351e-001  9.6950998e-002 -7.0409657e-001 -4.8638189e-002 -3.8392430e-001 -5.5049961e-001 -9.0258034e-002 -1.6370236e-001 -2.2629063e-001 -4.3863902e-001  1.3508090e-001 -2.5073987e-001  1.5797326e-001 -1.8688883e-001 -3.4788754e-001 -7.4725565e-002 -3.1757051e-001 -2.7732505e-001 -1.3505027e-001 -7.6052063e-002 -5.2767617e-001  3.7294282e-001 -1.7808208e-001  4.5315511e-001  4.6740006e-002 -4.1048410e-001  4.8337121e-002 -4.3530842e-001 -5.9242787e-001 -2.9627782e-001 -2.4262877e-001 -1.4181313e-001 -9.9129664e-002 -9.6963908e-001 -6.9609084e-001 -1.9009901e-001 -5.4584001e-001 -1.0606226e-001 -3.6535163e-001 -5.0468445e-003 -3.3468089e-001 -5.2449554e-002 -5.0112273e-001 -5.0854868e-001  4.0372711e-001  6.6825861e-001 -1.7162129e-001 -1.8508239e-002  2.1604780e-001 -3.1121152e-001 -5.8490621e-001 -1.0464514e+000  4.3232307e-002 -5.8076053e-001  3.4522127e-001  6.8110571e-002 -7.2063259e-001
 -1.0140033e+000  1.7916540e-001  6.7888264e-001 -2.6081035e-001  3.2704322e-001  6.5986676e-002 -7.1764005e-002 -4.4708370e-002  2.0882406e-001 -2.3598634e-001  5.8115618e-002 -3.1838764e-002  2.0193587e-001 -3.1250324e-001 -9.7237146e-001 -2.5555015e-001  1.1146508e-001 -3.4791511e-001 -8.6937499e-001 -5.1775660e-001  3.9832107e-001  6.6756589e-001 -2.6827418e-001 -3.3796985e-001 -3.2667926e-001 -3.0981908e-002 -2.1929348e-002 -1.6696495e-001  9.1424156e-002  1.3756929e-001  7.3630628e-002 -1.1075618e-001 -5.9521459e-001 -1.5255606e-001 -2.4584360e-003 -8.0122826e-002 -1.8913518e-002 -5.9682131e-001 -1.1939188e-001  1.2707150e-001 -2.1642856e-001 -5.8836168e-001 -9.1305091e-001 -1.8872693e-002 -2.5300972e-001 -3.1041660e-001 -6.8092021e-001 -8.5183225e-001 -1.1746333e-001 -5.1945843e-001 -3.4512998e-001 -4.7429320e-001 -6.6872591e-001  6.7428838e-002 -3.2117142e-001  1.9630395e-002 -6.1694285e-001 -5.5834481e-001  1.1406205e-002 -4.0471909e-001 -6.0815412e-001 -4.6563055e-001 -9.5471071e-001  1.2845343e-001 -1.2212525e+000 -8.8556728e-001
 -7.6089492e-001  8.3525187e-001 -7.4893877e-002 -8.0595828e-001  1.5505623e-001 -5.7435615e-001  2.0225695e-001  2.7456748e-001 -2.8045624e-002  2.4274720e-001 -3.0857908e-001 -2.4191697e-001  3.9681375e-001 -3.0660302e-003 -3.0769439e-001  1.7023735e-001  4.9114159e-001  4.9128463e-001 -2.0615769e-001  4.2156475e-001  2.4534355e-001  7.5037312e-002 -6.2497926e-001  2.1048528e-001 -1.4360005e-001  1.4861001e-001 -2.4175211e-001 -8.5484539e-002 -1.0797089e-002 -4.2943264e-001 -5.6059566e-002 -1.9147545e-001  3.9009977e-001 -6.9646625e-001 -2.5266936e-001 -3.8854222e-001 -8.9001153e-001  4.5103366e-002  1.0290395e-001 -9.2594614e-002 -9.9841912e-003 -5.7230749e-001 -5.7008664e-001 -1.4441852e+000 -8.6940873e-002  2.7928212e-002 -3.6515491e-001 -1.6885169e-001  7.4931966e-001 -5.6144442e-001 -5.6131682e-001 -3.1648458e-001 -6.9693705e-001  2.1497811e-002 -1.2422003e-001 -2.4993848e-001  1.4489425e-001  5.8886865e-001 -3.4362357e-001 -2.2341659e-001 -9.0682886e-001  1.2014106e-001 -2.2064539e-001  3.3312831e-001 -1.5846632e-001 -6.4031870e-001
 -4.7135458e-001 -3.0877207e-001  5.3698522e-001 -1.5888446e+000  5.0745834e-001  3.6556166e-001 -3.1744605e-001 -5.9507992e-001  5.7065724e-001 -4.8408174e-001 -5.6849387e-002  3.6068639e-001 -2.4749393e-001  2.2044469e-001 -1.3214575e-001  1.8446273e-001  1.4961286e-001  6.0153972e-002 -5.6387060e-001 -2.0813301e-003 -3.3800329e-001  2.9821729e-001  5.7675533e-001 -4.5918930e-001 -1.1861338e-002 -8.5558851e-002  3.4789356e-001  1.6579285e-001  1.8968189e-001  4.6390373e-001 -3.0782160e-001 -1.2995849e-001 -9.5809584e-001  7.5462143e-001  1.4982258e-001 -1.8165612e-001  7.6069315e-001  2.7603337e-002  4.1350376e-001  1.5752880e-001  3.9149633e-001 -3.2540029e-001 -7.6422228e-001 -1.8488700e-002  5.6713075e-002  6.5345304e-001  7.0104132e-001 -1.6247552e-001  2.4155660e-001  2.6072819e-001  3.1309632e-001  5.8352136e-001 -2.1413936e-001 -1.3773522e-001 -1.0081260e-001  2.2828891e-002 -1.6510816e-001 -5.8930172e-002 -3.9399468e-001 -6.9208313e-001 -4.2422755e-001 -2.3690294e-001 -5.2961372e-001  5.9831090e-002 -3.0526431e-001 -4.1399111e-002
 -2.0806889e+000 -1.1183493e-001  2.4969045e-001 -2.7490792e+000  1.2724304e-002 -4.4903664e-002 -1.7646817e+000  6.2069119e-001  2.5837496e-001 -1.5700919e-002  1.0827266e+000  2.2602854e-001  1.3679478e-001 -3.1110684e-001  1.1481833e+000  1.2909543e+000  1.2413376e+000  1.4768129e-001  4.0806620e-001  1.5496996e+000  3.7019252e-001  3.4256941e-001  7.6853188e-001  8.1113904e-001  9.5103012e-001  4.9175480e-001  1.9707454e-001  3.3019556e-001 -2.8495672e-001  1.3008332e+000 -3.2468709e-001  1.1583172e+000  3.3387117e-001  1.6512921e+000  1.0598269e+000 -2.0191428e-001  1.7247579e+000 -5.4711711e-001 -5.2828092e-001  1.4712137e-001  6.0484588e-001  4.4220679e-001  8.7706385e-001 -1.2854572e+000  7.4692660e-001 -1.3336062e+000  9.1345774e-001 -1.2120652e+000 -1.3767044e-001  1.1009765e+000  3.5276891e-001  9.9963451e-001 -5.6137637e-001  1.8449048e-001  1.0176426e+000  9.4452199e-001 -2.2822218e-001  6.0101408e-002  6.5812852e-001 -1.9796021e+000 -8.2271522e-002 -8.6874795e-001 -6.1015232e-001  6.2536483e-001 -2.0585043e-001 -6.1742078e-001
 -6.7596870e-001  1.2589766e+000 -7.0771641e-002 -3.9902644e-001 -3.1659526e-002  4.4881453e-001 -3.9239659e-001 -1.3083914e-001 -5.2877913e-001  3.1803973e-001  3.5802122e-001 -1.8617304e-001  9.4136037e-002 -3.6169266e-001  1.8408984e-001  1.2393931e-001 -1.2855860e-001 -3.2104999e-001  6.2094209e-001  4.6664710e-001  1.2634099e+000  5.9699850e-001 -5.8753231e-001  9.5980372e-003  1.9744961e-001  7.4212456e-001  1.2828084e+000  1.0428920e+000  8.1003440e-001  8.1750689e-001  9.8810031e-001  1.1406327e+000  4.0445696e-001  6.6141078e-001  8.8656628e-001  6.1537901e-001  4.2231466e-001  8.1046184e-001  3.3976632e-001  1.0830316e+000  9.3536013e-001  3.3667184e-001  7.9306848e-001  1.8305654e-001  4.0129367e-001 -5.4654997e-001  4.5545459e-001 -7.9768832e-001  1.0580396e-001  1.1767099e+000  2.2109514e-001  4.6332676e-001 -2.4769849e-001  1.1879656e-001 -1.0370705e+000  3.9797454e-001  4.1570797e-001  1.4451969e-002  2.6348705e-001 -5.3865002e-001  3.2184037e-002 -1.5382694e-001  4.1319090e-001 -3.8454113e-001  1.5685090e+000 -6.6867140e-001
 -1.0520267e+000  4.0416381e-001  6.0389760e-001 -6.7114991e-002 -1.0087680e-001  2.6409673e-001 -9.9017585e-001 -5.9624916e-001  1.4110871e-001 -2.0595042e-001  5.8692958e-001 -2.7609178e-001  1.2715877e-001 -1.5233723e-001 -6.8481420e-001 -2.6815330e-001  9.8366566e-001 -2.9808853e-001 -7.9865220e-001  7.3132532e-001  2.3788233e-001  1.0796397e+000  1.0748170e+000  1.6769903e+000  7.2184404e-001  1.6428442e+000 -2.2461186e-001 -7.4088862e-002 -2.5206687e-002 -3.4142871e-001  1.9584682e-001  2.1045410e-001  2.9808834e-002  8.7571368e-001  5.5985262e-001  1.7887239e-001  1.8989590e-001 -4.6787384e-001  2.8890824e-001  8.9960087e-002  8.6818119e-001  3.3839515e-001  1.8239724e+000 -4.1740251e-001  5.8683223e-001 -2.0527156e-001  5.2668157e-002 -5.1251295e-001  7.5720323e-002  9.0183537e-001 -4.6796924e-001 -4.3725096e-001 -8.7198750e-001 -1.1533240e+000  5.7406308e-001  6.5060978e-001 -8.9679405e-001 -4.0852928e-001 -1.2659143e-001 -1.7688033e+000 -1.0061186e+000 -5.0755678e-001  3.3071478e-001  6.7034772e-001  4.4285412e-001 -1.3024536e+000
 -1.1466289e+000  1.6836601e-001  2.7995515e-001  1.3097741e-001  4.1209017e-001 -7.0590030e-001 -3.1450663e-001  1.7321458e-001  1.5766822e-001  1.4775091e-001  4.4627388e-001  1.7498332e-001 -3.9859285e-002 -2.8077607e-001 -5.2127085e-001 -8.7132485e-002  3.9769480e-001  3.7029124e-002 -3.4337555e-001  2.0876777e-001 -5.7931564e-001  7.5037562e-001  9.6886582e-001  2.7519154e-001  2.7394844e-001  4.8015108e-001  7.0308173e-001  1.0700200e+000  7.4536710e-001  9.1306582e-002  5.9442503e-001  1.1183150e+000  1.8052997e-001  8.9001606e-001  6.3764177e-001  7.6118676e-001  1.2364666e-001 -1.0073959e-001  4.2314669e-001  8.9726471e-001  3.3761290e-001  6.8417020e-002  4.6271273e-001  1.7249049e-001  4.8908646e-001 -6.4636972e-001  3.7419571e-001 -1.0029374e-002  6.0749951e-001  1.0870019e+000  1.8302793e-001 -1.5362670e-002 -2.5085131e-001  4.6040182e-002 -2.1323140e-001  9.9829189e-001  6.3038502e-001 -2.6901876e-002  6.3638626e-001 -7.5350469e-001 -6.5352195e-001  6.8989775e-002 -3.9090581e-002  3.9269072e-001  6.2174431e-001 -7.8219146e-001
 -9.9769341e-002  9.0342836e-001  7.9553882e-001 -1.7388849e-001  4.4486669e-001 -1.0139990e+000 -5.7234234e-001 -2.6564674e-001  1.0620880e-001 -3.4681375e-001  4.6109188e-002 -3.6468118e-001  4.0498535e-001 -1.4326703e-001 -3.3275093e-001  7.1503165e-002  1.0189592e+000 -5.5795091e-002 -6.8421739e-001  2.6658094e-001  1.2700141e-001  8.0019949e-001 -1.5434667e-001  1.1131397e+000  7.3715331e-001  6.5477017e-001 -1.0064172e-001  1.9300643e-001  2.1131485e-001 -5.9705493e-001  3.1256420e-001  1.1553512e-001  1.8271276e-001  1.4423002e+000  6.1398733e-001  5.8115535e-001 -2.5202559e-001  5.5468791e-002  3.6183303e-001 -3.4928939e-002  4.1132243e-001  5.1397052e-001  5.7708686e-001  4.5960810e-002  5.3551691e-001 -4.1086420e-002  7.1079139e-001  3.8265997e-002  3.3422254e-001  8.4865646e-001  1.0335119e-001  9.8982113e-002 -1.3569556e-001 -8.2970867e-003  2.3679375e-001  7.2484368e-001  4.8760557e-001  1.7820216e-001  3.8731490e-001 -7.2992536e-001 -6.0689152e-001 -1.5142852e-001 -8.8009997e-003 -2.1419810e-001  2.9359113e-001 -6.2561712e-001
  2.8712580e-001 -1.5406363e-001 -4.3459339e-001  2.7675319e-001 -3.3529223e-001 -5.2789775e-001 -6.1922046e-001 -2.1654382e-001 -4.2773353e-001 -1.0579287e-002  1.4342515e-002  2.0235721e-001 -2.6988766e-001 -1.5939083e-001 -1.1920383e-001 -3.3594422e-001  1.1356994e-001 -5.2349953e-001 -4.2413547e-001  7.5583751e-002  3.8204904e-001  7.3889143e-001  4.9944049e-001  9.0131975e-001 -8.9812326e-002  2.3303384e-001 -2.9905825e-001 -2.2039713e-001 -2.8297482e-001 -7.6200123e-002  4.9955289e-001  3.2174401e-001  2.6350306e-001 -2.3885339e-001  1.2961440e-001  4.7371334e-001  1.8555361e-002  5.1871304e-001 -1.2516438e-001 -2.3092476e-001 -1.9678925e-001 -5.0779456e-001  8.7665468e-002  1.5729620e-001 -8.2806031e-002 -7.7953003e-001  3.8051220e-001  3.0570915e-001 -5.3273538e-002  3.4191555e-001 -2.0289559e-001  9.9394754e-002  1.0663528e-001  3.9061777e-001 -1.1330340e-001  3.8795100e-001  2.8298229e-001  7.7266747e-002  1.5463354e-001 -5.0933568e-001  1.9276606e-001  2.1782757e-002 -4.5146991e-001  1.8194943e-001  7.1744744e-001 -6.6548852e-001
  1.1833947e-001  7.4217090e-001  1.0141683e+000 -5.2707314e-001  9.5864880e-002 -3.4334143e-001 -1.0738116e+000  3.7435175e-001 -5.5336954e-003 -3.2626304e-001 -5.9171285e-002 -1.0932102e-001 -1.7644227e-001 -6.8574653e-001  5.6869955e-001  4.7008578e-001  5.4444532e-001  3.0734746e-001 -2.0273584e-001  1.3243548e-001  1.2659366e-001  2.7389795e-001  7.7226485e-001  1.7559421e-001  3.2102907e-001  1.4982346e-001 -3.8585149e-001 -1.0729744e+000 -8.8622566e-001  7.1172677e-001 -2.6825620e-001 -7.2835360e-002 -2.7314253e-001  8.9272811e-001 -5.3060638e-001 -4.1902180e-001  7.4906481e-001 -1.0174946e+000 -7.9110661e-001 -6.9188546e-001  6.7800794e-001 -1.5249986e-002 -3.7112500e-002  2.9348382e-001  3.6124278e-001  2.4034169e-001  7.3629562e-001 -1.1786521e-001 -5.9699686e-003  2.5043620e-001 -2.7087240e-002  8.4325028e-001 -5.0177222e-001 -6.3136979e-001  1.4886633e-001  3.9354173e-001 -7.8304350e-001 -5.6334588e-001  6.5477160e-002 -1.0089549e+000 -6.8005706e-001 -3.4180662e-001 -6.2480676e-002 -2.6983281e-001 -4.0215522e-001 -5.8162816e-001
  3.4394223e-001  1.2962099e+000 -6.0817948e-001  2.6262321e-001  6.8797668e-002  4.2026205e-001 -1.4632374e-001 -5.7316137e-001 -3.9343013e-001 -5.7305946e-001 -9.3440981e-001 -1.4851628e-001 -2.6715276e-001  6.7683050e-002 -5.8468525e-001 -5.1019800e-001 -3.9886309e-001 -4.5010496e-001 -3.3364142e-002 -2.9712490e-001  5.6652943e-002  2.1269036e-001 -1.0948669e+000 -2.4908800e-001 -4.1557898e-001 -1.3393401e-002 -2.7554067e-001 -5.0239711e-001 -1.4558559e-002 -1.6927987e-001 -2.8946281e-001 -1.4835998e-001 -9.1200921e-001 -6.1822378e-001 -4.0732654e-001 -2.7956906e-001 -5.1116220e-001  8.1961192e-002 -9.8423042e-002 -4.5618202e-001 -4.3851614e-001 -2.5676152e-001  2.4592405e-001  5.7782402e-002  4.0329529e-001  3.7233846e-001  8.8344060e-002  6.1492515e-001 -3.4203738e-001 -6.6883201e-001 -5.3438559e-001 -3.8695095e-001  2.9202561e-001 -4.1960973e-001  3.2420132e-001 -2.6691941e-001 -1.5912883e-001 -5.9119177e-001 -4.6437823e-002  2.1941223e-001 -4.2304151e-002 -2.7179537e-001 -1.5396213e-001 -5.1425895e-001  6.3836105e-001 -2.1267361e-001
 -3.5821725e-001  1.8281953e-002 -3.7629606e-001 -8.5582977e-002  1.8253211e-001 -1.2758017e+000 -3.0721353e-001 -1.3352187e-001  2.0944505e-001  1.2657672e-001 -6.9600589e-001 -9.2851042e-002 -3.7731140e-001 -1.1987819e-001 -4.3977541e-001  1.2344696e-002  3.2882930e-001  2.1358237e-001 -2.2920021e-001  3.5086963e-001 -2.4090696e-001 -1.0557505e-001 -5.6518683e-001 -6.6492204e-001  1.4512753e-001 -9.1300356e-002 -1.0859817e+000 -9.6445772e-001 -5.1173643e-001 -3.3532717e-001 -6.6297643e-002 -2.3545311e-003 -5.0995103e-001 -4.9659555e-001  2.0551850e-001  1.2469085e-001 -7.3619340e-001 -7.4816069e-001 -1.0208186e+000 -1.1193094e+000 -5.7397055e-001  4.6147350e-002 -6.9998392e-001 -4.9385938e-001 -6.4103792e-003 -2.1243108e-003  5.3768147e-001  1.8491301e-001 -1.6062214e-001  3.8928321e-001 -7.1415803e-006  1.8669417e-001 -5.4436300e-001 -9.6178276e-002  1.6672623e-002 -1.5991205e-001  2.4409611e-001  1.7487799e-001 -3.6173429e-002 -1.8901661e-001 -1.3177101e+000  6.6191931e-001 -8.7639816e-001 -4.9865702e-001  2.8652269e-001  4.5918350e-001
  4.8336437e-001 -3.9185489e-001 -4.7496658e-001  6.6347673e-001 -9.4790573e-003 -2.4351792e-001  8.5401714e-002 -3.4385383e-001  6.4926611e-002 -4.6658998e-001 -1.7452587e-001  1.4750875e-001 -4.4109242e-001  2.4851092e-001 -3.6804743e-001 -1.0122452e-001 -3.1247459e-001  1.2811514e-001 -1.9084610e-001 -4.1703526e-001  7.5101892e-001 -3.9008614e-001 -1.7183545e+000 -8.2719860e-001 -5.0740572e-001 -6.6283866e-001  4.2737089e-001 -2.0265767e-001 -2.4448039e-001  2.5293754e-002 -3.6591809e-001 -5.7850561e-001 -1.5688544e-001 -8.0370880e-001 -4.6131434e-001 -1.5424369e-001 -7.5859018e-001  3.4124413e-002 -4.8982827e-001  2.9059601e-001 -6.2040357e-001 -6.0724787e-001 -7.4767807e-001 -6.5099330e-001 -6.0496953e-001 -2.1228654e-001 -2.7769180e-001 -9.1866677e-002 -8.5930503e-001 -9.2305100e-001  8.8777792e-002  1.0912943e-002 -5.3836054e-002  5.4334464e-001 -9.2278767e-001 -7.1889629e-001 -3.3314048e-001  4.6607630e-001 -5.3343231e-001  1.7979071e-001 -4.5366622e-001  4.9814848e-001 -8.9074987e-001  1.6432715e-001 -5.5297618e-001  8.1680636e-001
  4.8015341e-001  8.5278735e-002 -9.4928674e-001  1.7826382e-001  3.1500610e-001 -2.3383809e-001 -2.7422438e-003  3.5398012e-001  4.7676465e-001 -6.0711568e-001 -6.5449030e-001 -1.8983626e-001  2.9249345e-001  8.8224145e-002  5.0977841e-001  3.0368640e-001 -1.3336688e+000 -6.4731978e-001 -7.1960597e-001  3.8871328e-001  7.1999758e-001  1.3131924e-001  3.6217454e-002 -1.0803648e+000 -2.8356799e-001  4.2228886e-001 -2.8664635e-001 -1.8390993e-001 -1.3591871e-001  2.0410519e-001 -1.1119504e+000 -9.5390830e-001 -1.4251562e+000 -1.0480999e+000 -7.3958145e-001 -1.0464557e+000  9.6563572e-001 -7.7877424e-002  2.3521430e-001  3.6131346e-002  5.7423423e-002  1.1700971e-001 -6.4349026e-002  1.0458031e+000  3.7508706e-001  1.2493180e+000 -3.7132954e-001  2.3736136e-001 -4.5565774e-001 -4.3462849e-001  2.5070057e-001  2.8844559e-002 -3.7274776e-002 -4.4468254e-001  6.1361386e-001 -4.4762496e-001 -1.0039491e+000 -6.0938795e-001 -4.8380760e-001 -4.6218143e-001 -2.8417549e-001 -4.8360209e-001  5.1746126e-001 -2.0351060e-001 -9.8206848e-001 -1.1485965e+000
 -6.4468812e-001 -2.0134480e-002 -8.6047678e-001  1.2818798e+000 -1.6007342e-001  1.2394329e+000  6.7383099e-001  3.0109789e-001 -3.8190897e-001  2.7005285e-001 -2.7348996e-002  4.8998099e-001  5.8711989e-002  3.4360653e-001 -2.2453803e-001 -6.2337171e-001 -9.2404949e-001 -4.7380442e-001 -3.5630744e-001  9.1533736e-002  1.4892604e+000 -8.4135855e-001  9.0511600e-001  3.8247526e-001 -7.5558254e-002  6.6393968e-001  3.2454449e-001 -5.8416389e-001 -6.6609064e-001 -6.1523989e-001 -6.7816901e-001 -4.3793417e-001  3.3885278e-001 -5.5970280e-001 -5.7397454e-001 -5.7676372e-001 -8.8055662e-001  4.2014294e-001  3.2929195e-001  4.2235546e-001  1.0608449e+000  3.4462404e-001  8.4124396e-001  7.8457673e-001  2.2085782e-001  4.1703091e-002  3.8191188e-003  4.3156510e-001 -1.2456208e-001  7.9984166e-001  2.5524260e-002 -5.2928062e-001  5.3414910e-001  3.0103190e-001 -2.7035026e-001 -4.5293931e-001  2.9570661e-001  2.5891527e-001 -3.3134739e-001  7.3381556e-001  6.0779726e-001  7.0231294e-001  1.8156651e+000 -3.9773763e-001  8.8652843e-001  1.0227539e+000
  8.6774069e-001  8.7325951e-001 -2.0635390e-003  8.0018121e-001  6.7976857e-001  1.1474601e+000  1.3869791e+000  5.8045807e-001  1.0361579e+000  4.4665729e-001  7.6657523e-001  4.2244017e-001  5.1342415e-001  2.1534107e-001  7.8917992e-001 -1.1117643e-001 -1.0318883e+000 -5.5217485e-001  6.8584221e-002 -5.5322601e-001 -2.6107912e-001 -4.4797333e-001  5.1419692e-002 -1.5960730e-001 -4.4767058e-001 -4.5091833e-001  4.1090814e-001  5.2342603e-001  4.5486444e-001  7.4179030e-002  2.8009094e-001  4.0662228e-001  4.4612415e-001  5.2691729e-001  6.2269812e-001  4.9446165e-001 -2.2046461e-001  6.3526551e-001  4.1652985e-001  1.0460024e-001 -6.3829309e-003  1.7191661e-001  2.8231865e-001 -3.5734824e-001  4.8102704e-001  5.3669436e-001 -2.8934319e-002  6.4341413e-001 -5.1435821e-001 -4.2087749e-001 -1.2540251e-001 -1.7580571e-001  2.4770692e-001 -2.5221080e-001 -6.1699096e-001  3.3093891e-001  4.4781107e-001 -5.8737116e-001  4.7316401e-001  9.6331247e-001  6.7084690e-001 -4.0396576e-001  1.6128524e-001 -9.3445852e-001  8.0218390e-001  8.8284987e-001
  1.7296501e+000  8.4045776e-001 -1.3337641e+000  9.5692124e-001  1.1247127e-001  1.5526432e+000  2.0995287e+000  1.2938183e+000 -1.5933325e-002  1.2044903e+000  1.0743645e+000  3.7454675e-001  5.1079349e-001  9.0755592e-001  1.7528958e+000  8.5011596e-001 -3.7429770e-002  3.8025826e-001  9.1077562e-001 -6.2272860e-002  1.8508893e-001 -5.4382289e-001  3.0034478e-002 -9.4135303e-002 -3.1165433e-001 -5.2912468e-001  4.9634114e-001  9.7133242e-001  1.9931657e+000  5.5523103e-001  1.3591641e+000  1.3855855e+000  1.3159777e+000 -4.5001830e-001  4.6830892e-001  8.0883505e-001  4.8801744e-001  2.1186074e+000 -1.7375229e-001  6.6583446e-001  1.4281307e-001  5.1180097e-003 -9.1839141e-001  9.1600797e-001 -9.5794803e-002 -7.8878321e-002  2.2828970e-001  1.0509531e+000  9.2020295e-001 -3.8275872e-001  5.1605904e-001  3.1500585e-001  1.1185870e+000  1.0304352e+000 -1.2092259e+000  3.0709216e-002  1.1277211e+000  6.0853318e-001  5.0694593e-001  1.8735700e+000  1.1063637e+000  2.1362802e-001  5.6911974e-001  2.5152501e-001  1.7175585e+000  1.4386384e+000
 -2.6541048e-001  1.2701726e+000 -9.2753763e-001 -4.2750499e-001  5.4354781e-001  1.0453815e+000  1.7048594e-001 -1.4074938e-001  2.1443520e-001  7.1421534e-001  1.0653102e+000  6.4196298e-001  2.8143814e-001  6.7871304e-001  8.3510543e-001  4.5286772e-001  8.5744085e-001  1.1506541e+000  3.6412185e-001  1.3037073e-001  1.9013099e-001 -2.9350049e-001 -7.9197130e-001  1.4475636e-001 -3.5645300e-001 -3.6017924e-001  2.0737936e-001 -3.6269989e-001  8.9419758e-002  2.6591037e-001  5.3879094e-001  6.0189824e-001  5.2719855e-001  7.2949210e-001  3.8116607e-001  3.6363879e-001  5.0931739e-001  2.8985650e-001 -5.4195071e-001 -1.0873473e-001 -4.7416246e-001 -5.5050382e-001 -2.9356894e-001 -1.7942454e-001 -9.3880352e-002  7.3800165e-001  5.7719135e-001  9.1835963e-001 -3.8464365e-001 -9.7936969e-001  5.5322151e-001  4.1356595e-001  3.6676583e-001  2.9764637e-002 -7.4704908e-001  4.6404002e-002  1.6420805e-001 -1.9398712e-001  6.6965209e-002  4.2855365e-001  1.0018384e+000  1.7564275e-001  1.7781520e-001  4.0404108e-001  4.6516103e-001 -3.7752232e-001
  8.5888321e-003  3.1112914e-001  2.6057921e-001  8.8565855e-001  2.7623808e-001  4.4064378e-001  4.8002881e-001  6.6343599e-001 -1.3789938e-001  3.8631875e-001  2.5234716e-001  4.3339187e-001  4.0508006e-001 -2.7508415e-003  8.7017783e-001  4.5170269e-001  1.2055791e-001 -4.0807637e-001  6.5050352e-003 -2.9201911e-001  8.7504333e-001  1.0908442e-001  1.0975622e-001  3.7233787e-001 -1.8625137e-001  8.4946028e-002  5.1399860e-001  5.7574346e-001  1.6723851e-001  4.9203508e-001  2.8309700e-001  3.6045560e-001  2.9627845e-001  4.4847773e-001  3.0184475e-001  2.9061867e-001  6.1883541e-001  8.9564768e-001  3.7807825e-001  5.4376777e-001  3.7267864e-001  5.0747934e-002  6.2190602e-001  3.1560429e-001 -5.9098991e-002 -6.6896130e-001  7.7652870e-003 -7.7178238e-002  6.0708341e-001 -2.8022090e-002  4.2371688e-001  7.3097208e-001  6.1624018e-001  2.7283988e-001  8.0192172e-001 -2.9743044e-001 -3.1541711e-001 -2.0475069e-002  8.3719532e-001  5.7910082e-001  3.9767385e-001  3.9929812e-001  4.4324452e-001  5.5031323e-001  3.6555488e-002 -3.7735297e-001
  1.3896845e-001 -7.3477148e-002  1.3019753e+000  4.1456783e-001  2.6040757e-001  9.5073774e-002 -2.7641332e-001  3.6212986e-003 -1.5118814e-001 -1.3107410e-001 -1.7601030e-001  3.1705410e-001  1.1665700e-001  3.4809842e-001 -4.2676166e-001 -4.9814941e-001  4.1078365e-003 -3.3774990e-001 -3.0803954e-001 -7.4609469e-001 -3.3260406e-001  2.5151307e-001 -3.9768402e-001 -1.3047851e-001 -7.0633014e-001  5.7131697e-001 -3.0705185e-001 -9.4338198e-001 -6.0111593e-001  2.4883332e-001 -4.4124645e-001 -2.2665675e-001 -6.6695405e-001 -3.5363831e-001  5.5378344e-001 -2.0327279e-001 -1.9644551e-001 -6.4587333e-001 -3.6857001e-001 -5.9654261e-001  1.9261679e-001 -5.8898482e-001  8.7966040e-001  2.1717568e-001  3.8418167e-001 -4.2608369e-002 -2.9135101e-001  3.5264764e-001  3.5937515e-001 -7.4992038e-001 -2.0888550e-001 -4.0977735e-001  5.3700807e-001 -7.2631146e-001  6.1149149e-001  1.1688415e-001 -6.6230397e-001 -3.6027924e-001  3.3489448e-001 -3.0034071e-001  7.1029761e-002 -6.8018081e-002  9.3268376e-001 -7.8044729e-001 -5.8447200e-001 -8.1431674e-001
 -1.0304413e+000 -7.9643301e-001  9.2229373e-001  9.8901094e-001  4.2885417e-001  5.9382538e-003  2.2787860e-001  4.3138949e-001  4.8783714e-001 -2.6687413e-001 -3.9209430e-003  9.9472229e-001  1.4783262e-001  6.4806504e-001 -3.6556713e-001 -1.3921756e-001  1.8587009e-001 -3.4122213e-001  8.8309191e-002 -3.3929680e-001 -1.3429273e-001 -9.9146959e-002  1.0540251e-001  1.6629259e-001 -1.2977311e-001  5.5615709e-001  5.3317698e-001  3.9718950e-001  4.2418895e-001  3.2216108e-001 -3.5854691e-001 -3.2215824e-001 -2.8932272e-001  2.0961303e-001  6.5828803e-001  2.7601648e-002  8.4794349e-001  1.6584693e-001  7.0493972e-002  1.5409614e-001  8.9902517e-001  1.4994657e-001  1.1874004e+000  6.8322592e-001  4.0805694e-001 -2.3697425e-001 -1.3710581e-001  9.7442557e-002  6.7410535e-001 -2.9821073e-001  2.0406482e-001 -4.8572119e-001  1.6629799e-001 -4.2134853e-002  1.2441608e+000 -1.1536135e-001 -4.5446112e-001  3.8994723e-002  4.6274097e-001  1.4729747e-001 -8.0279692e-003  2.7130500e-001  6.0530445e-001  2.2484393e-001 -7.1368938e-001 -4.0597509e-001
  1.6098996e+000  2.4743773e-001  1.2071082e+000  7.2096155e-001  7.4303540e-001 -9.5683632e-001  5.3694035e-001  5.8838039e-001 -7.5259769e-002 -8.4161035e-002  1.1668618e-001  8.1799120e-001  2.3976147e-001  5.3245313e-001 -3.8964323e-002  4.6609714e-001 -8.8454827e-001 -1.8118027e-001  3.7131407e-001 -7.9213964e-001 -3.5044247e-002  1.8310395e-001 -5.7772812e-001  2.8278518e-001 -9.8710753e-002  1.7088659e-002  7.0954572e-001  8.2719293e-001  9.0687835e-001  1.5764012e-001 -4.2057727e-001 -3.6661471e-001 -2.2667056e-001  5.0172543e-002 -1.0598066e-001  1.8470510e-001  3.5937683e-001  3.5067405e-001  2.5709633e-001  4.4972151e-001  4.7577209e-001 -6.7591091e-003  2.3769642e-001 -1.5296724e-001  9.2764759e-002 -2.5438165e-001  1.3189992e-002  1.3096223e-001  6.8915513e-002 -2.2854988e-001  8.5834545e-002 -6.2400095e-001 -6.6469040e-002  7.7391470e-002  2.6891462e-001 -3.1433051e-001  6.3584652e-002  1.7653349e-001  1.8909302e-002  2.8371293e-001 -6.9650461e-001  6.4250506e-001 -4.4157006e-001 -2.7199457e-001  2.9258278e-001  2.5997254e-001
  6.3473057e-001  4.2883245e-001  9.5041782e-001  8.5119046e-001  9.3201331e-001  1.8517333e-001  9.7583404e-001  6.1144204e-001  6.1581091e-001  4.0029037e-001  1.2677714e-001  1.1473772e-001  5.8676002e-001  4.6400601e-001  4.4789479e-002  1.0512163e-001 -2.0220051e-001 -6.2495278e-001  4.4221964e-001 -4.0044535e-001 -1.3423535e-001  6.2272255e-002  5.6224010e-004  3.2386525e-001 -1.8063937e-001  1.4987923e-001  5.6396200e-001  1.3151530e+000  1.1728827e+000 -7.2228633e-002 -4.2512604e-001  1.5388769e-001  6.6896233e-001 -3.8767733e-001  6.3584108e-001 -1.9281170e-001 -1.8990684e-001  1.0243879e+000  7.3395884e-001  4.3651416e-001  6.9512432e-001 -4.4885522e-002  5.8158909e-001  6.8823215e-001  9.6285177e-002 -1.2777252e-001 -5.1556505e-001  2.2909334e-001  1.7826798e-001 -5.8036290e-001 -5.9025432e-001 -1.0094548e+000 -4.4751201e-001  1.0031259e-001  4.2996768e-001 -1.3434976e-001 -1.4248526e-001  1.2592071e-001 -4.4874317e-002  7.7201787e-001 -8.6665137e-002  7.9704672e-002 -3.1751317e-002  2.8472924e-001 -9.7439793e-002 -1.3907205e-002
  5.2143670e-002 -9.3469523e-002  4.3655927e-001  4.5118543e-001  1.4654723e-001 -1.0227244e+000  1.0329776e-001  2.4711737e-001  5.4059148e-001  4.6505792e-001  2.5165240e-003  2.3781197e-001  3.3753162e-001  1.4404842e-001 -1.8711382e-001  2.4477494e-001 -4.3635363e-001 -2.9737382e-001  1.3153799e-001 -2.5574783e-001 -5.5973723e-001  3.5178141e-001 -1.0765791e+000 -8.4613081e-002 -6.0493383e-001  9.9661563e-002 -4.1088661e-003  2.7581728e-001  1.9665963e-001  3.1963579e-002 -6.0341670e-001 -2.8378170e-001 -3.9829298e-001 -6.0753304e-001  3.5934438e-001 -3.7244789e-001  2.1307308e-002 -2.3218755e-001 -2.6874772e-001  1.7687591e-002  1.2931103e-001 -6.0563772e-001 -5.5805372e-001 -1.0448661e+000  1.7597485e-002  8.2106314e-001 -1.2449275e-001  5.7242323e-001 -1.2576352e-001 -9.5372232e-001 -4.2145094e-001 -6.6947365e-001 -5.6668624e-001 -2.8254645e-001 -1.0101628e+000 -5.1952228e-001  7.3707665e-002 -3.4491398e-002  4.3120446e-002  7.1177190e-003 -7.4059584e-001 -1.8068651e-001  4.6894079e-001  5.3777900e-001 -3.8715426e-001 -6.8428772e-001
  1.7918683e-003  3.1096558e-001 -2.4827617e-003  1.0879711e+000  4.6622228e-001 -6.7059666e-001  4.1401760e-001  4.7668998e-001  3.7623978e-001  1.9330151e-001  4.7533925e-001  3.9872182e-001  5.6661181e-001  1.0976539e-001 -2.9037817e-001 -5.3054005e-002  3.5536694e-001 -5.2086246e-001 -3.0125660e-001 -2.7415654e-001 -4.6081532e-001  1.4433302e-001  3.9213950e-001  1.0199812e-001 -5.4323989e-002 -2.1103081e-001  4.8014924e-001  3.6453074e-001  7.3207507e-001 -1.2502907e-001  4.2773228e-002  1.9646662e-001  3.8905225e-001 -1.1267912e+000  1.9995696e-001  2.9866427e-001 -5.2272323e-001  4.1302362e-001  1.5378432e-001  5.8264688e-001  5.6397130e-001 -1.4211029e-001  1.5410657e-001  6.9332940e-001  2.8933290e-001  3.5124837e-001 -2.4223071e-001 -4.2073234e-001  1.7013796e-001  1.1566199e-001 -1.9739474e-001 -2.5758721e-001 -5.9834135e-001  3.4969796e-001 -6.2928004e-001 -5.6889574e-002  6.0799808e-002  1.9710646e-001  2.0894686e-001  1.6757620e-001 -3.4010753e-001  2.2272210e-001  1.2763920e-001 -5.9688599e-001 -1.0263271e-001 -7.3816890e-001
  6.6776829e-001 -1.6145015e-001 -7.8604617e-001  7.2370874e-001  3.4391342e-002 -8.4614803e-001  3.4693385e-001  1.6553466e-001 -1.8983496e-001  2.0751074e-001 -1.3973232e-001 -3.5759719e-001  2.3900887e-001 -9.0041559e-004 -5.2711488e-002 -8.0414870e-002 -1.9150004e-001 -4.0763206e-001 -2.2578206e-003 -9.8194204e-002 -4.6455521e-002 -6.1507192e-002 -5.5107422e-001 -2.7988106e-002 -4.5476755e-001 -2.6797848e-001  1.1535475e-002  2.4044408e-001  1.5140042e-001 -1.6983838e-002  1.1752397e-002  2.0796013e-001 -4.2182952e-001 -1.1765370e+000 -1.4219993e-001  4.3562367e-001 -6.5686700e-001  3.4945848e-001  1.4557906e-001  5.0592854e-001 -4.4880531e-001 -8.5118813e-001 -3.4227699e-001  2.7719950e-001  6.0220538e-002  6.6751704e-001 -1.9436061e-001  5.8828965e-001 -2.4721341e-001 -3.3865147e-001 -2.8456093e-001 -3.0621542e-001 -4.7094097e-001  2.7143072e-002 -1.2065524e+000 -2.1926702e-001  7.9855945e-002  2.5203102e-001 -3.2194376e-001  5.8402634e-001 -5.5773427e-001  4.0263089e-001 -3.2522896e-002 -1.4209754e-001  3.0593681e-001  8.3232321e-001
 -8.5908941e-001 -3.3132022e-001 -7.4458815e-002  5.4791372e-001 -3.3450235e-002 -4.4848709e-002  2.9188606e-001 -1.9006090e-001  1.2176101e-001  2.6006655e-001  4.7244634e-001  3.0583553e-001  4.7728367e-001  3.9994987e-001 -1.7198234e-002 -4.8530954e-002 -4.7160660e-002  4.4483705e-003  9.0549790e-002  1.0675434e-001 -2.5832807e-001 -2.6939811e-001 -8.6762380e-001 -3.7259077e-001 -2.5887097e-001 -7.0666219e-003  1.9340367e-001  7.2576309e-003  6.9811866e-001  6.3817597e-002  6.1362560e-001  7.0025359e-002 -6.9856520e-001 -6.6877762e-001  2.2815844e-001  5.7596517e-001 -9.7542652e-002  1.9544269e-001 -5.0360265e-001  7.3962754e-003  3.2004455e-001 -4.3578067e-001 -8.1263873e-003 -1.0504621e-001  1.8276559e-001  4.1574174e-001 -6.2124370e-001 -2.9738245e-001  1.6768732e-002 -1.3477203e-001 -6.7489051e-001 -5.4475061e-001 -3.6456654e-001 -3.4368311e-001 -1.8206818e-001 -3.0434883e-001 -2.6264275e-001 -2.5914361e-001 -5.2890602e-001  2.9959118e-001  3.6076964e-001  9.4459694e-002  5.9734695e-001  4.1063503e-001 -1.0937372e-001  1.0343303e-001
  2.1264896e-001 -2.5652827e-001 -5.0328372e-001  9.1525775e-001 -3.2277250e-001  5.5079574e-001  4.6732973e-001  5.0996906e-001 -1.4608681e-001 -1.2292902e-001  1.3039741e-001 -6.1224820e-001 -1.5621709e-002  2.6256797e-001  3.0154947e-001  5.9036746e-001  2.8938842e-002 -2.3699960e-001  5.6074932e-001 -3.3598252e-001  4.6502844e-002 -5.3516034e-002 -3.3367456e-001 -8.2264447e-001 -2.9180820e-001  1.2393961e-001  3.1270556e-001 -5.0841449e-002  1.1559130e-001  1.7062555e+000  5.0397551e-001 -9.4477776e-004 -1.9884793e-001  3.1868399e-001  5.2383817e-001  8.9651418e-001  9.6932973e-001  5.9919039e-002  3.2417730e-001  9.9199116e-001  6.1847570e-003 -7.3795270e-002 -7.3110445e-001 -7.0179460e-001 -9.0569665e-002  3.7261650e-001 -2.4565755e-001 -1.1523255e-001 -9.3500572e-001  5.5209847e-003 -2.1858325e-002  4.6540788e-002  3.1412504e-001  4.1939775e-001 -5.2254894e-001 -4.0402981e-001  4.3246994e-002  2.0564054e-001  1.0715380e-001  3.8084123e-001  5.1654056e-001  1.2362011e-001  7.2334624e-001  6.4665109e-001  7.2245928e-001  3.6189439e-001
 -2.8272237e-001  8.9479686e-001  9.5463987e-001  4.1594248e-001  6.7859410e-001  9.3880368e-001  3.8788480e-001  7.1031825e-002  8.3160081e-001 -1.8985368e-001  2.3676428e-001  1.0259198e+000  5.6741336e-001  2.8358463e-001  2.6281032e-001 -2.5336661e-001 -2.3679830e-001 -3.0780280e-001 -3.9351472e-001 -7.2397144e-001  7.6082088e-002  3.7921297e-001 -5.6782794e-001 -2.7627820e-001 -4.4621759e-001  2.2031097e-001  8.9510153e-001  8.1124169e-001  7.7242035e-001  6.6337919e-001 -2.3283113e-001 -2.7793601e-001 -1.9024763e-001 -1.6903433e-001  3.3320061e-001 -9.4395978e-002  1.1361082e+000  5.7537781e-001  7.4040458e-001  4.0923162e-001  3.9103468e-001 -3.4740225e-001 -6.9117658e-001  2.6959242e-001  2.1670456e-001  3.5979768e-001 -1.2978266e-001  1.0206860e-001  7.9015215e-002 -4.8472298e-001 -8.7375041e-002  8.0932552e-001 -2.3355203e-001 -1.7054668e-001  1.2482052e+000 -9.3229168e-002 -2.4322441e-001 -8.8373126e-001  2.8749787e-001 -1.3452612e-002  1.2395687e+000 -8.8223857e-001  3.4151507e-001 -7.0431587e-001 -4.8567608e-001 -1.7155148e+000
  9.2217724e-001 -4.4668069e-002 -5.3193470e-002  1.8442206e-001  1.6725830e-001  2.8648558e-001  8.1679897e-001 -3.7409338e-002 -3.7567495e-001  4.8993222e-001 -6.1156954e-001  1.2704169e-001  6.7735870e-002  1.4466701e-001 -2.8304271e-001 -3.5323447e-001  3.4787054e-002  1.1397757e-001  3.0515560e-001 -3.5844781e-001  3.0312573e-001 -7.0670193e-002 -6.7436184e-001 -6.9998325e-001 -2.6124117e-001 -1.6577203e-001  1.1047236e+000  1.7875831e+000  1.3006140e+000 -4.2769416e-001  4.5392469e-002  2.3972210e-001 -2.8405258e-001 -5.4649611e-001 -8.0013745e-002 -2.8525283e-002  7.6878557e-002  4.2022710e-001  5.6310802e-001  7.8537220e-001 -4.2063873e-001 -6.0981507e-001 -8.6475845e-001 -4.0374629e-001  2.9940734e-001 -1.9033439e-001 -5.6804406e-001  5.4247175e-001  2.5013644e-001 -4.3083207e-001 -5.4421034e-001 -1.6312836e-001 -2.4337845e-001  2.5853946e-001  3.4894689e-002 -7.9207351e-001  7.6770843e-001  2.4781643e-001 -2.2138451e-001  4.6164912e-001 -6.2283100e-002  7.3899064e-002 -4.4264603e-001  1.2990334e+000  2.6025584e-001  4.3094509e-001
  7.2685231e-001  2.1096836e-001  1.3067166e+000  4.5755770e-001  1.6592752e+000 -2.6206453e-001  1.3335737e+000  3.5746141e-001  5.0064945e-001  2.2360732e-001 -5.6390096e-001 -1.2121367e-001  4.3110377e-001  3.7043867e-002 -1.5528573e-001  1.3786282e-001 -4.3222868e-001 -3.7495707e-001  8.2745344e-002 -8.5827031e-002 -2.7915434e-003  9.1298827e-003  6.3539805e-001 -1.2595898e+000  2.0118840e-001 -4.6755279e-001  1.0396962e+000  1.6368388e+000  1.7792845e+000  3.7436018e-002 -3.1519276e-001 -1.7439893e-001  9.3804755e-001 -2.0614897e-001 -4.6588449e-001 -2.9001989e-001 -4.9445631e-001  2.1115426e-001  1.3133667e+000  4.7096257e-001 -2.5660963e-001  2.5124065e-001 -1.3783592e+000  8.9984944e-001 -1.0751589e-001  1.9121107e-002 -2.1634807e-001 -2.4144851e-002 -8.5811705e-001 -2.5718174e-001 -3.5607143e-001 -4.2969171e-001 -5.8495588e-001 -6.1591445e-001 -2.6664178e-001 -4.7550409e-001  5.9415011e-001 -6.7107845e-002 -1.4666469e-001  9.1852132e-001 -4.1087157e-001  4.1822477e-001  1.5394029e-003 -1.0877611e-003 -7.2871077e-001  6.3828968e-002
 -1.6733000e-001  5.6917560e-001 -4.7307189e-001  1.5967166e-001  3.0923827e-001 -2.4046406e-001  1.0787664e+000 -1.7548086e-001 -2.5811884e-001  1.4285300e-001 -4.2808748e-001  1.4150478e-001  6.8885981e-002  3.5066326e-001 -1.0107291e+000 -4.2340791e-001 -3.2291796e-001  2.0761636e-001 -3.0567081e-001  1.7417885e-001  9.0924492e-001  2.8954376e-001  3.0034748e-003  7.3603974e-001  4.1210731e-002 -1.2147192e-002  7.1980598e-001  8.4807734e-001  1.0157004e+000 -1.7376052e+000 -8.5049707e-002 -1.5197216e-001 -3.0485499e-001 -4.4473722e-001 -8.6994463e-001 -4.2252802e-001 -1.7709469e+000  6.8670418e-001  7.9821671e-001  1.0887978e+000 -7.8480387e-001 -3.7124141e-001 -3.8104458e-001 -8.1908200e-001 -8.5545846e-001 -2.9871376e-001 -6.1613513e-001 -2.5465511e-001 -3.9739685e-001 -4.9639078e-001 -4.6078698e-001 -1.1521503e+000 -1.5491300e-001  1.1033693e-001 -7.4212042e-002 -5.2560074e-001  1.5868495e-001  2.3438406e-001 -6.6497548e-001  6.5060202e-001 -5.3160831e-001  1.0262996e+000 -4.9159721e-001  1.0545534e+000  2.3397156e-001 -1.2916224e-001
  3.8086523e-001  5.1834994e-002  3.8049935e-001  6.5024581e-001  4.3107829e-001 -2.5017077e-001  9.2300592e-001 -1.7226056e-001  1.3921171e-001  3.7881357e-001 -6.0319372e-001 -4.6330700e-002  1.6325565e-001 -2.9738913e-001 -6.7331746e-001 -3.5248164e-001 -3.1211862e-001 -6.2100037e-001 -7.6882019e-001 -7.0464795e-001  5.9391015e-001  1.4018143e-001 -4.2379515e-001 -3.5384092e-001  2.5241823e-002 -9.7589220e-002  3.8556077e-001  1.0524331e+000  9.3302485e-001 -2.8223725e-001  5.0322786e-002  9.7543717e-002  2.7198308e-001 -1.6118548e-001 -7.3416286e-001 -1.4561880e-001 -6.5524165e-001  5.0624561e-001  1.0431056e+000  5.1439043e-001  8.0551047e-004 -1.1885571e-001 -1.0361226e+000 -5.9049529e-001 -3.5911995e-001 -5.6998193e-001 -7.4191788e-001 -2.3100481e-001 -7.8199511e-001 -5.1460439e-002 -5.8164785e-001 -5.7416440e-001 -4.3441189e-001 -1.8030447e-001 -4.8251315e-001 -5.6699089e-001  3.6754918e-001  3.0576145e-003 -4.2236965e-001  9.7533578e-001 -5.6191498e-001  5.0952507e-003 -1.9090438e-001  4.7517121e-001 -3.6392216e-001  2.1377933e-001
  3.8874460e-001 -4.6191986e-001  6.7016363e-003  5.6619772e-001  2.4278927e-002  5.1195264e-001  9.3066139e-001  1.9035331e-001 -3.9537521e-002  8.1768373e-001  1.8980523e-001 -1.6997574e-001  3.6101303e-001  1.6800071e-001  2.1987478e-001  2.3180888e-001 -8.6091708e-001 -4.5830238e-002  6.7444682e-001  1.9208539e-001  7.0790168e-001  7.1288346e-002 -5.7670289e-001  1.0947679e-001 -1.9691327e-001 -1.9518228e-001  5.2140864e-001  3.8536746e-001  4.6610502e-001 -5.7935293e-002  6.5431949e-001  6.0089470e-001 -5.4262716e-002 -2.0007454e-001 -9.2017984e-003  5.7881833e-001 -7.0396720e-001  6.4784416e-001  5.7684522e-002  5.7948331e-001 -4.5413130e-001 -4.6883323e-001 -6.7438002e-001  4.6398428e-001 -4.0099242e-001 -5.1897535e-001 -3.0732945e-001 -8.3210153e-002 -5.0333338e-001  1.0748917e-001  5.0616069e-002  2.0894205e-002 -1.2220935e-002  3.1726888e-001 -2.2510455e-001 -4.7894759e-001  8.4036937e-001  3.7516566e-001  1.3807024e-001  1.0847018e+000  5.3440991e-001  6.9150486e-001 -4.4192163e-001  1.5305971e+000  2.3504746e-001  1.0678340e+000
 -3.6323220e-001 -1.4388445e-003  1.6450087e-001 -5.9828474e-001  3.4768373e-001  1.3627331e-001  4.1773424e-002 -2.8486840e-001  1.5536975e-001  6.5024560e-001  6.7998322e-001  6.6705305e-001  1.5263947e-001  7.3150891e-002 -2.3121264e-001  2.7136081e-002  8.4530796e-002  1.4380783e-001 -7.8815011e-001  1.2055402e+000  5.4731844e-001  2.7231547e-001  6.7700688e-001  1.9747583e-001  1.8327438e-001  6.9802454e-001 -2.4014316e-001 -9.5992533e-001 -9.2678416e-001  1.3179709e-001  5.8277465e-001  5.9905147e-001  1.1746479e+000  7.7239884e-001  2.7643630e-001  1.3635379e-001  1.6357873e-001 -7.7057008e-001 -7.3889502e-001 -8.6345571e-001  1.4372212e-001  6.0991656e-002 -3.0538711e-001 -6.4959493e-001  1.0259292e-001  9.2073668e-001  9.8050827e-001  3.3976507e-002 -3.0183037e-001  3.5188352e-001 -1.4522988e-001  1.0224868e-001 -7.2415090e-001  2.3830176e-002 -4.7115828e-001  2.4565659e-001  1.3727377e-001  6.1372595e-001  2.8583281e-001  1.9963325e-001 -4.9649382e-001  4.6648857e-001  2.0652837e-001  9.4937026e-001  8.2724347e-001 -4.0912115e-001
  4.5614012e-001  8.4693845e-001  3.2855864e-001  2.1075086e-001  8.9438662e-002 -3.6825982e-001  2.4487063e-002  1.2671285e-001 -1.7209418e-001  6.6523244e-001  1.4805912e-001 -1.1700349e-001 -2.6294315e-001  7.0822129e-002 -8.5956070e-002 -3.3006025e-002  2.1260585e-001  1.8593782e-001 -5.9432620e-001  3.2687257e-001  9.5465216e-001  6.8640239e-001  3.7265316e-001  6.6848495e-001  1.7584633e-001  2.5707654e-001  1.9916089e-001 -1.1028819e-001  2.8565394e-001 -2.9957219e-001  1.2010518e+000  1.2193998e+000 -2.8096597e-001 -6.0839207e-001  7.4786191e-001  8.4290474e-001 -5.7981416e-001  9.2177401e-001  4.4702107e-002 -1.9287818e-001 -3.5725272e-001  1.5510126e-002  4.7799469e-001 -3.3545548e-001 -2.9433982e-001 -5.5882182e-001 -3.5042541e-001 -3.6194127e-001 -8.2795082e-001 -3.3973809e-001 -3.1221080e-001  5.6880880e-002 -2.2260593e-001  7.3006444e-001  1.1871054e-001 -6.8785787e-002  4.8452120e-001  9.0913004e-001  3.3506446e-001  1.8209217e-002 -4.9796355e-001  6.4976531e-001 -1.0577687e+000  3.0935375e-001  9.1530940e-001  1.8794830e-001
 -4.0102701e-001  9.5827935e-001  5.8638830e-002 -4.2038862e-001 -2.1371786e-001  6.2288615e-001 -2.3781126e-001 -4.9814810e-001 -6.2313253e-001  1.6078461e-001 -2.2685453e-001 -1.0730319e-001 -3.9276087e-001 -1.3666685e-001 -5.7466537e-001 -6.2279110e-001  4.4778009e-001 -1.0344658e-001 -6.4687242e-001 -1.6050038e-001 -3.3850057e-001 -2.5456362e-001 -1.5319679e+000 -4.1877378e-001 -2.1269263e-001  4.1252749e-001 -1.3904361e-002 -1.6902767e-001 -5.1822198e-001 -4.5367164e-001  4.9697553e-001  2.7829954e-001 -5.9212762e-001 -6.5298767e-002  4.1169624e-001  1.1867745e-001 -1.5304456e-001 -3.6839845e-002 -6.6543481e-001 -4.8443077e-001  1.7185706e-001 -1.0909357e-002 -1.6640341e-001 -1.3286296e+000 -2.5525095e-001  2.2196684e-001 -7.5201104e-001 -4.1410686e-001  1.0514359e-001  5.2013347e-001 -1.8953660e-001 -5.7887648e-003 -3.6894258e-001  2.0269355e-001 -8.2672590e-001 -4.2031279e-002  4.6414454e-001  4.7932645e-001 -1.2570812e-001 -1.5694091e-001 -1.5139920e-001 -1.7492888e-001 -1.8553634e-001  1.0926518e-001  3.4955867e-002 -2.9784361e-001
 -3.6126636e-001  1.2911612e-001  1.4937060e-001  6.6804011e-001  1.3415636e-001  4.7863597e-001  3.9510092e-001  9.6476724e-001 -1.6814963e-001  7.8361747e-001  3.4877057e-001 -3.0952059e-001 -3.2651241e-001  2.4895234e-001  3.1854104e-001 -2.5327788e-002  7.4590520e-002 -3.7182328e-001 -1.3826230e-001  3.7084130e-002 -2.0156295e-003 -6.2487737e-001  5.6356903e-002 -5.8350435e-001  2.0862022e-001  9.6214547e-001  5.3727364e-001  7.8874109e-001  6.4895927e-001  7.2678206e-001  5.1807729e-002  1.4858953e-001 -2.2750143e-001  5.0119339e-002 -1.2216588e-001 -4.7224789e-002  1.5652482e-002  6.3565400e-001  8.4174573e-001  1.2358746e-001  7.2026906e-001  1.4599800e-001  6.0550178e-002 -1.1129838e+000  4.2526582e-001  1.2339255e+000  2.0371091e-001  6.1146200e-001 -8.2678669e-002 -1.3665977e-001  2.4349425e-001  2.2018300e-001  1.1348092e-001 -4.0354147e-002 -1.1941917e-002  4.2480289e-001  4.6452345e-001  5.7025690e-001  5.7036617e-001  3.6327850e-001  6.3233960e-001  5.5673378e-001  1.7847717e+000 -9.3315787e-001 -6.8674596e-002  1.8288511e-001
 -1.2934297e+000  7.2869513e-001  9.1785659e-002 -5.0030566e-001 -3.9116278e-002  4.5907997e-001 -9.2304572e-001 -8.0536958e-001 -9.0495539e-001 -5.1215760e-001 -3.7382653e-001 -2.6156728e-001 -7.3859837e-001 -3.8163991e-001 -5.7310855e-001 -4.0705575e-001  2.9858669e-001 -7.7624326e-002 -8.5365680e-001 -1.8712422e-001  2.4031754e-002  2.3485677e-001 -9.3236794e-001  1.5295266e-001 -9.4415793e-002  6.5604126e-001 -2.4049880e-001  4.8703094e-001  1.6938554e-002 -2.9747384e-001 -2.6332361e-001 -4.5289724e-001 -9.9036933e-001  1.8490324e-001 -4.1273295e-001 -5.3541489e-001 -3.9712488e-001 -2.3996742e-001 -1.6978706e-001 -3.3470405e-001  2.9506130e-001  1.2661890e-002  2.8898900e-001 -1.5936957e+000 -4.7371246e-002 -1.9803004e-001 -1.7502537e-001 -3.4176203e-001 -5.0502780e-001  1.4551173e-002 -1.0744164e-003 -1.2307951e-004 -6.4502968e-002 -2.6657865e-001 -3.3603301e-001 -8.9885490e-002 -9.0948409e-001  9.6905239e-002 -6.8153146e-001 -8.6230794e-001  2.9523025e-001  4.9996363e-002  1.1168387e+000 -6.2282249e-001  2.8947883e-001 -9.3334999e-001
 -5.5267250e-001  8.1824842e-001 -8.9914622e-001  4.6561056e-001 -2.0595039e-002  5.7890067e-001  5.7059480e-001  3.7402531e-001 -4.1112792e-001  2.6946734e-001 -6.1108802e-001 -2.1443613e-001  2.0020710e-002 -1.0430342e-002 -4.5787896e-001 -1.1174275e-001  2.0193147e-002 -8.2452130e-001  2.7167740e-002  1.3202049e-001  8.0036501e-001  1.7090792e-001  1.1426474e-002 -4.2474129e-001  1.8914875e-002 -3.3618139e-001  1.0425179e+000  1.0268557e+000  5.4709255e-001 -2.4637466e-001  7.5963451e-001  2.0661845e-001  3.8551907e-003 -4.1795994e-001 -1.3538956e-001  2.1254559e-001 -5.9161052e-001  7.3268491e-001  7.0856453e-001  1.2626715e+000 -4.6388093e-001  1.8744981e-001 -1.9075234e-001  7.3255081e-001 -5.5085837e-002  2.0109812e-002  4.4304460e-001  4.1717128e-001  2.6631175e-001  4.0951432e-002 -2.6976727e-001 -5.3336872e-002 -2.2731166e-001  1.0317882e-001 -7.3149665e-001 -3.8281907e-001  7.2794489e-001  2.5662224e-001  3.4701134e-001  6.4772042e-001 -4.2632683e-001  3.0340970e-001 -9.6649868e-001 -4.2394139e-001  8.0300380e-001  9.1358374e-001
  5.8352065e-001 -4.3011628e-001  1.4700104e-002  2.5043584e-001  1.6908098e-001  3.2441384e-001  3.9967175e-001  2.1467631e-001 -2.9727818e-001  1.7972189e-001  1.7582380e-001  3.3250633e-001  9.2967215e-002  1.4791707e-001  2.6497640e-001  2.7357968e-002 -7.2225434e-001 -4.5601844e-001  2.7328950e-001 -2.0829206e-001 -4.3317915e-001 -1.5968506e-002  2.3246129e-001 -1.4185812e-001 -4.6036879e-001  4.0905944e-001  2.5625133e-001  3.9487915e-001  3.2139614e-001  3.5807041e-001  4.5730461e-001  2.9721143e-001  6.9033649e-001 -2.0423685e-001 -8.7442140e-002  3.8701810e-001 -3.1472777e-001  2.6870539e-001  6.3600997e-001 -3.0922965e-002 -4.1883365e-001  7.1142997e-002 -7.6115523e-001  1.3103356e+000 -2.7287789e-001  5.6482899e-001  2.7814318e-001  7.7435684e-001  1.2482373e-001 -1.8660664e-001  1.6544366e-001 -3.1516222e-002  4.4676093e-001 -2.5604675e-001 -6.1161819e-001  2.9490922e-001  5.1944435e-001  2.3071630e-001  1.2780818e-001  5.0800118e-001  9.6590219e-001  2.9684326e-001 -3.5090837e-002  1.8801147e-001  2.8057064e-001  3.2911829e-001
  1.7883949e-001 -3.2181648e-001 -9.3861260e-001 -1.3861115e-001 -6.1253204e-001 -4.7591148e-001 -6.4502083e-003  5.4875866e-002 -2.8660116e-001 -2.3491106e-001 -8.9738750e-001 -5.2980349e-001 -3.4215100e-001 -8.1270429e-001 -4.4339705e-002  7.2697646e-002  1.5633677e-001 -6.4304993e-001 -7.5896095e-001 -3.6576151e-001 -6.2820702e-001 -3.7868059e-001 -1.0155128e+000 -4.0332884e-001 -2.0813094e-001 -6.4724020e-001 -1.4224889e-001  1.6844903e-001  7.0132830e-001  3.9369530e-001 -7.2866093e-002 -1.1806229e-001 -6.2455259e-001 -1.0402038e+000 -5.6745841e-001 -6.6063119e-001 -1.3089060e-001  4.1735904e-001 -2.0083838e-001  1.4042109e-001 -8.5206417e-001  1.8244083e-002 -1.0185538e+000 -3.3022853e-001 -5.2360704e-001 -7.9301957e-002 -2.6268444e-001  3.6246321e-001 -2.4341949e-002 -6.3476638e-002  2.3879736e-001 -3.7748317e-002 -5.9998459e-002  3.1787802e-001 -1.4335295e-001 -2.4940757e-001  4.0848063e-001  3.9676601e-001 -3.9530380e-001  5.2549092e-001 -5.4218654e-001  8.5333787e-002 -1.1279239e+000  1.7900727e-001  3.5804372e-001  1.9322344e-002
  4.5227018e-001 -7.2880894e-002 -3.4171590e-001  1.6662487e-002 -3.2520492e-001  2.7112416e-001  4.3988112e-002  3.4522235e-001 -1.9115858e-003 -2.9413718e-001 -8.3499623e-001 -6.2757458e-001  6.3342348e-002 -6.3838851e-001  2.8856346e-001 -7.5979563e-002 -1.0391345e+000 -6.7763897e-001 -8.3428518e-001 -3.9271635e-001 -3.3197081e-001  2.9022145e-001  3.5083184e-001 -2.7834129e-001 -3.8124823e-001 -3.6759593e-001  7.4471646e-002 -9.9183241e-002  5.6143795e-001 -5.3549685e-001  1.2074283e-001 -2.0408606e-001 -6.0455214e-001 -9.8558400e-001 -3.8398045e-001 -6.0807255e-002 -6.9680825e-001  6.9456360e-001  5.8629671e-002 -2.1374162e-001 -6.2960435e-001 -1.7147490e-001 -1.1669962e+000  1.2620561e+000 -5.9624914e-001 -4.9584310e-001 -3.1575495e-001 -5.4927092e-001  8.4520433e-002  7.9722738e-002 -1.5932042e-001 -2.1551269e-001  1.7594173e-001  2.6810197e-001 -7.0712863e-001 -4.1940161e-001  2.9001938e-001  7.2672050e-002 -3.4132882e-001  1.8379993e-001 -6.6142388e-001 -3.1389876e-001 -1.0235777e+000  7.2267806e-001 -2.4208318e-001  6.2495410e-002
 -2.2779607e-002  1.0366345e-001  2.6235600e-001 -4.0881282e-001 -1.2188064e-002  4.0177154e-001 -9.2047095e-002  3.1158141e-001 -3.3824550e-001  6.1287445e-001  3.8536579e-003 -3.5908028e-001 -6.1931600e-001 -5.0329535e-002  9.4816386e-002 -5.5437624e-003  2.4989348e-001 -3.2602484e-001 -1.7728633e-001 -1.6254058e-001 -7.5827951e-001  2.2654235e-002 -3.3507329e-001  6.4574415e-003 -1.6393396e-001  2.5542597e-001 -1.6558259e-001 -6.1720601e-001  2.6141762e-001  1.2307817e-001  1.0644688e+000  9.8810001e-001  1.8986243e-001 -1.3115485e-001  1.2243644e+000  1.2584292e+000 -1.0262515e-001  6.6623711e-001 -3.8369055e-001 -1.0630416e-001 -2.9226739e-002 -5.3041675e-001  7.8990983e-002 -1.0191362e+000 -4.4600866e-001  5.2862695e-001  1.1411036e-001  5.0110092e-002  1.5178265e-002  6.5813562e-001 -1.6913917e-001  1.7718869e-001  7.3509344e-001  2.7342468e-001 -4.3631906e-001  1.1203955e-001  1.0036309e+000  8.2599735e-001  3.6047062e-001  5.5731745e-001  4.9082277e-001  6.3178320e-001  1.9789188e-001  2.3139691e-001  5.3258917e-001  3.7535342e-001
  1.2562934e-001  1.9022707e-001  2.0155751e-001 -4.0268339e-002  3.2907715e-001 -1.9461656e-001 -7.0007805e-002  3.4385275e-001 -8.3470544e-002 -6.1964162e-001 -7.3514779e-002 -1.0648862e+000 -5.2574854e-001 -7.5126046e-001  5.3894195e-001  3.8309072e-001 -5.5164498e-001  9.9698987e-002 -3.4988865e-001 -2.3830284e-001 -4.1904544e-001 -5.9656075e-001 -1.3089710e-002 -2.8103850e-002  4.9088330e-001 -2.3517924e-001  4.7803396e-001  1.1415151e-001  3.8269894e-001  6.0142531e-001 -3.2097445e-001 -2.6442586e-001  2.6296802e-002 -2.2866887e-001 -5.4958881e-002  1.4766263e-001  1.2824962e-001  2.5609310e-001 -7.6334364e-002  1.7763397e-002 -2.9014422e-001  2.9140975e-001 -2.1093555e-001  1.3932804e+000 -3.8481064e-001  1.2778924e+000  1.2349394e-001 -1.4215575e-001 -1.0478812e-001  4.1982920e-001  1.8480014e-001  5.0402668e-001  9.0566088e-001 -2.8216365e-001 -9.4203492e-001 -2.3894249e-001  8.5035560e-001  7.5698578e-002  1.4169570e-001  6.2730514e-001 -2.6989495e-002  6.5916772e-001 -4.2873750e-001 -3.8230951e-001  7.3313992e-002  4.2916349e-001
 -9.6642609e-001 -3.2618476e-001 -1.6525240e+000  2.5970921e-001 -7.2391654e-001  8.6548852e-001 -1.0628128e-001 -9.5347139e-002 -1.2671916e+000 -2.2803257e-002  6.4390214e-003 -6.0218337e-001 -1.1699598e+000 -3.0299985e-001 -4.2944265e-002 -1.6248850e-001  2.3422439e-001 -1.8489328e-001  2.9477090e-001  1.1771952e-001  9.0012664e-001  2.7498776e-002  8.6814074e-002  5.7591681e-001 -1.0576150e-001  9.7476594e-001 -3.7326246e-002 -8.7743511e-002  6.1541362e-001  3.8573749e-001  4.0777363e-001  6.6863501e-001  3.4760818e-001  9.4519656e-001  4.7285903e-001  7.1644685e-001  5.1326107e-001  5.8970981e-001 -3.6119099e-001  2.9839228e-001  5.9886154e-002 -1.9599292e-001  4.6321599e-001 -1.5341371e-001 -3.7963423e-001 -6.4104022e-001  2.2689118e-001 -3.5311163e-001 -6.4741426e-001  3.7129556e-001  1.1584959e-001  9.0291098e-002  8.0662243e-001  6.3420813e-001  2.6297054e-001  3.9534693e-003  5.2825124e-001  2.7615128e-001  4.6751370e-001  3.4952847e-001  7.9270220e-001  1.6429212e-001  5.4796952e-001  5.0212674e-001  9.2116319e-001  1.7405394e+000
 -9.5286561e-001 -3.9330928e-001 -8.8162704e-001 -1.9899391e-001 -2.6651229e-001 -2.9611954e-001  9.6615267e-002  8.4277532e-002 -2.8073840e-001 -1.2000863e-001 -1.2305571e-001 -9.3614461e-001 -1.9030433e-001 -9.7320500e-001  4.9046248e-001 -4.5949148e-002 -8.2742599e-001 -1.2093170e+000 -3.2756777e-002  3.3803529e-002 -4.7617554e-002  1.4407048e-001  1.2982653e+000  1.9148461e-001  4.9359611e-002 -6.3193831e-001  9.8577696e-001  8.9137053e-001  1.1629808e-001  3.4157324e-001  6.4842664e-001  3.2771623e-001  4.0625758e-001  7.4167096e-001  1.5343536e-004  5.1950106e-001  5.7462928e-001  1.9423378e-001  7.2986130e-001  1.1904860e+000 -8.2433738e-001  5.7061191e-001 -2.2337109e-001  1.5737876e+000 -4.0028881e-001  2.7170018e-001  1.5338725e-001  3.0807574e-001 -5.7944680e-001  2.9851681e-001  1.1611693e-001  3.6622363e-001 -3.2588730e-001 -6.2343262e-002 -1.1946404e+000 -9.4378411e-002  5.5077257e-001  2.2036423e-001 -1.1406712e-001  7.6938819e-001  3.7186808e-001  2.5827250e-001 -2.6543449e-001 -2.5780294e-001 -3.6598312e-001  8.1134568e-001
 -8.9786348e-001 -2.6362477e-001 -2.2149112e+000 -3.4887601e-001 -4.8096896e-001 -2.1362284e-002  6.2915311e-001 -1.5346788e-001 -9.0741897e-001 -4.0560341e-002  6.2139536e-003  6.9681591e-001 -2.0929225e-001 -2.8190437e-001  3.1822018e-001  6.5641514e-002 -1.4132470e-002  2.2907014e-001 -1.0011123e-001  1.8752867e-001  2.8738618e-001 -1.1413428e+000  1.4389221e+000  2.2716004e-002  6.5002127e-002  2.2157908e-002  6.2944443e-001  1.4832034e+000  8.6801944e-001  7.9130391e-001  7.0396014e-001  5.4927974e-001  4.5538629e-001  8.0500250e-001  1.1170118e-001  2.2281189e-001  1.0227621e+000  5.8023571e-001  1.5837699e+000  1.4131534e+000  2.9162182e-001 -1.1710184e-001 -3.1053970e-001  2.8851739e-001  1.7680819e-001  1.7525587e-001  3.5542291e-001  2.7609041e-001 -1.3787989e-001  4.0880136e-001  1.3808018e-001  3.7991633e-001  1.6232692e-001  4.9662752e-001  3.5714047e-001 -5.9282921e-001  2.4745147e-001 -2.0152486e-001 -9.2246541e-002  7.9709960e-001  9.4234750e-001  5.0515006e-001  1.9256883e+000 -1.1350053e+000  6.6826706e-001  9.9555294e-001
 -1.6229756e-001  8.3032768e-002 -1.4820214e+000  1.8221136e-001 -3.3094958e-001  4.5519195e-001  2.4334138e-001 -3.3069664e-001 -3.2288151e-001 -5.1892477e-001 -2.1195213e-001 -1.0136453e-001 -2.5533441e-001 -2.3296230e-001  1.5758120e-001 -1.4204751e-001 -3.9741949e-001  2.5461009e-001 -1.4533294e-001 -1.3225558e-001 -2.3050728e-001 -1.6107184e-001  1.1853536e+000 -5.8141265e-002 -3.6941369e-002  2.3904259e-001  3.4045808e-001  8.4642771e-001  1.1867987e+000  5.4024047e-001  5.3221404e-001  5.6954701e-001  5.0698148e-001  6.7096402e-001 -1.2754061e-001  2.0548208e-001  2.9950491e-001  9.4201042e-001  1.4494628e+000  1.0464992e+000  2.1941140e-001 -3.8819593e-001 -2.1034942e-001  1.1062084e+000  2.3966651e-001  2.0107798e-001  4.2312515e-002  2.8777102e-001 -1.1969564e-001 -2.0827534e-002  3.8117649e-001  6.5127582e-001  1.2367567e+000  7.1767933e-001  1.2516443e+000  3.8655927e-001  4.8963079e-001 -8.8722675e-001  3.4093944e-001  4.4805195e-001  1.7822933e+000  1.3029241e-001  8.3241735e-001 -1.5857933e+000 -1.2609066e-001  1.0686731e+000
 -5.2917514e-001 -3.7685528e-001 -1.1353336e+000  1.0335527e+000 -2.9391444e-001  1.5631598e+000  1.5031841e-001 -3.9284943e-001 -3.8155309e-001 -3.3922265e-001  7.5614896e-002 -2.2350061e-001 -1.5140183e-001  3.2894611e-001  3.1010191e-001 -3.6700392e-001 -1.1683331e+000 -6.2033014e-001 -9.9771128e-001 -7.3577228e-001 -3.2161092e-002  2.3042288e-002  4.1102024e-001  7.8343210e-001 -3.9181965e-001  9.4193384e-002 -2.3795081e-001 -5.0337685e-001 -7.8915134e-001  9.5352643e-002  2.7783460e-001  2.0198316e-001  2.9138123e-001  1.7785042e-001 -1.9501397e-001 -1.7485953e-001  4.2404667e-001  4.2431299e-001 -2.8725475e-001  8.1626873e-002  1.3414579e-001 -2.4060427e-002  1.3757301e+000  1.3838272e+000  2.2580248e-001 -1.7344283e-001  2.8276826e-001  3.8857701e-001  3.8211978e-001  1.7594023e-001  3.1042386e-001  7.8327283e-001  6.1671742e-001 -5.6018073e-001 -3.9027597e-001 -8.8207493e-002 -5.9274083e-001 -8.4375277e-001 -2.0703337e-001 -1.0306323e-001  1.7720878e+000 -1.3618098e-001  1.4394882e-001 -7.1978664e-001 -4.2517059e-002  9.3000288e-001
 -1.1098329e+000 -5.8703547e-001 -1.8694035e+000 -3.4917204e-001 -8.1341145e-001  3.0720688e-001 -4.1325786e-001 -7.1927033e-002 -8.7974861e-001 -4.8950696e-001 -1.6393282e-001  8.5430720e-002 -4.9021691e-001  2.6673619e-003  2.9714699e-002 -7.3478791e-001  3.9507922e-002  1.4278343e-001 -8.0214837e-001 -2.8339517e-001 -5.2220965e-002 -5.8562180e-001  7.3486664e-001  7.8876606e-003 -6.7254028e-001 -4.1637802e-001 -8.5989675e-001 -9.8406112e-001 -1.0300914e+000 -4.6816665e-001 -2.3785128e-001  1.4970515e-001  1.1534267e-001 -5.6449617e-001 -1.1955919e-001 -9.1487523e-001  1.3311541e-001 -3.3374773e-001 -9.7158181e-001 -6.5581644e-001 -1.9617455e-001 -6.6704206e-001 -4.2519707e-001  2.9299810e-001 -2.0952149e-001 -1.8145214e-001  2.1085078e-001 -3.2672817e-001  5.4209698e-001  2.0695366e-002  2.8103065e-001  2.6045492e-002  4.7546041e-001  1.4335630e-002  4.2492807e-001 -3.1744145e-001 -3.6145055e-001 -2.1433859e-001  1.2354994e-001 -3.8538851e-002  1.3186363e+000 -5.1945564e-001 -4.8366823e-001 -1.4860476e+000 -2.2347824e-001  8.8398149e-002
 -4.7106838e-001 -6.3415396e-001 -1.3701851e+000  1.0639533e+000 -6.1808475e-001  3.3269665e-001 -3.2420744e-001 -2.1008567e-001 -4.1491324e-001  1.3923917e-001 -6.0378363e-001  8.2054154e-002 -1.1906134e-001 -1.9571513e-001 -3.8610305e-001 -2.2965152e-001  8.6095789e-002  2.3179501e-002 -7.5493646e-001 -2.5602806e-001  4.6010253e-002 -7.6734162e-001  4.4649254e-001  3.5568122e-001  1.5887058e-002 -4.1607341e-001 -4.4507855e-001 -4.7509692e-001 -9.3257948e-001 -6.9707639e-001 -1.1750644e-001  4.8753962e-001  2.4892904e-001  1.4643511e-001  1.3423622e-001 -2.3326029e-001 -4.9287365e-001 -2.9764919e-001 -5.8642351e-001 -5.1793409e-001  4.5773111e-001 -7.8021614e-002  2.1878547e-001  3.8334411e-001 -4.7791590e-002 -6.1173647e-001  5.2458994e-002 -2.3751352e-001 -2.5519046e-002  1.1477880e+000 -1.0516319e-001  2.5266438e-001 -4.2695268e-002  5.1126603e-002 -3.7448194e-001  3.9251901e-002  9.3269102e-002 -4.1036315e-001 -4.2182813e-001 -2.3866432e-001  2.8130175e-001  3.2037008e-001 -4.5352613e-001  4.3568467e-002  3.9110471e-001  2.5003366e-001
  1.0298657e-003 -3.2636760e-001 -5.6453053e-001  9.6774590e-001 -5.0553293e-001 -8.4780494e-002 -4.5606830e-001 -4.7761301e-001 -5.5736316e-001 -1.3008996e-001 -1.1537702e+000 -1.2834590e+000 -4.1645983e-001 -1.4562317e-001 -8.6404022e-001 -7.3736709e-001 -2.6242810e-001  1.3855257e-001 -3.8844359e-001 -1.9705555e-001 -2.7396931e-002 -6.2339709e-001 -1.5807700e+000 -4.4059793e-001 -7.2520718e-001 -3.7795552e-001 -5.9315145e-001 -5.9816678e-001 -3.7408576e-001 -2.4677922e-002  5.6735174e-002 -7.8202113e-002 -7.9319157e-001 -7.2686270e-001 -2.0729502e-001  3.6143460e-001 -8.3950979e-002 -2.1261105e-001 -5.8454451e-001 -4.1007920e-001 -5.9468994e-001 -2.8689083e-001  3.5690723e-001 -6.8866343e-001 -2.2590614e-001 -3.7522192e-001 -5.9521208e-001 -3.9358066e-001 -3.4648566e-001  9.5870284e-002 -3.0747720e-001 -5.1374648e-001 -1.3066351e-001  1.6491307e-001  2.3078381e-001 -1.9433749e-001  2.9477896e-002  1.6296964e-001 -1.7708103e-001 -1.0944194e-001 -5.9892486e-001  4.3985724e-001  2.4518560e-001 -8.4521335e-001  3.1806867e-001  3.9794949e-001
  3.7970338e-001 -5.8073755e-001 -5.4294387e-001  4.4405907e-001 -4.4963459e-001 -1.2276455e+000 -9.0827230e-001 -7.4164832e-001 -9.8819971e-002 -1.3622761e-001 -1.7038307e+000 -4.1645616e-001 -7.2269840e-001 -6.7526714e-001 -1.0284889e+000 -1.1330712e+000 -1.7444528e-001 -8.4004311e-002 -7.1208378e-001 -6.6548240e-001 -7.5788531e-001 -2.9478011e-001 -1.2460556e+000 -9.0394826e-002 -4.8967814e-001 -4.1491773e-001 -1.0764798e+000 -1.1376504e+000 -1.1935451e+000 -4.5772121e-001  2.4215906e-001  1.9439719e-001 -1.6707028e-001 -3.4577004e-001  3.1281997e-001  8.0407076e-001 -1.4855419e-001 -9.8906166e-001 -9.7955098e-001 -1.0162393e+000  3.7206652e-001 -7.5845837e-002 -7.6339304e-002 -4.8627138e-001  1.1991798e-001 -3.8324631e-001 -6.8543669e-001 -1.4355158e+000  1.7479769e-001  6.4107003e-001 -3.2086924e-001 -4.2748537e-001 -5.1765599e-001 -3.6101934e-001 -6.8278762e-001 -2.5403598e-001 -3.7755751e-001 -2.2178849e-001 -4.7657341e-001 -8.6375023e-001 -1.2298343e+000 -2.7963299e-001 -2.9665987e-001  2.3424066e-001  7.6071329e-002  1.2474644e-001
  3.0913659e-001  1.7723802e-003  1.2271606e-001  2.0367503e-001 -1.4897909e+000 -1.3539866e+000 -1.1406299e+000 -9.3148736e-001 -5.0152270e-001 -3.5657304e-001 -1.2103953e+000 -8.0343080e-001 -6.3261154e-001 -3.7941632e-001 -8.8987908e-001 -9.9969071e-001 -5.3093107e-001 -1.9912617e-001 -5.3342183e-001 -6.4501644e-001 -4.6859201e-002  1.3212384e-002 -8.5842945e-001 -5.3536214e-001 -6.6964241e-001 -1.7727744e-001 -1.2653419e+000 -1.6666066e+000 -1.7415426e+000 -7.9434218e-001 -1.4968727e-001 -1.7829768e-001 -4.6065351e-001 -5.4019777e-001  8.1405937e-002  5.3685350e-001 -5.2870818e-001 -9.8106154e-001 -1.3675910e+000 -1.2714062e+000 -2.5433153e-001 -1.6590215e-001 -1.1475907e-002 -1.2811289e+000 -1.5311538e-002 -3.8881902e-001 -2.2779624e-001 -7.8398096e-001  1.9077285e-001  5.3917664e-001  3.5146098e-002 -1.9419160e-001 -5.3196438e-001 -4.9083168e-001 -1.5751197e-001 -8.9178500e-002 -4.9934359e-001  9.3002025e-003 -7.2558111e-001 -7.8645466e-001 -6.8827536e-001 -4.7301617e-001 -2.7674374e-001 -2.1223370e-001  6.7056458e-001 -2.6705621e-001
  1.8057180e-001 -1.0372947e+000 -5.6317416e-001  4.8939613e-001 -1.2318219e+000 -1.9791605e+000 -1.3800509e+000 -8.9397561e-001 -4.9735991e-001 -5.8482679e-001 -1.4295454e+000 -9.1218122e-001 -8.3363880e-001 -8.7350857e-001 -1.0775401e+000 -9.0955159e-001 -3.5781774e-001 -4.9315795e-001 -7.0572102e-001 -1.0202649e+000 -9.9443099e-001 -2.7314574e-001 -2.1338714e+000 -9.6398234e-001 -2.7963995e-001 -4.9306914e-001 -1.5159561e+000 -1.6198483e+000 -1.7800031e+000 -3.0862119e-001 -3.3887493e-001 -6.5320603e-001 -1.0540914e+000 -6.1021583e-001  3.1452371e-001 -6.4100827e-002 -7.0073312e-001 -1.6231305e+000 -1.6241261e+000 -1.1949536e+000 -1.1770217e-001 -2.1384662e-001 -3.4279647e-001 -1.4506319e+000 -3.2084123e-003 -3.5114343e-001 -7.6802948e-001 -7.8323685e-001 -3.9195025e-001  2.7984380e-001 -1.9844960e-001 -1.8782411e-001 -1.0377066e+000 -5.8432107e-001 -1.8367780e-001 -4.9978404e-001 -7.6407620e-001 -2.1922054e-001 -6.1829631e-001 -1.2206389e+000 -1.6469460e+000 -4.1192678e-001 -4.0779576e-001  5.3099429e-001 -6.2049358e-001 -6.2791262e-001
 -1.1941950e+000 -1.3263825e-001 -3.0498468e-002  4.6092471e-001 -8.0561010e-001 -2.6507290e+000 -9.0889815e-001 -3.0546791e-001 -1.4783874e-001 -4.1078157e-001 -7.2408779e-001 -9.4365536e-001 -6.5937789e-001 -1.2189510e+000 -4.0129056e-001 -3.6290404e-001 -9.7176397e-002  3.7155780e-001  1.2566823e-001 -5.0553458e-001 -8.8222827e-001 -1.0449929e-002 -1.6987527e+000 -2.5402280e-001 -1.2324772e-001 -2.8512884e-001 -7.4217114e-001 -3.3245427e-001 -8.9932591e-001 -5.6485896e-001 -4.7157468e-001 -6.8683552e-001 -9.6493133e-001 -1.6730156e-001  1.6156089e-001  6.3970892e-002 -4.8024655e-002 -5.4868816e-001 -3.2579898e-001 -6.8858521e-001 -1.0199186e-001 -1.0622489e-001  2.3487641e-001 -1.3477178e+000  8.9573111e-002 -4.5491439e-001 -4.2385782e-001 -9.0323629e-001  1.6718996e-001 -5.0596541e-001 -4.6045552e-001 -2.8953462e-001 -1.1764256e+000 -8.2279041e-002 -2.8186468e-001 -8.6004360e-001 -3.0258583e-001  4.8325523e-001 -3.5347583e-001 -8.9207986e-001 -1.8435162e+000 -4.0390664e-002 -3.0608115e-001  3.0327567e-001  1.2974439e-001 -1.1476777e+000
 -1.2454991e+000 -2.5932388e-001 -8.7810084e-001 -1.4002751e-001 -4.3563801e-001 -1.6485495e+000 -1.6695314e-001  1.9438044e-001 -2.8182298e-001 -3.2147889e-001  1.5478358e-001 -8.4131606e-001 -1.2430839e-001 -8.7792718e-001  1.4262552e-001  5.9916242e-001  8.3359854e-001  8.7280585e-001  8.3161760e-001  6.2004898e-001  1.4731399e-001  3.3856693e-002 -1.4043088e-002 -7.3993464e-001  2.3538198e-001 -1.3084375e-001  1.5680394e-001  1.0440616e-001 -4.0736790e-001  2.2895850e-001 -9.6485725e-001 -6.6875484e-001 -3.5508661e-001  1.0600150e-001 -6.5211952e-001 -6.6864928e-001  4.2510176e-001 -8.9938126e-001  1.2660948e-001 -2.8122785e-001 -7.7953571e-001 -1.2431450e-001 -1.5506796e+000 -5.1963732e-001 -4.2121261e-001  4.4996154e-001  2.9458420e-001  2.6729821e-001 -8.9922253e-002 -2.0681551e-001  1.9068072e-001  2.5649595e-001 -1.3040678e+000  1.8229510e-001  2.4943985e-001 -1.2771470e-001 -3.8629854e-002  6.2088289e-001  5.0500000e-001 -2.1034550e-001 -2.0394749e+000  2.7318003e-001  4.0238148e-002  4.5525908e-001 -9.0531000e-002 -8.3419181e-001
  4.5056100e-001 -1.4184124e-001 -4.4108249e-001 -6.8885233e-001 -3.2252745e-001 -1.6862875e+000 -3.5190461e-001 -4.5573757e-001  1.0616284e-001 -2.5736537e-001  1.5586617e-001 -1.2042387e+000  4.8395030e-002 -9.2247704e-001  1.7777580e-001  6.5341089e-002  2.8117835e-001  1.4387627e-001  6.3672000e-001 -9.5594506e-003 -7.9081187e-001  6.3293750e-002  3.9668425e-001 -2.8926316e-001  4.2176907e-001 -1.9672565e-001 -6.2192057e-001 -2.7346659e-001 -1.2673252e-001 -3.0994982e-001 -1.1516477e+000 -1.2385678e+000 -5.6819780e-001 -1.8652786e-001 -1.1288212e+000 -9.8792779e-001 -3.9709799e-001 -4.8275141e-001 -1.8848336e-001 -5.3929132e-001 -2.3672450e-001 -2.6335743e-002 -9.8526737e-001 -1.4655138e-001  2.7638295e-003  1.8736226e-001  2.4355161e-001  5.3061725e-001  9.2987994e-002 -6.8405251e-001 -1.3696565e-001 -1.5260467e-001 -6.4775414e-001 -1.9916170e-002 -1.6477659e-001 -2.2535590e-001 -6.4180202e-001  3.7216769e-001 -2.8124682e-001 -4.0687343e-001 -1.2179614e+000 -5.7525280e-001 -2.5987386e-001 -5.3969037e-001 -5.6770771e-001 -8.8654666e-001
  6.8613291e-001 -1.0570452e+000 -5.0244088e-001 -1.1982422e+000 -6.0486552e-001 -1.8075793e+000 -1.9021455e-001 -5.4680320e-001  4.9902724e-001 -3.8161472e-001 -2.2681960e-001 -2.9302212e-001 -1.4928328e-001 -8.7034514e-001 -1.0571174e-001  1.9322921e-001  2.7134127e-001  2.8182934e-001  1.0357322e+000  3.3481239e-001 -3.9748294e-001 -1.4444085e-001  2.6977299e-001 -3.6906757e-001 -2.5475990e-002 -5.5558862e-001 -1.1215744e+000 -8.0329783e-001 -7.6524348e-001 -2.7844841e-001 -1.7314906e+000 -1.3853306e+000  4.6835442e-001 -4.8144482e-001 -1.2868299e+000 -1.2466426e+000 -5.8231833e-001 -1.0975433e+000 -2.3351645e-001 -5.6869305e-001 -9.1429193e-001  1.9030835e-001 -1.1318329e+000  4.7545502e-002  2.7700178e-001  5.7295307e-001  1.8783887e-001  1.1089909e+000 -3.5187855e-001 -1.6161326e-001 -2.5194463e-001 -5.5622894e-002 -1.0328741e+000 -8.6918047e-001  1.3909512e-001 -2.9016495e-001 -4.1047185e-001 -1.0508885e-001 -2.1539747e-001 -3.3476335e-001 -1.3844575e+000 -5.9898276e-001 -1.3828575e-001  5.4043727e-001 -1.2232048e+000 -6.0951826e-001
  2.7737776e-001 -1.0630881e+000  5.7615692e-001 -1.5091314e+000 -8.1068673e-001 -1.3959721e+000 -2.2206783e-001 -4.3120433e-001  1.6285490e-002 -1.7445819e-001 -2.2528947e-001 -4.3621787e-001 -3.0332949e-002 -4.3626903e-001 -4.4124183e-001 -3.7725102e-001  1.5594446e-001  4.4982051e-001  2.0761621e+000  3.3849170e-001 -2.5572834e-001 -2.6924580e-001 -1.1851689e+000 -1.7915523e+000 -6.5121234e-001 -6.2121584e-001 -1.4187162e+000 -1.0415653e+000 -8.2548443e-001 -3.8030891e-001 -1.0635958e+000 -1.2012997e+000  2.6095959e-001 -3.0154480e-002 -9.5437125e-001 -1.1075540e+000 -3.9000045e-001 -1.2865944e+000 -3.0467767e-001 -1.5432856e+000 -4.1502327e-001 -5.3921744e-002 -6.9717994e-001 -7.0498335e-001  4.6414595e-001  1.2198666e+000 -1.4158327e-001  4.1587091e-001 -3.1961968e-001 -2.8803336e-002 -4.4284112e-001 -4.0489187e-001 -7.6221520e-001 -2.0220969e-001  1.2659106e+000 -2.9164223e-001 -7.2477750e-001 -7.2056617e-002 -3.3354080e-001 -7.3795361e-001 -1.3941735e+000 -5.7669565e-001  8.0526173e-001  4.0608481e-001 -6.2131738e-001 -5.7850927e-001
 -1.1829850e+000 -1.0466958e+000 -9.5525812e-001 -6.6327109e-001 -6.6817121e-001 -8.2041755e-001 -9.3281037e-001 -4.0265320e-001 -2.2016654e-001 -1.5990234e-001  7.1012650e-002 -4.2307014e-001 -3.3395703e-001 -7.2506263e-001 -2.1083312e-001 -1.3245205e-001  8.5140775e-001  3.5607287e-001 -3.7034901e-001  3.7495575e-001 -3.6794226e-001  3.7124442e-001 -6.4463674e-001  2.2516858e-001  2.1046737e-001  8.6615198e-003 -5.0576028e-001 -6.2860764e-001 -1.2228224e+000  9.0428996e-002 -1.5829610e+000 -1.0694183e+000 -2.4911226e-001 -3.1582122e-001 -4.8958426e-001 -1.8894792e-001 -1.1870270e-001 -1.2291983e+000 -9.9160304e-001 -7.4991191e-001 -1.4224949e-001  1.0077651e-001  1.2185205e-001 -1.6125150e+000  1.5302475e-001 -1.9227936e-001  1.0456915e-001 -7.1403925e-001 -1.3771667e-001  8.0681435e-001 -1.2763301e-001  2.7887173e-001 -7.1790344e-001  3.3342653e-001  4.8809709e-001 -1.8250624e-001 -6.6269230e-001 -1.3047553e-001  9.1555738e-002 -1.2981818e+000 -6.4437332e-001 -2.7244062e-001 -2.8759592e-001  8.2738246e-001 -5.6118290e-001 -7.2969969e-001
 -5.9592455e-001 -8.6819316e-001 -3.5589787e-001 -1.5873796e+000 -3.5445861e-001  1.1700246e-001 -4.1045105e-001 -1.8228249e-001  2.0558327e-001  3.5088034e-001 -1.6525604e-001 -8.3648812e-001  1.1026259e-002 -1.9761639e-001 -1.1369678e-001 -2.7951495e-001 -2.8351326e-001  2.5646234e-001  2.7706066e-002  5.1088022e-001  9.1790986e-002 -7.4993776e-002  4.4219980e-001 -6.7481348e-001  1.1200920e-001 -1.6691724e+000  1.4234008e-001 -4.8077638e-001 -8.0830129e-001 -2.5579849e-001 -1.9632984e-001 -8.9161653e-001 -4.8601333e-001 -2.3650398e-002 -2.6636447e-001 -4.0934130e-001 -8.2966872e-002 -9.6116613e-001 -9.7985273e-001 -1.7751673e-001 -7.8669751e-001  3.2606673e-001 -7.2451757e-001  8.4009807e-001 -5.2872812e-001 -7.2844809e-002  5.1566997e-001 -2.3723861e-001  3.6997367e-001  2.6631656e-002 -1.2062845e-003  1.4496745e-001 -3.4290627e-001  2.3598733e-001 -4.9645697e-002 -2.8420785e-001 -1.4388401e-001 -1.8284699e-001 -2.2870435e-001 -5.9343609e-001 -3.0844457e-001  6.9605983e-002 -2.1838295e+000 -1.6083853e-002 -1.4474950e-001 -2.4441753e-001
  8.8113745e-001 -2.2221759e-001  1.7626844e+000 -2.1351497e-001 -8.0059594e-001 -7.1369222e-001 -7.0850227e-002 -1.0515066e+000  2.6187112e-001 -2.2294782e-001 -9.4428910e-001  1.4675125e-001  2.6901423e-001 -2.2956314e-001 -2.5576711e-001 -5.6171446e-002  4.8334454e-002 -9.1942466e-002  6.4876441e-002 -1.6321420e-002  2.1441131e-001 -3.2234481e-001 -6.1507279e-001 -2.9977821e-001 -7.8338168e-002 -8.8467996e-001 -7.5505753e-001 -8.0052790e-001 -6.5805437e-001 -1.6213918e-001 -3.3448676e-001 -5.3070130e-001 -1.0516296e+000  1.8862506e-001 -2.3335009e-001  1.3920662e-001  1.3135976e-002 -6.8558630e-001 -3.9683944e-001 -3.1582404e-001 -4.4629102e-001  3.9360844e-002 -2.9261497e-001 -8.9713025e-002  5.6955792e-002 -3.2975758e-001  1.0459038e-001  4.7485512e-001 -4.4454086e-001  1.5635985e-001 -1.3695523e-001  1.6716273e-001 -3.3812937e-001 -5.2416812e-001  4.3374835e-001  1.9392409e-001 -6.1127261e-001 -2.7952920e-001 -8.4435760e-001 -4.5771929e-001 -9.4699851e-001 -6.7590738e-003 -8.3190718e-001 -5.1426809e-001 -5.1967202e-001  1.3956188e-001
 -7.4858867e-001  4.0075782e-001 -1.1518322e+000  1.6104148e-001  8.6588184e-002  3.0949204e-001 -1.7006862e-001 -9.1182020e-001 -1.9983848e-001 -3.8065272e-001 -8.8107674e-001  2.4092051e-001  1.3916468e-001  2.9480066e-001 -1.7441922e-001  3.1730478e-001  1.2981070e-002  4.3406482e-001  7.9440530e-002  4.1707329e-001  2.5437048e-001 -4.2460822e-001 -1.0472380e+000 -3.8509981e-001 -8.8814645e-002 -5.6722986e-001 -4.9067567e-001 -8.3455826e-001 -7.2960137e-001 -9.5667797e-001 -7.0987218e-001 -2.7469082e-001 -6.7217585e-001 -1.2365905e-001 -7.3406037e-001 -2.2472460e-001 -9.9957697e-001 -7.5322436e-001 -4.6878385e-002 -7.9768749e-001 -4.1483097e-001  5.0796679e-002 -2.2623054e-001 -3.1934646e-001 -6.9493768e-002 -8.7541072e-001  3.0450915e-001 -1.5182342e-002  7.3268795e-002  3.5798022e-001 -8.4359028e-002 -2.4103757e-001 -1.2984533e-001 -4.4607761e-002 -4.8169982e-002  2.3692232e-001 -2.1967958e-001 -2.7033776e-001 -1.0492010e+000 -7.0153522e-001 -3.0123285e-001  3.3464892e-002 -7.4027739e-001  3.7044923e-001  4.9125371e-001 -3.1359383e-001
  9.2666003e-001  3.7656896e-003  5.2582924e-001  2.2525184e-001 -6.7524968e-001 -2.2431297e-001 -1.0079037e+000 -1.1019773e+000  4.9189455e-002 -9.2374916e-001 -1.4585653e+000 -5.0834582e-001 -2.2561179e-001 -7.6649617e-002 -2.1191880e-001 -1.7874552e-001 -1.6107269e-001 -2.2007380e-001 -1.3490532e+000 -3.5758532e-001 -1.1470857e+000 -3.4542697e-001 -6.5102161e-001  7.7067980e-002 -2.4991536e-001 -4.0223639e-002 -1.7733781e+000 -2.0871713e+000 -1.4984754e+000 -5.0712371e-001 -6.5653466e-002 -3.2242308e-001 -1.2153762e+000 -4.0443772e-001 -1.1003450e-001 -5.9072047e-001 -5.3350865e-001 -6.3515522e-001 -1.5463998e+000 -1.1828797e+000  3.6827908e-002 -2.1760043e-001  2.0203847e-002 -3.5827478e-001 -7.5887530e-002 -6.6792280e-001 -7.0870284e-002 -3.1997880e-001 -1.1432678e-001 -3.4250254e-002 -1.3189604e-001  1.1700486e-001 -1.4822585e-001 -9.0053560e-001 -1.6839987e-002 -7.2751448e-001 -6.0153612e-001 -5.2471963e-001 -1.0765360e+000 -1.1153394e+000 -2.9251878e-001 -7.6310462e-001 -5.3031485e-001 -4.8179953e-002  5.2067264e-001 -4.1741029e-001
 -3.3998278e-001 -1.5632282e-001  5.3763405e-001 -1.7194731e-001 -3.4705862e-001 -1.1816918e-001 -6.4154581e-001 -8.4504970e-001 -4.0094316e-001  1.3019969e-001  6.5004550e-001 -1.7190370e-001  2.5504856e-002  2.1391480e-001  2.0440973e-001  4.0652646e-001 -5.4301348e-001  7.0693063e-001  1.1382823e-001  6.8405924e-001  2.2709176e-001  4.4749979e-001  9.5145011e-001  5.0220822e-001 -1.5732896e-001 -6.0535444e-001 -9.5366495e-001 -1.1805073e+000 -1.1460762e+000 -2.1699676e-001 -2.9771062e-002 -8.2941176e-002 -3.5587649e-001 -4.7510268e-001 -6.2522182e-001 -3.2499237e-001 -7.9955509e-001 -8.5037880e-001 -5.2630119e-001 -4.6637602e-001 -2.0769260e-001 -7.3782368e-002 -2.4372339e-001 -2.2992155e-001 -1.5889937e-001 -2.0439931e+000  2.7441262e-001  2.5369992e-001  3.1686399e-001 -2.9031419e-001 -3.6985680e-003 -1.4887793e-001  1.2471390e-001  2.7522552e-001  6.9487464e-001 -2.4051654e-001 -7.3492661e-001 -1.2472702e-001 -1.0740902e+000 -7.5374757e-001  9.6874837e-003  5.5487203e-001 -1.3265159e+000  1.0999540e+000  8.2970948e-001 -8.5572351e-001
  6.1682876e-001 -1.6244420e-002 -1.2427060e+000 -1.5407654e-001 -4.5416748e-001 -3.7114903e-002  2.8432566e-001  6.6920059e-001 -3.0709036e-001  2.1857407e-001  7.5199376e-001  9.3182664e-001 -2.9100711e-001  3.6784637e-001  7.6105337e-001  8.1639900e-001  6.9255063e-001  1.8129088e-002  4.7165492e-001  1.7057706e-001  9.0264903e-001  3.5396825e-001 -3.2300331e-001 -1.1150849e-001  4.9566568e-001  2.8405179e-001  6.6724034e-001  5.3827056e-001  3.6046570e-001  1.2287776e+000  2.9006651e-001  3.5247476e-001  1.0623987e+000  4.9395250e-001  2.1373685e-001 -4.0864728e-002  1.4004545e+000  1.3588725e-003 -5.2805255e-002  4.3710512e-001  4.0348576e-001  2.9795272e-001 -4.3325640e-001 -6.2866083e-002  3.3882938e-001 -4.3446566e-002 -1.6318644e-002  4.7070683e-001 -1.1170035e-001  1.1255103e-002  1.0374427e+000  4.2903613e-001  3.9178364e-001  5.5290434e-002  5.7732801e-001  5.6469489e-001  3.7665857e-001  5.4774045e-002  7.3298370e-001  1.5984560e-001  1.0644354e+000 -4.3998851e-002 -1.7776261e-001  3.8878958e-001  5.0995078e-001 -3.0163775e-001
 -7.7513495e-001  9.8506940e-001  6.4165656e-001 -5.1428679e-001  7.7252709e-001  3.2202620e-001 -7.8019002e-001 -1.5661229e-001  6.8312225e-001 -1.7984593e-001  9.1098888e-001  7.1749393e-001  5.2606205e-001  2.6079642e-001 -1.5644393e-001 -2.1368115e-001  4.5430602e-001  5.1118962e-001 -2.6098385e-001  6.8735656e-002 -6.2983953e-001 -2.8105023e-002  1.2660981e+000  3.9983167e-001  8.3892002e-002  4.8633481e-002  5.7217886e-002 -4.9945970e-003 -3.8670301e-002 -6.2456533e-001 -2.9409871e-001 -4.7516940e-001  1.2035955e+000  1.1417150e+000 -3.7238920e-001 -6.3383313e-001 -1.2589623e-001 -7.2247481e-001  5.5501625e-002  1.8084307e-001  5.8114677e-001  7.6176196e-002  8.1551006e-001 -5.9942479e-001  4.7127822e-001  4.5658999e-001  5.3902522e-001  3.1712585e-001  6.6154433e-001  4.9382608e-001 -3.2706927e-001 -3.9742055e-001 -4.3432389e-002  8.0222967e-002  1.3854950e+000  5.5253902e-001 -5.8680069e-001 -3.3028007e-001 -1.2168399e-001 -8.5412584e-001  3.5836244e-001 -3.2983781e-001 -6.9039378e-002  1.1361541e+000 -1.9342724e-001 -3.6144988e-001
 -8.2545646e-001 -4.5568406e-001 -3.9623053e-001 -1.2760101e+000 -4.8130650e-001  1.3011434e+000 -1.6121721e+000 -2.8431364e-001 -2.7999946e-001 -7.8550232e-001  2.0098535e+000  5.3885027e-001  1.9258066e-001  1.0579735e-001  7.1001768e-001  7.1265262e-001  3.1200036e-001  1.1340622e+000  1.4344915e+000  8.3256778e-001 -1.0857854e-001  5.4225187e-001  1.7020397e+000  3.9013944e-002  6.5499946e-002 -6.3558333e-002 -4.4547678e-001 -3.0902494e-001 -1.6001016e+000  6.7869683e-001 -2.4344987e-001 -5.9628904e-001  1.1661750e+000  1.3123580e+000 -1.2533137e+000 -1.4451814e+000  4.5940118e-001 -2.4209148e+000 -9.2005916e-001 -7.5781175e-001  3.5062001e-001 -4.9109781e-002 -6.3656651e-001  1.2022462e+000  3.4254586e-001 -1.3283397e+000  7.5889428e-001  9.3599069e-002  3.8171544e-001 -4.8280210e-001  4.6672883e-001  5.2212319e-001 -1.4356041e-001 -4.1100533e-002 -3.8905560e-001  5.5356758e-001 -3.1346428e-001 -1.0958076e+000 -5.2612059e-001 -1.6651823e+000  3.4355168e-001 -1.1671712e+000 -1.3533125e+000 -7.6051855e-001 -4.5675085e-001 -1.0744085e+000
  7.4357094e-002  6.8119190e-001  5.6437552e-001 -7.7383474e-001  1.8456167e-001  1.6653017e+000 -1.2466560e+000  2.9087496e-001  3.3180979e-001 -2.0117762e-001  8.6518227e-001  1.0716037e+000  1.2947534e-001  8.7375143e-001  3.4248978e-001  2.0826824e-001  9.6248795e-001  1.5962835e+000 -4.5499629e-001  3.8664652e-001  2.5861874e-001 -1.5074475e-001  1.3475869e+000  1.1384505e+000  6.8705179e-001  9.3544158e-001  2.0531772e-001 -5.8948121e-002 -5.8734213e-001  4.5468251e-001  1.8664320e-003 -2.1503487e-001  2.1812365e-002  2.3558302e-001 -8.6310136e-001 -1.1525323e+000  8.5081130e-001 -2.5629844e-001  2.8464761e-001  1.6190651e-001  1.0757038e+000  1.0087924e-001  1.2673691e+000  7.2682058e-001 -7.1224176e-002  1.3051638e+000  1.4389172e-001 -6.8896964e-002 -6.0192211e-002 -1.4620875e-002 -1.3497430e-001 -3.4007511e-001  6.3789924e-001 -6.9417450e-001  1.6871420e+000 -3.8689415e-001 -1.0532940e+000 -1.9132860e-001 -3.3743970e-001 -1.2537287e+000  8.2214417e-001 -1.7253097e-001  1.0119470e+000 -8.7558206e-001 -5.4365534e-001  1.9495138e-001
 -1.0413954e+000  1.9363240e-001  7.3733049e-001 -8.4912845e-002 -8.1792694e-002  1.3790876e+000 -1.0443298e+000  6.3190213e-002  2.9302182e-002  1.3166509e-001  5.0377460e-001  3.5672317e-001 -9.8253762e-003  2.8569734e-001 -3.2404002e-001 -1.8513928e-001 -2.0137576e-001  1.8335584e-001 -6.7234279e-002 -3.1476570e-001 -5.5071479e-001  1.3761973e-001 -5.1957895e-001  1.0332979e+000 -2.9513855e-001  8.4976552e-001 -4.1435290e-001 -9.6658095e-001 -7.2039199e-001  7.2390079e-001  5.4585957e-001  4.4989149e-001 -9.4072759e-001  1.9253994e-001 -5.5394887e-002 -4.4646047e-001  1.4474110e+000 -9.5433718e-001 -1.2136655e+000 -8.2065659e-001  3.4956280e-001 -1.5466697e-001  1.0548526e+000 -3.6335833e-001  3.1697460e-001 -1.9449960e-001  9.8906562e-002 -5.3476695e-001  2.5344499e-001 -1.0428385e-001  4.8666080e-001  3.4941493e-001  2.2507315e-001 -4.0798084e-001 -7.0368921e-001  3.7015152e-001 -2.6624856e-001 -5.1093659e-001  2.3109560e-001 -7.3021258e-001  2.1481963e-001 -6.2750308e-001  5.8859256e-001 -3.9607357e-001 -6.6484427e-001 -6.0126275e-001
 -8.9055098e-002  8.3750670e-002 -3.0588504e-001  1.7017260e-001 -7.7695059e-002  1.1643216e+000 -9.8135273e-001 -4.7108098e-001 -2.3887468e-001 -8.5582030e-001  5.0347509e-001  3.6701122e-001 -2.1784302e-001 -1.4143762e-001 -4.6309468e-001 -7.8091022e-001 -4.9735253e-001 -5.9748250e-002 -2.5136508e-001  4.4868755e-001 -5.6683001e-001  3.3713800e-002  8.8163784e-001  7.4744783e-001  6.6826606e-002  4.7410519e-001  1.9584730e-001 -3.6674350e-001 -9.9135264e-001 -3.7582779e-003 -2.2253208e-001 -8.9340983e-002 -1.4674744e-001  4.7127526e-001 -6.5584776e-001 -3.8807413e-001  5.4139063e-001 -7.2867166e-001 -1.0023440e-001 -2.2326154e-001  3.2440281e-001  8.9784018e-002  1.0705906e+000  5.5928210e-001  2.9935721e-001  1.5390036e-001  3.6887330e-002 -3.5052308e-001  2.0439418e-001 -5.3471433e-001 -1.9820625e-001 -2.2069207e-001  1.0529482e-001 -5.0833414e-001 -4.0924564e-001  1.6586777e-001 -3.9064636e-001 -1.1630124e-001 -3.5323768e-001 -4.7963314e-001  6.8103097e-001 -3.0543457e-001  5.7260689e-001 -1.3172722e+000 -2.2471275e-001  1.9083700e-001
  7.8391782e-001 -1.9113002e-001  1.0234740e+000 -5.0048566e-001 -3.5360821e-001  6.2851079e-001 -7.2151062e-001  3.1866118e-001  8.8888387e-002  2.2148020e-001  7.3753160e-001 -9.7750025e-002  1.3404762e-001  2.7804359e-001 -2.2837639e-001 -4.6710391e-001 -3.7336849e-001 -4.3587060e-001 -3.2107148e-001  2.8212889e-002 -6.2675657e-001 -1.0890285e-001  3.0828511e-001  1.4583779e-001 -1.9246392e-001 -4.5661530e-002 -4.5934000e-001 -1.4135690e-001 -8.9500301e-001 -2.5415254e-001  7.0920537e-001  6.2397849e-001 -9.6182334e-003  2.1692539e-001  6.1668135e-001  5.9989123e-001  3.4468594e-001 -1.0207870e+000 -4.6179968e-001 -4.8694022e-001  4.1659408e-001 -1.3485888e-001  3.0550478e-001  4.3686046e-001  5.8546928e-001 -4.9668129e-001  3.4467758e-001  2.5868331e-001  7.7723244e-002 -2.7512470e-001 -2.3017745e-001 -4.1466948e-001  1.6870506e-001 -4.3702801e-001 -4.7055937e-001 -1.1747930e-001  2.5709185e-001 -5.9773310e-001  3.3109436e-001 -3.1755506e-001  8.0378068e-001 -5.3038010e-001  2.8307728e-001 -3.0619144e-001  3.4835758e-001 -8.3526538e-001
 -4.5510623e-001 -1.5081787e-001 -4.3142300e-001  2.3456456e-001  3.6446467e-002  1.7582282e-001 -1.6672940e-001  7.3729900e-002 -6.8037944e-002 -1.6881566e-001  6.4128803e-002  3.0628672e-001  2.1993605e-002  1.8324439e-001 -8.8292827e-001 -5.6690107e-001 -8.1833028e-001  2.3895972e-001 -2.1609080e-002  8.3397786e-002 -1.4776272e-001 -2.9122359e-001  1.2074291e+000  7.4795134e-001 -1.6786187e-001  6.0650394e-002  7.6998669e-002 -6.5359447e-002  5.5719370e-002 -5.3953022e-001  8.8914888e-001 -3.1819345e-003  1.2192677e-001 -4.1832418e-001 -5.0840043e-002 -1.6471578e-002 -9.3837342e-001  4.8252556e-001 -7.3952621e-001  3.3428660e-001 -4.6640868e-003 -7.6164237e-002  7.7451571e-001  4.0626169e-001  6.5864169e-001  9.1191114e-002  4.4256894e-001 -3.0336645e-001 -3.9172446e-001 -5.5095307e-001 -7.8705066e-001 -1.0522961e+000  1.1745565e-001 -2.0487298e-001 -2.9711322e-001  1.3154427e-001  3.6821028e-001 -2.0607707e-001  2.3354098e-001  4.4733666e-002  5.7708426e-001 -3.4143216e-001  1.7719042e-001 -7.3730892e-001 -4.1162270e-001  8.1812397e-001
  5.8611206e-001  2.0029109e-001  4.9488326e-003 -6.3449717e-001  5.7272239e-003 -1.4420820e+000 -9.3693214e-001  4.5399642e-002  5.6669506e-001 -4.2759190e-001  4.5051306e-002  1.1375221e+000  3.7593293e-001  1.9428089e-001 -1.7066090e-001  1.7383269e-001  1.4222538e-001 -1.2055391e-001  3.0585163e-001  2.6655094e-001 -4.6578425e-001  3.2009634e-002 -5.7096431e-001 -1.2289254e-001  3.4186850e-001  2.0640015e-001 -1.6535077e-001 -2.0092918e-001 -5.1509059e-001  5.0402992e-003 -6.0504954e-002  2.2914217e-001  6.8250942e-001 -7.8247817e-001  1.2304564e-001  2.4066446e-001 -7.1776762e-001 -7.8660765e-001 -5.4423304e-001 -1.6816510e-001 -9.2907807e-002  3.0200097e-001 -3.7522673e-001 -7.8851061e-001  2.2102272e-001 -2.8916320e-001  4.0772326e-001 -1.3815611e-001 -5.0808280e-001  1.6533250e-001 -2.4897211e-001 -2.6010544e-001 -4.8627939e-001 -2.6158016e-001 -1.4467085e-001  4.6892959e-001  4.0458259e-001  8.1189383e-002  2.4914461e-001 -8.5860975e-001 -1.3085127e+000 -2.2281999e-001 -2.1800865e-001 -2.5227749e-001 -1.7493140e-001 -9.3562824e-001
  4.6760414e-001  8.9338996e-001  4.5221550e-001  5.9322812e-001  2.5790841e-001 -4.8113258e-001 -7.4670953e-001 -1.7503313e-001  9.9041480e-002 -7.3225270e-002  2.0929165e-001  1.3697658e-002  2.4329185e-001  1.0525679e-001 -3.2717150e-002  3.6415564e-002  2.2135834e-001  2.5015228e-001  6.7537915e-001  5.1294945e-002 -1.3253154e-001  1.1769730e-001  1.0644511e+000  2.4751991e-001  5.3772380e-001  3.8054126e-003  9.3911509e-002 -3.2126681e-001 -1.1530597e-001 -4.1969730e-001 -5.0715960e-001 -2.6112860e-001 -1.0185363e+000  1.0068004e-001 -1.4329964e-001 -3.6920942e-001 -5.1211571e-001 -4.2963279e-001 -3.3159563e-001 -1.5472867e-001  1.7851327e-001  4.3880787e-001 -2.3228907e-001  7.4834841e-001  7.0595248e-001 -3.3380261e-001  5.8449702e-001 -1.7174855e-001 -6.4218814e-002  1.3893522e-002 -2.3413681e-001 -1.8210673e-001 -3.1741646e-001 -4.9348752e-001  7.2873107e-001  2.2980431e-002  4.0482732e-002 -2.1882256e-001  2.7898044e-001 -7.4804638e-001 -1.1140801e+000 -4.0145795e-001  4.5917779e-002 -3.4678448e-001  4.3931545e-001  2.5594565e-002
 -2.7715389e-001  8.1751932e-001  7.4609511e-001 -3.8365932e-001  1.3692097e-001 -1.7629242e+000 -6.5390189e-001  5.0392485e-003 -3.2661838e-002 -8.2309351e-002 -6.5406788e-001 -1.2098547e-001 -3.4915234e-001 -2.3543558e-001 -7.7082961e-001 -3.0305515e-002  8.5818201e-001 -4.5430791e-001 -1.0294750e+000  3.4586828e-001 -4.0630463e-002  2.5892680e-001  4.3036547e-001 -9.2211733e-002  7.6069140e-001  4.0622029e-001 -3.8531366e-001  5.8235827e-001 -1.5498940e-002 -5.2411020e-002 -3.7336676e-001  2.9910626e-001 -8.2684551e-001  6.1859061e-001  6.6000895e-001 -2.2926760e-001  5.2812465e-001 -4.6124197e-001 -7.2195888e-002 -4.9179886e-001 -3.3305329e-003  3.5490681e-001 -2.1476683e-002 -7.2830788e-001  4.6999638e-001  4.4068691e-001  2.9012351e-001 -2.4879027e-001 -6.4118890e-001  7.7526248e-001 -4.8389158e-001 -2.1814534e-001 -1.0624821e+000 -1.1971659e+000  6.2574084e-001 -1.2424880e-001 -1.0714035e-001 -6.9832403e-002  9.6105767e-001 -1.0530792e+000 -2.6173310e+000  2.1174966e-001  4.7971884e-001 -5.2939041e-001  2.9658985e-001 -9.3152761e-001
 -4.9113104e-001  3.3943859e-001  2.0209117e+000 -5.5975295e-001  4.8279681e-001 -9.1221203e-001 -5.6905110e-001 -2.9608467e-001  2.4438298e-001  2.4348967e-001 -3.3617211e-001 -1.4419096e-001 -3.4283264e-001 -3.6830201e-001 -2.4827073e-001 -1.2491724e-001  7.4716275e-001  6.4375825e-001 -4.8132473e-001  1.6031210e-001  4.0605461e-001  2.8084962e-001  1.9860465e-001  7.3802006e-001  4.4550738e-001  1.0203005e+000 -1.2561977e-001 -3.4798038e-001  6.2475610e-002 -3.4320622e-001 -5.9541757e-001 -1.0569719e-001 -2.4700441e-001  8.9585204e-001  4.9986119e-001 -6.7132967e-001 -1.0147090e-001  2.9181905e-001 -2.4703661e-001 -5.3826619e-001  4.2177613e-001  1.3774244e-001  5.7364346e-001 -4.0136163e-001  2.6560784e-001 -1.1519751e+000 -2.2688368e-001  2.6139541e-002 -9.0464546e-001  6.8099152e-001 -6.8322324e-001 -2.8932629e-001 -6.4268636e-001 -8.8475946e-001  5.0975859e-001 -7.5372820e-001 -1.7773626e-001  3.7120722e-001 -3.2572254e-001 -7.6960410e-001 -1.2105083e+000  1.9802726e-001 -4.3634915e-001 -7.5502763e-001 -2.4205992e-001 -1.1256750e-002
 -1.3777911e-001 -5.5229748e-001  2.8873776e-001  5.6075023e-001 -7.5749653e-001 -7.9483919e-001 -4.4127477e-002 -2.4387381e-001 -7.3326797e-001 -2.4759423e-001  9.6312057e-003  4.6302626e-001 -3.5919715e-001 -8.6644180e-002  1.3931386e-001 -1.9152434e-001 -2.0910348e-001  8.2414819e-002 -1.8697720e-001 -2.0911306e-002 -9.1971317e-001  1.2742114e-001  9.3851970e-002 -5.3343747e-001 -5.3370614e-001 -7.0954789e-003 -1.0120183e+000 -1.1680152e+000 -6.0412739e-001  1.0831112e-001 -6.7024610e-001  9.9292108e-002  7.5316724e-001 -2.9188735e-001  3.6615162e-001 -6.9886514e-001 -4.1862094e-001 -6.1168914e-001 -4.1149624e-001 -1.7114020e+000  1.0636713e-001 -4.0653828e-001 -1.2774078e-001  1.6767298e-001 -2.5053843e-002 -4.8931298e-001 -3.8813231e-001 -1.3860078e-001 -9.1226314e-001 -2.6896728e-001 -8.7209998e-001 -6.6137303e-001 -5.8000393e-001 -4.6926032e-001 -3.8527108e-001 -6.8412946e-001 -1.8905136e-001 -2.1076632e-002  7.4127352e-002 -2.0961744e-002 -8.1951791e-001 -6.8539037e-001 -4.5404229e-001  2.6167280e-001 -1.7914924e+000 -1.0305934e-002
 -1.2704273e+000  2.0864714e-001 -1.1914659e+000 -2.8996572e-001  6.6125197e-001  1.2486776e+000  1.0636347e+000  5.3565103e-001  3.1391699e-001  1.7944602e-002  1.1951731e+000  4.3942883e-001  4.1166692e-001  1.0415133e+000  1.0341960e+000  2.1109226e-001 -6.3160773e-002 -5.6559662e-001  4.4624399e-001  1.1559011e+000  5.2430246e-001 -4.9128406e-001  4.5204991e-001 -3.2763832e-002  2.5530934e-002 -6.3001333e-002 -4.0547984e-002 -5.0113401e-001 -5.6746869e-002  7.1041402e-001  4.1805354e-001  5.6333397e-001  1.3873356e+000  4.9821542e-001  7.9374802e-001  6.9140596e-001  6.1391180e-001  9.9765447e-001 -9.3965720e-001  1.4856154e-002 -2.4193356e-001 -3.7625694e-002 -3.2264794e-001  1.0753801e+000  2.1306697e-002  1.4964737e+000  8.3577383e-001  1.4499621e+000  3.3303248e-001  2.0019212e-001  2.2811693e-001  8.0708822e-001  4.1357339e-001  5.2846122e-001  9.7495540e-003  8.9815029e-001  7.8783350e-001 -2.1354252e-001  5.2398974e-001  1.0278317e+000  9.3243586e-001 -1.1960122e-001  6.7902359e-001 -3.6080664e-001 -3.3201668e-002  4.4878978e-001
  2.2232271e-001  2.4080001e-001 -4.9888486e-001 -2.5168434e-001 -3.9965691e-005  1.0615649e+000 -1.0495178e-001 -1.4863329e-001  4.0442758e-002 -2.7944084e-001  3.4768211e-001  1.7761500e-001 -1.1526676e-001  4.9392936e-001  2.1988005e-001 -8.5818075e-002  4.0782388e-002  8.9672501e-001  8.7309339e-001 -5.7487329e-002  2.4202740e-001  6.3081261e-003 -6.5299454e-002  8.2029184e-001 -1.9311807e-001  3.8683847e-001  3.3683160e-001  1.7858737e-001 -1.9411116e-001  8.8034743e-001  7.9850525e-002  2.7088583e-001  1.9010283e-001 -1.5323600e-001  3.3552014e-001  2.5848990e-001  6.9288749e-001 -4.5791047e-001 -3.9325789e-001  4.0574594e-001 -5.1479122e-001  2.6422988e-001  2.0129573e-001  3.0566495e-001 -5.2972134e-001  1.6893887e-003  1.5058698e-001 -5.2297911e-001  7.1372315e-002  5.8342682e-001  6.0351232e-001  3.8647735e-001  5.0301550e-001  1.0658105e-001  8.2518597e-001  2.2014317e-001 -3.5109432e-001 -1.0791757e-001  7.0478528e-002 -2.3725318e-001  1.0652522e+000  7.5864821e-002 -1.7435767e-001  9.0179748e-001  1.8957148e-001  5.5769583e-001
 -2.8811486e-001  3.4682199e-001 -2.4543642e-001  4.6780441e-001  5.3982009e-001  9.9271575e-001  5.5658129e-001  7.8301396e-001 -3.2830963e-002  2.1326955e-001 -9.5523236e-003 -3.9215123e-001  3.1367649e-001  4.0506413e-001  1.5856588e-001  1.2147496e-001 -2.8234414e-001 -6.5844655e-004  8.2922859e-002  1.9878929e-001  1.9764676e-001  2.8332481e-001  1.1465905e+000  1.3919484e+000  4.3063943e-001 -2.5443581e-001  6.3602142e-001  4.1377484e-001  5.2749379e-001  3.3927465e-002  5.3357714e-001  4.3153248e-001  6.7971197e-001  1.2180226e-001  5.5057109e-002  5.1213153e-003 -3.6504695e-001  9.7318036e-001  4.6847992e-001  3.4879664e-001  2.5206694e-001  7.4049561e-001  1.5798220e+000  1.9741930e+000  3.5344238e-001 -1.0523404e+000  1.1393642e+000  1.7627133e-001  5.7401507e-001  3.4008447e-001  6.7722688e-001  6.9376713e-001  5.7601748e-001  4.9059826e-002 -2.1131950e-001  9.3274718e-001 -2.3678627e-001  4.4516179e-003  5.3079678e-001  2.5754624e-001  1.0676191e+000  3.7816429e-001 -9.8621259e-001  8.7990704e-001  6.0669783e-002  1.8275135e-001
  2.0006782e+000  7.1837754e-001  1.0133324e+000  7.2932116e-001  2.5269814e-001  3.0466388e-001  5.9095538e-001  6.1516147e-001  2.3919173e-001  1.4851236e-001 -4.9151010e-001  1.7178513e-001  6.2044020e-001  3.6740917e-002  3.5446368e-001  2.7675279e-001 -9.4832614e-001 -8.3377416e-001  2.4268307e-002 -5.9374047e-001 -4.7154217e-001  6.7087647e-002 -8.5089044e-002  3.8730920e-001 -1.6079153e-001  1.8253515e-001  6.9621121e-002  6.1947845e-001  4.8644847e-001  1.7527456e-001  3.6803855e-001  7.9840344e-001  7.2491187e-001  6.9853766e-001  7.8222385e-001  7.2396952e-001  3.8193747e-001  4.4781694e-001  5.1916343e-001  4.5079066e-001  1.6241698e-001  1.1734544e-001  1.0942534e+000 -2.4822416e-001  4.4100632e-001 -5.6073007e-001  9.5277496e-003 -2.3012098e-001  1.1595830e-001  4.4969710e-001  4.7286877e-001  7.6318099e-001  2.6757145e-001 -2.1151485e-001 -1.4524924e-001  1.9375966e-001  3.0867578e-001 -4.3802095e-001  9.6543080e-001  5.3479012e-001  4.8220687e-001 -1.2983845e-001 -1.7440112e-002  1.0748914e+000  3.8074444e-001  8.2545099e-002
  3.4475044e-001  7.3527842e-001 -2.2680692e-001 -4.8291734e-001  7.1459018e-002  7.7148556e-001 -1.1439228e-002  4.2679843e-001  1.6737991e-001  6.5781764e-001  4.3424574e-001  6.6980726e-001  4.7489256e-001  4.8210935e-001  4.8144534e-001  2.4181803e-001 -5.7128675e-001 -8.6125401e-002 -3.8999222e-002  2.2711117e-001 -2.3030229e-001  4.1262768e-001  2.1261694e-001  5.0848927e-001 -1.4420328e-001 -1.7135405e-001 -1.4823788e-001  1.6631299e-001  6.3492589e-001 -1.4092674e-001  3.1962125e-001  9.1939258e-001  1.6475564e-001  2.4785669e-001  4.8237738e-001  3.3179284e-001 -2.5748371e-003  1.0380542e+000 -2.6054463e-001 -3.8726032e-001  7.3286521e-002 -9.3239048e-002  3.3894414e-001  2.5334693e-001  4.7354726e-002 -1.1515181e+000  2.5893077e-001  1.9320266e-001  9.1841556e-001  3.4506221e-001  2.4471496e-001  7.9601849e-002  7.0957946e-002  3.2152373e-001 -9.1009225e-001  3.6963762e-001  3.8086599e-001 -1.0710493e-001  3.3109435e-001 -4.2030630e-002  5.4892071e-001 -4.0863779e-001 -1.6244399e-001 -8.1489983e-002  1.0022418e+000  2.1518877e-001
 -1.9638191e-001  1.3161657e-001  1.2819735e+000  7.8089938e-001 -4.3134728e-001  3.4980657e-001 -6.2146754e-001 -7.9377019e-001 -4.2352765e-001  1.5983294e-001 -9.0842157e-001  2.8117256e-001 -1.0877547e-002  3.9058422e-001 -7.9418897e-001 -4.4874709e-001 -6.1004033e-001 -3.7822676e-002  5.5337953e-001 -3.2782973e-001 -1.7980513e-001 -1.0227535e-001 -2.2309127e+000 -4.9948739e-001 -3.5470168e-001 -9.2541346e-001 -4.7674497e-001 -3.0810550e-001 -4.7863498e-001 -3.8260946e-001 -3.2864691e-001 -1.6686899e-001 -4.6588847e-001 -2.2423126e-001 -3.7533195e-001 -1.1956013e-001 -6.1554401e-001 -5.1470321e-001 -9.8206873e-001 -7.5529507e-001 -7.9815138e-001 -2.3081072e-001 -1.5919481e+000 -1.6357891e+000 -1.2918701e-001 -5.4245336e-002 -1.3217061e-001  2.8815623e-001 -6.4194029e-001  4.2645801e-002 -2.2795088e-002 -1.1485860e-001 -4.3108884e-001  2.6530202e-001 -4.3086711e-001 -6.0548519e-001  4.9092788e-001 -1.4042410e-002 -9.3064406e-001 -2.5631262e-001 -3.5594120e-001  8.2618918e-002 -1.3470152e+000  1.1753176e+000 -1.3579645e-001 -7.4607135e-002
  2.3501401e-001  1.6871878e-001  6.1527650e-001 -7.5862923e-002 -8.2430885e-002  5.5359555e-002 -2.8891521e-001 -1.0245355e-001  2.8522712e-002  9.6159704e-002 -2.2019528e-001  1.5030392e-001  2.7589524e-002  2.0693924e-001  2.2562061e-001  3.5346013e-001  1.0382637e-001 -2.3693512e-001 -1.4427156e-001 -1.4106296e-002  2.6436319e-001  6.5563066e-001  1.1228151e-001  4.4362675e-001 -8.2564200e-002  5.7929854e-001 -9.0790985e-001 -1.0593770e+000 -4.9015910e-001 -2.2205167e-001 -2.1233506e-001  1.6002305e-001 -1.9336217e-001 -2.2394721e-001  2.8300656e-001 -3.4428969e-001  2.8116039e-001 -2.8515522e-001 -1.1221380e+000 -1.2411604e+000  3.4163755e-001 -3.5731009e-002 -1.3784974e-001  3.9481513e-002 -1.4646665e-001 -4.9656120e-001 -3.4803465e-001 -8.5292919e-001 -1.8837366e-001 -1.8718663e-002  2.7905369e-001  8.0071571e-002 -8.0519090e-002 -7.0885370e-002  2.3698139e-001 -2.6048098e-001 -9.0173512e-001 -8.3192516e-002 -1.5596242e-001 -4.8696075e-001  5.7621568e-001 -5.6348303e-002 -4.2179267e-001  6.4510677e-001 -3.2404070e-002 -1.1278749e+000
  1.5295792e+000  8.6321404e-001  1.7350089e-001 -7.3859787e-001  9.5076382e-001  3.6246731e-001  1.6635241e-001  1.1104606e-001  9.1976889e-001  8.1526484e-001  1.7866281e-001  2.9055649e-001  5.8268049e-001  3.4169892e-001 -1.8846052e-002  5.2135732e-001  1.7297246e-001  1.2325024e-001 -3.0272126e-001  2.4307735e-001  4.5457615e-001  4.0306160e-001  2.2427219e-001  4.3456668e-001  2.4287680e-001 -3.1977112e-001  1.9053622e-001  2.9492316e-001  6.4779895e-003 -1.7207405e-001  7.8623648e-001  1.8645087e-001 -3.0529650e-001 -4.4347610e-001  3.3630333e-001  6.0778924e-001 -7.8919335e-002  1.5851993e-001  1.0468455e-001  3.9616655e-001  4.5536899e-002 -2.1685496e-001 -1.9544973e-001 -8.8368623e-001  1.6576050e-001  9.2669974e-001 -1.4490942e-001 -2.8743722e-002 -2.2173288e-001  7.3855672e-002 -4.3925935e-003  1.3115643e-001 -1.9903321e-001 -9.7103238e-002 -6.3677775e-002 -5.7504055e-001  4.9196468e-001  1.7359231e-002 -4.8315862e-002  3.4010274e-001  1.9649909e-001  2.2237626e-001 -7.8587094e-001  9.1273424e-002  7.1976492e-001  1.1055065e+000
  4.4760902e-001  3.6844492e-001 -6.1435747e-002 -5.6994401e-002 -2.5814728e-001  8.8788866e-001  8.6229502e-001 -6.0603115e-002 -8.7141724e-001  8.6868006e-001  1.0249563e+000  8.0315052e-001  3.4781262e-001  4.1471979e-001  2.9727933e-001  2.7400135e-001 -7.3301685e-003  1.6924565e-001  3.4829760e-001  4.6378690e-001  5.1000224e-001 -8.0472327e-002  2.6533179e-001  2.6264027e-001  5.0725023e-002  2.3364999e-001  1.8088209e-001  1.5932986e-001  2.6173520e-001 -2.4853405e-001  4.3724521e-001  1.4458629e-001  5.0212454e-001 -4.5277758e-001 -5.6615402e-001 -2.8913260e-001 -7.6526401e-001  5.6977077e-001  1.1717356e+000  2.9848285e-001  1.5504222e-002 -4.3226296e-001 -4.0256355e-001 -2.7584356e-002 -4.1561120e-001  9.1620816e-001 -9.8480585e-002  8.3357465e-001 -9.9191733e-001 -9.9339351e-001 -5.3722890e-001 -1.3288357e-002  1.7032053e-001  4.1619170e-001 -4.2583404e-001 -4.3386343e-001  7.0758520e-001  2.1163411e-001 -5.1120044e-001  9.1168016e-001  9.0795143e-001  4.4437236e-001  3.6512138e-002 -4.8455416e-001  2.2771915e-001  2.1277142e-001
 -6.5456636e-003  2.7582176e-001 -1.7675833e-001 -6.1290402e-001  3.5862691e-001  4.0175331e-001  1.5403420e-001 -1.2933770e-001  8.3749968e-001 -8.0336364e-001 -4.1842310e-001  3.5748287e-001  1.8407744e-001  2.4494997e-001  3.5667607e-001  6.6233560e-001 -1.2095401e-001 -4.6636900e-001 -2.3535902e-001  2.2852220e-001  2.1621987e-001 -3.5564519e-001  3.9137247e-001  5.5658027e-002  1.6356250e-001 -5.4368149e-001 -2.9773420e-001 -5.7381262e-001 -4.6416694e-001  3.9302795e-001 -9.5395668e-002 -7.9824993e-001  1.8266007e-001 -5.7444595e-002 -7.6017698e-001 -3.6486550e-001 -2.1925797e-001 -6.3451248e-001 -7.9185180e-001 -3.3607307e-001 -2.4182822e-001  5.3396153e-002  3.4052424e-001 -9.9088407e-002 -3.4662274e-002 -8.3877808e-001 -2.6315156e-002 -4.6439776e-001 -9.3194216e-002 -5.7585220e-001  1.7370204e-001 -9.2907489e-003 -7.2283485e-002  3.2891968e-001  4.5602625e-001  3.4394104e-002 -2.7783781e-001  1.9052189e-001 -4.0541264e-001 -9.3127577e-002 -7.4790578e-003 -1.8135279e-001  1.2896356e-002  5.7334591e-001 -5.6752791e-001 -1.5820256e-001
  1.5940219e-001 -1.1391257e+000  6.9092630e-001  6.2124418e-001  1.1457167e-001  9.7755390e-001  4.8069906e-001  5.5128063e-001  3.8389994e-002  6.6770665e-002  9.4008979e-001 -2.2995801e-001  3.1212538e-001  5.0555901e-001  1.0892797e+000  8.5273889e-001 -8.7152961e-002  1.0088000e+000  7.2538750e-001  5.3752660e-001 -3.3857138e-001 -3.3625051e-001  1.0019462e+000 -6.1055751e-001  1.7687962e-001 -1.2790067e-001  1.5566693e+000  1.5083187e+000  9.5274266e-001  7.3887953e-001  3.3487662e-001 -1.7171975e-001  1.2754825e+000  6.2566389e-001 -4.6772529e-001  4.0011922e-001  4.8978577e-001  2.9909707e-001  1.9039368e+000  1.7682855e+000 -4.0952428e-001  3.4625655e-001 -6.1770890e-001  7.5649105e-001 -8.3247259e-001  3.7026093e-001  2.4477016e-001 -3.4348805e-002  3.6991073e-001 -3.6100208e-001  5.8514775e-001  5.5323611e-001  3.7241696e-001  3.9451254e-001 -1.0965847e-002 -1.9551913e-001  2.9183207e-001  6.3778644e-001  3.4099358e-001  8.1315036e-001  6.0582364e-001  1.0158642e+000  1.9105185e-001  8.9736898e-001  2.4001449e-001  5.7377487e-001
 -7.0416304e-001 -3.1183898e-001 -5.4980552e-001 -1.5066478e-001  6.4512909e-001  2.0032986e+000  9.2112145e-001  4.5393530e-001  2.6488595e-001 -3.4796978e-001  1.3361209e+000  1.3309720e+000  9.0096202e-001  9.8396860e-001  6.4362245e-001  3.3336813e-001  1.6605050e-001  6.7008955e-001  3.5953611e-001 -1.9022938e-001  3.9659125e-001 -2.7282423e-001  9.2778381e-001  1.2576312e-001 -3.3598764e-002  1.2149305e-001 -4.0575000e-002 -1.9030142e-001 -9.6344938e-002  3.8030783e-001 -7.7719499e-001 -3.9932419e-001  1.0045731e+000  8.5513091e-001  1.3167175e-001 -3.9655194e-001  6.0651865e-001 -3.3806806e-002  1.2440712e-001  2.9801099e-001  3.4900459e-001 -2.8697716e-002 -1.9945358e-001  1.7277860e+000  3.6483944e-001  1.3811608e+000  7.4404720e-001  7.3924041e-001  6.3697453e-001 -3.0620936e-001  5.6173717e-001  4.5989358e-001  1.0753777e+000 -4.5579135e-001 -2.7973177e-001  1.1250886e+000  6.6272266e-002 -9.8343302e-001  8.1310607e-001  5.8104784e-001  2.4373509e+000 -4.7010246e-001  1.0684971e+000 -9.1465928e-001 -8.7361041e-001 -2.7161043e-001
 -4.7084614e-002 -1.1748873e+000  1.6806083e-001 -1.3529472e+000 -5.6280753e-001  7.5363956e-001 -6.9946137e-001 -2.5155437e-001  5.2937033e-001 -1.3258106e+000  5.2496086e-001 -1.7805254e-001 -2.2908655e-001 -2.4372182e-001  5.5117154e-001  6.2179240e-002 -6.8048682e-001  8.6306503e-001 -3.8837758e-001 -3.7398713e-001 -1.0456922e+000 -1.0522256e-001  1.5135932e-001 -8.0787551e-001 -5.5383205e-003  5.0258331e-002 -6.3225600e-001 -4.6953695e-001 -7.9825773e-001 -2.2699058e-001 -1.7173440e+000 -1.0570721e+000  1.9678914e-001 -1.5910398e-001 -9.5727841e-001 -1.5011061e+000 -3.1860004e-001 -1.0511397e+000 -3.6708823e-001 -4.6213917e-001  3.5264056e-002  1.7493146e-001 -7.9939499e-001  3.7628718e-001  1.5563912e-001  3.7620633e-001 -1.5060259e-001 -3.2373364e-001  7.0697312e-001  3.9713695e-001  4.3787555e-001  3.9316786e-001 -1.6180608e-001 -7.6432021e-001 -9.9607052e-001 -6.9176364e-002 -8.6161583e-001 -1.5113952e-001 -5.9703987e-001 -9.4393596e-001  2.3766495e-001 -4.5885887e-001 -5.2144748e-001  1.0669298e-001 -1.0534760e+000 -1.5698906e-001
  1.3294128e-001 -2.7424224e-001  1.3336859e+000 -1.5888832e-001  2.6546644e-001  4.6855801e-001 -1.2696159e-001 -3.4841136e-001  3.8705554e-001 -5.9997028e-001  9.4084641e-001  3.4949640e-001  2.4852683e-001  3.7806091e-001  7.4605566e-001  4.3784451e-001  1.3217503e+000  3.3603247e-001  1.1122658e+000  6.0097204e-001  5.9186086e-001  6.6616483e-001  1.0952330e-001  9.5365517e-001  2.7187434e-001  1.3031293e-001 -4.5733547e-001 -1.5822784e-001 -6.2556311e-001  5.3894315e-002 -4.1835760e-001 -4.4605988e-001 -6.8601093e-002  4.2932239e-001  1.3248896e-001  1.1180238e-001  2.4983260e-001 -6.7346518e-001  5.5660414e-002 -6.0069634e-001 -1.8418622e-001  2.2754473e-001 -3.7501255e-001 -5.4332396e-001  2.2445808e-001  8.2087076e-001  2.8669952e-001  1.0948934e+000  6.6229138e-001  4.8534590e-001  8.5576559e-002  5.5305632e-001  1.8575943e-001  2.4517793e-001  1.3803951e-001  4.6965060e-001  2.8064234e-001  1.1717391e-001  1.9124035e-001 -2.9171365e-001  3.1749698e-001  6.7780211e-002 -1.2954721e+000  1.9350382e-001  1.7241754e-001 -1.1430661e-001
  4.5091315e-001 -3.5471759e-001  2.2577684e-001  6.9478880e-003 -1.0451161e-001 -2.4916363e-001  9.1873404e-002  1.8128489e-001 -3.0300444e-003  5.7328932e-001  8.3536400e-001  3.7067831e-001  2.4313196e-001  7.0707289e-001  7.2747146e-002  4.5704675e-001  4.3613606e-001  1.9368278e-001 -1.2292220e-001  6.0254267e-001  7.8625243e-001 -7.9152764e-002 -1.5422050e-001 -2.4551049e-001  1.6776004e-001 -2.5459800e-001  4.2288690e-001 -1.0470754e-001 -4.8964227e-001 -5.8485861e-001 -1.7380793e-001 -1.8511013e-001 -9.8610219e-001  2.2350467e-001 -2.3896308e-001 -6.1167906e-002  4.6570041e-002 -6.4037005e-001  3.6861457e-001  2.1063063e-001 -3.1663626e-001  9.9974782e-002 -1.8467845e-001 -4.5667813e-001 -4.6427068e-001 -2.7897772e-002  5.5887502e-001  3.6154484e-001  7.8071668e-001 -2.8630962e-001  1.6082420e-001 -3.9310164e-001 -6.3840615e-003 -2.6648311e-001 -2.0395150e-001  3.4478102e-001  7.8234458e-002  4.9347550e-001 -2.6693533e-001 -3.9125679e-001 -6.2614086e-001  2.9328805e-001 -3.1207149e-001  4.1957372e-001  1.1691170e+000 -3.9144435e-001
 -1.9965147e-001 -4.7842980e-002 -2.5733424e-001 -3.3010423e-001  1.9232214e-002 -1.5361980e+000  7.1667306e-001  6.2363981e-001 -3.6470735e-003  2.3192044e-001  8.2623332e-001 -6.4843004e-001  1.2813752e-001 -1.8877895e-001  1.0617388e+000  3.1752379e-001 -3.0379195e-001 -7.6274016e-003 -1.2883247e-001  5.7658938e-001 -8.3626852e-002 -5.0417219e-001 -4.4686717e-001 -8.0095999e-001 -8.6844239e-001 -3.7019553e-001  9.9745898e-002  6.6645261e-002  2.5301023e-001 -4.4364946e-001 -3.1549274e-001  2.8393355e-001 -5.5072446e-001  4.8153605e-001  3.2987811e-001  6.1717302e-001 -7.1381534e-001 -9.1863750e-001  4.4691230e-001  1.7747434e-001 -5.0489101e-001 -6.0395069e-001 -7.8719277e-001 -2.8227730e-001 -4.0367378e-002  5.6046920e-001  1.1964754e+000  1.4262925e+000  1.3182190e-001 -6.6150153e-001 -2.7668082e-001 -5.1361097e-001 -8.6763272e-001 -7.0460265e-001 -6.9057206e-001  9.2313077e-001  1.0107134e+000  5.4376708e-001  4.0859998e-001  4.4398031e-001 -2.6665462e+000  8.4894254e-002 -3.2057249e-001 -4.8241308e-002  2.9066070e-001 -2.3719704e-001
  9.7061406e-001 -1.9358679e-002  1.5900938e+000  5.0214153e-001 -2.2141570e-001 -8.3188631e-001 -1.3144970e-002  3.6168836e-001  4.1109373e-001 -8.3761933e-001 -7.2577148e-001 -1.0430171e+000  2.3645504e-001  3.1263356e-001  5.3490002e-001  5.6436785e-001 -4.8062201e-001  1.7341882e-001  4.6542286e-001  2.7959455e-001 -3.6825686e-001 -5.3355629e-001 -1.2474728e+000  4.1082039e-001 -4.7167314e-001 -3.4825982e-001 -3.6330500e-001 -7.2242200e-001 -2.7103777e-001 -6.6379492e-001 -1.1652563e+000 -1.4733597e-001 -7.2430887e-001 -1.4502405e+000  2.0673944e-001 -3.1431970e-001 -7.1136131e-001  1.1515934e-001 -2.2610026e-001 -3.7416846e-001 -8.0134287e-001 -2.5561200e-001  4.4045121e-001 -1.7929870e-001 -3.7359681e-001 -7.9844689e-001  3.7998833e-001  6.2139054e-001  1.0590088e+000 -6.5678228e-001 -3.9760616e-001 -3.1832762e-001 -1.5701478e-001 -3.9690675e-001  7.2063135e-001 -4.4530848e-001  3.3182933e-001  2.3082295e-001  5.4789997e-001 -2.7165954e-001 -1.6883424e+000 -2.1742058e-001  7.3636925e-001 -1.1752186e-001  2.7306925e-001 -2.6421558e-001
  5.6891720e-002  5.5135216e-001 -2.7883703e-001 -1.1286868e-001  4.0330994e-002 -3.9869717e-001 -3.6139522e-002 -5.5155981e-001 -9.8487003e-002  8.5571802e-001 -7.7790272e-001  1.5660582e-001 -5.4980111e-001 -3.2271963e-001 -1.7602828e+000 -1.7666733e+000 -3.4554786e-001  4.3775724e-001  7.4128614e-001 -1.3593815e+000 -9.1017910e-001 -9.2931152e-001 -1.2498494e+000  1.6459500e-001 -4.3394666e-001 -4.4823416e-001 -4.1502876e-001 -4.6500185e-001 -7.6713718e-001 -1.6763193e+000 -6.6286842e-002 -2.7550779e-001 -5.7358553e-001 -9.4300710e-001 -1.8014075e-001 -1.7865681e-001 -9.6401993e-001  5.0702544e-001 -1.4162101e+000 -1.4193821e+000  1.5680027e-001  3.0826062e-001  3.8100068e-001 -2.4228016e-001  2.4057134e-001 -2.0233791e-001 -3.9924238e-001 -2.0463875e-001 -6.8769318e-001  5.9775582e-001 -1.0245699e+000 -1.2803211e+000 -4.3120635e-001 -2.5399214e-001  1.0034142e+000 -4.1718304e-001  3.1228550e-001 -5.1250639e-001 -3.0473193e-001  2.7882406e-001  1.9942037e-001 -6.4197579e-001  1.9474602e+000 -8.6033419e-001 -6.5705170e-001  2.7289655e-001
  9.6458161e-001  3.7228509e-001  5.5553402e-001  1.3980099e+000  9.1733156e-001  1.2623955e+000  1.7384268e+000  5.0182173e-001  8.5650784e-001 -3.5697711e-001 -4.3265755e-001  5.4126900e-001  9.8483760e-001  8.4828653e-001 -9.2075092e-002  2.0942318e-001 -7.5019257e-001  1.4830946e-001  6.9432331e-001 -5.0545442e-002 -2.2196223e-001 -7.6023702e-001 -1.6422621e-001 -4.5591480e-001 -6.4154670e-001  2.0978038e-002  7.1462222e-001  8.9991822e-001  6.3643634e-001 -1.2364293e+000 -3.3461844e-001 -6.2161214e-001 -1.6156401e-001 -9.3097188e-001 -1.2139023e+000 -1.2583424e+000 -7.8252870e-001  5.7539344e-001  1.3347089e+000  6.8902331e-001 -2.1026715e-001 -2.5535917e-001  1.7012637e-001  1.5594272e+000 -5.0703711e-001  7.1586766e-001 -8.0792253e-001  1.2414674e+000  8.2340816e-002 -1.4505049e+000 -5.4330310e-001 -8.1336104e-001  5.5644428e-001 -6.4439479e-001  2.9990946e-001 -1.3685309e+000 -5.4432859e-001 -5.3687799e-001 -7.9573927e-001  1.2496682e+000  9.2289313e-001 -2.8993706e-001  1.7760504e+000 -5.9942984e-001 -1.1105011e+000  6.2244151e-001
 -2.0606521e-001  4.3357494e-001  1.0879107e+000 -1.0855076e+000  9.3854603e-001 -4.0500972e-001 -4.2991512e-001 -2.6129052e-001  7.5968960e-001  3.2378587e-001 -1.3290770e-001  2.3632486e-001  6.1770091e-001  1.8243576e-001 -1.8218741e-001  9.5649394e-002  2.9349444e-001 -1.2984339e-001  1.1229688e-001  1.5609692e-001 -7.0503114e-001  4.1038347e-001  6.0739922e-001  6.2379907e-001  4.6362190e-001  2.9823284e-001 -2.6315404e-002 -3.5002159e-001 -6.0081583e-001  1.2457468e-001 -3.9401522e-001 -1.9272334e-001 -6.8904185e-001  7.0398645e-001  9.7827716e-002 -5.1597887e-002  5.2633072e-002 -6.4008096e-001 -3.1469904e-002 -2.7714734e-001  1.2479612e-001  6.2116146e-001  5.0547300e-001 -7.0895347e-001  7.4799449e-001 -7.6507794e-001  5.1114857e-001 -9.0661394e-002  8.9601892e-001  3.2280416e-001  3.0190336e-003  6.0265231e-001  1.1823927e-001  1.2480153e-001  4.7785462e-003 -2.1369447e-001  1.7370673e-001  3.3621893e-001 -6.6250467e-002 -4.5175533e-001 -7.2772383e-001  7.2135339e-001 -1.6914626e+000  6.5645241e-001  5.2805101e-001 -1.6020584e-001
  9.3929448e-001  6.4268382e-001  1.9510771e+000  9.5939762e-002  2.0293324e-001  4.8113133e-001 -2.6981179e-001 -1.9720408e-001  3.0160040e-001  1.5320240e-002 -5.1500308e-001 -9.2202774e-001 -8.1453289e-002 -2.6577357e-001 -5.3888233e-002  5.7487513e-001  3.8748660e-001 -8.8877038e-001 -9.6735157e-001 -5.7647242e-001 -3.8388891e-001  7.2508653e-001  1.6881283e-001  1.4288382e-001  2.6280975e-001  2.1807747e-001 -3.1322493e-001 -4.9287269e-001  7.7140185e-002  9.3757228e-001  3.8085391e-001 -3.6411765e-002  8.5246157e-002  5.5686137e-001  9.4592985e-001  1.0143950e+000  8.9196935e-001 -2.7810987e-001 -4.5646852e-001  9.1125586e-002  4.6559358e-001  5.4280415e-001  2.6049698e-001 -3.1276161e-001  2.8771303e-001  1.3825443e-001 -8.3211893e-001 -5.8952649e-001 -5.2671343e-001  9.1481527e-001  3.5198115e-001  6.0608905e-001 -1.9743189e-001 -6.0537089e-001 -1.7369912e-001 -5.9553108e-001 -2.6205420e-001 -6.0890863e-001 -9.1564724e-002 -4.7494724e-001  6.6183027e-003 -9.5976865e-002 -1.0163406e+000  8.3659828e-001  3.7980481e-001  1.1871797e-001
 -4.7129569e-002  1.7644601e+000  2.6932818e+000 -1.2404428e+000  5.6611470e-001  2.3172011e-001 -1.0058840e+000 -4.7573711e-001  4.8036342e-001  4.4107526e-001  4.5010859e-002  7.2974355e-001  4.5885390e-001  5.4569691e-001 -5.1252797e-001  5.8471847e-002  5.2062614e-001 -3.5407289e-001 -1.3953106e-001  6.5618684e-001  9.1100691e-001  1.0815318e+000 -3.4019410e-001  8.4416465e-001  3.9922078e-001  4.5551839e-001 -5.3309499e-001 -5.0965289e-001  1.6286803e-001  6.9105102e-002  1.0722618e+000  6.7495122e-001  6.9724938e-001  1.8733706e+000  1.4462530e+000  1.1886595e+000  4.2251076e-001  7.4273140e-003 -4.7541376e-002 -5.4197663e-001  8.0524317e-001  3.2223442e-001  1.1165628e+000 -6.7119757e-001  7.8290641e-001 -2.6143234e-001  3.3414656e-001 -6.3744469e-001 -2.8185201e-001  1.3150909e+000  2.5353275e-001  7.9170540e-001 -1.7578558e-001  5.3029715e-001  7.3714135e-001  3.2416738e-001 -1.6855867e-001 -1.3275448e-001 -2.2467742e-001 -1.1042340e+000 -8.6103648e-003 -5.8190169e-002 -5.6596647e-001  7.1114372e-001  5.6143904e-001 -7.6946946e-001
  2.4337170e-001  1.3398733e+000  9.1111371e-001 -8.2381369e-001  4.0157307e-001  1.7122051e-001 -1.5960161e+000 -6.8461515e-002  8.4859054e-002 -6.8249083e-002  3.4373627e-001  8.9838773e-001  4.2008063e-002  3.9958588e-001  3.8775923e-001  3.9032832e-001  6.8531600e-001  2.7744254e-001  3.8756025e-001  2.8678948e-001  4.9027880e-001  1.2594951e+000  2.8928707e-001  5.7114483e-001  8.7082121e-001  5.0324414e-001 -9.3040177e-002 -1.5479701e-001 -1.7042932e-001  7.7099723e-001  3.6312612e-001  6.8438699e-001  2.8073290e-001  1.6382543e+000  1.4124155e+000  5.3257805e-001  1.5787561e+000 -2.1770014e-002 -1.0497908e-001 -2.5326354e-001  1.0936610e+000  5.0491018e-001  1.0781156e+000 -1.5850351e+000  7.1042649e-001  5.4727163e-001  5.8589857e-001 -1.2986238e-001  4.3707756e-001  1.1283529e+000  5.2951107e-001  6.6230352e-001 -2.0480524e-002  6.3770429e-001  1.7932260e+000  6.3391052e-001 -1.3341142e-001  4.7015232e-001  8.8333039e-001 -1.2378446e+000 -1.4157343e-001  1.4514199e-001 -8.6000168e-001  1.4511717e-001  7.2320808e-001 -1.8988225e-001
 -5.1167550e-001 -1.4972449e-001  1.4983376e+000 -2.1879811e+000 -2.0499197e-001 -5.5740616e-002 -1.1981818e+000 -3.7363201e-002  4.1324844e-001  2.3853707e-001  6.1654321e-001  5.0796244e-001 -1.7399725e-001 -2.2168306e-001  4.7109494e-002 -7.2446171e-002  4.4332879e-001  4.6360431e-001 -3.1968582e-001 -5.6564705e-002 -1.7098046e-001  7.1599182e-001 -5.2207899e-001 -2.6395310e-001  2.1038418e-001  6.0873792e-001  2.6654824e-002 -5.0440586e-001 -6.9997203e-002  8.4441071e-001  3.1882971e-001 -2.8051775e-002  1.3593682e-001  6.1685053e-001  3.8699006e-001 -4.4232794e-001  1.1000992e+000 -3.5754445e-001 -5.6248656e-001 -2.7315625e-001  3.3067757e-001 -9.7894670e-002  4.5515382e-001 -1.0541700e+000  3.6498317e-001  1.0003017e+000 -7.7706183e-002 -2.7221347e-001  1.1599077e-001  1.9072983e-002  2.6519701e-001  1.1298920e-001  7.4518173e-002  2.2585713e-001  6.1225540e-001  2.3918134e-001 -6.4029561e-001  4.9358611e-001  2.5943937e-001 -1.1776256e+000 -3.5127755e-001 -3.0926630e-001  1.5053145e-001  7.2785623e-001 -3.4470656e-002 -1.2577354e+000
 -8.2948459e-001  1.5548787e-001  9.7471535e-001 -7.3969983e-001 -1.6735368e-001 -4.1999308e-002 -1.2715303e+000  5.2307273e-002  4.1184341e-002  2.9567200e-001 -6.7184956e-003  1.7530474e-001 -2.6321445e-001  1.5507871e-001 -2.5232038e-001 -2.6545061e-001  1.3960728e-001  2.8141789e-002 -8.3253777e-001 -3.2136106e-001 -1.9593318e-002  4.1074034e-001  1.3580828e-001  9.3705576e-001  3.2163415e-001  9.8209606e-001 -3.0942019e-001 -3.3763818e-001  9.2698190e-002  6.7438983e-001 -9.0070710e-002  7.1575610e-001 -1.2882893e-001  6.9108659e-001  1.0573384e+000  1.4626691e-001  1.0591320e+000 -1.8627485e-001 -2.8594353e-001 -2.2074305e-001  1.0489664e+000  1.2734098e-001  1.7368624e+000 -1.0159239e+000  2.0489275e-001  7.5056330e-001 -3.1039207e-001 -9.4398689e-001 -1.7260829e-001  7.2244261e-001  2.9141948e-001  1.4822601e-001  2.4561780e-002 -4.5823188e-001  1.2157011e+000  3.7865984e-001 -5.2059078e-001  1.9101991e-001  4.7652303e-001 -1.4573886e+000 -3.2558294e-001 -3.1039441e-001 -1.6002186e-001 -7.7503118e-001 -2.4897479e-004 -4.4376349e-001
 -1.6284382e-001 -5.4050044e-001 -8.8764784e-002 -2.1409595e-001 -4.0428659e-001  1.7688896e-001 -3.6842067e-001 -2.7881636e-001 -5.0781148e-001 -1.2123175e-001 -4.1765740e-001  1.0277205e-001 -5.9207715e-001  8.6757830e-002 -4.2034102e-001 -3.3151395e-001  2.4903612e-001 -2.5730180e-001 -1.1923283e+000 -3.1004218e-001  3.5136014e-001  3.8308565e-002 -8.6789593e-001  3.1200754e-001 -1.4306627e-003  2.6694012e-001 -7.1047413e-001 -6.4120189e-001  2.7207646e-001  9.0903215e-001  4.5853624e-001  5.7129161e-001 -4.6978773e-001 -4.4341829e-001  8.5164830e-001 -8.9846368e-002  6.2513899e-001  2.1622470e-001 -7.9141743e-001 -4.9910752e-001  2.5082049e-001 -4.6322193e-001 -1.3811478e-001 -2.1212028e+000 -4.4723966e-001  4.2811012e-001 -3.8456965e-002 -4.1230048e-001  4.2006350e-001 -2.3065191e-001 -2.9255644e-001 -6.2335879e-001 -2.0700935e-001 -1.9371051e-001  4.6501152e-002 -2.7132933e-001 -4.9073654e-002  2.1248188e-001  2.9557197e-001 -2.2922449e-001 -7.0041471e-001  4.7577762e-001  6.8307945e-001  4.2387089e-001  7.9029041e-001 -3.4071528e-001
 -2.8137263e-001 -2.3319491e-001  7.8284226e-001  7.0451442e-001  2.6585719e-001  1.5285518e-001  4.1075667e-001  8.0436199e-002  2.0096959e-001 -7.0704408e-001 -1.0367403e+000  4.9845449e-001  2.1781117e-001  1.0910710e+000  1.4261929e-001  4.4040965e-001 -3.7387175e-001  7.7938645e-001  4.3571264e-001 -7.1277129e-001 -7.8540917e-001 -8.8279642e-001 -2.6649471e-001 -1.6430702e-001 -7.3159502e-001 -3.8577566e-001  8.9597743e-001  1.1704052e+000  5.3679597e-001 -8.6418499e-001 -8.4369556e-001 -2.7709614e-001 -1.1388658e+000 -1.6730409e+000 -8.0461297e-001 -9.9682000e-001 -8.9197727e-001  1.1045237e+000  2.0437339e+000  8.6168505e-001 -4.8613262e-001 -3.9007080e-001 -2.7493324e-001  1.0689832e+000 -9.4697156e-001 -1.3858662e+000 -6.4677300e-002  7.1737222e-002  4.1258765e-001 -4.2649046e-001 -1.1193149e-001  1.9400919e-002 -1.0948921e-001 -5.0547246e-001  3.6518836e-001 -1.6842266e+000 -2.4472384e-001 -2.6160545e-001  7.0655378e-003  3.3763505e-001 -4.3418505e-001  3.4172894e-001  2.1835446e+000 -2.8267786e+000 -7.3763246e-001 -2.6793648e-001
 -9.0341723e-001 -2.4317710e-001 -1.6151928e+000  2.3617777e+000 -2.9936400e-001 -8.3948277e-002  3.7033149e-001 -2.9041621e-001 -7.5972477e-001 -3.3687807e-002 -1.9985202e-001 -1.0861968e+000 -6.6488406e-001 -1.0660461e+000 -5.1442094e-001 -8.7673068e-001 -1.2022471e-001  7.8192044e-003 -7.6396962e-003 -3.0804011e-001  3.7695095e-001 -4.6080113e-001 -1.2136540e+000  5.9275258e-002 -9.8334362e-001  3.2063255e-001  4.6574656e-001  2.3198489e-001  1.3474751e-001 -5.6266732e-001  1.3746161e-001 -2.3613032e-001 -4.2101622e-001 -8.2628456e-001 -7.9825606e-001 -1.9557093e-001 -6.6943382e-001  2.0338584e-001  1.4880289e-001  5.0452798e-001  2.6767413e-001 -5.4245906e-001  6.3916637e-001 -4.2429477e-001 -3.4435277e-001 -1.6859389e+000 -9.4202602e-001 -8.8227449e-002  5.9755585e-001 -8.9186949e-002 -3.5121885e-001 -7.1642187e-002 -3.3567626e-001  1.5212670e-001  1.3185258e-002 -6.6766536e-001 -6.3840714e-001  3.6568497e-001 -8.1987662e-001  4.0569697e-001 -3.2186446e-001  3.9274323e-001 -5.2672717e-001 -6.6269315e-001  4.0644679e-001  1.2716941e+000
  1.3923389e+000 -1.5508064e-001  2.6142735e-001  7.3516283e-001  3.1957143e-001  8.3966794e-001  1.4640381e+000  8.4756947e-001  2.3982111e-001  7.7873429e-001  3.2657984e-001 -6.6334310e-001  4.8584826e-001  1.2904835e-002  6.5393685e-002 -6.1539871e-001 -4.6822651e-001 -6.2209782e-001  1.3339795e+000 -1.2108417e+000 -3.5845191e-001 -2.4194134e-001 -4.6194756e-001  5.7289949e-001 -4.7346876e-001 -8.9234398e-002  7.1339020e-001  1.2876606e+000  1.1241989e+000  1.1293003e+000  1.1493914e-001  2.2259090e-001 -5.6279048e-001  1.1210841e-001  2.2660459e-001  3.8414990e-001  1.1074788e+000  9.9706065e-001  7.5417709e-001  9.3254974e-001 -4.0710266e-001 -2.6964765e-001  1.8849023e-001  7.2350834e-001  1.2255076e-001  9.7235648e-001 -3.7007459e-001  1.2362401e+000 -1.9049208e-001 -4.0635835e-001  1.9181216e-001  9.3219203e-002  9.0589336e-001 -3.2247245e-001 -8.5828653e-001  1.1147896e-001  3.4864052e-001 -3.9938973e-002  5.7781235e-001  1.5387630e+000  9.1402857e-001  6.1535981e-003  1.0018066e+000  4.4264940e-001 -3.0161613e-001  1.0147796e+000
  6.4152018e-001  5.0790414e-001 -1.0192991e-001  1.6289172e+000  5.3586327e-001  1.3469583e+000  1.2033933e+000  1.2774017e+000 -2.3974946e-001  1.4047506e+000  4.2388227e-001  1.2041384e-001  2.0581372e-001  4.2654108e-001  5.9373869e-001  4.2104337e-003 -5.1902806e-001  8.4742972e-001  6.9701283e-001  2.3246086e-001 -5.8706255e-002 -2.8445419e-001  1.5737077e+000  6.7534513e-001  4.3757233e-001  4.9942692e-001  6.3913385e-001  7.1871674e-001  1.2541126e+000  3.3706083e-001  6.6110886e-001  1.0572234e+000  8.0567981e-001 -8.4458786e-001  8.5241879e-001  7.4376563e-001  1.3485459e-002  1.4267535e+000  8.8412642e-001  6.4854771e-001  8.8466602e-001  4.6932892e-001  6.7792318e-001  2.0458868e+000 -3.9619182e-001  1.6558807e-001  1.0741532e-001  1.4822756e+000  3.4266106e-001 -9.2423788e-002  6.9325439e-001  7.0810810e-002  1.2755857e+000  8.2654198e-001  1.5589133e-001  7.4582664e-001  1.6039584e+000  5.6332737e-001  9.6629338e-001  1.5428816e+000  1.6449833e+000  1.2037926e+000  7.1417380e-001 -3.1353577e-001  1.3265131e+000  2.3897823e+000
 -9.5826976e-002 -1.5970433e-001 -5.3742060e-001  1.5479083e+000  7.8618731e-001  1.2136083e+000  1.6909289e+000 -3.4628092e-002  2.1067488e-001  9.4673150e-002  5.6346394e-001  6.9118138e-001  1.4652894e-001  6.8759664e-001  6.7396559e-002  2.9433806e-002 -7.3857510e-002  9.4648603e-001  8.8114507e-001  3.6852581e-001  3.3495604e-001 -6.3787739e-001  2.2816766e+000  1.1266627e+000  8.1115664e-002  4.2487027e-001  6.1068583e-001  8.9083503e-001  2.2404072e-001  3.4663776e-001  5.1411809e-002 -1.2649210e-001  2.3861757e-001  4.6634539e-001  2.2531659e-001  1.8608563e-001  5.4311776e-001  1.1496260e+000  7.8253246e-001  5.5134730e-001  7.1624809e-002 -9.4909781e-003  1.0817775e+000  1.3918025e+000 -1.4336508e-001  1.7470863e+000  1.2965313e-001  1.0260325e+000  7.3624324e-001 -1.5585030e-001  8.2206396e-001  9.9748587e-002  1.0468997e+000  1.9377267e-001 -2.3021486e-001  3.4554887e-001  6.4469776e-001  2.7028102e-001  6.1575853e-001  1.8496896e+000  2.2018504e+000  9.5474267e-001  1.5301020e+000  5.3512240e-001  5.0170866e-002  5.3712131e-001
  1.8814835e+000 -1.7789517e-001 -5.4798051e-001  1.3419528e+000  5.2713618e-001  9.1117204e-001  1.2943163e+000  5.5399306e-001 -3.2588671e-001  3.8480401e-001  2.5511129e-001  7.9160853e-001 -1.7776439e-002  3.5771456e-001  5.1232084e-002  2.3524938e-001 -4.1966885e-001  9.9064240e-001  1.2944968e+000  5.8238403e-002  7.2254330e-001 -7.1567917e-001  9.8017989e-001  5.7687951e-001  1.8093394e-001  7.6117406e-001  9.6244132e-001  1.1891786e+000  1.0210378e+000 -3.2451826e-003  6.8702846e-002  1.7041686e-001  3.8045763e-001  1.6200239e-001 -1.5926623e-001  1.8149798e-001 -8.2191922e-003  1.6037238e+000  7.7817679e-001  1.0242549e+000  3.7096325e-001  3.0112628e-002  9.6734426e-001  1.1705527e+000 -7.8101423e-003  7.4098623e-001  1.7329852e-001  9.4075377e-001  6.8004972e-001  2.2814685e-001  3.3760705e-001 -2.6985665e-002  1.0604706e+000  4.0485770e-001  8.2053958e-002 -2.2234909e-002  7.3475565e-001  3.7901029e-001  2.0113663e-001  1.3964489e+000  1.1233283e+000  1.0751559e+000  1.1153300e+000 -6.9373092e-001  7.5267455e-001  1.8187006e+000
  1.2568776e+000 -1.8897309e-002  2.6423541e-002  1.4712280e+000  4.6157460e-001  7.0970764e-001  1.7978456e+000  7.3102298e-001  1.1119445e-002  1.1073312e+000  3.8971870e-001  2.5216736e-001  2.6749106e-001  5.6061574e-001  4.9994122e-001  6.5737213e-001 -2.1318537e-001  1.0570195e+000  8.8606574e-001 -7.9278489e-002 -2.4926492e-001 -8.5378184e-001 -5.6609358e-001  4.1111131e-001 -3.0286759e-001  3.4547715e-001  1.3077818e-001  4.8990917e-001  8.1146135e-001  5.6097771e-002  1.0778946e+000  9.5443928e-001  3.3450411e-001 -2.5438037e-001  2.3779557e-001  1.1168740e+000 -2.1245514e-001  1.2721352e+000  4.1905581e-001  2.0314654e-001  4.1826826e-001 -2.1544033e-001  4.8300022e-001  5.1104475e-001 -3.1647178e-001 -1.2020977e-001  5.2575439e-002  9.0781443e-001  2.3563510e-001 -7.1667890e-001  1.2298118e-001  2.1268839e-001  9.8339675e-001  5.4764895e-001 -7.9007614e-001  2.0297997e-001  1.5813465e+000  9.7147862e-002  1.6408109e-001  1.9282731e+000  1.3480077e+000  5.6828647e-001  1.7811940e+000  2.8553987e-001  6.5053965e-001  1.9634556e+000
  1.1929844e+000 -3.7821993e-001  2.0949475e-001  1.6842914e+000 -5.2474799e-001  6.8346437e-001  5.8881593e-001  6.0688339e-001 -6.9976994e-001  7.7810077e-001  5.4423728e-001 -1.3534376e-001 -3.4702360e-001  5.8357153e-001  1.1336749e-002  1.6023992e-001  4.3716571e-001  2.1929428e-001 -3.1185269e-001  4.4675117e-001 -4.3099498e-001  2.9361523e-001  3.0654973e-001  2.7652760e-001  7.4716724e-002  2.5474512e-001 -6.9120445e-001 -1.4870592e+000 -2.5185819e-001 -3.3422568e-001  1.0450932e+000  7.4838478e-001  1.6003446e-001 -5.4752556e-001  7.0879485e-001  7.4966446e-001 -5.8122740e-002 -1.1878375e-001 -3.5939996e-001 -7.3244277e-001 -9.3358674e-002 -4.2105063e-002  6.0329791e-001  5.2372136e-001 -8.1245738e-002  3.8411597e-001 -5.6214521e-001  1.5754922e-001  9.6268214e-002 -5.2250990e-001 -1.4149899e-002 -2.6659714e-001  6.6795696e-001  1.6339331e-001  3.1612683e-001  2.8269540e-001  5.1692966e-001  1.5840245e-001  3.5546915e-001  7.3434214e-001  1.4205024e+000  4.7136272e-001  4.9880885e-001  6.1988294e-001 -2.0096527e-001 -3.7942797e-002
  2.3163284e+000  5.6304193e-001  1.0570976e-002  1.1359235e+000  2.0718798e-001  5.7942136e-001  3.0375920e-001  1.0321975e-001 -2.4766084e-001 -4.1904678e-001  1.5953781e-001  5.3007737e-001 -7.0457991e-002  7.9705528e-001 -1.2721552e-002  1.8942948e-002 -8.0367721e-001 -9.6645679e-001 -4.1866271e-001 -1.6667507e-001 -4.4872498e-001  1.5575169e-001  3.5610824e-001  3.6714612e-001 -3.0365096e-001  3.6220104e-001 -3.3846132e-001 -2.9930705e-001 -1.7765684e-001  1.7292479e-001  6.7629368e-001  7.6100250e-002  8.8699682e-001  8.8521459e-002  2.8204465e-001  6.7295451e-001  4.7252700e-002 -2.3141573e-001 -4.9042407e-001  2.1228916e-001  8.4283278e-002 -3.1650700e-002  4.9867262e-002  1.0879046e+000 -2.5022486e-002  8.5300972e-001  3.0343657e-001  1.0043682e+000 -2.2108531e-001 -3.4063869e-001  2.5915212e-001 -7.1978761e-002  2.9676862e-001 -2.0806967e-001  3.3881537e-002  6.5047639e-001  3.0796435e-001 -7.7910336e-002  2.8632394e-001  7.4164255e-001  1.0230913e+000  4.2662449e-001  9.8080044e-001 -3.0305718e-001  3.4808958e-001  4.4862419e-001
  1.4905838e-001  4.1032870e-001 -1.8605386e-001  6.0648026e-001  3.1110435e-003  7.5812162e-001  3.0438559e-001  3.4808336e-001 -8.9458381e-001 -6.4120557e-001 -2.0544757e-001 -8.2161354e-002 -5.5888594e-001  3.0290775e-002  1.3735158e-001  3.1076625e-001 -7.4966203e-001 -5.2281327e-001 -3.6113754e-001  1.2756080e-001 -1.1586120e-001  1.4573354e-001  5.7694863e-001 -1.8976190e-001  1.1186868e-001  4.6700232e-002  1.0098068e+000  4.2246763e-001  3.9973453e-001 -4.2839256e-002  4.9756988e-001 -2.4982619e-001  6.6467487e-001  2.9764037e-001 -4.4879867e-001  6.2179451e-001 -3.4073276e-001  2.3432630e-001 -2.3905667e-001  6.8685640e-001 -2.4676094e-001  2.7973513e-001 -8.8538862e-001  8.2575681e-001 -5.4997069e-001  3.2432141e-002  2.3989886e-002  6.4880182e-001 -2.8670822e-001  2.7045510e-001  3.2349528e-001 -1.5890616e-001  2.9982035e-001  3.9644209e-001 -2.2873739e-001 -1.6287915e-001  6.9751476e-001  5.8037921e-001 -1.2424369e-001  6.0746391e-001  1.4368893e+000  4.7003431e-001  3.4054613e-001 -3.8573604e-001  7.5443331e-001  3.8948127e-001
  4.8844430e-001  5.2421486e-002 -8.3433993e-001  3.8271281e-001  6.4168100e-001  1.0965172e+000  7.4596934e-001  4.8996008e-001 -1.0210001e-001 -1.2575663e-001 -2.0830615e-001  3.8945162e-001 -5.1078431e-001  2.8289029e-001  3.3404937e-001  5.0368061e-001 -8.6922299e-002 -1.9180423e-001 -1.1070685e+000 -1.0930019e-001 -3.6310950e-001 -4.6087594e-001  8.1266308e-001 -1.7476282e-001  6.6075840e-001 -1.1511079e-001  1.4230957e+000  7.7588595e-001  9.9317184e-001  5.0205828e-001  1.1531752e+000  5.4566761e-001  2.1452504e-001  5.7658262e-001  1.7416396e-001  8.2798707e-001  2.3812394e-001  1.3263637e+000  6.4449441e-001  1.2377441e+000 -2.0405085e-001  6.4337952e-001 -1.1754813e-001  1.6320325e+000 -2.4612447e-001  1.0114970e+000  3.0981322e-001  4.9480799e-001 -1.2788635e-002  1.4885117e-001  5.5553616e-001  4.7394274e-001  7.8883399e-001 -1.4315416e-001 -3.2568387e-001 -9.4355658e-002  1.0687667e+000  1.8744366e-001  1.5151549e-001  1.2302784e+000  1.6205433e+000  7.4032195e-001  7.5906221e-001 -7.5476730e-002  1.5419518e-001  1.3588230e+000
  1.6676689e-001 -4.1870928e-001 -1.2798702e+000  4.6099493e-001  6.4581173e-001  8.9254594e-001  9.4089302e-001  5.9579284e-001 -3.0908481e-001  2.0084919e-001  3.5282121e-001 -7.1513684e-002 -4.6836378e-001  4.0910745e-001  6.8626524e-001  3.3148616e-001 -2.1705147e-001  2.6698494e-001  3.4087279e-001  5.1304484e-001  7.6754015e-002 -4.5362159e-001  9.7187251e-001 -3.8536751e-002  1.3596728e-001 -2.9916791e-001  1.3329435e+000  8.7133951e-001  1.4498106e+000  1.5803293e-001  1.1035233e+000  5.7315166e-001  9.4095786e-001 -1.8030966e-001 -2.3143188e-001  4.7728851e-001 -5.4526187e-001  1.6325437e+000  8.6255555e-001  1.5265987e+000 -4.4923476e-001 -2.0451978e-001 -4.6524962e-001  1.1091738e+000 -4.8710303e-001  3.9004153e-001  7.2126255e-001  1.4743231e+000  4.8498717e-001  7.5667181e-001  1.1019951e+000  7.3989700e-001  1.0685114e+000  4.9048043e-001 -1.2234575e+000  3.5199871e-001  1.3180028e+000  7.7379095e-001  7.9164592e-001  1.5026756e+000  4.8741274e-001  8.0420472e-001  1.0722988e-002 -2.1504707e-001  7.0285254e-001  2.1967629e+000
 -1.9088524e-001  4.0989248e-001 -8.6091532e-001 -9.5164805e-002  1.0431574e-001 -6.9256652e-001  6.1039546e-001  6.7328741e-001 -1.3105291e-001  3.4627611e-002 -6.2800538e-002  6.4362117e-001 -1.4220229e-001  3.5005579e-002  7.2253285e-001  5.4543135e-001 -1.2965100e-001 -3.7440386e-001  2.4314633e-001  5.7618646e-001  1.2603541e-001 -7.1541269e-001  5.5651114e-001 -2.1227459e-001  1.9359561e-002 -5.9334468e-001  4.3952486e-001  2.5059182e-001  1.0179263e+000  6.7231728e-001  1.6791457e-001  5.0037387e-001  9.7717445e-001 -2.4178210e-001 -6.4695391e-001  1.3221623e-001 -3.6456218e-001  1.1630871e+000  2.8080922e-001  5.8208898e-001  4.4099708e-003 -2.1544614e-001 -7.7650044e-001  5.5686602e-001  1.8789486e-001  2.2386456e-001  5.8502287e-001  1.3518309e+000  7.0686450e-003 -1.6001372e-001  4.6472071e-001  3.2434095e-001  1.6075570e-001  5.4294173e-001 -7.5189681e-001 -2.5011292e-001  7.0334643e-001  2.5221060e-001  6.4656983e-001  8.2946157e-001 -5.2675055e-001 -1.7404771e-002 -5.1963786e-001 -8.7589319e-002 -4.8293071e-001 -1.1719241e-001
 -5.6788483e-001  1.5100291e-001 -3.8138478e-001 -1.2878782e-002 -1.6716240e-002  9.7058668e-001  5.2298813e-001  8.9897242e-001 -5.9463059e-001  4.6243040e-001 -1.4128556e-001  1.0157352e+000 -4.2700689e-002  4.9571058e-001 -2.5030705e-003  2.7242878e-001 -6.2237227e-001  5.5872195e-001 -2.5089412e-002 -4.9581319e-002  1.1384188e+000  4.7155485e-001  7.0482017e-001 -2.4200044e-001 -7.2049695e-002 -4.6009752e-002  6.2528835e-001  8.6044565e-001  1.6273311e+000  5.2430067e-001  5.4841438e-001  2.8570884e-001  8.4469729e-001  4.2439334e-002 -6.8599835e-001 -2.4235385e-001 -7.2705475e-002  1.8839101e+000  1.3124321e+000  7.6971850e-001 -2.0041945e-001 -3.4173363e-002 -2.5536788e-001  1.3067934e-001  5.9111823e-001  2.9813340e-001  4.3263335e-001  1.1156315e+000  5.0049675e-001  4.0347582e-002  9.2670202e-001  5.1098775e-001  7.2235944e-001  8.7011209e-001  8.8654635e-001 -4.4986093e-002  3.3625130e-001  1.9986763e-001  9.0769244e-001  4.7693872e-001  7.0300807e-001  5.7514220e-001  2.4182833e-001 -5.3258375e-001  8.6701979e-001  8.7445699e-001
  1.8481077e-001  7.3628656e-001 -2.5275901e-001  4.8479483e-001  4.6865261e-001  8.7477671e-001  1.0097630e-001  6.7098837e-001  3.0604021e-001  4.3792545e-002 -4.1515021e-001  4.8278854e-001 -1.6035322e-001  8.1090552e-002  5.6262355e-001  4.3604727e-002 -4.7222905e-001  6.4902816e-001  9.1929544e-002 -2.8746113e-001  7.7804212e-001 -6.8122727e-002 -6.7518703e-001 -2.9619153e-001 -2.4312393e-001 -3.9087429e-001  9.7393372e-001  7.3035989e-001  8.2668461e-001  5.3633786e-001 -3.2894313e-002  1.0818209e-001 -3.4566253e-001 -7.9792177e-001 -1.4724633e-001 -5.1678203e-001  3.1092126e-001  1.4126650e+000  2.8735915e-001  5.8481674e-001 -6.3453964e-001 -3.0963803e-001 -2.7351468e-001 -4.3974447e-001 -6.0353208e-001 -3.6995566e-001  7.3793254e-002  2.7049396e-001  9.1404361e-002  2.0845264e-001  2.2080123e-001  3.6760511e-001  4.2757460e-001  1.2958664e-001 -9.3617365e-002 -4.6591770e-001  2.5611201e-001  8.7686684e-002  6.0491941e-001  1.3021083e-001  1.4041732e-001  1.4829893e-001  6.0047758e-002 -1.0364011e+000  1.7417608e-001  6.5496208e-001
  3.3840730e-001  5.4206073e-001 -1.5431626e-001  6.3521544e-001  2.9824624e-002  8.7251570e-001  2.5190815e-001  3.0931123e-001  3.7781160e-002  4.4909018e-001 -1.2113409e+000  3.6622215e-001  1.9586821e-001  1.3080109e-001  3.3820887e-001 -2.1034084e-001 -9.6228462e-002  1.5010918e-001 -5.4374744e-002 -9.0093364e-001 -1.6870782e-002  1.9111288e-001 -9.8596239e-001  9.2683189e-002 -8.3049630e-002  8.5418985e-001  2.8058025e-001  4.0094020e-001  9.8681240e-001 -1.2043816e-001  3.7325993e-001  3.7990171e-001 -4.8212076e-001 -6.5344438e-001 -1.6704845e-003  3.1843800e-001 -8.7584919e-001  1.7091278e+000  8.1678821e-001  2.9046784e-001 -1.8055931e-001  2.7215294e-001  5.6067821e-001 -5.4414863e-001 -6.4138008e-001 -5.2457575e-001 -2.7792196e-001 -3.4724309e-001 -3.5003964e-001  3.4385227e-001  1.6851607e-001  4.5391958e-001 -7.3042696e-003  6.5650113e-001 -5.0017610e-001 -6.6736766e-001  3.2832422e-001  2.9910305e-001  2.3820470e-001  4.0482223e-001 -1.3775802e-001  7.1237254e-001 -4.5741548e-001 -5.0340642e-001  7.5775387e-001  1.0405042e+000
  8.1941592e-001 -4.5434487e-001  1.0164374e-001 -1.0435141e+000 -5.0639208e-002 -1.1808459e-001 -7.6747367e-003  6.9915403e-001  3.2595140e-001  3.8049007e-001  1.9318884e-001  4.4375934e-001  1.5168501e-001  1.2252188e-001  7.8749410e-001  3.9095941e-001 -3.2422969e-001 -2.2880549e-002 -4.3889421e-001 -1.2988972e-001  2.4926867e-001 -9.6141823e-002 -9.0186329e-001 -1.0339599e-001 -3.8511519e-001  8.0950456e-002 -3.6556984e-001 -9.7493133e-002  4.5694690e-001  1.0259542e+000 -2.0524562e-002  7.6247273e-001 -3.8220116e-001 -1.7076356e-001  1.0349205e+000  6.0650590e-001  1.1462718e+000  1.0723915e-001  1.7755807e-001 -5.3028431e-001 -2.2409224e-001 -3.3702091e-002  2.5641392e-001 -7.8624913e-001 -8.7083492e-002  9.6503703e-002  5.1836373e-002 -4.4607612e-001 -5.2038304e-001  1.1275792e-001  3.4055117e-001  5.6782604e-001  1.3400887e-001  1.9362183e-001  1.6863605e-001  1.9968579e-001  7.4372805e-003  5.5869084e-002  9.4083256e-001 -1.5352293e-001  2.0415924e-001 -3.6793166e-001 -3.3736882e-001  1.5180991e-001 -9.4750031e-001 -5.3841373e-001
 -1.0081412e-001  2.8312262e-001 -6.6688954e-001 -7.6605386e-001  3.4465891e-002 -6.1182198e-001 -2.8317018e-001  2.3733991e-001 -7.9944173e-002 -2.1254595e-001 -4.6811358e-001  5.2391297e-001 -1.3141993e-001  9.0598146e-002  7.4505187e-001  2.7232840e-001 -4.0670078e-001 -2.9373477e-001  9.6450410e-002 -2.1799602e-001 -1.3710919e-001 -1.9912190e-001 -3.5282179e-001 -1.2360489e+000 -5.3515094e-001 -2.6126369e-001  2.0672437e-001 -2.5424892e-001  1.0783417e-001  7.0164266e-001  4.3509811e-001  2.5143355e-001 -4.9171245e-001 -5.2548453e-001  3.4899965e-001  6.5390208e-001  3.7904917e-001 -1.8134165e-001 -1.0921997e-001 -3.2385222e-001 -6.7306114e-002 -1.4500938e-001 -4.2694608e-001 -5.4043646e-001  2.3373250e-001  6.0576307e-001  5.6862063e-001 -3.3468990e-002 -2.5003799e-001 -6.9638273e-002  3.6139637e-001  6.5774962e-001 -3.2574101e-001 -4.7028305e-002  1.0698667e-001  2.6516816e-001  1.4989842e-001 -4.1477007e-002  5.3600560e-001 -7.0027103e-002 -7.3076237e-001 -4.3324357e-001  8.4296731e-002 -5.2515732e-001 -5.2842998e-001  2.6318658e-001
 -9.7331791e-001 -6.4998331e-001  7.6016635e-001 -2.4535844e+000 -2.1198369e-001 -3.3350388e-001 -5.7069237e-001 -1.6671880e-003  3.5755407e-001 -2.2209406e-001  2.4625295e-001 -2.7761237e-001 -2.2269957e-001 -3.3444146e-001  6.6000982e-001  4.2121529e-001  3.3321377e-001  1.4255734e-001  3.1273858e-001  4.2029598e-001  4.6571436e-001 -4.8684818e-001 -5.1853508e-001 -1.7547995e+000 -4.9226277e-001 -7.3432906e-001 -2.1574850e-001 -5.2120691e-001 -3.5382360e-001  5.5604377e-001  4.9381524e-002  8.6848703e-002  4.3907113e-001  3.1436088e-001 -3.0099514e-002 -3.0333988e-001 -2.0170681e-001 -1.0118457e+000 -1.1863297e+000 -7.4163538e-001 -4.5034251e-001 -3.8720328e-001 -2.3059630e+000 -5.1997008e-001 -3.5818499e-001  1.1233151e-001  5.0423138e-001 -8.6041359e-001 -3.0758579e-001 -6.1698100e-001 -7.4398701e-001 -1.7106164e-001 -4.7492353e-001  3.0488648e-001 -3.5466608e-001 -3.8597519e-001  3.0477280e-001  5.6278763e-001 -3.5676413e-002 -3.1593059e-001 -5.8628807e-001  3.0360936e-001 -5.7176497e-001  4.8030422e-001 -2.9439669e-001 -1.1928509e+000
 -9.7899682e-001 -3.0854374e-001 -3.0961050e-001 -1.7032429e+000  2.4347278e-001 -7.4930792e-001 -3.9207659e-001  4.1092736e-001  4.6412900e-001 -4.3662497e-001  3.2393117e-001 -7.5456594e-002 -4.7639549e-002 -3.1372323e-001  4.4550211e-001  5.1487486e-001  8.4252654e-001  3.7643565e-001  5.6363817e-001  7.2258612e-001 -1.4532150e-001  2.8114092e-001  3.9232513e-001 -8.9592911e-001  1.8498743e-001 -1.0573365e-001 -5.4834610e-002 -5.7369588e-001 -1.7232133e-002  2.4247382e-001 -3.3459270e-001 -1.1936325e-001  1.1480090e-001  6.3975803e-001 -1.8677975e-001 -6.0031140e-001  2.3609501e-001 -4.6101339e-001 -3.5249810e-002 -1.6954127e-001 -1.8848072e-001 -2.3092735e-001 -1.0334928e+000  4.0473860e-001  2.2939596e-002  1.5056980e-002  8.0085229e-001 -7.3391998e-001 -2.1478732e-001 -1.9823655e-001  1.3971029e-001  3.0168895e-002 -5.1763292e-001 -3.0748143e-001 -7.8720765e-002 -2.5512932e-001 -1.6709282e-001  3.6789703e-001  3.8127220e-001 -4.6797952e-001 -7.8530118e-001 -3.6267670e-002  5.6012354e-001 -7.6040082e-001 -2.5315661e-001 -9.0168405e-001
 -8.7082824e-001 -2.6176080e-001 -7.9722440e-001 -8.5766700e-001  1.6538080e-001 -4.2168893e-001 -1.8131701e-001  4.5545841e-001 -4.8473036e-002  1.2562282e-002  3.5278967e-001 -9.8928966e-002  6.1299799e-002 -1.0699093e-001  1.2951460e-001  3.5122109e-001  9.4847977e-002 -4.0653149e-001  6.8024123e-001  4.6445307e-001  3.7751921e-001 -3.8873755e-001 -4.2003955e-001 -4.2228589e-001  1.0912292e-001 -1.5210375e-001  5.6889862e-001  5.1625451e-001 -1.2436893e-001  4.1167436e-001 -1.6266648e-001  5.7833246e-003  4.4357957e-002 -2.3844857e-001 -3.4834581e-001 -7.0470184e-001  4.2997537e-001 -2.4393736e-001  4.7319518e-001  6.4959509e-001 -4.3867759e-002 -3.1149445e-001 -9.5075951e-001 -5.3560783e-001 -8.2483060e-001  2.2230140e-001  1.2164507e-001 -5.6106603e-001 -8.2849277e-002 -7.8311214e-001 -3.9942910e-001 -2.1728065e-001 -7.5446953e-001  5.0154525e-002 -1.0992793e+000 -7.1900781e-002 -6.3149886e-002  1.4948580e-002  4.3576848e-001 -2.8533824e-001 -3.9310016e-001 -2.6597008e-001  8.2361602e-001 -4.7378977e-001 -1.8066767e-002 -7.9357467e-001
 -7.3447031e-001 -3.5793791e-001 -3.9367086e-001 -5.5397155e-001 -1.2563603e-001  3.7873407e-003 -5.1028224e-001 -6.2976028e-002 -2.4683593e-001  4.6403306e-001  9.5033068e-001  1.9159768e-001 -1.4359045e-001  4.3718262e-002 -2.1802534e-001 -2.7684845e-001  2.9864758e-001  2.9742969e-001  5.5274930e-001  3.2375422e-001 -5.0683454e-001  2.5907416e-001  3.1327281e-002 -2.9353273e-001  3.7819502e-001  1.6999620e-001  4.2014394e-002  5.7320814e-001  3.4828358e-002  7.3389205e-002  2.3541544e-001  6.0330589e-001  3.3862486e-001  3.5969528e-001  1.5590764e-001 -3.2695549e-001  7.8644694e-002 -5.7438570e-001  2.4155960e-001  9.1418786e-002  1.3562429e-001 -9.4990740e-002 -3.5965793e-001 -2.7994606e-001  1.6781901e-001 -1.5575653e-001  1.9599554e-002 -1.7910962e-001  1.2841321e-001 -6.0329383e-001 -7.9088608e-001 -6.8105977e-001 -6.7309400e-001 -2.9772772e-001 -5.7876700e-001  3.2167979e-002  3.1433845e-001 -3.7318832e-001  1.4185047e-001 -7.2925749e-001 -6.3923488e-001 -8.3277125e-001  4.5313650e-001 -1.8796294e-001 -1.3655325e-001 -4.4217388e-001
 -1.5004029e-001 -1.0390778e-001  7.8988801e-001 -3.2325604e-001 -1.8998925e-001 -8.3102083e-001 -2.0524716e-001  1.5630462e-001  2.3538712e-001  6.6340559e-001  1.0220435e+000  4.6216406e-001 -3.6528749e-002 -2.9454643e-002 -2.9275055e-001 -3.2736601e-001  1.5493530e-001 -4.5762137e-001  2.7105950e-001  1.7512862e-001 -3.0246718e-001 -1.3909619e-001 -4.5795743e-003  3.7886621e-001  1.0679740e-001 -1.1856219e-001 -1.4096104e-001  2.7876621e-001  1.6410571e-001 -7.1663756e-002  4.2825536e-001  5.5200570e-001 -5.9596743e-002  3.1219067e-001  6.2887468e-001  2.3376364e-001  2.7475700e-001 -7.2404208e-001 -1.5472954e-001 -4.2642314e-001  1.2119211e-001 -3.8752913e-001  2.3544818e-001 -6.2024016e-001 -2.2536848e-001  4.0516021e-001 -5.4784465e-001 -4.5728987e-001 -1.9190070e-001 -8.0134932e-001 -8.3667657e-001 -3.7349393e-001 -6.1820744e-001 -1.8118839e-001 -8.2057505e-001  3.4882137e-001  3.6156822e-001  1.9325955e-002  5.3225875e-001 -2.6802261e-001 -1.7404702e+000 -5.1580960e-001  1.0171930e+000 -7.9038908e-001 -7.4995107e-001 -4.9993257e-001
 -2.3016040e-001 -7.5545405e-001  3.0927319e-001 -1.1694562e+000 -7.3409989e-001 -1.5589873e+000 -1.6567152e+000 -1.1558716e+000 -3.8276936e-001 -8.1063017e-001  4.2917360e-001  1.4561994e-001 -3.0213165e-001 -2.7398010e-001 -1.0897399e+000 -5.0280052e-001 -1.3594556e-002  5.9261845e-001 -8.1365367e-002  4.0321902e-002 -8.7791784e-001  3.5273005e-001  8.6137088e-001 -1.8272783e-001  4.5150380e-001 -6.1741271e-002 -1.5997839e+000 -1.5161265e+000 -1.5680761e+000 -7.4543053e-001 -2.5313865e-001 -6.7594952e-001 -2.5022368e-001 -4.3769338e-002 -7.4499949e-002 -4.9345518e-001 -3.4800785e-001 -1.7988396e+000 -8.8003125e-001 -1.2545286e+000  1.3465319e-001  2.5437600e-001  4.0501675e-001 -8.7302573e-001  3.2508428e-001 -1.7753859e-001 -4.8828901e-001 -7.5122355e-001 -4.3780916e-001 -4.3916364e-001 -9.8661983e-001 -1.0231395e+000 -1.0225389e+000 -5.7131173e-001  9.5533349e-001 -5.7620072e-001 -1.1429901e+000 -3.0066994e-001 -9.7519703e-001 -1.4272850e+000 -2.2805039e+000 -4.4511428e-001 -1.6143662e-001 -7.8258567e-001 -7.8029471e-001 -1.5210596e-001
 -1.1190244e+000 -2.1403376e-001 -1.0703103e+000  6.6670800e-001 -5.0956902e-001 -1.4650804e+000 -1.0658150e+000 -1.9941113e-001 -3.8195586e-001 -7.7724847e-002  1.1975570e+000 -7.6634965e-001 -2.0456481e-001 -3.8966197e-001 -7.0742271e-001  2.9461264e-002  5.1340617e-001  4.5076736e-001  6.8977742e-001  3.4307278e-001  2.4381891e-001  4.0062877e-001 -8.2969763e-001  5.5136934e-001 -5.5410910e-003 -1.0387145e-003 -1.0963520e+000 -8.0732360e-001 -1.3717081e+000  6.7683908e-001 -1.6257362e-001 -3.0917345e-002  5.1897112e-001 -2.8012032e-001 -2.1448495e-001 -1.5158843e-001  1.0970269e+000 -1.4925485e+000 -1.4526351e+000 -9.6862926e-001 -2.5256034e-001 -1.3256326e-001 -1.8000375e-001 -2.5698479e-001 -3.9695158e-001 -3.6174367e-001 -5.2250503e-001 -6.3046761e-001  1.3625362e-001  1.7502921e-001 -4.8969071e-001 -3.6966114e-001 -7.1131974e-001 -6.6316257e-002 -5.5106564e-001  2.5162521e-001 -5.5978129e-001 -6.3358031e-002 -1.3299552e-001 -7.7106859e-001 -8.3590514e-001 -2.3297878e-002 -8.2516445e-001 -1.0852331e+000 -4.7256481e-001 -3.6950488e-001
  1.7886331e-001 -3.2657252e-002  1.1901289e+000  6.6644259e-001 -4.1113408e-001 -8.5894449e-001 -1.1252548e+000 -6.2847100e-001  3.4454322e-001 -5.1209820e-001  2.1092902e-001 -2.0295562e-001  8.1740786e-002 -5.7640847e-001 -7.2374053e-001 -6.9501153e-001  2.4789271e-001  5.6421990e-001  3.6905793e-001 -2.7462185e-001 -1.0988714e+000  7.2574535e-001  4.9982703e-001 -3.8054529e-001  8.4372724e-002  2.3996763e-001 -8.9576274e-001 -1.0340738e+000 -1.2515172e+000 -4.5995186e-001 -4.5596215e-001 -1.0603116e+000  1.2905962e-001 -2.2907674e-001 -8.2175865e-001 -1.1010229e+000 -5.8949964e-001 -9.5128369e-001 -9.9384865e-001 -8.5767473e-001  5.5085119e-001 -3.0303689e-001 -4.3735125e-001 -4.7649740e-001  4.6561406e-001  1.4298172e+000 -5.2733774e-002  1.7766280e-001  7.1844412e-002 -7.9565617e-001 -7.9731509e-001 -1.0798876e+000 -3.8255366e-001  5.3185948e-002 -5.6019702e-002 -6.3962163e-001 -5.5739949e-001 -2.2637083e-001 -8.0480407e-001 -9.7641086e-001 -7.3523768e-001 -6.3656541e-001  2.0950468e-001  2.4786690e-002 -4.5834107e-001 -4.9525133e-001
 -5.4117248e-001 -5.0892507e-001  3.2805400e-001 -4.3358420e-001 -5.8639406e-001 -6.5724853e-001 -7.1308443e-001  1.0588072e-001  1.4466693e-001  1.4533329e-001  5.8443592e-001 -1.2986696e-001 -6.9825616e-002 -3.8152397e-001 -3.9785545e-001 -3.7361464e-001 -3.5651650e-002  5.2447438e-001  6.2171770e-001 -4.7051546e-001 -4.6152857e-001  6.1299778e-001 -1.4511374e+000 -8.0479421e-001 -2.6931173e-001 -2.1915036e-001 -1.1663444e+000 -1.2451370e+000 -1.6100628e+000  2.5309202e-001  2.4863903e-002 -4.3046276e-001 -1.1805137e+000 -7.1381220e-001 -1.8684072e-001 -6.6317044e-001  1.8795533e-001 -1.9820543e+000 -7.3589398e-001 -1.8947117e+000 -5.0465391e-001 -6.0215644e-001 -4.1026090e-001 -1.1835863e+000 -1.9568775e-001 -3.9420909e-001 -4.1148368e-001 -9.9040194e-001  1.0202569e-001 -5.2230031e-001 -9.4272773e-001 -1.0880860e+000 -7.3114262e-001 -8.5857230e-001 -9.8338225e-001  2.2068955e-002 -9.4734352e-001 -6.0021228e-001 -2.3542952e-001 -4.9468310e-001 -6.8425258e-001 -9.4252905e-001 -8.4372952e-001 -3.4008812e-001 -8.8993259e-001 -1.3725444e+000
 -7.9664250e-001 -1.9016072e-001  2.0997419e-001 -5.4198078e-001 -7.6751241e-001 -1.5308895e+000 -1.2739510e+000 -1.4775154e-001  7.8302085e-002  3.5541370e-001  2.3426941e-001 -1.7251126e-001 -4.1977462e-001 -1.0636008e+000 -1.4957974e-001  1.9325079e-001  6.4718939e-001 -1.9977340e-001 -7.7774805e-002 -1.5932856e-001 -1.0120005e-001  7.1082639e-001 -1.5793352e+000  4.0846840e-001 -7.2900635e-003  5.7615609e-001 -1.2078307e+000 -1.0581284e+000 -1.2593462e+000  1.8238352e-001 -5.9008793e-001 -3.1162713e-001 -2.6039108e-003 -3.6488565e-001 -6.0380682e-001 -1.2004651e+000 -2.4216726e-001 -1.6611109e+000 -1.2735817e+000 -1.3117802e+000 -5.3465039e-002 -6.9472196e-001 -3.9754745e-001 -1.4453934e+000 -6.3421450e-001  1.3495196e+000 -1.4849008e+000 -1.0189163e+000 -2.7577807e-001 -2.5563102e-001 -1.0106541e+000 -7.8369477e-001 -8.8984996e-001 -5.0804454e-001 -1.0954808e+000 -9.4689021e-001 -1.0343443e+000  4.0248487e-001 -3.1014612e-001 -1.1683754e+000 -1.2657284e+000 -8.2032338e-001 -5.3083737e-001 -3.1058446e-001 -1.2418424e+000 -1.2531747e+000
 -3.1580035e-001 -4.1418037e-001  2.7008858e-001 -8.4295749e-001 -6.7943491e-001 -3.4270511e-001 -1.5443226e+000 -1.5627816e+000 -1.7290838e-001 -1.2366795e-001 -4.8505349e-001  3.0633911e-001 -5.7054229e-002 -1.8563987e-001 -1.3473825e+000 -1.1078136e+000  2.2257527e-001 -5.4845231e-001 -8.7480672e-001 -1.0118241e+000  8.8092035e-002  8.5214878e-001 -1.1497042e+000 -2.2950255e-001 -6.6636099e-001  1.1948456e-002 -1.0488164e+000 -7.3101063e-001 -1.1346798e+000 -1.2903787e+000 -7.8148945e-001 -7.3610830e-001 -1.5622708e-002  9.5346271e-002 -6.5922960e-001 -1.0203526e+000 -9.8226264e-001 -1.7120442e+000 -7.3607978e-001 -1.0757523e+000  1.0437343e-001 -1.1483901e+000  1.1875523e-001 -1.9805412e+000 -3.5312603e-001 -3.0161864e-001 -1.1851300e+000 -1.5491290e+000 -5.9371265e-001 -3.6059199e-001 -1.3511680e+000 -1.3353436e+000 -2.7468534e-001 -5.5638687e-001  1.9876201e-001 -4.6310103e-001 -2.0781630e+000 -5.0312117e-001 -1.3965377e+000 -1.3284342e+000 -2.9850018e-001 -9.3864737e-001 -5.3741833e-001  2.9355636e-001  2.0972383e-001 -2.0834056e+000
  4.5839553e-001 -9.9721861e-001 -1.5960394e+000  9.0126392e-001 -7.4559765e-001 -4.1184542e-002  2.8050088e-001  6.9211819e-001 -2.7047882e-001 -3.1620569e-001 -7.8998103e-003 -4.9288302e-001 -3.2172704e-001 -5.8876724e-001  7.0365773e-001  4.4580890e-001 -1.0406657e-001  5.8296112e-001  3.1959689e-001  4.2153789e-002  4.5862152e-001 -1.4980359e-001 -9.1370628e-001 -8.1989072e-001 -2.8292688e-001  1.6715750e-001  8.1305617e-001  1.1865068e+000  4.6653634e-001  5.0823979e-001  5.9939564e-001  3.2832669e-001  1.0622329e+000  2.3278535e-001 -2.7970563e-001  8.3782555e-001  5.0737552e-001 -1.6917438e-001  1.3450870e+000  1.0857075e+000 -2.7166978e-001 -4.9219568e-001 -6.8299431e-001  8.2683418e-001 -2.8672627e-001  3.7261799e-001 -4.1313606e-001 -1.9342437e-001 -3.7433705e-001 -4.4663102e-001  4.6126224e-001  2.8162966e-001  2.2571384e-001 -9.2568570e-003 -5.8488027e-001  2.7803076e-001 -1.2437419e-001 -1.0432916e-001 -2.8552749e-002  5.3734906e-001  6.3264847e-001 -2.8093430e-001  4.8348263e-001 -1.2020848e+000 -5.7860836e-001  1.0467236e+000
  4.3628379e-001 -6.3970834e-001 -7.7951722e-004 -2.1674936e-001 -4.5820238e-001 -1.1386470e+000 -4.2467576e-001 -3.8098333e-001  1.7788289e-001  6.4022614e-002 -6.0542030e-001  2.1779745e-001 -5.8711446e-002 -2.2897253e-001 -2.7352311e-001 -2.3963606e-001  3.2256954e-002 -5.4414708e-002 -2.0951809e-001 -6.8227481e-001 -5.8358470e-001  1.7858488e-002 -1.1704539e+000 -7.1046496e-001 -2.6041871e-001 -3.2802198e-001 -7.2192685e-001 -3.1431195e-001 -7.8531617e-002 -8.8124371e-001  1.0675232e-001 -4.7698326e-002  3.1203080e-001  1.2612913e-001  5.7413067e-001  1.2362861e+000 -6.1803522e-001 -3.2438370e-002 -3.2343243e-001 -4.0059811e-001 -3.9567722e-001 -1.6043937e-001 -8.2488237e-001 -3.2417890e-001 -1.5887112e-001  9.7817752e-002 -3.5528200e-001  2.5744641e-001  1.2987179e-001  5.9204125e-001  1.1040121e-001 -7.6662250e-002  2.0396336e-001  5.5936002e-001  4.4248667e-001  4.9444564e-001  2.2123882e-001 -9.3429548e-002 -1.4908508e-001  1.2548831e-002 -2.6655658e-001 -5.5900539e-002 -1.4535698e-001 -1.8789671e-001 -8.7736552e-001  4.0896176e-002
  3.2833606e-001 -7.2563071e-001  4.1687152e-001 -1.4728831e-001 -2.2409535e-001 -1.7869194e+000 -4.7549277e-001 -1.9541238e-001  2.6503568e-002  3.5235606e-001 -5.4350424e-001  3.5386945e-001 -3.2746684e-001 -3.0095124e-001 -6.5948039e-001 -4.9816074e-001 -3.7715630e-001  5.9213112e-002 -9.3372596e-002 -2.1559595e-001 -5.6378072e-001 -3.4997422e-001 -3.9803836e-001 -4.2788492e-001 -3.8340582e-001 -8.7662007e-001 -1.2652674e+000 -1.6808806e+000 -1.0911277e+000 -9.8956335e-001  2.1667571e-001 -8.7055002e-002 -4.6150680e-001  1.4995362e-001  5.7977953e-001  5.1494314e-001 -8.5628082e-001 -3.5581571e-001 -1.0772499e+000 -1.4295001e+000 -4.6104350e-001 -3.2873622e-001 -7.3853469e-001 -5.1883125e-001  5.6777365e-002  1.9993595e-001  1.1555618e-001  6.0573042e-003  4.4013227e-001  2.4541707e-001 -2.2311125e-001 -3.5627565e-001 -7.3304503e-001 -1.6520325e-001 -3.7153876e-001 -2.1170231e-001  2.2280910e-001  1.8100269e-001 -3.0185657e-001  2.6492434e-002 -1.6248134e+000  2.4092553e-001 -2.8472458e-001 -3.2042561e-001 -3.6542109e-001 -2.2143359e-001
 -2.4444909e-001 -4.3125427e-001 -8.3587119e-001 -4.6172533e-001 -2.6999766e-001 -1.4797334e+000 -5.9236306e-002 -3.4065797e-001 -1.0034487e-001 -4.2844831e-001 -7.3642179e-001 -3.5716066e-001 -2.4813357e-001 -4.1324721e-001 -5.0281125e-001 -3.0153891e-001 -5.2550289e-002 -7.9529851e-002 -1.0465567e+000 -6.9879249e-001 -5.8975671e-002 -6.0030675e-001 -1.8167168e+000 -5.0350893e-001 -6.1108287e-001 -6.8047668e-001 -4.2555925e-001 -6.6470448e-001 -1.0126260e+000 -1.9991345e-001 -4.2457930e-001 -6.9294396e-001 -4.8453024e-001 -2.2881135e-001 -3.1608740e-001 -6.8474565e-001 -1.2887094e-001 -3.8023795e-001 -1.0478071e+000 -8.8203059e-001 -4.4000583e-001 -2.6249397e-001 -9.5951295e-001 -7.8331227e-001 -2.2983921e-002  1.0118749e+000 -5.6734062e-002 -1.7030199e-001  2.7840110e-001  3.0851542e-001  4.6997518e-001  2.6594560e-001 -3.4975727e-001 -5.3877256e-001 -8.5013081e-001  8.5877915e-002 -5.6239518e-001 -2.0785085e-001 -2.5754601e-001 -1.6734189e-002 -7.1468956e-001 -4.4713194e-001  2.5377430e-001 -1.0796117e-001 -4.2012759e-001 -7.4679585e-001
  7.7172648e-001  1.9306924e-001 -1.1290997e-001  2.1764725e-001 -2.9727132e-001 -1.0760277e+000  1.0858670e-001 -9.4625671e-002 -2.3246334e-002 -3.1221657e-001 -1.1141300e+000  1.9099930e-001 -1.9406109e-001 -1.0817506e+000  8.2440893e-002  1.4043858e-001  7.1176067e-002 -4.2140539e-001 -1.8649774e-001 -1.2001259e-001 -1.8077194e-001 -2.1534097e-001 -3.1926120e-001 -8.7403312e-001  1.2777117e-001 -5.5273485e-001  4.7180624e-001  5.0143162e-001 -1.4166381e-001  4.2782789e-001 -5.0835039e-001 -5.8858253e-001 -8.0620956e-001 -2.4557540e-002 -5.9164495e-001 -6.7250562e-001  4.7952735e-001 -1.1378338e-002  8.2766156e-001  4.4152067e-001 -4.5921897e-001  2.1951905e-002 -2.2293353e-001  9.1094623e-001 -1.3438532e-001 -7.8166917e-001 -1.3579849e-001 -2.7328912e-002  2.9600130e-001 -1.5438270e-001  4.0105201e-001  7.8902249e-001  8.1095033e-002  8.6851146e-001  6.0411597e-001 -1.4583524e-001 -2.1359011e-003  5.4122728e-001  6.7215359e-002  2.2380820e-001 -4.4077733e-001  6.3493676e-001  5.8197011e-001  4.6272013e-002  7.4260285e-001  8.7792716e-001
 -5.5158523e-001 -4.3769511e-001 -9.6635421e-001  1.5135064e+000 -6.6929615e-001 -1.1315571e+000  4.4485028e-001 -4.1578732e-001 -2.8250143e-001 -5.7732656e-001 -3.6375847e-001 -1.1415497e+000 -4.4893291e-001 -1.0440109e+000  2.1915574e-002 -4.1979540e-001  3.9248109e-001 -1.0576632e+000 -8.5906102e-001 -7.7461780e-001 -3.9592008e-001 -4.9439031e-001  7.8744419e-001 -5.6597274e-001 -3.0949452e-001  2.0472173e-002 -2.5695942e-001 -1.9708497e-001 -1.9224275e-001 -1.1100372e+000 -9.1877218e-001 -7.9088025e-001 -1.0321777e+000 -6.0419291e-001 -3.3415193e-001 -6.9794630e-001 -4.2187122e-001  8.9665100e-002  3.6270645e-001 -2.7154478e-001  2.9496707e-002  3.7087588e-001  5.6397048e-001  3.8845494e-001 -4.6137275e-001 -1.2098536e+000 -1.1883293e+000 -1.1309549e+000 -1.4770931e+000 -2.4360589e-001  2.1937031e-001  1.7685711e-002  5.8717540e-002  1.8209785e-002  9.8055893e-001  4.7788328e-001 -8.8948577e-001 -4.0199136e-001 -5.4618252e-001  6.6247120e-002  6.8536642e-001 -5.2376640e-001  1.2540115e+000 -8.6030334e-001 -4.8953833e-001 -3.5554143e-001
  1.6861815e-001  4.0136512e-001 -6.2252506e-001  6.4029609e-001 -7.6247411e-001  7.9837803e-001  2.5211174e-001  4.0323016e-001 -5.0077096e-002 -4.3662996e-002 -4.3798825e-002  4.3395993e-002  6.2259881e-002  6.0919355e-001  2.6640547e-001  3.3860665e-001  1.3417111e+000  6.5394569e-001  9.5012799e-001  2.2194669e-001  4.4734864e-001  2.1546005e-001  1.2453149e+000  4.1447387e-001  8.3856253e-001  5.5409698e-002  4.1576727e-001  6.0699349e-001  5.2858585e-001  1.2408383e-001 -2.3733195e-002  3.6539847e-001  7.6705970e-001  8.8846167e-001  8.9421027e-001  6.5445154e-001  4.2130815e-001  7.4351647e-001  1.1055823e+000  6.6173749e-001  4.9019049e-001  7.6916044e-001  8.8740260e-001 -5.9587982e-003 -7.9625452e-002  2.4102117e-001  3.9129783e-001  3.8659402e-001  2.3371391e-001  6.6405791e-001  3.8824978e-001  3.5331371e-001  3.2082815e-001  5.6415805e-001  4.3572863e-001  3.9447864e-001 -9.3863624e-002  1.1309638e-001  4.9247944e-001  1.2103674e-001  8.7280331e-001 -7.3509385e-002  6.4944699e-001 -4.8917140e-001  7.9373601e-001  3.7974607e-001
 -9.8479144e-001 -3.2181806e-001 -6.5633994e-001  2.9953713e-001  1.4495915e-001 -2.6367016e-002  4.2005086e-001  2.1696867e-001  4.0527978e-001  2.3506375e-001 -1.8711599e-001 -6.7776516e-002  4.8809325e-001 -7.1269953e-003 -1.0095885e-001 -2.0390987e-001  4.3448710e-001 -7.2525917e-001 -1.0709879e+000 -6.4409169e-001 -3.3604778e-001 -1.4738350e-002 -5.2056372e-001 -6.3063635e-001  2.4562304e-001  2.1402212e-001 -3.0198656e-002  2.9036776e-001  8.2428798e-002  2.6967220e-001  4.1775718e-001  2.4133432e-001  3.2588380e-001 -1.5963975e+000  4.5821910e-001  7.9921961e-001 -2.4270557e-001  3.8021072e-001  3.2354891e-001  1.8651585e-001  2.3396197e-001  3.8952133e-001  4.3060289e-001  8.1238693e-001 -5.6705173e-003  3.9765594e-001 -7.8026377e-002  9.4311744e-002  4.6007847e-001  4.5141085e-001  6.5254361e-001  1.1899912e+000  1.8985406e-001  3.6381103e-001  7.6591094e-001  9.5810684e-001  1.2256342e-001 -2.7244490e-001  3.4826606e-001  3.9812496e-001  2.4609822e-001 -2.6526208e-001  6.6111261e-001  1.9377395e-002 -6.8279727e-001 -2.4667810e-001
  7.9156587e-003 -8.0606360e-001 -5.5673933e-001 -4.7717003e-001 -2.5289767e-001  4.1931644e-001 -5.1503719e-002 -8.0090200e-001  2.5719968e-002 -3.1608530e-001 -4.5344806e-001 -5.7024193e-001  1.1268451e-001 -5.5770895e-001  3.2162154e-001  2.3826385e-001 -2.4594037e-001 -1.0515832e+000 -5.2510943e-001 -3.9883178e-001 -2.3981155e-001 -9.4491060e-001 -1.1018193e+000 -1.0796650e+000 -1.7053660e-001 -1.1186305e+000 -4.3082174e-001 -1.8382649e-001 -3.1268195e-001  4.9222512e-001 -2.0946185e-001 -5.6486711e-001  1.2305423e-001 -7.1697453e-001 -3.2674154e-001  3.7530171e-001 -6.8484250e-002 -5.6619181e-001 -4.6498548e-003 -7.8521111e-002 -6.2987583e-001  4.2056393e-001 -1.5212775e+000  7.2460358e-003  2.4587571e-002  8.6071792e-001 -2.3112186e-001  8.8860547e-001 -4.9871326e-001 -1.2208919e-001  3.3869933e-001  1.1948572e+000  4.0290341e-001  3.1565730e-001 -1.1439055e+000 -1.6748894e-001  1.7742926e-001 -2.3222711e-001 -6.0314247e-001  9.7399154e-002  1.1294532e-001 -3.0129287e-001 -3.8343574e-001 -1.2185283e-001 -6.9865252e-001  6.0963820e-001
  3.3487749e-001  3.3149096e-001  9.9099915e-001  4.5598880e-002 -1.2435505e-001  9.0150551e-001 -5.5799090e-001 -6.3488863e-001  2.4368966e-001 -5.7423602e-001  1.5303436e-001  1.3415995e-001  1.4674578e-001  1.7051719e-001  3.4539732e-001  3.7451761e-001  6.4721911e-001 -4.0641455e-001 -3.9533001e-001 -3.5525633e-002  4.9495895e-001  3.9804341e-001 -2.3838851e-001 -5.0127931e-002 -2.8785054e-001  5.7758599e-001 -8.3486326e-001 -5.8166137e-001 -2.6417326e-001 -6.4613472e-002 -5.2464205e-001 -8.3746107e-001 -2.6799051e-002  1.2179043e+000 -5.3974439e-001 -4.4492628e-001  3.4652101e-001 -1.0017322e+000  3.7487164e-001 -3.2997231e-001  2.6290061e-001 -1.9135465e-002 -1.4143947e-001 -5.6536433e-001 -2.3579455e-001 -1.8484649e-001  2.8913925e-001 -3.3497275e-001 -7.4494250e-001 -4.9123719e-001  4.2515012e-002  3.4862862e-001 -2.5554621e-001 -3.7557716e-001  1.3279404e+000 -1.0518768e-001 -6.9997612e-001 -3.7527660e-001 -3.5537274e-001 -8.9167621e-001  2.1478300e-001 -2.0480003e-001 -1.8150895e-002  3.0831619e-002 -6.5566473e-002 -9.3892223e-001
  3.2452287e-001 -7.1169734e-001  8.1615518e-001  5.8365364e-001 -9.8973581e-002  1.0635361e+000  6.5648521e-001  2.3241280e-001  3.0652661e-001 -1.1815781e-001  3.9812566e-001 -2.4361997e-002  4.9242142e-002  1.2762299e-001  7.0359568e-001  4.8914831e-001 -1.7777667e-001 -5.5785888e-001 -5.7442501e-001 -1.5745794e-001 -1.4283676e-001 -4.5722434e-001  5.5433807e-001  8.6506540e-001 -2.2901845e-001  4.4126648e-001 -5.9780525e-001 -2.8012614e-001  3.5498351e-001  5.3611880e-001  9.5027829e-002  1.7480445e-002 -8.6981154e-001 -5.7056864e-001 -3.8349687e-001 -2.0996539e-003  8.6535648e-002  2.8540330e-001 -3.9213113e-001 -1.9400832e-001  2.5213122e-001  1.6163863e-001  4.7242811e-001  6.7849925e-001 -4.0462911e-001 -2.6344348e-001  7.5073340e-002  1.4964312e-001 -5.4903727e-001  1.2332520e-001  4.8525896e-001 -8.1437614e-002  6.5396758e-001 -2.5521320e-001  2.6500122e-001  3.1312383e-001  3.4621203e-001 -9.6440183e-002 -2.7579493e-001  2.6217557e-001  1.5122312e+000 -6.0472537e-001 -1.6757102e-001 -1.1642850e+000 -4.2102145e-002  1.2910045e+000
 -3.2973465e-001  2.0808778e-001  3.5432540e-001 -9.6959376e-001  9.5265602e-002 -7.1274327e-002  3.1533476e-002 -6.4755871e-002 -1.8020913e-001 -1.8735467e-001 -1.6761710e-001  4.0429075e-001 -2.7821559e-001 -2.4234225e-002 -3.3114658e-001 -4.5873483e-001  1.4218107e-001 -7.4718755e-002  4.5592467e-002 -2.0897236e-001 -3.4099075e-001 -5.0971070e-001 -9.5537158e-002 -1.3769520e+000 -5.6235901e-001 -7.2853688e-001 -8.1812256e-001 -5.0505756e-001 -3.6426961e-001 -1.5047010e-001 -4.3208915e-001 -2.1348774e-001 -8.1165985e-001  8.5823375e-001 -3.6637988e-001 -2.2448760e-001 -3.5606949e-002 -4.9198679e-001 -2.5558249e-001 -1.1718200e+000  1.6358807e-001 -4.1388379e-001 -7.8463079e-001  2.1372265e-001  4.5679270e-001  4.3395179e-001  2.6622323e-001  6.3667290e-001 -3.7865373e-001 -4.8105494e-001 -9.3358663e-002 -3.4516372e-001 -1.8008991e-001 -6.7303268e-001  7.4010656e-002  2.2039461e-001  4.3715205e-002 -3.6819395e-001 -1.0546091e-001 -3.0461948e-001 -2.3461448e-001 -5.0496678e-001  3.1695104e-002 -1.6648502e-001 -5.5138335e-001  3.9410019e-002
 -2.6889087e-001 -1.4894822e-001 -3.6360350e-001 -9.6692337e-001  1.4667229e-001 -5.2672593e-001 -2.1988769e-001  7.9166696e-002  5.0951269e-002 -1.1328334e-001 -2.2779317e-001  5.8186277e-001 -2.1633517e-001 -1.3592620e-002  6.1962648e-001  7.1980088e-001 -1.3088101e-001  2.9205963e-001  5.2095496e-001  3.0903548e-001 -6.0902183e-001 -7.8663588e-001  6.7662714e-001  6.0073433e-001  1.6947285e-001 -3.0847855e-001 -3.6561689e-001 -8.1972299e-001 -8.2413287e-001  1.0540396e+000 -7.1233958e-001 -4.3345662e-001 -1.1551260e-001 -3.2650115e-001 -9.5720599e-001 -5.3308080e-001  1.2553686e+000 -4.3919765e-001 -6.2394187e-001 -2.5337646e-001  6.4107674e-002  6.4491968e-001 -1.3475378e-001  1.8196479e-001  5.6900761e-001  7.8116969e-001  1.8722106e-001  1.3142316e+000  1.4024313e+000 -3.5691267e-001  4.7128800e-001  3.9911275e-001 -4.1657486e-001 -4.4980386e-001 -4.1112204e-001 -2.7748745e-002 -2.9777835e-001 -2.7907776e-001  2.2986410e-002 -5.1605986e-001 -1.6464020e+000 -3.3626543e-001 -3.3411373e-001 -1.3178966e+000 -3.7322511e-001 -5.5977960e-001
  1.5489450e-001 -2.1659113e-001  7.5039385e-001  3.6212519e-002  2.7915233e-001  6.8353604e-002 -2.5661744e-001  3.5186775e-001  3.8937304e-001 -3.8064547e-001  3.5368992e-001  4.3367443e-002 -4.1892535e-001 -2.9759014e-001  3.7233035e-002 -3.0536734e-002  1.5579361e-001 -7.3075742e-002  2.7678850e-001  1.3344451e-001 -1.8093828e-001 -2.7052790e-001  1.1113090e-001 -5.0811759e-001  3.7461959e-001  3.5065020e-001 -7.4097675e-002  6.3130199e-001  5.3748163e-001  7.8862231e-001 -4.5280288e-001 -1.7255362e-001 -3.2701457e-001  3.9999363e-001 -1.6206013e-001 -1.0312029e-001  7.7957550e-001  3.6865483e-001  5.2098710e-001  1.3207970e-001  7.8250616e-001  1.6578601e-001 -2.2701751e-002 -5.4764003e-001  2.8213904e-001  4.6704966e-001  2.9270282e-001  5.0605451e-001  2.6316566e-001 -6.4533934e-001  2.5944422e-001  1.4178586e-001 -4.2300303e-001 -6.1463437e-001 -5.8586381e-002  5.5604291e-001  1.0738609e-003  2.2571734e-001  7.5211496e-001 -9.8425869e-002 -5.4117917e-001 -4.2118659e-001  1.1878006e+000 -5.4128488e-001 -7.2336148e-001 -4.9395537e-001
 -3.4589771e-002 -8.2994970e-002 -4.0719069e-001  8.7250535e-001  1.8668999e-001  7.6325312e-001  7.9073483e-001  3.8375133e-001  1.8784527e-001 -2.9503021e-002  1.8518010e-002 -5.7819505e-001  3.5191142e-001 -1.3901777e-001  4.1123577e-001  3.3767421e-001 -4.3636807e-001 -1.5713530e-001  1.2370914e-001  1.1577692e-001  4.3641848e-001  1.9618682e-001  1.0299029e+000 -6.4267455e-003  3.7890281e-001 -1.8710347e-001  8.8545752e-001  1.3760682e+000  7.4110044e-001 -1.9180572e-001 -4.6476195e-001 -1.5926730e-001  1.2340454e+000  1.7796734e-002 -4.0666570e-001  1.2563371e-001 -4.0958330e-001  4.1474432e-001  9.1361420e-001  1.1631846e+000  1.9116668e-001  2.7931548e-001  2.2082022e-001  1.2105463e+000  5.6644682e-001  3.7760055e-002  6.1835518e-003  2.9879909e-002  6.7653956e-002 -2.5004760e-001 -1.6864557e-001 -2.3050157e-001  4.0226369e-001  5.0580046e-001 -1.0434734e+000  7.2988052e-002  2.8532908e-001  5.0479642e-001 -2.9849944e-001  6.3090918e-001  8.4386802e-001  6.2125429e-002 -5.7128467e-001  1.2932239e+000  4.5846911e-001  4.9231201e-001
  1.2271273e+000  7.6907299e-001 -2.0856441e-001 -4.4962252e-001  9.2594024e-001  9.8436732e-001  1.0117999e+000  1.9769772e-001  6.7915611e-001  3.5654148e-001 -4.4453590e-001 -1.5985204e-001  5.7533524e-001  6.6424904e-001  2.8260430e-001  1.4739471e-001 -3.6272770e-001 -2.1224752e-001 -4.4509425e-001 -2.3658490e-001 -2.5848141e-001 -3.3509185e-001  2.4179003e-001  4.3663477e-002 -4.0436634e-002 -7.8155546e-001  1.1020394e+000  1.9001469e+000  1.3429859e+000 -5.5549586e-001  1.2094499e-002  5.5239693e-002 -6.4872345e-001  4.5726238e-001  1.8471207e-001  3.0985857e-001 -3.2091270e-001  8.2971057e-001  1.0409377e+000  1.1842675e+000 -2.5947696e-001  1.6655473e-001 -6.5063512e-002 -2.2214456e-001  8.3640125e-001 -2.0970836e-001  3.7637100e-001  5.9514058e-001  3.3083750e-001  1.1729525e-001  3.4593926e-001  2.6017578e-001  1.0556138e+000  3.3678109e-001  1.1334504e-001  3.3303399e-001  4.4442447e-001  9.9361570e-003  7.4200904e-002  7.1038307e-001  1.3891246e+000  1.3523175e-001  4.4957284e-001  5.0405661e-001  2.2462436e-001  7.1673655e-001
  5.3662082e-003  3.2448012e-001 -5.6835131e-001  2.1966452e-001  7.1387508e-001  3.8996791e-001  1.1668144e+000  5.5968856e-001  3.2495138e-002  5.8812141e-001 -8.9762223e-002 -9.3084263e-001 -1.6741544e-001  1.4777268e-001  1.9601015e-001  6.4817435e-002 -5.2616861e-001  4.0944877e-001  4.8346307e-001  6.6424915e-002 -3.8725918e-002 -5.5422786e-001 -7.9384544e-001  1.5585004e-001 -4.1469524e-001  3.1192708e-001  1.5264787e+000  1.9214303e+000  2.1229797e+000 -6.4214004e-001  4.3527125e-001  2.7652883e-001 -1.5728810e-001 -3.0849533e+000  3.9879400e-002  1.4495520e-002 -1.0127746e+000  1.7017638e+000  1.5211491e+000  1.7687950e+000  1.8036702e-001 -4.3209015e-001  2.8651779e-001  3.6879631e-001  7.6617820e-002 -2.0453784e-001 -2.5076445e-001  3.9701432e-001  6.0187075e-001  4.9644159e-001  4.7951375e-001  2.4951273e-002  6.3674216e-001  5.2018498e-002 -5.7510500e-002  5.1536646e-002  7.1171109e-001  2.7578639e-002  2.1248518e-001  1.0073349e+000 -2.1923965e-002  3.8027105e-001  1.0808463e+000 -7.5382717e-001 -2.4005164e-001  1.6804941e+000
 -4.5974277e-001  2.4101869e-001 -6.1291665e-001 -1.8341244e-001  4.7898263e-001  1.0708766e+000  1.5393121e-001 -4.6715186e-001  2.6646875e-002  6.6928255e-002  1.9540607e-001 -3.8525354e-001 -1.0100029e-002  4.6761804e-001 -2.0736207e-001 -2.3903924e-001  2.3032892e-001  6.1086977e-001 -3.7117799e-001  3.3918523e-001 -1.6153291e-001  1.3132354e-001  6.5733789e-001 -3.3824797e-001  3.2315448e-001  5.0212772e-001  6.8201194e-001  4.8930025e-001 -2.5710265e-002 -8.3964686e-002 -7.8003584e-001 -6.0824034e-001  2.3198787e-001  5.9783756e-001 -3.0577625e-001 -8.7227289e-001  2.3742725e-001  1.4431029e-001  1.8371547e-001  8.2598009e-001  4.3657620e-001 -9.8372068e-002  2.2895311e-001  2.0269721e-001  3.6498460e-001 -8.7142984e-004  1.6516806e-001 -7.6043273e-002  5.3110685e-001  2.3740383e-001  2.5840110e-001 -1.8357144e-001  4.2845582e-001  1.3095264e-001  2.5932593e-002  3.2646174e-003 -3.0057547e-001 -6.8755151e-002 -4.3436531e-001  1.8403800e-001  8.2175158e-001  9.3924647e-002  1.3898930e+000 -4.6038544e-002  4.2718821e-001 -3.7086586e-001
  3.4953836e-001  3.4584972e-001 -1.8619199e+000 -6.8472884e-001 -3.0716650e-001  2.5044890e-001  7.2045538e-001 -7.6547113e-001 -3.1912767e-001 -5.7896756e-001 -4.5484048e-001 -6.0428839e-001  2.7325917e-001  2.5146526e-001 -4.0966989e-001 -5.5933312e-001 -6.8928976e-001  5.9266516e-001  1.1744212e-001  2.6589374e-001  2.6773792e-001 -7.3068459e-001  1.0470325e+000  6.2159853e-002 -2.5506617e-001 -1.1351883e-001 -2.5331142e-002 -2.2067125e-001 -3.4800398e-001 -7.6489514e-001 -4.9882124e-002 -3.9591558e-001  1.8596671e-001  9.4964638e-001 -4.4946809e-001 -1.3817811e-001 -3.6557929e-001  3.8039503e-002 -5.6732313e-002 -3.5570323e-001 -8.3829685e-002  2.1972369e-003 -2.9258703e-001  1.0757049e+000  6.1607742e-001  3.0877295e-001  8.5268696e-002  8.9488223e-001 -1.7881655e-001  2.7330187e-001 -1.7858982e-001 -6.4149475e-001  5.7219389e-001 -2.9883957e-001  1.7235722e-001  1.3973505e-002 -2.4774668e-001 -9.5002279e-001 -7.9422187e-001  4.0507926e-001  1.3966252e+000 -3.7865751e-001  1.5991281e+000 -1.6137008e-001  5.8464859e-002  3.2905985e-001
  7.5141602e-001 -2.1048941e-001 -1.3827659e+000  2.5376961e-001  2.4840201e-001  9.7489126e-001  1.5502975e+000  2.6242934e-002  5.8322117e-001  1.9804217e-001  6.0780604e-002 -1.3394551e-001  2.3093210e-001  2.2710376e-001 -3.2283361e-001 -3.2866733e-001 -4.9726770e-001  5.5114270e-001  1.5735786e+000  2.8968289e-001  1.6409642e-001 -9.3166924e-001  9.9468262e-003 -2.2944490e-001 -2.6474864e-001 -1.4798759e-001  1.0010320e+000  8.8707817e-001  6.7517425e-001 -5.0652477e-001  2.9162091e-001 -5.3348121e-002 -4.9393761e-001 -9.4447439e-002 -1.9616095e-001  2.9571715e-001  4.0749826e-001  1.1990708e+000  1.2643771e-001  9.0379457e-001  3.5231705e-001 -1.6939994e-001  3.9387432e-001  4.4719113e-001  1.6961818e-001  6.7791939e-001  3.5868186e-001  5.6297955e-001  4.1301926e-001 -3.5112826e-001 -9.2136623e-002 -2.2837237e-001  5.1056362e-001 -4.2372795e-002 -9.2593900e-001  1.7626033e-001  6.5490716e-001 -4.5400058e-001 -2.3088978e-001  1.3472796e+000  1.4207225e+000 -2.3676580e-003  1.3645025e+000 -9.5708803e-002  6.6761626e-001  2.3687837e-002
 -2.9739891e-002  3.2579317e-001 -1.3604944e+000  4.3493060e-001  1.7940065e-001  1.1993717e-001  6.8311554e-001  4.5957232e-001 -1.1073693e-001  1.9470089e-001 -8.7548606e-001 -5.1050491e-001  1.8948520e-001 -3.2121157e-001 -5.1718327e-001 -3.5989484e-001 -1.2627874e+000 -4.2458931e-001  3.4282037e-001 -1.7365831e-001  3.3803004e-001 -7.6142426e-001  2.5167455e-001  9.8457750e-002 -5.1483694e-002  1.8467103e-001  1.2275400e+000  2.0906932e+000  1.1640424e+000  8.0567753e-002  3.3527322e-001  2.9343837e-001 -2.1665468e-001  4.6807893e-002 -5.2283035e-001  7.3414035e-001  6.1898432e-002  7.5149972e-001  9.7094235e-001  8.7128784e-001  3.8375268e-001  2.1658491e-001  8.3557143e-001  4.2943693e-001  2.9202097e-001 -1.1140550e-001  6.7131135e-002  5.6837602e-001 -2.2454227e-001  3.0997215e-002 -3.7544732e-001 -3.2584647e-001 -3.0479113e-001 -4.2794763e-001 -8.6315473e-001  1.0096478e-001  5.7149220e-001 -1.7125650e-002 -3.2860978e-001  7.4900104e-001  3.6632462e-001  2.9411637e-001  8.8935677e-001 -4.2355654e-001  4.1100962e-001  8.2221417e-001
 -8.7607011e-001 -4.7503735e-001 -1.5842143e+000  5.1596861e-001  1.0101509e-001 -1.0331384e+000  5.8928765e-001 -2.4901471e-001 -2.9135404e-001  1.4825480e-001 -1.0952564e+000 -3.3177039e-001 -2.5881748e-001 -5.7965206e-001 -6.5925793e-001 -7.6553630e-001 -5.4280103e-001 -1.9372753e-001  4.1503665e-001 -2.6867963e-001 -4.3175735e-001 -9.3188458e-001 -4.8766978e-001 -5.8400782e-001 -2.5287587e-001 -3.9295314e-001  9.0023720e-001  1.1289786e+000  5.7238922e-001 -7.7841185e-001 -3.4275586e-001 -3.2373626e-001 -7.0829253e-001  1.6173625e-001 -2.3793405e-001  4.8793176e-001 -4.6998162e-001  3.4531531e-001  5.8771491e-001  3.7718626e-001 -2.6969046e-001 -3.7672663e-001 -3.3464240e-002  2.2699106e-001 -5.1220586e-002 -2.6250085e-002 -1.3616000e-001  1.9973427e-001 -5.3245378e-002  7.4204072e-001 -4.3869074e-001 -3.1160096e-001 -3.3548426e-001 -2.1466172e-001 -5.1675632e-001 -5.4000252e-002  4.6424274e-002 -3.0199608e-001 -2.8543267e-001  6.8615455e-001  2.8314221e-001  2.7447928e-001  1.0445969e+000  2.9270862e-001  7.0593629e-002  2.4955392e-001
  6.3943598e-002 -5.8449580e-001 -1.2301139e-001 -1.5546242e+000 -3.2611195e-002 -7.1267433e-001  4.3490744e-001  6.2221201e-001  9.5390865e-002  7.4451157e-001  3.7684562e-001  5.5767220e-001  5.1881147e-001  3.4915301e-002  9.5081012e-002 -2.3592542e-001  4.5092163e-001 -1.3413770e-002  4.5463154e-001  2.0632028e-001  1.9439733e-001 -3.4084937e-001  1.5006090e-002 -4.1268740e-001 -3.2728626e-001 -9.3951664e-001  2.3859806e-001  3.0306257e-001  9.5951393e-001 -1.0782833e+000  2.5013466e-001  1.9607591e-001  5.0166625e-001  1.0765250e+000  3.7194462e-001  2.0343355e-001 -5.7728069e-001  2.6260414e-001 -2.1188836e-002 -1.1737190e-001 -4.5674831e-001 -3.3292183e-001 -7.9036141e-001  1.1531208e-001  3.7309683e-001  9.8636263e-001  8.3092527e-001  5.7342850e-001  1.0846644e+000  2.2991971e-001 -4.8389056e-001 -5.4487870e-001 -2.7455257e-001  6.4181350e-001 -1.6518567e-001  3.5306365e-001  6.7709327e-001  4.1678342e-001  5.9471681e-001  4.8176359e-001 -1.3366369e-001  3.8127112e-001  2.5080817e-001  3.8907739e-001  7.4113707e-001 -3.0654895e-001
 -1.4663185e+000  2.2389276e-002 -3.2970775e-001  3.9171108e-001  2.1098215e-001 -2.9942107e-001  2.0399419e-001  8.5724476e-002  7.3289890e-001 -1.3414757e-001 -6.7419380e-001  2.9146444e-001  2.4846598e-001  3.3425083e-001  1.3675674e-001  2.6957106e-001  2.4618826e-001 -2.6898677e-001  6.0235899e-001 -3.5408969e-001  2.1836386e-001 -3.5563433e-001 -4.9849114e-001  2.3304372e-001  4.3589525e-002 -5.4742637e-001  5.0467144e-001  5.7421679e-002  1.7786128e-001 -1.0174736e+000  3.3662438e-001  8.4815182e-002 -6.8810791e-002  2.8548403e-001  1.9409001e-001  2.5304386e-001 -4.0676095e-001  5.9633530e-001 -1.1815697e-001  4.2081718e-001 -7.3412165e-002  4.0226442e-001  6.9826812e-002  5.2932654e-001  3.3625119e-001  3.4885675e-001  5.5417143e-001  1.9447000e-001  7.1405458e-001  5.7530960e-001  3.5953667e-001  2.9588668e-001  6.9013410e-001  5.5158527e-001  1.2674958e+000  6.1560979e-002  8.8233766e-002 -5.8959645e-001  4.8952893e-002  1.9381271e-001  1.0603298e+000  1.4860529e-001  2.3802010e-001  9.7625424e-001  4.2673215e-002 -1.3701898e-001
  1.7922343e+000 -6.8738844e-001 -4.6572180e-001  1.5637041e-001  6.0329637e-001 -1.5878940e+000  1.1773044e+000  1.4000094e+000  3.5828338e-001  6.5862888e-001 -7.3089873e-001 -5.5329530e-001  1.2664885e-001  9.7197450e-002  7.3971552e-001  8.4951204e-001 -9.7276424e-002 -3.8194391e-003  7.1035577e-001 -1.3343569e-001  5.2004511e-001 -7.6298088e-001  9.0221912e-001 -1.3136000e+000 -8.3486594e-002 -8.7683095e-001  1.1560163e+000  6.1818355e-001  9.6002043e-001 -3.2207398e-001  1.1045386e+000  1.2874152e+000  9.8891694e-001  3.7844293e-001  1.0943706e+000  1.6815150e+000  1.5271484e-002  1.0189915e+000  7.0730869e-001  1.2280890e+000 -6.0909146e-001  4.8621626e-001 -6.8500820e-001  1.1344436e+000  6.2251552e-002  6.1657389e-001  8.7527122e-001  7.6701309e-001  6.2532999e-002  9.8388963e-001  8.0865149e-001  7.1059736e-001 -2.3261411e-001 -6.8949845e-002  2.8035914e-001 -6.9937347e-002  1.4567940e+000 -1.0402741e-001  1.6686826e+000  8.5491872e-001 -9.1022148e-001  3.4361082e-001  8.2504063e-001 -2.3156156e-001  1.1020726e+000  1.5116130e+000
  8.2684133e-001  4.7566932e-001  3.6594080e-001  6.8462085e-001  3.9318363e-001 -5.9398203e-002  5.5867896e-001  4.1828978e-001 -2.3769267e-001  5.5201218e-001  8.8077192e-002  3.8718390e-001  2.5665466e-001  6.6376385e-001 -2.8761918e-001 -1.1696979e-001  5.3954847e-001  6.1167313e-001  6.9339446e-001 -8.9010862e-002  3.4173448e-001 -1.6020095e-001  6.7087619e-003  3.8063336e-001  1.3746979e-001  6.6947879e-001  5.1084493e-001 -2.4621070e-001  2.9379429e-002 -3.3044545e-001  4.7628235e-001  6.1654062e-001 -3.0205012e-002  1.2352372e-001  7.7171664e-001 -2.4124852e-001 -4.8528011e-002  6.5991990e-001  1.6255775e-001  4.8443610e-001  4.7282656e-001  1.4458276e-001  8.0818410e-001  8.2500220e-001  1.8465760e-001 -6.7460871e-001  3.6098488e-002 -3.4060252e-001  4.9051739e-001  5.6429018e-001 -1.2644394e-001 -1.1851346e-002  2.6659459e-001  4.1706535e-001  1.3384791e+000  2.6779862e-001 -4.6708846e-002 -9.6391737e-002  6.0225530e-001  4.8320551e-001  3.2210524e-001  6.5730694e-001  9.7346007e-001  2.0750075e-001  8.3022493e-001 -3.8018255e-002
 -2.2035279e-002 -5.0362938e-002  2.1402678e-001  7.0032586e-001  6.1275409e-001  7.7987620e-001  9.9523139e-001 -7.9770416e-002 -4.0031957e-002  2.5154280e-001  1.1744276e-001  5.8525340e-001  3.5016794e-001  1.4685726e-001 -7.7873435e-001 -3.3808065e-002  1.9588994e-001 -4.1271289e-001  3.2037491e-001  3.8410485e-002  1.0409386e+000  3.5121492e-001  4.1367520e-001  1.3549810e+000 -6.2185594e-002  4.6765603e-001 -1.5814508e-001 -9.0331611e-002 -3.4986485e-002 -5.1360115e-001 -3.6710979e-001  3.1931632e-001 -8.8389653e-001 -3.1975297e-001  3.5684685e-001 -5.5507970e-001  2.1479993e-001  6.4062952e-001  3.3290908e-001 -2.6177593e-001  2.2500160e-002 -2.7224581e-001  1.7990905e+000 -2.5936256e-001  7.6940626e-002 -3.0467514e-001 -3.9007934e-001 -2.5991358e-001 -4.2887851e-001  1.3273471e-001  6.9201436e-002 -1.8955208e-001  6.2342851e-001  2.7039189e-001  8.4134513e-001  2.4865059e-001  2.5452531e-002  1.2086407e-001  1.3661495e-001  5.2457470e-001  7.5891569e-001  3.5398826e-003  4.5232639e-001 -3.2179080e-001  6.0846204e-001  1.8012367e-001
 -1.2892730e-001  4.0392101e-002  1.0304233e+000  3.7825237e-001  5.0191607e-001  6.4287085e-001  2.2331472e-001  2.4362099e-001  1.1686128e-001  6.2966699e-002  3.1066341e-001  5.7746892e-001  2.7284806e-001  5.2638268e-001  1.4542912e-001  8.2853637e-001  2.6675678e-001  5.3737857e-002  1.3806564e-001  8.4043530e-001  2.3944081e-001  3.5125182e-001  9.0484028e-001  1.0276414e+000  6.2306834e-001  8.9173074e-001  7.6741900e-001 -6.0203979e-002 -5.5972882e-002  2.4720980e-001 -2.2147641e-001  1.6507401e-001  2.2034553e-001  9.7398971e-001  4.8755710e-001 -3.8799140e-002  9.5656978e-001  1.8915943e-001  4.5480948e-001  6.3571304e-001  1.0654321e+000  4.8465932e-001  1.1578159e+000  1.2017842e+000  2.9042723e-001  2.1138433e-001  6.9411984e-001  4.7752142e-002 -1.3278082e-001  2.5894209e-001  3.1879902e-001  2.5627182e-001  1.4412178e-001  3.1713764e-001  1.1719755e-001  2.1866470e-001 -2.4641885e-001 -2.5091323e-001  3.3492168e-001 -1.5029360e-001  7.6194117e-001  1.5222729e-001  6.5112480e-001 -4.7349445e-001  5.0711093e-001 -5.3374875e-001
 -1.4885775e+000  1.1775360e+000  5.4307694e-001 -3.5468366e-001  3.4295564e-001  2.1421900e+000  2.8236991e-001  5.2316437e-001  2.4944666e-001 -2.3946493e-001  8.3601090e-001  8.6917382e-001  5.0788017e-001  8.9295790e-001  8.3516501e-001  1.0171648e+000  3.9453952e-001  9.7794109e-002 -1.7152153e-001  7.8620512e-001  8.7756823e-001  1.9214524e-001  7.3258440e-001  1.3566655e+000  8.6143227e-002  1.2131378e+000  1.2528595e+000  8.9337102e-001  7.6864683e-001  1.4594524e+000  1.2452799e-001  2.0196979e-001  1.5214796e-001  1.0634871e+000  3.5269492e-001 -4.2857585e-001  1.6631369e+000  5.0304004e-001  1.4106215e+000  1.0144829e+000  1.1523590e+000  2.0720087e-002  1.6811898e+000  2.5191282e-001  7.1272531e-001  6.4321105e-001  9.0471446e-001 -2.2375706e-001  1.8550070e-001 -2.0050466e-001  3.4968850e-001  1.9186232e-001  4.8249445e-001 -3.1763046e-002  6.3427135e-001  3.1630971e-001 -5.6422027e-001 -4.4165765e-001  3.2623202e-001 -3.0427131e-001  1.5883894e+000 -5.9425466e-001  1.9846025e+000 -4.1533465e-001 -3.2043871e-002 -9.3057694e-001
 -7.9794101e-001 -2.7047983e-001 -2.6831732e-001 -8.7776114e-002  1.8061927e-001  1.7179795e+000 -1.6659817e-001  4.4767983e-002  2.8201819e-002 -3.9065554e-001  5.6272481e-002  7.8783090e-001  4.1819635e-001  7.6129904e-001  6.1529267e-001  4.9893600e-001 -1.3915097e-001  3.7264810e-001  1.0854799e+000  2.0180121e-001  3.5022732e-001  3.7634117e-001 -1.5577415e-001  1.2271751e+000 -6.6677293e-002  3.6499544e-001  2.7462045e-001  1.5116028e-001  3.7528642e-001  1.3876458e+000 -9.6980752e-002 -1.3134103e-001 -6.8584697e-001  4.9734316e-001 -1.7866275e-001 -5.9371173e-001  1.0288420e+000  4.8780867e-001  4.3890927e-001  4.8719516e-001  4.3839304e-001  3.3727622e-001  1.3851275e+000 -4.0114869e-003  2.4220745e-001  4.1691835e-001  5.4828360e-001  4.2427856e-001  3.7905335e-001  2.5080916e-001  4.2188608e-001  7.3260221e-001  8.5845085e-001  1.0114989e-001  1.7912692e+000 -8.1306871e-002 -8.1530778e-001 -4.8741186e-001  2.3144142e-001 -5.7564906e-001  1.2364563e+000 -1.1379221e-001  7.5840054e-001 -4.7641904e-002 -3.4489981e-001 -4.1460312e-001
  1.9756666e-001  2.4644447e-001  2.4556823e-001  8.4117948e-001 -4.0042831e-002  1.7693514e+000  5.1462989e-001  2.6383303e-001  1.0888123e-001 -2.3190746e-001  9.4054876e-001  1.0083724e-001  2.5272676e-001  3.8303320e-001  1.0365101e+000  4.8173205e-001 -4.1094394e-002 -5.6967125e-002  2.3282808e-001  3.5202570e-001  7.3785832e-002 -3.7797060e-001  1.5889772e+000  3.6712329e-001  7.3011103e-002  4.2955751e-001  1.9382050e-002 -4.7224956e-001 -1.1347270e-001  7.9422224e-001  8.9896711e-002 -1.7711478e-001 -1.8702300e-001  8.1014926e-001  1.1288492e-002  4.8564140e-001  3.2960420e-001  2.3201659e-001 -1.9147774e-001  2.1914895e-001  3.6813891e-001  1.7337385e-001  3.0485792e-001  1.0233776e+000  3.4218935e-001  5.3116724e-001  4.2247588e-001  1.1495518e+000  3.1767291e-001 -1.9688284e-001  2.5196100e-001  4.1658323e-001  3.0826618e-001 -4.2289999e-001 -2.0504805e-001  3.6794596e-001 -3.4499844e-002 -7.5738120e-001 -1.1026614e-001  2.1999562e-001  1.4125909e+000 -2.4848667e-002  1.5100659e+000 -3.7323468e-001  2.5820796e-001  3.2109074e-001
  4.4671499e-001 -4.3915370e-001  7.3303025e-001  8.7074871e-001  4.0453141e-002  1.4984112e+000 -1.0849391e-001 -3.8341768e-002 -1.2520883e-001 -3.1173140e-001  5.2707739e-001  3.5367047e-002  3.4555600e-001  6.0720842e-001  8.6751614e-001  8.3496598e-002 -7.7224154e-002  1.7496882e-001  1.2145789e-001 -2.1176275e-001 -2.7619410e-001 -3.6840062e-001  3.9646276e-001  5.2113833e-001  1.5772980e-001  1.6376681e-001 -6.2602514e-001 -5.1076610e-001 -9.0794097e-001 -3.0560590e-001 -5.8403275e-001 -2.2777648e-001  2.3059221e-001  3.1422392e-001 -1.6885113e-001 -4.0564041e-001 -4.4828063e-001 -2.8052252e-001 -9.5039328e-001 -8.5161445e-001 -1.4391741e-001  5.1008431e-001  8.4784960e-001  8.7806109e-001  3.1403518e-001  5.0008186e-001  5.0719087e-001  1.0733004e+000  2.7404319e-001 -2.1488492e-001 -1.7136643e-001  3.4806662e-001  4.5606549e-001 -4.3541207e-001 -2.3040146e-001  1.4623973e-001  1.4924335e-001 -7.5073881e-001 -1.5018777e-001 -1.8963438e-001  1.3291049e-001 -4.6891663e-001  9.1243876e-001  4.1369131e-001 -3.8560197e-001 -1.4171644e-001
 -2.6478689e-001 -2.1548576e-001 -1.1398776e+000 -1.6325337e-001  2.1744892e-001 -2.0747443e-002  7.9450773e-001  4.5557139e-001 -1.3383669e-001  7.6489560e-002  4.2128361e-001 -1.0155316e+000  1.2364044e-002  1.3343110e-001  6.9698331e-001  6.0745063e-001 -1.2597592e-001  1.0800928e-001 -6.5351429e-002  4.1795012e-001  1.8838724e-001 -7.8912106e-001  7.3383130e-002 -1.7230897e-001 -2.3088789e-001 -5.2812222e-001  8.2057385e-002 -5.7372014e-001 -8.4349294e-002 -6.6966828e-001 -8.3152590e-002 -1.2533662e-001  1.6427017e-001  6.4077265e-001 -2.0635993e-001  1.2667947e-001  1.4208506e-002  7.5599708e-002 -6.4877755e-001  1.3457572e-001 -3.7359756e-001 -7.5389919e-002 -6.7068843e-001  3.2973341e-001 -2.4079174e-001 -1.7744165e-001  5.9830124e-001  2.7970510e-001  9.8017572e-002  1.7052182e-001  4.1265708e-001  1.6272532e-001  2.2941260e-001 -5.9019313e-002 -4.5110065e-001 -7.1878175e-002  2.9893738e-001 -3.5591424e-001  2.3791521e-001  7.2393507e-001 -1.5108811e-001 -1.7799507e-001  6.5982978e-001 -5.0796740e-001 -3.2990509e-001  2.2285927e-001
  8.7961986e-001 -4.2220171e-001 -2.6669101e-001  3.6361928e-001  6.1684528e-001 -6.0296183e-001  1.1586326e+000  1.2492541e-001  3.3366881e-001 -9.7799939e-002 -8.2047096e-001  2.2463760e-001  1.2833686e-001  3.4045647e-001  2.2371609e-001  6.1740840e-001 -5.5066396e-001 -6.6558907e-001 -3.3746344e-001 -5.8766322e-002  2.6475973e-001 -7.7634076e-001 -6.9501242e-001 -1.1246888e-001 -2.6920591e-001 -5.0908986e-001  3.0431296e-001  6.2672595e-001  9.3509080e-001 -5.6461526e-001 -2.4467179e-001 -9.2975621e-001 -1.3098572e+000 -6.5704912e-001 -6.3646517e-001 -2.3030901e-001 -7.4087504e-001  6.7525155e-001  8.7618710e-001  3.9961193e-001 -8.7876765e-001  4.9547932e-001 -6.7795163e-001  1.0806856e+000 -4.6022499e-001  7.5259617e-001 -6.0444130e-002  6.4256840e-001 -3.1459376e-001 -2.9916074e-001 -1.8328650e-003 -7.5417000e-002 -2.1131247e-001 -8.2198890e-001  4.9601249e-001 -7.4727258e-001  4.2695548e-001 -5.0742163e-001 -2.4688833e-001  8.9481282e-001 -9.4284000e-001 -7.4523437e-001  4.6709960e-001  4.4046606e-001 -7.4944506e-001 -2.9468509e-001
 -1.4676691e-001  2.7146476e-002  2.4537430e-001 -9.1100380e-001 -2.0962563e-001 -1.1268930e+000  5.0919928e-001 -2.5924524e-001  3.2248961e-001  1.9762272e-001 -4.3394373e-001 -2.1374509e-001  1.4622651e-001  1.8262436e-001 -3.3924008e-001  1.1937602e-001  9.6113897e-002  3.2592375e-001 -2.8225117e-002 -1.4919313e-001  9.7121714e-002 -4.6798252e-002 -3.5135157e-001  5.9892112e-001 -2.5878612e-001 -3.6312309e-001 -8.5238303e-001 -7.5217812e-001 -2.1131759e-001 -7.5726554e-001 -3.2482260e-001 -5.0104069e-001 -2.1212388e-001 -3.6709838e-001  1.2988994e-001  3.5946436e-001 -9.2130405e-001  1.6571873e-001 -2.1401871e-001 -5.7824329e-001 -8.6279018e-001  1.1118241e-001 -8.9868592e-002 -1.2542580e-001 -1.5817779e-001  2.8518722e-003 -5.6176396e-002  4.5845673e-001 -8.3213592e-002 -8.2819146e-002 -2.1574668e-001 -4.2980005e-001 -4.9459202e-001 -7.7373342e-002  1.0082224e+000 -8.2206547e-001  2.5880851e-001  7.5226231e-002 -2.2563748e-001  3.2778440e-001 -6.4632863e-001 -4.8707503e-002 -9.3424686e-001  6.9482319e-001 -3.1322005e-001  6.9744341e-002
 -1.7495616e+000 -4.4358783e-001 -1.1026692e+000 -7.5179128e-002 -6.7198888e-001 -4.6754000e-001 -3.8818634e-001 -1.6979348e-001 -3.5627119e-001 -5.2454632e-002  1.0883122e-001  2.0041626e-001 -6.8038393e-002 -1.1493858e-001  7.7691505e-002  4.5383337e-001  6.0863931e-001  3.9604890e-001  1.3349698e-002  1.3659105e-001 -7.3760106e-002  4.1879009e-001  2.6471144e-001 -2.0924551e-001  2.2633785e-001  3.2616026e-001 -8.5967832e-001 -6.5645438e-001 -2.8816095e-001 -3.0307480e-002 -5.7747446e-001 -1.0796387e+000 -1.7555026e-001 -5.6803905e-001 -5.1806921e-001 -3.7684510e-001 -2.6527220e-001 -4.3899612e-001  5.5726835e-001 -4.6863202e-001  4.3213579e-001  4.1325588e-001  2.1989194e-001  2.7580549e-001  2.7718631e-001  4.1345502e-001  2.4564490e-001  8.3082795e-001  1.2770465e-001  8.0996036e-002  5.9056594e-001  1.3179308e-001  3.1694915e-002  2.0491209e-002  4.3916842e-001 -4.0397789e-001 -3.8962566e-001 -4.1115816e-002 -1.6129841e-001 -4.0213997e-001 -9.6620151e-001  3.2424592e-001 -8.6939713e-001  7.2458498e-001 -1.6473783e-002 -2.5617971e+000
  5.5880915e-001 -1.4376285e-001 -3.0040218e-001  9.6164391e-001  4.4954814e-002 -4.6958610e-002  5.3772592e-001  1.1546013e-001 -5.5790859e-002  1.3608676e-001 -7.9997832e-002 -2.6988140e-002 -3.7848473e-002  2.7205041e-003  1.0160325e-001 -1.8831804e-001 -4.1050700e-001  5.3858875e-002  2.6583768e-001  4.3395909e-002 -4.6473973e-001 -5.2630832e-001  4.0382452e-001  1.5013240e-001 -2.9900895e-001  1.1032031e-001 -4.4146444e-001  9.7044527e-002  2.3062193e-001 -5.4622866e-001 -1.9523384e-001 -3.8238568e-001  2.8344151e-001 -7.5535906e-001 -6.3333440e-001 -1.2242469e-001 -5.8399421e-001  4.6322184e-001  3.0586520e-001  1.9199180e-001  2.6402302e-001  5.0405398e-002 -2.1693201e-001  3.0659742e-001  1.5356397e-001  2.6783867e-003 -3.1553389e-002  8.8885747e-001 -1.0771804e-001 -5.6096760e-001  4.3432778e-001  4.9487509e-002  3.6971419e-001 -2.4519215e-002 -8.1707997e-002  2.2108479e-001  1.5047393e-001 -1.9371932e-001 -3.9131839e-001  8.2122884e-001  4.6847258e-001 -9.7870139e-002  4.7544755e-001 -1.7733142e-001 -1.7309497e-001  8.6870955e-001
 -5.6028220e-001  2.6655217e-001  7.5286722e-001  4.4088636e-001  1.5435585e-001  7.9589192e-001 -1.5246255e-001  5.9090313e-001  4.5253578e-002 -2.3388896e-001  2.0551683e-001  8.1427820e-001  2.9855708e-001  4.5281360e-001  3.9887315e-001  3.5696807e-001 -2.6341875e-001  2.8140880e-001 -5.2703787e-001  3.3482138e-002  2.6252606e-003  8.5812684e-002  3.3407913e-001  1.9508265e+000  4.1963863e-001  9.3386318e-002 -2.1030521e-001 -3.2919047e-001 -8.1289399e-001  2.2506121e-001 -6.5667263e-001 -5.7859179e-001 -7.2844466e-001 -1.0189164e+000 -5.9035082e-001 -6.6522120e-001  2.8829040e-001 -6.1503915e-001  2.9310475e-001 -1.8513204e-001  3.0901560e-001  3.9273429e-001  2.4606218e+000  3.5668444e-001  6.9084487e-002 -2.2000832e+000 -8.1141368e-002 -8.7061070e-001  6.2241627e-001 -4.9333962e-001  2.6787612e-001  7.8681101e-002  6.4524283e-001 -1.2682167e-001  5.1438220e-001  1.5278178e-001 -7.2590061e-001 -2.8332594e-001  1.6350988e-001 -4.1770281e-001  6.7166299e-001 -3.3933011e-001 -6.3982824e-002  7.1090442e-001  6.1006511e-002 -6.1502529e-001
  4.4148975e-002 -6.2087201e-002  7.9070009e-001  1.2407711e+000 -2.2385058e-001  7.0580301e-001 -3.5310119e-001 -5.0806285e-001 -3.6990145e-001  5.8711360e-002  2.6178439e-001  3.1726188e-001 -1.1694056e-001  5.7425029e-001 -8.3272827e-001 -7.3134439e-001 -3.8752926e-001  6.4245415e-001 -3.2407908e-001 -1.9484869e-001 -6.9538433e-001 -9.7349010e-002  1.2900829e-002  2.3972896e-001 -3.7929335e-001  8.0354162e-001 -4.0108202e-001 -3.6526496e-001 -5.3488209e-002 -1.2944118e+000  5.0683250e-001 -6.0970482e-002 -1.2366108e-001  2.9064991e-001 -3.0083646e-001  2.3319307e-001 -7.9308345e-001 -1.5592547e-001  1.0738687e+000 -3.6043154e-001  1.5565963e+000 -2.6826666e-001  2.2691353e+000 -3.1496641e-001 -2.4084370e-001 -1.8895755e+000 -2.7973483e-001 -1.0230018e+000  4.2663021e-001 -1.1614579e+000 -4.5658645e-001 -9.8497091e-001 -1.0659995e-001 -2.6017018e-001  5.9337989e-001  8.4438609e-002 -6.8324549e-001 -4.8791984e-001 -6.1339462e-001 -2.7811090e-001  1.0681359e+000 -3.0022923e-001  8.9492837e-001 -1.0111859e+000 -5.1808906e-001 -8.6842362e-001
  1.9431974e+000 -3.6000153e-001  1.1068300e+000  1.2580635e+000 -7.4673083e-002  1.6818495e-001  7.7535937e-001 -3.9484677e-001 -3.4407315e-001  4.6083572e-001 -7.3502336e-002 -3.9728448e-001  2.4638860e-001  2.7024866e-001  2.0127331e-001 -2.6936503e-001 -5.9310708e-001 -6.2042930e-002  2.0374987e-001  5.0942918e-001  1.1114753e-001  1.1027493e-001 -3.2446072e-001  3.0983719e-001 -2.1794101e-001 -2.8764112e-001  5.8093426e-001  1.0269511e+000 -1.5695917e-001 -5.7091444e-001  9.4284245e-001  7.8241875e-001 -3.8962648e-001  6.2512843e-003  1.0760695e+000  1.1480503e+000 -5.4554980e-001  6.4031872e-001  3.2495770e-001  6.4779835e-001 -1.1075853e+000 -1.3793089e-001 -1.5011638e-001 -3.4982334e-001 -4.9402347e-001  4.6345699e-001  3.7506455e-001 -5.5284341e-001 -6.8159993e-002  6.5790092e-001 -8.2882422e-001 -1.9337375e-001  8.8207903e-002  3.5881032e-001  4.1709979e-001  3.0507682e-001  8.9839488e-001  1.2261041e-001 -5.0900745e-002  6.1162031e-001  2.3338324e-001 -4.8092584e-002 -5.8657326e-001  1.7190782e+000 -4.9034699e-002 -1.1210186e-001
 -2.6372386e-002  3.6581871e-002  1.5740356e+000  7.2613650e-001 -6.5730675e-001  9.6563078e-001 -2.6906043e-001 -2.5264183e-001 -1.7101591e-001  4.3351939e-002 -1.0350839e+000 -7.1026639e-001 -6.5550019e-001 -3.2776411e-001  4.6323231e-001 -2.2916601e-001 -5.6656765e-001 -1.0521215e+000 -9.4849968e-001 -8.4257781e-001 -8.2575323e-001  2.6478149e-001 -9.1781679e-001 -1.2890588e-001  2.1748778e-001 -3.4503532e-001 -1.8132878e-001 -1.4645602e-001 -3.4898871e-003  1.4834184e-001  1.0195011e+000  8.4825282e-001 -1.4448715e-001 -4.8342827e-001  1.1699832e+000  1.3735612e+000  1.7422961e-002  5.2606614e-001 -3.8452333e-001 -4.1554509e-001 -3.6374696e-002  6.8748727e-001 -1.2057616e-002 -5.8128514e-001 -1.5266835e-001  3.3833135e-001 -1.0878397e+000 -5.5981815e-001 -6.1346185e-001  1.0718693e+000 -2.6937495e-001  8.1976979e-002  5.3767398e-001  1.8080934e-001  6.7992644e-001 -3.8514829e-001  5.8502695e-001  3.2894677e-001 -3.9526392e-001  2.4379736e-002  1.1549730e+000  5.9768026e-001 -3.6853436e-002  5.9567818e-001  9.3587522e-001  1.0426088e+000
 -1.8156475e-001 -1.9724366e-001  3.5333135e-001 -6.3947486e-001 -1.4595527e-001 -2.4884629e-001 -6.1597194e-001 -9.9732210e-001 -4.0178343e-002 -3.3439873e-001 -1.0630239e-001  2.5159075e-001 -3.1869484e-001  3.0282331e-001 -1.1825403e-001 -3.2256456e-001 -2.6718593e-001  1.4162576e-001 -5.0618057e-001 -2.7053464e-001  1.7831816e-002  5.0738421e-002 -1.1198763e+000 -1.3347817e+000  2.0401409e-002 -5.7438029e-001  1.6070702e-001  2.8929271e-001  3.0499865e-001 -4.9385367e-001  3.5589195e-001  6.8078327e-002  9.4997324e-001  3.3652936e-001  4.3855128e-001  2.7475917e-001 -5.4718889e-001 -6.2574507e-002 -4.0500708e-001 -2.3334659e-001 -6.4300674e-001  1.3525144e-001 -1.1346921e+000 -9.4025035e-001  1.7893198e-001  6.9001416e-001 -5.7778834e-001  4.2709136e-002 -6.4855317e-001  2.2181190e-001 -5.8678048e-001 -6.3819951e-001  1.3599214e-001  3.9059364e-004 -6.9977331e-001  4.9656638e-002 -7.7902958e-002  7.3340130e-002 -1.4487936e+000 -5.6383904e-001 -3.2291642e-001  5.9167743e-001 -6.1942833e-001  6.1250618e-001 -7.0732634e-002  2.9441983e-001
 -1.6267070e-001 -1.2176972e+000  1.6012615e-001 -4.3864815e-001 -3.1807481e-001  5.3471355e-002 -7.7625249e-002 -4.0152002e-001 -5.7216186e-001 -8.6609311e-001 -8.1045661e-001  1.6225018e-001 -5.3469711e-001 -1.2815503e-003 -2.2118844e-001  1.6588686e-001  2.2343052e-001 -5.5768253e-001 -1.0708630e+000 -7.0065459e-001 -6.9537818e-001 -4.0402762e-001  6.8061560e-002 -3.8395666e-001  5.7238799e-001 -5.0921759e-001  1.2751280e-001  2.5192134e-001  5.5191738e-001  5.4305483e-001 -4.1412317e-001 -3.1078871e-001 -3.2326604e-001  2.1401150e-001 -1.2114112e-001 -7.2905967e-003  9.0704653e-001 -1.5380732e-001  3.6313450e-001  2.9428237e-001  8.2096701e-002  4.3161754e-001 -8.0500895e-001  1.0461604e-001  9.7222502e-002  2.9693194e-001 -6.2869055e-001 -2.4333427e-001 -4.7044891e-001  7.4573002e-002  5.6569959e-001  9.2726814e-001  1.8164338e-001 -8.5848402e-002  1.0859969e+000 -5.6887504e-003 -7.9288243e-001  1.3246387e-001 -2.6158786e-002  9.4367466e-002  4.9186505e-001  2.1073444e-003  2.5438954e-001  6.8667133e-001 -1.4243998e-001 -2.3973932e-001
 -1.2798345e-001  1.7109824e-001 -2.2990154e-002  7.0893842e-002  1.7011491e-001 -7.8162316e-001  6.9356943e-001  2.0538709e-001  3.2603342e-002  3.3861394e-001 -8.2707239e-001 -3.8416919e-001 -1.6878565e-001 -9.7803052e-002  2.7856282e-001  4.0118749e-001  2.8098425e-001 -7.3612363e-001 -4.5669247e-002 -4.3359112e-001  1.9720852e-001 -2.6120676e-001 -3.5222491e-001 -4.5483443e-001  3.5593306e-001 -5.9913975e-001  4.7152702e-001  4.1593887e-001  1.5348921e+000  1.4320990e-001  5.6965058e-003  3.4483644e-001  3.1443035e-001 -2.9833068e-001  2.4087228e-001  3.2423405e-001 -2.3150521e-002  1.1218440e+000  6.1577684e-001  5.0784871e-001 -4.1894836e-001 -2.6796919e-002 -9.0986143e-001 -4.5589695e-001 -5.6231527e-001 -2.5537398e-001 -6.8632844e-001 -6.2988394e-001 -8.8483372e-001 -1.3003644e-001  5.9874224e-001  5.7530631e-001 -1.1304648e-001  6.3401562e-001 -1.8641050e-001 -2.5135890e-001  3.3094796e-001  3.5372663e-001  2.6508833e-001  6.1861183e-001 -1.2846294e+000  6.8236918e-002 -9.6642837e-001 -3.9166253e-001  2.1214196e-001  5.7697034e-001
 -2.8136788e-001 -5.2997100e-001 -2.9744150e-001 -2.1611873e-001 -4.0575658e-001 -6.1640690e-001  4.7849343e-002 -1.3213660e-001 -4.2335277e-001  7.2200996e-002 -2.5203061e-001 -8.3138327e-001 -4.2825777e-001 -8.6077151e-001 -4.9221044e-002  1.1832197e-001 -1.9274963e-001 -5.9411344e-002  2.9650292e-001  9.9985583e-002 -9.3917579e-001 -3.7672888e-001  2.1246702e-001 -4.1110707e-001  5.7445427e-001 -2.3366809e-003  2.0379067e-001  2.5144855e-001  8.8302030e-002 -4.1286582e-001  5.4518733e-001  6.0514736e-001  7.1950462e-001  5.8833793e-001  3.7594715e-001  7.2513472e-001 -1.6757717e-001 -2.9875049e-001 -1.3648255e-001  6.4094969e-001 -3.9248510e-001  4.8903011e-001 -7.9460815e-001 -5.4141249e-001 -3.6890318e-001 -2.2187802e-001 -3.9116649e-001 -1.5052964e-001 -1.6065840e-001  6.8156472e-001 -1.8359269e-002  4.8044287e-001 -1.0020045e+000  4.5356286e-002 -9.5394854e-001 -7.7696202e-002  4.4348584e-001  2.9271665e-001 -3.1428980e-003  3.7240616e-001 -9.5028518e-002  2.0339334e-001 -7.9072464e-001  3.9296248e-001 -4.0143395e-001 -1.6738670e-001
  3.3923903e-001 -2.3476404e-001  6.8762691e-001 -7.0365490e-001 -1.8236940e-001  1.3408110e-002 -2.1178982e-002  2.3792769e-001 -3.7885948e-001  1.1268465e+000  1.2662262e-001 -5.3938972e-001 -1.3989701e-001 -7.3027447e-002  1.6959183e-001  1.9563799e-001 -1.7521084e-001  1.7933255e-001  1.6724107e-001  3.3119101e-001  9.1574474e-001  3.8134482e-001 -9.1852738e-001 -2.4461494e-001 -2.9106354e-001 -4.0272262e-001 -1.4985762e-001  1.4299583e-001  6.3994667e-001  5.6665601e-001  3.8298855e-001  7.1040589e-001  2.7618481e-001  5.7330805e-001  6.6546022e-001  5.3738007e-001  3.8652092e-001  1.5292658e-001 -1.5481069e-001 -7.7530396e-002 -4.5297003e-001 -3.5820631e-001 -7.4703622e-001 -1.4729621e+000 -5.4722689e-002 -1.5922319e-002 -7.8656234e-001  7.2811292e-002 -2.8172558e-001  7.8337403e-002 -5.4117171e-002 -8.1741764e-002 -1.8835640e-001  1.5174842e-001 -4.9554920e-002 -2.0723459e-001  4.9573216e-002  2.8542442e-001  9.3498079e-002 -1.3820383e-001 -1.9517839e-002  4.3169876e-001 -5.5258250e-001  4.2378184e-001  2.1729777e-001  4.4819167e-001
  6.8167936e-001 -2.4816056e-001 -6.2425619e-001  1.3091926e-001 -2.1464101e-001 -3.0914584e-001 -5.6015107e-002  1.0685439e-002 -3.7726981e-001 -3.1172032e-002 -4.5971399e-001 -1.0805518e+000 -4.3309926e-001 -1.0365789e+000 -1.6414725e-001 -2.2654045e-001  6.0820782e-002 -6.7111056e-001 -7.0368201e-001 -5.3969337e-001 -6.1289249e-001  6.5013899e-001  6.3436474e-001  3.9267734e-002  1.7513847e-001  1.6864731e-001 -3.6139384e-001 -2.2383571e-001  4.5027426e-001  1.4638948e+000  1.1393644e-002  4.3113156e-001  8.8520967e-001 -1.0356846e+000  2.3340024e-001  2.1360678e-001  1.3339311e+000  1.9753916e-001  7.6034846e-001  4.0780843e-001  5.2103239e-001  5.6369345e-002  3.8057973e-001  1.7064260e-001 -7.9322631e-002 -6.9706821e-001 -8.2512040e-001 -6.0313729e-001 -2.0106689e-001  3.1341354e-001  2.7923036e-001  3.6781297e-001 -8.8545390e-002  1.8733430e-001 -1.2018975e-001 -3.5632720e-001 -2.8195959e-001  2.4930295e-001  2.1698447e-001  3.0145410e-001  4.2223072e-001  7.7332570e-001 -1.7249004e+000  3.7866063e-001  5.3974793e-001  5.3086910e-001
  9.1737101e-003  7.1413858e-001  3.4660434e-001  1.0343350e+000  1.5423358e-001  5.2264602e-001 -2.0435939e-001  9.2789395e-002 -1.6632326e-001  2.3814050e-001  4.2692382e-001 -7.3865161e-001 -1.2107795e-001 -4.4042754e-001 -8.4317908e-001 -6.2720084e-001  1.0619172e+000  1.0492047e+000  5.5592977e-001 -1.1084563e-001 -5.2138434e-003  3.5392794e-001 -1.2334130e-001  5.2832990e-001  1.3788630e-001  1.6893691e+000 -6.6315370e-002 -4.3568089e-001  2.3791830e-001  6.9679546e-001  3.0286237e-001  6.1187038e-001  5.3449983e-001  3.7207744e-001  6.5952472e-001  5.0721827e-001  8.8912396e-001 -3.5285294e-002  1.0841016e-001  1.7472665e-001  1.3920654e+000 -5.6057402e-001  1.8126464e+000 -1.0786568e+000 -2.1192404e-002 -4.5996619e-001 -3.1695159e-001 -3.3739950e-001  6.5852643e-001  1.9834922e-002 -1.6315943e-001 -1.4940601e-001  1.7882572e-001  5.2839602e-001  1.3585727e+000  6.3007265e-001 -3.3192168e-001  1.9062768e-001  3.5671132e-001 -3.1791230e-002  7.8864502e-001  3.6585506e-001 -9.9154254e-003 -6.7476480e-001 -2.2471917e-001  5.2101365e-001
 -1.9922810e-001  8.6883710e-002  6.9473374e-002  4.8662865e-001  4.3632295e-001 -6.9729745e-001 -4.8274047e-001  4.1115798e-001  8.7581505e-002 -1.2614653e-001  5.5387875e-003  5.2948529e-001 -7.2214801e-002 -3.5069403e-001  4.2127793e-001  3.7011763e-001  1.0352061e-001 -6.7406550e-001 -3.7766180e-002  4.5482626e-001 -3.5496373e-003  7.6866095e-001  9.6683605e-001  7.8850348e-001  4.9357420e-001  2.8307829e-001  6.7183072e-001  3.5744117e-001  1.8810646e-001  9.3547324e-001  8.7507742e-001  6.4950149e-001  8.7207162e-001  9.2238780e-001  7.2819324e-001  4.1520517e-001  5.7964854e-001 -1.0463787e-001 -6.8351561e-002  8.9384487e-001  1.4820583e-001  2.7295183e-001  4.3946352e-001  2.7291643e-001  2.9364612e-001 -1.5238501e-001  2.3864147e-001  3.2496443e-002  1.2608449e-001 -7.8399645e-002  2.0655105e-001  5.5495133e-001 -3.0831455e-001  8.7684591e-002 -1.8661110e-001 -9.6614151e-002  5.2905104e-002  2.7806188e-001  2.4518033e-001 -1.5409184e-001 -9.4670228e-001  5.5291755e-001 -7.7920476e-001  4.9482826e-001  2.8056466e-001  1.9789606e-001
  1.2779167e+000  3.1761812e-001 -2.3347113e-001  6.6198361e-001 -3.6313004e-001 -2.0146444e-001 -1.4359065e-001  1.0283178e-001 -2.5217804e-001  3.2947762e-002  8.1220403e-002 -5.1783727e-001 -4.6613275e-001 -4.0880346e-001 -2.3553556e-001 -5.9888480e-001  2.5141041e-001  2.0450645e-001  9.4634385e-002 -4.7407174e-001 -2.8527069e-001  1.6977398e-001  7.4198689e-001  9.7828548e-001  4.4284798e-001  1.9973182e-001  3.3810332e-001  5.4398340e-002  3.3753779e-001  8.7339544e-001  9.4366111e-001  6.2666073e-001  2.8673148e-001  4.6274657e-001  1.1494571e+000  1.1062750e+000  5.9108747e-001  3.8811667e-001 -3.1068156e-002 -5.0445649e-002  1.9787222e-001  2.4625954e-001  7.5316817e-001  1.8519278e-001  2.5190291e-001 -6.1227718e-001 -3.4892948e-001 -4.5596455e-001  6.3194756e-001  1.4020552e-002  4.0258202e-001  3.2164860e-001 -3.0231574e-001 -3.1420428e-002 -4.4216376e-002  7.6888167e-001 -5.8215088e-002  2.3370674e-001  3.9987900e-001  6.1126407e-002 -1.1603748e-001  4.2194364e-001 -5.9823149e-001 -5.5805314e-002  1.1062959e+000  6.0979610e-001
 -2.4083904e-002 -5.0408898e-001  8.8797178e-001  8.7078928e-002 -5.2106968e-001  1.0681529e-001 -1.1007638e-001  4.4387673e-002 -4.2022551e-001  2.1359814e-001  5.3577443e-001  8.2954343e-001  3.6943013e-001  1.4189383e-001  2.8998507e-001 -1.5400121e-001 -4.2396707e-001 -3.8191940e-001 -4.0198872e-001 -4.7311962e-002 -3.9167749e-001  1.1518927e+000 -7.9666599e-003  4.4699235e-001 -1.0942632e-001  3.7192263e-001 -5.8756124e-001  1.8349990e-002 -3.0486519e-001  7.3744249e-001  2.8468590e-001  3.7733922e-001  1.6938906e+000 -2.0305070e+000  1.0480506e-001 -5.4998022e-001 -2.1888009e-001  9.3888468e-002 -2.8293771e-001 -2.2170083e-001 -5.6481217e-002 -3.4094799e-002  5.5355047e-001 -2.9588674e-001 -3.2137229e-001 -7.4393053e-001 -1.2961340e+000 -2.8411900e-001 -2.2905143e-001 -4.2021290e-001 -3.8145443e-001 -3.4630018e-002 -2.1607847e-001  2.4782274e-001  2.9222435e-002  8.3028804e-002 -1.3570170e-001  4.4816861e-001  2.4431477e-001  3.7849774e-002 -2.1821036e-001 -3.3087325e-001 -1.1603879e+000  7.5468474e-001 -1.2393710e+000 -7.5719655e-001
 -1.2133893e+000  4.0991792e-001 -4.3045972e-001 -1.2859169e+000 -3.1662093e-001 -8.6406703e-001 -1.1061019e+000 -6.9375196e-001 -6.5232616e-001 -1.0920002e+000  7.0337423e-002 -2.4647818e-001 -6.1067719e-001 -4.8803082e-001 -6.4204878e-002 -2.4086577e-001  2.5963321e-001  6.2980570e-002 -5.2799047e-001 -1.8719752e-001  3.8708101e-001  9.6062030e-001 -5.9214207e-001 -8.4180444e-001  9.4907858e-001 -5.1528715e-001 -2.1627646e-001 -2.5440257e-001 -8.7252183e-001  8.2596857e-002 -8.5873589e-001 -8.1214269e-001  1.8323057e-001 -5.4029554e-001 -8.0613998e-001 -4.9163277e-001 -7.0150801e-001 -7.3993077e-001 -2.8809121e-001 -6.8678065e-001 -6.1444423e-001  2.7747510e-001 -1.1541802e+000 -6.3935118e-001  6.3982157e-002 -7.6584761e-001  5.5400213e-002 -4.8751345e-001 -2.2515382e-002 -1.2955265e-001 -5.7900758e-002  2.5822376e-001 -3.5523809e-001 -1.2724974e-001 -5.7332535e-002  8.9799767e-002 -7.5054196e-001  2.7453234e-001 -4.9027206e-001 -8.3705986e-001 -1.1397573e+000  4.9275009e-002 -2.9908740e+000  5.5896853e-001 -1.1026083e+000 -1.2312612e+000
 -7.1461429e-001 -3.5985706e-001 -9.5110627e-001  3.5758466e-001 -1.7893372e-001 -9.2296367e-002 -8.2113615e-003  2.4714259e-001 -2.1744465e-001 -2.9557159e-001 -2.3646844e-001 -5.4423964e-001 -2.5366906e-001 -4.9951262e-001  3.1656522e-001 -8.0320552e-002 -3.0135350e-001 -5.3973781e-001 -1.1417348e-001 -3.5079201e-001 -4.4486324e-002  3.3709179e-001  3.0906071e-001  2.7576678e-001 -2.1093377e-004 -3.7168807e-002 -1.1032427e-001 -4.1117593e-001 -2.8944289e-001  7.5581078e-001 -1.0351535e+000 -6.3051209e-001  1.7357887e-001 -8.2755750e-001 -6.5373777e-001 -7.1867217e-001 -1.0558009e-001 -4.2234574e-002 -5.2158163e-001 -4.4917623e-001 -2.2311954e-001  6.8710098e-002  3.7338489e-001  4.7124927e-001 -4.9009345e-001  5.3510925e-001 -1.7983802e-001 -2.0862043e-001 -1.6077983e-001 -6.7739266e-001  4.1432116e-001  1.4366898e-001  2.6769431e-001  5.6923852e-001 -5.3802488e-001  1.6059463e-001  2.7412679e-001  3.2698826e-001 -1.4265943e-001  3.6104455e-001 -6.0232582e-002  9.7183899e-003 -1.8380330e+000  8.6752053e-001 -5.7194040e-001  1.2256181e-001
 -6.8484824e-002  6.1523434e-001  6.4439524e-001 -1.1583108e+000 -2.6069842e-001 -1.2178089e+000 -1.0038660e-001 -3.9906145e-001  9.9251017e-002 -1.8111534e-001 -1.8984533e-001  1.0273590e-001  1.3877338e-001 -3.2050490e-001 -6.8997796e-001 -1.2876671e-001 -6.2391588e-001 -2.4227900e-001  4.6320221e-001  1.9944355e-001 -1.0128594e+000  1.2914132e-002 -5.2821317e-001 -9.5837085e-002  1.0863926e-001 -5.3705081e-001 -5.0352302e-002 -7.0999405e-001 -7.4296124e-001 -4.7961670e-001 -3.6067766e-001 -2.2040958e-002 -4.2842010e-001 -1.0311306e+000 -2.3071045e-001 -8.4809618e-001 -9.3761357e-001 -5.7049792e-001 -5.8266430e-001 -1.7346174e-001 -8.6359781e-001 -9.0258224e-002 -2.8579375e-002  1.0361541e-001 -7.4546804e-001 -2.2622358e-001 -2.8469029e-001  2.0066269e-001 -2.2554283e-002 -4.3966347e-001 -3.8523455e-001 -7.5411636e-001  3.0264353e-001  2.0986245e-001 -3.8887834e-001 -3.3774430e-001  3.6445593e-001  3.8255890e-001 -1.0224952e-001  1.7203793e-001  1.4956614e-001 -1.4503894e-001  1.4346280e+000 -6.4671237e-002  5.6707414e-001 -7.3086258e-001
 -6.8550434e-001 -1.4473523e-001 -1.3625420e-001  1.3949055e-001 -2.8172096e-001 -1.6618783e+000 -1.8317596e-001  4.3764438e-001 -6.0671574e-001 -1.9553608e-001 -4.4681871e-001 -5.1312820e-001 -1.3303899e-001 -3.3627824e-001  1.4844211e-001  5.5028712e-001 -7.2212530e-001 -9.2382524e-001 -6.3899709e-001  1.8946537e-001  3.3913754e-001  1.6703652e-001 -2.0997908e-001 -1.4519287e+000  1.9548403e-002 -5.5361155e-001  2.1085222e-001  3.3435087e-001  1.7481083e-001 -2.4541298e-001 -7.9765796e-002  4.8578562e-001 -4.0022434e-001 -3.4299616e-001  2.1233566e-001  2.8880343e-001 -1.1116416e+000 -6.6792860e-001 -4.7119436e-001  6.1632457e-001 -1.0017803e+000 -5.1968545e-002 -1.9712272e+000 -7.1753357e-001 -7.1015455e-001 -1.1395986e-001  4.6108958e-002 -1.6089767e-002 -3.4557500e-001  6.6138113e-002  1.6173371e-001  9.1591162e-002 -3.4919995e-001  4.0679259e-001 -1.2887662e+000  1.3707858e-001  5.3760249e-001  8.6897345e-001  4.7573051e-001 -4.0163094e-002 -1.6287668e+000  4.5427635e-001 -2.0446290e+000  9.9958466e-001  1.9501475e-001  4.8609457e-001
  8.5679938e-001 -5.4830711e-001  8.9776815e-001  1.4741851e-002 -4.5571350e-001  4.6493387e-001 -9.1348321e-001 -6.2283475e-001 -2.2116351e-001 -5.8669004e-001 -2.2414511e-002 -6.6157196e-001 -3.4315739e-002 -2.2410664e-001 -3.1648297e-001  1.2018399e-001  2.2871991e-001 -7.7368134e-001 -6.7888731e-001  1.6389749e-002  5.1332617e-001  1.0312899e+000  5.8313878e-001 -3.7311827e-001  2.0745641e-001  3.4636099e-001 -4.8442825e-001  1.2863811e-001 -2.0540388e-001 -4.0837508e-001 -1.2318097e-001 -7.0408137e-001  2.3282362e-001  2.3271565e-001 -2.6573613e-001  9.4042512e-002 -4.0986253e-001 -1.9928969e-001 -2.3626636e-001 -1.6977259e-001  1.2899405e-002  3.5088497e-001 -5.7847416e-001  3.2742480e-001 -6.8997135e-002 -5.6625485e-001 -6.0208958e-001 -1.2664285e+000 -2.6892414e-001  4.6623421e-001  1.9353349e-001 -3.3635989e-001  9.3711853e-002  3.2745819e-001 -4.0133435e-001 -2.1084202e-001 -8.9916145e-001 -3.5179224e-002 -4.9566362e-001 -4.7820976e-001 -3.7890275e-001 -4.2421368e-001 -9.2408539e-001  9.9605134e-001 -9.0929914e-001 -8.8899332e-001
  1.3467207e-001 -1.2963556e-001  7.1648780e-001  7.8778831e-001  2.1954936e-001  7.4390036e-001  1.9451147e-001  9.2154201e-001  1.3184326e-001  7.3975413e-001  1.3470182e+000  4.0798752e-001 -2.7997765e-001 -9.0861038e-002  3.9711998e-001 -1.0463636e-001  6.5821693e-001  6.8748505e-001  9.8019687e-001  3.8088398e-001  5.1173233e-001  8.7929105e-001  9.5691455e-001  3.4666761e-001  1.3370323e-001  1.0078152e-002  1.6994419e-001  3.6389951e-001  3.1372469e-001 -2.9546168e-001  4.6718108e-001  8.2053030e-001  5.5616777e-001 -8.2441667e-002  4.4158386e-001  6.4381655e-001 -2.2022349e-001  2.4980356e-001  5.5184881e-001  3.1314072e-001  2.0377501e-002 -2.5217192e-001 -7.7683886e-001  5.4955874e-001  1.0695969e-001  1.2337660e+000  3.0009824e-001  1.8796204e-001  4.5755685e-001 -2.2313222e-001  2.1656748e-001  1.7250670e-001  3.3721294e-001  9.4443844e-002 -8.3221181e-001  1.1853089e+000  1.2189332e+000  8.6933397e-001  1.2543562e+000  2.8385549e-001  5.3003052e-001  4.7490339e-001 -2.7467786e-001 -2.4387974e-001  1.0933606e+000  1.0791165e+000
 -1.1204486e+000 -8.4303348e-001 -4.0273484e-001 -1.2785837e+000 -1.0685284e+000 -1.3236136e+000 -1.8792908e+000 -1.5154212e+000 -3.1716043e-001  8.9526614e-002  9.6830811e-001  2.2448664e-001 -9.5451053e-001 -1.0592121e+000 -7.6166975e-001 -1.2532122e+000  1.1192042e+000  1.3620972e+000  2.3758234e-001  2.3058827e-001 -7.0833731e-001 -3.0830997e-001 -2.6910806e-001 -1.2999062e+000  2.7186676e-001  4.1254547e-001 -8.0909756e-001 -8.6731574e-001 -9.8463990e-001  1.6081880e-001 -1.0676768e+000 -3.6038354e-001  3.6883453e-002  8.0273267e-001  1.2333842e-002 -8.9556458e-001  2.9085345e-001 -1.4310885e+000  4.0878041e-001 -4.6839056e-001  9.7726780e-001 -2.8043629e-001 -5.8064564e-001 -1.1788331e+000  2.3230146e-001  1.9571235e-002  2.4539955e-001 -3.8101862e-003 -1.3968895e-001  6.6598132e-001 -3.0470838e-001 -4.3816245e-001 -1.5342399e-001 -1.7032795e-001  5.1007923e-001  7.8355551e-001 -1.3941009e+000 -2.8153663e-001 -7.9287288e-001 -1.7912034e+000 -6.2512254e-001 -5.9589863e-001  1.4581214e+000 -2.2347190e+000 -9.3893714e-001 -4.2853850e-001
 -4.4501097e-001  3.2071865e-001  2.3500527e-001 -1.7916660e+000  4.2596706e-001 -3.9562852e-001 -7.8794328e-001 -1.2180100e+000  7.2615230e-001 -4.6090240e-002  7.6060306e-001  4.7624035e-001  8.2798272e-001  5.3175675e-001 -9.6628903e-001 -3.3195837e-001  1.5750213e+000  4.1264704e-001  1.6355172e-001  2.7710275e-001  1.3441349e-001  8.0827438e-002 -3.0050879e-001 -3.4521982e-001  1.3943068e-001 -1.0918279e-001  6.2735590e-002 -7.2469662e-002 -1.1967015e-001 -1.2194407e+000 -1.7758842e-001 -4.8410668e-001 -8.3255398e-001  2.6285781e-001 -5.7767965e-001 -4.6266435e-001 -1.4336089e-001 -7.4107173e-002 -3.4161765e-001 -8.5583508e-001 -5.9359901e-001 -8.7581632e-002 -6.0467403e-001  6.0848717e-001  1.1633119e-001  6.1540901e-001  7.1461898e-001 -3.1794105e-001  2.9084398e-001  2.8460967e-001 -5.5316633e-001 -4.8053791e-001 -3.5884179e-002 -1.1305955e-003 -9.8881331e-002  2.9184524e-001  1.7412833e-001 -3.6680334e-001 -4.2673442e-001 -3.1935080e-001 -8.5079190e-002 -3.4602153e-001  3.8152107e-001 -1.6353833e-001 -5.3589672e-001 -1.6163988e+000
  1.4806163e-001  4.4639995e-001 -1.4122696e-001 -5.2084417e-001 -3.1148570e-001 -7.0502800e-001 -1.0203354e+000 -1.9404599e-001  2.0585378e-001 -6.2836861e-001 -5.1015145e-001  3.8188117e-001  1.5964954e-001  2.4589484e-001 -1.7446981e-001 -1.3552622e-001 -6.8201194e-001 -3.3673855e-005 -1.6452941e-002  3.1469387e-001  2.5384171e-001  8.8099977e-002  6.7963422e-002  4.1850837e-001 -2.7670369e-002 -1.4324864e-001 -8.2477608e-001 -7.5012119e-001 -1.1480209e+000  2.9433496e-002 -3.3771216e-001 -7.0407924e-001  1.4349174e-001 -1.9268748e-001 -5.6074467e-001 -1.1290599e+000 -9.9836102e-002 -8.1368591e-001 -1.6947360e+000 -4.9739728e-001  9.7159698e-002 -1.6066036e-001  6.6301879e-001 -1.9604195e-002  8.9921479e-001 -5.9256645e-001  1.1726769e-002 -8.6435282e-001 -5.8349439e-001 -1.8348828e-001 -4.8031391e-002  1.9565673e-001 -2.3371120e-001 -2.3004081e-001  1.4761687e-001 -7.4452320e-001 -1.1504469e+000 -1.6378843e-001 -6.1043735e-001 -8.8487855e-001 -1.2206717e+000 -4.3803777e-001 -3.3732365e-002 -3.8681109e-001 -8.0380244e-002 -5.4295618e-001
