# Supplementary material for: Resting-State Temporal Synchronization Networks Emerge from Connectivity Topology and Heterogeneity
Source: PLoS Comput Biol. 2015 Feb 18;11(2):e1004100. doi: 10.1371/journal.pcbi.1004100 (PMC4333573; doi:10.1371/journal.pcbi.1004100)
Supplement: S1 Dataset — Each volunteer underwent two scanning runs (blocks). For each recording session (subject and run), BOLD time series were averaged over the corresponding 66 brain regions of the brain atlas. Each file subXblockY.txt contains the time series of all 66 brain regions from subject X and run Y. The labels of the brain regions are contained in file ROIs_Labels.txt. (ZIP) [file pcbi.1004100.s006.zip › DataSet S1/subj2_block1.txt]

 -1.2212645e+000 -1.9904275e-001 -3.7849318e-001 -1.8524895e+000 -4.1569873e-002 -1.5780608e+000  3.6457749e-001  1.3622212e-001  5.7779156e-002  1.0062478e+000 -4.1765091e-001  2.4436519e-001  3.4755102e-002  1.0556282e-001 -3.4658676e-001  9.2852640e-002  5.0058577e-001  4.3221213e-001  1.7848720e-001  1.6447588e-001 -1.9272773e-001  2.3231516e-001 -8.9185535e-001  1.3832126e+000 -3.6223003e-001  7.7886775e-001 -5.7822990e-001 -3.3005746e-001 -4.7885398e-001  9.7972185e-002  7.5617994e-002  3.6925623e-001 -5.4021443e-001 -8.2381127e-001  1.2894243e-001  6.6745001e-002 -4.6599514e-001 -3.0145803e-001 -2.8406949e-001 -3.7310004e-001  7.4678322e-002 -7.5603395e-001 -3.3875414e-001 -6.6944996e-001  2.4686277e-001  8.6803270e-001  2.9587086e-001 -5.0898100e-001 -5.5030265e-001  1.2925850e-001 -9.0615983e-002 -2.2337460e-001  6.2163793e-002  4.1217782e-001 -5.3045225e-001 -2.2830346e-001  3.7598163e-001  5.8545619e-001 -1.8731399e-001  9.8598730e-001 -1.3557746e+000  3.8548125e-001  9.1501439e-001 -1.6008885e+000  1.3381841e-001 -1.3658308e+000
 -8.6928752e-001  5.6188052e-001  4.7675828e-001 -1.2049935e+000  5.8039158e-001 -4.7665178e-001 -6.1986350e-003  3.3343970e-001  2.6195105e-001  5.5569106e-001  3.9598246e-001  1.1418694e-004 -3.7511896e-001  4.4214342e-001  2.4951810e-001  4.4843886e-001 -2.8045782e-001  8.4449323e-002  5.3545004e-001  1.4427423e-001 -8.6938982e-001  5.7669835e-001 -3.5674686e-001  7.9331424e-001 -1.8848368e-001  7.1136182e-001  6.2577773e-002 -5.8709540e-001 -2.8280084e-001  8.1958624e-001 -9.7212707e-002  4.6762046e-001  7.6196237e-001  4.4548274e-001  4.3010061e-001  2.6823836e-001  3.6772259e-001  5.2348167e-001 -4.0986113e-001 -1.6965986e-001  6.9201995e-001 -2.0604960e-001 -1.7076449e-001  3.6973644e-001  1.6952872e-001 -4.4166171e-001 -1.6470173e-001  1.8453045e-001 -1.1222273e-001 -1.1241922e-001  4.0113473e-001  3.1969667e-001 -1.3695961e-001  3.7631220e-001  4.2462675e-001 -1.8151115e-001 -4.0782989e-002  7.0792629e-001  1.4786418e-001  4.6934861e-001 -1.9344072e+000  9.7529619e-001  3.6623285e-001 -9.1415166e-001  1.2591192e+000  3.2958460e-001
 -6.6332349e-001  8.0182239e-002  4.4078096e-001 -6.3666384e-001  3.5032826e-001 -9.9669220e-001 -2.2431485e-002  1.9838270e-001 -2.9108592e-001  4.0184883e-001 -1.4518839e-001 -2.0558077e-001 -1.0874960e-001  1.3824953e-001 -2.6487413e-001  3.4944577e-001 -2.1866685e-001  1.9067353e-001  7.9849213e-002  3.2844158e-001  1.2720331e-001  7.4148052e-001  9.5634677e-002  1.6716529e+000  4.1766112e-002  7.2048944e-001  7.6128058e-001  5.1387611e-001  5.2437174e-001  3.0072453e-001  6.2157628e-001  2.4514862e-001  7.2676395e-001  5.4671734e-001  1.7978223e-001  3.7210374e-001 -2.1908373e-001  1.2503049e+000  1.3156420e+000  1.1401558e+000  5.6481275e-001 -5.2292843e-001  1.3799326e-001  3.7898543e-001  5.9306455e-001  1.9300425e+000 -1.2773643e-001 -5.6004380e-001 -2.3151826e-001 -4.0186174e-001  1.6889267e-003  9.6375059e-002  3.6774758e-001  7.2005997e-001  2.9631956e-001 -7.5816347e-001  1.0996365e-001  7.1508637e-001  1.4540154e-001  9.2263384e-001  1.9409768e-001  1.2100771e+000  1.8229250e+000 -7.1729766e-001  7.2946193e-001  6.2371273e-001
  2.1361287e-001  4.0834874e-001  7.2317832e-001 -1.0838874e+000  2.1723959e-001 -1.7045617e+000  4.5342740e-001  4.7221180e-001 -3.2157749e-001  1.7346792e-002  2.5967348e-002 -7.2405761e-001  2.3315543e-001 -5.1037650e-001  6.0420647e-002  1.4807716e-001  6.8417780e-002  4.5934181e-002  2.8155357e-001 -1.7376283e-001 -5.5429504e-001  7.9240826e-001  2.6982918e-001  8.7274347e-001 -1.7201788e-001  1.0241777e+000  1.0004970e+000  1.1918554e+000  9.0267009e-001  1.0347872e+000  5.1410882e-001  1.5814165e-001  4.2591454e-001  3.7607847e-001  1.8063673e-001 -5.2278128e-002  1.0665008e+000  1.7704876e+000  2.1758693e+000  1.1348348e+000  2.6004047e-001 -6.8582283e-001 -5.7106078e-001  5.7231391e-001  5.3221733e-001  6.4489433e-001 -9.6844102e-002 -5.9690294e-001 -4.2910349e-001 -1.1764172e-001  8.5191096e-001  7.5665060e-001 -3.7184205e-001  2.2687544e-001 -8.3816264e-001 -2.0582979e-001  1.3379554e-001  7.0811766e-001  1.0368351e+000  1.3166922e+000 -4.2660136e-001  1.2384724e+000  9.7789627e-001  4.6771643e-001  1.0953711e+000  1.8848366e+000
  3.5191567e-001 -1.2317886e-001  1.0127079e+000  7.9002879e-001  6.7473006e-001 -2.7474063e-001  3.2171475e-001  7.3773046e-001 -1.4119455e-001 -2.3993170e-001 -4.8070128e-001  2.4950354e-001 -4.7822335e-002 -4.1176469e-002  6.2322212e-002 -2.5597842e-001  1.8166900e-002 -4.9821119e-001 -1.4787033e-001  1.4350624e-001  1.6474433e-002  8.8283051e-001  8.9800621e-001  8.7766845e-001 -1.2120698e-001  9.2086423e-001  1.3707762e+000  9.8742392e-001  8.0498174e-001 -4.7781613e-001 -3.1145289e-001  1.4769347e-002 -8.5883050e-001  5.9807223e-002  6.9511480e-003 -8.3878191e-001 -3.6627551e-002  1.3402537e+000  1.1503344e+000  1.2481438e+000  1.1225192e+000 -2.5899688e-001  5.3265197e-001  7.2047868e-001  4.4327144e-001  5.2419879e-001  1.7232259e-002 -2.3722706e-002 -5.4735298e-001  2.8491082e-001  2.1348431e-002  3.2700556e-001  2.4718287e-001 -4.2054284e-001 -8.4385020e-001  2.5191330e-001  2.1812139e-002  2.8613710e-001  8.3254999e-001  2.1640146e-001 -4.4750776e-002  7.1209497e-001  9.2453796e-001  3.6071857e-002  1.0141669e+000 -2.1279524e-001
  2.0932214e-001 -7.1460165e-001 -2.4097207e-002 -6.5548873e-001 -1.6403284e-001  2.3218897e-001 -5.4134254e-002  6.3658227e-001 -1.9004699e-001  2.0973775e-001  3.7126120e-001 -3.1294852e-002 -6.1610767e-001 -3.1218220e-001  4.3884591e-003 -1.5340514e-001  1.7835386e-002  3.0940134e-001  2.6541876e-001 -3.5411571e-001 -6.8807065e-001  8.6478765e-002 -5.6750025e-001  1.7674123e-001 -1.3730607e-002 -2.4035513e-001  2.9709580e-001  4.2047229e-001 -1.8866596e-001  1.6650974e-001 -3.9823632e-001 -2.4071097e-001  2.4222372e-001  3.4398797e-001 -5.8374090e-001 -2.1362598e-002  4.8182248e-001 -5.0979634e-002 -2.4071439e-001 -2.0919507e-001  2.1114199e-001  3.4983042e-002 -3.1427306e-001  2.0843374e-001 -1.6125718e-001 -1.6837763e+000 -5.9988385e-002 -5.7494444e-001 -2.6926531e-001 -2.9601142e-001  3.7427378e-001  8.2476590e-001  2.4091490e-001 -2.7550497e-001 -3.2527266e-002  6.5161903e-001  2.6051183e-001  6.8375950e-001  4.0664421e-001 -6.9578144e-001  1.0320740e+000  2.8060552e-001 -2.2812425e-001  4.1408438e-001  4.4598845e-001  1.0008171e+000
  7.1547648e-001 -1.5359791e-001 -1.7702387e-001 -1.9230792e-001 -3.4194458e-001 -3.4286332e-003 -7.0325207e-002  2.3628828e-001  3.0311859e-001 -2.1948539e-001  1.5798349e-001 -1.3736189e-001 -1.7681169e-001 -5.1653553e-001  1.3510464e-001 -4.2268122e-001 -5.9147871e-001 -2.6516951e-001 -2.5721819e-001  1.1447548e-001 -8.7033377e-002 -2.6777338e-001 -7.6179545e-001 -3.4552874e-001 -3.5121200e-001  2.1244858e-001 -8.7325071e-001 -1.5426416e-001 -2.2324131e-001 -1.9708577e-001 -9.9025014e-001 -1.0874060e+000 -5.8507653e-001 -6.2144419e-001 -9.0950676e-001 -9.0920385e-001  1.4406545e-002 -7.7233327e-001 -1.3050177e+000 -1.0915196e+000  4.9266028e-001  1.2379277e-001  5.7622820e-001  4.4172458e-001  4.7898824e-001 -5.0812838e-001  5.1171569e-001 -1.1657382e-001  4.3019509e-001  1.8669460e-001  1.8367199e-002  1.0482961e-001 -2.3323912e-001  5.7385975e-002 -6.3340103e-001 -3.4866631e-001 -2.8047177e-001  5.7272400e-001  6.4515635e-001 -8.6028231e-001  1.7642785e-001  1.0256927e-001  6.3724106e-001  1.3265817e-001  9.9731258e-002  5.5644191e-001
  1.0016647e+000  5.6518822e-001  1.1185604e+000  3.1282776e-001  4.8825653e-001  1.6117837e-001  5.2069868e-001  2.9874614e-002 -4.8023914e-001 -1.5006095e-001  3.4681413e-001  1.2410583e-001  4.3047671e-002  1.5853966e-001  1.5110414e-001  1.3901161e-001  2.3725171e-001  6.6543963e-001 -3.3107815e-001  3.4183731e-001  3.4346818e-001  3.2096927e-001  1.2028090e+000  4.1858905e-001  4.0328426e-001  5.9111985e-001  5.6518742e-001  1.7153178e+000  1.0946123e+000  6.2828957e-001  1.1018842e+000  1.0331580e-001  7.7178001e-001  2.8887607e-001  5.0401279e-001  4.4444907e-001  7.0172314e-001  8.6860231e-001  1.8502844e+000  8.1906506e-001  3.3516074e-001  6.0740356e-001 -1.0439961e-001  1.1209608e+000  5.9291920e-001  2.5750361e-001  7.0341576e-001  3.7025129e-001  2.5566691e-001  4.0551045e-001  3.0985325e-001  4.4253413e-001  8.9560555e-001  7.4376037e-001  4.1405298e-001  5.3082162e-001  6.0849879e-001  5.2357130e-001  5.2189493e-001  3.4614524e-001  1.5527818e+000  8.1095316e-002  1.8904104e-001  8.7763366e-001  5.8051722e-001  1.2291653e+000
  8.8336038e-001  1.9809875e-002  1.4713034e+000 -2.0562254e-001 -2.4140723e-003  5.5954056e-001  1.0452266e-001 -4.7759346e-001 -1.2495056e-002 -3.9299228e-001 -4.8345830e-001  6.2362471e-001 -3.2742417e-001  1.8957001e-001 -3.9550362e-001 -3.1441178e-001 -8.7431074e-001  8.0611321e-002  3.1466374e-002 -3.6015202e-001  7.2031552e-001 -1.1094463e-001  4.4640671e-001 -3.5294134e-001  2.3318133e-001 -9.0558023e-002 -6.4963098e-001 -4.0500256e-001  3.1574544e-003  1.4621392e-001 -8.7966278e-001 -2.5303759e-001 -3.2552189e-001 -9.0341083e-001  9.6105766e-002 -3.0953089e-001  1.3943823e-001 -5.8225112e-001 -6.8667080e-001 -4.1884597e-001 -7.0513152e-002  1.9346799e-001  4.2863155e-001 -3.9206462e-001 -3.8486251e-001  8.7689045e-002 -4.9311091e-001  2.2400147e-001 -1.3576642e-001 -7.9464599e-002  2.1782003e-001 -2.5298216e-001  4.7024296e-001  4.7102514e-001  1.3962204e+000  5.2355014e-001  1.5620966e-001 -6.4416561e-001  1.0172068e-002 -3.7625825e-001  3.4424714e-001 -3.3972278e-001 -1.2881835e+000  5.0333593e-001 -1.2210723e+000 -1.1039886e+000
  4.7238356e-001 -6.4216420e-001  4.7595079e-001 -1.2789512e+000 -2.9276609e-001 -4.2102416e-001  4.2773811e-003 -3.4457075e-001  3.7413818e-001  2.0816194e-001 -3.5511521e-002  1.9254103e-002  2.2777639e-001  3.5082509e-001 -2.2562017e-001 -1.0024295e-001  3.3107135e-002 -4.3225744e-002  2.3752815e-001 -3.4111584e-002 -7.4916950e-002 -1.1052631e+000 -1.0999605e+000 -1.5588700e+000  8.0306844e-003 -9.7687688e-001 -1.0260812e+000 -6.0018402e-001 -2.3729571e-001 -9.3450039e-001 -1.5228529e-001 -2.1345086e-001 -7.9358916e-002  1.6967443e-001 -3.1224872e-001 -1.7578088e-001 -8.6222612e-001 -5.8898735e-001 -1.5455457e+000 -1.3212796e+000 -1.0996832e+000 -2.3920237e-001 -9.5423451e-001 -1.1511144e+000 -6.0723336e-001 -7.0910522e-001 -8.1912266e-001 -3.7701053e-001 -1.8071725e-001 -1.6011814e-001 -7.2123270e-001 -4.9465163e-001  1.8130825e-001 -7.7580713e-002  1.5983302e-001  5.4778094e-001  6.5734078e-002 -9.6486652e-002 -4.9880600e-001 -1.9124985e-001 -6.2875909e-001 -1.5563459e-001 -1.9827861e+000  8.8899466e-002 -1.0581904e+000  1.2305745e+000
  2.7507107e-001  4.1091135e-002  9.0254777e-002 -4.0098208e-001 -6.3197178e-001  6.8595562e-001 -6.4218144e-002 -2.0528365e-001 -1.7167066e-001 -1.6660187e-001 -5.5340983e-001 -1.6950501e-001  3.3811923e-002  4.6692560e-001 -4.3310712e-001 -5.0804073e-001 -1.9369469e-002 -1.3171271e+000 -8.7432394e-001 -4.0728246e-001 -7.1777984e-001 -6.4262458e-002 -2.9803980e-001 -4.0883308e-001  1.0011497e-001  2.6193526e-001 -8.4123905e-001 -6.5420678e-001 -6.0204519e-001 -5.8818360e-001 -4.5206018e-001 -2.3236943e-002 -1.1015136e+000 -4.2727193e-001 -2.3465452e-001 -3.0106001e-001  1.0230324e-001 -4.0684210e-001 -1.2229404e+000 -1.4204348e+000 -1.0594907e-001  1.6893980e-001  2.9743380e-001 -2.7819606e-001 -1.7638038e-001 -5.1265746e-001 -4.0085697e-001 -7.8356469e-001 -5.5312378e-001  1.6180602e-001  9.0436861e-002  4.9909148e-001 -6.4992577e-002 -4.3883010e-002 -5.6514303e-001  4.6436211e-001 -1.3193730e-001 -3.2795664e-001 -1.9550689e-001 -9.3377119e-001 -7.4097759e-001 -4.4863967e-001 -9.4487559e-002  1.5832111e-001 -1.5966382e-001  6.0671914e-001
  1.2866048e+000 -4.1130784e-001  6.1444863e-001 -1.2462792e+000 -3.9423777e-001 -1.5961013e-001  6.2300861e-001 -1.2205505e-001 -1.4509650e-001 -2.1150999e-003 -1.0995908e-001 -1.1718125e+000  4.3641289e-001 -4.6520641e-002  5.8406501e-002 -2.6807592e-001  1.1182049e-001 -1.0705314e-001 -7.9861754e-001 -1.7296225e-001  8.7260347e-002 -7.5703297e-001 -3.2568390e-001 -7.6042561e-001 -9.1978332e-003 -4.0718145e-001 -4.0509096e-001 -2.0590791e-001  3.5242353e-001  3.2552860e-001  8.1715747e-001  5.7877931e-001 -2.1945503e-001  1.6692852e-001  8.1866443e-002  4.5736092e-001  1.4134477e+000 -1.4720453e-001 -3.2546771e-001 -3.0515315e-001 -9.0699492e-001  1.2617349e-001 -8.3463027e-001  8.0876053e-002 -2.8229227e-001 -6.8325484e-001 -1.8637119e-001 -5.0877942e-001 -4.8622719e-001 -4.3093070e-002  3.4659402e-001  3.7624579e-001  3.6256395e-001  6.9906784e-002 -6.0553047e-001  2.6775295e-004  1.0068184e-001 -4.8137647e-001 -3.7045235e-001 -7.6257862e-001  1.1397742e+000 -2.1593031e-002 -8.9240373e-001 -1.6815354e-001 -8.6228378e-002 -5.8376434e-002
  4.0777506e-001  3.1203982e-002  3.5017724e-001  2.3894124e-001 -1.2029193e-001 -4.6055788e-001  4.9295800e-002  1.0077213e-001 -3.6969362e-001  1.9510730e-001  9.0016093e-002  3.0577422e-001 -4.1970509e-002 -1.9211675e-001  1.2307479e-001  4.1482947e-002  4.4537631e-001 -5.1358103e-001 -7.0606673e-001 -2.0487093e-001  3.3012217e-001 -3.3045079e-001 -3.4678954e-001 -1.9323300e-001 -3.2502391e-001 -6.9337889e-001  2.2219961e-002  5.5099802e-001  3.6044727e-001  6.3240499e-001  1.8347729e-001  1.3220017e-001 -4.8504138e-001  7.8094552e-001 -5.7393949e-002  5.0729929e-001  8.1716706e-001  4.6912872e-001  5.3860585e-001  2.7462423e-001 -6.5466930e-001 -4.8375019e-001 -8.4145073e-001 -8.5367360e-002 -4.2647778e-001  9.5797419e-002  1.0573745e-002 -2.4940524e-001 -6.2072157e-001 -1.7095845e-001 -8.2183933e-003 -9.1730645e-002  3.2297542e-002 -5.6120301e-001 -8.3574627e-001  9.8636757e-002 -2.6156805e-001 -2.8847354e-001 -6.5018781e-002  1.2346666e-001 -1.8960440e-001 -4.5573359e-001 -6.2597580e-001  1.0762314e+000 -5.3234643e-001  8.2857700e-001
  1.4666388e-001 -4.5010316e-002 -9.2416653e-001 -6.1591260e-001 -4.8276898e-001  7.8712886e-001  1.8213489e-001 -3.6055420e-001  2.3658540e-001  5.3901402e-002  5.7780469e-001 -2.8257757e-001 -3.5172761e-001 -2.1946125e-001 -6.6884495e-001 -4.8723605e-001  1.6380321e-001 -3.1258486e-002  1.1293392e-001 -9.8422703e-002 -2.6713184e-001 -1.2358422e+000 -3.1206306e-001 -1.2014228e+000 -2.4889312e-001 -6.2837071e-001 -1.3423157e-001 -4.1622265e-001 -6.4489396e-001  9.5178741e-003 -3.1596000e-001 -4.0180060e-001 -5.0680425e-001 -6.9969693e-001  3.2615487e-002  8.2149099e-004 -3.6314056e-001 -5.9921442e-001 -7.3910777e-001  2.0885389e-003 -8.8441969e-001 -6.1417960e-001 -7.2402435e-001  1.4006529e-001 -6.5603322e-001  2.0522900e-001 -4.1963581e-001  1.9900944e-001  8.8125923e-002 -2.6884347e-001 -3.4480976e-001 -4.6666739e-001 -7.9077871e-001 -3.5522139e-001 -8.8135493e-001  3.4028463e-001 -9.2331250e-002 -5.7055708e-001 -1.4439391e-002  3.4817678e-001 -1.1143816e+000 -4.2294230e-001 -9.7587993e-001 -1.7200152e-001 -4.4562285e-001  6.9468411e-001
 -2.3426445e-001 -5.9685785e-002 -1.1281683e+000 -2.9647985e-001 -3.4058179e-001  4.5621542e-002 -3.2761968e-001 -5.2055594e-001  2.4119888e-001 -3.8734836e-001  9.7961976e-002 -3.4862546e-001 -1.0173599e-003 -2.6367466e-001 -5.3763263e-001 -4.2826988e-001  9.7190999e-002  1.7078395e-001 -1.0608662e-002  7.4918346e-002  4.7725274e-001 -2.8323505e-001 -1.6420855e+000 -1.3112140e-001 -5.9644323e-001 -6.8987650e-001 -5.3526434e-001 -1.7967462e-001 -8.2148041e-001 -1.0834769e+000 -1.1505249e+000 -1.0252596e+000 -9.8257090e-001 -5.9009322e-001 -7.3488244e-001 -9.5398165e-001 -6.7097521e-001 -1.1465847e+000 -3.9218829e-001 -3.8999464e-001 -2.5015841e-001 -9.3363507e-001 -9.3737011e-001 -1.2386452e+000 -5.8764264e-001  6.3437784e-001 -3.3177797e-001 -3.3410373e-002 -5.6081646e-001 -3.0961112e-001 -6.1133390e-001 -9.4780627e-001 -5.8450658e-001 -4.6024937e-001  3.3662366e-002  2.6730664e-001  9.1534942e-002 -1.0140500e-001 -1.6748353e-001  2.6739069e-001 -1.4819306e+000  1.4411681e-001 -8.8182014e-001 -1.6276109e-001  2.9899610e-001  1.9797454e-001
  2.1051236e-001 -4.0701615e-001 -3.5311105e-002 -9.3785431e-001 -5.0119230e-001  7.7755865e-001 -2.9435025e-002 -2.5463943e-001 -4.8249637e-001 -6.2592156e-001  4.0540551e-001 -3.0152156e-001 -2.4916931e-001 -1.5845542e-001 -3.0552535e-001 -6.6813041e-001 -3.2838851e-001  3.5071565e-001  4.7566775e-001 -4.9699294e-002  2.2866984e-001 -2.5982589e-001 -8.8104856e-001 -7.8751223e-001 -3.3447058e-001  4.7065061e-002 -5.3235356e-001 -5.4103954e-001 -5.9486942e-001 -5.4594458e-001 -5.5024841e-001 -6.3424277e-001 -2.4907084e-001  1.2519541e-001 -8.6394928e-001 -9.0653791e-001  4.1342688e-001 -1.2084953e+000 -5.4514898e-001 -9.2246483e-001 -4.7151502e-001 -7.3180273e-001 -4.9454342e-002 -9.2877279e-001 -1.8775721e-001 -3.5152292e-001 -8.2811400e-001  5.7456507e-001 -2.5228840e-001 -4.1646679e-001 -1.1827028e-001 -2.5429195e-001 -5.9046399e-001 -5.6466458e-001 -6.0718549e-001 -6.4692132e-001 -5.9047473e-001  6.7428251e-002 -9.8826993e-002  1.2674441e-001 -1.3798755e-001 -9.4568228e-001 -1.7317781e+000  2.2298485e-001 -1.2375783e+000 -5.9725634e-002
  9.6331649e-001 -6.4814380e-002 -1.3514661e+000 -4.3888895e-001 -5.7010379e-002  4.8045001e-001  4.2239958e-001 -5.1730090e-001 -3.3150173e-002 -2.7879138e-001 -2.8504809e-001 -5.2386953e-002  1.0950549e-002 -1.4888773e-001 -2.3432631e-001 -8.7140823e-002 -4.6031875e-001  1.1383287e-001  4.1113768e-001  8.1880541e-002 -2.6013365e-001 -3.6388143e-001  1.3275434e-001  5.4696961e-001  1.0744807e-001  8.6691863e-002 -7.9468800e-002 -3.3452523e-001 -6.7063965e-001 -4.5132542e-002 -8.0441683e-001 -1.2610684e+000 -1.2104066e+000  1.7933704e-001 -7.2156620e-001  1.7015837e-002 -3.3146896e-002 -7.9859087e-001 -2.2776456e-001 -2.5282074e-001  4.0819641e-001  1.4378088e-001  4.1300386e-001 -6.5406389e-001 -1.0050983e-001  1.7243306e-001 -7.4383134e-001  3.8960714e-001  1.5175574e-002 -5.1288929e-001 -9.8730685e-002  5.8839852e-001 -2.0349021e-001  3.6011850e-001  3.3232127e-001  2.1966189e-001 -5.3267829e-001 -3.0832636e-001 -5.2813724e-001  2.0854927e-001 -3.7233975e-001 -2.1966867e-001 -2.5324342e-002  3.3929319e-001 -1.1547643e+000  8.0179054e-001
  2.2858334e-001 -8.7797789e-002 -8.8626067e-001 -9.5616701e-001 -8.6256203e-001  3.0193970e-001 -3.4353246e-001 -7.6912741e-001  9.0355763e-002 -2.0409908e-001  1.6813345e-001  2.2097076e-001  2.4768762e-001 -1.4947639e-001 -3.9168810e-001  1.5737108e-001 -3.0814738e-001 -7.9148495e-002 -1.2775369e-001 -1.0442311e-001  3.3360605e-001 -3.8169037e-001 -1.0489519e-001 -3.6348706e-001  1.6315970e-001 -2.3877424e-001 -1.3842976e-001 -2.9230998e-001 -7.6353754e-001 -1.8126866e-001  3.7008163e-001 -2.9965967e-001 -9.2978709e-001 -2.7515681e-001 -2.8770946e-001  3.0316170e-001 -6.5807243e-001 -6.8553113e-001  4.0648424e-002  6.0204756e-002 -5.5613357e-001  6.9062446e-002 -6.1270950e-001 -5.8030251e-001 -4.1534812e-001 -4.3494239e-001 -4.8512709e-001 -1.0805212e-001 -4.2549454e-001 -6.3659130e-001 -6.4959800e-001 -3.6183122e-001 -1.5322962e-001  1.9820293e-001  4.6529921e-001  3.0493696e-001 -5.4570614e-001 -5.6979047e-002 -1.1391068e+000 -9.0352776e-002  3.4690887e-001 -1.1010145e+000 -5.2058159e-001 -4.6775072e-001 -2.9055942e-001  4.3768564e-001
 -8.9264000e-001  2.0643750e-002 -1.3584278e-001 -2.9522290e-001 -9.0691172e-001  9.2191533e-002 -2.0066093e-001 -8.4316831e-001  2.8119153e-001 -3.9214339e-001  3.0747599e-001  3.9103698e-001  1.1909429e-001 -1.3148882e-001  1.9017727e-001 -4.9527039e-002 -4.0518246e-001 -3.9763946e-001 -1.7994518e-001 -1.9788404e-001 -8.3022601e-002 -3.6353336e-001 -9.0396630e-001  3.6386409e-001  2.5182940e-001  7.6326894e-002 -6.8465961e-001 -1.7184770e+000 -1.3710675e+000 -2.5187115e-001 -2.8418655e-001 -1.3939977e-001  3.1219839e-001  1.0506904e-001 -2.3530087e-001 -3.8706298e-001 -2.3183899e-001 -1.2666851e+000 -8.1483558e-001 -3.9916347e-001 -4.7115985e-001 -5.3708865e-002 -4.3965129e-001 -6.5009410e-001 -2.1791743e-001 -5.6392465e-002 -3.2559111e-001  3.6524631e-001  9.5918651e-002 -6.3871105e-001 -3.7152270e-001 -3.3431837e-001 -1.5202269e-001  2.9533910e-001  1.0232346e+000  5.2249429e-001 -3.2896376e-001 -4.2721351e-001 -1.0508267e+000 -4.5326429e-002 -2.9310564e-001 -7.2770238e-001 -3.9013806e-001  1.0828017e-002 -5.0188289e-001 -2.4637111e-001
 -4.0658440e-001 -8.5172395e-001  4.2291747e-001 -9.3692210e-001 -2.8899309e-001  2.0846860e-001  3.5133262e-001 -5.0120626e-001 -2.3217989e-001 -2.9068733e-001  6.0081331e-002  7.7467168e-001  1.3378099e-001 -2.1946545e-002  1.2728034e-002  7.7379579e-002 -4.4058573e-001  5.7551273e-001  8.7475132e-001 -2.1578405e-001  5.3339383e-001 -2.7731512e-001 -1.4246718e-001 -2.8607753e-001  5.0062374e-002 -6.3096271e-001 -7.0896711e-001  4.5983651e-002 -1.9785938e-001 -2.1733617e-001 -1.7143623e-001  1.8089199e-001  3.2457243e-001 -2.8612887e-001  1.0591073e-001  2.0243392e-001 -7.7681510e-001  5.3947302e-002  5.7139333e-002 -1.5235995e-001 -4.8851636e-001 -1.0263806e-001 -5.4701791e-001 -5.2304728e-001 -1.4755962e-001 -7.9606896e-001 -3.5103301e-001 -7.2544937e-001 -3.8301781e-001 -8.6644951e-001 -6.1362001e-001 -2.9454282e-001  1.7721191e-002  1.3912115e-001  1.1238296e-001 -1.7676739e-001 -1.6014152e-001  3.7837334e-001 -6.0549948e-001 -1.2568097e-001  6.8814891e-002 -1.0172889e+000 -1.7000923e+000 -4.1562620e-001 -8.3275125e-001 -3.4069705e-001
  6.7014411e-002 -6.3781128e-001 -6.8688004e-001  2.1605036e-001 -1.1119155e+000 -5.2146635e-002 -5.4631767e-001 -7.0490704e-001 -2.4758500e-001 -5.8536222e-001 -5.3298331e-001 -2.2101021e-001  1.1170404e-001  4.6425143e-001 -9.1042838e-002 -3.5571471e-001 -1.7509502e-001 -6.0338987e-001 -4.0765914e-001 -7.3238499e-001  1.9465200e-001 -1.6331390e-002 -3.6481016e-001 -9.7236064e-001 -5.3517720e-001 -3.4161628e-001 -1.2252438e+000 -1.0046964e+000 -8.0162936e-001 -3.9102645e-001  3.5515957e-001  6.2611347e-001  5.5617105e-001  3.0621328e-001 -3.4906900e-002  3.9558283e-001 -5.6306760e-001 -6.3617594e-001 -3.7188229e-001 -1.9536608e-001 -3.6931122e-001 -3.1950155e-001 -2.5021295e-002 -1.1731249e+000 -3.3765968e-001  2.4453971e-002 -6.3306635e-001 -6.4657595e-001  1.7941200e-002 -1.1829891e-001 -3.7052230e-001 -2.0166125e-001 -9.4241005e-002  4.1013358e-003  6.3757177e-001 -3.3381031e-001 -3.6435633e-001 -3.9751666e-001 -8.9894069e-001 -2.7188187e-001  4.5560695e-002 -7.7957334e-001 -1.1681355e-001  8.3590894e-002 -7.0943323e-001  6.2259082e-001
 -6.3380314e-002  6.1815744e-002 -4.5303900e-001 -3.6420035e-001 -7.3454868e-001  2.5675752e-001 -1.8850382e-001 -5.5493636e-001  1.8911714e-001 -3.5682667e-001  2.1408980e-001 -2.1884050e-001 -3.1093906e-001  2.7077259e-001  5.2186362e-001 -6.3083526e-002  7.6298153e-002  7.9038663e-002 -2.3496952e-001  3.9544676e-001  2.7265973e-001  6.5024247e-002 -1.7350880e-001 -4.4912422e-001 -2.8828412e-001 -7.2388683e-002 -8.9289020e-001 -1.1948685e+000 -6.3627222e-001 -6.1987016e-001  9.8921511e-002  3.3328447e-001 -1.5678535e-001 -1.9716339e-001  7.7780512e-002  3.4799181e-001 -1.0739715e+000  6.4030245e-002 -3.1245266e-001 -3.3173119e-001 -3.4273184e-001 -3.7417837e-002 -1.1574128e-001 -7.9866325e-001  1.6861555e-001  2.2770003e-001  2.2409662e-001 -3.1040277e-001 -2.4253670e-001  3.2501508e-001 -2.3045414e-001  1.3218799e-001  3.4988520e-001 -1.7864520e-001 -1.0525344e-001  1.9388785e-001  2.0276608e-001 -3.6464860e-001 -3.6838885e-001 -4.6705758e-002  7.8580042e-001 -5.6332227e-001  1.6153009e-001 -7.9847693e-001 -3.8061309e-001  4.8705247e-001
 -1.2333840e+000 -1.0942237e+000 -1.4103807e+000  4.0258505e-001 -7.5964415e-001 -4.8997824e-001 -5.7084303e-001 -6.3633801e-001 -2.5253607e-001 -6.6612816e-001 -4.8353550e-001 -1.4650035e-001 -5.1803172e-001 -1.4832038e-001  6.2152975e-001  4.0388657e-001 -4.9814249e-002 -7.2553308e-001 -4.1555054e-001  7.4497438e-002  1.7184253e-001 -5.3191020e-001 -1.7225681e-001  2.2410322e-001  2.0640311e-002 -2.3375921e-001 -7.6287469e-001 -4.0695753e-001 -4.2528635e-001  2.7647535e-001 -1.5878380e-001 -8.3288384e-002  3.0405655e-001 -2.2754652e-001  1.3716768e-003 -2.6420647e-001  5.4471011e-001  2.6893222e-001 -4.1251875e-001 -7.4935955e-001 -4.4261220e-001  1.7577497e-001  3.5441003e-001 -9.9709636e-001  1.5312894e-002 -1.1296083e+000  8.7659773e-003 -1.5058169e-001 -3.7998392e-001  1.8744373e-001 -2.6020869e-001  1.3663320e-001  2.7690700e-001 -8.0167907e-001  8.0059111e-002  9.5743691e-002 -4.0426221e-001 -3.4526603e-001 -3.4269112e-001 -4.0798583e-001  4.1838652e-001 -3.3395081e-001 -1.1050134e-001 -3.0433260e-001 -3.6869669e-001  2.4818856e-001
 -1.7760401e-001 -1.1657555e-001 -1.1425679e+000  4.1872591e-001  7.4853857e-002  7.1429436e-001  4.1004854e-002  5.2520179e-001 -1.9185903e-001  3.5806371e-002 -3.4183989e-001 -1.1543034e+000  1.8556542e-001  1.9658214e-002  1.3863607e+000  7.8281469e-001  7.0223531e-001 -5.3530093e-001 -8.8825792e-001  4.1310076e-001 -1.3635431e-001  8.2806304e-001  9.9674316e-001  4.7132810e-001 -2.4488843e-001 -1.3032901e-002  4.0673969e-001 -3.3250191e-001  2.6679344e-001  3.8848067e-001  2.7255602e-001  2.3018761e-001  7.3799394e-001  2.6807628e-001  1.4208182e-001  2.7770017e-001 -1.5725421e-001  5.2760475e-001  8.0501298e-002  3.9684502e-001  5.5067676e-001  2.3502973e-002  6.3625085e-001  4.9117873e-001  1.1026560e-001 -1.1429308e+000  1.0907241e+000 -8.2248990e-001  2.6216875e-003  2.6040341e-001  2.0398596e-001  5.2766492e-001  7.5758390e-002  8.5452617e-002 -6.6440378e-001  3.3978555e-001  2.5881477e-001  2.6970451e-001  6.9340636e-001  3.7686710e-001  4.8927465e-001  4.2684463e-001 -5.4176118e-001  1.6270072e-001  6.4857454e-001  7.6864474e-001
  1.0701606e-001 -2.9819926e-001  5.7450268e-001  6.9088897e-001 -2.9687767e-002  1.5343885e+000  4.0001194e-001  3.5849639e-001 -6.1666968e-001  2.4132618e-001 -3.2024079e-001 -1.4636489e-001 -9.2177828e-002  2.3114890e-001  9.5605135e-001  1.3834467e-001  8.6144980e-003 -3.0122258e-001 -7.4695252e-001  1.4518639e-001  1.5236900e-001  6.8980384e-002  1.1379672e+000  3.2889484e-001  6.0138345e-002  3.2147714e-001  2.8520590e-001  5.6308480e-001  3.9116990e-001 -1.7451739e-001  6.3160852e-001  3.6108740e-001  1.1182902e+000  5.4045043e-001  5.5663576e-001  6.7638663e-001 -1.4255442e-001  5.7838957e-001  1.0446742e-001  4.3835834e-001  5.8641863e-001 -1.0168149e-001  9.5893570e-001  6.0508795e-001 -1.4568108e-001 -8.2760099e-001  7.5945019e-001 -1.1749437e+000 -2.1582089e-001 -2.1716049e-001 -1.2485808e-001  2.5996968e-001  3.8442925e-001 -2.9181967e-001  2.3930137e-001 -2.5105249e-001  1.6493414e-001 -1.7167653e-001  7.9112460e-001  1.0621044e+000  2.3978760e-001  1.1815056e-001 -6.2541985e-001  6.9741311e-001 -9.2878787e-001  2.2664275e-002
  2.3984920e-001  4.1449345e-001  2.1676811e-001  8.7550317e-001 -9.0052496e-002 -9.2475867e-001  8.6308942e-002  3.7449442e-002 -8.6587543e-004  3.8053298e-001 -4.5138211e-001  8.6902694e-001  3.0385749e-002 -1.3233659e-001 -6.1878904e-001 -1.0958872e-001  2.3245223e-001  1.1481751e-001  4.3844420e-001  3.9342023e-001  9.4347019e-001  1.0710070e-001 -4.4880121e-002  2.7281810e-001  8.2167102e-002  1.7459842e-001 -3.3099035e-001  2.3562062e-001 -1.2674142e-001  7.9880322e-002  6.9246279e-001  4.1609235e-001  3.6505742e-001  8.3881169e-001  7.0191676e-001  4.5937660e-002 -2.4162761e-002 -2.0093602e-002  4.4217652e-001 -8.1199947e-001 -3.7791645e-001 -2.2054733e-001  3.8124992e-001 -1.6989309e-001 -2.4636444e-001  5.3140047e-001  5.6106167e-002 -2.8612331e-001  5.3869477e-001  3.7647869e-001  2.3688636e-001 -2.4123829e-001 -3.3050800e-001 -5.1482615e-001 -1.4547559e-001 -1.5485464e-001 -2.0435712e-001 -4.6870087e-001  6.9894959e-002  1.8414270e-001 -2.8767345e-001 -4.4326893e-001  1.2121571e+000 -8.1319824e-001 -1.0877716e+000 -8.2989422e-001
  5.0141200e-001  4.3486293e-001  1.2098520e+000  1.2376671e+000  8.4061581e-001 -1.3468807e+000  3.7158505e-001  7.6400546e-001  2.2809051e-001  5.9979436e-001 -5.9300873e-001 -4.0631515e-001  3.9066735e-001 -6.9716230e-001 -5.9400903e-001 -3.4198206e-001  6.9911088e-001  4.4455902e-001  8.9527587e-002  6.6954156e-001  2.7179782e-001  2.3951555e-001  3.6155371e-001  4.7345718e-001  2.9896344e-001  4.4441470e-001 -5.2218902e-002  4.3526637e-001  1.0118049e+000  4.4788725e-001 -2.3776710e-002  3.4790849e-001 -1.1691115e-001 -5.1034036e-001  4.4554511e-001 -5.7939185e-001  2.3581491e-001  2.9295156e-001 -1.4228620e-002 -5.2943563e-002  3.8750871e-001 -6.4702541e-002  6.3488453e-001  5.4365290e-002 -1.2463712e-001 -1.2029589e-001  3.1943233e-001 -2.0833433e-001 -3.3857703e-001  8.1197797e-001  5.4761026e-001  5.1597819e-001 -9.2409733e-002 -3.2760481e-001 -7.5701978e-001 -3.9864452e-001  1.0813852e-001  2.8353541e-001  1.3233963e+000  1.7423561e-001  4.0634490e-001  1.7211937e-001 -4.0994103e-001  1.2959975e-002 -1.8729322e-001 -8.5087548e-001
  6.3162087e-001  2.0633792e-001 -2.8372835e-001  5.5515666e-001  6.9281747e-001 -1.3187149e+000 -2.3261651e-001  5.8372746e-001  4.9110155e-001  4.2068267e-001 -9.8148269e-001 -1.2931501e-001 -7.9922738e-002 -5.9781551e-001 -5.9752900e-001 -3.3042313e-001 -1.4404462e-001 -5.8138523e-001 -1.6867037e-002 -3.3108460e-001 -7.1691673e-001  6.7299348e-001 -3.1637086e-001  7.1006025e-001 -5.6434754e-002  9.2957011e-001 -1.1807082e-002  1.9969932e-002  5.3222041e-001 -4.8570305e-001 -1.2045973e+000  2.6725607e-003 -1.2406685e+000 -2.8918587e-001 -3.0631283e-001 -7.0215701e-001 -4.3824349e-001 -1.7341783e-001  2.6362099e-003  6.1836278e-001  1.0965597e+000 -2.4789769e-001  1.6180026e-001  8.5947163e-003  8.4056624e-002 -9.3685628e-001 -2.3005633e-001 -3.6513086e-001 -6.1994527e-001  1.6062937e-001 -4.1799464e-001 -4.4823031e-002 -5.3543630e-001 -6.7293010e-001 -9.8114416e-001 -4.4622858e-001  1.4676301e-001 -3.6050390e-001  6.8472980e-001  2.5951373e-002  1.1669943e-001  4.5409984e-001  1.8701341e-001 -3.6954350e-001  2.3879788e-001  4.0562417e-001
  1.4456626e-001  2.8323034e-001 -3.1947593e-001  6.2327845e-002 -5.2144869e-002 -2.1765029e-001 -6.7707964e-001  1.2304462e-001  3.8849942e-001  8.2616279e-004 -3.2088591e-001 -5.7445156e-001 -3.3606632e-001 -5.2363680e-001 -2.8430208e-001 -1.3255717e-001  3.6519314e-001 -1.2877860e-001 -1.2263238e-001 -8.7870109e-002 -8.4237173e-002  5.2071757e-001 -9.2431706e-001  6.0236286e-002  3.0597030e-001  3.7906612e-001 -8.7447978e-001  1.6402125e-001  4.9418993e-002 -5.6621676e-002  4.7029444e-001  2.9442017e-001  6.7300258e-002 -4.0196815e-002 -1.7398953e-002  3.6993267e-001  6.2557543e-001  4.1048067e-001  1.0450758e-001 -6.4090007e-001 -1.4082003e-001 -1.1953841e-001  6.0574592e-001 -2.2686306e-001 -4.0175268e-001 -1.1309566e+000 -5.4030637e-001 -4.5470568e-001 -1.5766908e-001 -3.0432127e-002  1.4848419e-001 -2.8636824e-001 -5.8907708e-001 -5.6348715e-001 -1.3610362e+000 -2.2153189e-002  6.0763272e-003 -3.5776855e-001  8.1529651e-002 -7.6314257e-001 -2.9292417e-001 -4.8203141e-001  3.9973524e-001 -6.3575397e-001  1.9573103e-001 -3.5411899e-001
 -1.0873835e+000  1.9274593e-001  4.1591800e-001  1.1780357e+000  6.4204543e-002  3.2849856e-001 -7.6146872e-001  1.2265176e+000  4.5030672e-002  2.4563746e-001  8.5183400e-002 -5.8214111e-001  5.3935146e-002  2.3486445e-001 -3.7654450e-001 -3.8166173e-001  2.5672004e-001  7.5184052e-001  7.3636541e-001  3.2249594e-001 -4.3871345e-001  8.3089439e-001 -7.9194459e-001 -1.1838649e-001 -1.6423564e-001  7.4952189e-001  7.0144270e-001  3.8924401e-002  3.9296686e-001 -8.0822263e-001  1.2343893e+000  1.0712701e+000 -1.1740982e+000 -1.0465098e+000  6.7684286e-001  1.4944498e-001 -1.4407812e-001  6.3936139e-001  5.9239718e-001  4.9494596e-001  1.0619356e+000 -4.9371632e-001  8.5853463e-001 -9.7896631e-001  4.7340407e-001 -1.1911781e+000 -2.2771257e-001  9.4867663e-002  3.7349686e-001  2.5346611e-001 -2.5047570e-001 -8.7748333e-001 -5.1663902e-001 -3.9578519e-001 -1.0265572e+000 -3.9773568e-002  2.9153566e-001 -2.7872040e-001  3.0175964e-001 -4.4301752e-001 -3.0985901e-001  4.0927366e-001 -5.0495596e-001 -5.5103421e-001  5.0742374e-001  1.3323087e-001
 -6.9857226e-001  6.3643261e-001 -2.0540487e-001  8.3581872e-001  1.9323926e-001  9.0988408e-001 -8.7286194e-001  2.9675491e-001 -2.2020977e-001  5.8154525e-001  6.1361936e-002  2.3732440e-001  1.6906272e-001 -5.0317455e-001 -8.6628238e-001 -1.4845180e-001 -1.1242326e-001  2.2479869e-001  1.4007845e+000 -3.5145940e-001 -4.8119672e-001  7.6715101e-001  5.9623607e-002  5.2694706e-001  1.7906735e-001  8.7062000e-001  6.3718265e-001 -1.8600018e-001 -3.1873923e-001 -4.9231540e-001  6.8690607e-001  7.5151146e-001  1.1848199e-002  1.4054355e-001  2.3245547e-001  1.0859541e+000  1.1925191e-001  3.7353717e-001  9.6321485e-001  7.4220184e-001  2.7520629e-001  1.0965353e-001  1.2001439e+000  2.9985616e-001  3.2959767e-001 -4.4289149e-001 -6.7454514e-001  5.4094446e-001  4.7849941e-001 -1.5081656e-002 -3.2716242e-001 -7.6469481e-001 -5.2069768e-001  3.7844049e-001 -3.2422764e-001  3.5215569e-002  1.0574479e+000 -1.6294050e-001  7.0487662e-002 -3.9205005e-001 -8.3695786e-001  3.1126584e-001  6.2836203e-001 -3.0989476e-001  1.0019879e+000  1.1267512e-001
  9.2739941e-002 -6.3803457e-001  2.1196785e-001  2.0283650e-001 -1.8895551e-001 -1.0675829e+000 -1.0275575e+000 -3.5659124e-001 -3.7390059e-005 -2.6422397e-001  1.6461451e-001  1.0516427e-001 -3.3685856e-001 -8.5229076e-001 -9.1687805e-001 -4.5654598e-001 -4.3008320e-001  5.0342644e-001  5.7176544e-001 -4.1380299e-001  1.7738765e-001  4.8944368e-001  5.0959883e-001  4.4703892e-001  3.2881137e-001  2.7709926e-001  1.0142597e-001 -3.7841311e-001 -3.4328104e-001 -1.8547535e-001 -4.9357681e-001 -1.9547829e-001 -4.1572038e-001 -1.8293339e-001 -2.4606811e-001  1.3701397e-001  2.0435966e-001  3.0174601e-001 -5.0285106e-002 -3.3747510e-001  1.1087181e-001  1.4603488e-001 -1.3153739e-001  5.1498015e-001  2.2440876e-001 -4.2027138e-002  2.1735427e-002  3.2377409e-001  2.1202223e-001 -1.3807802e-001  2.6703290e-001 -9.1797555e-001 -6.3123442e-001 -4.2069575e-001 -4.7798611e-001  2.2138695e-001  4.8606438e-002  1.9467627e-001 -3.9035005e-001 -2.3529378e-001 -2.6034305e-001  4.2371829e-001  2.0588078e-001 -4.3894972e-001  2.2109725e-001 -3.2899054e-001
 -6.1820304e-001  1.3578422e-001 -3.2553440e-001 -1.2738157e-001  3.3184506e-001 -9.0811981e-001 -1.0951627e+000  8.6016675e-002  4.1610333e-001 -1.2557855e-001  5.4078420e-001  1.2609444e-001 -1.3769632e-001 -4.5432435e-001 -6.8778380e-001 -3.4039636e-001 -5.2831165e-002  6.6247054e-001  4.3488689e-001  3.8225155e-001 -9.5072242e-002 -8.6668810e-002  7.0594959e-001 -6.2325030e-001  3.5338037e-001 -1.9417788e-001 -1.0987319e-001  1.1811525e+000  4.2003490e-002 -7.4535633e-001 -9.0613489e-001 -6.9954817e-001 -5.8982423e-002 -7.2742652e-001 -7.1856781e-001 -1.0675460e+000 -8.1641695e-001 -6.2654382e-001 -1.9645118e-001 -3.9428366e-001 -1.5246783e-001  1.8784633e-001 -9.2184133e-002  1.0229008e+000 -2.8352940e-002 -9.4989483e-001  7.2503164e-002  2.1092162e-001  5.6410647e-001 -6.0097962e-002 -2.6156768e-001 -8.9948476e-001 -6.4930921e-001 -8.5083907e-002 -8.9160688e-001 -3.3428247e-001 -4.4608562e-001 -1.5297688e-001  3.6859007e-002 -3.0597649e-001 -2.0825696e-001  2.0686737e-001 -7.0109607e-001 -6.2732797e-001  1.9843818e-001 -1.0586396e+000
 -7.7115583e-001  4.4783499e-001 -1.5409031e-002 -2.2446599e-001  3.8471769e-001 -4.3411560e-001 -8.0908028e-001  1.7588472e-001  5.5162109e-002 -1.7259846e-001  3.9915941e-001 -1.7319514e-001 -2.8625674e-001 -7.3400532e-001 -7.8126272e-001 -2.1547773e-001 -1.0223804e-001  2.0757396e-002 -7.5832816e-002  2.4060157e-001 -5.3137822e-001  1.8479916e-001  9.2306286e-001 -3.9413837e-001  2.4837916e-001  1.0366823e-001  2.4384808e-001  9.0224153e-001  9.5069867e-001 -5.1974739e-001 -8.4085695e-001 -5.7951980e-001 -7.9136177e-002  1.9761032e-002 -5.1687315e-001 -1.1088990e-001 -1.5950802e-001  6.0043960e-001 -1.2027747e-002  3.5621700e-001  2.5466500e-001  2.8609444e-001  2.3037127e-001  5.2433960e-001  2.5582181e-002  4.3549227e-001  5.2186044e-001  3.1192354e-001  2.7660400e-001  8.3700139e-002 -1.2723764e-001 -6.5188161e-001 -5.9763740e-001 -9.1665140e-002 -1.4453904e+000 -3.8771107e-001 -7.3357212e-002  1.7994794e-001  2.4996977e-001  2.6290810e-001 -1.2502198e+000  2.7464725e-001 -6.6387282e-001 -5.0436478e-001  3.3103659e-001 -1.3769570e-001
  6.4610370e-001  5.2682743e-001  3.2374601e-001  2.6079333e-001 -8.9026856e-002  5.1941458e-001 -8.0886515e-001 -6.1231285e-001 -2.9364605e-001 -3.0784319e-001 -1.4563870e-001 -4.9090568e-001 -8.0699419e-002 -3.5772750e-001 -4.1888984e-001 -2.2711837e-001 -2.2196655e-001 -3.8428198e-001 -5.1629529e-003 -1.7173792e-001  2.3470710e-002 -1.9461063e-002  4.1197967e-001 -2.0761578e-001  4.3707562e-001 -1.6649540e-001  4.4082790e-001  4.8667842e-001  1.0601729e+000 -7.8988554e-002  2.8427719e-001 -3.0875894e-001  4.8261296e-001  5.8059464e-001 -5.9015257e-001 -2.0857446e-003 -3.3976332e-002  3.3990550e-001 -1.3619645e-001  2.1694546e-001  6.8196101e-001  3.2582205e-001  5.5657517e-001  6.6034467e-001  2.2768093e-001  3.4589150e-001 -4.0482060e-001 -1.1872463e-001 -4.8912792e-001  3.4390702e-001 -1.1741015e-001 -2.7598424e-001  2.9729774e-001 -4.3149588e-002 -4.1956940e-002  3.6165530e-001 -8.7707971e-002 -6.6971290e-001 -2.7702926e-001 -7.1676495e-001 -3.4035078e-001 -7.2002631e-001 -4.8773433e-001 -7.6944493e-001 -3.1459438e-001 -1.9589733e-002
  2.1039843e-002 -4.2325224e-001  5.0972204e-001 -1.8746933e-001 -1.1932803e-001  3.2671958e-001 -3.7602967e-001 -4.2014841e-002 -3.6293638e-001 -2.1263988e-001  5.8976353e-001  6.8574229e-001 -1.3329437e-002  1.5264919e-001 -2.9388989e-001 -2.3226312e-001 -2.5553531e-001  1.5648186e-001  5.3381615e-001  9.8930447e-002 -2.4202326e-001 -4.8630899e-001 -4.4179201e-001 -1.2430305e+000  6.9280482e-002 -9.1291661e-001  1.7153474e-001  8.0267454e-001  1.1256925e+000 -7.1723054e-001  1.0155657e-001  2.2759131e-001 -2.6468936e-001 -4.7149044e-001  1.6469779e-001  2.7243650e-001 -3.7728654e-001  7.9809452e-001  1.1420742e+000  3.5733896e-001 -4.5601923e-001 -1.9975918e-001 -4.0762175e-001  9.4487811e-002 -5.9000384e-001  1.0670847e-001 -5.7152479e-001 -1.1352874e-001 -1.9878755e-001 -2.3586783e-001 -2.2524932e-001 -7.2464393e-001  1.4070179e-001  1.4749845e-001 -3.7222981e-001 -2.6779360e-001 -2.4977109e-001 -3.0087100e-001 -2.7638053e-001 -4.5848145e-001  1.7479921e-001  1.0746006e-002 -4.3996819e-001 -2.0405361e-001 -2.4747032e-001 -1.0513606e+000
  5.4854683e-001 -3.6081497e-001  3.4305014e-001  4.7659572e-001 -1.4451178e-001 -6.6278896e-001  6.6137150e-004 -1.8438018e-001 -3.6875865e-001 -4.3293098e-002 -1.7630639e-001 -9.0950330e-001  2.6294563e-001 -3.5806402e-001 -4.5789145e-001 -2.2576747e-002 -3.9852197e-001 -2.8825954e-001  4.9279543e-001  1.8312913e-001  7.2527797e-001  2.6852989e-001  2.7484620e-001  7.5605208e-001  3.4793559e-001  5.1310640e-001  6.1116808e-002  2.1904110e-002  7.1844246e-001 -1.6030792e-001  1.8436587e-001  1.4103633e-001 -3.5469943e-001 -1.6031072e-001  1.7971975e-001  5.8551067e-001  1.2462419e-001  1.4658439e+000  6.0103482e-001  5.2809566e-001  4.9490574e-001  4.1649915e-001  1.8234282e-001  1.2934602e-001  3.2037832e-001  9.2831903e-001 -7.7742963e-002  6.0395699e-001 -6.3228548e-001 -2.5269099e-001  3.3673248e-003 -3.4804390e-001 -4.2098407e-001 -4.2038543e-002  4.4144914e-002  2.4465825e-001  8.7058106e-002 -3.0794302e-001 -1.6993614e-001 -1.1860448e-001 -3.6881060e-001 -8.5895834e-002  6.9196634e-001  5.9169520e-001  2.7998927e-001 -1.5609594e-001
 -1.7478193e+000 -5.9983523e-001  9.0869154e-001 -2.9690534e-001 -2.0261846e-001 -2.7639736e-001  4.7153771e-002 -2.7899527e-001 -2.2440460e-002 -3.4184262e-001 -2.8526226e-001 -1.5557244e+000 -8.5364550e-001 -6.0205948e-001 -6.0361683e-001 -4.7665399e-001 -3.4508543e-002  1.8182683e-001  5.5887700e-002  5.3641678e-002  2.6740670e-001 -6.3970438e-001  3.1098338e-001 -2.0541306e-001  1.1957585e-001 -2.9026054e-001 -3.9067148e-001  4.5830580e-001 -3.0228199e-001 -4.4126262e-001 -3.7561528e-001 -7.8964899e-001 -2.2105811e-001  3.1634183e-001 -5.4488844e-001 -2.2458158e-001  2.3405481e-001 -4.1816293e-001  9.0991876e-002 -8.0221765e-001 -9.3218569e-002 -1.6257363e-001 -3.4728360e-001  4.0723586e-001 -1.8876353e-002 -1.0400456e-001 -7.4494023e-002  2.9551337e-001  5.2334937e-001  1.8653309e-001  4.4630374e-002 -3.4696242e-001 -5.6375650e-001 -7.6993645e-001 -1.5982456e+000 -1.9454205e-001 -2.3798482e-001 -4.1842310e-001 -2.7132519e-001 -4.2985330e-001 -5.5120326e-001 -7.3257858e-001  4.2876630e-001 -1.3884856e-001 -1.2133585e-001 -5.1771382e-001
 -3.6594161e-001  3.4922903e-001 -1.2660212e+000 -3.8831250e-001  1.5811978e-001 -3.2166504e-001  5.2716713e-002  4.7065560e-001  1.0000414e-001  4.1479321e-001 -1.4239874e-001  7.0898655e-001  1.3844092e-001 -4.0827715e-001 -1.4819035e-001 -1.4799574e-001  7.3446504e-001  2.0373136e-001  5.0382114e-001  3.0112094e-001  6.0674036e-001  7.3189327e-001  5.6543804e-002 -2.3716767e-001 -1.4496553e-001 -2.8557833e-001  1.6604547e-001  8.0017531e-002  2.8911815e-001  2.9331722e-001  1.9225232e-001 -5.7797074e-002 -2.9755450e-001 -2.9678354e-002  4.8567203e-002  3.1918338e-001  5.4797589e-001 -2.7095097e-001 -7.9496288e-001 -5.2788753e-001 -1.9742222e-001 -4.2430166e-001 -5.4315827e-001 -5.2164513e-001  1.5727505e-001 -2.3723220e-001  2.1044160e-001  6.7054396e-001  4.4854214e-001 -1.1940964e-001  3.8520379e-001  2.3384304e-002 -7.3339021e-001 -9.0617645e-002 -3.1329770e-001 -3.5893245e-001 -4.1019565e-003  1.6954251e-001  4.4997333e-001  8.7587459e-002 -8.6241109e-001  5.6858545e-003 -1.9501332e-001  9.5280451e-001  2.6219682e-001 -9.4421989e-001
  4.1832261e-001 -1.1643761e-001  1.1005414e+000 -7.1468248e-001  4.7866078e-001 -8.9118521e-001 -1.6318014e-002 -1.0125979e-002 -1.3994093e-001  1.7178981e-001 -7.5539862e-001  1.0007092e-001  1.1880193e-001 -2.7259300e-001 -3.6192074e-002  3.3908252e-001  1.0038969e+000 -1.4080090e-001  2.0144179e-001  3.6764588e-001 -3.5689451e-001 -9.0105305e-001 -1.4772075e-001 -1.3685417e+000 -1.8245778e-001 -1.2628794e+000  3.0803404e-001  6.0626181e-002  1.0036093e-001  5.7821386e-001 -2.3087404e-001 -9.4651866e-002 -5.8601537e-002 -1.1858919e-001 -4.3803385e-002 -3.7814272e-001  7.3287833e-001  1.8003361e-001 -4.4939698e-001 -1.8028418e-001 -1.1838429e+000 -4.9055558e-001 -7.9265505e-001  2.6464936e-001 -8.4922847e-001 -2.7073221e-002 -1.5678094e-001 -2.1560403e-001  6.4883137e-001  3.4981850e-001  3.5115458e-002  8.3716026e-001 -7.4663478e-001 -3.0086288e-001  6.5765492e-001 -5.2817784e-001  7.5960896e-003  3.7811151e-001  1.1025345e-001  4.3013028e-001 -1.1822867e+000  7.2392273e-001 -3.7674855e-001  1.2526621e+000 -3.7336333e-001  6.7450207e-001
  3.2463184e-001  4.2158241e-001  1.2255513e+000 -9.6308193e-001  1.0254209e-001 -1.9407496e+000 -9.9182097e-001 -3.4322204e-001  4.7339686e-001 -1.6233803e-001 -2.7724141e-001 -5.5859630e-001  4.7151116e-001  3.1996946e-001 -3.1433813e-002  5.5171294e-001  2.2513517e-001  6.9232183e-001  4.2695281e-001 -2.5339039e-001 -5.3389384e-001 -1.1139816e+000  1.8235113e+000 -6.9700163e-001  4.7584066e-001 -1.6143226e+000 -3.6367021e-002 -5.4644659e-001 -4.4894957e-001  6.2539039e-001 -6.3173343e-001 -8.2428078e-001  7.1440132e-001  1.6667163e-001 -3.0322605e-001 -6.9383977e-001  2.5249926e-002 -2.9093507e-002  3.5796937e-001  5.9179821e-001 -1.4043939e+000  3.8957079e-001 -1.8548657e+000  1.9381689e+000 -4.5790917e-001  1.7261713e+000  7.9442899e-002  4.3191714e-002  7.6241321e-001  5.8231464e-001  9.8733391e-002  7.9258325e-002  5.1192521e-002  5.9023976e-001  1.2994494e-001 -1.6750557e-001 -1.8714678e-001  9.4668164e-001  2.6900331e-002 -4.6550570e-002  6.8917355e-001  7.0827250e-001  1.0183110e-001 -1.3254000e+000  1.0775184e+000  5.6403960e-001
 -1.7590860e+000 -3.1321759e-001 -9.1700993e-001 -1.3116400e+000 -2.1395913e-001  2.8682138e-001 -2.5712235e-001 -4.7335663e-001 -9.7896754e-002 -6.8061541e-001  4.2631041e-002 -5.6580280e-001  4.1673300e-001  5.9778519e-001  4.1518341e-001  8.0587786e-001  1.7535268e-002  6.6283298e-001 -4.8542034e-001  3.9310307e-001 -8.8373143e-002 -2.3132227e-001  9.2972730e-001  1.3618874e+000  9.6424832e-002  2.0699708e-001  4.7626609e-001 -6.1392655e-001 -1.1699934e+000  1.0188219e+000 -7.1212927e-001 -9.7993958e-001  1.2769483e-001 -6.6624341e-001 -6.6564768e-001 -6.0942385e-001 -2.4909218e-001 -5.8852524e-001  6.8132889e-002  7.3439074e-001  4.9862084e-001  6.1240607e-001  1.3450205e-001  6.0886142e-001  3.9700736e-001 -8.1310419e-002  1.0824475e+000  3.7703089e-001  1.2602223e+000  4.8513501e-001  2.4333569e-001 -1.3314883e-001 -4.3099854e-001  1.0308436e-001 -6.9888800e-001 -2.4461258e-001 -9.8633564e-002 -2.7886124e-001  1.2048642e-002  1.3353332e-002  3.1657026e-001  1.7454865e-002  5.5283996e-001 -9.7348706e-001  5.9354943e-001 -3.4893470e-001
 -2.6482146e-001  7.3677957e-001 -4.8606088e-002 -1.1477957e+000  1.6982809e-001  9.2109738e-001  9.0555894e-002 -4.8483065e-002 -5.7266061e-001 -1.9360185e-001  1.5469019e-001 -1.6727612e-002 -1.5776619e-001  6.1636457e-001  8.0198095e-001  1.1377333e+000  1.6182859e-001  1.0451724e+000  1.8254281e-001  2.8993776e-001 -1.3753305e-001  2.7741967e-002  3.2356994e-001  5.0446456e-001  6.3988348e-002  1.3511054e-001  1.8091834e-001 -6.1025097e-001 -5.2906715e-001 -9.3819520e-002 -8.7953903e-001 -5.4629003e-001  8.9186181e-001  7.4491310e-001 -2.7110923e-001 -1.5034446e-002 -1.7086967e-001 -2.8816212e-001  2.3650053e-001  6.3202899e-001 -5.0320337e-001  5.8112685e-001 -2.3549680e-001  8.6708507e-001  5.1754827e-001  1.5591995e+000  1.0553538e+000  5.4905296e-001  6.1678553e-001  8.6260161e-001  8.0698917e-001  4.6728787e-001  4.8772446e-001  7.7126197e-001 -5.9441173e-001 -1.1220973e-001 -1.3642950e-001  5.2846463e-001 -2.7164424e-001 -2.2391057e-001  1.1387458e+000  6.5861002e-001  3.4517104e-001 -4.2306721e-001  7.5902619e-001  4.6525225e-001
  1.3342323e-001  1.5101095e+000 -2.9480033e-001 -1.3797168e+000  2.5592072e-001  1.6711354e+000  4.4632872e-001  5.0141304e-001 -1.1730672e-002  5.8200802e-001  6.0959484e-001  5.9769839e-001  3.7660868e-001  6.2969273e-001  6.8677607e-001  5.9586979e-001  5.6137548e-001  7.5290172e-001  8.4215431e-001  3.9925278e-001  1.1391413e+000  5.1741157e-001 -6.0508960e-001 -6.4478696e-001 -3.2690571e-002 -2.7636163e-001  4.0001019e-001  1.2590674e+000  1.5461209e+000  4.5468431e-001  3.5388510e-001  4.3071778e-001  2.3450478e-001  7.9838094e-001 -6.7787337e-002 -3.1070931e-001  1.0227983e+000  2.5185474e-001  1.0969671e+000  4.7917916e-001 -1.1350563e+000 -3.7356542e-001 -1.7252167e+000 -3.2573563e-001 -2.4576913e-001  4.3274853e-001  2.1562140e-001  3.5296737e-001  3.0561906e-003 -5.4265729e-001  8.1632296e-001  9.4999562e-001 -2.2358870e-001 -3.5869153e-001 -3.6566822e-001 -4.3305306e-001 -1.4392917e-001  3.0303068e-001  8.3152342e-001  3.8432482e-001  1.2373875e+000  2.3288496e-001 -9.7138248e-001 -8.5110700e-001  2.2973075e-001  3.3215757e-001
  6.2431308e-002  5.6330769e-001 -3.5864345e-001 -6.6953662e-001  7.8629383e-001  1.4651074e-001  4.4669606e-001  6.7355813e-001  2.6623933e-001  3.8487965e-001 -3.8775318e-002  3.6249301e-001 -9.6039286e-002  5.6919401e-002  4.2997335e-001  1.1192213e-001  1.7298227e-001  2.1807421e-001  8.1182734e-001  5.8918733e-001  1.4048613e-001  4.4007175e-001  1.4867965e-001  9.1265305e-001  1.1670645e-002 -4.2196875e-001  8.3079381e-001  5.5862750e-001  3.5803240e-001 -1.8536769e-001  1.7855108e-001  3.7818575e-001 -2.2567802e-001  4.5735396e-001 -5.4481374e-002 -3.5594577e-001  8.6647710e-002  3.3181882e-001  3.2043297e-001  1.0721878e+000 -1.2356241e-001 -8.2180667e-002  7.5376419e-002 -4.7282758e-001  3.1524594e-001  4.3886667e-001  6.6957557e-001  1.0982759e+000  3.6974595e-001  4.0090093e-001  1.9796783e-001  3.9552068e-001 -1.7143014e-001  4.4559165e-001  1.4724954e-001  8.6009808e-002  2.4273235e-001  3.7300635e-001  2.8644929e-001 -7.3551582e-002 -2.5310445e-001  4.0732662e-001 -3.0559200e-001 -3.1599722e-002  5.2687365e-001  5.3984736e-001
 -8.0472196e-001  6.4074394e-001  3.0833012e-001 -6.7751176e-001 -8.7397097e-002 -3.5947178e-001 -4.9361612e-001 -7.6587999e-002 -1.9628713e-001 -4.7020289e-001  3.5827055e-001 -1.2471010e-001 -3.5083510e-001  1.9929200e-001  6.6943809e-001  7.6894207e-001  1.7933894e-001  2.9093586e-001  1.0518009e+000  3.4735119e-001  6.4460919e-001 -2.0156010e-003  9.0043895e-001  1.6099026e+000  2.4087449e-001  3.7178053e-001  5.3846054e-001  5.0049612e-001  2.3896168e-002  7.8958694e-001 -4.9645712e-001 -4.9547509e-001  3.3002255e-001 -1.1603278e-001 -9.7070570e-001 -8.5156140e-001  1.4551179e-001  3.0899261e-001  4.7162493e-001  2.5773018e-001 -4.8609126e-001  1.0922842e-001  6.5952138e-002  1.4075034e-001  5.0073521e-001 -2.0686678e-001  5.2252291e-001  1.3443414e+000  4.1709161e-001  4.1311445e-001 -3.4412087e-002  2.1764750e-001  5.9735789e-002  4.5496710e-001 -4.1850248e-001  3.7410508e-001 -4.2437972e-001  1.3908843e-001 -2.5337561e-001 -2.1223839e-001  2.6337372e-001  1.6767044e-001 -1.7015795e-001 -3.4944412e-001  9.5169437e-001  6.5941376e-001
  7.5405738e-001  5.1473667e-001  1.2882533e+000 -2.9286367e-001  5.6702690e-002  1.0476162e-001  5.7362980e-002 -1.5086924e-001  4.3298939e-001 -2.8897716e-001  1.8564768e-001  3.3374416e-001 -7.8152079e-002  3.9324951e-001  5.0265648e-001  6.4328668e-001  1.5909368e-001 -4.7259948e-001  5.9823810e-001  6.6472589e-001  5.5138230e-001  1.5622744e-001  7.0745249e-001  7.1162000e-001  2.0670744e-001  5.0386763e-001  3.8202885e-001 -3.4242193e-001 -4.2290700e-001  3.7836155e-001 -1.1587611e+000 -6.8790552e-001  2.7147035e-001 -3.9915994e-002 -6.6882039e-001 -9.7750529e-001  3.6941122e-001 -1.7200139e-001  1.0326736e-001  3.1176055e-001  6.0875263e-002  3.4780804e-001  3.2578520e-002  6.9315343e-001  4.6428082e-001  8.6371617e-001  6.2775293e-001  8.1646344e-001  5.3807045e-002  3.8868869e-002  5.8669782e-001  2.8782517e-001 -8.8151626e-002 -8.3536468e-002  1.9554747e-001  2.4108461e-001 -3.1945878e-001  7.1749913e-001 -3.8592387e-001 -3.4967463e-001  4.8359368e-001  3.2729433e-001  1.0282164e+000 -7.3747601e-001  5.5004596e-001  3.8108944e-001
 -9.7704256e-001 -3.6460742e-001 -1.2306575e-001 -5.9180737e-001  7.0594060e-003  5.1401712e-001  3.6348022e-001 -1.7935932e-001 -8.1064983e-001 -8.9132239e-002 -2.0507732e-001 -1.3918366e-001 -1.4865872e-001  2.3731753e-001  9.0120605e-001  1.5766597e-001  5.0544672e-002  4.8005667e-001 -4.2052322e-001  9.1255450e-001  4.4541972e-001  3.3482174e-001  7.9342627e-002  3.0122953e-001  1.3599110e-001 -4.8108326e-002  9.8041006e-002 -5.7532671e-001 -6.4940119e-002  5.5218484e-001  2.2274763e-001 -1.4665505e-001  1.6345594e-001 -5.9120731e-001  2.9665315e-001 -2.4874949e-001 -1.8552915e-001  3.6873950e-001 -9.6507133e-001  4.6330481e-002 -1.9115915e-001  3.4573978e-001 -6.5034783e-001 -5.0129266e-001  3.4734436e-002  4.4534692e-001  2.7336357e-001 -3.2555434e-001 -4.0294627e-001  7.3391898e-001  1.1451416e-002  3.2062296e-001 -1.4639100e-002  1.8315546e-001  8.7881379e-001  9.5722152e-002 -9.6881862e-002 -2.8880296e-001  8.2070211e-002 -3.9432611e-001 -6.0177445e-001 -1.1304933e-001  1.6153940e-001  2.2099095e-001 -9.7730397e-002 -5.3622896e-001
 -7.8318283e-001 -4.9956388e-002  8.7680522e-001 -4.7830775e-001  3.4263729e-001 -1.5473415e-001  2.6975293e-002 -4.6559650e-002 -4.2918088e-001  1.9072272e-001  1.5289556e-001  2.5335925e-002 -7.5775199e-002  4.5512777e-001  5.9906869e-001  4.7235899e-001  2.6244885e-001 -4.5652682e-001 -1.1804043e+000  1.7751337e-001 -7.1776737e-002 -6.4841742e-001 -1.9463510e-001 -1.5018710e+000 -2.0085205e-001 -5.0536564e-001 -1.8039660e-001 -4.1933436e-001  7.1552133e-002 -3.1923450e-001  7.8619417e-001  5.5054019e-001  7.9901191e-001  1.2406034e-001  1.2109382e+000  3.1070299e-001 -1.1118734e+000  6.8811496e-002 -6.6403743e-001 -5.0983437e-001 -3.0577188e-001 -4.1279537e-001 -1.3995534e+000 -5.2368047e-001 -1.1948545e+000 -1.0649008e-001 -1.7554906e-001 -1.2804482e+000  2.0728424e-002 -1.0419741e-001 -3.3319547e-001  1.7657671e-001  3.3310941e-001 -1.6253378e-001  4.8688920e-001 -4.2040745e-002  3.8568611e-001 -4.9544162e-001  2.9731305e-001 -3.9558528e-001 -8.9640483e-001  1.5211257e-001 -3.3659610e-001  4.2586512e-001 -8.0780974e-001  4.5279882e-001
 -6.9305680e-001  1.5627518e-001 -1.2798282e+000 -2.4661891e-001  2.5199703e-001 -6.4718905e-001  7.3496354e-001  6.2525830e-001  1.8687704e-001  4.1404286e-001 -1.0123680e-001  9.7576548e-001  1.8250282e-001  2.8712557e-001 -1.7464688e-001  7.7915333e-002 -4.5255142e-001  2.3801312e-001  1.9247951e-001 -2.2507855e-002 -8.5009644e-002 -2.5546645e-001 -5.9673742e-001 -9.1143137e-001 -1.7333208e-001 -2.5433513e-001  6.4169634e-001  1.0395749e+000  7.7162008e-001 -3.0580013e-001  1.3050679e-001  4.3034054e-001 -8.0189943e-001 -7.4996549e-001  2.1099934e-001 -1.3407368e-001 -5.9558602e-001  5.6430256e-001  6.3541422e-001  6.7642482e-001 -1.5011786e-001 -5.7232911e-001 -1.0051815e+000  1.9594612e-001 -4.1898114e-001 -3.9981097e-001 -1.7522129e-001 -3.5857087e-001 -3.1273052e-001 -4.9786711e-002 -4.8306841e-001 -3.7770846e-001  1.9991415e-001  3.7385451e-001  1.3327458e+000 -8.8736425e-002 -8.5407907e-002 -6.8243994e-001  1.4443093e-002  2.6405949e-001 -1.2770948e+000  1.4708757e-001 -1.4348122e+000 -7.0166636e-001 -3.6149116e-002 -3.1986509e-001
 -6.9909919e-002  1.0127006e-001  9.8320131e-003 -1.2152643e+000 -1.2699530e-001  3.5353792e-001 -4.5476620e-002  5.3601403e-001  4.4334050e-001  5.3026885e-002  3.2055858e-001  2.1443745e-001 -1.0153422e-001  6.7716054e-001  1.8708508e-001  7.1596605e-002 -4.0286807e-001  7.9446013e-001  1.1305937e+000 -1.7174758e-001 -3.3593412e-001  3.0015842e-002 -8.9115811e-001  2.8302349e-001 -2.3885822e-001  2.0018396e-001  1.9027460e-001  2.4750716e-001 -5.3968787e-002 -3.4369934e-001 -6.9394790e-001 -5.0748005e-001 -1.6035767e-001 -2.9470386e-001 -6.7195021e-001 -8.1819460e-001 -4.4327298e-001 -5.9403193e-001  2.3454813e-002  8.1077359e-003 -7.0739659e-001 -6.0207951e-001 -1.2575232e+000 -1.0821870e+000 -9.1968911e-002 -2.3221416e-001 -8.2513140e-001  2.8872565e-001  4.3837882e-001  2.4627369e-001 -8.9149908e-002 -2.8240690e-001  7.4270483e-003 -8.4220743e-001 -6.6763774e-002  3.8766435e-001 -7.8301634e-001 -3.3253476e-001 -1.3053432e-001  4.4862939e-001 -6.7918151e-002 -2.1172943e-002 -6.0917883e-001 -1.4505379e+000  1.6527750e-001 -3.3255182e-002
  1.2590773e+000 -9.6076457e-002  8.4181199e-001 -7.4733505e-001  2.4598454e-001  7.3917621e-001 -2.9756011e-001  4.2290780e-001  3.5909303e-001 -2.8000417e-001  5.1719625e-001  4.5521115e-001  1.2809652e-001  9.5052997e-001  8.1203063e-001  7.0026294e-001  5.4079433e-002  1.5124773e+000  7.7927505e-001 -6.7159396e-002 -5.5100261e-001  3.1396730e-001 -6.7938189e-001  2.9898485e-001 -4.9260654e-001  1.1291671e-001 -8.6760424e-001 -3.2346439e-001 -1.7387162e-001  1.5432674e-001 -7.0762684e-001 -5.0718585e-001  7.9902296e-002 -6.5619588e-002 -8.1240366e-001 -5.4167555e-001  3.6688107e-001 -4.1724762e-002 -1.7252830e-001 -6.4507182e-001 -4.4211737e-001 -3.6929212e-001 -1.5260262e+000 -4.5326282e-001 -9.6987186e-002 -1.8106685e-001 -1.4384509e-001 -1.0952238e-001  9.4022890e-002 -1.8351256e-001  7.8225789e-001  1.3100707e+000 -1.0231208e-001 -5.9054371e-001  9.0528471e-002  3.7120564e-001 -1.0302524e+000 -2.7527802e-001  9.7778765e-001  9.2705692e-002 -5.1310846e-001  2.5123768e-001 -1.8920969e-001 -3.1925016e-001 -4.4335719e-001  6.6963316e-001
  1.1393075e-001 -3.6804708e-001  1.1056207e+000 -4.9760150e-001  3.8703332e-001  3.2137490e-001  3.7852865e-001  4.1306359e-001  3.8956819e-001 -3.4642911e-001  5.0648896e-001 -3.9628658e-001  3.7443130e-001  1.1321511e-002  2.1407518e-002  3.0926609e-001  7.2246759e-001  7.2110316e-001  5.8351626e-001  3.1061154e-001  4.1330018e-001  7.3147890e-001  7.0935103e-001  5.5108172e-001  5.2177610e-001  6.5031551e-001  7.3935220e-002 -7.7471159e-002  5.1471588e-001  1.2549449e-001  1.3769614e-001 -3.2196986e-001  4.6416285e-001  9.1730665e-001 -2.1593195e-001  9.0020061e-002 -2.5203121e-001  1.4214000e-001  2.6445911e-002  3.6842689e-001 -1.2473321e-001  5.8460552e-001 -8.8278915e-002  9.3674086e-001  6.9622928e-001  2.8287332e-001 -3.4782364e-001 -5.5373131e-002  3.0089909e-001  3.1813013e-001  5.1143211e-001  5.6802140e-001  2.1389954e-001  3.0775316e-001  2.5287263e-001  4.0574200e-001  1.5562098e-001  2.8862754e-001  1.4342107e-001 -1.6145457e-001  1.1853619e+000  3.1039817e-001  6.4722653e-001 -2.8762615e-001 -1.1181858e-001  6.3152515e-001
  9.2949273e-001  8.8249535e-001  6.8927750e-002  6.8334357e-001  2.7661519e-001 -1.9854017e-001  3.8978474e-001  4.3424005e-001  3.2577167e-001  9.2089950e-002  1.7051785e-002 -3.4035830e-001  5.6975760e-001  7.6669037e-002 -1.1094504e-001  1.1738223e-001  9.7714193e-001  3.4669455e-001  6.7326250e-001  6.0622127e-001  5.6077606e-001  1.4841943e+000  7.9345956e-001  8.3564528e-001  1.0171752e+000  9.1639541e-001  7.0547502e-001 -5.3497699e-002  6.6428495e-001  6.6625753e-001  6.8733227e-001  6.1517232e-001  6.6124944e-001  4.3892882e-001  4.3124483e-001  1.0403594e+000  1.1606575e+000  4.2134307e-001 -1.4884070e-001  6.0807440e-001  6.3992852e-001  1.0853423e+000  1.1403594e+000  1.3296110e+000  1.1797128e+000  9.1972230e-001  4.0249658e-003  2.2034232e-002 -8.7148735e-003  5.9379494e-001  4.1454865e-001  3.5201118e-001  5.6022926e-002  3.3387940e-001  2.1197799e-001  4.5847810e-001  5.2041158e-001 -1.3467926e-001  2.1227959e-001 -5.3030724e-001  8.4407545e-002  2.3068460e-001  1.8436648e+000  7.4747765e-002  3.6815232e-001  1.0849440e+000
  5.6944782e-001 -1.5302301e-001 -2.5657667e-001 -1.7218688e-001 -1.8376718e-001  7.8194910e-001  2.9079813e-001  2.8191177e-002 -4.1089778e-002 -1.2456077e-001  1.3245518e-001 -2.3495192e-001  3.6003453e-001  7.3528735e-002 -7.7793963e-001 -5.0337200e-001 -4.1393409e-001 -3.7840243e-001 -3.2197794e-001 -1.7191378e-001  8.7596098e-001  8.5421460e-001 -2.5487478e-001  1.0813156e+000 -1.5536638e-001  8.4692297e-001 -7.8893192e-002  1.3068807e-001  2.7427058e-001 -5.7194340e-001  4.9515254e-001  3.4188587e-002  1.0428522e+000  1.2381928e-001  4.6802379e-001  8.0251094e-001 -4.5433945e-001  3.3658175e-002 -3.7914206e-002 -5.0685617e-001  9.7534512e-001  1.6270896e-001  6.2867141e-001  5.3141677e-001  4.8178778e-001  3.0770370e-001 -2.6698826e-001  2.1461670e-002 -2.7909060e-001 -1.3981906e-001 -4.0343835e-001 -7.1164499e-001 -2.7546196e-001  8.9570139e-002  5.0979487e-001 -4.3119744e-001  5.2295359e-001 -4.7276155e-001 -4.1919134e-002  1.5470758e-002 -1.5422911e+000 -3.5111813e-001  1.4567035e+000 -5.1533718e-002 -6.8335266e-002  4.0302073e-001
  6.4524520e-001 -1.9045472e-001  4.1503526e-001 -7.5983332e-001  1.9081349e-001 -1.3057160e+000  1.8719545e-001  6.8302148e-001  5.1454417e-001 -2.0711050e-001 -5.0310831e-001  5.2487005e-001 -2.5331955e-003  1.6822203e-001 -1.1573952e-001 -2.8240170e-001  1.3546956e-001  4.6357227e-001  6.6148472e-001  4.8307225e-001 -2.9918769e-001  3.0216579e-001 -7.3581354e-001 -1.7661960e-001 -5.0813030e-001  3.1160170e-001 -3.9415027e-001  5.0121370e-001  4.5168573e-001 -5.3736874e-003  2.0852080e-001 -2.6546590e-001 -4.2512803e-001 -1.4564942e-001  3.9994365e-001  1.1709727e-001 -3.1675189e-001  6.4687898e-001  5.4507685e-001 -3.8067156e-001  9.0544634e-002 -3.5294455e-001 -3.1954375e-001 -4.4181124e-001  3.1186525e-001 -6.6686647e-001  7.7306782e-002 -5.5157168e-001 -1.7567413e-001  2.0265507e-001 -3.0587422e-001 -2.7456174e-001  1.8505859e-001 -8.7883316e-002 -6.1344784e-001 -4.9837316e-001  2.6182881e-001  7.0573443e-001  5.0789814e-001  6.1800535e-001 -6.7260006e-002  3.1193820e-001  9.2894857e-001  5.1643002e-001 -6.7957498e-001  6.7812274e-001
  6.3040422e-002  2.8892726e-001 -1.4721245e+000 -1.4001327e+000 -4.3462867e-001  2.9446886e-001 -3.0175195e-001 -4.4589339e-001 -7.3364288e-002 -1.4827704e-001  4.5963750e-002  4.2407739e-001  1.9536055e-001  2.9419166e-002  4.9233806e-001  3.4668846e-001  3.1431903e-001  1.4054411e-001  6.3700759e-001 -4.3878000e-001 -6.7919493e-001 -3.6793279e-001 -3.4480231e-001 -5.7863665e-001 -1.5704641e-001 -1.3851814e-001 -5.3969875e-001 -8.6653404e-001 -1.0786826e+000  8.4360278e-001 -8.3652207e-001 -7.3836401e-001  8.6318034e-002 -1.3617648e-001 -6.5996005e-001 -6.2215572e-001 -7.2734051e-002 -1.3854820e+000 -1.2536019e+000 -1.0085164e+000 -2.5538398e-001  9.4128129e-002 -5.8026022e-001  6.3254938e-001  3.1374545e-002  6.4898720e-001 -4.1343314e-001  6.3359661e-002 -4.3393048e-001  3.5680416e-001 -5.3257536e-001 -4.0943437e-001 -1.0881524e-001 -1.1012987e-001 -6.7250994e-001 -4.2468177e-001 -3.3501046e-001 -5.9134074e-001 -5.9241545e-001  5.6326273e-001  2.7549057e-001  2.2858284e-001  4.4480062e-001 -7.6945226e-001 -3.7164067e-001  1.7705148e-001
 -4.6950792e-001 -5.3499406e-001  2.8344123e-001 -8.0946407e-001  1.6565245e-001 -1.2731506e+000  4.5385622e-001  3.2042288e-001  1.8044924e-001  1.8338572e-001  4.0994960e-001 -2.9905685e-002  5.8727491e-001 -1.0482585e-001  3.2070736e-001  1.1097076e-001  1.9907598e-001  5.6710712e-001  4.0704263e-001 -4.7469513e-001  5.5900789e-001 -3.8752933e-002 -3.4617428e-001  3.0857150e-001 -5.7301699e-002 -1.2696523e-001 -1.0813559e-002 -1.8328437e-001  4.1111102e-001 -3.1682884e-001 -1.1142912e+000 -2.0785741e-001 -9.3663195e-001  4.5765096e-002 -2.6437775e-002 -3.3179666e-001  5.5970474e-001  4.3488049e-001  7.1456216e-001  1.2586544e-001 -3.6467495e-001  9.7798217e-003 -5.1525791e-001  1.3466684e-001  3.4713017e-001  7.6270116e-001 -5.6870799e-001  1.9302212e-001 -2.9660830e-001 -5.4027535e-001  2.0330723e-001 -1.7937423e-002 -1.2679834e-001 -7.4469696e-002  7.8781569e-001  3.7722538e-001  2.7543483e-003 -7.5671854e-001 -3.6402921e-001  7.5608247e-001 -5.4093785e-001 -8.5969517e-002 -9.7021787e-002 -3.4364331e-001 -5.4997780e-001 -1.8198441e+000
 -3.1155706e-001 -1.1026894e-001 -7.7525462e-001 -2.6021214e-001  2.9937409e-002 -1.1035185e-001  1.0233704e+000  3.6763821e-001 -2.2461973e-001  1.4809962e-001  3.6317539e-001  1.3100846e-001  4.0515312e-001  4.9464421e-001 -1.5505432e-001  6.3143380e-002 -2.0562283e-001  4.9882830e-001  4.0014621e-001 -2.2584336e-001  1.2528388e+000  3.6561474e-001  1.6538908e-002  8.6671347e-001  5.4233455e-002  2.1276407e-001  3.8689449e-001  1.5941825e-001  4.6735430e-001 -9.0714724e-002 -9.4871970e-002 -2.0229777e-003  2.8750420e-001 -4.0102815e-001  4.4103453e-001 -2.0859215e-002  3.1108205e-001  8.1559588e-001 -1.2864622e-001  5.3952020e-002  2.9194321e-001 -2.0964428e-001  6.6611108e-002 -6.8101794e-001  9.6756344e-002  1.4705490e+000 -7.1664134e-001 -1.1154600e-001  2.8306650e-001 -9.6396175e-001  2.1565619e-001  1.1638180e-001  8.6536629e-002  3.0228922e-001  1.0279259e+000  4.1730382e-002  3.7235876e-001 -1.8908095e-001  2.4838512e-001  6.9431346e-001 -2.0647976e-001 -2.5797726e-001  1.8454238e-001  1.9295688e-001 -8.6227361e-001 -1.2427330e-001
  5.0925551e-001  7.6131385e-002  5.5546950e-001 -5.6781366e-001  5.1756006e-001  4.2102883e-001  3.5610257e-001 -1.6509574e-001  3.6692129e-001 -1.1285197e-001 -2.5365657e-001  8.0924485e-001  1.7930142e-001  3.3899562e-001 -7.5203637e-002 -1.9773932e-001 -2.0465522e-001  1.2676114e-003  2.7664410e-001  3.4854888e-002 -7.5017490e-002  3.4248222e-001  9.3599053e-001  8.9339097e-001  6.1217718e-002  8.2266674e-001  1.6608116e-001  7.6946639e-001  4.2721406e-001  1.2470113e-001  4.3602928e-001  1.5287664e-001  3.3068963e-002  5.1478133e-001  1.5099393e-001  1.6285048e-001  2.0416310e-001  9.1907777e-001  1.0197473e+000  4.4200395e-001  8.3843452e-001  1.2616316e-002  5.1366099e-001 -6.4658977e-001  4.3578333e-001  3.7029478e-001 -1.1325661e-001 -7.1125183e-001  7.5963576e-002  9.3842914e-002  1.5446362e-001  4.7922904e-001  4.8989614e-002  9.2198841e-002  2.3138703e-001  2.4968865e-001  5.5070959e-002  2.9286505e-002  3.8434848e-002  5.7767292e-001  9.8643987e-001 -3.1652203e-001 -1.1534419e-001 -7.0578020e-001  3.9935390e-001  5.3515917e-001
 -1.4126084e-001  2.0754571e-001 -9.4367217e-001 -2.9244357e-002 -7.1596804e-001 -2.1866883e-001 -3.1410534e-001 -5.4261443e-002  2.3924004e-001 -4.6297456e-001 -5.1275764e-001 -7.8198192e-001 -4.1096420e-001  1.6179494e-001  2.1399617e-001 -2.4800407e-001 -6.1879661e-001 -8.1772450e-001 -8.0215049e-001 -2.5569275e-001 -3.4442581e-001 -4.7285587e-002  6.7148291e-002 -1.0179953e+000 -6.1184992e-001  1.7917134e-001 -1.9520846e-001 -8.9242182e-001 -8.6275135e-001  4.8582887e-001  2.3302863e-001  3.1270683e-001 -4.0057530e-001 -2.1622002e-001  3.0484553e-001  3.5990571e-001  5.7408671e-001 -4.9845684e-001 -6.5001960e-001  3.0086241e-001  4.3153131e-003 -3.5788555e-001 -5.6538858e-001 -1.7510212e-001 -2.8746303e-001 -4.9954918e-001  2.3053727e-001 -6.6447786e-001  2.4222768e-001 -6.3461799e-001  2.1860256e-001  8.7483653e-001 -5.9116961e-002 -4.1131637e-001 -4.2776515e-001  2.9106071e-001 -1.4901414e-001 -1.0002581e-001 -1.9329121e-001  4.8490800e-002  5.3700504e-001 -4.6739673e-001  1.9428011e-001 -6.1904310e-001 -4.6777733e-001  9.0510285e-002
 -4.4737192e-001 -3.6217270e-001 -8.6050251e-001  5.5129142e-001 -4.0958967e-002  2.2504200e-001  1.8677805e-001 -4.1694722e-001  3.8757571e-001 -7.3836306e-002 -2.3414484e-001 -5.0642578e-001  1.9474870e-001  1.4952773e-001  2.1980785e-001 -2.3099719e-001  7.8900428e-002 -2.9503129e-001 -7.1722789e-001  3.9564138e-001 -1.3777259e-001  1.9937264e-001 -6.6407235e-002  4.6734911e-001 -1.7952809e-001  6.3251909e-001  6.9519786e-002 -4.6092515e-001 -3.6251842e-001 -4.5568784e-001  2.3958016e-001 -3.3983171e-001 -5.3360757e-001  4.1370832e-002  6.2658441e-002  3.3560018e-001 -4.4801882e-001  8.6924455e-002 -4.4533671e-001  9.9591468e-002  7.7169369e-001  5.1578976e-002  5.3080717e-001  2.2420704e-001  5.5053697e-001 -1.3721355e-001  6.8513555e-001  4.5470668e-001  1.8083887e-001  1.9130654e-001 -2.5140856e-001 -3.1360905e-002  1.0168373e-001 -3.0723584e-001 -3.1961952e-001  1.4235991e-001  3.9939180e-002  3.8606522e-002  7.1148649e-002  6.7863100e-001 -5.9963207e-001  5.5400882e-001  6.6683375e-001  1.0885371e+000  1.9933176e-001 -3.9119298e-001
  4.3058327e-001  1.1918766e-001  6.5866399e-001 -1.0604253e-001 -1.6177523e-001 -4.7835645e-001 -2.2865553e-001 -5.7430332e-001 -5.0562801e-001 -3.3375719e-001 -4.8577454e-001  4.9862761e-001 -6.1444872e-002  2.0810345e-001 -1.4624683e-001 -3.5969771e-001 -3.0193645e-001 -2.9633037e-001 -1.8885590e-001 -7.6021104e-001 -6.6369265e-001 -1.8783849e-001 -2.6053591e-001 -3.6124569e-001 -7.9998877e-002  2.8993493e-002 -4.2698181e-001 -7.0676773e-001 -8.4943733e-001 -3.6604305e-001 -2.3339185e-001 -1.3425841e-001 -1.1612519e-001  1.6530693e-001 -2.8221425e-001  2.1969799e-001 -2.8424582e-001 -6.5360565e-001 -5.1351203e-001 -5.5812600e-001 -3.8944656e-001  2.7165330e-002 -9.7384645e-001  9.8266986e-002 -4.6132361e-001  5.0036051e-001 -4.4950018e-001  2.9028728e-001 -1.2436226e-001 -5.3640212e-001 -6.9325757e-001 -3.6302896e-001  2.4019755e-001  3.3622386e-001  3.5056158e-002 -3.1183797e-001 -2.7723173e-001  5.7929944e-001 -7.0411202e-001  2.1506758e-001 -1.0962063e+000 -3.2136186e-001 -1.1130536e+000 -7.2002747e-001 -8.5800507e-001  3.9213465e-002
 -8.3971693e-001  7.6456762e-001 -1.3468616e-001 -2.8642078e-001  8.8057548e-002 -4.3058947e-001  6.3408954e-002 -2.2949585e-001  9.3352297e-002  2.0756368e-001  2.2005804e-002 -5.1425378e-002 -3.1984719e-001  3.3656099e-002 -1.2483942e-001  1.3952751e-002 -2.2409276e-001  4.2293856e-001  8.6173644e-001 -2.2738150e-001  2.9498942e-001  2.6458604e-001 -8.8272920e-001  5.0022888e-001 -2.5449312e-001  1.8917161e-001 -6.0292992e-001 -2.9194720e-001 -8.8778916e-001 -6.4499860e-001 -7.0249746e-001 -4.4248116e-001 -8.1218467e-001 -1.7462080e-001 -8.3787408e-001 -9.0317113e-001 -3.1223817e-001 -5.6413581e-001 -6.1047342e-001 -1.2205722e+000 -1.1641926e-001 -5.6318824e-001 -7.7224781e-001 -2.2199597e+000  1.3375400e-001  1.1401642e-001 -5.8476383e-001 -4.0105494e-001 -1.5338854e-001 -2.7436891e-001 -3.0258353e-001 -5.5274701e-001 -6.6554735e-002 -2.3460407e-001 -1.3915369e-001  4.7691246e-002 -9.1738623e-001 -8.0090507e-002 -6.1711859e-001 -1.6838408e-001  1.3638707e-001  1.3134340e-001 -1.0304170e-001  4.2870303e-001 -1.2299507e+000  1.6955677e-001
  1.1939785e+000 -1.2782264e-001  2.3669607e-001  6.4012168e-002 -5.6029252e-001  9.1721364e-001  7.2346857e-002 -1.0169953e+000  2.5273359e-001 -5.1884630e-001  7.1961638e-001 -3.4075379e-001  8.7255578e-002  6.4299369e-002  1.4566495e-001 -1.6119515e-001 -3.7170360e-001 -3.1953658e-001 -2.0946571e-001 -6.7239302e-001 -4.8172668e-001 -8.6722917e-002 -4.9987395e-001 -3.9385652e-001 -1.9811209e-001  4.1677343e-001 -1.0760240e+000 -1.1757796e+000 -1.4696371e+000 -2.8936175e-001 -5.6615843e-001 -3.3186162e-001 -4.5653268e-001 -8.6320275e-001 -2.3881681e-001 -4.2701042e-001 -4.3423774e-001 -1.3018278e+000 -1.2622096e+000 -1.0401216e+000 -1.1439933e-001  2.5878019e-002 -8.5063470e-003 -5.7157260e-001 -9.0359044e-002 -2.9863579e-001 -8.1172087e-001 -5.3037139e-001 -6.5559235e-001 -6.1009598e-001 -2.3307888e-001 -1.0777223e-001  5.3643215e-002 -4.0003621e-001  1.0085438e+000  6.1169013e-001 -6.8120302e-001 -2.1291512e-001 -1.3308509e+000 -7.7309139e-001 -1.0838435e-001 -4.1505741e-001 -5.7273768e-002 -1.0234947e+000 -9.6118847e-001 -6.7965431e-002
  1.0928941e+000 -3.3330267e-001  4.5833399e-002  3.7483893e-001 -1.0365521e-001  3.7712324e-001  9.3936594e-001 -4.5346945e-002 -1.8371502e-001 -3.3733161e-001 -1.3901491e-001 -1.0545093e+000 -2.3016922e-002  2.3996047e-001 -2.3101878e-001 -3.2688695e-001 -6.8240451e-001 -3.8712614e-001 -9.1644706e-001  1.5268642e-001  8.9586035e-002 -4.8778617e-001 -4.8752227e-001 -1.0158733e+000 -3.3860074e-001 -3.3124460e-001 -6.4786982e-002 -1.4559290e-001  3.2808848e-002 -2.4308547e-001  3.0275157e-001  3.8001409e-001  1.4672274e-001 -3.1841401e-001  4.2125625e-001  9.3161123e-002 -6.6029101e-001 -2.5097591e-001  2.2813590e-001  6.6246341e-001  1.7955657e-001 -8.5567379e-002  2.3959562e-001 -3.5048975e-001 -2.0338101e-004 -9.1671427e-001  3.0207894e-001 -4.2123635e-001  4.8135302e-001 -2.3439413e-001  2.2087292e-001 -3.8272320e-001  1.2539743e-002  2.9460964e-002  8.5378941e-001 -3.0316569e-001 -1.9758129e-001  6.4022637e-001 -3.3822109e-001 -1.3257430e-001  4.5234189e-001 -1.6093119e-001  7.6801616e-002  1.3442270e+000  3.5167356e-002 -2.4210019e-001
 -3.3061080e-001  4.6528327e-001  3.1555489e-001  1.4742919e+000  3.9950392e-001 -6.5930562e-001  1.3001000e-001 -2.7330513e-001  3.7333722e-001  2.1426632e-001 -2.9466408e-001  1.5526222e-001  5.2542636e-001  2.0932999e-001 -2.4187104e-002 -1.6575010e-001 -2.5239064e-001 -1.5767582e-001 -6.0444947e-001  4.1487320e-001 -1.8567842e-001  7.8056737e-002  2.0957636e-001  1.1285094e+000  1.0985491e-001 -6.4350758e-002 -1.1045657e-001 -3.4418155e-001 -3.6729544e-001 -6.8941229e-001  1.4806873e-001  3.1695100e-001  8.8093772e-002  3.1007836e-001  7.4415759e-001  1.6803352e-001 -1.0526789e+000 -6.8449584e-001 -4.4741002e-001  2.2185789e-001  9.1917321e-001  2.5626162e-001  1.0611361e+000 -5.5708871e-001  6.1729739e-001  2.7576929e-001  1.2288093e+000  4.3505286e-001  6.5306445e-001  3.2513159e-001 -3.5517868e-001 -3.2034899e-001  4.5506707e-001  8.3198715e-001  1.3274014e+000 -3.2941688e-001  7.9306980e-001  5.5817149e-001  1.2835277e-001 -8.2577993e-002 -4.4521344e-002  1.0415859e-001  1.6951679e+000  9.8471563e-001  3.4837540e-001 -2.0471619e-001
 -6.2020036e-001  3.4283455e-001  1.6765546e-001 -9.4180270e-003 -4.5723151e-002  3.0508804e-001  1.6454961e-001  3.8037962e-001 -6.8243657e-002 -1.1883648e-001  2.8817803e-002  1.3909904e-001  4.2926467e-002 -5.5365362e-002  4.1375686e-001  1.9264129e-001  1.9750664e-002 -2.1959128e-001 -3.9810251e-001  4.2022575e-001 -9.1883140e-001 -5.9164559e-001  1.4895460e+000  1.1035136e+000  1.3150933e-001  7.9520442e-002 -3.4002539e-001 -8.9780694e-001 -1.4002940e-001  1.7204992e-001  2.3570564e-003  3.9760860e-001  1.3668787e-001  2.1483801e-001  4.3387320e-001  4.7493095e-001  3.1338803e-001 -8.8868013e-002 -1.2579026e-001 -4.5266302e-001 -2.1168485e-001  6.7151892e-001  8.7561469e-001  9.5415284e-001  1.6946734e-001  2.8852866e-001  1.1474396e+000  4.1014770e-001  1.2960201e-001  6.4309685e-001  6.4500587e-001  9.6421054e-001  9.1162624e-001  7.0950197e-001  1.9575000e-002  3.7099181e-001  2.3539250e-001  5.8769128e-001 -4.2731376e-003  3.5660260e-001  1.1755487e+000  4.9224160e-001  7.6326322e-002 -8.9810039e-001  7.2737302e-001 -2.9166267e-002
 -2.8713586e-002 -7.2274622e-001 -4.3044221e-001 -8.7932684e-001 -2.4561923e-001 -5.7032821e-001  1.8275565e-001 -4.7661761e-001  3.3456125e-001  4.2108516e-001  4.6844669e-001  1.8370900e-001 -3.4231809e-001  7.2812345e-002  4.0805464e-001  1.3862366e-001  4.2154693e-001  2.5005019e-001  5.5678601e-002  4.9504771e-001  1.4729144e-001 -1.2269742e-001  4.4792987e-001 -2.3569832e-001  1.3415302e-001 -9.2387002e-001 -1.4300167e+000 -1.1355157e+000 -1.0270559e+000 -2.3118172e-001 -3.2352921e-001 -2.3587179e-001  6.2330355e-001  4.2788958e-001 -3.5042355e-001 -6.8590286e-001 -4.0436608e-001 -1.3442376e+000 -1.6229121e+000 -1.5481956e+000 -3.8985104e-001  4.2723778e-001  1.7792040e-001  6.0592876e-001  5.4374945e-001  4.8720888e-001  1.3614876e+000  5.3114526e-001  6.0133157e-001  8.0440859e-001  3.9549112e-001  2.2170632e-001  7.8477500e-001 -7.2130160e-001 -3.7010870e-001  1.0067292e-001 -1.7476461e-001  1.4869222e-001 -8.2002903e-002  5.4355219e-001  1.5875021e+000 -3.2251755e-001 -2.8453111e-001  7.1944903e-001 -6.5015248e-001 -8.7436458e-001
  6.8113853e-001 -1.0430487e+000 -1.9327026e-001  9.4592588e-001  6.0731539e-002  8.6457288e-001  8.2399913e-001 -4.0894223e-001  1.1346864e-001 -9.5880246e-002 -2.9178013e-001  8.1672703e-001  1.4501391e-001  2.8206901e-001  4.6481454e-001  3.6812636e-001 -8.2223241e-001 -6.7620667e-001 -7.6869704e-001 -2.0105217e-001  2.0222887e-001  1.9151769e-001 -1.3254178e-001 -3.9671650e-001  3.3872057e-002  2.1514971e-002  5.8413155e-001 -1.5244838e-001  2.5412595e-002  5.6846295e-001 -3.4206647e-001 -1.6674968e-001  7.2290258e-002 -1.6978364e-001 -4.7108352e-001 -2.9344478e-001  6.7143972e-001 -7.2921769e-003 -3.7901726e-001  4.3079625e-001  9.5638131e-001  2.5631867e-001  6.9083650e-001  5.8350283e-001  5.2240243e-001  9.8137279e-001  3.7119594e-001  5.2485908e-002 -3.3077058e-001 -1.5227393e-001  1.9022808e-001  7.1088267e-001  2.1961906e-001  5.6643884e-002  4.5475846e-001  3.4728909e-002 -3.9674811e-002 -3.8805766e-002 -1.6835969e-001  4.2395922e-001  7.2788655e-001 -7.8564597e-002  9.2999306e-002  3.0827374e-003 -3.3947128e-001 -6.4604946e-001
 -7.3471426e-001  4.8725659e-004  4.8310310e-001 -1.9828172e-001  1.9694536e-001  1.2198398e+000  4.4754540e-001 -6.5464330e-001  4.2616368e-001 -3.8789156e-001 -8.2401212e-002  4.9234551e-001 -9.0484687e-001  3.1539994e-001  4.3036670e-001  1.3427353e-001  4.5538211e-001 -1.3859968e-002 -8.6203835e-001 -1.4716433e-001 -1.6561626e-001  3.1910157e-001  1.7892817e-001 -8.4628217e-002 -1.1340748e-002  1.8185272e-002 -6.1558671e-001 -1.3182442e-001 -5.1218924e-002  9.4017931e-002 -3.6012168e-001 -7.4683849e-001  3.7980690e-001  1.7620219e-001 -5.6499351e-001 -4.0923769e-001 -4.8892356e-002 -6.6593074e-001 -2.7744746e-001 -6.8597318e-001 -2.1226199e-001 -3.6142299e-001  9.8886185e-002  1.6581928e-001  4.3715122e-001  1.1512398e-001 -1.7795771e-001 -2.5021660e-001 -6.1021045e-001 -9.8220342e-002 -1.6563965e-001 -2.3384748e-003  3.6643986e-001 -5.5605786e-001  3.2922061e-002  1.0376830e-002 -2.3759645e-001 -1.5694314e-001 -4.1353434e-001 -1.1105630e-001  4.9110115e-001 -3.6041078e-001 -9.8828201e-003  1.2043907e+000 -3.8331130e-001 -1.7160455e-001
 -8.5830845e-001 -4.3973110e-001 -6.3549697e-001  2.3353292e-001  1.9097705e-001  6.0569827e-002  1.0520211e-001 -4.1245414e-001  2.0435633e-001 -1.2352374e-001 -9.2815956e-001  3.0571332e-001 -2.2221083e-001  1.4300389e-001 -7.7121358e-002 -1.9595024e-001 -1.2655348e-001 -9.2717373e-001 -5.0647617e-001 -9.0460477e-001 -8.8128815e-001 -3.3468242e-001 -7.2729983e-002  2.1129286e-002 -1.0812675e-001  1.2568726e-001 -3.3788887e-001  1.3015291e-002 -1.1544003e+000  3.1961760e-001  4.1869726e-002 -1.8429149e-001 -5.5923202e-001  3.3746189e-001 -7.9093672e-002 -4.2726079e-001  8.9696472e-002 -3.3859138e-001 -2.9267195e-001 -7.2305062e-001  2.9558270e-002 -8.1880934e-002  9.7883814e-001 -2.6348110e-001  2.2698034e-001 -1.3953074e+000 -3.7843974e-001  7.1612332e-001  2.6409378e-001 -3.7439546e-001 -3.4060903e-001 -2.6678830e-002 -2.0257750e-001 -1.0020268e-001 -6.3856829e-001 -3.1414203e-001 -5.3455409e-001 -2.4254191e-002 -5.3709064e-001 -4.0222770e-001 -1.1004504e+000  2.1492971e-002 -7.5770030e-002 -3.3328305e-001  3.9028289e-001 -7.8273518e-001
 -1.6748810e-002 -9.9077938e-001  8.1703684e-001  9.5910102e-001 -7.0705373e-001 -2.1106460e-001 -3.0138076e-001 -9.1484661e-001 -7.4037835e-001 -3.3787562e-001 -1.1910954e+000 -6.0952676e-001 -4.6685416e-001 -5.1533424e-001 -6.0708084e-001  1.4403292e-001 -1.0275455e-001 -1.1595782e+000 -8.2244052e-001 -9.7808032e-001 -5.2001876e-001 -3.0445490e-001  5.8252871e-001 -5.7014298e-001  1.8157012e-001  5.2797848e-001  3.4294670e-001  2.3314135e-001 -1.6840967e-001  6.3204222e-001  6.5268456e-001 -3.9218644e-001  8.2498043e-001  6.9521499e-001 -3.0245641e-001  7.3931220e-001  2.7243497e-001 -5.2107931e-001  5.5124406e-001  4.9458440e-001  1.0668686e+000  7.5946522e-001  1.5794053e+000  2.9350188e-001  1.9520892e-001  2.6796419e-001 -3.4187348e-001  6.5513396e-001 -4.4267747e-002 -2.0658643e-001  9.4955738e-002 -7.3604190e-002 -5.1290712e-002 -7.9795536e-002  4.4410737e-001 -3.0831330e-001 -1.5218113e-001  4.6216929e-002 -2.3853620e-001 -8.8339957e-002  6.5829451e-002 -1.4216347e-001  5.4765511e-001 -4.6823180e-002  1.7551362e-001 -5.1578358e-001
  4.1096917e-001 -3.5540406e-001 -6.2842844e-001  2.2182762e+000  8.9417843e-002  2.9345373e-001 -2.2478089e-001 -5.3026749e-001 -4.0432428e-001 -3.9046777e-001 -2.5634650e-001  1.2792426e-001 -4.0642664e-001 -3.6748806e-001 -5.8725721e-001 -4.1721093e-001 -8.8187887e-001 -6.9981653e-001 -1.2080128e+000 -1.1174709e+000 -8.0954539e-001 -5.3911283e-001 -3.9150257e-001  3.7115725e-002 -3.9587493e-001 -2.5318112e-001  8.9740320e-001  1.4873916e-001 -4.1148237e-001  1.2063752e-001  1.1494888e+000 -5.4995945e-002 -4.1810984e-001 -3.9869479e-001  2.8509635e-001  6.1382728e-001  8.0588413e-001 -3.4312318e-001  5.9957882e-001  4.0504908e-001  9.9708904e-001  2.3503495e-002  1.3139831e+000 -9.3055301e-001 -3.1782142e-001 -2.5544138e-001 -5.6296172e-001  3.2540802e-001 -7.6938811e-001 -4.4788056e-001 -1.6497453e-001  2.9816331e-001  4.1228925e-002  4.4225667e-001  1.0980293e+000  6.1282854e-002  3.0195291e-001 -1.1798237e-001 -1.3669865e-001 -5.5130727e-001  1.5985407e+000 -4.4306554e-001 -3.2683215e-002  1.5569237e+000 -5.5647409e-002 -4.5033320e-001
  6.2153416e-001 -8.7396243e-002 -4.5727715e-001  1.9071860e+000  3.6165865e-002 -6.8326179e-001 -2.3434427e-001 -8.7161619e-001 -4.6046516e-001 -5.0928474e-001 -6.6117301e-001  8.3757497e-002  3.9006908e-002 -8.9391144e-001  3.2816224e-001 -5.1373319e-002 -4.3729894e-001 -1.0098728e+000 -6.9523452e-001 -1.0661337e+000 -9.3412398e-001 -2.1539158e-001 -2.6888935e-002 -6.1392255e-001 -3.1129978e-001 -2.0128989e-001  1.0585383e+000 -3.2571295e-001 -5.2825826e-001 -3.0231382e-001 -1.7825497e-001 -8.0193666e-001 -7.7466634e-001 -1.3007375e-001 -4.3002767e-001  1.8293154e-002 -7.5376897e-001 -5.2105494e-001 -5.7142564e-001  4.9891615e-001 -1.3261514e-001  5.2975454e-003  1.0078820e+000 -8.0406111e-001 -5.8109980e-001  3.7137366e-001 -8.1624660e-001  3.9949939e-001 -2.4006327e-001 -5.0234362e-001 -1.2959236e-001  1.4894245e-001  5.4868738e-002 -1.1862874e-002  1.7183876e-001 -3.2412919e-001 -2.0162237e-001 -1.0327854e-001 -4.9402180e-001 -4.8671488e-001  2.5817506e-001 -6.1435050e-001 -7.4744824e-001  1.4868106e+000 -3.9582832e-001 -1.2713579e+000
  1.6989438e-001  4.2622747e-002  1.2229061e+000 -8.1172240e-002  6.2490681e-001  6.0650203e-002  6.1828855e-001  4.7078765e-001 -6.3507426e-002  1.8103231e-001  2.4997499e-001 -1.8686978e-003  1.2106279e-003 -8.3850158e-002 -2.1543323e-001  4.2879268e-001  3.1417758e-001  4.6283935e-001  2.4765633e-001 -3.7654749e-002  3.2324501e-002  3.2972316e-001 -6.6275450e-001  6.2736029e-001 -1.5462905e-001  5.5854016e-001  5.7809926e-001  1.5592858e+000  1.1711639e+000  5.4064383e-001  4.0048177e-001 -9.0065685e-003 -4.4589331e-001  6.4101050e-001 -8.1887458e-002  8.5797515e-001 -2.1369509e-002  9.1775929e-001  1.2062964e+000  7.1600125e-001  1.3380017e-001  6.1548667e-002 -5.1506411e-001  1.7577229e-001 -1.9064447e-001 -9.8609293e-002 -3.8299625e-002  2.0978281e-002  2.2018249e-001  2.8773943e-001  7.2151738e-001 -6.1991448e-002 -1.7657373e-001 -3.7589790e-001 -2.4413107e-001 -2.3383432e-001  5.1392449e-001  3.0783925e-001  8.3963588e-001  6.9862647e-001  3.7801685e-001  3.3293395e-001  1.2950178e-002  9.0253036e-001 -2.2727401e-001  1.0359377e+000
  6.9402171e-001 -9.9599181e-002  1.1531088e+000  1.5401397e+000  5.7467112e-001  6.3932542e-001  1.3064570e+000  6.5921446e-001  2.6368763e-001  3.7555002e-001  8.6492264e-001 -4.9204128e-002 -3.3560226e-001  4.3166190e-001  5.0976326e-001  5.2158131e-001  7.8260397e-001  2.0842355e+000  1.1028023e+000  1.4986696e+000  1.0009520e+000  5.6600071e-001  5.8396474e-001  1.1230370e+000  1.0626789e+000  2.1693319e-001 -8.8260164e-001  1.5196785e-001  3.6034764e-001  5.3557754e-001 -5.2039456e-001  2.4789573e-001 -2.8757129e-001 -3.2272864e-001 -1.3596648e-001 -2.9690769e-001  7.8428320e-001  2.2208691e-001  5.3566167e-002 -5.0120623e-001  6.6672704e-002  8.8800000e-001  5.8362618e-001  2.0557884e-001  5.7521437e-001  1.1823804e+000  1.4830796e+000  1.1617647e+000  1.2874583e+000  4.5866703e-001  7.5596050e-001  3.7581788e-001  8.4907222e-001  2.1368531e-001  4.1587071e-001  4.4423998e-001  3.0870764e-001  1.9623873e-001  9.3415509e-001  8.7183692e-001  9.2217343e-001  2.5740859e-001  2.3131030e+000  4.3850156e-001  3.4513777e-001 -1.8434311e-001
  6.6807461e-001  1.2045553e-002  6.7752584e-001  1.4673695e+000  3.8405535e-002  6.7407765e-002  6.9731692e-001 -7.4089415e-002 -5.2422534e-003  5.0479580e-003 -3.0480202e-001  2.1834691e-001 -2.8236702e-001 -3.6538081e-001 -2.0441594e-001  2.5682497e-001 -3.4166453e-001  1.0825505e+000  9.8428840e-001 -5.6792023e-002  6.1079358e-001 -1.1292113e-001 -8.1518449e-002 -5.1161574e-001  2.6306496e-001 -1.2387888e+000 -1.9453211e-001  5.5922219e-003  2.5959847e-001 -4.7027399e-001 -7.9667826e-001 -1.8125956e-001 -5.6098975e-001 -1.2460760e+000  1.1809313e-001  3.8008386e-001 -3.5018411e-001  3.1706806e-001 -3.6642297e-001 -4.3505896e-001 -9.5084700e-002  5.9279951e-001  1.3348503e+000 -1.8827656e-001 -1.8551932e-001  6.2490433e-001  5.6490310e-002  6.4689411e-001  6.4947384e-001  1.4777903e-001 -1.3678719e-001 -5.7576211e-001  2.7683480e-001  4.7981323e-001  1.2710473e+000 -8.2968601e-002  1.3822033e-001 -3.0487472e-001  1.4639487e-001 -1.1267833e-001 -8.3393804e-001 -2.3433712e-001 -5.3392152e-001  5.6621081e-001  1.0262422e-001 -4.7189568e-001
  1.9828516e+000  5.5336026e-001  1.7105333e+000  1.1905774e+000  5.3884399e-001  1.5270658e+000  1.1806861e+000  1.5089985e+000  3.7635695e-001  1.3641967e+000  9.8608207e-001  1.1114177e+000  9.1827061e-001  1.2649097e+000  3.5922241e-001  7.4639306e-001  1.2072554e+000  1.5416642e+000  1.4032261e+000  9.6077804e-001  1.3605038e+000  8.2029218e-001  1.5500353e+000  1.1363754e+000  8.5786510e-001  5.9566041e-001  1.0375796e+000  1.0119905e+000  1.5205635e+000  2.4136906e-001  4.6615065e-001  6.9442829e-001  8.1881490e-001  1.1757873e+000  1.2389245e+000  1.2711315e+000  4.0201618e-001  2.1525749e+000  1.8687988e+000  1.2111835e+000  3.9094265e-001  1.2046586e+000  6.6464350e-001  1.5153535e+000  7.4730579e-001  1.4530319e+000  4.9012048e-003  7.3772342e-001  1.2287971e+000  4.4937907e-001  5.2703141e-001  1.9123849e-001  5.7889946e-001  8.3311987e-001 -1.8669121e-001  8.1876631e-001  1.0926221e+000  1.2626135e-002  6.3164314e-001  4.5512158e-001  4.9371781e-001  1.7137343e-001  3.0452270e+000  3.3921214e-001  1.0782321e+000 -1.9828613e-001
  7.6349834e-001  9.7397678e-001 -6.2710552e-001  2.0239661e+000  1.1230477e+000  8.0087025e-001  8.5420437e-001  9.0338896e-001  4.6769551e-001  1.1058903e+000  1.1821796e+000  1.7017063e+000  8.1510273e-001  7.8851192e-001  6.7350750e-001  3.8406923e-001  8.9986939e-001  1.3988751e+000  1.9660847e+000  6.7795286e-001  4.5307930e-001  5.3455680e-001  8.4723148e-001 -4.0956342e-001  5.2876488e-001  6.5079506e-001  1.0569267e+000  6.3353597e-001  2.8263014e-001  5.1730975e-001  1.7180169e+000  1.4985121e+000  1.0154437e+000  5.1743542e-001  1.0861997e+000  9.5052936e-001  3.2176721e-001  1.8671298e-001  3.4736013e-001  1.7293511e-001  5.6445552e-002  7.4722810e-002  3.1168801e-001  1.2007695e+000  2.7933868e-001 -9.9365116e-001  1.8091502e-001  9.2602908e-001  8.4498598e-001 -5.2688129e-002  3.8934739e-001  4.3168828e-001  3.3506530e-001  5.0415774e-001  8.3966798e-001 -1.5478126e-001  5.8789231e-001  1.8636385e-001 -1.9037601e-001  1.9515561e-001  4.1185742e-001  3.7837973e-001  1.3265806e+000  4.4251896e-001 -7.7328178e-003 -3.1694486e-002
  2.7808282e-001  4.5138009e-001 -5.1361677e-001  1.4876653e+000  5.1994832e-001  6.8794096e-001  8.3610192e-002  6.5082018e-001  8.4650883e-001  5.9057752e-001  8.1735377e-001  4.8570963e-001  3.4813821e-001  3.4364864e-001  1.9931264e-001  4.5102040e-001  3.3780746e-001  2.5515048e-001  1.4063085e-001  1.0068683e+000  8.5442611e-001  3.7747919e-001  1.9925480e-001  3.2962349e-001  1.8076779e-001  2.0145655e-001 -1.1806512e-002 -8.3164952e-001 -7.4929258e-001  6.7966306e-001  4.6503673e-001  5.5635884e-001  6.3911932e-001  1.3480197e+000  1.0428941e+000  2.9904560e-001  4.2967223e-001 -8.1088134e-001 -9.0432082e-001 -5.1643759e-001  4.2485144e-001 -1.7718154e-002  1.0435028e+000  1.6819829e-001  6.3647286e-001 -4.0542033e-002  1.0521734e+000  1.0377572e-001  1.6658809e-001 -5.4925114e-002  7.2168202e-001  8.8520220e-001  2.6904857e-001  1.1440551e-001  4.3453510e-001  5.7931984e-001 -2.8037474e-001  2.5031532e-002  2.7389816e-001 -5.3342969e-001  9.4450953e-001 -2.0705630e-002  1.5835945e-001 -4.5488391e-002 -1.9815137e-001  4.3087337e-001
 -6.0686256e-001 -4.1628061e-001 -2.5996474e-001  1.1752450e+000 -1.1716523e-001 -4.7890183e-001  5.9822740e-001 -2.8021661e-001  3.6103228e-001  9.9775640e-002 -1.2862041e-001 -1.2259328e-003 -5.3614520e-001 -1.7099285e-001 -7.7847345e-001 -4.5672032e-001 -5.0235396e-001 -6.8361496e-001 -3.5901869e-001  6.9765876e-002  3.2872665e-001 -1.2086208e-002  2.8077221e-001 -3.6348245e-001  2.5099600e-001  4.2818882e-002 -5.9353112e-001 -3.1346960e-001 -4.0274314e-001 -6.4339842e-001 -6.3466166e-001 -6.7586087e-001  6.3517922e-001  3.0782552e-001 -5.5149526e-001 -1.0006601e+000 -7.0002695e-001 -6.0698232e-001 -8.8983695e-001 -7.1989272e-001  5.6757785e-001  4.8925240e-001  1.4425122e-001  1.6041296e-001  2.2299972e-001 -2.8563211e-001 -7.5185835e-002  7.4120781e-001 -1.1669787e-001  3.2798398e-002 -3.8734868e-001 -4.1066172e-001 -4.2754532e-001 -8.7823153e-001  4.0273055e-001 -5.1077051e-001 -4.8157414e-001 -5.4546622e-001 -3.9738937e-001 -2.5400510e-001  4.7773307e-001 -2.8189583e-001  1.8893240e-002  2.1738504e-001 -8.1330492e-001 -2.4566601e-001
  7.9668688e-001  3.4023971e-002  3.4726145e-001 -4.0790282e-001 -2.4921403e-001  2.0695733e-001  1.0854326e+000  7.2200279e-004 -4.0032805e-001  5.3347852e-003  5.4238126e-001 -2.2739120e-001 -3.1298160e-001  3.5613889e-001 -2.4706454e-001 -6.8426514e-002  2.7504428e-001  1.4620907e-003  3.0859744e-001  4.3974974e-001  8.0340650e-001  1.5611899e-001  8.7055975e-001  8.3256153e-001  2.6149172e-001  4.2741063e-001 -6.2371651e-001  6.6944016e-001  2.0968044e-001 -3.7876508e-001 -4.9399319e-001 -3.9230281e-001 -1.8869355e-001 -1.7791204e-001 -4.0229616e-001 -4.3227811e-001  4.6582365e-001  2.6107515e-001  5.9104666e-001 -5.6724661e-001 -7.4421739e-002  4.4512152e-001  7.9746758e-001  3.8114144e-001  7.3244118e-001 -6.6298286e-001  1.1829713e+000  5.0539497e-001  1.2129115e+000  1.3920616e-002 -3.8986869e-002 -9.0343946e-001  3.2966404e-001 -2.2723759e-001 -1.2072126e-001  4.5694194e-002 -2.5800114e-001 -2.1052137e-001 -3.5782761e-001  5.9898534e-001  8.3774852e-001 -1.8526046e-001  7.8817223e-001  2.4331934e-001 -4.3554784e-001  1.3827817e-001
 -1.3396602e+000 -5.3585885e-001 -4.8411509e-001  6.1093353e-003 -1.2418581e+000  8.4740032e-001 -2.4079261e-001 -9.5683215e-001 -6.1529698e-001 -5.4944962e-001 -5.6257341e-001 -3.0897422e-001  1.8730941e-001 -9.1576464e-003 -6.0674226e-001 -3.1832211e-002  2.3136672e-001 -5.3833909e-001 -4.7794691e-001 -1.2145581e+000 -1.8546101e-001 -5.9532504e-001 -6.9235422e-001 -3.1219590e-001  3.0758262e-001 -6.9291440e-001 -9.4163140e-001 -8.9323687e-001 -1.3376241e+000  6.9325332e-002 -1.0601617e+000 -1.1428303e+000 -2.4182209e-001 -4.8460547e-001 -9.6653871e-001 -7.1407393e-001  2.5476736e-001 -1.0041382e+000 -1.3705368e+000 -1.1302467e+000 -3.9810062e-001  7.7241551e-001 -3.9607583e-001  4.0039406e-002 -2.5808016e-001  5.9138829e-001 -3.0416529e-001 -4.8637234e-001 -3.1578659e-001 -4.3438649e-002 -3.0508061e-001 -7.7400575e-001 -3.4919642e-001  5.2482632e-001  7.2259839e-001  8.7941123e-002 -3.6997684e-001 -4.8348311e-001 -8.3324967e-001 -3.4886154e-001 -1.3940365e+000 -6.0775898e-001  8.3515894e-002 -1.6529379e-001 -9.2532076e-001  5.9457337e-001
  4.3561652e-002 -5.4293171e-002  1.1785179e-002 -1.3148377e+000 -6.8783533e-001  7.7617737e-001  3.0706759e-001 -1.5891356e-001  5.3265022e-002  2.3713659e-001 -1.2610693e-002 -5.0307073e-001  1.2278579e-001  1.8459112e-003 -8.9686849e-002 -2.0487779e-001  3.5629169e-001 -5.2909701e-003 -7.7039719e-001 -2.9187677e-001 -7.8849043e-001 -8.1102270e-001 -1.4104169e-001 -1.1846341e+000  4.2427733e-002 -8.9941528e-001 -8.0183250e-001 -5.5673406e-005 -3.9298149e-001  1.0942095e-001 -7.3284362e-001 -4.7664305e-001 -4.1683160e-001 -8.6341420e-001 -3.7296030e-001 -7.6839268e-001  3.4912228e-001 -7.9587862e-001 -9.9885296e-001 -9.4448167e-001 -4.6209993e-001  5.5310660e-001 -1.3140341e+000 -3.2326497e-001 -4.1154207e-001 -2.4553202e-001 -1.6635634e-001 -1.3942092e+000 -6.4132392e-001  5.3635008e-001 -2.4986518e-001 -2.1062504e-001  5.6614036e-002 -1.7546198e-001 -1.9642471e-001 -2.4485566e-001 -2.0656653e-002 -1.5048357e-001 -1.5889157e-001  9.6131216e-001  5.8702099e-001  2.6312661e-001 -7.6783343e-002  1.2771435e+000  2.2722061e-001  5.5975567e-001
 -8.4004724e-002  6.4569784e-002 -1.0829275e+000 -2.1599300e+000 -5.1231463e-001  8.4531342e-001  2.7434617e-001 -6.1213881e-001 -4.0503108e-001 -2.3780435e-001 -1.1587482e-001 -4.8314675e-001  2.2309411e-001  6.5365105e-001  3.4339269e-001  5.3907395e-002 -1.4394707e-002 -2.7205230e-001 -1.3957610e+000 -1.9041360e-001 -6.5260039e-001 -6.3045184e-001 -2.5782242e-001 -1.0486118e+000  2.0739377e-003 -1.5818910e-001 -8.3815320e-001 -5.4412065e-001 -4.3770248e-001  3.4467421e-001 -6.1109091e-002  3.5481248e-001  1.0248307e+000  5.3570576e-001  1.9488387e-001  1.8081183e-001  8.7563130e-003 -9.7710725e-001 -6.0478044e-001 -8.2781629e-001 -1.0910890e+000 -1.7194289e-001 -2.2849393e+000 -1.8482308e-001 -1.1257688e+000 -3.4597366e-002 -1.7777615e-001 -1.0253583e+000 -5.5595546e-001 -2.9577870e-001  7.9913675e-002  4.7698876e-001  1.8329921e-001  1.6093123e-001 -7.6897052e-001 -2.3356621e-001 -3.6428206e-001  4.2860769e-001  1.5659331e-001  5.4667033e-001  6.2410162e-001 -3.6615659e-001 -3.6112683e-001 -1.4490872e+000  3.7050152e-002 -2.4139897e-001
 -9.5589453e-001 -7.8025975e-002  6.0010542e-001 -1.4240193e+000 -3.7461167e-001  7.4389448e-001 -3.4951467e-001 -6.4133696e-001  3.3696397e-001 -6.6120531e-001 -1.3098765e-001 -1.8786259e-001 -8.6819336e-002  6.9640058e-001  7.2688335e-001  4.3598316e-001 -5.5682220e-001 -3.3201605e-001 -1.0683232e+000 -8.7730841e-001 -1.0369036e+000 -9.8288442e-001 -1.9919610e-001 -6.2165712e-001 -1.6459647e-001 -7.1145579e-001  1.7528049e-002 -4.9872607e-001 -4.2591514e-001  3.8011090e-001  4.4620133e-001  1.3422765e-001 -1.1832433e-001 -7.3541040e-001  5.3715946e-001  4.9220371e-001  3.6912270e-001 -4.4242949e-001 -3.2614075e-002  1.1557084e-001 -6.0886375e-001 -2.0927886e-001 -1.1385658e+000  7.6720776e-001 -4.0438882e-001 -7.4316318e-001 -1.1772646e-001 -7.1395668e-001 -8.4509021e-001 -5.0757713e-001 -4.6499379e-002 -3.7914770e-002  1.8629753e-001  2.3642158e-001 -9.8083158e-001 -2.1644339e-001 -1.9763506e-001  2.4649005e-001 -5.4084102e-001  2.4136877e-002  6.4223474e-001 -4.1107912e-001 -4.8881325e-001 -7.3823533e-001 -1.4112283e-001 -9.1396181e-001
  4.2018628e-001  6.9591071e-001 -1.8965471e+000 -7.1948488e-001  3.1275823e-002  1.9645667e-001 -4.5472443e-001 -3.5882033e-001 -5.2001159e-001 -1.9825192e-001  6.4572275e-003 -2.4959225e-001  1.6942974e-001  9.3203533e-001  9.3198851e-001  3.4655255e-001  1.9986735e-001 -2.6875807e-001 -5.4126980e-001 -1.6146149e-001  8.6012824e-002 -8.9780287e-001  4.1632269e-001 -7.9848502e-001  2.4085569e-002 -9.2417907e-001 -5.2320916e-001 -4.1049174e-001 -5.3293641e-001  1.0328870e+000  5.4684889e-001  9.9054978e-001  5.8714330e-001  2.9001936e-001  5.0118910e-001  3.6584432e-001  5.2926567e-001 -6.4261797e-001 -1.6264904e-001 -4.7225254e-001 -6.9601332e-001 -8.6865757e-002 -6.1882943e-001  2.6957196e-001 -7.5206080e-001 -8.5896969e-002 -4.9801997e-001 -1.8718009e-001 -4.0331921e-001 -1.9530282e-001 -7.0012089e-002  6.0741631e-001  1.1655985e+000 -1.5194121e-001 -2.7801267e-002  2.2134404e-001 -1.1960075e-001 -1.7048684e-001 -1.1739918e+000 -6.3925060e-001  1.3365617e+000 -3.1137880e-001 -8.3355067e-001 -1.4292412e+000  2.9164735e-001  1.4391323e-001
 -8.2853362e-001  4.1363245e-003 -2.0583778e-001 -1.1956939e+000 -1.2863100e-001  5.0969234e-001 -2.5593210e-001  1.6623889e-001 -2.8049680e-002  2.1711568e-001  5.1159821e-001 -1.6522227e-002  8.8228515e-002  5.3950624e-001  3.8153974e-002 -1.9198668e-001  4.6218633e-002  6.6577604e-001 -1.8652976e-001  1.6830431e-001 -5.6036781e-001 -6.3698373e-001 -4.3768020e-001 -2.8240870e-001 -6.1251830e-001 -7.4278141e-001  4.5851767e-002 -2.9298547e-001 -4.8878729e-001 -4.8329309e-001  6.3449071e-001  7.1776075e-001  3.5767517e-001 -5.8347095e-001  2.9403175e-001  3.0317947e-001 -8.0236448e-001 -3.8195024e-001 -6.8879748e-002  7.1823686e-001 -1.6192030e-001 -8.3215282e-001 -1.4328415e+000 -1.0655125e-001 -3.1750984e-001  2.8422023e-004 -1.2671781e-002 -6.1432592e-001 -1.1837719e-001 -4.5241393e-001  2.0611969e-002  1.2063904e-001  3.0657447e-001 -8.4408825e-002 -5.0444493e-001  2.7680713e-001 -3.0061492e-002  8.4796856e-002  8.0610766e-002  2.3530963e-001  4.7775874e-001  1.0196583e-001 -5.7594307e-001 -1.1854243e-001 -1.2237729e-001  1.0033612e+000
 -2.5164697e-001 -5.8710918e-001 -2.1104534e+000 -9.4342084e-001  6.0100178e-002 -3.7087351e-001 -1.0684600e+000  3.4244507e-002  1.9139289e-001 -2.7905476e-001 -1.8985281e-001  1.3577860e-001 -1.7625439e-001  5.8850315e-002  2.9621218e-001  4.5986502e-001 -3.1999540e-001 -6.9517604e-001 -8.0318761e-001 -3.9545267e-001 -1.4362353e+000 -8.8263922e-001 -8.3132463e-001 -6.1359996e-001 -5.2124179e-001 -4.3972783e-001  3.4246858e-001 -1.0146421e+000 -4.8200489e-001  1.9891861e-001  9.3780869e-001  7.0403314e-001  6.9314965e-001  8.0658950e-001  2.7870371e-001  6.1131961e-001  6.9736720e-002 -2.6486887e-001  2.3796718e-001 -4.2746517e-002 -4.1502403e-001 -5.7780588e-001 -1.3463333e+000 -5.3446273e-002 -1.3982898e+000 -5.7666249e-001 -5.1442202e-001 -1.1028586e+000 -8.1313059e-001 -7.0852041e-001 -3.4898114e-001  2.5301051e-001 -3.4775626e-001 -2.2427937e-001 -5.0707413e-001 -2.1415071e-001 -2.9651203e-002 -6.8690843e-002 -2.3124347e-001 -3.6504523e-001  3.6519574e-001  1.4011209e-001 -1.0502547e+000 -1.5953574e-001  3.5457708e-001 -6.3340876e-001
 -4.2965047e-001 -4.4304556e-002 -6.1707081e-002 -4.7526647e-001  3.9752232e-001 -3.5828363e-001 -7.3648564e-001 -1.4515155e-001  4.1642822e-001 -2.2023850e-001  3.6175989e-001 -2.1214357e-001  1.2188836e-001 -6.3648045e-001 -4.2549896e-002 -1.9260942e-001 -9.6302218e-001 -8.7210044e-001 -4.7473579e-001  9.8198273e-002  2.5929010e-001 -4.8010800e-001  2.3968959e-001  1.2803456e-001 -3.2714779e-001 -7.0385645e-001  3.4859723e-001 -8.3271472e-001 -1.8637547e-001 -8.9191351e-002  5.4058342e-001  3.5664280e-001  5.5181890e-001  9.4380542e-001  4.9607027e-002  2.4395939e-001 -4.9943233e-001 -3.0608436e-001 -5.1802736e-001  5.6182249e-002 -6.0971567e-001 -3.0409672e-001  2.2099308e-001 -5.4732465e-001 -1.3215672e-001  1.4134209e+000  1.0335940e-001  8.9040938e-001 -1.8134261e-001 -3.3677519e-001 -7.4856892e-001 -4.8083071e-001 -1.0372116e-001 -4.1469867e-001 -5.6997001e-002 -5.1181706e-002 -4.0143936e-001  4.5567936e-001 -5.1429500e-002 -5.7815551e-001 -8.0146990e-001  4.4105351e-001 -8.5040579e-001 -5.2939244e-001  1.9117600e-001 -9.1342776e-001
 -6.1398911e-002 -4.2804938e-001 -3.5032689e-001 -1.1205931e+000 -5.7538535e-001 -4.0526502e-001 -6.2161618e-001  9.8399285e-002 -1.0101557e-001 -1.5742433e-001  9.6323830e-002 -2.7944001e-001 -3.1442923e-001 -4.2345023e-001 -6.1776414e-001 -7.7837312e-001 -5.5403732e-001  4.0877511e-001  7.6175374e-001 -1.7764188e-001  5.8410525e-002 -7.8198166e-001 -6.8466328e-001 -8.2335485e-001 -4.4553279e-001 -9.3704494e-001  9.8171809e-002  3.3780521e-002 -2.8809733e-001 -8.7689197e-001 -4.8667055e-001  2.2202285e-001 -6.3706816e-001 -1.1866048e+000 -6.3794388e-002 -9.0652126e-001 -1.2429020e+000  1.4157605e-002 -2.7839864e-001 -1.6987213e-001 -1.0606191e+000 -6.3375497e-001 -8.6023183e-001  1.9827322e-001 -8.3053579e-001 -3.1698249e-001 -1.5379450e-002  6.3000888e-001  6.3359893e-001 -5.5794538e-001 -7.4303823e-001 -5.2190570e-001 -3.0903029e-001 -5.8161414e-001 -7.4527242e-001 -3.9297693e-001 -8.9630372e-001 -2.2674985e-002 -3.5481386e-001  2.1822275e-001 -2.4618077e-002 -3.1895758e-002 -2.0308933e+000 -5.0893530e-001 -2.9642634e-001  2.2254408e-003
  2.9930197e-001 -4.6227821e-002  1.1796013e-001 -5.3959780e-001  5.9754331e-001  4.9852037e-001 -1.7503511e-001  5.8293414e-001 -2.5752136e-001  1.1344042e-001  1.8478245e-001 -9.9428933e-001 -6.1195572e-001 -2.6374830e-001 -4.0004714e-001 -4.2792885e-001  5.4553341e-002 -8.1428926e-001 -7.4590354e-001 -2.6458959e-001 -1.9127516e-001 -5.2407956e-001 -2.4262935e-001 -5.6901398e-001 -5.1791800e-001 -1.9342113e-001  5.0020522e-001  5.4745631e-001  8.7214097e-001 -2.4953757e-002  1.0924314e+000  6.2853454e-001  1.0585699e+000  5.9857422e-001  1.9090108e-001 -2.2157746e-001 -5.3049909e-002  3.9636832e-001  9.2844788e-001  9.0929071e-001 -6.9234249e-001 -8.7055829e-001 -5.2301096e-001 -7.5935889e-001 -3.6134556e-001 -8.6210100e-001  3.1629865e-001 -8.4546235e-002 -2.4632057e-001 -1.0296767e-001 -2.2679366e-001  2.0095638e-001 -4.9493014e-001 -7.7390249e-003 -1.4035441e+000 -4.3787006e-001  9.6880008e-002  5.4693304e-001  6.0528827e-001  9.8582154e-001 -4.7244880e-001  6.7350033e-001 -1.2449787e+000  2.1278773e-001  6.6135828e-001  5.4070499e-001
 -9.2401321e-001 -5.2700688e-001  5.2629165e-001 -1.3067487e+000 -2.2315648e-001 -7.3159238e-002  2.5435556e-001  1.6961260e-003 -2.3601807e-001  2.9768732e-001 -1.0301856e+000 -7.4491745e-001 -2.9537874e-001 -3.8178559e-001 -8.5219392e-001 -1.3041472e+000 -3.0504265e-001 -1.1634355e+000 -1.6455376e+000 -6.4420083e-001 -4.8000177e-001 -8.8100091e-001 -7.0390660e-001 -1.3755334e+000 -7.4760662e-001 -3.8148346e-001 -2.2740067e-001  8.4516178e-001  8.8182472e-001 -8.0950478e-001  8.9034364e-001  2.2292296e-001  1.8463195e-001 -4.6564277e-002  5.3356431e-001  8.1628232e-001 -6.7086602e-001  4.4571600e-001  5.5446899e-001 -4.4348129e-002 -5.6235982e-001 -7.3077618e-001 -1.1179216e+000 -9.3173730e-001 -4.8852378e-001 -6.9196640e-001 -7.0783159e-002 -8.2027903e-001 -6.8289939e-001 -1.0035760e-001 -6.9721895e-001 -2.5770883e-001 -4.5337867e-001  2.3671132e-001 -4.9532963e-001 -5.0305541e-001  3.6846979e-001 -4.5618866e-001  2.1202954e-001  6.6115124e-001 -3.7981725e-001 -5.2586520e-003 -1.9370690e+000 -1.1094293e+000 -1.8176826e-003 -1.7861788e-001
 -7.2433100e-001 -5.2571828e-001 -1.4338430e-001 -7.9945268e-002 -4.0817864e-001 -1.5695113e+000  3.4525854e-001  4.0330289e-001 -2.7659867e-001  5.3973481e-001 -3.2629357e-001 -7.5037987e-001  2.6784953e-001 -3.0306271e-001  1.1218298e-001  4.5615183e-002 -1.9778906e-001 -8.2010350e-001 -5.4588932e-001 -3.0278748e-001 -6.2901222e-001 -5.1293273e-001 -8.1875766e-001  1.3134224e-002 -3.8667519e-001 -9.7765153e-002  5.7377667e-001  7.0550314e-001  1.9833691e-001  5.4845290e-001  7.5197347e-001  6.4836424e-001  4.2746225e-001  4.8543121e-001  7.4546512e-001  9.8352312e-001  7.0596642e-001 -1.4824232e-001  1.0262267e-001  4.7528296e-001 -9.1033762e-001 -4.4279075e-001 -1.0859907e+000 -3.7789748e-001 -1.2522656e+000 -2.6214454e-001 -1.0590969e+000 -8.4792141e-001 -5.6778727e-001  1.9447637e-001 -1.5028602e-001 -6.7954108e-003 -1.0789343e-002  1.0761187e-001  1.0628575e-001 -5.3795125e-001  4.5792220e-001  4.8408668e-001  6.2521564e-001  3.3576693e-001  2.1431254e-001  1.5007688e-001 -5.9942414e-001 -1.7234081e+000 -1.8594983e-001  1.5507132e-001
  7.4344101e-001  1.1153902e+000  7.1391292e-001  8.9718284e-001  3.0972350e-001 -1.6702680e-001  1.2140440e-001  6.8616501e-001  2.8658488e-001  4.5876078e-001 -2.8883860e-001  4.8642605e-001  6.6699416e-001 -2.3156381e-001  7.1735369e-001  4.9641318e-001  1.6113766e-001 -2.5480299e-001 -9.0318482e-002 -3.4547787e-001 -5.6065132e-001 -6.9028047e-001 -1.3679901e+000 -1.1933635e-001 -3.6792572e-001  3.3305833e-002  2.9913068e-001  3.1040480e-001 -6.2764576e-003  5.2705124e-001  5.9819355e-001  8.2087960e-001 -2.9131840e-001  6.3661222e-001  5.0485056e-001  9.5878533e-001  6.1076384e-001 -1.5361682e-001  6.4661600e-001  9.7987749e-001 -4.2163163e-001 -7.2736654e-001  1.1161632e-001 -4.4209608e-001 -5.8904051e-001  5.0507056e-001 -5.9827638e-001 -4.9873102e-001 -2.2254549e-001 -1.8244180e-001  3.0284723e-001  5.5184396e-001  2.5592085e-001  6.9865965e-001 -7.5556829e-002 -3.5905334e-001  6.5954140e-001  5.5508504e-001  7.4021078e-001  1.8945638e-001  9.0353384e-001  6.8081209e-001  7.8363700e-001 -5.5658314e-001  1.0705654e+000 -4.2985690e-002
 -3.2005067e-001 -2.5520541e-001 -6.5763303e-001 -1.3913497e-001 -7.0169091e-002 -1.0170132e+000  3.1270759e-001  2.9069709e-001  2.4516461e-001  2.8242667e-003 -1.3566190e-001  2.6418131e-002 -1.9563312e-001 -6.4745101e-001  3.9218183e-001  2.8146575e-002  1.0117953e-001 -6.9706148e-001 -3.7862728e-001 -5.0069440e-001 -1.0215441e+000  2.3392658e-001 -5.6435363e-001 -5.1023057e-001 -4.3270098e-001 -5.4575110e-002 -1.3178541e-001 -1.7704095e-001 -1.7273799e-001  7.8999050e-002 -3.6023201e-001 -1.2770931e-001  9.9520085e-001  4.0798577e-001 -2.1296483e-001 -1.7025340e-001  1.4071079e-001 -3.7716621e-001  9.9266119e-002  2.8582778e-001 -2.2916344e-001 -5.0277055e-001  1.1300017e-002 -8.2287688e-001 -8.9654439e-002 -3.2439652e-001 -4.1000177e-001 -1.3271877e-001 -2.2591946e-001 -2.3759782e-001  3.7672003e-001  7.2756484e-001 -2.6122104e-001  4.7810561e-001  2.3795587e-001 -2.2169691e-001  4.6941365e-001  2.6041506e-001  5.3039567e-001  3.6294581e-001  1.1641457e-001  5.4788631e-001 -9.7367073e-001  1.4528571e-001 -1.2384155e-001  9.5772186e-001
 -1.0488511e-001  2.7319949e-001  2.4521868e-001 -2.0190538e-001 -4.2956869e-002 -6.9303155e-001 -6.1102819e-001 -5.4129593e-001 -3.1105019e-001 -3.9036618e-001 -3.7033225e-001 -4.5890359e-001 -1.6957665e-001 -6.5549772e-001  2.9404699e-002 -3.8671968e-001 -3.1568356e-001 -1.0991459e+000 -3.8228319e-001 -6.4049743e-001 -4.4685338e-001 -7.3268758e-001 -1.0035041e+000 -1.1595962e+000 -5.0174726e-001 -3.4874774e-001 -8.7642396e-001 -7.6615741e-001 -1.0395942e+000 -1.4643068e-001 -7.3332948e-001 -8.1433574e-001 -8.3596095e-001 -7.8495581e-001 -6.6179682e-001 -8.6032238e-001 -7.5351393e-002 -4.2330407e-001 -3.9830454e-001 -6.6171324e-001 -5.2166390e-001 -3.6650963e-001 -2.8750873e-001 -6.5282837e-001 -4.3895862e-001 -1.5117191e+000 -4.3788045e-001 -2.8392207e-001 -2.5133550e-001  1.2735780e-001 -1.0155844e-001  2.0650850e-001 -5.9245171e-001  1.7384689e-002  5.2397144e-002 -2.3796380e-001 -5.0763954e-001  5.0765502e-001 -1.6507360e-001 -2.6157589e-001 -1.6553861e+000 -5.5614766e-002 -1.5624803e+000  1.0256211e+000  2.5926988e-001 -7.8072264e-001
 -8.6084156e-001  1.1750627e+000 -3.6898302e-001  3.3969185e-001 -4.6387931e-001  5.3302184e-001 -9.2413306e-001  4.2845725e-001 -2.2863946e-002  4.2184756e-002 -2.4797601e-001  8.2399713e-001  2.1530749e-001  1.7322773e-001 -8.0041011e-002 -4.9445668e-002 -2.2837776e-001 -7.8763011e-001  3.5381505e-002 -9.1492145e-001 -9.4714006e-001 -9.0090999e-001 -6.1952647e-001 -4.4539126e-001 -2.9125570e-001 -2.6413727e-001  6.5370333e-001 -4.0083119e-001 -5.4003248e-002  6.4315384e-001  9.0022878e-001  6.5573367e-001  2.7033070e-001 -2.1801446e-001  1.0170514e+000  1.0687370e+000  2.4442776e-001  2.3019644e-001  3.4237437e-001  9.4924283e-001  1.7431351e-001  1.5718001e-001 -1.3083862e-001 -1.3111548e-001 -1.4658969e-001 -1.4736606e+000 -8.2671129e-001 -7.3858505e-002 -7.4474171e-002  7.0116985e-001  5.6404100e-002 -1.7732452e-001  5.9648734e-001  5.9394391e-001  5.2718536e-001  4.7402495e-001  1.3248740e-001 -1.6721491e-001 -1.2501737e-001 -1.1252737e+000 -3.7822213e-001 -7.4838576e-001 -7.8502555e-001  5.2595806e-001  7.7471191e-001 -1.3447634e-001
 -2.2888772e-002  9.7903992e-001 -8.3732075e-001  1.2950586e+000  2.2348294e-001  1.1720997e+000 -5.6162503e-001  7.5613294e-001  4.5059581e-002  2.6752847e-001 -2.0633059e-001  5.1472714e-001 -1.0151799e-001 -3.4005104e-001  2.1096783e-001 -4.5959176e-001  3.1760814e-002 -1.1243143e+000 -5.4391382e-001 -7.8938310e-001 -3.6491107e-001  2.9850194e-001  2.6305020e-001  2.0052437e-001 -2.7179139e-001  3.2575216e-001  8.0343787e-001 -3.6397835e-001 -4.8197780e-001 -3.5631044e-002  1.3415428e+000  9.4398543e-001 -8.8328815e-001 -1.0223924e+000  9.9125400e-001  1.1788090e+000 -9.0160735e-001  2.7840599e-001  6.7446064e-001  1.4173118e+000  6.7816266e-001  3.9141439e-001  4.5454646e-001 -8.0278107e-002  1.0965186e-001 -5.4489436e-001  6.4826472e-002  2.6244696e-001  1.7328332e-001  1.1692268e-001  2.2678751e-001  1.4004368e-001  6.3166920e-001  5.9210122e-001  3.5531456e-001  3.1966100e-001  5.8169788e-001  5.6982351e-001  5.5898564e-001 -6.2560931e-001 -4.3301096e-001 -4.9059269e-002 -7.5477105e-001  6.0389563e-001  7.3581527e-001 -6.1163684e-001
  8.4667534e-001 -2.8384718e-001  2.9606852e-001  1.6973908e+000  7.6897154e-001 -3.0309923e-001  7.6170926e-003  2.4053649e-001  2.3909671e-001 -7.6663336e-002 -1.7900603e-001 -3.8652584e-001 -1.8719576e-001 -5.1607918e-001 -4.2298287e-002 -1.0021181e-001 -4.7513205e-001 -1.3877220e+000 -8.3844618e-001 -3.1022448e-001  8.6742792e-002  3.2626924e-001 -4.6447516e-001  4.0012553e-001 -9.5140712e-002  1.0191990e+000  1.0884704e+000  2.9318606e-001  5.7184955e-001  2.3763502e-001  3.6875270e-001  5.5782067e-001 -4.5058440e-001  2.0417374e-001  3.8519868e-001  9.9769863e-001  3.2416872e-001  6.3402120e-001  1.2101951e+000  1.0276289e+000  9.4238781e-001  4.6429389e-001  1.0019759e+000 -3.1814663e-001  1.5806639e-001 -8.3032679e-001  1.7897634e-001 -2.2172142e-001 -3.6682536e-001  2.7587192e-001  1.1508060e-001 -4.3386093e-001 -1.9031220e-001  3.0327782e-001  2.9898494e-001  2.3614474e-001  1.3344097e-001  4.0545483e-001  6.3534091e-002 -7.9190465e-002 -1.8470282e-001  2.4021529e-001  3.5913400e-001  1.5009255e+000  2.0310221e-001 -5.0520645e-001
 -7.7275906e-002  4.4400076e-001 -6.9158745e-001  7.8953491e-001  7.4103322e-001 -9.4620498e-001 -9.3313467e-002  7.3665043e-002 -2.8230296e-001  9.2421142e-002 -2.7979110e-001 -1.2550278e-001 -4.8107635e-001 -1.0509886e+000  8.8223911e-003 -2.4235818e-001 -1.1965017e+000 -7.7587141e-001 -7.9342221e-001 -7.0445554e-001 -6.0424761e-001  1.7595697e-001 -3.1517924e-001  4.3655422e-001 -1.7978204e-001  4.7451267e-001  3.4083209e-001 -1.9186067e-001  2.3017487e-001  7.2919523e-001 -6.1053340e-001 -2.6603965e-001 -6.2525219e-001 -1.2793988e-001 -1.5875096e-001 -4.3728563e-001  6.9758264e-001 -1.5874586e-001 -7.4395444e-001  5.2191200e-002  3.7986498e-001 -2.1664468e-001  1.0249860e+000 -4.4245146e-001 -3.5287953e-001 -4.2800009e-001 -9.5542986e-001 -9.0643990e-001 -7.4736445e-001 -1.7224223e-001 -1.2134771e-001  3.7715354e-001 -4.4452261e-001 -6.6851708e-001  3.6440288e-001  5.4604535e-002  4.4121730e-002  1.0070719e-001 -4.8473459e-002  2.4138698e-001 -2.8519335e-001  3.5332020e-001 -7.3703480e-002  1.1378454e+000 -7.5888735e-001  2.1694347e-001
  3.9170344e-001 -2.6991727e-001  8.4175335e-002  1.3742330e+000  7.7850044e-001 -1.7983110e-001  1.2406126e-003  6.7270787e-001  2.8795552e-001  5.7990914e-001  1.3551130e-002 -1.8578037e-001  7.0646966e-001 -2.5591973e-001  7.6790373e-002  2.0945232e-002 -3.0267655e-001 -1.2819549e+000 -7.9117053e-001 -2.1418210e-001 -9.3197148e-001  3.9940491e-002 -7.7977888e-001 -5.6833395e-001 -8.9066692e-002  4.4325815e-001  7.7749522e-001  4.6237716e-003  1.0650049e-001  8.3669110e-001  4.9306547e-001  5.7943703e-001  7.8238497e-001  5.3531710e-001  4.9977249e-001  5.8061449e-001  5.8171155e-001 -9.5272798e-003 -3.2906077e-001  2.0372022e-001  8.1830053e-001 -3.2043679e-001  1.1387494e+000 -1.1939146e+000 -1.3019814e-001 -8.9108238e-001 -6.5514145e-001 -1.0826026e+000 -5.0350106e-001 -1.3426621e-001 -4.7519387e-002  8.2355778e-001 -8.4058542e-002  2.4135709e-001 -4.2951575e-002 -2.3757470e-001  2.5629249e-001  2.1046481e-001  6.3456533e-001 -1.8253975e-001  6.0542456e-001  2.1639566e-002 -1.0190705e-001  4.3489011e-001  6.3060576e-001 -8.4059708e-001
 -1.6726701e+000  3.6704137e-001  3.1603294e-002  1.3008780e+000  4.0065400e-001 -4.6567797e-002 -6.0065610e-002  3.8766607e-001 -2.3701614e-002  4.1844518e-001 -5.3085835e-002  4.4278627e-001  1.8350211e-001 -3.6669793e-001  7.2820590e-002  2.3337505e-001 -2.1402756e-003 -9.0411026e-001 -3.0501812e-001 -1.6643796e-001 -9.3365829e-002  7.1966185e-001 -5.0925182e-001 -1.2879017e-002 -3.2618740e-001  1.1231878e+000  5.8862215e-001  9.5101529e-001  1.2243207e+000  4.5340865e-001  6.5147503e-001  8.2979938e-001 -6.6754157e-001 -2.4049834e-001  1.4596713e-001  7.4712042e-001  6.0152207e-001  7.2717018e-001  7.7666296e-001  7.8485798e-001  8.9774738e-001 -6.8032774e-001  8.7192044e-001 -7.4937499e-001 -6.8011140e-002 -1.8384199e-001 -5.1943336e-002 -2.9635174e-001 -8.7443480e-001 -5.0613448e-001  9.4886645e-002  6.1523751e-002  1.7480175e-002  6.4408767e-002 -4.3870229e-001 -6.0371028e-001 -5.7140286e-002  4.4833394e-001  9.9823053e-002  2.2379411e-003 -3.5667906e-001  3.0938308e-001 -1.5983761e-001  5.9592565e-001  8.8590273e-001  7.1981959e-001
 -5.6859676e-001  2.3838815e-001 -8.5135384e-001  1.5009222e+000  4.2111011e-001 -1.4535893e+000 -1.7894883e-001  4.6315452e-001  7.1351053e-002  1.7564029e-001 -4.0242565e-002 -3.6050230e-001 -3.3058578e-001 -5.3523656e-001 -7.8351583e-002 -4.9609738e-001 -4.5918411e-001  4.5300833e-002  5.1757954e-001 -2.5439200e-001  1.0291913e-001  7.1557625e-001 -5.3012839e-001  4.6124550e-002 -9.1691741e-001  6.3569324e-001  7.5416022e-001  1.3549888e-001  6.7043576e-001 -3.0045906e-001 -2.1190947e-001  2.5945756e-001 -1.0600238e+000 -5.8388319e-001 -3.3496721e-001 -6.3573010e-001 -4.2997623e-001 -1.6628997e-001 -1.4938499e-001  5.8858604e-001  6.7508560e-001 -8.5496411e-001 -9.3677246e-002 -2.1162478e-002  4.7977590e-001  8.8709979e-002 -1.6524481e-001  3.3543059e-001 -2.0590069e-001 -5.6961122e-001 -4.4991688e-001 -5.6514092e-001 -5.3692744e-001 -4.7666236e-001 -5.7638846e-001 -3.3407530e-001  2.1805607e-002 -8.8595663e-003 -8.7325174e-002 -4.1259242e-001 -1.3092015e+000  2.0206574e-001  4.5531458e-001  7.1100008e-001  6.6641556e-001 -7.1698689e-001
  1.7695484e+000  7.0605449e-001 -2.4248716e-001  1.2547255e+000  1.1507301e+000 -4.1337385e-001  1.3159103e-001  4.5904381e-001 -2.1082251e-001 -1.7374070e-001  1.8282169e-001  4.4828162e-002  2.9817159e-001 -3.9516449e-001  2.0074001e-001 -4.6803858e-002 -2.8472128e-001  8.2865324e-003  5.4263060e-001  1.8628787e-001 -5.5140577e-001  1.1904004e+000 -2.4347468e-001  4.0677952e-001 -4.5118299e-001  1.0646791e+000  5.6334832e-001  9.6454125e-001  1.0833411e+000 -2.3332382e-001 -9.2255954e-001 -8.8122654e-002 -1.1171467e+000 -7.8449201e-001 -9.2253790e-002 -1.1870352e+000 -7.0224673e-001  5.1292954e-001 -2.3815570e-001  4.4788150e-001  1.4522865e+000 -2.0992997e-001  9.3804123e-001  4.3868172e-001  7.7142320e-001 -9.5868523e-003  3.3822911e-001 -7.3481411e-002  3.6666674e-001 -1.2428096e-001 -1.4976262e-001  3.3399141e-001 -1.6956034e-001 -2.3259042e-001 -1.2080951e-001 -1.6997517e-001  4.2688780e-001 -3.8627229e-001  8.6935446e-001 -5.7259442e-002 -6.9007771e-001  5.8726866e-001  1.0171379e+000 -7.2601235e-001  1.1848849e+000  2.1868226e-001
  3.5496719e-001  4.0480983e-002  4.3643838e-001  2.6209638e+000  9.3630313e-001 -7.5120713e-001  2.9778634e-001  3.9467792e-001  4.9591855e-001  1.8624192e-001  5.0394817e-002  5.9615653e-001  6.3373321e-002  3.1768621e-001 -4.4605289e-001 -7.5569823e-001  6.0201495e-002  5.4432638e-001  1.5981121e+000  1.5306736e-001 -3.2882151e-002  1.5212332e+000 -5.1199684e-001  1.1178205e+000 -5.6978461e-001  1.5558971e+000  1.4425250e+000  1.1787876e+000  1.2327077e+000 -1.2410860e+000 -4.2798636e-001 -6.8053355e-001 -7.9194863e-001 -1.5698070e+000 -6.2099563e-001 -6.6055479e-001 -1.1094641e+000  9.1904241e-001  5.0381064e-001  6.5138235e-001  2.0084194e+000 -6.1686385e-001  1.5727561e+000 -7.4312465e-001  1.0335157e+000  4.1643513e-001  1.0821122e-001  5.3935156e-001 -3.8340364e-003 -3.3327128e-001 -2.7700329e-001 -2.6057206e-001 -1.4438838e-001 -4.9209673e-002 -1.2155775e-002 -7.5597967e-001  2.4042191e-001 -1.6792868e-001  4.8473795e-001  3.5562983e-001 -1.0242878e+000  6.9023746e-001  1.5797618e+000  8.5814024e-001  2.6451512e-001  1.6179655e-001
  2.6947140e-001  1.0026639e+000  6.7904756e-001  1.3010630e+000  1.1825109e+000  2.7322616e-001  3.5392083e-001  6.0764447e-001  8.2559334e-001  7.5175627e-001 -1.3292812e-001  9.3162096e-001  2.7655154e-001 -1.1749381e-001 -1.3049267e-001 -2.7372262e-001  1.7375460e-001  3.7764244e-001  4.2627744e-001  2.6588198e-001 -5.0612097e-001  6.8802752e-001 -4.2157646e-001  1.3100296e+000 -2.6413965e-002  1.2377427e+000  5.6607754e-001  9.5868000e-001  3.7574302e-001 -2.9150940e-001 -4.4875276e-003  2.9451718e-002 -3.9400735e-001 -3.7116106e-001 -1.3403085e-001  4.7093801e-001 -5.4029122e-001 -4.6158740e-001  1.9034094e-001  1.4642598e-001  1.3500825e+000 -3.1180503e-001  9.5125213e-001  1.5302654e-001  7.8210464e-001 -9.8463271e-002 -5.8506010e-002  3.7852051e-001  2.0853140e-001  2.9561003e-001 -8.8044286e-002  2.3507613e-001  2.6827141e-001 -6.1410338e-001 -2.3996415e-001 -5.1541418e-001  1.9124746e-001  1.7501087e-001  2.6455092e-001 -8.1621330e-002  2.0713938e-001  5.7778502e-001  1.9503326e+000 -3.6078586e-001  5.5263399e-001 -5.2690322e-001
  7.6723668e-001  1.4347644e-001  6.7371343e-001  2.9731462e-001  1.4661230e+000  8.1623145e-001  5.9416254e-001  1.5588026e+000  6.8145371e-001  1.2162557e+000  9.4655572e-001  1.2061766e+000  1.4397643e-001  1.9664031e-001 -8.0487076e-001  1.3151410e-001  3.5621531e-001  1.7588773e+000  8.1924770e-001  9.8237197e-001 -6.0950974e-001  1.5994999e-001  1.3373469e-001  2.8911580e-001 -1.0823376e+000  5.1857221e-001  1.0809767e+000  2.2279368e+000  1.0781719e+000 -5.5327076e-001  8.8806171e-002 -1.9975338e-001  3.4983293e-001  4.1908373e-002 -7.1796287e-001  7.4108894e-002 -9.6130562e-001  9.1148028e-001  1.4373678e+000  1.2283067e+000  6.5172535e-001 -1.2695155e+000  1.0811264e-001 -8.7825252e-003  3.8790110e-001 -1.8388384e+000  5.1153877e-001  9.8583954e-001  6.8173692e-001 -3.0523035e-001 -3.5947072e-001 -1.0077727e+000  3.6962771e-003 -3.9933832e-001  1.1030490e-001 -4.8717034e-001 -3.3922948e-001  5.5822348e-001  5.2757741e-001  7.5994806e-001 -5.5721460e-002  1.0653883e+000 -1.2407029e+000  2.8655811e-002  2.0446364e-001  1.1078233e+000
 -3.9538303e-001  1.4311482e+000 -2.1043113e-001 -7.7669490e-001  5.8255001e-001 -6.3326418e-001  1.3258775e-001  6.8027636e-001  6.8730887e-002  1.0087416e-001  6.2071707e-001  9.9536909e-001  1.5536147e-001  7.0221988e-001 -1.0181313e-001 -1.3583483e-001 -3.6595213e-001  7.1996798e-001  4.8231174e-001  2.1315492e-001 -3.3817934e-001  3.6454894e-001  2.3161346e-001  5.9524419e-002  3.3051999e-001  5.6225598e-002  1.4883172e+000  1.3006227e+000  1.6265763e+000 -2.7671526e-003  6.1515148e-001  5.2788092e-001  1.6252778e-002  3.6125874e-001  2.2094454e-001  8.1741659e-001  2.0950167e-001  1.2317260e+000  1.9998507e+000  2.0071448e+000  9.0225223e-002  1.2045099e-001  3.3463191e-001  6.6760533e-001  6.8736043e-001 -4.0283640e-001  9.1136608e-002  3.4898145e-001  8.1588064e-001 -2.5412267e-001  3.4439668e-001 -1.1048851e-001  3.5323757e-001  7.1830212e-001  7.3611302e-001  8.2947891e-001  1.4990153e-001  2.5199074e-001  3.5883216e-001  1.1843733e-001  1.3776305e+000  2.8222413e-001 -3.2711019e-001 -6.6033358e-001  1.0200296e+000  3.2321480e-001
 -9.8257701e-001  3.1600786e-001 -6.5893896e-002 -9.7605464e-001 -9.5847249e-002  3.3629052e-001 -7.9194080e-001 -3.1708836e-001 -2.8955859e-002 -6.2410562e-001 -1.4308702e-001  1.8680622e-001  9.1798427e-002 -3.4525257e-001  7.5802544e-001 -2.6803443e-002 -4.7175725e-001 -9.5078059e-001 -1.5141425e-001 -7.4568148e-001 -7.7703958e-001 -7.2218493e-001  8.0898374e-001 -5.3152825e-002  2.7647043e-001 -1.3503587e-001  2.0540663e-001 -2.7892618e-001  4.4704697e-002  2.8283195e-001  6.1969934e-001  1.6912585e-001  2.9587591e-001  8.5234961e-001  3.7397153e-001  4.2265862e-001  2.8040731e-001  3.8409018e-001  1.2016667e-001  5.1025779e-002 -4.1355332e-001  2.9850703e-001  5.1116445e-002  7.3033876e-001 -2.9757059e-001  5.5562143e-002 -2.9365627e-001  2.3768464e-001 -2.4536483e-002 -4.8008874e-002 -1.5912053e-002  2.2610653e-001 -8.4565607e-002  4.9533508e-001  7.0583412e-001  7.5078034e-001 -1.8011756e-001  5.9463147e-002 -3.3969424e-001 -3.8797968e-001  8.8507385e-002 -6.9609190e-001 -8.7012437e-001  5.4496997e-001 -9.8182862e-001  2.2018384e-001
 -3.1636339e-001 -2.5794773e-001  7.1644301e-001 -8.6633891e-001 -2.7451049e-002 -1.6192252e-001 -1.0797524e-002 -1.0230230e+000 -8.4131158e-002 -2.7302692e-001 -4.0159080e-001 -1.2593838e-001  1.5662419e-001  5.9980775e-001 -3.3281514e-001 -5.2025734e-001 -4.1032311e-001 -4.8920434e-001 -1.4301877e-001 -1.1953933e-001  1.4454868e-001 -2.8655104e-001 -1.7535465e+000 -1.0382788e+000 -4.0796686e-001 -2.7381793e-001 -1.0096811e+000 -1.1506504e+000 -1.1540121e+000 -3.5625589e-001 -5.8124114e-001 -5.7749853e-001 -6.0476482e-001 -2.3752083e-001 -4.2644704e-001 -7.9248311e-002 -2.8237747e-001 -4.8862642e-001 -9.7698769e-001 -5.9629983e-001 -4.1824072e-001  1.2667817e-002 -2.2436503e-002 -1.6097707e+000  2.5048714e-001  4.2955089e-001  5.5966667e-002  2.0119919e-002 -1.4380846e-001  3.5342694e-001 -6.4677563e-001 -5.4893339e-001 -7.6014765e-002  2.7960896e-002  2.4590819e-001 -1.7031449e-001  4.6269953e-001 -2.1439516e-003 -2.6965158e-001 -9.3936608e-002 -1.2929092e+000 -2.0728197e-001  1.5324888e-001 -4.3422360e-001  2.1789415e-002 -5.9393279e-001
  9.2714053e-001 -9.4038465e-001 -1.5638403e-001  2.9406571e-001 -8.7963676e-001 -7.0178736e-001 -6.2743352e-001 -6.1699903e-001 -8.6707428e-002 -5.4190893e-001 -3.6271777e-001  1.1272734e-001  7.5900160e-002  3.8493771e-003  4.4946472e-002  4.6045969e-002  3.3419380e-001  5.2154695e-002 -4.2984479e-001 -2.3015344e-001 -4.6413561e-001 -6.3268013e-002  5.5025080e-001 -4.6193331e-001 -1.9260880e-002 -6.1080959e-001 -8.3333707e-001 -1.1923149e+000 -1.7410717e+000 -3.3586807e-001 -6.0383463e-001 -4.0123323e-001 -1.1758694e+000 -1.1733712e+000 -1.4832026e-001 -3.3801695e-001 -6.7569134e-001 -1.2315571e+000 -1.1073655e+000 -8.5999403e-001 -3.9766641e-001  6.3490117e-001 -6.1447996e-001 -9.6027542e-002 -2.8266755e-001  4.0524289e-001 -9.2660215e-002  9.0621220e-002 -2.3566272e-001 -1.2076800e-001 -4.8304031e-001 -4.5139920e-001  1.1220304e-001  1.0902262e-001  3.3292150e-001  1.5843579e-002  2.2138572e-001 -2.8424274e-002 -6.4199982e-001 -1.1028389e+000 -6.3313005e-001 -4.0305086e-001 -1.0186074e-001  3.5601146e-001  3.1229225e-001  5.1309539e-001
  1.4254637e+000 -1.4064047e-001  5.2085367e-001  3.8847502e-001  1.0756512e-001 -5.0668063e-001 -5.0465296e-001 -2.3331527e-001  5.8455119e-001  1.7787445e-001  1.9781413e-001  2.0810308e-001  8.3566689e-001  2.5009203e-001 -9.2328905e-002  2.6085017e-001  2.4923613e-001  3.8440709e-001  5.5334275e-001 -4.7012706e-002  2.7440801e-001  4.0060691e-001 -1.1762615e-001  5.3806012e-001  2.0950064e-003 -2.3162119e-002  3.0119739e-001 -1.4677310e-001 -3.3327897e-002 -7.0790695e-001 -3.5963063e-001 -3.8715079e-002 -1.1843884e+000 -6.6242128e-001  1.0055996e-001 -2.7895501e-001 -4.8119924e-001  3.8095384e-001  1.3030865e-001  2.8796987e-001 -1.0347422e-001  1.5925938e-002 -1.3629765e-001 -1.0213689e-001  1.3201074e-001  1.1581597e+000  2.1875597e-001  8.5544090e-001  4.3805749e-001  1.2037694e-001  3.0821134e-001  1.7614884e-001  1.8496647e-001  2.4850400e-001  4.0306997e-001  3.3996155e-001  4.6012317e-002  2.3274034e-001 -1.1212922e-001 -6.0997321e-001  3.7571874e-001  2.1494410e-001 -5.2374240e-001  1.6995000e+000  5.2770010e-001  5.8587004e-001
  1.5095715e+000  2.1931741e-001  8.3436587e-001  5.9794996e-001 -1.7267646e-001 -2.7713558e-001 -5.8202884e-001 -6.5896711e-001 -2.1483063e-001 -4.4830236e-001  1.7191099e-001  4.1426224e-001  9.7244956e-002  2.9456405e-001  1.9809731e-002  5.4343185e-001  3.1384707e-001  4.0261663e-001  6.4459884e-001 -1.0316521e-001 -2.1558371e-001 -6.2348372e-002  4.8309656e-001  3.4828844e-001  3.3525626e-001 -1.2241936e-001  6.5212810e-001 -5.2605952e-002  2.8507194e-001 -3.8626200e-002 -4.9606520e-001  2.7826768e-002  3.7347272e-001  1.0534394e+000 -4.8992502e-001 -8.1002177e-001  4.1763694e-001  9.8417332e-002  2.2232549e-001  3.8600234e-001  8.6656776e-002  7.7952158e-001  6.1663360e-001  3.0156999e-001  1.4220163e-001 -4.9968066e-001 -9.9900737e-002  7.3843003e-001  7.4615252e-001  2.4869590e-001  1.8107197e-001  3.0037831e-002  2.5484118e-001 -7.7591046e-002  7.5967199e-001  2.8264201e-001 -2.2148584e-001 -3.0462795e-001 -5.7306850e-001 -8.6135134e-001 -2.5795369e-001 -3.7242468e-001  8.4885143e-001  1.3033674e-001 -1.0619094e-001  1.4124412e-001
  4.9075067e-001 -8.8707513e-002 -1.0586438e-001  8.3223734e-001  1.5246866e-001 -1.1730910e-001 -1.2592090e-001 -1.4979856e-001  2.9985837e-001 -3.9867593e-001 -2.6977472e-001 -7.2336973e-002  1.2688022e-001 -1.6990979e-001  8.4368617e-002  2.1247720e-001  2.5794477e-001  1.1046478e-001  1.6932241e-001  7.4775458e-002  4.2248269e-001 -6.4163175e-001  3.4582188e-001  6.9914588e-001  4.7076636e-001 -3.2494009e-001  6.9151764e-001  7.0471225e-001  5.2512113e-001 -1.8231944e-001 -1.0070728e-001 -1.4652568e-001 -1.7657840e-002  9.5112462e-001  2.0124049e-001  2.0221842e-002 -3.2330125e-001 -3.0144545e-001  9.9694071e-001  4.4131728e-001 -2.9171269e-001  2.2408026e-001  2.1886275e-001  1.8639950e-001  3.1292651e-001 -5.5315930e-002  3.3230217e-001  3.6335697e-001  3.9902678e-001  2.6213994e-001 -2.5123756e-002 -3.1898512e-001 -1.9307265e-001 -5.3106659e-002  2.9713637e-001 -1.0116842e-001 -1.7517926e-001 -4.7399076e-001  8.6595419e-003 -3.6935818e-001 -3.3828695e-001 -2.6837252e-001  1.3154173e+000  9.2622304e-001 -8.1384759e-003  1.6146802e-001
 -9.1312027e-002 -3.6543866e-001  4.2431417e-001 -3.2415020e-001 -3.2515339e-001  6.5867812e-001 -2.2250217e-002 -6.3606554e-001  2.0233614e-001 -4.0709164e-001 -3.5710855e-001  3.2884305e-001 -6.9597822e-002  2.3440825e-001  3.1501430e-001 -1.1787763e-001  3.2102656e-001  1.4561457e-001 -1.3302444e-001  1.6405938e-001  5.5299118e-001  7.2723662e-001  1.1649156e-001  1.5887166e+000  6.2623523e-001  2.3715797e-001 -5.9883374e-002 -3.9293392e-001 -6.0106107e-001  9.9056803e-002 -2.7633582e-001 -5.1804747e-001  5.9616133e-001  2.5798238e-002  1.2949949e-001  7.1426026e-001 -9.7119810e-002  1.1900050e-001 -7.8024899e-002  2.7787220e-001  3.7321854e-001  8.4406262e-001  1.0808758e+000  6.2276581e-001  9.9330270e-001  7.4801623e-001  5.0542532e-001 -4.6808904e-001 -1.4991987e-001  5.2198494e-001  1.1753710e-001  9.7646394e-002 -4.3697999e-001  2.1743779e-001  7.4586752e-001 -3.3297738e-001  1.4630374e-001 -1.0891595e-001 -1.0981445e-001  2.4378581e-001 -7.5528545e-001 -5.0607329e-001  1.2715174e+000 -5.3680177e-001 -8.0741568e-001  7.2309507e-002
  1.9204787e-001  1.3424934e-001 -3.8944048e-001 -4.5060894e-001 -2.7203813e-001 -5.9215167e-001  3.3544033e-002 -1.1953100e+000  3.4905200e-002 -6.6102411e-001 -3.5008700e-001  2.7443977e-001 -2.0847408e-002  3.3303602e-001  3.2936049e-001  1.0295874e-001 -6.1011447e-001 -7.6496992e-001 -2.1892208e-001  1.1229563e-001  1.6957177e-001  2.0569560e-001  1.4571590e+000  1.3888464e+000  4.6934248e-001  5.2734604e-001 -5.3428612e-001 -5.4207808e-001 -4.2995196e-001 -2.4456326e-002 -3.8749261e-001 -8.6982346e-001  5.5860561e-001 -2.3595117e-001 -1.4262777e-001 -2.8082592e-001 -8.0506684e-002  4.2853542e-001  2.2322762e-001  3.4686816e-001  2.7575685e-001  1.0623702e+000  8.0192322e-001  1.1071400e+000  9.7049012e-001  1.5494994e+000  1.6999000e+000  6.3974311e-001  5.7074848e-001  5.1547400e-001 -1.5157569e-001 -2.9902060e-001 -1.3013062e-001  3.0592808e-001  2.0188674e-002 -1.0884338e-001 -1.7773119e-002 -2.7971799e-001 -4.9602965e-001  1.3546290e-001 -6.8989540e-001 -4.4971539e-001  1.4684791e+000 -5.7501617e-001  6.1575603e-001  5.9147038e-001
 -4.0513497e-001 -6.1435663e-002  7.5829164e-001 -3.9066846e-001 -8.4860664e-001 -5.0055298e-002 -2.3779828e-001 -1.7617071e+000 -6.8934915e-001 -6.3364648e-001 -9.9490319e-001  4.4880940e-001  3.1709668e-001  2.2022025e-001 -5.7776534e-001  2.3083660e-001 -2.1242608e-001 -3.4372683e-001 -3.1216751e-001 -7.5884199e-001 -4.4161712e-001 -2.7587289e-001  1.2170005e-001  1.3265200e-001  3.5372286e-001 -2.1667200e-001 -9.6070031e-001 -8.4544094e-001 -1.0845157e+000 -1.0616785e+000 -7.8922821e-001 -9.8830925e-001 -6.6919988e-001 -4.8203289e-001 -9.1156354e-001 -1.1232325e+000 -1.1699568e+000 -1.0093916e+000 -9.9992410e-001 -8.3400869e-001  4.9960416e-001  3.0617586e-001 -6.2848400e-001 -8.1041022e-001 -2.5619716e-002  8.4065826e-001  1.4588310e-001  1.4332318e-001 -3.3994075e-001 -1.8556123e-001 -8.2142562e-001 -1.0882786e+000 -5.9426484e-001 -8.5752312e-002  6.0041845e-001 -8.5607504e-001 -2.8158609e-001  3.4431074e-002 -1.1927819e+000 -5.2647445e-001 -1.2493737e+000 -1.0964051e+000  2.0875956e-001 -8.4071563e-001 -9.7280395e-002 -2.5070582e-001
 -5.4893271e-002 -7.2861767e-001 -8.4655923e-001 -3.4674906e-001 -5.7473364e-001  2.0971408e-001 -7.6076752e-001 -5.0646666e-001 -3.4680897e-002 -2.6698901e-001 -8.2032815e-002 -6.8255957e-001 -2.3786900e-001 -3.0742594e-001  4.3094530e-002 -4.8639178e-001 -3.4729074e-001 -1.3781463e+000 -9.3623150e-001 -6.9118988e-001  5.1855699e-003 -4.9291805e-001 -9.8463034e-001 -7.2039184e-001 -1.6568656e-001 -7.6505131e-001 -1.2438177e+000 -1.4503774e+000 -9.3951881e-001 -1.6043003e-001  3.3977500e-001 -1.8475568e-002  2.2995994e-002 -2.0802133e-001 -4.4206502e-001 -4.2194963e-001 -8.2578108e-002 -1.3890410e+000 -1.4799896e+000 -2.1132796e+000 -9.0284142e-001 -1.3504146e-001 -7.8519349e-001 -1.2477434e+000 -6.0118067e-001 -1.3740510e+000 -1.0587549e+000 -7.5825272e-001 -1.0369095e+000 -7.7036599e-001 -4.4310534e-001  4.0177704e-001 -3.5904638e-001 -3.2993411e-001 -1.2946883e+000 -2.5821664e-001 -8.4896295e-001 -1.1195727e-001 -9.3449637e-001 -1.0989346e+000  3.9076289e-001 -8.1558175e-001 -1.8230831e+000  4.5709002e-001 -1.2313458e+000 -1.0416948e+000
 -6.4420534e-001  4.3038887e-001  4.0936660e-001  8.9950681e-001  4.6547981e-001  1.1444510e+000  1.4808219e-001  6.6203213e-001  4.4513558e-001  7.3436809e-001 -4.6502018e-001 -6.8611839e-001 -2.0236032e-001  5.3538708e-001 -2.7333627e-001  5.3935162e-001  4.9467612e-001  2.5823658e-001  6.1358331e-001  8.0945717e-001  3.9730742e-001  3.4376476e-002  1.4568449e+000 -3.8930257e-001  3.9120014e-001  1.3516669e-001  4.8134778e-001  5.6606127e-001  8.8960117e-001 -4.5808150e-001  3.7031819e-001  5.5406776e-002  1.1904016e+000  7.3807355e-001  3.7161594e-001  1.8313125e-001 -7.3526758e-002  1.0878203e+000  4.5451925e-001  1.8610481e-002 -5.1323233e-002  5.6885565e-001  1.1004588e-001  2.1493925e-001 -2.8216526e-001 -9.5409122e-002  2.0694247e-001 -2.7457220e-001  3.1766228e-001  5.2856385e-001 -3.0799770e-002 -4.4542861e-001 -1.7868292e-001 -2.6738174e-001 -1.7030726e-001  3.2582030e-001 -5.5256863e-002 -1.0154009e-001  2.9018065e-001  7.3180751e-001  1.5675231e-001  2.6594051e-001  8.1626284e-001  2.5611147e-001 -1.0530865e+000  1.0158222e+000
 -2.3792441e-001 -1.1047953e-001  7.7989761e-001 -5.3309978e-001 -3.5754446e-001  8.7736998e-001  1.0239952e-001  7.2231547e-001 -1.3309823e-001  4.8300016e-001  1.9683792e-001 -3.5826205e-001  4.2805157e-001  7.4293732e-001  7.7193266e-001  9.4624781e-001  2.6504469e-001 -3.8971721e-001 -9.1725226e-001  4.9625652e-001  2.5871406e-001  1.7590091e-001  7.8564796e-001  1.5657623e+000  5.8731890e-001  9.1147183e-001  8.7180594e-001  9.9984798e-001  1.5491523e+000  1.4194177e+000  2.7086527e-001  6.5481744e-001  8.8756350e-001  4.0385002e-001  6.2613798e-001  2.8933325e-001  1.9659763e+000  1.0999102e+000  5.8102062e-001  7.2038839e-001  6.1339202e-001  4.1254243e-001  5.0981234e-001  1.0417121e+000  1.5528486e-001  6.0518137e-001  3.8612298e-002 -1.3412046e+000 -8.7332310e-001 -3.6261302e-002  4.3203041e-001  5.7421014e-001  4.6260974e-001  2.0413100e-001 -3.0026892e-001  3.7616453e-001  3.1419263e-001 -2.1888278e-001  2.1257756e-001  9.0095848e-001  2.0051165e+000  2.5176263e-001  1.2736630e+000 -2.8188598e-001  8.2238883e-002 -3.9977245e-001
 -5.4078992e-001  2.5400831e-001 -2.1133422e-001  1.7742829e-001 -5.8257397e-002  6.1323339e-001  1.2472404e+000  7.1948072e-001 -5.4692224e-002 -1.9207566e-001  4.1024064e-001  1.1867542e+000 -2.2105195e-002  6.1343729e-001  7.7015684e-001  7.6319525e-001  4.3450586e-001  3.8964071e-001  1.8921659e-001  5.8272210e-001  1.4319648e+000  4.6131495e-001  1.5998912e+000  1.7268023e-001  1.0459007e+000 -4.6728868e-001  7.3705651e-001  9.5149695e-001  7.8862134e-001  1.5717636e+000  6.4882927e-001  2.5784919e-001  1.4049102e+000  1.2442960e+000  7.5354163e-001  1.9501467e-001  1.7109046e+000  1.0018877e+000  5.1483766e-001  8.0771010e-001 -4.4029187e-001  7.4550486e-001 -2.8881012e-001  2.0812021e+000  2.0763905e-001  1.0765313e+000  5.3088389e-001  1.6270748e-001 -4.2294547e-001  6.7731362e-001  8.7036656e-001  5.6321256e-001  3.4612197e-001  5.8290406e-001  9.8476853e-001  4.0874418e-001  3.4169742e-001  1.6594399e-001  5.4592143e-001  8.7300300e-001 -5.4065248e-001  5.1926266e-001  8.8481906e-001 -1.0471146e+000  7.1444612e-001  6.6300744e-001
 -3.3313949e-001  9.2552452e-001 -7.4901658e-002 -7.0694896e-001  4.2296256e-001 -5.9728054e-001  6.9370701e-001  1.8517896e-001 -1.3516824e-001 -5.2992658e-002 -1.4913229e-002 -8.2314549e-001 -2.9211640e-001 -1.8304913e-001 -9.5362944e-002  2.7138213e-001  1.8697638e-001 -2.7169324e-001 -3.5173167e-001 -3.1758714e-002 -2.6316435e-001  1.7667420e-001  1.1425758e+000  4.7526261e-002  5.0252533e-001  8.1371677e-001 -2.4882575e-001 -8.0968347e-002 -4.6011819e-001  4.0996699e-001 -4.3864394e-001 -2.4644771e-001  8.2098421e-001  9.7869020e-001 -5.3123728e-002 -2.1910914e-001  7.4438647e-001 -6.2347009e-002  3.3042399e-001  7.7892391e-002 -8.4427709e-002  2.9776410e-001 -7.3461871e-002  1.3365851e+000  6.7679591e-003  3.3522103e-001  5.4441396e-001 -2.9724414e-001  6.7031118e-001  5.3120511e-001 -2.6809130e-002 -4.4311868e-002 -4.4345756e-001  3.7780589e-001 -2.1578019e-001 -2.2551549e-001  1.3755703e-001  8.0501027e-002  7.0293606e-002  2.0092868e-001  3.6504885e-001  5.2613098e-001  9.6094470e-001 -5.4681408e-001  1.2245377e-001 -5.2836581e-001
  5.2172882e-001  4.7734495e-001  5.8885072e-001 -4.6847485e-002 -2.5542783e-001 -3.4513959e-001  4.6417610e-001 -5.9189528e-002 -2.3637668e-002  1.6519786e-001  4.7651089e-001 -6.4525955e-001 -1.6384583e-002  2.0765357e-001  5.0615038e-001  2.1108239e-001 -5.3774534e-002  5.2307761e-001  3.3486474e-001  1.1689159e-001  6.6351269e-001  8.5781349e-002 -3.3505089e-001 -9.0599758e-001 -7.3573241e-002 -5.9026448e-003 -4.1240059e-001 -2.3850281e-001 -3.5513350e-001 -1.0401355e-001  4.1808072e-001 -1.0522083e-001  1.6038754e-001 -4.0064002e-001  1.5946487e-001  2.8507408e-001  2.6345963e-002  4.0277247e-002  1.4382677e-001  2.6546500e-001 -3.5607222e-001  4.4350138e-002 -7.7319546e-001  1.7023212e-002 -1.3506239e-001  3.2067990e-001 -1.3916433e-001 -4.8070903e-001  4.3812508e-001 -2.2441258e-002 -6.0300002e-002 -2.6166188e-001  4.7241881e-001 -2.6787572e-001 -8.9777416e-002  3.9126159e-001 -1.6792520e-001 -6.8241230e-001 -4.5539018e-001 -4.0986246e-001  2.7549120e-001 -4.6319347e-001  1.0290596e-003 -4.8025638e-001  1.5111923e-001 -1.6263816e-001
 -1.6214505e-001 -5.6364427e-001 -8.2989402e-002  1.1259136e-001  2.4285097e-001  1.1752274e+000  1.0754830e-001 -3.4238674e-001  3.6707596e-001 -4.5765759e-001 -3.0791414e-002  4.7719920e-001 -7.5129675e-001 -2.6238922e-002 -4.6011205e-002 -4.2524138e-001 -6.6877147e-001 -1.1178208e-001 -6.4796560e-002 -5.2846106e-001  2.9247494e-001 -2.7168766e-001 -1.3864602e+000 -1.2918193e+000 -4.2020102e-001 -4.2344703e-001 -1.4097277e-001 -1.7399371e-001 -4.7295133e-001 -2.8879674e-001 -1.0049165e+000 -9.2691176e-001 -9.0306410e-001 -7.6558133e-001 -8.7264457e-001 -6.0781137e-001 -5.9767919e-001 -7.7421315e-001 -6.0270587e-001  9.2541971e-002 -1.9367436e-001 -4.5507854e-001  3.0851997e-001 -1.2666460e+000  9.5230954e-002  1.5842295e-002 -8.9027148e-001  8.8089417e-001  1.4470744e-001 -6.1770387e-001 -7.9929225e-001 -9.2988488e-001 -3.0372829e-001 -3.7863222e-001  3.3549866e-001  1.3891021e-002 -7.6542980e-001 -2.0145098e-001 -7.6941696e-001  7.1339886e-004  6.2442291e-002 -7.7269108e-001 -8.6881197e-001 -7.1029412e-001 -1.2504949e+000 -6.8337041e-001
 -1.2699695e+000 -2.2722678e-001  5.5730092e-001 -3.4740811e-001  2.6101837e-001 -2.0540187e-001 -2.8641204e-001  7.7405429e-002  7.4250171e-002 -3.6011429e-001  6.3679959e-001 -1.4412613e-001 -3.0823807e-001 -2.1004290e-001 -2.1673156e-001 -2.0375525e-001 -1.8771183e-002  7.5200848e-001  3.8886188e-001  4.5248200e-001  7.6585929e-001 -5.9682987e-001  2.3151692e-001 -5.1207991e-001 -1.3048605e-001 -7.6779198e-001 -1.2583421e+000 -9.2057596e-001 -2.8164397e-001 -1.3322480e-001 -8.1671225e-001 -3.2160666e-001 -4.2550327e-001 -6.7896509e-001 -6.7941181e-001 -5.5095522e-001 -5.8479548e-001 -8.9652607e-001 -1.1701007e+000 -1.6297736e+000 -1.3762550e+000 -2.9762881e-001 -5.5064992e-001  1.3563729e-001 -3.4588641e-001  2.0530682e-001  1.1981535e-001  5.3415553e-001 -8.2586964e-002 -6.3531601e-002 -6.1129147e-001 -6.9986236e-002 -3.5268658e-001 -2.6605321e-001 -9.0917892e-001  6.5793709e-001 -2.7682612e-001 -2.3680900e-001 -2.0303802e-001 -3.8196811e-001 -6.4664522e-002 -1.7500840e-001 -1.1373137e+000 -7.2599663e-002 -3.1002084e-001 -6.6364328e-001
  1.8899915e-001  2.7103621e-001 -1.7388267e-001 -4.9462416e-001  6.0121469e-001  2.6199602e-001  2.9078498e-001  3.8995911e-003 -6.4977176e-001  7.9781187e-002  1.4520211e-001 -5.3680890e-001 -6.2401326e-002 -2.7404606e-001  4.3967775e-002  3.1273963e-002 -2.8877391e-001 -1.8427470e-001 -6.1848111e-001  1.1409506e-001  7.0484253e-002 -1.2200048e-001 -3.2028842e-001 -1.9706129e-001 -4.1013885e-001 -1.9624685e-001  8.5210422e-001  1.1837358e+000  1.3515725e+000 -4.0462175e-001 -5.2429328e-001 -6.3143628e-001  5.2573375e-002 -2.5857557e-001 -2.0429584e-001 -1.2593225e-001 -4.0155671e-001  8.2221286e-001  1.0807376e+000  8.7451304e-001 -1.8256529e-001 -3.4793149e-001  1.1890328e-001 -5.7445126e-001 -6.0089185e-001 -7.8971779e-001  2.3484176e-001 -4.3460035e-001 -6.0868143e-001 -2.2938865e-001 -1.8263775e-001 -4.8913846e-001 -5.0406684e-001 -4.4874321e-001 -8.5777113e-001 -2.1992734e-001  2.0318356e-001 -5.6360281e-001  2.7032040e-001  4.0659809e-001 -2.5281700e-002  2.1820903e-001 -1.4519186e+000  1.1290871e+000  5.2468065e-001 -1.0291535e-001
 -1.5290617e+000 -5.3867920e-001 -1.1643794e+000 -6.7905156e-001 -7.6471715e-001  2.4071372e-001 -6.1984601e-001 -2.0983169e-001 -6.5412904e-001 -3.8038633e-001 -7.4146523e-001  3.4316313e-001 -2.1835434e-001 -2.7427716e-001 -5.9014241e-002 -1.8230802e-001 -2.3150713e-001 -2.2951855e-001 -2.8485127e-001  3.8204215e-002 -3.7834151e-001 -1.1286107e-001 -8.8301724e-001 -7.0340956e-001 -6.0952774e-001 -5.3025091e-001 -5.3330405e-001 -2.4328160e-001  4.3115753e-001 -7.3988752e-001 -4.7294338e-002  2.8795324e-001 -1.2042259e+000 -1.0109833e+000 -2.5814846e-001 -2.0582808e-001 -7.0239207e-001 -1.9105479e-001 -9.6083466e-001 -1.0011111e+000 -5.1315539e-001 -2.6193501e-001 -3.5927715e-001 -7.4743762e-001 -5.4433224e-001 -4.5165711e-001 -1.8295433e-001 -6.6731401e-001 -7.7980548e-001 -4.3870568e-001 -2.1278203e-001 -4.8507945e-001 -1.9274281e-001 -2.0818007e-001  1.0333372e+000 -5.9142927e-001 -3.5525971e-001 -6.9605262e-001 -2.4353871e-001 -1.0082237e+000 -1.4696660e+000 -8.9577561e-001 -1.0543208e+000 -1.0683097e-001 -7.6197748e-001 -1.1560593e-001
  6.5544802e-001 -9.4711022e-001 -1.2595370e+000 -1.3198886e+000 -1.0480611e+000 -1.4868679e-001 -1.0194022e+000 -1.7534357e-001 -4.3214206e-001 -2.9480293e-001 -2.8527606e-001  4.6313240e-001  1.7039989e-001  1.3410862e-001 -6.2526885e-001 -7.4672914e-001  1.9396366e-001 -1.9150467e-001  6.2765912e-002 -9.9019828e-001 -3.9044430e-001 -2.3017075e-001 -2.3914517e+000 -1.8132013e+000 -4.1253725e-001 -1.3265392e+000 -1.8408023e+000 -4.3014837e-001 -8.9435695e-001  2.1239001e-001  4.7147688e-001  5.5000255e-001 -1.1868987e+000 -8.6679600e-001  3.6894541e-001 -3.0933697e-002 -6.5230343e-002 -7.7850982e-001 -8.3948985e-001 -2.3244522e+000 -8.0690480e-001 -6.9611718e-001 -1.4330493e+000 -2.0822735e+000 -7.7074235e-001 -4.0653859e-001 -1.4740459e+000 -1.5392578e-001 -2.9954551e-001  1.3560759e-001 -6.5616678e-001 -3.4332331e-001 -6.3785940e-002 -2.7245443e-001  3.4785639e-001 -1.7181384e-001 -6.6684399e-001 -2.9817451e-001 -5.2943789e-001 -9.5442199e-001 -5.2753797e-001 -4.8679208e-001 -2.0398921e+000  3.9724993e-001 -3.9549415e-001  1.2637175e-002
 -1.4496845e+000 -2.4756321e-001 -2.3068542e-001 -2.6920639e-001 -6.0031227e-001  1.6698400e+000 -6.1062170e-001 -4.1680252e-001 -3.6939074e-001  1.4512620e-001  6.8009621e-001  6.1302080e-001  5.1714467e-001  2.5168989e-001 -2.6362115e-001 -4.0028901e-001 -8.3832465e-004  5.0459947e-001  7.4629581e-002 -1.6673666e-002  1.8064298e-001 -4.0808033e-001 -1.0243632e+000 -1.0458887e+000 -2.2292575e-001 -8.6981158e-001 -1.1279490e+000 -2.8391877e-001 -5.2315914e-001 -4.1680670e-001 -9.3245248e-002  5.0103087e-001 -8.8255167e-002 -1.0480559e-001  9.5792564e-002  3.4871426e-001  1.9932335e-001 -2.6626873e-001 -3.4573726e-001 -1.3434467e+000 -1.7083820e-002 -2.2421387e-001 -5.7429129e-001 -1.2663112e+000 -6.3760209e-001 -3.8887519e-001 -9.2281563e-001 -3.2056855e-001 -1.4034547e-001 -3.1943670e-001 -4.3857811e-001 -2.1964627e-001  6.4085618e-001 -4.2546964e-002  9.7155066e-001  1.0494025e-001  1.7441136e-001 -4.6333734e-001 -7.7790744e-001 -6.2102630e-001 -3.0087273e-002 -7.5963284e-001 -1.1336286e+000  5.3245401e-001 -1.1203442e+000 -5.9328533e-001
  1.4191752e-001  3.7739063e-001  9.7478446e-002  5.3285364e-001  4.1677186e-001  2.7753153e-001  1.6635372e-001  7.7217821e-001  3.2340227e-001  6.6907825e-001  3.9340658e-001  8.9717664e-001 -2.3743309e-002 -7.0977514e-002  1.7914777e-001  4.5418542e-003  4.6233580e-001  2.6653554e-001  2.0355521e-001  5.3979800e-001 -5.2253559e-001 -4.6041646e-001  6.1349233e-001 -7.3192206e-001 -7.6293319e-002 -3.1282709e-001 -2.0783908e-001  1.7896513e-001  2.9024262e-001  2.3996373e-001  4.3334067e-002  5.7627170e-001 -7.9130109e-001 -2.2968164e-001  3.4561824e-001 -2.0537689e-001  2.3634706e-001 -1.1535064e-001 -4.6304691e-001  1.5593388e-001 -2.5366275e-001  1.5012264e-002  2.1255507e-001  1.9592002e-001 -1.4029394e-001 -1.1753412e+000  9.2273258e-001  3.1695841e-001 -2.3246888e-002  4.3300147e-002  4.1569400e-002 -4.0623594e-001  1.8050370e-001 -1.6039869e-001 -2.7199420e-001 -8.9640346e-002  5.9517491e-002  2.6073801e-001  3.7774207e-001  4.4430845e-001 -4.3664768e-001  2.6321641e-001 -2.4797615e-001  9.3529733e-001 -4.5495523e-001 -5.5015767e-001
  8.3502913e-001 -1.1404077e-001  1.9210565e-001  1.9260580e+000  2.1246713e-001  6.3953107e-001  7.3028655e-001  2.6211203e-001 -6.5352055e-002  5.3978697e-001  4.7171752e-001  5.5520250e-001  4.2946402e-001  3.7654979e-001 -2.1936101e-001  2.5222281e-001  2.6559930e-001  3.1440096e-001  8.0964857e-001  2.8022307e-001  1.0765170e+000  1.7192991e-001  1.3408416e+000  1.6675529e-001  7.0293782e-001  4.5217363e-001  1.2265201e+000  1.0414427e+000  7.5305495e-001 -9.1767733e-002  4.1617604e-001  1.5562024e-001  2.1541939e-001  5.4358965e-001  9.6054737e-002 -1.6251711e-001 -4.7779386e-002  2.5699429e-001  9.2010443e-001  5.8308790e-001  3.0686356e-001  4.7110397e-001  6.7627517e-001  1.1470261e+000 -1.9487866e-002  9.9417732e-001 -2.4580734e-001  1.1345016e+000  1.2273440e-001  2.3507066e-001  1.8716445e-001 -4.9287509e-002  3.1527128e-002 -7.7039687e-001 -2.5460594e-001  4.5665332e-001  3.5690470e-001 -5.3657250e-001 -1.3914765e-002  5.5067621e-001  1.1172047e+000 -8.4669984e-001  4.8348198e-001  6.8758816e-001  8.1875251e-002  3.1292857e-001
  1.4735794e+000 -5.3152315e-001 -1.2993389e+000  7.7269096e-001 -1.1935937e+000  4.2040861e-001  4.1948106e-001 -2.2615919e-001 -3.7494187e-001  3.4425522e-001  4.4094055e-001  7.4172714e-001 -2.3263123e-001  7.6629141e-001  4.1218646e-001  6.9497007e-001  1.3869376e+000  8.7850802e-001  2.8266481e-001  3.1155865e-001  8.0931580e-001 -6.9154884e-002 -4.5028938e-001 -4.4070912e-001  5.9166397e-001  2.7574286e-002 -9.0312661e-001 -7.8853475e-001 -9.4047119e-001  9.4389615e-001  1.1852177e+000  9.9230047e-001  1.1058159e+000  1.2510121e+000  7.1150589e-001  4.4579324e-001  1.1028351e+000 -1.3124468e-001 -4.7383295e-001 -7.0798850e-001 -5.4177953e-002  4.0408315e-001  6.1766082e-002  6.1605213e-002  2.9705156e-002  4.2630863e-001  3.3855683e-001  2.2489546e-001  3.9491156e-001  2.0305690e-001  8.1935553e-001  8.2146467e-001  1.2150720e+000 -1.1924992e-001 -2.5458255e-001  6.8628529e-002  1.7897370e-002 -8.6680857e-001  5.9605195e-002 -9.5807691e-001  1.6496669e+000 -1.3002700e+000  8.9325970e-001 -1.0893812e+000  1.1727333e-001 -2.7863384e-001
  4.2028297e-001  4.3149515e-001  1.2700732e+000  9.3076109e-001  4.7287087e-002  1.5429090e+000 -4.7497640e-001 -3.7758005e-001  4.5632995e-001 -1.3250161e-001 -9.3906951e-002  4.4842585e-001 -1.5065100e-002 -6.2899548e-002  4.5228632e-001  1.2191816e-001 -3.1893936e-002 -2.4716408e-001 -1.9440973e-001  4.1377750e-001  1.0678662e+000 -6.8332700e-001 -1.0382570e-001 -2.9572490e-001  1.7235832e-002 -4.8937023e-001 -8.1604899e-001 -3.9849127e-001 -7.9897248e-001 -1.6656705e-001  2.6850750e-001  1.8982610e-001 -6.1166818e-002  1.9719925e-001 -4.7320947e-001  6.4701066e-002 -4.8989393e-001 -1.1514022e+000 -7.6261612e-001 -1.1468915e+000  1.5243875e-001  1.9780225e-001  4.5791453e-001  5.4806071e-004 -5.6836657e-001 -5.7567346e-001  2.9242418e-001  2.9112074e-001  7.8843601e-001  8.9575879e-002 -8.5824063e-002  3.7376240e-001  1.2979391e-001 -1.8729910e-001  1.3960189e-001 -5.9620383e-003  2.8061268e-002 -1.0638461e+000 -3.7992929e-001 -7.7267182e-001  5.7127328e-001 -5.4888329e-001 -2.7456905e-002 -5.1526830e-002  3.8856068e-002 -2.2937331e+000
  3.4195980e-001 -8.8419268e-001 -2.6205663e-001  5.1945325e-001 -3.3133727e-001 -6.5005540e-001 -4.2752285e-003 -7.1695808e-002 -3.6546133e-001  4.4698081e-001  9.0455526e-001  8.5137755e-001 -1.7528240e-001 -2.9831641e-001 -2.5329360e-001 -1.7293828e-001  6.8441310e-002 -2.2388667e-001  2.4466470e-001  1.9311313e-001  7.5469167e-001 -7.4066990e-002 -3.6571428e-001  2.0808191e-001  1.2693419e-001  7.1005130e-001 -5.4291417e-001 -8.1298202e-001 -4.0251698e-001 -3.0723137e-003  2.7836758e-001  3.7444285e-001  5.3698640e-001  3.1784822e-001  1.0063279e-001 -3.3287096e-002  5.0379807e-001  1.1731012e-002 -4.4101181e-001 -4.5273381e-001  3.7109317e-001  1.0379862e-001  1.8475315e-001  5.8109749e-001  6.0001004e-001  6.6127726e-001 -1.9357211e-001 -3.5934624e-001 -2.4371539e-001  1.4774820e-001  3.8893460e-001  2.3659091e-002 -1.2054948e-001 -4.0918297e-001 -3.8072819e-001 -2.1938289e-001  1.9384724e-001 -1.7720979e-001 -2.2462208e-001 -5.7101017e-001 -3.2315337e-001 -2.1108531e-002  1.3110772e+000 -2.7141301e-002  3.2217755e-001 -3.7654180e-001
 -3.3416422e-001  5.6049430e-001  7.1100881e-001  1.0548927e-001  1.1509634e-001  3.1725816e-001 -4.8092222e-001 -2.6781551e-001  2.6784092e-002 -1.2422112e-001 -1.2542360e-001  5.3087769e-001  5.0845321e-001 -3.3208452e-001 -5.3088064e-001 -2.5941756e-001 -6.6875795e-001 -3.2489964e-001  5.5343598e-001  3.6383517e-001  1.3763920e+000  9.3978675e-002 -4.6682939e-001  5.7476929e-001  6.1257496e-001  6.7324482e-001 -4.9353975e-001 -1.2457460e-001 -2.4851555e-001 -3.9438831e-001  4.9458571e-002  5.0103110e-001 -6.7089949e-001 -7.8135137e-001 -6.7211516e-003 -5.6216645e-002 -6.0874673e-001  2.8583470e-001 -8.1700062e-001 -6.8895796e-001  1.3137384e-002  3.2744190e-001  6.0397900e-001  6.4963060e-002  2.0815642e-003  4.4130430e-001 -7.5953323e-002  8.0860991e-002 -1.1126256e-002  9.6444917e-002 -2.1592513e-001 -3.7175875e-002 -9.1715616e-002 -3.2210937e-001 -8.9408631e-001  2.0713102e-001 -4.7522458e-002 -6.8905823e-001 -4.2126394e-001 -5.5074811e-001 -2.1643206e-001 -3.9150943e-001  6.6358048e-001 -4.2007422e-001 -1.7754349e-001 -1.1536161e+000
  1.0701881e+000 -5.9136979e-002  5.1751150e-001  6.0533219e-001 -4.4518439e-001 -4.1136321e-001 -1.3799598e-002 -5.9241971e-002  4.1061621e-001  5.6286985e-001  7.7966421e-001 -1.1504883e+000 -5.6535396e-002 -2.0522565e-001  1.9580979e-001  5.9644261e-002  1.6220536e+000 -1.6160565e-001  3.7514479e-001  7.0806696e-001  8.2745666e-001  3.0173001e-001  9.7986037e-001  1.0841388e+000  8.9488860e-001  5.2833935e-001  2.3104414e-001 -2.9024855e-001 -2.2615181e-001  1.9592204e-001  9.0188387e-001  8.9011712e-001  1.0190251e+000  1.2283112e+000  1.2105581e+000  1.4167183e+000  3.9268135e-001  3.2692523e-001 -3.0370496e-001  8.8572436e-002 -3.5277668e-002  1.0044592e+000  4.0940995e-001  1.0216359e+000  7.0763731e-001 -5.3658502e-001  1.1646846e+000 -2.6741436e-001  3.0265271e-001  1.1541396e+000  8.5974152e-002 -1.4272945e-001  3.1329133e-001  4.6031731e-001  5.9113911e-002  6.1014826e-001  1.0396604e+000  2.2199460e-001 -9.2380374e-003 -6.5719868e-001 -3.8825902e-002 -2.2708328e-001  9.7296379e-001  2.6389809e-001  7.1893969e-001  1.2930962e+000
  6.1223815e-001  1.7589062e-001  1.5146464e+000  1.0137684e+000  4.4164857e-002 -5.1637023e-001  5.3409501e-001  1.2814153e-001 -1.4356212e-001  6.3035669e-001 -4.3802950e-001 -6.1528719e-003  2.6552781e-001  8.0361552e-002  5.8587048e-001  1.4751946e-001  6.4668811e-001 -4.3230433e-001 -7.1718768e-001  7.1148728e-001  1.0510671e+000  5.8683601e-001  4.2494214e-001  7.5880617e-001  9.5405401e-001  5.4761525e-001  1.2840551e-001  4.1699857e-001  5.5449721e-001  1.0281499e+000  9.3254396e-001  7.6688279e-001  1.8753178e+000  1.6585565e+000  7.2541358e-001  5.3196757e-001  1.1928243e+000  4.5979643e-001 -5.7784861e-001  4.0553948e-001  4.6695196e-001  1.0294684e+000  8.1392486e-001  7.6454842e-001  5.6412453e-001  1.3349911e+000  9.5640565e-001  3.6213747e-001 -2.5659347e-001  7.3583392e-001  3.6673078e-001  7.7797529e-002  4.3848429e-001 -8.3839919e-002 -3.3860981e-002 -4.3027655e-001  9.7919774e-001 -8.7722178e-002  5.1472015e-001  2.2720243e-001  7.2613073e-001  3.3506722e-001  1.8973596e+000  1.6228926e+000  8.0614638e-001 -8.0487419e-001
 -1.3022432e+000 -2.1769080e-001  3.8310132e-001 -5.9884525e-002 -4.1767218e-001 -2.6057447e-004 -2.0327418e-002 -4.7651379e-001  1.3238715e-001 -3.5569017e-002  9.8291723e-002 -8.8305832e-001 -3.7034448e-001 -7.6599173e-002 -1.0862405e-001 -1.2451151e-001 -1.6228949e-001 -7.3194403e-001 -6.6817462e-001 -2.3069109e-001  2.4878315e-001 -5.3084811e-002  2.7459617e-001  1.1285457e+000  3.5206254e-001  5.1969871e-001 -2.1750497e-001 -1.6214766e-001 -2.8960480e-001  5.0876842e-001  7.8918981e-001 -7.9778530e-002  8.0723767e-001 -1.5883786e-001 -3.0143083e-002  1.9915912e-001  1.8884046e-001 -5.9358963e-001 -7.3104920e-001 -4.4328144e-001  1.1307914e-001  9.4237105e-002  3.8593935e-001 -1.1896380e-001  1.5788133e-001  8.4626802e-001  2.4089899e-001 -2.7132826e-001 -1.5324336e-001  6.0640438e-002 -1.0034931e-001 -1.0657969e-001  1.6715989e-001 -4.7503686e-001 -3.3894489e-001 -1.5776920e-002  3.4897483e-001 -3.7881204e-001  1.4779751e-001 -5.7956094e-002 -6.2315219e-001  1.1811703e-001  8.6509651e-001  5.9405851e-001 -7.6159289e-001  3.8772800e-001
  2.5450055e-001  1.4184459e-001 -7.0110325e-001  1.1400453e+000 -2.4079931e-001  6.6305877e-001  1.3170800e-001 -1.9950071e-001 -8.6208129e-002  2.1335958e-001  3.6550230e-001  4.5356032e-002 -1.9425019e-001 -2.2492720e-001 -3.2472020e-001 -7.3662885e-002  2.7881957e-001 -5.9107024e-001  1.4059235e-001  1.6509325e-001  5.3688851e-001  6.3215980e-001 -6.4154798e-001  6.3571859e-001  2.1441987e-001  2.0491297e-001 -9.0013517e-001 -7.6380063e-001 -5.1907835e-001  8.7349641e-003 -1.2479687e-001 -2.6576290e-001 -1.0712109e+000 -7.7570452e-001  1.7520505e-002 -4.3973928e-001 -3.8636444e-001 -1.1360323e-001 -3.5723725e-001 -1.0749974e+000  3.9036701e-001  6.9393467e-002  6.5786278e-001 -4.9544336e-002  8.0110145e-001  7.3833401e-001 -1.1818726e-001  6.5705649e-001 -7.3805811e-001  2.0458896e-001 -1.2063805e-001 -1.9854230e-001 -1.3399468e-001 -9.5318676e-001 -8.8241970e-001  9.7851279e-002  3.5320223e-001 -8.5614345e-001 -3.1631615e-001 -1.1944227e-001  2.5032453e-001 -7.6575269e-001  1.4283877e+000  4.9691009e-001  1.5450982e-001 -1.2257095e+000
  1.9552634e-001 -4.2847225e-001  3.2200013e-001  6.6764098e-001 -1.4199499e-001  3.7959068e-001  4.3840324e-002 -3.7884396e-001 -1.8455072e-001 -1.9416220e-001  5.9625259e-001  5.1455930e-001  2.1173756e-002 -1.2644617e-001  2.8333638e-001  1.7897605e-001  2.7364680e-001  1.2062348e-001  4.9177971e-001  7.8716166e-001  6.7073235e-001 -2.3278986e-001  2.5877412e-001  4.5528129e-001  2.9867127e-001  2.0741764e-001 -6.5394008e-002 -6.0996534e-001 -7.1026857e-001 -4.3390581e-002 -7.6619495e-001 -3.2024310e-001 -1.2437928e-001  1.7601848e-001  9.3629800e-002 -3.6221488e-001  3.6635587e-001 -6.9892010e-001 -4.3484544e-001 -4.1046158e-002  6.3962761e-001  5.6661432e-002  2.1195328e-001 -3.8130346e-001 -1.5172828e-001 -9.5564041e-001  7.0285140e-002 -1.4588721e-001 -5.9809834e-002  3.2491589e-001  2.8454941e-001  9.4478340e-001 -7.2189635e-002 -2.4639106e-001 -6.2086957e-001 -1.4124630e-001  1.9657400e-001  2.1313904e-001 -4.0309191e-001 -8.1977203e-002  1.0775969e-001  6.4769413e-002  4.2783421e-001  7.4795322e-001  3.2032814e-001  5.3870168e-001
  1.2830606e-002 -2.1722232e-001 -1.0385425e-001  1.2586107e+000  1.6034042e-001 -6.3236129e-002  2.9993675e-002  1.0526139e-001  3.6363260e-001  4.0544307e-001  3.2620782e-001 -2.0241112e-001  3.9843749e-001 -6.1929595e-002  3.5259834e-001 -3.6128482e-001  2.9048401e-001  1.4230708e-001  4.9732682e-001  2.6719197e-001  5.5132616e-001  5.0017899e-001 -4.8610485e-001  1.9555742e-002 -1.9101261e-001  3.0048714e-001  3.8578104e-001  1.3901246e-001  1.5153495e-001 -2.6707535e-001 -3.2645513e-001 -2.6798851e-002  2.4540467e-001  6.9877338e-001 -3.8796744e-002 -8.9433592e-001 -9.1372718e-002  2.2038514e-001  2.3394761e-001  2.5357470e-001  9.5526662e-002 -4.8305705e-001 -2.4653591e-001  3.2173480e-001 -5.8889469e-002  3.5369076e-001  3.9805876e-002 -2.6662781e-002 -2.7124225e-001 -6.1387200e-001  2.2517794e-001  9.3605367e-001 -2.9313925e-001 -4.8159598e-001 -6.0040965e-001 -3.1374197e-001 -5.0891858e-001 -1.3282128e-001  9.7171699e-001  9.6643470e-001 -4.2316788e-001  5.6966649e-001  8.9002700e-001  2.2254431e-001  1.6321444e-001  4.1270058e-001
  5.5306915e-001 -3.7015861e-002 -5.7820887e-001  1.0127359e+000  1.3538534e-001 -7.4683830e-001  5.1744579e-001 -4.0087959e-001  1.7847214e-001 -1.0882048e-001  1.8060024e-001 -4.0000235e-001  2.7354797e-001 -1.4851502e-001 -3.2084767e-001 -4.7453017e-001  5.3042706e-001  4.5748540e-002  4.6749688e-001 -4.7398075e-001 -6.8314343e-001  5.8907907e-001  8.3434845e-002  2.3152063e-001  3.9820773e-001  3.5646421e-002 -7.9996723e-001 -9.7430559e-001 -8.5502253e-001 -3.4767331e-001 -1.3055335e+000 -6.2562199e-001 -6.0275093e-001 -3.6754760e-002 -5.3138195e-001 -6.0394897e-001 -1.8705067e-001 -5.8458077e-001 -6.2368825e-001 -5.0555592e-001  7.2851293e-001  2.6838764e-001  5.6953060e-001 -6.0665200e-001  4.1718605e-001  1.1818443e+000 -7.2529949e-001  6.3020697e-001  1.3423572e-002 -1.0309034e-001 -3.8622585e-001 -7.9249582e-001 -4.8786784e-002  3.5240651e-001  6.7939947e-001  2.0027212e-001  4.2263315e-001  3.8954606e-002 -3.7837623e-001  9.3471094e-002 -7.7275825e-001  8.1510999e-002  9.2223999e-001  9.6124626e-001  1.7634374e-001 -1.3940861e+000
  9.7941676e-003 -3.7552665e-001  2.5294906e-001  9.1635477e-002 -2.8453906e-002 -1.4530692e+000  4.6506344e-001 -3.4384145e-001 -3.4776818e-002 -5.6678686e-002 -5.8741188e-001 -6.3971484e-001 -6.0146846e-001 -7.6287951e-001 -6.0336243e-001 -4.6842517e-001 -4.3891344e-002  3.2013343e-001 -2.2026692e-001 -6.4675168e-002 -6.0276086e-001  5.9983465e-001 -3.7273635e-001  1.1763845e+000  2.0718776e-001  3.0217389e-001 -4.6454408e-001  2.2013591e-001 -2.0241611e-001 -1.2616029e+000 -4.3379107e-001 -7.5781939e-001 -3.6885066e-001 -5.6082201e-002 -9.4331315e-001 -1.3303625e-001 -5.7846644e-001 -5.3968015e-001 -4.2734651e-001 -1.0028051e+000  2.5679492e-001 -1.7384544e-001  1.6533685e-001 -4.7742304e-001  3.7545407e-001  2.0625776e-001 -3.2450009e-001  4.5854639e-002 -3.0993807e-001 -8.1768969e-002 -2.2333101e-001 -6.4071871e-001 -1.0637826e-001 -2.7727888e-001 -4.9586299e-001  4.0728855e-002 -3.3998195e-001  4.5297979e-001 -3.6012220e-001  7.4850304e-001  1.3325710e-001  6.3356552e-002  5.6838180e-001 -9.4260246e-003  5.8995363e-002 -8.6727828e-001
  1.0554075e+000 -2.7071697e-001 -7.4532162e-001  7.1274519e-001  1.7174258e-002 -5.9928475e-001  1.3874238e-001 -1.1558048e+000 -6.7871111e-002 -2.7166951e-001  2.9960466e-003  2.0996548e-001  3.3080349e-001 -4.6085750e-001 -2.4632034e-001 -2.0856771e-001 -7.4651041e-001 -2.9606653e-001 -3.1110040e-001 -6.3846263e-001 -2.4540530e-001  9.0466808e-002 -7.5020990e-001  2.4741998e-001 -5.5399361e-001 -1.2564004e-001 -3.8996510e-001 -3.2234997e-001 -8.3575332e-001 -7.2978630e-001 -4.2198714e-001 -4.6795404e-001  4.1528410e-002 -4.2096531e-001 -2.8663610e-001  2.9062039e-002 -7.1027107e-001 -9.6524727e-001 -6.8162828e-001 -9.0129094e-002  9.4342558e-001 -4.6614266e-001  8.4816198e-001 -1.5374584e+000  1.4124704e-001 -6.2101760e-002 -2.2902546e-001  5.4250293e-002 -4.4538712e-001 -5.0579462e-001 -7.6749646e-001 -6.3194699e-001 -3.0794937e-001  1.3068906e-001 -1.8211624e-002 -1.2630165e-001  8.9294062e-002  3.8760749e-001 -8.2977334e-001 -3.6877988e-001 -5.8601350e-001 -1.4941368e-001  6.2944294e-001  8.0247223e-001 -5.0120871e-001 -8.6581474e-002
  1.1603431e+000 -1.1676590e+000 -9.0889048e-001  1.4105262e+000 -1.2653123e+000 -6.1937323e-002 -1.1572191e-001 -4.0206940e-001 -2.9976939e-001 -1.7618298e-001 -3.0531068e-001 -8.1203588e-001 -9.1123412e-002  5.8823467e-002  7.2635119e-002 -4.4676046e-001 -1.8545096e-001 -6.9988935e-001 -1.0523592e+000 -2.5969260e-001 -3.2546127e-001 -5.1566121e-001 -1.8341165e+000 -7.0003040e-002 -7.4090912e-001 -7.2704686e-001 -5.9903567e-001 -1.7709952e-001 -2.8710636e-001 -3.0471732e-001  1.5466741e-001  1.2709208e-001 -4.9403118e-001 -4.1607879e-002 -1.0664366e-002  5.5311810e-001 -1.2787239e+000 -1.9023031e-001 -1.6538669e-001 -5.3178380e-001  7.5757366e-002 -5.7391437e-001  7.2671633e-001 -1.0713427e+000 -7.2326688e-001 -9.6273112e-001 -9.8805548e-002 -1.6478017e+000 -1.1790421e+000 -7.7432811e-001 -4.1303376e-001  7.0621220e-002  4.0125262e-001 -6.3039631e-001 -9.5184225e-001 -5.5182770e-001 -3.0340261e-001 -1.2169048e-001 -2.8932230e-001 -8.1807899e-002  2.9916941e-001 -8.4389203e-001  3.3117397e-002  2.1074354e+000 -9.1382876e-002  1.4244785e+000
  1.0343114e-001 -1.3934421e+000 -5.3173262e-001  6.2484029e-001 -4.6137219e-001 -1.4969870e+000 -8.9506828e-002 -9.6913763e-001 -2.5604123e-001 -4.1467543e-001  1.0389763e-001 -1.2103047e+000 -3.1151811e-001 -2.9206997e-001 -2.5465301e-001  5.5107744e-002 -4.0470701e-001 -1.4218208e+000 -1.0937043e+000 -7.4367297e-001 -4.3646724e-001 -1.4819024e-001  1.2189687e-001  4.9092312e-001 -1.5166137e-001  3.6657250e-001 -1.4906427e-002 -1.2724819e+000 -1.7112791e-002 -3.0356160e-001 -4.5640278e-001 -1.1506572e+000 -9.2291841e-001 -1.3318126e+000 -1.6765704e+000 -1.2291504e+000  7.2308553e-001  9.9983048e-002 -1.0741374e+000 -2.2959137e-001  5.1795593e-001  2.5988054e-001  1.0890438e+000 -5.2271438e-001  1.1187670e-001  2.4889345e-001 -3.5152619e-002 -5.6729032e-001 -1.2000477e+000 -2.7966889e-001 -1.0037910e-001  5.5663363e-002 -4.7836238e-001 -5.3612185e-001 -2.5932025e-001 -5.0104877e-002 -4.4569777e-001  6.9473219e-002 -5.5310945e-001  3.5884421e-002  5.1244688e-001 -8.1709464e-001  7.4956063e-001  1.2216874e+000 -7.3941304e-001 -2.8241696e-002
  3.1090447e-001 -9.6938025e-002  1.4306611e+000  9.4733270e-001  5.0397619e-001 -1.4238843e+000  6.0534658e-001 -3.3682913e-001  1.0719695e-002 -2.4925836e-001 -1.6559535e+000  8.8606247e-001  1.4225374e-001  5.3221914e-001 -7.2959079e-001  2.8359627e-002  1.4138621e-001 -4.2825986e-001 -8.7320601e-001 -5.2357133e-002 -1.0175347e+000  2.8282461e-001 -2.3758952e-001  1.0648734e+000  2.9993316e-001 -2.6564959e-001 -3.5577220e-001  6.1839372e-002  5.8466578e-001 -1.6946927e-001 -3.0416732e-002 -1.1839685e+000  6.2359262e-001 -4.5234170e-001 -5.4997226e-001  4.9940826e-001 -5.6404437e-001  4.2037447e-001  5.1500596e-001  1.1152285e-002  9.2664566e-001  1.2399399e+000  2.1443229e+000 -2.9293234e-001  4.9561154e-001  1.1632207e+000  1.2821970e+000 -1.5671151e-001  1.1537683e-001  6.3382831e-001 -3.3418529e-001 -4.3979374e-001  2.5982434e-001  1.3963432e-001  8.1289085e-001 -9.9856287e-001  4.2642425e-001  3.4592603e-001 -2.4811969e-002  1.2303354e+000 -4.5308643e-001  4.5784954e-001  1.4236309e+000  1.0122882e+000 -4.1962370e-001  1.9296540e-001
  2.3508598e-001  8.5165752e-002 -3.9874305e-001  1.1225134e+000  1.7235383e-001  1.9324348e-001  5.2401177e-001 -5.6828109e-002 -1.8655216e-001 -6.5525167e-002 -8.3426468e-001 -3.7428099e-001 -6.3691840e-001 -2.3297592e-001 -3.5636106e-001  3.4835935e-002  4.3129497e-001  9.3646413e-002 -6.0697871e-001  2.0112397e-001 -4.6584169e-001  1.9784282e-002  4.0464872e-001  1.1266184e+000  7.8551253e-002  8.2080283e-001 -6.0979214e-001 -1.5811917e-001  1.4714162e-001  1.2343580e-001  6.7106006e-002 -7.7829286e-002  4.8418360e-001  6.5892796e-001 -3.8479833e-002  3.6615185e-001  2.7534804e-001 -3.5334951e-001 -4.8322508e-001 -9.6329130e-002  1.0670936e+000  6.5157985e-001  7.5931163e-001 -1.5130502e-002  5.4760676e-001 -2.2625524e-001  1.4799922e+000 -3.6673298e-001  1.9632275e-001  8.0067841e-001  4.9920903e-001  3.5018929e-001 -1.2380402e-001 -4.4131220e-002 -4.2486202e-001 -9.3725505e-001  2.1089457e-001 -9.8332241e-002  1.8303160e-001  2.0714490e-001 -1.3340261e-001  2.7312296e-001  1.5046416e+000  9.4224035e-001  4.7619101e-001  4.3941006e-001
 -8.4515037e-001  1.2972178e-001  6.3713084e-001  3.3325521e-001  7.6731597e-002  2.5305318e-001  3.2534706e-001 -4.4413861e-001 -1.2784331e-001 -3.5669580e-001 -7.1009292e-001 -2.7500258e-002 -3.9659569e-001  3.4084622e-003 -3.2284289e-001 -2.4940712e-001 -3.6742419e-001 -3.8812532e-001  2.5266378e-003 -6.0175933e-001  1.3375801e-001 -7.1682185e-001  1.7643482e-001  6.5701382e-001  1.4698943e-001 -4.6334336e-001 -1.0794732e-001 -3.0912394e-001 -8.7376661e-002  9.1760904e-002 -8.7217138e-001 -5.5236778e-001  1.2662419e-001  2.9867548e-001 -2.5341858e-001  2.5763650e-002  2.7769070e-002 -5.6159640e-001 -1.9159270e-001 -8.5536618e-002  8.8520156e-001  5.8113095e-001  1.5812109e+000 -3.1527374e-001  4.4482252e-001  5.3268924e-001  9.8328888e-002  7.7455375e-001 -1.6729289e-001  5.4195990e-001 -7.1634832e-002 -1.3011151e-001  1.8747776e-001  5.9807207e-003  9.0010259e-001  7.8759342e-003 -2.8816658e-001 -1.6379234e-002 -1.6680945e-001  3.3183985e-001  3.9878852e-001  1.4098641e-001  1.1981267e-001 -2.9441931e-001  1.4515954e-002 -7.1761894e-001
  1.5603336e+000  9.9780834e-002 -2.6370331e-001  1.5957780e+000  2.1111534e-002 -7.8536617e-001 -2.5895918e-001 -4.5703461e-001 -1.8448089e-001 -1.3108894e-001  5.7354812e-002 -3.4235871e-001 -9.0997081e-002 -6.1461746e-001 -1.8503931e-001  2.0761573e-001  2.7540694e-001  6.7102198e-001  1.2611718e+000  6.6841203e-001  8.1625900e-001  8.3418027e-001  7.5374044e-001  1.2789797e+000  2.0288259e-001  6.8740039e-001 -5.8045880e-002  1.6224616e-001 -2.3864450e-001 -6.4785278e-001 -7.8510404e-001 -9.7516915e-001 -6.8421569e-001 -4.7636196e-001 -9.3108034e-001 -1.1154994e+000 -3.7969302e-001  4.1298256e-001  4.4566279e-001  1.8963804e-001  1.1858633e+000 -5.3240713e-001  1.0026496e+000  1.3006278e+000  6.2958313e-001  6.9555599e-001  1.7811844e-001  8.7152091e-001  9.3105313e-001 -4.6036587e-001  7.6622365e-002  1.5609055e-001 -1.4626771e-001 -4.1095421e-001 -3.9624562e-001 -2.8443083e-001 -3.2299463e-001 -1.5461756e-001  7.6853004e-002  1.4090783e-001  1.1212248e-001  1.6309057e-001  7.0667289e-001  3.2042809e-002 -5.9196414e-001  4.1082473e-001
  1.8798386e+000 -6.2925332e-002  5.6602701e-001  1.0523836e+000  7.1783675e-002  2.6334009e-001 -8.3394108e-001 -4.7529629e-001 -1.8093651e-002 -1.8881167e-001  1.4685463e-001 -2.9153934e-001 -4.4329452e-001 -6.9197867e-001  8.9528079e-002  1.2085676e-001  3.3733779e-001  1.7147544e-001  5.5616258e-001  4.7906106e-001  6.4520814e-001  6.7529671e-001 -4.0551939e-001  6.2548889e-001  2.1867378e-001  3.1408058e-001  6.2491844e-001  9.6573953e-002  8.2926846e-002  5.5141777e-001 -1.6591066e-001  2.1809847e-002  1.1275211e-001 -5.5903364e-001 -6.5029796e-002  1.3982169e-002  1.9041819e-002  2.4800602e-002  2.7277373e-001  3.1622144e-003  1.2565159e-001  5.6776134e-002  3.4106210e-001  3.6631154e-002  5.2303517e-001  2.9375567e-001  1.9071644e-002  1.7590595e-001  1.4279986e-001 -7.5300989e-002 -1.3888115e-001  5.0063349e-002  4.1334810e-001 -1.3207717e-001  1.1106822e+000  2.4390357e-001 -6.1136345e-001 -9.7235362e-002 -1.0309010e-001 -2.1740240e-001  7.4320626e-001  3.4653591e-001  1.3565269e+000 -1.0846041e+000 -2.2949480e-001 -2.5416590e-001
  8.3145587e-001 -5.7231642e-001 -8.9186797e-001  1.0452534e+000 -3.5017801e-002 -5.5498573e-001 -6.8778723e-001 -4.0743261e-001  3.1979414e-001 -4.9034662e-001 -3.6322701e-001 -6.9487442e-001 -3.9015819e-001  1.7619953e-001  2.4653596e-001  5.6439266e-002  5.2750917e-001  8.6055652e-001  4.4249364e-001 -3.5480746e-002  1.7859372e-001  7.8558380e-001  6.7872291e-001  3.0027541e-001  1.0713449e-001  3.6953603e-001 -3.1294822e-001 -5.1752057e-001 -1.5169563e+000 -3.4569423e-001 -9.4981770e-001 -9.2480703e-001 -8.2525455e-002 -8.4318041e-002 -5.2026427e-001 -6.5443737e-001  8.0587987e-002 -1.4819167e+000 -4.4968716e-001 -9.6696529e-002  6.3467062e-001  5.5948571e-001  1.4893670e-002  1.1897434e+000  5.6917810e-001 -7.5622571e-001  1.0828089e-002 -4.8055803e-001  3.6282003e-002  3.5692820e-001  1.4825038e-001 -2.8114109e-001  2.5541589e-001 -7.7280322e-002  4.8272176e-002 -1.4858161e-001 -3.2495309e-001  4.0425875e-001 -2.7036335e-001 -7.2540733e-001  2.0299335e-001 -7.7562093e-002  1.2931738e+000 -7.7002847e-001 -5.1454302e-001  2.9475713e-001
 -8.1348107e-001  1.8162935e-001 -2.7456381e-001  8.4340444e-001  2.0421308e-001 -7.9275282e-001 -3.5513604e-001 -2.1707768e-001 -5.5308079e-001 -3.2753525e-002 -3.7338038e-001 -2.5558158e-001 -1.8796168e-001 -7.6827577e-001 -9.2110354e-001 -1.8846983e-001 -3.1512003e-002  5.0303219e-001  6.9907333e-001  2.8470289e-001 -1.5196713e-001  3.5434761e-001  1.4162282e+000  1.3421446e+000 -1.4795411e-002  8.9950374e-001 -3.9100818e-001 -3.5169676e-001  3.0940666e-002 -2.6767687e-001 -3.2133614e-002 -3.8112283e-001 -9.5449695e-001 -9.2563260e-001  2.4690533e-001  5.7429181e-002 -2.9881440e-001  4.3619260e-001 -3.4759132e-001  1.8963749e-001  8.8471611e-001  2.6029142e-001  1.1579878e+000  6.5251490e-001  5.8593243e-001  6.7790110e-001  3.6203517e-001  4.0333251e-001  5.0560374e-001  1.7236349e-001  2.6714050e-001 -6.8925738e-001 -4.4713488e-001  1.2934686e-001  2.9027914e-002 -7.1181343e-001  7.7041265e-001  3.9467649e-001  2.2745772e-001 -1.1226709e-001 -1.2377480e+000  5.6368293e-001  2.3803775e+000 -2.4758001e-001  6.6901783e-001  6.0115222e-002
  2.4721116e-001  5.0969854e-001  7.1259539e-001  1.1651304e+000  8.4235630e-001 -5.9345789e-001 -3.6708046e-002 -2.2695330e-002  2.6416494e-001  8.3902425e-002  1.1142874e-001  4.2247779e-001  3.4002565e-001 -9.8643673e-001 -8.7589882e-001 -4.9973288e-001 -3.0420692e-001  3.3025735e-001  7.3902984e-001 -2.6569393e-001  2.9646576e-001  5.5639788e-001 -2.9224034e-001 -1.9908076e-001 -4.0992869e-001  8.3100065e-001  8.5289117e-001  6.8597079e-001  7.0191447e-001 -1.1413553e+000 -2.1046606e-001 -9.6332292e-002 -7.3229057e-001 -1.5274886e-001 -3.3521853e-001 -6.8813041e-001 -1.5905783e+000  2.5028045e-001  8.1969333e-001 -1.9511318e-001  1.0179042e+000 -5.7629077e-001  7.0129540e-001 -6.3515530e-001  2.6653620e-001  7.8987546e-001 -4.2826476e-001  9.9623083e-001 -1.6977784e-001 -6.5178514e-001 -5.4122929e-001 -8.5028388e-001 -7.1732916e-001 -1.5046876e-001 -2.0996974e-001  3.3109906e-001 -1.5550706e-001  1.3595131e-001  2.5868043e-001  2.2534938e-001 -1.5404605e+000  5.2948775e-001  3.8326805e-001 -4.7190422e-001  5.9531090e-001 -4.3647659e-001
  4.4042798e-002 -6.2692372e-001 -6.1479313e-001  1.8096630e-001 -4.9519891e-001 -5.4416636e-001 -2.6441574e-001 -3.4994866e-001 -4.8753622e-002  5.4401974e-002  2.6257481e-001 -2.5608431e-001  1.0538220e-001 -4.0501743e-001 -3.0122756e-001 -5.1347963e-001 -1.6927101e-001 -2.1865640e-001  8.3799811e-002  3.9143269e-001  4.3851481e-001  2.0136678e-003 -1.8430938e-001  1.1950527e-001 -3.2798622e-001  2.7915595e-001  1.2958943e-001  5.3643090e-001  4.8213415e-001 -7.3574717e-001  2.7333339e-001  4.6717396e-001 -5.1658523e-001 -4.7102647e-001 -1.8330503e-001 -2.5455569e-001 -9.2552773e-001  2.7619714e-001  1.7564917e-001 -4.2247252e-001 -5.2582114e-002 -2.4335623e-001  5.6299079e-001 -5.9045063e-001  1.8202041e-001  8.6755188e-001 -7.2853174e-001  1.4254315e-001 -4.6085664e-001 -3.1308563e-001 -5.3349400e-001  1.8872858e-001 -1.4617283e-001 -2.8518398e-002  1.0756397e+000 -8.2647645e-002 -3.7609697e-001 -6.3983867e-001 -8.6456722e-001  2.5058310e-001  7.0661652e-001 -6.0071101e-001 -3.1938600e-001 -1.0867039e-001 -6.0880227e-001  1.3060855e+000
 -1.7595608e-001 -1.1666977e-002  2.9496986e-002  1.2108940e+000 -6.0086864e-002 -5.0490012e-001  6.3117720e-001  7.2695606e-001 -1.5472992e-001  2.2314549e-001 -2.0327736e-002 -1.2879995e+000  5.5505159e-001 -6.2592609e-001 -1.6122232e-001 -1.9844602e-001 -2.9504014e-003 -5.3272410e-001 -3.7691101e-001  2.1817035e-001 -3.9748512e-001  3.6382823e-001 -2.2117741e-001  2.3239080e-001 -3.8709045e-001  7.5877714e-001 -2.7265691e-001  5.2621896e-001  3.7565423e-001 -2.5842094e-001  1.0905186e+000  5.1112850e-001 -2.7841643e-001 -1.4321004e-001  5.4996005e-001  1.0378238e+000 -7.8615628e-001  4.4067776e-001  3.2340431e-001  2.7337180e-001  5.7938593e-001 -3.9080785e-001  5.2015823e-001 -2.8569501e-001  1.5791253e-001 -1.2313726e-001 -3.7768301e-001 -3.0965688e-001 -4.7148162e-001  1.4770524e-001  1.6975272e-001  9.6385621e-002 -2.3206051e-001  3.0002914e-001 -2.1335651e-001 -9.6342351e-002  6.3470190e-001 -2.0343546e-001  4.6085075e-001  4.5650439e-002 -6.1347033e-001 -3.2570883e-001  4.4669977e-001  1.4716956e+000  4.3439761e-001 -8.0471958e-001
  3.7307726e-001  2.1536033e-002  6.5255546e-001  5.1460422e-001  7.6976687e-001 -3.4341592e-001  3.3020310e-001  5.4245814e-001  2.8929792e-001  3.5474634e-001 -9.0173063e-001 -5.1755412e-001  4.2527669e-002 -4.9295227e-001  4.4851800e-002 -1.3589692e-001  6.8626356e-002 -4.8707230e-001 -1.9305604e-001  2.0556776e-002 -4.6055760e-001  6.2337211e-002  6.6286434e-002 -2.8823226e-001 -1.4980726e-001 -3.2797209e-002  4.2174985e-001  6.1969115e-001  8.6019582e-001 -5.8295309e-001  8.3295455e-001  3.9380135e-001 -2.5917639e-001  2.6298934e-001  4.7026462e-001  1.0883197e+000 -2.8617406e-001  5.8453508e-001  3.2016226e-001  8.1229805e-001  1.9918284e-001 -3.8667080e-001  1.4895370e-001 -3.9674790e-001 -1.6681605e-002 -7.4817180e-001  5.0115969e-002  3.9865134e-001 -2.3516650e-001  1.2203931e-001  4.7651935e-001  3.7526820e-001 -1.5855361e-001  2.7141483e-001 -2.5667314e-001 -9.0935129e-002  3.4830125e-001  4.8698616e-001  7.5158786e-001  1.6366310e-001 -6.8041879e-001  4.7023025e-001 -7.7247796e-001  9.8417090e-001  6.8875400e-001  9.3325479e-002
 -1.5193362e-001 -2.7058261e-001 -3.1735841e-001 -8.6076780e-001  2.1634642e-001 -5.4837441e-002  9.9773455e-002  5.9767973e-001  8.3487738e-002  3.6044608e-001 -2.1621551e-001 -4.3918674e-001  3.3176302e-002 -5.7096352e-002  8.3265298e-003  4.1808816e-002 -1.2433412e-001 -2.4204091e-001  1.5572684e-001  2.9983536e-001 -2.9362253e-001 -3.9289968e-001  5.2484101e-002  3.1830453e-001 -1.7570383e-001  6.2227651e-002  2.9998630e-001  4.2851097e-001  1.6204765e-001 -3.0559211e-002  3.6854755e-001  4.6810279e-001 -1.2412213e-001 -4.9659990e-001  7.4127728e-001  1.4178793e-001 -5.1842988e-001  2.4420937e-001 -9.2284307e-002  8.0273169e-001  8.3421151e-002 -1.3116152e-001 -2.8470459e-001 -7.4848774e-001 -2.0395515e-001 -3.7288216e-001  7.1595136e-001  2.0559786e-001  4.1052366e-001 -8.5067775e-002  1.2518597e-001 -2.2406963e-001  1.3591607e-001  4.2009601e-001 -1.6410105e-001  1.7104954e-001  3.6320087e-001  5.7161276e-001  2.1255408e-001 -2.7772694e-001 -1.9737099e-001  7.0289606e-001 -1.3099460e+000 -5.9602988e-001 -6.3379585e-001  8.8452258e-001
 -5.2874771e-001 -6.1624071e-001  1.0955426e+000 -3.0980103e-001  1.4876869e-001 -1.4653550e-001 -9.8552613e-003  7.8083216e-001  5.1529577e-001  2.2076618e-001 -6.8959114e-001 -5.6155156e-001  1.2499931e-001 -4.3867603e-001 -4.7232621e-002 -1.0929167e-001 -1.0371512e+000 -7.7689642e-001 -9.9126384e-001 -5.7084100e-002 -4.2068668e-001  9.5918676e-002 -3.1877901e-001 -6.4152491e-001 -3.3956327e-001  3.0465400e-001  1.6676310e-001 -2.7516845e-001  4.8647143e-001  2.3387296e-001  5.2336863e-001  8.7714141e-001 -4.0473780e-001  2.5466639e-001  8.0651473e-001  3.3214159e-001 -1.2563697e-001  1.9685291e-001  2.8216738e-001 -1.9890087e-002 -4.2401462e-001 -5.7645906e-001 -1.0922424e-001 -5.2924047e-001 -3.1753900e-001 -5.8258038e-001  4.1480525e-001 -6.3852172e-001 -4.5487212e-001  2.2711757e-001  4.1743472e-001  4.5908510e-001 -7.3771558e-001  4.5744087e-001 -7.7940881e-001  3.9185660e-001  2.9099813e-001  5.0452251e-001  5.1564562e-001 -1.8825925e-001 -2.8153267e-001  1.0538385e+000 -5.5524782e-001  5.9865965e-001 -3.0883927e-001  3.3417931e-001
  4.2604912e-001  4.5949990e-001  1.0241068e+000 -7.8241072e-001  5.3810075e-001  2.8621498e-001  6.0857391e-001  8.2087929e-001  4.6186311e-001  1.9963812e-001 -3.0106667e-001 -4.4477447e-001  7.6724981e-002 -3.1994215e-001 -2.0604671e-001 -2.1999734e-001 -2.9459846e-001 -3.6486977e-003 -4.8742285e-001  1.4782996e-002 -3.3182701e-001  5.6071574e-001 -4.0002097e-001 -3.1463603e-001 -4.8372183e-001  1.0170813e-002  3.8773727e-001  1.4832406e-001  5.2066937e-001  5.5682943e-001 -2.6187621e-001  3.6392263e-002 -1.3967788e-001 -8.5817418e-001  1.6305002e-001 -2.8254015e-001  8.7393323e-001  9.1866981e-001  3.9900294e-001  1.9722540e-001  3.0819058e-001 -7.7474307e-001 -2.0777953e-001 -5.9782242e-001 -2.1304132e-001 -5.9259229e-001 -8.3008564e-002 -1.5411295e-002 -6.3802958e-001 -4.1586039e-001  3.2087228e-001  2.5368534e-001  6.8418722e-002  4.2438347e-001 -4.7504306e-001  5.4560433e-001  2.2356475e-001  1.4670808e-001  7.9378187e-001  4.2534111e-001 -5.9452053e-001  5.3260400e-001 -1.0657531e+000 -3.4459666e-001  6.8845733e-001  8.0388179e-001
 -4.0275651e-001  4.3393467e-001  3.9112199e-001 -9.0812191e-001  8.3045522e-002  2.8657831e-001 -2.0347592e-001  4.5120471e-001  2.8277532e-002  4.5332444e-001  8.0653309e-001  7.2698776e-001  5.4550371e-002  6.7282098e-001  8.5400220e-001  3.3270709e-001  1.0191215e-001  9.5988611e-001  1.1072909e-001  5.0854453e-001  2.2189685e-001 -4.0829210e-001  7.1799290e-001 -7.9872367e-001  2.7343535e-001 -1.0589527e+000  2.8460599e-001  4.3568864e-001  2.2742923e-001  8.5877155e-001  2.1956731e-001  6.7280356e-001  8.3055537e-001  5.2695126e-001  2.4804636e-001  4.3102607e-001  1.2034773e+000  2.2169558e-001  8.9982101e-001  5.2773347e-002 -7.4322613e-001 -3.7248342e-002 -4.9469173e-001  5.5814889e-001 -3.8526367e-001  3.5733361e-001  3.7771891e-001 -1.0517399e-001  7.4719145e-001  4.4275809e-001  5.6794566e-001  5.7087550e-001  6.3999853e-001  9.1408148e-001  5.8480613e-001  7.8662225e-001  1.8690021e-001  3.7833314e-001  5.2020883e-001  1.1100617e-001  1.0551748e+000 -3.5616114e-001 -3.3331926e-001  8.5128223e-001  6.1474069e-001 -6.2873783e-002
  5.0650093e-001 -4.9386597e-002 -1.7931330e-002 -6.7582130e-001  9.9439190e-002  1.1215027e+000 -3.3763924e-001  1.0739789e+000 -3.9347195e-002 -6.1469487e-001  9.7194754e-001  8.2566574e-002  1.7503780e-003  7.0841665e-001  7.2611748e-001  2.7822352e-001  6.4773669e-001  1.9238669e+000  9.8636629e-001  6.6604140e-001  1.0839959e+000  4.8959907e-001  7.2194419e-001 -2.7787832e-001  1.1237615e-001 -4.1302275e-001  5.5878965e-001 -1.5434112e-002  1.3342205e-001  1.0491396e+000 -2.8150511e-001  2.9558471e-001  4.8389371e-001  6.1884899e-002  1.1618981e-001 -9.8249937e-002  9.6942636e-001  3.4443037e-001  5.7589189e-001  5.6480670e-001 -4.4794263e-002 -5.5767707e-002 -1.0812219e+000  1.5429171e+000  6.6088022e-002 -4.7280002e-001  6.9625929e-001  5.4276545e-001 -7.8021914e-002 -1.6900538e-002  1.1912360e+000  1.3350797e+000  2.5155897e-001  2.3591682e-001 -4.9438830e-001  8.2556182e-001 -2.3314479e-002  4.4029413e-001  1.2259118e+000 -1.1602043e-001  2.2936212e+000 -3.1690090e-002  7.6317377e-002 -6.9447733e-001  7.8963336e-001 -1.4480925e-001
  1.3039208e+000  3.5444410e-001  3.6000124e-001  1.6108448e-001  2.3584163e-001  5.3908630e-001 -9.0708904e-002  6.6088668e-001  4.2822264e-001  6.8071927e-001  7.2406677e-001 -6.1940319e-002  7.7489910e-001  5.9865087e-001  1.0517086e+000  1.7883874e-001 -5.6086398e-001  1.2703161e+000  1.2298721e+000  1.1771948e+000  5.5938905e-001  8.6851266e-001  6.3772958e-001 -1.0520552e-001  8.4509284e-002  3.8453472e-001  6.1592609e-001 -2.7561586e-003 -9.3915859e-002  5.7292439e-001  3.5590656e-001  6.4512328e-001 -3.2023627e-002 -4.9684552e-001  4.0759153e-001  5.6399217e-001  4.1563294e-001  1.4241945e-001  6.1746665e-001  6.4294736e-001  2.7697597e-001 -2.2262538e-001  2.2696092e-001  3.4512430e-001  7.4485736e-001  4.6099313e-001  4.4648713e-001  6.9841680e-001  8.0565611e-001 -6.0425755e-001  1.2057478e+000  2.2845826e+000  1.1976921e+000  1.0927383e-001  3.5784472e-001  6.0104716e-001 -1.0954384e-002  7.2474997e-001  1.1193809e+000 -4.4951202e-002  2.3947255e+000  2.0568787e-001 -1.7913232e-001  1.2123498e-001  1.4473345e-002 -3.8605195e-001
 -1.1231217e+000  1.2789324e+000 -8.2371538e-001 -1.2357561e-001  2.2697961e-001 -2.4491199e-001 -1.2075259e-001  2.2902780e-001  1.0165730e-001  3.0195352e-001  4.5826490e-002  1.1673169e-002 -1.4195424e-002  1.9985197e-001  7.3758030e-003  5.4128219e-001 -6.2042964e-001  1.3652236e-001  3.4089337e-001 -4.1021712e-001  9.5609758e-001 -2.0830059e-002 -4.1067125e-001 -7.1914220e-001  1.3831323e-001 -8.3039786e-001  9.6025249e-001  8.1679588e-001  9.0779063e-001 -2.3863152e-001  1.0414727e-001 -9.5817644e-002  7.6500667e-001  4.2406600e-001 -2.2775872e-002  2.3338719e-001 -2.7529508e-001  9.2010687e-001  7.6905691e-001  1.2341905e+000 -3.3639760e-001 -3.1288051e-001 -2.1122751e-001  7.9875864e-001 -6.9139049e-002 -6.5725179e-001 -6.6787575e-001  4.9523027e-001  9.4918110e-001 -5.4736690e-001  3.8383570e-002  3.3844049e-001  2.9724868e-001 -2.1714538e-001  1.1744498e+000  3.1466500e-001 -2.5295843e-002  1.4985430e-001  5.2963516e-001  5.0543993e-001  1.0162938e+000  6.0587184e-001 -1.7873030e+000 -1.8418659e-001  4.4164547e-001  8.8805441e-001
 -5.0216244e-001  3.7276233e-003 -7.0408105e-001 -6.2613310e-001 -8.3457783e-003  6.5892485e-001 -1.3147077e-001 -9.7327493e-002 -1.3147395e-001 -3.8393982e-001 -4.7262483e-001  8.4059360e-001  1.1162384e-001  2.2567024e-001 -2.0157031e-001 -1.9574968e-001 -5.3883699e-001  2.2839981e-001 -2.8621682e-001 -3.0049916e-001  4.1009720e-001  5.6236748e-002 -2.8701572e-001 -6.1632479e-001 -2.1152186e-001 -3.4197160e-001 -5.0566338e-001  3.8062320e-002 -3.5276613e-001  2.5162413e-001  2.6864591e-001  5.0178967e-001 -1.6851887e-001 -1.4025772e-001  6.9370187e-001  7.6908621e-001 -3.0897213e-001  1.4482340e-001  1.5579261e-001  1.1416592e-003 -3.9438299e-001  2.8704171e-001 -1.0506307e-002 -6.0449972e-001 -8.0974012e-002  9.2173992e-001 -3.3840037e-001  4.1836018e-001  7.5365581e-001 -5.0506272e-002  1.5927055e-001 -1.8853629e-001  5.9321869e-001  4.6993801e-001  1.0530305e+000 -2.2415400e-002 -2.3645238e-002  4.4749032e-002 -1.8835034e-001 -1.2176657e-001  1.5144388e-001 -2.0203258e-001 -3.4179737e-001 -8.1029936e-001 -1.8420553e-002 -1.4031154e+000
 -1.5258709e+000 -3.6859914e-002 -8.6814979e-001 -5.7339139e-001 -1.2118268e+000 -2.2917299e-001 -1.0797703e+000 -1.0950538e+000 -9.3162142e-001 -4.2240664e-001 -5.7835455e-001  7.9988855e-001  4.5762935e-002  3.6082750e-001  9.6907729e-002 -1.0094886e-001 -3.3465155e-002 -5.0365819e-001 -1.5594371e+000 -1.1540545e+000 -1.2402650e+000 -8.7947531e-001 -6.5640004e-002 -1.1284052e+000 -2.0725119e-001 -2.2162193e-001 -3.3970276e-001 -6.8679953e-001 -1.1344772e+000  7.3902660e-002  3.7233702e-001 -7.5349441e-002 -4.6864769e-001  1.0432487e+000  4.4188369e-001  3.7938658e-001  2.7066753e-001 -1.1281305e+000 -5.4513380e-001 -3.7622308e-001 -7.2212210e-001  7.4697298e-001 -1.9229937e-001  3.9477821e-001 -8.6187974e-001  1.9152745e-001 -7.5245838e-001 -1.3777510e-001  6.7785389e-002  8.5594423e-001 -3.3928601e-001 -1.8920312e-001  2.8534314e-001  4.5464837e-001  1.2156316e+000  1.3970182e-001  1.9198574e-001 -2.7348999e-001 -2.6828500e-001 -6.2390636e-001 -1.2348984e+000 -4.7005407e-001 -6.3868299e-001 -1.6434495e+000 -1.0409585e+000  1.8599152e-001
 -9.0217579e-001  6.5036847e-002 -3.3001411e-001 -8.8190190e-001 -4.7710652e-001 -9.4793183e-001 -1.0527478e+000 -3.2382711e-001  1.6330169e-001 -6.0463043e-001 -3.7924070e-001  9.9349690e-001 -4.0707032e-002  1.3621722e-001  8.1193933e-001 -3.6766992e-002 -2.2469734e-001 -6.6805916e-001 -8.1028730e-001 -1.1607138e+000 -9.7958197e-001 -7.2929950e-001 -5.3540984e-001 -1.5978843e+000 -5.6044215e-001 -8.9622807e-001 -3.8266822e-001 -1.2880879e+000 -1.3028278e+000 -4.2705782e-002  4.0182153e-002 -2.6638387e-001 -9.0545200e-001 -1.4357798e-001 -4.2925269e-002 -7.3042286e-002 -3.5461267e-001 -1.3068685e+000 -8.4979301e-001 -8.1891110e-001 -7.7356732e-001  3.9634793e-001  1.0538228e-001  8.8308381e-003 -9.0456158e-001 -5.6479393e-001  3.2470511e-001 -4.4561129e-001  6.3600462e-001  3.3969246e-001 -1.9995667e-002 -2.1516718e-002 -1.5424262e-001  6.8387291e-001  1.5318620e+000  8.8574700e-001 -1.4302278e-001  2.7632437e-001 -2.8450185e-001 -8.5537993e-001 -1.3716271e+000 -7.4477767e-001 -1.2842331e+000 -4.0379194e-001 -4.4055101e-001 -8.9222400e-001
  4.5586997e-002  2.4304226e-001 -2.8508304e-001 -1.3741021e+000 -7.4598467e-002  1.1154593e+000 -7.0611050e-002 -3.0206342e-001 -4.6103159e-001 -6.5872537e-001  1.3614825e-001 -3.1440147e-002  1.8105975e-002 -1.7180943e-001 -4.5271958e-001 -6.9301707e-002 -1.3373653e-001 -2.1773311e-001 -3.2081289e-001 -5.8169032e-001 -4.3940754e-001 -6.9275633e-001  2.5028854e-001 -8.4304580e-001  1.5625096e-001 -4.5882863e-001 -2.4924255e-002 -2.0269903e-001  1.3585112e-001  2.4507843e-001  1.4489135e-001 -3.5029756e-002  8.5318959e-001  6.4956761e-001 -1.1441955e-001  5.1541396e-002 -1.9942891e-001  4.1668646e-001  1.5724163e-001  4.4337789e-001 -1.2994911e+000  4.9837125e-001 -1.2111693e+000  6.7651673e-001 -7.3934969e-001 -7.2227321e-001  5.3095011e-002 -2.0624773e-001  3.9771790e-001  3.2197219e-001 -3.6123743e-001 -1.0419525e-001 -3.7014592e-001  6.0743358e-001 -1.2615405e-001  5.7845486e-001 -4.8346704e-003  1.2987264e-001 -6.1355603e-001  6.3771096e-002 -3.0153920e-001 -5.0619784e-001 -7.2118198e-001 -1.0460782e+000 -2.8614294e-002  9.2031998e-001
 -9.7336009e-001 -1.0547688e-001 -5.0242632e-001 -4.8656009e-001 -4.9995597e-001  1.0788921e-001 -1.9562378e-001 -7.9790030e-001  2.6862543e-001 -5.9422035e-001 -1.0458749e+000 -9.9808779e-001 -4.2504289e-001 -1.3274846e-001 -2.9411910e-001 -1.9072225e-001 -4.5836218e-001 -1.3545905e+000 -1.0439969e+000 -6.6854776e-001 -8.5409078e-001 -1.0424989e+000  3.2714456e-003 -1.4725070e+000 -9.6261246e-003 -9.8929320e-001 -6.6758886e-002  1.6700780e-001  3.5964278e-001  3.6921418e-002  8.3304012e-002  2.1304592e-001  6.6016329e-001  8.4207445e-001 -2.4318634e-001  3.0431096e-001 -2.1057151e-001  1.6424159e-001 -3.6942928e-001  3.7344865e-002 -1.0219574e+000  1.0060950e-001 -6.0754704e-001  6.2248167e-002 -5.7188047e-001 -7.4998112e-001 -5.3692104e-001 -1.0746721e+000 -7.3152457e-001  1.3533552e-001 -5.4530525e-001 -5.2257374e-001  4.4247089e-002  1.8135079e-002 -1.1634568e+000 -6.8116262e-001 -6.6868270e-001 -3.6295761e-001 -8.5013247e-001 -6.7901503e-002  1.2472409e-001 -2.2072695e-001 -8.4066590e-001 -2.9655504e-001  5.4027689e-001 -3.8606228e-001
 -1.1911007e+000 -1.3680964e+000 -8.6949981e-001 -1.6438640e+000 -7.3946176e-001  2.8658705e-001 -2.5183326e-001 -2.8899561e-001 -6.2400120e-001 -8.8213490e-002  3.2836495e-002 -5.4312839e-001 -2.1481999e-001  4.8301571e-001 -1.6681116e-001 -2.2431992e-001 -2.2102216e-001 -3.0437252e-001 -1.9556275e-001 -4.6473975e-001 -7.1974501e-001 -9.0393432e-001 -7.5316060e-001 -1.3282757e+000 -8.5534323e-001 -4.2598612e-001 -5.5781707e-002 -1.3171255e-001 -1.5800875e-001 -3.4751386e-001 -3.6089130e-001 -2.8953733e-001 -9.9529632e-001 -5.4523018e-001 -4.9457047e-001 -5.6835512e-001 -4.1359861e-001  7.8709401e-002 -6.6151485e-001 -3.4764344e-001 -1.1136886e+000 -9.8155735e-001 -1.6290846e+000 -1.4474486e+000 -1.0075262e+000 -6.4161913e-001 -1.0081999e+000 -2.7879917e-001 -1.7064707e-001 -7.2745381e-001 -1.0902952e+000 -1.5198432e+000 -1.5361281e-001 -7.2172322e-001 -1.7350781e-001 -6.9196644e-001 -8.7110014e-001 -2.0080772e-001 -9.1660292e-001  3.5732359e-002 -1.4432880e-001 -4.2122023e-001 -1.6050398e+000 -8.1180366e-001 -8.9544095e-001 -1.2563219e+000
 -5.5600768e-001  4.3635073e-002 -1.0718234e-001 -6.8398166e-001 -2.1996045e-001  5.7415910e-001  4.0857394e-001 -2.2022961e-001 -2.2281227e-001 -1.0668622e-001  4.7421069e-001  4.9560759e-001 -3.3017268e-001  5.6009053e-001 -1.9761781e-002 -7.2965092e-003  5.4057292e-002 -4.9679162e-001 -6.9942947e-002 -4.7543061e-001 -6.0350442e-001 -3.7974931e-001  1.7334589e-001  6.6423915e-002  1.4516931e-001 -9.9688326e-001 -2.0332311e-001  6.8999488e-001  1.0826722e-001  4.9309153e-001 -1.7398543e-001 -1.4241025e-001 -2.8673196e-002  1.0582760e-001  5.8075995e-002 -5.6504926e-001  2.2152195e-001  2.1091372e-001  1.0365020e+000  3.9222707e-001 -5.6407242e-001  2.8403782e-002 -1.2951251e+000 -8.4593808e-001 -6.9146533e-001 -8.4807920e-001 -7.6613920e-001  4.0610149e-001  2.6622197e-002 -3.9519462e-001 -2.4637801e-001 -1.4945344e-001  5.4108344e-002 -4.8571135e-001  4.2044870e-001  5.5366013e-002 -6.5020964e-001  1.2833251e-001 -4.5576834e-001  2.6503534e-001  5.1286300e-001 -3.2785686e-001 -7.4995651e-001 -7.3845245e-004 -1.0519078e+000  8.4665703e-001
 -6.9211510e-001  6.4258094e-001  3.0664728e-002 -2.8255719e-001  3.5931748e-001  5.8109460e-001  2.2212337e-001  6.4909200e-001  2.4652861e-001 -2.7868271e-001  2.9287992e-001  1.0165598e+000  6.1927298e-002  3.4310972e-001  1.6081522e-001  3.0944624e-001 -3.8720259e-001  6.4829557e-001  4.0396308e-001 -3.9089769e-001  2.4859866e-001  9.4228718e-002  2.2887172e-001  1.4416828e-001 -1.4408295e-001 -3.8472482e-001  1.0383934e+000  1.7939931e-001  6.4707671e-001  3.1741659e-001 -9.1416724e-002 -2.2974204e-001  6.8001679e-001  4.1316253e-001 -1.4209578e-001  7.2537174e-002  5.4203228e-001  1.1272163e-001  6.8761640e-001  1.0337709e+000 -3.2746848e-001  5.7427219e-002 -2.1637434e-002  2.7704143e-002  1.0415064e-001  3.5811708e-002 -2.6028110e-001  7.2633762e-001  1.2486091e+000 -2.8364227e-001 -7.7123107e-002  1.0696032e-001 -4.0450036e-001 -3.7455214e-001 -1.2207780e-001 -6.7605486e-001 -5.4893447e-001 -2.1098779e-002  3.0071176e-001 -3.7461018e-001 -1.6145805e-001  1.5266721e-001 -9.7776150e-001 -9.5273025e-001  4.4783738e-001 -2.6474660e-001
  3.3951355e-002  1.2096609e+000  1.6924427e-001 -1.0558766e-001  7.3885713e-001  4.5131985e-001  3.3410733e-001  4.7413988e-001 -4.4575131e-001  6.1291033e-002  1.7046958e-001  4.0338846e-001 -2.2570510e-001  3.2795025e-001 -8.1345454e-002  5.4643314e-001 -7.0444054e-002  8.9047691e-001  8.1687387e-001  1.3042931e-001  5.0787751e-001  4.7509322e-002  1.1225737e+000 -3.1818778e-002  5.7674747e-001 -5.1327307e-001  9.9584835e-001  3.8697254e-001  2.0602453e-001 -1.7842991e-003 -1.3848265e-001 -2.6582111e-001  8.3956724e-001  7.7349612e-001 -5.7412588e-002  6.1708857e-002  7.5691635e-001 -5.9887156e-001  5.6491358e-002  5.9767453e-001  9.8773438e-002  2.6649874e-001 -4.6526651e-001  1.0871439e+000  4.8564577e-001  1.1630871e+000 -4.4396412e-002  6.7685039e-001  4.8989554e-001  1.7287670e-001  8.1532873e-002 -3.4222466e-001  3.0336224e-001  3.5939836e-001  3.5756423e-001 -3.0122250e-003 -2.3807856e-001 -3.6023206e-002 -2.3853976e-001  3.5809078e-001  1.1180304e+000  8.0950290e-001 -1.6731304e-001  5.1391718e-001  2.0347198e-001 -6.3660053e-001
 -4.8766987e-001  7.5080606e-002  1.0507428e+000  8.1548071e-001  4.9316292e-001  9.3962289e-001  6.3271006e-001 -2.6555734e-002  6.3186681e-001 -1.1153142e-001  2.4937828e-001  1.0045812e+000  1.5414551e-001  8.7382492e-001  3.7204473e-001  6.9367332e-001  1.3418893e-001  2.0846443e-001 -1.0097990e-001 -1.3498248e-001  7.4294522e-001  2.0971829e-001  8.2942778e-001  2.8544238e-001  6.9960247e-001 -1.1794904e-001  5.1004899e-001  5.7450550e-001  3.0711684e-001 -1.4795000e-001 -1.2426833e-001 -2.1822366e-001  8.0646662e-001  9.2557630e-001 -1.4017390e-001 -3.1108010e-001  7.6835563e-001 -2.7960614e-001 -1.1570515e-001  3.8624985e-001 -3.2827573e-001  6.7001173e-001 -2.4431650e-001  1.8030520e+000 -5.5935841e-001  1.9915999e-001  1.1884658e-001  2.0217670e-001 -2.4856734e-001  4.6904191e-001 -2.9259261e-002 -6.2731961e-001 -7.7974963e-002  2.0107836e-001  3.9801549e-001  7.7862850e-002 -1.0140839e-001 -4.2040784e-002 -6.4863058e-001  9.7966127e-001  2.6390834e-001  4.6333785e-001  6.9204025e-001 -1.6463908e-001 -2.3637742e-001 -3.3593144e-002
  1.0866693e+000  1.0360914e+000  5.6244805e-002  6.1377903e-002  4.9688624e-001  1.5377262e+000  7.1487475e-001  6.5240668e-001  4.8970549e-002  6.3688737e-001  6.1514015e-001 -9.4397298e-002  1.2277103e-001  6.2179768e-001  8.5985128e-001  4.5087275e-001  6.1582077e-001  4.0109460e-001  9.0633117e-002  1.0203355e+000  3.0353289e-001 -1.2983227e-001  8.6445469e-001  2.4789267e-001  4.1428758e-002 -6.3022489e-002  4.5237532e-001  1.0573274e+000  1.2391606e+000  1.8463373e-001  8.8247778e-001  7.0853806e-001  7.8544028e-001  2.5590403e-001  5.0460273e-001  2.5656393e-001  2.4566725e-001  9.5916355e-001  1.1340925e+000  1.2481638e-001 -4.6087299e-001 -9.1463071e-002 -4.5203541e-002 -7.5990562e-002  4.4330647e-002 -9.8117159e-001  6.1392728e-001 -5.9710242e-001 -8.0968357e-002  7.1303561e-002  2.8009145e-002  7.2271761e-002  3.3629873e-001 -9.1171842e-002 -3.0339347e-001 -2.3174744e-003  2.7023827e-001 -2.2400716e-001  1.8624569e-001  3.2937265e-002 -5.2771008e-002 -7.7355651e-002 -1.0920958e-001  3.2932450e-001  2.6748285e-001  9.6303371e-001
 -9.6788367e-001 -4.0892759e-001 -8.6640889e-002 -1.6257265e+000 -1.9468276e-001  1.0960748e-001 -1.5908500e-001 -1.6430385e-001  1.5516435e-001  3.0326463e-001  5.3756771e-001  3.1714464e-001  2.5815414e-001  1.0108796e-001 -3.0702068e-002  2.3520014e-001  2.0914422e-001 -8.2480161e-001 -4.0633334e-001 -3.4887996e-001 -8.3629614e-001 -1.6020095e+000 -1.2059923e-001 -1.6733930e+000  1.7955534e-001 -8.7416773e-001 -9.5842989e-001 -9.7310650e-001 -1.0639527e+000  3.5435123e-005  3.0604433e-002  3.7366928e-001  8.8471663e-002 -1.1436364e-001  6.0540639e-001  2.4937219e-001 -4.0727229e-002 -8.6623124e-001 -5.7365416e-001 -1.5031450e+000 -1.6517791e+000  4.1590614e-001 -1.1756088e+000  2.0533095e-002 -5.0504483e-001 -7.3413423e-001 -2.0878039e-001 -1.0854927e+000 -5.4720881e-001  1.5277288e-001 -5.9566643e-001 -5.4429713e-001 -4.2907546e-001 -8.4920932e-002 -8.3889492e-002  2.8966042e-001  1.3138657e-001 -1.1513543e-001 -9.9206618e-001 -1.0009907e+000 -7.6718054e-001 -5.4089962e-001 -1.3352774e+000  1.6825098e-001 -2.2932511e-001  6.3935100e-001
 -4.8916391e-001  4.3699528e-001  3.0210243e-002 -1.1253863e+000  3.1991494e-002  3.0458009e-002 -9.5399327e-002  5.1374548e-001 -1.8699468e-001  2.2596938e-001  2.0117739e-001  2.1785505e-001  1.3063594e-001 -5.6227734e-002 -2.2018349e-001  1.0063874e-001  3.3834449e-001  3.5503176e-001  5.3213499e-001  1.0852767e-001 -4.2457858e-001 -1.1802145e-001 -3.2532277e-001 -5.1423556e-001  1.4474420e-001 -3.0019867e-001 -3.4908035e-001  1.5325132e-002 -6.5450174e-001  2.7139696e-001 -8.7295128e-001 -7.5144972e-002 -8.4770904e-002 -7.7203254e-001 -8.7204097e-002 -6.9648012e-001  2.0508737e-001 -4.7903457e-001 -5.9106505e-001 -6.5481319e-001 -1.0199005e+000 -1.9203513e-001 -1.4821264e+000  5.9310682e-001 -5.9007521e-001  9.1450038e-002 -3.4814546e-001 -2.3707409e-001 -1.0451789e-001 -4.4016958e-001 -6.3477006e-001 -9.3891338e-001 -6.6644809e-001  3.8778461e-001  1.1973801e-001 -6.3592635e-001 -3.0404232e-001 -1.6043505e-001 -3.6895359e-002 -2.7685773e-001 -8.3053260e-001  8.0356116e-003 -7.3184951e-001  4.7933258e-001  4.0779167e-001  7.4302260e-001
  4.5445791e-001 -3.6783913e-001 -1.9173994e-003  3.2856946e-001 -1.8218589e-002  1.3372867e-001  3.7291259e-001  3.4622226e-001 -3.5658754e-002  1.8722934e-001  4.8879015e-001  2.7909571e-001  3.7344002e-001  4.9521208e-001  6.6254651e-002 -4.0633790e-002  3.6209559e-002 -3.2717764e-002 -3.7995769e-001  3.0137307e-001  5.4654341e-001 -7.7071550e-003  4.7201623e-001  1.9281264e-001  2.3192908e-001 -1.6313250e-001  2.8576560e-001  4.6760426e-001  6.3513849e-001  3.4240624e-001  8.6071893e-002  2.3589505e-002 -1.5607620e-001 -2.0748946e-001  2.8028549e-001 -2.7450209e-001  2.8547867e-001  5.0996442e-001  1.1316046e-001  4.3561316e-001  3.9851049e-002  1.2395671e-001  2.0735010e-001  2.0736824e-001 -1.0284844e-001 -1.5734861e-001  2.0539296e-001 -1.4525197e-001 -3.3631342e-001 -2.2858883e-001 -1.2985041e-001 -2.4829797e-001 -8.1097981e-003 -3.8959177e-002  9.4471914e-002  1.5789022e-001  3.0606560e-001 -5.6384806e-001  1.2118999e-001  1.0545416e-001  1.2592085e-001 -3.2406379e-001 -4.1329094e-001 -2.0755706e-001 -6.4820600e-001 -4.1192685e-001
 -3.0894589e-001  1.6062686e-001 -8.4749438e-001  1.2251035e+000 -2.2050788e-002  6.8499736e-001  4.6041041e-001  2.1828451e-001 -1.7620389e-002 -7.0052961e-001 -6.2931542e-002  1.4818747e-001  5.0633445e-001  7.8349929e-001  4.8374505e-001  4.4684372e-001  6.7959443e-002  5.2390630e-001  5.3022255e-001 -9.1521868e-002 -3.8033357e-002  3.0118884e-002  8.5013429e-001 -1.8292420e+000 -2.2662677e-001 -9.3281066e-001  8.5522439e-001  7.4556787e-001  5.3848936e-001  6.5525686e-001 -5.6155639e-002  4.0358917e-001  2.8600898e-001  2.6730869e-001  4.4480890e-001 -1.1831750e-001  1.1187038e+000  8.2826131e-001  1.4232447e+000  7.9082754e-001  4.9762261e-001  3.0669661e-001  3.9568052e-001  9.1905631e-001  1.8154229e-001 -4.7687518e-001  6.5854331e-001  1.1128351e+000  7.6934643e-001 -4.1727443e-001  6.0907090e-001  9.7101477e-001  1.1473047e+000 -9.2576023e-003  8.4920428e-001  3.7499229e-001  4.3318152e-002  6.0726281e-001  5.3664391e-001  8.0315265e-001  2.6889076e+000  1.4901849e-001 -4.4149213e-001  8.7208253e-001  7.2651285e-002  1.1565459e+000
 -3.2943229e-001  3.8756252e-002  2.0775759e-001 -9.5707527e-001 -5.8021975e-001 -3.6986640e-002  4.5533946e-002 -3.7413877e-001 -7.3017046e-002 -1.9735053e-001  6.9307897e-001 -2.1625091e-001 -5.0541978e-002 -5.2050385e-001 -2.4280521e-001 -7.5022256e-001 -2.8974465e-001 -5.5670651e-001 -2.4009740e-001 -5.5282014e-001 -2.1708271e-001 -8.9190934e-002 -1.2774081e+000 -9.4578942e-001 -7.6807807e-001 -6.9894697e-001  5.6191103e-001  2.2786202e-001  2.0657034e-001 -8.0337140e-001  5.8582455e-001  1.2398069e-001  3.0240197e-001 -2.1439107e-001  2.6488878e-001  5.2757939e-001 -3.9229263e-001  9.0647771e-001  1.0407563e+000  9.6023607e-001 -3.2372392e-001 -4.3265372e-001 -8.8151502e-002 -5.9756573e-001 -5.8017274e-002 -6.4345891e-001 -6.0567526e-001  3.9476538e-001  1.9384081e-001 -8.9346663e-001  1.8127208e-001  4.7957927e-001  5.8376325e-001  1.9802829e-001  1.4138135e+000  8.8109408e-002  2.3541559e-001  6.3985728e-001  2.3834757e-003  4.3125596e-001  4.6006332e-001 -6.8909839e-002 -9.9125808e-001 -3.1986409e-001  4.5515047e-001  6.0704506e-001
  2.5384655e-001 -3.0478777e-001 -8.3685910e-002  1.0696131e+000  2.6304576e-001 -1.8911399e-002  3.2313123e-001  3.0820185e-001 -5.9040264e-001  1.6406501e-001  1.1041019e-001  1.5115030e-001  2.1303148e-001  9.1770984e-003 -3.3281676e-001  2.1038886e-001  4.6025595e-001  5.2137187e-001 -4.0560616e-001  2.2836732e-001  3.0575955e-001  2.9938842e-001  2.5381408e-002 -7.3595902e-002 -1.0816142e-001 -3.1838993e-001  1.4292717e-001  4.2924543e-001  3.3913376e-001  6.1544714e-001  6.5772045e-001  1.0412752e+000  2.3311901e-001  7.9307771e-001  1.4197370e+000  1.7019062e+000  9.2937516e-001  8.9761327e-001  7.2695341e-001  6.1656635e-001  6.1108527e-001  4.8422678e-001  7.2371330e-001  7.6124463e-003  3.9184144e-001  4.4170780e-001  7.4202188e-001  5.8211144e-001  1.2397154e+000  3.6163283e-001  1.1646743e+000  1.0063432e+000  7.8867305e-001  7.7014790e-001  1.6794727e+000  3.4321987e-001  9.7096122e-001  5.7894340e-001  1.1143013e+000  4.1054793e-001 -1.2346952e-001 -1.5151891e-001  6.8691176e-001  1.1677296e+000  7.9563176e-001  8.3318506e-001
  7.6981417e-001 -1.0138767e+000  1.1715353e+000 -2.5865372e-001  4.9884513e-001 -5.0612178e-001  2.5190097e-001 -1.3461637e-002 -1.1881142e-001 -3.9099219e-001 -7.4173324e-001 -5.1298940e-001 -2.3601761e-001 -6.0698301e-001 -4.6514101e-001 -2.8140165e-004 -9.3435004e-002  6.0921945e-001 -1.3748343e+000  3.5682534e-002  6.3478388e-001 -3.6316337e-001  1.7557081e+000 -4.9722760e-001 -1.1016807e-001 -5.9802145e-001  5.3503322e-001 -3.6264040e-002  4.4533282e-001  6.1941832e-002  3.9296176e-001 -5.6781946e-002 -4.5631447e-001  5.8168027e-002  1.0702470e-001  8.0720299e-003 -4.9260549e-001  6.7277631e-001  1.9269688e-001  4.1328067e-001 -7.7285874e-001  4.6812005e-002  3.4165516e-001  1.3329506e+000 -2.5950893e-001  1.0527430e+000  6.3786194e-001  4.5176689e-001  7.2722024e-001  4.8439704e-001  6.0134530e-001  5.6140991e-001  1.1255860e-001  2.1618908e-001  1.5176084e+000  4.4805993e-001  6.1033660e-001  6.6536725e-001  9.0699502e-001  1.9697767e-001  4.2418430e-001  9.1280703e-001 -7.5545881e-001  7.4893650e-001 -1.5687134e-001 -2.5596052e-001
  5.0904200e-003 -5.6464919e-001 -1.4771467e-001  5.4051991e-001 -2.0388298e-001 -8.7230691e-001 -9.2570496e-002 -1.8509958e-001 -3.2212052e-001 -4.8746265e-001 -1.2807739e+000 -5.5000444e-001 -9.0948643e-001 -4.4110799e-001 -3.4180809e-001 -3.1307985e-001 -8.5703291e-001  1.6717550e-002 -8.1723987e-001 -6.3572688e-001 -1.9197210e-001 -1.3813312e-001  1.8928242e-001 -1.1720135e-001 -1.3207559e-001 -3.1319200e-001 -3.6868475e-001 -1.0224073e+000 -8.1957824e-001 -1.8960186e-001 -6.2259150e-001 -9.9585716e-001 -5.8158002e-001 -2.3778214e-001  2.6796113e-001  9.0359519e-002  1.7772537e-001 -4.0658071e-001 -8.2149208e-001 -3.0770080e-001  2.5422620e-001  2.9962581e-002  6.2866045e-002 -2.2580877e-001  6.4147267e-002  3.8577904e-001 -5.0733793e-001 -1.6134702e-001  3.1596339e-001  1.5793434e-001  4.9307528e-001  4.0820505e-001  6.2290824e-002  3.8024364e-001  9.2093596e-001  1.5187241e-001 -1.6096422e-001  4.2532179e-001  5.7426431e-001  2.2558854e-001  1.1148329e-001  9.8552652e-001 -4.1094279e-001  5.7689709e-001 -4.5229201e-001 -1.8098060e-001
 -1.4527602e+000 -9.0962064e-001 -8.3281862e-002 -8.3544831e-001 -8.7213240e-001 -9.4533346e-001 -1.4680502e-001 -2.6763933e-001  1.3986538e-001 -6.7110187e-001  2.0941572e-001  5.3896783e-001 -1.4585342e-001  4.5311747e-002 -1.1572614e-002 -4.5280261e-001 -8.3641149e-001 -8.0083595e-001 -8.9491099e-001 -5.8710883e-001  4.5240824e-001 -5.3142461e-001 -1.6141961e+000 -5.5574676e-003  1.2508874e-001 -1.2614511e+000 -1.4890489e+000 -1.3016804e+000 -1.3503964e+000  2.4362941e-001 -1.1091823e+000 -7.7014101e-001  3.1363235e-002 -3.2193576e-003  2.1587176e-003 -6.9298535e-001  1.7318612e-001 -1.5579000e+000 -1.0100758e+000 -1.5694712e+000 -2.9845219e-001  2.0648584e-001 -4.0578295e-001 -1.4377704e+000 -5.3954624e-001  3.8329659e-001 -1.0379950e+000  1.4850069e-001  1.2277323e-001  4.4396817e-001 -2.5138222e-001  2.6511853e-002  1.4829752e-001 -1.9157137e-001  1.8194375e-001  2.1605908e-001 -4.3022545e-001 -1.4091166e-001 -1.1409089e-001 -5.4107659e-001 -2.9556044e-002 -7.8796234e-001 -4.5815784e-001 -5.7099822e-001 -5.9699500e-001 -5.7681436e-001
 -5.5717158e-001 -7.1000507e-001  2.5405325e-001 -2.5953810e-001 -6.5216406e-001 -3.1303950e-001  1.5718652e-001 -8.6525056e-001 -1.6689623e-001 -7.6220205e-001 -1.5403135e-001  8.4758872e-001 -6.1411817e-001  2.7635037e-001 -3.8236143e-001 -3.1290066e-001  2.0704033e-002  5.2907117e-001  3.4450331e-001 -4.1175030e-001  1.7609823e-001 -2.7700556e-001 -8.9211068e-001  1.1750433e-001  1.8188009e-001 -3.7824109e-001 -1.4685995e+000 -1.6770484e+000 -1.6543231e+000 -6.6563230e-001 -8.9303923e-001 -8.5240552e-001 -4.6347048e-001 -2.5640451e-001 -1.0742689e+000 -4.0675314e-001 -1.4316472e-001 -1.5526892e+000 -8.6388442e-001 -5.3542967e-001 -1.6039317e-001  1.1513236e-001  3.3618506e-001 -9.7032752e-001  9.5791199e-002 -2.3951543e-002 -3.6534172e-001  3.6857659e-001 -5.5686981e-002  3.6710877e-001  9.5973349e-002 -2.7426749e-001  2.6870551e-001 -4.7694550e-001  1.4828368e-001  2.4244814e-001  7.5257947e-002 -8.1874181e-001 -5.3592596e-001 -1.5637749e-001  1.1513336e+000 -7.0475895e-001 -6.1079534e-001 -3.1344502e-001 -5.4670633e-001 -1.6227367e-001
  1.2552833e+000 -5.0589590e-001 -3.0629929e-001 -3.8118017e-001 -2.9531928e-001 -3.1321270e-001  7.0553480e-001  1.5614912e-001  3.2831089e-001  1.8037958e-001  3.0550381e-001  2.1144238e-001  8.7933388e-002  1.1399421e-001 -2.9396297e-001  1.3459470e-001  6.0083898e-001  1.2348257e+000  1.5749864e+000  6.3380460e-001  6.1158671e-001  4.3432275e-001  4.2502615e-001 -2.1161187e-001  2.4611227e-001 -1.9619040e-001 -1.3030939e+000 -3.3650610e-001 -9.2275025e-001  2.4428281e-001 -5.9432327e-001 -1.1212507e+000  2.2958928e-001 -3.8424097e-001 -8.6392941e-001 -6.9341987e-001 -2.2161084e-001 -8.5670481e-001 -7.7381159e-001 -1.1936885e+000  1.3714031e-001 -2.6759769e-001 -7.7317488e-001  4.5165343e-001  1.9437015e-001  4.8196669e-001  1.7117614e-001  3.7860413e-001  5.3815540e-001  4.4490944e-001  1.5552311e-001 -4.4682909e-002 -4.0614610e-001 -5.0113314e-001 -1.1775234e+000  1.2022434e-001  3.3711023e-001 -3.0721317e-001  5.3907054e-001  4.5689124e-001  2.4442783e-001  6.7403837e-001  4.4276849e-001 -5.3663411e-001 -8.1888541e-001 -1.4756846e-001
  7.1923169e-001 -5.4101987e-001 -1.2158510e+000 -1.5558151e+000 -4.7875286e-001 -1.4324953e+000  4.4118700e-001 -1.8461046e-001  1.1353522e-001  2.4341409e-001  8.9772818e-002 -1.1916596e+000 -2.5242482e-001 -3.3204045e-001 -6.2314345e-002 -7.5336950e-003  3.4039790e-001  7.7449332e-001  1.0141330e+000  8.9919894e-001  5.4114804e-001 -3.6777400e-001  5.9340795e-001  1.2143280e-001  1.2631254e-001 -8.7585340e-001 -5.7635388e-001 -9.0677135e-001 -9.2317975e-001  2.9099795e-001 -1.0010158e-001 -2.3509522e-001 -2.0928534e-002 -4.2469036e-002 -5.3611366e-001 -5.0445006e-001 -3.1502962e-001 -8.3178647e-001 -1.2447448e+000 -5.8481025e-001 -3.9835759e-001 -2.0176416e-001 -7.3946704e-001  1.1965093e+000  1.2146241e-001 -3.8989146e-002  7.8335623e-001  7.3609595e-001  6.0616314e-001  2.1453777e-001  3.3514873e-001  6.2859826e-001  1.1310935e-002  1.3357611e-001 -6.8683988e-001  2.2855858e-001 -3.8586104e-001 -1.8599891e-001  1.2599799e-001 -3.3960003e-001  5.3575383e-001  4.0507500e-001 -2.7110939e-001 -3.3138364e-001  1.9328358e-001  5.1803614e-001
  1.4071892e+000  1.3465602e-001 -4.2957311e-001 -1.7073579e-001  2.5001130e-001  1.2774124e+000 -1.0158740e-001  2.6152712e-001  7.7889019e-001  2.3608276e-002  4.7571859e-001 -6.5890737e-001  5.9591357e-001  1.2942551e-001  8.0342719e-002  4.5046123e-001  8.8935525e-001  1.4689466e+000  1.2221076e+000  9.5267562e-001  6.4431181e-001  1.0082102e+000  1.9975669e-001  2.1416193e-001  4.0875904e-001  2.4679873e-001  4.7594322e-001  3.8943608e-001 -2.0873369e-001 -3.6646600e-002  9.9572931e-002 -3.3401659e-001  3.7843497e-001 -2.0042514e-001 -6.0718542e-001 -2.6007582e-001 -1.9036702e-001 -2.4507960e-001 -3.8145943e-002  4.1649982e-001  3.5699905e-001  2.9272851e-001 -8.6219008e-001  2.1845448e-001  4.4765578e-001  4.1028170e-001  6.2715855e-001  9.1437938e-001  5.3268262e-001 -5.2292313e-001  2.4986089e-001  8.4741444e-002 -1.1571599e-001 -2.7156260e-001 -2.5603109e-001 -2.1711917e-001 -2.2685822e-001  1.4739660e-001  1.8501525e-003  1.8215068e-001  4.4095009e-001  6.5023245e-003  5.9030538e-001  3.4660233e-001 -5.0578934e-001 -2.9918768e-001
 -1.9931364e-001 -1.2482861e-001  1.4451585e-001 -9.7644822e-002  1.2928439e-002  7.3297584e-001  1.8715807e-001 -6.4168980e-001 -8.1959108e-002 -1.2057632e-001  8.1965010e-002  3.3859076e-001 -7.1435848e-002 -1.0009397e-001  2.3044729e-001  4.1449238e-001 -1.0011719e-001  1.0330761e+000  8.6662147e-001  2.2700091e-001  4.2294806e-001  4.7613305e-001  7.0286397e-001  7.7803219e-001  3.7856848e-001  2.0461746e-001  4.1284141e-001  5.7543739e-001  4.7431184e-001 -1.1245964e-001 -6.2581867e-001 -4.9426057e-001 -5.2482421e-001  3.4699472e-001 -5.1336156e-001 -1.3956545e-001 -6.0653380e-002  2.6149668e-001  1.8136975e-001 -1.4016341e-001  3.3018861e-001  4.5541174e-001  7.8665051e-001 -6.0562993e-001  6.5717905e-001  1.0389139e+000 -1.7182417e-001  1.1475665e+000  7.4410112e-001 -1.8245450e-001  5.0829277e-001  5.5487458e-001  4.5521892e-001  2.0150298e-001  1.0298637e-001 -1.8641200e-001 -6.7119816e-001 -2.2904959e-001 -7.5638903e-001 -1.8003386e-001  3.5485405e-001 -5.7907151e-001 -3.2080318e-001  6.6288960e-002 -7.9789547e-001 -1.3601003e+000
  5.5211884e-001  2.0193764e-001  3.3276807e-001  6.6864015e-001 -1.0071521e+000 -3.4508702e-001 -3.7968298e-001 -1.0697911e+000 -4.9906101e-001 -3.0526284e-001  1.7401050e-001 -5.4462036e-001  1.2862856e-001 -4.6602671e-001  2.6930412e-001  2.7126412e-001  1.0075154e+000  5.6906241e-002 -9.7903284e-002  7.3481541e-001  4.0419326e-001  2.8435697e-001 -3.1070680e-001 -6.2375563e-002 -9.0715894e-002  2.7433594e-001 -1.3643528e+000 -7.4631923e-001 -5.9302083e-001 -1.6017700e-001 -5.4936175e-001 -2.8879007e-001 -7.2460785e-001 -3.0470557e-001 -5.4921345e-003  8.8552622e-002 -2.4402844e-001 -4.8931536e-001 -1.6373138e+000 -1.3854032e+000 -1.3322453e-002  1.5034438e-001  1.4113086e-001 -5.4643393e-001 -1.8453663e-001  7.1722048e-001  8.7987757e-002 -1.0906317e+000 -3.0092116e-001  3.2587288e-001  4.9034891e-001  9.3100189e-001  1.9433603e-001 -7.3920100e-001 -5.7577535e-001 -1.4522406e-001 -4.9270838e-002 -1.4286037e-001 -4.9754134e-001 -7.3875997e-001 -5.4691161e-001 -4.0728023e-001  6.8160535e-001  1.6881731e+000 -3.5038445e-001 -4.0428203e-001
  8.7040539e-001  3.1300245e-001  8.8083193e-001 -8.5737524e-002  8.8579308e-002  1.3909633e+000 -1.8569495e-001 -7.8223286e-003 -2.8882628e-001  4.3588004e-001  8.4594472e-001  7.9398898e-001  3.5290425e-001  4.1511982e-001  3.0101719e-001  3.2648099e-001  2.7863309e-001  8.5642103e-001  7.7681546e-001  6.1358200e-002 -4.5277575e-001  1.4263900e-001  1.8523056e-001 -7.1872339e-001  4.1211692e-001  1.9359298e-001 -5.8810230e-002 -5.7510774e-001 -3.3412814e-001  2.6609371e-001  2.8072208e-001  7.3907350e-001  1.1570328e-001  5.4511041e-001  4.6414744e-001  2.2297226e-001  8.4391093e-001 -3.8375911e-001 -7.3267962e-001  1.1047019e-001  1.0380633e-001  2.3351322e-001 -5.6604303e-001  5.4389817e-001 -1.8326906e-002  3.4524980e-001 -6.0093162e-001  5.8344814e-003  7.2195641e-001  3.6138331e-001  6.4861246e-001  2.7666220e-001  2.3930627e-001  1.0076085e-001  8.2311943e-003  6.7967801e-001  7.8278422e-001 -4.1419013e-001  3.3498354e-001 -1.1628867e-001  1.1810819e+000  2.3333706e-001  1.8252564e-001  3.6651521e-001  1.9851264e-001  3.1512159e-001
  3.3790555e-001  1.1821924e+000  6.3845365e-001  1.1835476e+000  3.6610623e-001  9.3302987e-002 -2.0576260e-002 -5.2638141e-001 -2.3054393e-001  6.2956220e-001  1.7888601e-001  1.4080835e+000  5.6055574e-001  4.3854962e-001  3.5398416e-001  3.2930788e-001  3.7117407e-001  1.3376247e+000  8.2518921e-001  2.4936746e-001 -5.2904520e-001  3.1159551e-001  2.9631194e-001 -8.0959947e-002  6.2995504e-001  4.2461637e-001 -3.4132158e-001 -8.3958563e-001 -5.1030528e-001 -1.2576152e-001 -7.2856520e-002  2.3888454e-001 -7.6486653e-002  5.0252706e-001 -9.8442548e-002  1.8877671e-001 -8.3279106e-003 -3.3066272e-001 -1.0489331e+000 -8.8491360e-001  2.3216684e-001  4.3093800e-001  1.9645262e-001  1.3349228e-001  3.4937195e-001  6.3113731e-001  4.1296478e-001  8.5915243e-001  1.0918366e+000  5.4539417e-001  5.5811269e-001  1.6559310e-001  7.6127167e-002  3.2151885e-003  2.3681139e-001  3.4620650e-001  5.8927650e-001 -5.3309504e-001  6.5088951e-002 -4.7451503e-001 -3.9964911e-001 -7.0382821e-001  1.1754199e+000  5.5201595e-001  4.2150299e-001 -1.8121623e-001
  8.2331407e-001  1.1932302e+000 -2.8951077e-001  7.7683732e-001  1.9774951e-001 -1.0122423e-002 -5.8894845e-001  8.3365375e-001  9.2615126e-001  5.8979256e-001  1.0308471e+000  4.8261564e-001  7.5586366e-001  1.4498299e-001  2.9284173e-001  3.4091271e-001  1.1052474e+000  5.5234715e-001  7.2787009e-001  1.1173354e+000 -9.1358982e-001 -7.8596952e-001  1.5390171e+000 -9.4105514e-001  4.1292875e-001 -1.0557209e-001  8.5631318e-001  6.6007576e-002  1.2073289e-001 -1.9776038e-001  7.0382225e-001  9.2502194e-001  2.6687854e-001  5.5858569e-001  1.4517588e-001 -3.2815173e-001  1.5081105e-001  3.3627368e-002  2.8118673e-001 -1.0804680e-001 -4.9713971e-001  4.8472243e-002 -1.4710565e+000  1.5157795e+000 -6.0383469e-001 -4.8227316e-001  8.6610676e-001  5.8817487e-001  1.1051571e+000  2.2646575e-001  9.3990436e-001  5.2187070e-001 -3.0053224e-003 -1.0107987e-001 -9.8050000e-002  6.4303411e-001  8.5974484e-001  4.9039698e-001  8.9383081e-001  1.0799796e-001  4.9107888e-001  7.0482319e-001  5.8425041e-002  6.3597445e-001  4.6425735e-001  1.9160817e+000
  1.2530749e+000  3.0730913e-001  1.3268464e-001  1.8289276e-001  2.4848396e-002  1.0101923e+000 -2.3338140e-001  2.4253487e-001  1.5012622e-001  9.0341192e-002  6.3564406e-001  2.4990190e-002  3.3888605e-001  4.6730722e-002  1.8622189e-001  6.9711264e-001  4.0424008e-001  2.0489910e-002  2.0563036e-001  3.6708099e-001 -4.9068676e-001 -5.9989725e-001  5.3219661e-001 -4.1656797e-001  7.2536896e-001  2.6972636e-001  9.9853996e-001  1.1415253e+000  6.9027949e-001  1.0585081e-001  2.1291933e-001  5.3050017e-001  2.2285662e-001  1.0010961e+000  4.7839975e-001  3.6298138e-001  7.1128581e-001  1.4228724e-001  1.1258500e+000  1.4975190e+000 -2.9956104e-002  8.0378202e-001 -7.3865260e-002  8.1307244e-001  1.4471884e-001 -5.4171118e-001  1.4119754e+000  7.0728712e-001  3.8788763e-001  1.1235112e+000  5.4601185e-001 -6.2914720e-002  9.9141262e-002  3.2759456e-001 -3.8598978e-001  3.7273748e-001  2.0615651e-001 -3.9165725e-001  3.0816445e-001 -6.5608168e-001  3.5130473e-001 -2.3016158e-002 -7.9514553e-001  8.4504287e-001  2.2973211e-002  1.1053135e+000
 -6.3222542e-001 -3.5811108e-002  1.0349378e+000  9.8387095e-001  5.8863159e-001  1.0118398e+000 -7.1087541e-001  1.8002099e-001 -4.3690192e-002 -4.6482813e-003  1.6308043e-001 -9.0554653e-001  4.6782167e-001  2.8611666e-002  1.9344503e-001 -2.6788018e-001  5.6928792e-001 -1.2482343e-001 -7.4717740e-001  3.4168570e-002 -2.0651479e-001 -9.2582754e-001  2.3416752e-001 -9.7511950e-001  4.1324636e-001 -3.4766023e-001  7.0212991e-001  1.4440741e+000  6.0320087e-001  1.2969322e-001  1.2449187e-001  2.5294453e-001  8.0106382e-001  2.2507205e-002  4.5633028e-001 -3.4610857e-001  4.8745828e-001  3.0458367e-001  4.8763190e-001  2.8656531e-001  6.9998329e-002  2.2410492e-001 -3.1518862e-001  1.3257642e+000  1.3048550e-001  2.6086014e-001  8.3382008e-001 -8.6693490e-002 -3.7266331e-002 -4.9061990e-002 -1.0140808e-001  9.6536111e-002  3.8126789e-001  6.6905726e-001 -3.1302661e-001  5.5286501e-001  3.3364677e-001 -9.4070755e-002  9.6874974e-002 -9.9195516e-001  1.0852943e+000  6.3483754e-001 -1.9871216e-001  5.8398591e-002  8.0020577e-001  4.4754290e-001
  6.6035535e-001  2.0932368e-001  1.8971148e+000 -3.2739375e-001  3.2222187e-001 -2.2791000e-001  1.9462933e-001  4.0680155e-001  2.1748283e-001 -1.2310237e-001  8.0660293e-001  5.2491657e-001 -3.3900536e-001 -2.5820980e-001  1.8624209e-001  5.0731034e-002  4.6129218e-001  4.6047455e-001  5.7398356e-001  1.5026265e-001  1.8913511e-001 -3.7162188e-001  3.8023560e-001 -6.8786119e-001  5.6013066e-001 -7.7199867e-001  6.8854448e-001  3.8090556e-001  4.0200667e-001  6.5389799e-001 -3.5583279e-001  8.1675886e-002  5.3109221e-001  2.1956229e-001  6.0613633e-001  1.6897562e-001  1.0725371e+000  5.1144425e-002  1.7465549e-001  7.1922721e-001 -6.5079766e-001  3.3387846e-001 -1.9686255e-001  1.5107867e+000 -2.9813446e-002 -5.0238560e-001  1.0195407e+000  1.1731180e-001  8.2237769e-002  5.3273749e-002  4.6573382e-001 -5.3513096e-002 -2.1408602e-001  1.0545193e-001 -5.0350228e-001  6.7313258e-001  2.3914809e-001  1.9237333e-001  2.4577641e-001 -2.5180686e-001 -3.2797242e-001  3.3456078e-001 -7.2659408e-001  8.6870984e-001  2.8294018e-001  2.2764458e-001
  2.6655467e-001  1.0870951e-001  5.4573321e-001  1.8782988e-001  6.5506021e-001  1.2277086e+000  1.8708792e-001  3.1629794e-001  1.0604008e+000  1.6281651e-001  5.9043946e-001  1.8403862e-001  1.4842221e-001  3.4736954e-001 -1.6896372e-002 -1.9387684e-001  8.2849812e-002  3.9120445e-001  8.2941289e-001  3.8408802e-001  6.7964694e-003 -2.6649936e-001 -1.1108317e-001 -1.0859875e+000  6.4402029e-001  1.4396453e-002  8.3239535e-001  6.4365759e-001 -1.0501299e-001  9.7915949e-002  3.3416259e-001 -7.7517065e-002 -1.4518202e-001  1.6097542e-001 -7.7339426e-003 -2.0880310e-001  1.6361465e-002  1.3470754e-002  6.4277722e-001  7.1989064e-001  2.3419957e-001  4.9889254e-001 -2.9814886e-001 -2.8400406e-001  1.8656131e-002 -1.0783604e+000 -1.2276582e-001 -4.1096948e-002  1.3454128e-002  3.6670266e-002  1.4413083e-001  9.2554038e-002  3.1156240e-001  4.4383540e-001  2.7577374e-001  9.2481333e-001 -1.3417114e-001  3.2255952e-001  8.0364795e-002  6.4344704e-001  1.1151298e+000  5.5103839e-001 -1.1085145e+000  4.0069155e-001  1.0351769e-001 -5.0754925e-002
 -3.8505174e-001  2.5101099e-001  3.1390799e-002 -1.9694866e-001 -1.1901217e-001 -1.0841666e-001 -6.0031603e-001 -5.0956806e-001  4.0714178e-001 -9.0853977e-001 -3.5011934e-002 -2.3643334e-001 -9.5268646e-002 -9.9363034e-002  3.2550961e-002 -1.5463389e-002 -3.9971506e-002 -6.5043467e-001 -1.7009927e-002 -1.4555561e-001  3.7475654e-001 -6.8689830e-002 -9.2027144e-002  3.2337429e-001  5.4300417e-001  4.0411809e-001  3.3686254e-001 -5.0951274e-001 -3.2692812e-001  6.6000804e-002 -6.5968781e-001 -6.0406332e-001  5.7356711e-001  3.2195303e-001 -3.9733722e-001 -3.9650174e-001  1.3781128e-001 -2.5312231e-001 -8.6341889e-002  5.0372518e-001 -2.4325407e-001  4.0056229e-001  9.6009558e-001 -8.1278476e-001  1.5942824e-001  8.7607026e-002 -5.0171644e-001  1.3490418e-001 -4.3807950e-001 -1.5520581e-001  2.5452086e-003 -1.6253295e-001 -5.4920756e-002  1.9362553e-002  4.0297521e-001  3.6174152e-001 -6.3117876e-001 -1.4181579e-001 -7.7001904e-001 -2.8463529e-001 -4.6241809e-002 -8.0746235e-001  1.8834945e-001 -4.4303726e-001  5.1190033e-002 -1.2472186e+000
 -1.6814667e+000  2.6708306e-002  6.6284494e-001 -4.8492023e-001 -4.1757694e-001 -1.6256415e-001 -6.4770165e-001 -1.4447635e-001 -3.5037988e-001 -4.4018547e-001  1.9753284e-001 -3.5012662e-001  5.6472443e-002  1.1548464e-001 -2.4541796e-002 -1.7069447e-001  2.0472364e-001 -4.7804505e-002  5.4051259e-001  1.1588011e-001  8.5012370e-002 -4.5373818e-001  5.1661686e-001  3.0954982e-001  4.5875341e-001 -2.9259006e-001 -8.3102005e-001 -1.7059265e+000 -8.5818395e-001 -5.9908766e-001 -8.7494415e-001 -5.8748026e-001 -1.2106203e-001  2.0511730e-001 -3.6267388e-001 -1.1438975e+000 -8.3514023e-001 -7.6905612e-001 -6.1259906e-001 -7.6962246e-001 -4.5951800e-001  1.9608915e-001  4.2271194e-001  7.8346286e-001  4.6064388e-001 -4.6574165e-001  4.4534062e-001  2.9682431e-001  6.6813795e-001  5.8038284e-001 -3.1328286e-001 -1.5254554e-001 -5.7985601e-001  2.7257333e-001 -3.4948320e-001 -2.3161703e-001 -1.3829286e-001  3.4499819e-001  1.7603745e-001 -4.4045806e-001 -5.5469521e-001 -5.0071835e-001 -1.3402967e-001 -1.6009544e+000  6.1336915e-001 -7.2169653e-001
  1.3675040e+000 -8.7307289e-002  3.3121787e-001 -8.7655554e-001 -5.5690998e-002  6.9259464e-001 -4.0988128e-001  3.9049049e-001 -1.6627626e-001 -2.1821708e-001  5.2704007e-001 -5.0253909e-001 -3.1143868e-001 -3.3183562e-001  5.9671644e-001  5.9292334e-001  6.8056740e-002  2.8702501e-001  9.7803962e-002  6.8136658e-001  6.0373206e-001  5.3244507e-002  1.0757112e+000 -3.6586214e-001  6.9097800e-001  1.4474551e-001 -7.6051896e-001 -1.0326661e+000 -9.0156069e-001 -4.2224712e-002 -8.8003143e-001 -6.1226822e-001  1.2504550e+000  5.0172725e-001 -1.1282929e-002 -6.4845557e-001 -1.1288681e-003 -4.7808689e-001 -6.8947044e-001 -5.7890104e-001 -4.3560301e-001  6.2224544e-001 -5.9614301e-002  1.2260521e+000 -2.0856488e-002 -1.3510709e-001  1.9938257e-001  3.1624116e-001  2.2836356e-001  4.1583976e-001  4.0939722e-001  3.2864978e-001 -1.6618853e-001  7.1429069e-001  1.9130857e-001  9.6570537e-001  5.8662043e-002 -5.0040698e-001  5.0265922e-001 -7.6032789e-001  8.5846949e-001 -2.3812252e-001 -7.0440575e-001 -6.9649320e-001 -3.4319122e-001 -1.0044261e+000
 -1.2742699e-001  5.8411187e-001 -2.9563941e-001 -6.0919142e-001 -3.4081242e-002 -5.1840764e-001 -3.5533058e-001 -3.7640129e-002 -6.0763645e-002 -3.0284187e-001  1.8699810e-001 -9.5650523e-001 -4.0135943e-001 -1.3616528e-001 -2.7124939e-001  3.6680236e-001 -9.8317323e-002  4.0678809e-001 -3.3597370e-002  2.7455218e-001  6.0322833e-001 -2.5351872e-001  3.0694009e-001 -4.8139848e-001  4.7645129e-001 -5.0647204e-001  4.1187569e-002  3.8396412e-001  9.9435035e-002  6.1104483e-002 -4.4291971e-001 -1.1420387e-001  8.7059341e-002  1.1401702e+000 -2.0602427e-001 -3.9874015e-001 -1.4725767e-001 -9.8253752e-001  2.6122672e-001 -3.5789311e-001 -7.1557239e-001  7.5125225e-002 -1.0400221e+000  6.3405343e-001 -1.9700131e-001 -6.6162596e-002 -7.6534898e-002  5.6164585e-003 -5.8332730e-001  2.5348458e-002  6.1561688e-001  4.0053518e-001 -9.0318077e-002 -8.1102053e-002  7.7257319e-002  3.5228768e-001 -3.6798597e-001 -4.4069105e-001 -1.1173523e-001 -9.6618624e-001  4.6749063e-001  5.0005382e-002 -1.1093539e+000 -2.1751021e-001  1.5831303e-001  7.5001162e-002
 -2.8190354e-001 -3.1434253e-001 -1.4945448e-001 -1.3535724e+000  2.1528063e-001 -9.1132733e-001 -5.8752826e-001 -3.1283551e-001 -4.7626343e-001 -4.8332441e-001 -1.8297495e-001  1.8077014e-002 -6.1777431e-001 -6.2705909e-001 -8.7051962e-001 -2.2506000e-001  2.6287119e-001  7.2877128e-001  1.2051573e+000  5.5453711e-001  6.5545900e-001 -2.4664751e-001  2.0152524e+000  3.7337730e-001  4.0878795e-001 -2.2222102e-001  3.7740951e-001  8.9994953e-001  8.0450228e-001 -1.2682390e+000  3.3423525e-001 -4.9849940e-001  7.1399241e-001  2.1556917e-001 -8.2439409e-001  9.6712190e-002 -8.1453747e-001  5.1669392e-001  1.3688062e+000  5.6981049e-001 -9.4982474e-002  1.3166014e-001  3.6405896e-001  1.0769983e+000  3.1007812e-001 -9.8607066e-002  1.8481881e-002  1.4681831e+000 -1.3902067e-001 -1.8633098e-001 -4.4075264e-001 -9.3336490e-001 -9.8876912e-001  1.2486500e-001 -7.1776822e-001 -1.0582820e-001 -2.9377968e-001  3.3308371e-001 -3.7090459e-001  7.4894723e-002 -5.0574613e-001 -1.6539889e-001 -4.7612621e-001  4.7813141e-001  9.3157752e-001  7.8183699e-001
 -4.1113820e-001 -1.2495499e-001 -8.9776768e-001 -3.4197073e-002 -1.6932786e-001 -1.1672164e-001 -5.5591164e-001 -2.9863823e-002  4.7561413e-001 -1.5854764e-001 -1.7824662e-001  4.2914666e-002 -6.0615888e-002 -1.1397005e+000 -8.1103455e-001 -7.9725657e-001 -3.8419720e-001  5.6637804e-001  1.7535227e+000  1.5695102e-001  1.1983957e-001  2.1025003e-001 -1.0764111e-001 -5.6562877e-001 -1.5260391e-001 -4.3719758e-001  6.9602658e-001  8.1754522e-001  7.4524075e-001 -3.5612609e-001 -3.2160109e-001 -8.8457370e-001 -1.0495893e+000 -3.8700917e-001 -1.2711681e+000 -8.1343359e-001 -2.7583807e-001  5.1435374e-001  4.2014261e-001  7.0775581e-001 -3.4635477e-001 -6.7479557e-001 -3.0980217e-001  1.8782694e-001 -2.6844282e-001 -6.2939728e-001 -3.6909618e-001  6.7465467e-001 -4.6517480e-002 -8.1939383e-001 -5.8998012e-001 -5.3367303e-001 -6.3393448e-001  5.0469222e-002 -9.3231556e-001 -6.6093012e-002 -8.3921391e-001  8.3679212e-001 -1.3335116e-001  5.6494926e-001 -7.6702791e-001  2.1105893e-001 -1.2914360e+000 -6.5326620e-001  3.4196725e-003  5.4449247e-001
  5.5481612e-001 -5.9428264e-001 -8.2790512e-002 -2.9385464e-001 -1.1654714e-001  4.5581099e-001 -4.4111456e-001 -4.1205888e-001  4.4117116e-001  1.1222295e-001  4.5578632e-001 -1.2112013e-001  3.6374037e-001 -2.9865329e-001  9.5384498e-003 -1.1679339e-001  6.1816750e-001  4.7425743e-001  1.1129148e-001  5.3527939e-001  7.1542479e-001 -2.2771341e-001  3.2287966e-001 -3.1294616e-001  1.4402681e-001 -8.7556336e-001 -5.2854734e-001  4.3723935e-001 -5.6875177e-002 -2.9418415e-001  2.4646612e-001  1.2145389e-001 -1.5884563e-001 -1.6454861e-001 -2.7011055e-001 -2.3762175e-001 -2.4121922e-001 -3.2030563e-001 -7.4361203e-001 -5.5956222e-001 -7.3231901e-001  1.6158069e-002 -5.7735248e-001  1.0215091e+000 -4.9849436e-001 -2.7336781e-002  6.2886703e-001 -5.5766350e-002 -1.3645210e-001  3.9352991e-001 -1.8613321e-001 -4.3780974e-001  1.5668909e-001  1.6719397e-001  4.2350101e-001  1.3571863e-001  1.7670707e-001 -1.2339428e-001 -1.7485061e-001 -3.8659543e-001  4.0821884e-001 -2.2404681e-001 -5.2243696e-001  8.2579644e-001  3.1654121e-001 -3.1520305e-001
 -4.9955932e-001  1.9497991e-001 -7.8132515e-001 -7.3674817e-001 -5.6865756e-001  1.6670310e+000 -9.7859574e-001 -4.7689425e-001 -5.1107706e-001  6.7354285e-002 -5.9787471e-001 -4.8581582e-001 -2.2793886e-001  3.7867981e-001  3.8281611e-001  3.4340658e-001  4.3150178e-002  6.2026583e-001 -1.2760485e-001  4.0998671e-001 -5.8213474e-001 -2.6088596e-001 -1.2033295e-001  9.1949266e-003 -1.3195040e-001 -9.4508217e-001 -1.0887320e+000 -1.1879525e+000 -1.3616764e+000  6.4856097e-002  7.1632895e-001  3.2834887e-001 -4.4012384e-001 -7.0805725e-001  4.5425600e-001  5.2672456e-001  4.1769070e-001 -6.9145413e-001 -4.7048904e-001 -4.8743346e-001 -4.0711521e-001 -2.4980586e-001 -8.9762523e-001 -4.5452059e-001 -5.3462502e-001 -2.9392764e-001  2.8247511e-001 -3.9820299e-001  3.2797198e-001  3.6509341e-001 -5.5289186e-002 -1.0282434e-001  2.6524043e-001  5.9995348e-001  1.0186817e+000  4.5512350e-002  1.6755996e-002 -3.7022478e-002 -6.1137972e-002 -8.8635981e-001  7.1640817e-002  2.8446789e-001 -3.7658699e-001 -7.6563026e-001  8.8522448e-001  1.4979434e-001
  4.8636770e-001  6.3305031e-001 -2.0146231e-001 -2.6224930e-001 -4.4555703e-001  3.4931682e-001 -2.3731273e-001 -7.5307304e-002 -4.0566124e-001  3.7372230e-001 -1.4537836e-001 -4.1937761e-001 -2.3843857e-001 -2.0014777e-001  4.9409176e-001  4.8263086e-001  3.2896958e-001 -3.0925748e-002  5.5946438e-001 -1.7003695e-001  7.0691054e-001  1.7774665e-001  3.6507790e-001  6.6921020e-001  1.4413755e-001 -6.5132554e-002 -3.6869090e-001 -2.8108814e-001 -1.0350798e-001  1.9829299e-001  1.1440361e+000  8.3520384e-001  7.5508184e-001  4.0192077e-001  3.3657500e-001  8.4985293e-001  2.6274605e-001 -8.9904978e-002 -7.8662457e-001 -8.0800325e-001 -6.1935444e-001  1.1569362e-001  4.6445562e-001  4.9701927e-002 -6.2522402e-003  1.0553746e+000 -2.7096303e-001  1.0352634e-001  6.5224057e-002  7.2165346e-002  3.3231459e-002 -1.4123084e-001  2.0968657e-001 -1.3293867e-001  3.0327011e-001  5.2455885e-002 -2.8014644e-002 -4.3166222e-001 -1.4075616e-001 -6.3275686e-001 -5.0944557e-001 -5.2013727e-001  8.6894030e-001 -2.5769059e-001  1.6789129e-001 -3.4477243e-001
 -7.6134415e-001 -1.1470695e-001 -8.1501466e-001 -4.7505046e-001  4.6618418e-001 -1.2730048e+000  3.5388871e-001  4.4783496e-001  2.7210025e-001  8.4086171e-001  3.2645964e-001  9.5386194e-001  4.7211041e-001 -2.3612392e-002 -3.7187426e-001 -9.8171992e-002  3.7179499e-001  9.8280900e-001  8.1929310e-001  7.4637400e-001  1.3460998e+000  2.7747773e-001  3.2635518e-001  1.1331876e+000  5.0990209e-001 -4.7908150e-001  5.2309697e-001  6.4636856e-001  6.6274265e-001  2.5252049e-001  7.1123049e-001  1.0888434e+000  1.6720718e-001  7.3127176e-001 -1.0233277e-001  2.2391766e-001  1.1574842e-001  5.1698575e-001  5.8668208e-001 -1.3729300e-002 -4.7144177e-001  1.3003472e-001 -4.0928463e-001  7.6399526e-002 -1.0914204e-001  6.0175853e-001  2.3221337e-001  1.2081913e+000 -3.1939678e-001  3.6220822e-001 -5.5613306e-001 -7.2145082e-001 -5.0666455e-001  7.1636135e-001 -7.8055218e-001  2.6022580e-001  1.0439005e-001 -2.2527011e-001 -8.4532015e-001 -5.3894168e-002 -8.9405748e-001  1.8657060e-002  7.4636888e-001 -1.8604475e-001 -7.8645037e-003  3.3139915e-001
 -2.9092923e-001  5.5983836e-001  3.0492742e-001 -5.7193739e-001 -1.2526586e-001 -6.2413770e-001  6.3494783e-002 -1.4021351e-001  1.5779589e-001  8.1544404e-001 -4.7370395e-001  1.5901865e-001  2.8219828e-003  1.4828240e-001 -1.7180389e-002  1.5659088e-001 -6.4215862e-001 -7.1544195e-001  1.7038035e-001  1.5552538e-001  3.3205294e-001 -5.4451980e-001  1.5338229e-001 -2.1124883e-001  2.4079228e-001 -6.8875720e-001 -1.8843188e-001  5.1011742e-002 -2.4281094e-001  1.9268486e-001  6.7255915e-002  3.1217154e-001  5.8077806e-001  2.6667347e-002  3.7711702e-001  3.3635604e-001 -5.8088065e-002  4.4422663e-001  2.9537341e-001 -3.9248774e-001 -6.8687214e-001  5.6166379e-001 -1.2655120e-001  4.8740181e-001 -3.0265669e-001  2.5260664e-001 -2.5238151e-001 -5.3560711e-002 -5.3534702e-001  1.1969302e-001 -2.5518824e-001 -7.3040578e-001 -2.7502872e-001 -2.5516851e-001 -1.1968248e-001  2.0113147e-002 -1.3839228e-001 -1.1089648e-001 -5.0451929e-001 -3.5179231e-002 -8.0023866e-001 -3.1289743e-001  6.7352976e-001 -2.2113963e-001 -3.6747879e-001 -3.6320413e-001
  9.8276767e-001 -6.5712535e-003  1.0945609e+000  3.7956866e-001  1.5825664e-001  8.0782377e-001 -2.3336039e-002  2.6274830e-001 -8.3637382e-002 -1.5775713e-001 -6.4143308e-001  4.5352942e-001 -1.0403840e-001  5.0918413e-001  6.7444102e-001  7.8264292e-003 -5.5011319e-001 -4.2852786e-001 -7.3717194e-001 -3.8618658e-001  2.2042228e-001 -3.3443194e-001  1.5810895e+000 -2.0341447e-001  1.0701132e-001  9.2179043e-005  1.0072479e-001 -9.1442216e-001  1.9093467e-001  2.2537525e-001 -1.7824673e-001  4.6055299e-001 -5.6981643e-001 -5.9013336e-001  4.6885849e-001 -1.0396292e-001 -1.5808449e-001  5.8183326e-001 -4.5132360e-001 -3.5441296e-001  2.8678587e-002  1.1052050e+000  7.2901558e-001  2.7488257e-001 -2.0161142e-001  6.1096080e-001  4.7347226e-001 -2.4741017e-001 -2.7502702e-001  6.9353835e-001 -9.1754606e-002  9.8003480e-003  2.1467920e-001  7.4529365e-002 -1.6110162e-001  1.6922918e-001  3.1818682e-002 -2.2095775e-001 -2.7211741e-001 -3.9322399e-001  4.4823389e-001 -5.4108480e-001 -5.2455346e-001  8.4242717e-001 -7.8917119e-001  2.4489360e-001
 -1.3422814e+000 -8.4822674e-001  1.4427953e+000 -2.3732225e-001 -7.8254155e-001  5.0979207e-001 -4.7786436e-001 -6.0429871e-001 -4.9032834e-001  4.4273089e-001 -6.2921345e-001 -2.4357883e-001  6.4290015e-002 -3.3372353e-002 -6.5445186e-001  6.2584242e-002 -3.6155998e-001 -1.5382303e+000 -1.3213309e+000 -8.1779418e-001 -5.5496122e-001 -7.5049173e-001 -4.8006054e-001 -1.4953982e-001 -1.0217811e-001 -3.4918100e-001 -3.4741347e-001 -1.0062998e+000 -4.5258392e-001  3.1527946e-001  8.7996032e-001  3.4599858e-001 -2.8079022e-002 -3.2322291e-001  6.9181228e-001  1.1017972e+000 -6.7896818e-001 -3.2423530e-001 -7.1886677e-001 -6.1866989e-001 -3.0331907e-001  4.8818093e-001  4.0476822e-001 -6.1797486e-001 -2.3303373e-001  8.3266473e-001 -1.2775292e-002 -7.5883753e-001 -5.9145621e-001  8.1452540e-001 -4.6488829e-001 -7.5142306e-001 -5.4700019e-002  3.3240204e-001  8.0096763e-001 -1.0391938e-002  1.5268320e-001 -1.7011747e-001 -2.8230427e-001 -5.2512858e-001 -8.9771798e-001 -5.3859255e-001  3.8177168e-001 -8.8366684e-001 -5.0896345e-001 -3.2132297e-001
 -4.9042236e-001  6.1279143e-001 -9.6591478e-001  1.6912208e+000 -6.8673207e-001  3.6859586e-001 -2.0916321e-001  1.1346665e-001 -7.9492579e-001  7.7432809e-001 -8.3108319e-001  3.4406432e-001  1.7494555e-001 -2.1992691e-001 -6.4388277e-001 -1.0993049e-001 -3.3802533e-001 -9.6824666e-001 -1.5057421e+000 -1.1055288e+000 -6.4834585e-001 -1.4719487e-001 -9.7109288e-001 -5.5352149e-001  3.8355337e-001  2.5919374e-001 -4.0595445e-001  1.7498645e-001  5.5947553e-002  2.5608403e-001  1.0890116e+000  1.0538591e+000 -1.0312538e-001 -2.3493552e-001  1.2286512e+000  1.9016515e+000  1.2380849e-001  4.0839981e-001  1.8904494e-001 -2.1271304e-001 -3.5161991e-001  3.0475028e-001  5.0845950e-001 -8.7410259e-002 -6.6135896e-001 -1.8324770e-001 -1.3464828e+000 -1.0983012e+000  4.0103824e-001  1.0799230e-001 -2.9006360e-001 -3.1799552e-001  6.7022955e-001  8.6986963e-001  2.9682111e-001 -5.7854298e-001  2.2394917e-001 -2.9996030e-002  7.4354445e-002 -2.4932918e-001  2.3095850e-001 -5.2403239e-001  8.1850967e-001 -8.8775324e-001 -6.9791138e-001 -9.7964810e-001
 -1.3465783e+000 -2.3931659e-001  2.8018798e-002  1.7010236e+000 -3.9136180e-001 -1.7628258e-001 -1.2279826e-002 -8.9773796e-002 -7.9870401e-001  9.2602560e-001 -9.1811054e-001 -2.8964557e-001  1.3769208e-001  3.1781317e-001 -7.1662249e-001 -1.9194964e-001  4.7537232e-001 -5.7515788e-001 -5.1635849e-001 -4.8938935e-001 -6.6437723e-001 -2.0166312e-001  4.2016163e-001 -2.5543463e-001  3.0788615e-001  3.4411544e-001  5.8909244e-002  7.8445271e-001  4.3592098e-002  9.1172571e-001  1.0936033e+000  1.0115813e+000 -1.1003367e-001 -6.2242649e-001  1.2282268e+000  1.0257333e+000 -4.6438053e-001  4.0790624e-001  8.8559909e-001  3.6793525e-001 -1.0965901e-001  4.0668570e-001  6.1228034e-001  7.1635039e-002 -7.6326935e-001  5.0458197e-001 -2.6463247e-001 -4.2211181e-001  1.5839039e-001  3.0219083e-001 -2.4018219e-001 -6.2817597e-001  8.5271861e-001  4.2221772e-001  3.6733504e-001 -9.4854552e-001  3.4723411e-001  3.6156001e-001  2.7004841e-001  3.6882964e-001 -9.9396133e-002  4.5343345e-001  8.2869037e-001 -9.8848535e-002  6.4772025e-001 -4.1582256e-001
  4.7870100e-001  7.0157973e-001 -1.1328308e+000 -7.5053776e-001 -2.2195939e-004  2.8242941e-001 -4.2574383e-001 -3.8463242e-001 -1.7853798e-001 -3.0218715e-001 -2.3185369e-001 -4.6234645e-001  1.3435961e-001  3.8385278e-002  9.1758708e-002  3.3871720e-002 -1.0252483e-001  3.7462124e-001 -7.1000867e-001  4.6911360e-002  1.1029545e-001  1.3268862e-001 -1.0832432e-001 -6.0014964e-001 -3.2223332e-001 -4.8675509e-001 -1.5318850e-001 -1.2884475e-001 -2.8463185e-001  2.2625620e-001 -1.3936522e-001  2.3384826e-001 -4.8659011e-001 -7.1283277e-001 -1.4350519e-001 -3.4107820e-001  3.1680054e-001 -3.5230170e-001  5.3649486e-002  4.2997669e-001 -5.7430013e-001 -2.9548623e-001 -7.3102431e-001 -3.3832859e-001 -4.7600730e-001  4.6634442e-001 -4.9874265e-001  2.5625580e-001  7.1126819e-001 -5.4810172e-001 -2.9795144e-001  1.9251214e-001  5.9868318e-001 -1.9398363e-001 -6.8363733e-001 -5.7741313e-001 -2.1119323e-001 -1.5004881e-001 -3.9880918e-001 -4.8718112e-002  4.4023627e-001  3.4289728e-001 -1.2487439e+000 -1.3327169e+000  5.0489964e-002 -5.0677077e-001
 -1.5470948e-001  4.8709964e-001 -4.7258896e-001  5.2347541e-001  4.2150900e-001 -7.0963894e-001  2.0391100e-001  2.4731240e-001  1.1072739e-001 -3.7971396e-001  1.9984332e-001  8.0634237e-001 -3.8725097e-001 -1.5249435e-001  2.8333514e-001  1.7243475e-001 -6.4357936e-002  6.7980981e-001  1.5740557e-001  8.8543920e-001  3.5102187e-001  5.6842360e-001  2.0144450e+000  3.5926570e-001  2.7926387e-001 -3.6456529e-001  8.5185539e-001  7.8372470e-001  7.0918294e-001  5.6237832e-001  4.7675826e-001  9.7752226e-001  9.0558912e-001  7.8550583e-001  7.0368224e-001  2.2685020e-001  8.6238515e-001  5.9125128e-001  8.5090009e-001  8.7941513e-001  1.0917962e-001 -1.2997450e-001 -2.8507526e-001  1.7196058e+000 -1.8742261e-001 -3.9284625e-001  4.5753822e-001  2.9142819e-001  9.9834998e-001  7.0542900e-001  2.3049103e-001 -1.4279475e-001  3.6122553e-001 -3.6191148e-001 -5.1406420e-001  4.5247845e-003 -1.5619503e-001  2.3220501e-001  3.8728374e-001  5.3624841e-001  6.1576477e-001  1.0348683e+000  6.7976292e-002  6.5064530e-001  3.3103260e-001 -5.7814548e-001
 -3.1888753e-001 -3.8180064e-001  5.0852298e-001  6.9589936e-001  4.1988643e-002 -7.4810157e-001 -6.9007234e-002  9.9920671e-001 -1.7538751e-001  2.3429033e-001  1.5532933e-001  9.3448418e-001 -2.0319410e-001 -3.7715462e-001  5.6536804e-002 -5.4638952e-002  2.5866585e-001 -1.7498444e-001  2.0763526e-001  4.2355839e-001  1.1725690e+000  5.1973183e-001 -4.6844470e-001 -1.2396417e-001  2.6617742e-001 -1.2566333e-001  1.1605450e+000  1.1289324e+000  7.6509250e-001  6.5353110e-001  5.2584534e-001  5.4468915e-001  9.8018494e-001  1.3529245e+000  4.0837169e-002 -2.9372292e-001  8.0942897e-001  4.7888405e-001  3.9557417e-001  5.9828990e-001 -1.8236934e-001 -5.4475947e-001  2.9619929e-001 -3.5273268e-001  1.7266204e-002 -5.1383020e-001  4.2794253e-001 -2.0429722e-001 -9.4217161e-001 -2.0402307e-001  2.5858067e-001 -3.9955220e-001 -4.8187549e-001 -5.7351763e-001  1.2678315e-002 -1.1470904e-001 -3.2610325e-001  4.1329052e-001  2.8347298e-001 -2.1415278e-002 -2.5169517e-001 -1.4986960e-003 -1.0796766e-001  5.9948883e-001 -4.1453971e-001  3.8293076e-001
 -7.4065955e-001 -1.5741708e-001 -1.0513515e-001  1.6195810e-001  4.1050431e-002 -2.7531942e-001  2.5807284e-001  5.7392304e-001 -4.3324249e-001  2.1210448e-001 -3.7815191e-001 -6.3362735e-001 -2.1035907e-001 -5.4200160e-001 -9.9145968e-001 -7.4574140e-001  5.3580698e-002 -8.5701161e-001 -3.1494188e-001  2.9809174e-001  4.9695198e-001  1.0563471e-001  5.6816560e-001  2.2291249e-001 -1.1861592e-001 -1.6584304e-001 -3.6001819e-001 -9.4542382e-002  1.1415338e-001  5.3826151e-001  2.3930463e-001  5.5904631e-001  1.0835862e+000 -1.2003912e-001  1.2392715e-001  5.2556963e-001 -1.9036172e-001 -4.5881788e-001 -7.6433366e-001 -4.6435006e-001 -3.9482924e-001 -4.5711488e-001  4.1741339e-001 -1.2347095e-001 -7.8397522e-001 -1.8494292e+000 -5.4902711e-001 -4.7083391e-001 -1.0429369e+000 -2.2831585e-002 -4.5109241e-001 -4.0273556e-001 -4.6736531e-001 -1.7074345e-001 -1.0403081e-001 -6.9896851e-001 -8.0502590e-002 -2.2496593e-001 -1.9128412e-001 -1.9071950e-001 -8.2244089e-001 -3.9553325e-001 -1.5929438e+000 -9.5973601e-001 -5.2184876e-001 -1.2274308e+000
 -6.3871288e-001  2.7456411e-001  6.9377423e-001  8.7830001e-001  6.4496179e-002 -4.9396873e-001  4.5669818e-001  2.4498036e-001  2.0974786e-002  2.8492872e-001  2.6339276e-001 -2.6363250e-001  8.6782449e-002 -9.3191691e-002 -6.7152482e-001 -4.7905496e-002  1.1379709e-001 -1.2908850e-001 -3.3807273e-001  3.5121183e-001  1.2230662e+000  1.0516127e+000 -7.4135441e-001  2.5918610e-001  3.1587035e-001  3.0904963e-001  2.3490376e-001  2.6078916e-001 -2.2584227e-002 -5.3714578e-001  1.9493698e-001 -4.1636287e-001  3.8185013e-001  2.5291408e-001  1.2490524e-001  1.7275841e-001 -4.6003743e-001 -1.8733769e-001  8.8425472e-002 -8.4380020e-002  4.8502635e-001 -7.9670618e-002  7.3451898e-001  6.9981461e-002  3.9092743e-001  9.1125813e-001 -3.5897818e-002  7.7360101e-002 -3.2923583e-001  5.3271242e-002 -7.7925362e-001 -1.2147126e+000 -3.6614816e-002 -1.4210987e-001  8.2031896e-001 -1.1597533e-001 -2.0886893e-002 -5.3398390e-001 -8.7001713e-001  4.4403361e-002 -1.4453120e-001  2.9975338e-001  1.4202965e+000 -3.5503832e-003 -2.2330048e-001  1.0197807e-001
 -5.2602944e-001 -8.3336732e-002  7.0700797e-002  7.7241186e-001  3.5573513e-001 -7.0406677e-001  5.5842358e-002  5.8488863e-001 -1.9653597e-001  1.8744201e-001  4.6637119e-001 -7.6076388e-001 -1.0245327e-001  2.2389283e-001  1.3963826e-001  1.3995460e-002  1.8339495e-001  2.8048297e-001  3.1931702e-001  3.8035098e-001  8.6461812e-002  5.6413413e-001  8.4013988e-001 -4.9311317e-002  6.5848612e-002 -2.5469063e-001  3.9589566e-001  1.6500600e-001  2.5623514e-001 -2.1761562e-001  9.2280467e-002 -5.7244583e-001  2.7191523e-001 -7.5443500e-002 -3.2545970e-001 -4.7154168e-001 -2.6502360e-001  1.4402033e-002  1.2091498e-001  6.8438948e-002  6.2378994e-002  2.7339712e-001  5.6588917e-001  5.2710331e-001 -2.4591875e-001 -8.9586179e-001  2.9616243e-001 -3.5868008e-001  3.2791637e-001  1.5942284e-001  1.0426372e-001 -5.0639036e-002  6.6397165e-002 -2.9806394e-001  5.4296252e-002 -9.7878314e-002  4.0065353e-002  3.8195798e-001  1.8423161e-001  2.4345215e-001  4.2676909e-001  3.4066081e-001  5.2006543e-001  1.2504678e+000 -1.1596509e-001 -8.0357001e-001
 -3.3071279e-001  3.2022725e-002  1.5512881e+000  1.2713195e+000 -3.4933536e-002 -6.2789749e-001 -2.5597845e-001 -2.1462345e-001 -1.2256379e-001 -1.2716643e-001 -2.8576532e-001  2.7963935e-001  8.6952389e-002 -6.6170005e-002 -1.5380131e-001 -3.5014863e-001  5.5531067e-002 -8.5746736e-001 -4.4963863e-001 -1.4129656e-001  2.0728048e-001  1.6492926e-001  1.4974985e-001  4.5941131e-001  1.5309621e-001 -2.8092732e-001 -1.1036074e+000 -1.2710668e+000 -1.1835163e+000 -7.0373279e-001 -4.5886093e-001 -3.5627529e-001 -8.2653130e-001 -6.3700213e-001  2.1859024e-001 -3.9228276e-001 -8.5498124e-001 -7.7626985e-001 -1.1220526e+000 -2.7387308e-001  5.4762401e-001  7.0308934e-001  1.3558970e+000  4.7503729e-001  1.7687114e-001  4.0825853e-002  6.0050323e-001  4.1337792e-001 -9.0326058e-001  3.2979794e-001 -8.4598599e-001 -1.0785603e+000 -4.4001841e-001  2.3812647e-001  7.8374511e-001 -1.2847064e-001  2.5624677e-001  1.7353568e-001 -2.6126929e-001 -3.1108081e-002 -8.8638781e-001 -3.7818082e-001  1.2058174e+000  1.3638064e+000  8.8952849e-001 -9.1155655e-001
 -2.0611773e+000 -3.2549111e-001 -1.3083610e+000 -5.8087047e-002 -3.9049858e-001 -9.9597613e-001  8.6486815e-002  1.5116145e-001 -2.3944570e-001 -3.2894685e-001  1.4929443e-001 -6.2297785e-001 -7.5390215e-001 -6.4563312e-001 -4.9254173e-001 -1.6265136e-001 -3.3304360e-001 -7.2462937e-001 -5.9010026e-001 -3.4589037e-001  2.4239882e-001 -1.1801534e-001 -4.7219439e-001  5.3850592e-003 -4.8909449e-001 -4.8178777e-001 -5.1623958e-001 -4.8855185e-001 -3.8068134e-002 -1.5904859e-001 -4.8081595e-001 -3.6788395e-001 -5.6412671e-001 -5.2169293e-001 -6.7339738e-002 -1.3456680e-001 -1.5642267e-001 -1.2370641e-001 -2.1003518e-001  3.0990207e-001  2.7866539e-001  7.3751660e-002  7.4349570e-001 -9.1293914e-002 -8.8958115e-002  3.3891132e-001 -1.2580955e-001 -4.7505843e-001 -2.3590926e-001  5.1696505e-002 -5.3035782e-001 -8.0755953e-001 -6.0512477e-001 -4.0312322e-001  6.8153990e-001 -5.7305725e-001 -2.1223266e-001 -3.9353188e-001 -3.0805068e-001 -2.3049844e-001 -7.1366627e-001 -5.4772417e-001 -2.7038861e-001 -4.3873661e-001 -2.9727979e-001 -1.1817991e+000
  3.9278995e-001 -1.1960664e+000 -8.4378465e-001 -2.8005983e-001 -7.8749633e-001  5.7962585e-002  2.7707059e-001  8.3673664e-002 -5.6036516e-001 -4.8736597e-001 -3.3541469e-002 -7.8907081e-001 -8.6019157e-001 -5.7691670e-001 -7.4452838e-001 -4.8735041e-001  1.4282568e-001 -1.2124875e-001 -1.5240487e-001 -3.5470093e-001  3.7783662e-001 -5.1495552e-001 -6.9083472e-001  5.4631172e-001 -8.0696756e-002  9.4902339e-002 -5.8954217e-001 -5.9663476e-001 -6.5009247e-001 -5.8028685e-001 -4.4931947e-001 -3.2516722e-001  1.4787130e-001  1.5960700e-002 -1.1155377e-002 -1.5998137e-001 -7.7153926e-001 -7.7067468e-001 -7.5876693e-001 -1.5111295e-001 -6.7850388e-001 -6.7924567e-002 -2.3062683e-001 -4.8122107e-001  7.0818664e-002  1.5588417e+000 -2.2696584e-001  1.7286344e-001 -5.1074206e-001 -6.9621873e-002 -6.1224417e-001 -4.4325418e-001 -7.0744231e-001 -6.3069387e-001 -9.6697419e-001 -1.1237505e-001 -2.1470034e-001 -5.5946163e-001 -1.7141189e-001  4.0899267e-001 -1.7373716e+000  1.4485783e-001 -1.9500838e-001 -4.7729476e-001 -2.6892458e-001 -1.3868026e-001
 -2.5910041e-001 -7.2207268e-001 -1.2842552e+000 -7.2128014e-001 -1.0037026e+000  5.8032490e-001 -1.5432928e-001 -2.7977871e-001 -6.3858017e-001 -8.4071843e-001 -1.3177389e-002  9.1387099e-001 -3.3562092e-001 -7.1528255e-002  6.6213431e-001 -1.7344225e-001  2.2445717e-001  5.6716126e-001  3.9365238e-001 -3.8581002e-001  6.2365755e-002 -6.3924916e-001  3.0283532e-003 -1.9826299e-001 -2.8940432e-001 -7.4944168e-001 -4.5646086e-001 -5.8707307e-001 -7.4638494e-001 -3.4828741e-001 -1.5837590e-001  1.2029551e-002 -2.8689965e-001 -6.0143422e-001 -7.8003437e-002 -1.6053378e-002  2.6523593e-001 -3.1349035e-001 -1.8267108e-001 -8.1695157e-001 -9.0091022e-001 -1.6701498e-001 -1.1291216e+000 -2.7144507e-002 -7.7650452e-001  3.6009770e-001 -4.4567137e-001  1.5292352e-001 -2.1036078e-001 -1.0520129e+000 -1.7649807e-001  6.7799612e-001 -2.0297658e-001  3.3715829e-001 -2.1604043e-001  4.2667110e-002 -5.2175194e-001 -2.5003261e-001 -3.1694861e-001  4.6424812e-001  1.2897013e+000 -4.7870809e-001  1.7671857e-001 -1.2459379e+000  1.1461444e-001 -9.1794364e-001
  9.6155682e-001  2.8726202e-001 -2.2032632e-001 -1.0226486e+000 -2.3653663e-002 -1.3068999e-001  5.0832015e-001  3.5830760e-001 -2.7267727e-001 -2.0663741e-001  1.3804165e-001 -1.0997680e-001 -1.4436047e-001 -8.0068100e-001  7.2495371e-002 -1.8707831e-002 -3.4431693e-001  4.8770486e-002  1.2549662e-001 -4.7619080e-001  9.2436859e-001 -2.2082536e-001  1.4415756e-001  5.9093989e-001 -3.0465999e-001  1.5205328e-001  2.4003274e-001  1.0544564e+000  1.4941334e+000  2.8793083e-001  4.2146371e-001  8.1292258e-002  1.4201658e-001 -2.6472882e-001 -2.3071567e-001 -5.6390355e-001  2.5772710e-001  9.8445187e-001  1.0090156e+000 -5.1374522e-002 -2.2850612e-001  5.6321550e-002  8.1648612e-001  4.3573137e-001 -3.6733082e-001  1.8552826e-001 -4.0009551e-001 -1.8922633e-001 -5.7932404e-001  3.1474328e-001  3.7392780e-001  2.2781124e-001 -6.7782760e-002 -5.8482910e-001 -2.1320381e-001 -2.5384526e-001 -2.1427415e-001 -6.4936604e-001  8.2748396e-002  6.8987951e-002  5.1869276e-001 -2.6179510e-001  2.0901020e-002  9.5895152e-002  7.8002548e-001  5.7344061e-002
 -6.0314425e-001  8.2908106e-001 -7.7254978e-001  3.9180637e-001 -5.4165876e-001  9.0362442e-001 -2.5154438e-001 -6.1806200e-001 -2.9097350e-001 -2.2848067e-001 -3.9772781e-001 -1.4815875e+000 -1.5090033e-001 -4.5773404e-001 -4.2707761e-001 -3.8225349e-001 -1.7853957e-002 -7.6588572e-001 -4.3715683e-001 -1.0733177e+000  8.2008751e-002 -6.2813881e-001 -1.4622898e-001  3.5615853e-001 -3.2972795e-001 -3.2433839e-001  2.9647710e-001  8.5948772e-001  1.1803359e-001 -2.3263309e-001  5.6846159e-001 -2.1529877e-001  4.8534813e-001  5.7814866e-001 -1.5656635e-001  2.2000257e-001 -3.0613097e-001  6.2048162e-002  5.6296437e-002  6.3631980e-001  3.7488821e-001  2.4672416e-001  3.3458773e-001  2.0856888e-001  1.3244390e-001  6.3761856e-001 -6.2196129e-001 -1.8519363e-001 -2.7489911e-001 -2.4924002e-001 -4.4751314e-001 -2.0489967e-001  3.0058631e-001 -9.3642262e-003  3.4548934e-001 -7.9312293e-001 -7.5315168e-002 -1.5249385e-001 -3.3893252e-001 -1.1369818e-001  2.3673749e-001 -2.7650753e-002  1.0568044e+000  8.2182429e-001  2.3151266e-001  7.2149520e-001
 -7.0593024e-001 -6.8056798e-001 -1.6730444e+000  2.8471574e-001 -8.4134401e-001 -6.9378041e-002  2.1814775e-002 -3.9863326e-001 -9.4462349e-002  4.2331395e-001 -2.0636339e-001 -5.1294676e-002  8.1214529e-002  3.3658106e-001 -7.2727824e-001 -4.3188589e-001 -1.3021535e-001 -4.2372115e-001 -3.0856928e-001 -1.1725908e+000 -1.3089999e+000 -5.4999596e-001 -1.4574565e+000 -5.7197210e-002 -7.2486712e-002 -1.9903704e-001 -9.4785971e-001 -5.7547333e-001 -1.4297497e+000  2.3230577e-002 -1.7832117e-001 -1.2736208e-001 -6.2747839e-001 -4.4199873e-001  1.9867233e-001  7.8603181e-001  1.6083792e-001 -7.1054314e-001 -2.1664999e-001 -6.0214011e-001 -1.9146373e-001  2.5492201e-001 -7.0191854e-001 -7.3231584e-001 -1.5503941e-001  2.7178096e-001 -7.9487300e-001 -5.1459693e-001  1.7532607e-001  3.2398904e-001 -1.2843744e-001 -5.9814772e-001  3.6787980e-001  1.2017033e-001  6.7533458e-001 -4.7371236e-001  2.2495023e-001 -1.6817933e-001 -2.2127678e-001 -7.6187689e-002 -3.5766258e-001 -3.4667142e-001  1.0002033e+000 -2.3258617e-001 -1.7150350e-001  3.6736824e-001
 -1.1956447e+000 -3.0129876e-001 -1.1974290e+000 -6.2446358e-001 -2.8493065e-002 -1.2212049e-001  2.9235625e-001 -2.2480212e-002  1.8276708e-001  3.7882439e-001 -3.5117970e-002  2.8887345e-001  7.6772129e-002  7.2429692e-002  2.7951206e-001 -6.7873691e-002  3.7349046e-001 -4.2198716e-001 -2.8090266e-001 -5.0051540e-001 -1.7247413e-001 -2.6020211e-001 -1.1454847e+000 -1.3113083e+000 -3.8383502e-001 -5.7823967e-001 -4.1257008e-001  1.0974125e-001 -1.0947235e-001  2.1283047e-001 -1.8046298e-001 -4.6425011e-001  4.4186630e-001  7.5651581e-001 -1.5059993e-001  3.7483194e-001  4.4031779e-001 -3.4513146e-001 -8.3889949e-002  2.4723045e-002 -3.9383326e-001 -3.9210206e-001 -1.9292154e+000 -4.7905313e-001 -5.3112124e-001 -6.0245512e-001 -6.3512090e-001 -9.8872742e-001 -2.1070226e-001 -2.3427365e-001 -1.7703004e-001  5.3616051e-001 -1.0375603e-001  1.2347198e-001  6.4112093e-001 -1.8192650e-001 -1.1261857e-001 -4.3085522e-001  9.6749988e-002  8.8117497e-001 -7.7939961e-001  5.9447096e-001 -7.2524776e-002  1.9601554e-001  2.6817493e-001  1.3660453e+000
  7.0386358e-001 -4.4944573e-002  5.3432483e-001  2.9076187e-001  6.4582485e-001 -7.0471170e-001 -5.1442585e-002  1.2185805e-001  7.9373042e-002  4.3322128e-001 -6.8256751e-001 -1.3160381e-002  5.0146373e-001  8.3609377e-002  9.7053800e-002 -7.1590815e-002  5.1990647e-001  6.4650840e-001 -3.0067228e-002 -4.9443081e-002 -8.6607327e-002 -2.2255953e-001 -8.7747563e-001  5.4428564e-001 -1.1162278e-001 -1.3714117e-001 -5.4898296e-002 -3.1923053e-001 -5.3657655e-001 -4.6409579e-001  2.5570494e-001  2.9982288e-001  1.4732978e-001  4.4005242e-001  6.0364420e-002  6.1953312e-002 -7.4331419e-002 -4.2364738e-001 -4.8206722e-001  3.9395520e-003  6.6668271e-002 -3.1875942e-001  1.2078214e-002 -2.8527724e-001 -2.7068107e-002 -3.8493430e-002 -6.9292334e-002 -9.2528128e-002 -5.9001763e-002  1.3696024e-001 -2.7138303e-001 -3.2464372e-001 -4.5990636e-001  1.5690219e-001 -1.0137071e-002 -1.0653068e-001  2.0754474e-001  1.9971842e-001  6.4583404e-002  7.2831671e-002  1.0700129e-001  5.1229722e-002  8.9148393e-001 -3.1688699e-001 -2.0808908e-001  3.4773228e-001
  1.3159933e+000  6.6458978e-001 -7.2945658e-001  3.9077158e-001  6.6336154e-001  3.9695989e-002  1.6497894e-001  2.8686176e-001  4.1710980e-001  7.1144254e-001  2.4495505e-001  6.0947426e-001  3.7065721e-001  3.4741624e-001 -2.5626975e-001 -3.6298602e-001  4.7636423e-001  1.7111113e-001  1.3813429e-001  1.1552832e-001 -4.6086826e-001  2.3895074e-001 -1.6694459e+000  3.8327771e-001 -1.6672470e-001  3.3280263e-003 -1.7647318e-001 -1.4982564e+000 -1.3746643e+000 -3.8061163e-001 -7.3980243e-002  3.3359359e-001 -1.1436227e+000 -1.1741693e+000  6.2187247e-001  8.0475132e-001 -6.4728051e-001 -7.1329593e-001 -6.8343792e-001 -4.0856825e-001  4.6251170e-001 -2.1624110e-001  2.2407725e-001 -1.6683848e+000  1.1697006e-001  7.2263913e-001 -1.1075272e-001  2.9979982e-001 -2.9294949e-001  1.7668188e-001 -4.5777677e-001 -3.4622120e-001  3.0220593e-001  8.6361394e-001  1.5186913e-001  2.4164575e-001  4.2476630e-001  2.8485892e-002  5.3851065e-002 -4.0493383e-001 -6.6293957e-001 -2.5236615e-002  1.1065550e+000  1.0221603e+000  1.1892136e-001  4.1392130e-001
 -1.1319165e-001 -1.8771756e-001  2.7614845e-002  6.8270059e-001  3.8661403e-002 -1.2932618e+000 -4.4269757e-001 -4.7554893e-001  2.7474306e-001  7.1317580e-002 -7.3456800e-001  7.1716680e-001  7.2332084e-001 -9.7269165e-002 -1.9800517e-001 -8.8978104e-002 -5.4225816e-001 -8.8641659e-001 -6.5380425e-001 -1.5644015e-001 -6.2236365e-001  4.7722026e-002 -1.2490368e+000 -1.2552773e-001 -5.4272645e-001  3.6823684e-001  2.8060779e-001  2.8999721e-002  4.1002614e-001  6.9158114e-002 -5.4103610e-001  1.5778139e-001 -7.1462369e-001 -5.1778154e-001 -3.5262355e-001 -9.5160251e-002 -5.0211260e-001  1.4763010e-001 -3.4985032e-001  2.8753668e-001  8.5950901e-001 -4.4897272e-001 -1.4186426e-001 -8.4021528e-001  2.2218223e-001  4.4186318e-001  5.1721022e-002  2.1927500e-001 -4.6646611e-001 -5.4487029e-002 -3.4584289e-001 -2.6761591e-001  2.2655312e-001 -1.9012776e-003 -5.7794270e-001 -2.7081171e-001  1.2762169e-001  3.3569832e-001 -1.2929238e-001 -3.9398404e-001 -4.4863679e-001 -2.8950342e-001  3.9044489e-001  4.7475322e-001  3.2725421e-001 -1.0109915e+000
 -9.2806119e-002  4.4136585e-001  9.2501673e-001 -4.7518784e-003  1.6588591e-001  4.6085995e-002 -1.8725656e-001 -3.9726528e-001  2.5567750e-001  3.0141937e-001 -1.6342015e-001  5.2629445e-001  6.5218770e-001 -4.3614021e-001  1.8549093e-001 -2.1358923e-001 -3.0056272e-001 -1.1519522e+000 -3.2056912e-001 -2.4847104e-001 -1.2724297e+000  5.5124932e-001 -8.8618388e-001  7.5690484e-001 -4.7038203e-001  6.6131777e-001 -2.4998012e-001 -1.4597355e-001  1.1430332e+000 -5.2843388e-001 -5.5946646e-001  2.5510588e-001 -5.0048593e-001 -2.0715955e-001 -1.8703201e-001 -6.0109168e-001 -2.3292297e-001  9.9910511e-001  3.9220386e-001 -1.5989312e-001  5.4835832e-001 -2.0590376e-002  7.0221195e-001 -7.3469464e-001  5.6029519e-001 -3.1258525e-001  6.0931827e-001 -2.3725691e-001  5.1590990e-002  4.9260943e-001 -1.8030766e-001  2.3598537e-001 -1.5336019e-002 -3.1091307e-001  9.8476316e-005 -1.8155305e-001  3.1956568e-001  7.6865684e-001  5.5945272e-001  6.8319688e-001 -1.3976109e+000  8.0804553e-001  2.8595667e-001  8.4486944e-001  1.6515785e+000  2.9877864e-001
  1.8535749e-001 -8.0727490e-001  5.0098002e-001  4.7566472e-001  4.4784850e-002 -1.9420601e-001 -1.0820168e-001 -1.2390767e-001  1.2213702e-001 -7.9215278e-001  3.2880214e-001 -1.3877600e-001  4.6451174e-002  6.0327052e-001  1.2195135e-001  3.0678314e-002 -4.1110279e-001  1.2999826e-001  3.3671336e-002  4.2580843e-001  5.0165708e-001  4.6902888e-002 -1.5228659e-001 -5.3976727e-001 -3.2384309e-001 -3.8072949e-001 -2.9112429e-001  3.1498286e-002  7.2561499e-001 -2.5281845e-001 -2.5303094e-001 -3.2471745e-001  2.3370456e-001  1.2999235e-001 -3.0386639e-001 -3.6390989e-001 -3.2149130e-001  7.3313630e-001 -2.7500448e-001 -2.0847146e-001  7.0645358e-001 -5.1482247e-002 -5.1303052e-002 -8.3703816e-001  2.5740003e-001  3.1933674e-001  5.8738944e-001 -1.4701478e-002 -6.6330529e-003 -2.0649188e-001  1.6829241e-002  4.2650374e-001  2.2623836e-001 -1.0134253e-001  4.1270803e-001  4.2799583e-002  6.7093283e-002  7.0588051e-001  5.2745041e-001  5.1444716e-002 -4.1932277e-001  4.3890471e-001 -2.4344583e-001  5.4247427e-001  5.6162151e-001  2.8207890e-002
  5.3342452e-001  2.8455213e-001  6.8836256e-002  1.1412473e+000  8.8215322e-001  8.0879566e-001  4.9735127e-001  1.3745223e-001  5.3314202e-001  2.1932758e-001  6.5335214e-001  2.2051701e-001  1.5443686e-001  9.9730535e-001  1.0119211e+000  2.4331911e-001 -9.7553922e-002  4.8158317e-001 -1.1092652e-001 -1.0486063e-001  2.9413103e-001  2.4615842e-001 -9.4469190e-001 -9.0342924e-001 -5.6604290e-001 -2.2274352e-001  2.7556361e-001  1.8153757e-001  5.8248595e-001 -5.2134844e-001 -4.7692048e-001  1.3639323e-001  1.0721687e+000  6.3349529e-001  4.3500081e-002 -8.0350213e-001 -9.3157070e-001  4.3347024e-001 -2.3500982e-001 -2.1724044e-002  1.4511834e-001 -2.4571014e-001 -2.0249843e-001 -5.3507493e-001 -2.3944272e-001  3.1783782e-001  3.6234735e-001  8.0663919e-002 -3.8190803e-001 -3.7684828e-001  3.8535887e-002  4.7887579e-001  8.4048294e-001 -3.5890605e-001 -8.8073799e-002  3.6887337e-001  7.7277653e-001  3.1825187e-001 -6.2928611e-002  6.7429279e-001  1.9904697e-001  7.8507256e-001  8.3185699e-001  7.1737811e-001  5.3772654e-001  1.0988406e+000
  9.3960612e-001 -9.5094937e-001  5.5009251e-001  1.1214206e+000  3.7754607e-001  8.4244506e-002  2.8329448e-001 -3.8365192e-001  1.9694662e-001  1.7415677e-001 -1.8298477e-001 -6.1177441e-001  2.7378709e-001  2.5198190e-001  3.9030583e-002  3.3617734e-002 -7.7378638e-001 -1.1584649e+000 -6.7060467e-001 -4.5882604e-001 -5.2248128e-001 -4.4284505e-001 -6.2787834e-001  2.5997477e-001 -5.3960906e-001 -6.3696662e-002  4.8209936e-001  6.0824031e-001  2.5136164e-002 -5.3970736e-001  4.8057357e-001  1.0404746e-001 -7.3862791e-001  6.8200007e-002  5.6811265e-002 -2.0761906e-002 -6.4202190e-001 -6.7524866e-001  6.8598222e-001  5.1821567e-001  2.5873990e-001 -1.7242544e-001  1.1753307e+000 -1.3501934e+000 -1.3128217e-001 -1.1831536e+000 -4.4548237e-001 -2.6586882e-001 -6.9571618e-001 -6.8772242e-001 -2.7210964e-001 -3.3023912e-002  3.5392401e-001 -7.4420720e-002  5.3834526e-001 -1.2344506e-001 -2.5289803e-001 -1.3089358e-001 -1.9287104e-001 -1.4458754e-001  7.0144509e-001  2.3321316e-002  3.7162687e-001  5.4811740e-001 -4.9198771e-001 -2.2878407e+000
 -3.8389904e-001 -2.1080794e-001  1.4155983e-001  1.1157298e+000 -3.1954939e-001  3.1549137e-001  2.0501734e-001 -2.4669359e-001 -1.8457828e-001 -1.5674213e-001  2.3217581e-001 -1.0025900e-001 -1.1801450e-001 -7.3932081e-002 -3.3213859e-001 -2.9357998e-001 -8.3631173e-001 -2.5502565e-001 -2.2353260e-002  3.8576115e-001  1.1058579e+000  9.9873434e-002 -5.2818999e-001 -3.0572323e-001 -7.3797299e-001  1.8675880e-001  5.5565726e-001  8.1768443e-001  1.2114426e+000 -4.1867966e-001  1.1891736e+000  3.6035853e-001  2.5469657e-001  4.8466595e-001 -1.5216488e-001  6.7197710e-001 -1.5212365e+000  7.7950172e-001  9.5387077e-001  7.9951712e-001  3.3904946e-001 -4.1661268e-001  7.0903437e-001 -1.6248115e-001  7.3557799e-003  7.3008061e-001  5.4667713e-001  8.4684661e-001  5.0779886e-001 -4.1342895e-001 -4.6720396e-001 -2.4672801e-001  3.9267149e-001 -3.2983708e-001  1.1858375e+000 -1.4465442e-001 -6.7332750e-001  1.0403970e-001 -7.2180051e-001 -1.3894219e-002  4.6117788e-001 -7.0104571e-001 -5.7138538e-001 -1.6018585e-001 -9.8665474e-001  1.5554093e+000
  1.0776772e+000 -3.2645590e-001 -1.2293734e+000  6.6399803e-001 -4.7463138e-001 -3.5791588e-001  2.7609584e-001  2.8443372e-002 -1.0251589e+000 -3.0208480e-001  3.5476980e-001 -1.1895630e-001 -1.0248023e+000  3.0002998e-002  4.1128070e-001  1.7938459e-001  4.4202735e-002 -7.2178097e-001 -2.2680732e-001 -3.9053864e-001  8.6431175e-003  6.0542299e-001  3.9437177e-001  1.0994006e+000  3.5597724e-001  4.6382373e-001 -1.5563258e-001 -6.6778360e-001 -5.8364361e-001  1.8356568e+000 -4.5641735e-001 -1.1877323e-001  3.7787062e-001  1.0841146e-001 -2.0359782e-001 -7.9299354e-001  1.6356149e+000 -1.9987794e-001 -5.0835977e-001 -2.7137382e-001  9.8801047e-001  3.0117373e-001  9.9489588e-001  1.4625090e-001  3.0164570e-001  8.2749571e-002 -2.2719658e-001 -4.2130326e-002 -5.2409780e-001 -3.2365077e-001  2.7524898e-001  9.4951787e-001  1.7128061e-001 -1.8716389e-002  6.9055359e-001  2.8370192e-001 -4.0657522e-001  2.6800109e-002 -1.4719702e-001 -2.5790239e-001  3.4844137e-001 -8.8921168e-001  4.7211412e-001 -1.2298500e+000 -1.1179137e+000 -1.0513567e+000
  6.6026708e-001 -1.4736248e-002  4.8417600e-001 -1.3832571e-001  7.6887668e-001  2.3886208e-001  5.4764568e-001  1.9115301e+000  4.2020926e-001  1.9585311e-001  5.1200691e-002 -8.4013313e-001  7.9248256e-002  9.4777356e-002  8.4802337e-001  1.0364941e+000  3.6510372e-001  9.2399404e-001  3.1157654e-001  8.4940264e-001 -7.3172137e-001  9.4968879e-001 -3.0925402e-001  2.1628593e-001 -5.6374292e-001  1.0050922e+000  7.5153675e-001  1.7163588e+000  2.2283348e+000  1.1746460e-001 -3.8798298e-001 -1.5709155e-002 -5.9457082e-001  1.5101512e-001 -2.4686350e-001 -9.2640711e-001  2.8531175e-001  1.2640111e+000  1.1269727e+000  4.4134388e-001  5.0798716e-001 -7.1500339e-001  1.2700858e-001 -2.0719009e-001  1.2231663e-001 -1.2963196e+000  2.3150217e-001 -5.0686116e-001  5.8359559e-002 -3.0888697e-001  7.7392324e-001  7.8564007e-001 -3.3289861e-001 -6.7542893e-003 -1.2155579e-001 -9.7924308e-002  1.1663094e-001  3.3993228e-001  1.4804344e+000  6.4428287e-001 -4.4258330e-001  1.1623216e+000 -6.2834107e-001  4.5106408e-001  2.1512859e-001  6.7919990e-001
 -5.8870051e-003  1.3914058e-001 -6.5105647e-003 -8.7753879e-001 -5.7246348e-001  9.7096418e-001 -2.5128076e-001  2.7522938e-001  2.0844007e-001 -6.6623209e-001 -3.0028255e-001 -2.7197009e-001 -2.5770996e-001 -1.1435293e-001  9.3511112e-001  4.8414137e-001  6.6855236e-001 -1.6485591e-001 -7.3605472e-001 -3.7428651e-003 -6.9177883e-001  6.4932598e-001  4.7122927e-001  3.4446035e-001 -8.6030240e-002  9.9036457e-001 -3.4353514e-002  4.5664741e-001  8.2870769e-001  8.8366692e-001  3.7872483e-002  6.6921775e-003 -4.5859912e-001 -6.0622876e-001  3.4135487e-002 -5.1653063e-001  1.1628054e+000  7.1632046e-001  3.0340419e-002 -2.2556120e-001  3.7791963e-001 -1.5676958e-001 -2.6906161e-001  5.7576937e-001  5.6274838e-001 -5.2294050e-001 -1.3650007e-001 -8.2202229e-001 -7.2129862e-001 -6.3441939e-001  8.6976332e-001  1.2075426e+000 -3.3186583e-001  8.1875642e-002 -7.5188996e-001  2.4588030e-001 -2.3391790e-001 -5.1296074e-001  2.7461516e-001 -5.8004596e-001  8.9454509e-001 -5.6189966e-001  1.2775971e-001 -5.5180211e-001 -1.1612014e+000  3.1661581e-001
  1.6431057e-001 -3.2633083e-001  1.4255590e-001  1.9382269e-001 -3.7884612e-001  7.0504311e-001 -1.5447059e-001 -8.3958022e-001  7.4759147e-002 -7.7459894e-001  2.6399637e-001  2.4375002e-002 -3.7022189e-001 -5.2421625e-002  5.4814052e-001 -2.8479432e-001 -2.3846416e-001 -1.0044228e+000 -7.6509766e-001  1.1941362e-001  2.9482880e-001 -1.2260635e-001  1.7340260e+000  1.8582839e-001  4.4274994e-001  6.8088371e-001 -8.8668945e-001 -9.0398336e-001 -6.7459304e-001  5.3689786e-001  6.3539878e-001 -1.0348079e-001  7.6619068e-001 -2.2312479e-001 -1.8963678e-001  3.0729389e-002  1.0809616e-001 -2.5771846e-001 -7.9263576e-001 -8.0920789e-001  4.5113858e-001  2.9660395e-001  2.1138911e-001  5.8567203e-001  6.6867826e-001  1.1759240e+000  3.0248715e-001 -1.4958440e-001 -4.2159581e-001  1.1087317e-001 -1.3863742e-001 -4.2374279e-002 -6.8219257e-002  3.0405122e-001 -3.9670345e-001  5.4024579e-001 -2.5949926e-001 -3.0126949e-001 -1.0234492e+000 -4.6142229e-001  3.9219690e-001 -5.7432824e-001  7.7692370e-001  7.0937891e-002 -1.2987909e-003 -3.3126803e-001
 -1.3089605e-001 -7.6434064e-001  1.1197936e+000 -1.6614785e+000  7.5453527e-001 -6.4710134e-001  2.9445371e-001  2.5578621e-001  3.8903586e-001  2.7236861e-001  3.1273108e-001 -1.9571811e-002 -4.9047706e-001 -1.3789994e-001 -1.0962939e-001  1.4582775e-001 -2.5857682e-001  9.7963841e-001  1.0752489e+000  3.5710704e-001 -1.0263039e-001  5.1316676e-001  1.7913299e-001  9.7486574e-001  3.3017986e-001  1.3157053e+000 -3.5427180e-001 -1.4718545e-001 -6.2178732e-001 -4.8589879e-002 -1.2650813e+000 -1.5293200e+000 -7.2813540e-001 -2.2178532e-001 -1.1641763e+000 -6.4706457e-001  6.3950875e-001 -3.3513094e-001 -1.7658179e-001 -3.1800819e-001  7.5413694e-001 -2.7615413e-001  3.3399146e-001  3.8509348e-001  8.1997731e-001  3.4791238e-001 -1.6482045e-001  3.6540307e-001  9.8332218e-002  1.2952314e-001  1.6131710e-001 -1.5759733e-001 -5.9985107e-001 -1.3475383e-001 -7.2948439e-002  3.6405299e-001  1.0720912e-001 -9.3308284e-002  1.9564542e-001  7.7626728e-001 -5.1717762e-001  4.0592534e-001 -8.9471249e-002  3.9568791e-001  2.3907721e-001 -3.6096532e-002
  1.7693600e-001 -1.5889886e-001  1.9929607e-001 -1.9764938e+000 -1.0527317e-001 -3.5440820e-001  1.0759422e-001 -5.4875746e-001  4.1779811e-002  2.2291128e-001 -2.4975690e-002 -6.4722994e-002  3.2168822e-001  1.7925461e-001  3.5973696e-001 -7.0542385e-002 -1.6794558e-001  3.0684195e-002  1.4532463e-001 -8.0985013e-002 -7.6026474e-002 -3.6239393e-001  4.2216043e-001  1.6761490e-001  2.9503128e-001  2.4763183e-001  2.1021337e-001 -1.0504273e+000 -1.1791982e+000 -1.5094992e-001 -6.1543621e-001 -4.7236476e-001 -1.9466813e-001 -7.3189586e-001  4.2400265e-002 -3.0199371e-001  9.4390492e-001 -1.0097998e+000 -9.6296936e-001 -1.5035220e-001 -1.9135621e-001  3.0666157e-001 -3.0720315e-001  7.1517305e-001  7.0673493e-001  5.1223604e-001  7.9897179e-001 -7.4559153e-001 -2.6083550e-001  4.1731453e-001  2.1085873e-001  2.9962740e-001 -9.9642345e-002 -1.3244428e-001  1.6802289e-001 -8.8545917e-002  1.4729978e-001 -2.8481377e-001 -4.7489861e-001 -4.8523249e-002  3.7089598e-001 -3.1863254e-002 -3.6619480e-001 -1.0414528e+000 -5.3345117e-001  5.1447299e-001
  1.0747519e+000 -6.4544809e-001  7.5064965e-002  7.9131551e-002  3.6852850e-001 -6.9827058e-001  4.1079151e-001 -4.2630532e-001  1.5800506e-001  2.5840198e-002  1.2528400e-001  4.5397543e-003 -7.9994670e-002 -5.0433909e-001 -1.6290711e-001 -2.1010430e-001 -7.8998989e-001 -7.5928316e-001 -5.6649335e-001 -7.4228315e-001 -5.5121729e-001  1.5290135e-001 -4.8001094e-001 -5.5568309e-002 -6.5860500e-001  1.9112855e-001 -2.7653858e-001  2.7008710e-001 -5.1993189e-002 -3.9740947e-001 -1.0438534e+000 -8.9570871e-001 -2.9770302e-001 -1.3547789e-001 -7.6136759e-001 -4.6880935e-001  9.9642294e-002 -9.7213191e-001 -4.8450459e-001 -5.3496774e-001 -3.5893576e-002 -5.4707299e-001 -1.9379901e-001 -8.3434526e-001 -5.5978081e-001 -1.0520638e+000 -3.6942640e-001 -5.9364467e-001 -4.8925803e-001 -5.7844369e-001  1.0841598e-001  3.3686942e-001 -4.3778867e-001 -6.8075930e-001 -6.4905724e-001 -2.3927353e-001 -2.9854707e-001  1.4497424e-001  1.0743338e-001  3.5802153e-001 -3.7440249e-001 -3.0602447e-001 -8.4950909e-001 -5.2323968e-001 -1.1222483e+000  5.8134703e-001
 -8.6099003e-001  3.9855653e-001  7.4953819e-001 -2.0156611e-001  1.3380954e-001  5.5221578e-001  4.2191934e-001 -2.9079217e-001  1.0756318e-001 -1.5755718e-001  3.5242943e-002  3.2959599e-001 -2.5816706e-001  7.0765711e-002 -6.8901940e-001 -2.1685623e-001  1.8549245e-001  5.4619538e-001  6.3880531e-001  1.6105594e-001 -2.4448527e-001  4.4913952e-001 -4.1434216e-001  6.3730558e-001 -2.1490009e-001  5.4392191e-001 -2.7339412e-001  7.4979797e-001 -3.6051335e-002 -8.5076356e-001 -5.0917156e-001 -5.8797036e-001 -4.0919709e-001  1.8228879e-001 -6.1460582e-001  3.3063797e-001 -6.9738501e-002  9.0059210e-002  9.0414469e-001 -1.0250976e-001  1.0049898e-001 -5.2380674e-001 -2.1920741e-001 -6.6968807e-001  1.1934464e-001 -6.9286127e-001 -3.2016981e-001  2.8212148e-001  7.2800681e-001 -6.3941164e-001  1.2409618e-001  1.6696231e-001  2.1256920e-002 -5.1095670e-001 -1.0443930e+000 -1.0418673e-001 -2.8430224e-001  8.3295483e-002 -8.9448960e-002  6.9782776e-001  4.1560897e-001 -1.0243087e-001  4.0436038e-001  1.9078264e-001 -1.9514523e-001 -1.8168345e-001
  1.4020377e-001  7.1589310e-001 -2.3301532e-003 -6.5441403e-001  7.3709442e-001  1.3670539e+000  1.6042000e+000  1.1064753e+000 -3.7215809e-001  2.8967554e-001  1.6643247e-001 -6.5332080e-001 -2.9198826e-001  3.3442364e-001  5.9132757e-001  6.4440800e-001  3.3945678e-001  7.7520212e-001  3.4085841e-001  6.9847665e-001  8.7495727e-002  4.5246685e-001  8.8879731e-001  5.7242875e-001 -9.3357354e-002  7.3774774e-001  8.5318534e-001  1.4276730e+000  1.9386388e+000 -1.3039859e-001  3.4084852e-001  3.1203956e-001  1.1223497e-001 -9.6531749e-002  1.5735515e-001  2.5825207e-001  2.5405228e-001  2.3562756e+000  1.3299740e+000  1.3294584e+000  5.3584096e-001 -1.7242826e-001  4.6247284e-001  5.2074845e-001  3.8296333e-001 -9.5354717e-001  1.8226110e-001 -1.1926050e+000  7.7111810e-001  1.8556207e-001  5.4498818e-001  4.6787841e-001 -2.1351053e-002 -4.5123890e-001 -4.1716148e-001  6.1552783e-002  9.2219706e-001 -1.5869558e-001  1.4002376e+000  6.5967762e-001 -2.5608925e-001  9.6816071e-001 -9.3262737e-001  4.7177289e-001  3.7296702e-001  4.2906923e-001
 -5.0124781e-001  4.9138975e-001 -9.1328598e-001 -1.0563603e-001 -5.6640905e-001 -4.9344130e-001 -1.1462028e-001 -4.3669122e-001  5.5642504e-001  3.2310077e-002 -1.5698545e-001  5.6914051e-001  4.4300354e-001  9.2879024e-001  1.4244309e-001  2.8204094e-001 -4.7975062e-001  3.8185871e-002 -1.4450660e-001 -5.0702358e-001 -5.6498852e-001 -2.2322596e-001 -3.7353327e-001  2.9092882e-001  3.0408685e-001  3.9896518e-001  2.5672627e-001 -2.8012113e-001  2.3178408e-001  3.9818595e-001  9.6992973e-001  5.6231857e-001  9.8298760e-001  5.3975137e-001  6.7155436e-001  6.2664433e-001  3.9333696e-002  7.7265263e-001  6.6813366e-001  3.0063208e-001 -4.5887576e-001 -2.1247291e-002 -2.4278868e-001 -7.5036873e-001  4.8870495e-001 -3.3350953e-001 -5.2431349e-001 -8.0985490e-002  1.1738061e+000 -2.1321038e-001  4.0402057e-001  3.3789043e-001  1.7570514e-001 -3.6973468e-002 -8.0441151e-001 -6.8264321e-002  2.9494442e-001  2.9998119e-001  3.1486208e-001  1.7075874e-001  1.5207594e-001 -8.2536323e-002  8.9535306e-002 -1.3763600e+000  4.7739430e-001  3.7506985e-001
  2.9944332e-001  4.5169190e-001  3.9768123e-001 -2.1973202e-001  1.1095402e+000 -4.0307303e-001  1.9668032e-001  9.2607355e-001  6.9207188e-001  5.3194303e-001  3.2472514e-001  1.1496194e+000  4.7788276e-001  8.6436623e-001 -9.2048954e-002  1.9467104e-001  3.0583200e-001  1.5328504e+000  6.2398222e-001  5.4056245e-001 -2.3223051e-001  9.7412836e-001  5.4521794e-001  6.0561060e-001 -1.3150669e-001  5.4686531e-001  4.5586177e-001  9.0284030e-001  9.5114193e-001  4.9989836e-001  5.8580866e-001  4.2271002e-001  6.4439186e-002 -3.6021809e-001  2.0710567e-001  9.7705801e-001  8.8668919e-002  1.3276583e+000  9.3362028e-001  6.8027411e-001  1.0000140e+000 -5.1666239e-001 -6.5736715e-001  1.7499505e-001  1.3342885e-001  1.5605320e-001  1.1140204e-001  4.8921752e-001  6.4440385e-001 -1.9267094e-001  5.9055466e-001  2.8836024e-001  6.9075514e-001  4.6479192e-001 -7.0127580e-001  2.0435442e-001  3.4032532e-001  5.1586740e-001  1.0742666e+000  6.8929375e-001  1.2844075e+000  5.6368274e-001  4.9196358e-001 -5.6864620e-001  7.4098671e-002  9.6357079e-001
 -2.0381270e-001  2.2902025e-001 -4.7884780e-001  1.6080100e-001 -6.4408683e-001 -1.9098413e-001 -3.9406439e-001 -2.7510247e-001 -2.0937373e-001  4.1446143e-002  6.4994696e-002  1.5336190e-001  3.8960994e-002  9.1189390e-002  2.8858837e-001  1.9327800e-001  3.3441265e-001  1.3600941e-001  1.5721430e-001  5.8555331e-001  2.9318925e-001 -1.0843948e-001 -7.4178484e-002 -2.0751985e-001  1.9269721e-001  7.6639769e-002 -5.9486562e-001 -8.6684878e-001 -7.0708410e-001  1.2037976e-001  2.0379348e-001  4.2451855e-001  2.0337501e-001  2.4824894e-001  2.1473824e-001 -2.2403558e-001 -9.0785994e-002 -2.9484439e-001 -4.0014522e-001 -7.5811922e-001 -4.4286133e-001  6.3729550e-002 -1.2506922e-002 -2.3437616e-002 -1.2480086e-001  6.2442562e-002  2.6064492e-001 -2.1131752e-001 -2.6875850e-001  1.3545814e-001 -9.6274930e-002 -5.0938791e-002  1.0479467e-001 -3.3195071e-001 -1.8650777e-001  1.3640979e-001 -1.5744937e-001 -2.4422630e-001 -3.8244360e-001 -3.5855427e-001 -2.1086056e-001 -5.2066063e-001  6.1972536e-001  4.2427335e-001  4.0438026e-002 -4.3129013e-002
 -1.1374843e+000 -1.0551558e+000 -6.5625965e-001  1.1655835e+000 -3.7637584e-001  5.3780116e-001 -2.9879140e-001 -3.4892541e-001 -6.8344603e-001 -9.8590094e-002 -4.5501119e-001  2.4833825e-001 -9.6049975e-002  3.4359310e-001 -3.5150767e-001 -1.4633834e-001  2.3756070e-001  4.8184154e-001  4.5260223e-001 -6.7349858e-001 -5.4761364e-001 -2.7844596e-001 -1.2829245e+000 -1.7578245e-001 -3.7126462e-001  1.0322869e-001  1.2096092e-001 -6.4391237e-003 -7.4540182e-002 -3.8940966e-001 -4.5269546e-001 -4.4135453e-001  5.9588092e-001  3.8144274e-002 -7.4352365e-001 -2.6289285e-001 -7.6151515e-001 -6.1933578e-001 -1.0081791e-001 -1.9416469e-001  1.2604515e-002 -1.1832815e-001  1.4647526e-001 -4.3856268e-001 -5.7730397e-001 -2.8637838e-001 -6.3423820e-001 -4.6985245e-001 -7.8095385e-002 -4.3108261e-001 -4.6196710e-001 -7.4995298e-001  2.2818648e-001 -4.7277969e-001 -1.2247275e+000 -7.8261924e-001 -5.5339716e-001 -5.0826281e-001 -6.0311520e-001  3.6461368e-001 -7.7289994e-001  4.8649407e-003  4.8468094e-001  8.5545349e-001 -3.5527926e-001  6.4990593e-001
  4.7528091e-001  6.3159368e-001  2.2895223e-001  8.0883214e-001  1.0857976e-001  4.4551827e-001 -3.2879202e-001 -6.2898098e-001  4.1737248e-001 -1.8010698e-001  3.3060360e-001  9.0845475e-001  2.3971612e-001  8.2705836e-001 -3.5730086e-001 -2.9431239e-002  6.4534510e-002  3.8162601e-001  1.8069108e-001 -2.9605964e-001 -4.8562300e-001  2.2163170e-002  5.0166566e-001  1.9938639e-001 -1.2605008e-001  2.3154947e-001 -5.5469925e-001 -1.4998102e-002 -4.9245693e-001 -6.6325434e-001 -2.4568058e-001 -3.0632687e-001 -1.0329242e+000 -7.6687935e-001 -4.3146665e-001  1.4856619e-001 -8.6456941e-001 -6.8124002e-001 -2.4717281e-001 -5.5938669e-001  3.4109800e-001  1.8740803e-001  7.4241922e-001  4.6145189e-001 -1.5840282e-001 -1.8750026e-001 -1.2167049e-001  4.7216959e-002  5.5016986e-001  2.3727630e-001 -2.0741354e-001 -6.0403473e-001  2.0468934e-001  5.5469015e-001  6.4907378e-001  1.0206214e-001  6.8626168e-002 -5.3758962e-001 -7.8344132e-001 -2.0770711e-001  1.8420418e-001 -2.5057269e-001  4.3932477e-001 -9.7997523e-001 -3.4612580e-001  3.5702628e-001
  9.1322748e-001  2.8483560e-001 -4.8395828e-001  4.4968691e-001  3.7967608e-001 -8.8045997e-001  4.7955838e-001  7.6094878e-001  4.8102523e-001  7.7913854e-002  1.3450082e-001 -1.0545634e-001  6.4881524e-002 -5.1185038e-001 -5.5332052e-002 -4.6383039e-002 -6.5021411e-002  1.3778838e-001 -4.4834929e-002  3.6726214e-001  6.7825568e-002  5.6046783e-001  4.9480999e-001  3.9744521e-002 -1.1968347e-001  1.0115561e+000  5.6187917e-002  3.5901280e-001  2.5279768e-001 -2.1900421e-001 -5.5273086e-001 -3.4017420e-001  4.5638722e-001  5.0930042e-001 -2.7760076e-001 -3.6625032e-001 -1.5393984e-001 -4.2808969e-002 -3.0694753e-001 -3.6602500e-001  3.7393191e-001  1.5346920e-001  7.2403889e-001  7.3007741e-001  7.7467611e-001 -4.4440962e-001  1.2056337e+000  2.6455154e-001  2.3754188e-001  2.5875404e-001  5.2018782e-001  9.3114805e-002 -4.1267667e-001 -1.4024154e-001 -7.8102617e-001  2.6675027e-001 -3.3536522e-002  4.8750784e-001  6.9810618e-001 -1.4738019e-001 -4.3411484e-001  1.8171022e-001  2.9105831e-001  4.4249375e-001  2.0967437e-001  3.1573508e-001
  8.9780903e-001 -1.3676081e-002 -9.6018775e-003  5.6925375e-001  2.8432140e-001  5.9900331e-001 -3.1101690e-001 -2.5312866e-001  3.0543864e-001  7.6417401e-002  4.3595432e-001 -3.8762299e-001  2.3836819e-001  5.4257791e-001 -2.6189082e-001 -1.0579950e-001 -4.1052127e-001  5.5534226e-002  2.1492914e-001  4.1109252e-001  2.4377481e-001  7.5613164e-001  3.8146730e-001  6.2009550e-001  1.3060698e-001  5.9768030e-001 -4.4973523e-001 -7.7108062e-001 -4.2526948e-001 -4.6027016e-001 -2.3619321e-002 -4.4115625e-001  1.0249124e-001  4.4369070e-001 -7.0644868e-001 -5.8618298e-001 -6.7789928e-001 -6.1659651e-002 -1.1052722e+000 -9.5880475e-001  8.1325774e-001  7.7527280e-001  2.0523663e-001 -4.4545923e-003  4.5740221e-001  1.2124009e+000  6.0585769e-001  4.8844760e-001  5.1173169e-001  1.6374459e-001 -2.8401327e-001 -3.4178716e-001  1.1131118e-002 -5.8254468e-002 -2.8639674e-002  2.6048631e-001  1.3629339e-001  9.2783420e-001 -3.1394625e-001 -4.3945757e-001 -4.8462916e-001  3.4496903e-001  1.0759921e+000 -1.0163228e+000 -4.3659338e-001 -3.0034592e-001
  4.3694176e-001  6.0813472e-001  9.5790050e-001  7.5749348e-001 -2.0318519e-002  1.0220829e+000  2.0412509e-001 -3.2195720e-001  4.5235771e-001 -1.5482401e-001  2.2672866e-001  9.3950112e-001  3.3964474e-001  7.3691967e-001  9.3945332e-002  6.3281926e-001 -4.1076466e-001 -1.2444923e-001  5.6154439e-001  6.3799706e-002  9.1014701e-001  1.3396022e-001  2.8137270e-001 -3.6240917e-001 -1.9457349e-002  1.8015194e-001  3.1945359e-001 -9.6526132e-002  2.4415271e-001 -2.8236822e-001  4.9430008e-001  1.5565541e-001  1.3735927e-001  5.3818857e-001 -8.9679536e-003  3.9186459e-001 -3.8448032e-001 -3.5766057e-001  1.5067871e-002  6.1077004e-002  1.7467160e-001  5.6683578e-002  1.0594320e-001 -1.8076049e-001  1.8477221e-001  4.1279452e-001  7.2019402e-002  5.6401667e-001  7.5693668e-001  9.5377634e-002  1.1900514e-002 -3.3291106e-001  4.3147926e-001 -1.0070690e-002  6.7312582e-001  3.2859587e-001 -7.4978272e-001  4.6062611e-001 -9.5253248e-001  3.8057815e-001  7.9508568e-001 -1.1133116e-001  5.9583630e-001  6.2204594e-001 -6.3307903e-001  6.8433912e-001
 -8.5021108e-001 -6.7840052e-001  8.3316365e-001  1.3902547e+000  4.7294533e-002  4.3086326e-001  4.0173812e-001 -2.0788345e-001  4.2212981e-001  2.3039395e-002 -9.6236686e-001  1.7662733e-001  2.4719398e-001 -1.6921072e-001  5.9497858e-001  3.0451033e-001 -2.1541087e-001 -1.4179058e+000 -1.0431951e+000 -1.7631842e-001 -8.7145723e-001 -1.5736900e-001 -5.7556935e-001  6.4939145e-001 -1.6057947e-001  3.5254104e-001 -6.9246675e-001 -1.5326184e+000 -1.6161814e-001 -1.0641154e-001  4.1115021e-001  2.4998048e-001 -3.5609788e-001  2.9829676e-001  7.0613548e-001  1.0082875e+000 -5.8620594e-001 -3.8183952e-001 -1.7153080e-001 -4.1393629e-001  6.7309873e-001  5.3869531e-001  8.9729964e-001 -8.3768759e-001 -2.7260200e-001 -3.9235939e-001  4.9586862e-001 -9.3878630e-001  4.1561398e-002  1.1250803e+000 -1.0843987e-001  4.1619087e-001  3.8884251e-001 -2.5905756e-001  1.3866384e+000 -6.4512637e-001  4.7275525e-001  7.1517991e-002 -5.0912155e-001  4.9183759e-001  1.2306302e-001  4.7348513e-001  1.1466827e+000  1.6731917e+000 -3.7846827e-001  1.1221389e-001
 -9.3515228e-001  4.1615642e-001 -2.6082096e-001  6.7377731e-001  3.2021750e-002 -9.5781595e-001  3.7874012e-001  4.2668554e-002 -2.9421407e-002  4.5121265e-001 -5.6626152e-001 -4.7791450e-001  1.5853955e-001 -4.3541560e-001  8.5664159e-002 -1.7062784e-001 -5.4310846e-002 -6.6825993e-001 -9.8656836e-001 -6.0075282e-001 -8.4126504e-001 -3.6495907e-001  2.4872184e-001 -7.3380068e-001 -1.8489577e-001  2.0945169e-001 -3.5021508e-002 -4.5522253e-001 -4.5926774e-001 -1.8342019e-001  9.3501114e-001  4.9188732e-001  4.6438014e-001 -2.4128923e-001  7.2460954e-001  1.0515674e+000 -5.9936041e-001 -1.9512824e-001  4.1689394e-001 -2.7099998e-001  2.1035799e-001  3.1621362e-001 -5.4876739e-001 -2.8666908e-001  1.5608367e-001 -7.6715865e-001  2.0615231e-001 -8.3673817e-001 -2.2144695e-001  1.0049949e+000 -5.0224435e-002 -2.3442689e-001 -1.9240975e-001  3.1099420e-003  8.6411345e-002 -6.6754435e-001  5.6151426e-001  4.5542641e-001  5.0101725e-001  2.6756857e-001 -5.7945129e-001 -2.0207494e-001  7.2829654e-001  5.1624135e-001  6.2028419e-001 -1.2023810e-001
 -1.1700390e+000 -2.3578069e-001  5.3075319e-002  2.2428434e-001 -2.9328014e-001 -6.3786828e-001  8.2587397e-002  2.6351773e-001 -6.8646221e-001  2.4212754e-001  4.5860913e-002  3.0030891e-001 -1.4535654e-001 -3.6435570e-001  2.8396968e-001  2.2487391e-001  1.3272109e-001 -5.9207658e-001 -7.4794034e-001 -7.9399398e-001 -1.0069755e+000 -2.2217541e-001  2.8644719e-001  5.7100968e-001  5.1201658e-003  3.0624388e-001 -1.5278799e-001 -1.1408699e+000 -9.3873821e-001  4.4024987e-001  1.2990223e-001  1.6844356e-001  8.1223636e-002 -3.1624102e-001  2.1230026e-001  5.0892606e-001  3.9761732e-001 -8.9404578e-001 -7.3962786e-001 -7.9531647e-001  3.7167300e-001  2.7834050e-001 -3.4145568e-001  9.5193828e-002  3.4327104e-001  1.0119985e+000 -5.3239831e-002 -1.9295515e-001 -3.1442527e-001  4.2943587e-001 -4.8377594e-002  3.4875975e-001 -2.8036392e-001 -3.4444320e-001 -1.4157892e-001 -7.4493811e-001  1.8295706e-001  3.2299767e-001  4.4166260e-001  1.9583205e-001  8.9578044e-001  1.5953542e-002  1.6928906e+000 -2.8010802e-002  5.7705733e-001 -8.8000428e-002
  3.5055816e-001  2.3241697e-001 -1.0193163e-001  1.0032709e+000  2.4452198e-001 -5.5483741e-001  4.4434737e-001  3.6301875e-001 -2.7531918e-002  4.3932749e-001  1.2114104e-001  6.1825124e-001  8.9794320e-001  4.9569951e-001  2.6547078e-001  3.3692042e-001  2.7068273e-001  7.1439186e-001  4.2864642e-002  1.0257173e-001 -5.9716318e-001 -3.2777762e-001 -4.2882333e-002 -2.0737781e-001  1.9315944e-001 -4.8559012e-001  1.9209150e-002 -6.2683255e-003 -2.5201640e-001 -1.2244301e-001  3.8968979e-001  2.1929083e-001  1.0328540e+000  1.7167188e-002  8.4546772e-001 -1.6625878e-002 -3.3702758e-001  2.1146997e-001 -3.5145202e-001  6.0575417e-001  2.8274191e-001  2.0551973e-001  3.2195560e-001 -9.3568928e-002 -4.1857039e-001 -9.9606556e-001 -5.8894309e-001 -1.0805741e+000  4.5512650e-002 -2.5901680e-001 -1.7093866e-003  5.4995603e-001  3.1372730e-001  3.8512356e-001  1.7269081e+000 -7.3905312e-002  4.8327277e-001 -1.2116704e-001  1.6496289e-001  4.7560900e-001  4.7081538e-001 -2.4141195e-002  1.9171839e-002 -3.5382576e-001  8.7874845e-002 -2.3783782e-001
 -9.2685711e-001  3.1436788e-001 -7.7194849e-001 -5.3315656e-002  7.6675939e-001  6.2971482e-001  3.9974437e-001 -6.0559955e-001 -5.0411152e-002 -6.1848983e-001 -6.8736011e-001  3.5739628e-001  1.9087283e-001  1.0491819e-001  1.9191308e-001  3.6890092e-001 -4.6540395e-001 -9.9885689e-002 -8.6877978e-002 -3.2850944e-003 -6.3531660e-002  4.0317180e-001  9.0333224e-001  2.6176571e-001 -7.3496659e-004  4.1926160e-001  7.6308772e-001  6.1954546e-001 -2.2199772e-001  2.9051867e-001 -9.1125316e-001 -1.1193082e+000 -4.6876348e-001 -2.4008079e-001 -4.6821019e-001 -3.8358927e-001  4.2202515e-001 -1.8873869e-001 -6.3280601e-002  1.1181391e+000  4.3431955e-001  4.4347923e-001 -2.4346972e-001  4.3071641e-001  6.0157717e-001 -3.3177314e-001 -4.4961942e-001 -1.5751581e-001 -2.1359755e-003  1.8529141e-001 -2.2011558e-001  5.5587412e-001 -4.3387466e-001  1.8478590e-001  6.8418931e-001 -2.5766075e-001 -5.0288955e-001 -1.2845029e-001 -6.9632445e-001 -1.9926417e-001 -6.2521045e-001 -3.4234994e-001 -2.3813373e-002  1.8281430e-001  3.5451114e-001 -1.8997959e+000
  2.2935081e-001  1.0456940e+000 -1.3364148e+000 -4.4461934e-001  7.4900193e-001  1.1896298e-001  7.5711698e-001  1.9019536e-001  8.9424067e-002 -1.4208034e-001 -4.2219768e-001 -2.0171681e-001 -1.1645032e-001  2.7084125e-002  1.0624125e+000  5.2980756e-001 -1.5040030e-001 -8.8109163e-001 -1.0052902e+000 -6.6673029e-001 -1.6643386e+000 -1.4783377e-001  3.2468264e-001  4.9588070e-001 -3.3275210e-001  4.4005975e-001  1.3274315e+000  2.0033216e+000  1.2828506e+000  8.2516628e-001 -1.1674779e-001  2.4295980e-003 -7.8072831e-002 -4.3379223e-001  4.4429714e-001  7.0563248e-001  7.4843750e-001  9.1293555e-001  1.6126256e+000  1.8284049e+000  3.4154750e-002  2.3890058e-002  3.0227212e-001  4.3873318e-001  3.2518805e-001 -1.2557116e-001  5.8294358e-001 -6.3285098e-001  2.8444958e-002  5.7094076e-001  3.1448080e-001  6.1652574e-001 -3.3264425e-001  5.8322815e-002  4.5801997e-001 -6.4638059e-002  3.2391508e-001 -1.0925833e-001  4.7976405e-001  2.0710164e-001 -6.2149879e-001  4.8129545e-001 -5.8815939e-001  3.7929475e-001  6.3076818e-001  8.1473524e-001
 -1.3306671e+000  6.5279752e-001  4.7637862e-002 -4.1236173e-001 -2.4236852e-001  3.4857316e-001 -4.1863746e-001  5.7107286e-001  7.0053068e-002  8.8368301e-002  9.1004126e-002 -1.3074508e-002  3.7050168e-002 -5.7464926e-001  1.6303289e+000  3.4324336e-001  4.6232897e-001 -5.7465326e-001 -7.5027802e-001 -5.0234872e-001 -6.5874044e-001  2.6161553e-001 -7.2220426e-001 -1.9403427e-001 -3.3960164e-001  2.5865044e-002  1.9704192e-001  5.9013879e-001  5.5170392e-001  5.6156920e-001  7.0331617e-001  8.9205461e-001 -2.3803363e-001 -4.1131604e-001  7.4089571e-001  8.8943023e-001  7.5396112e-001  2.3625153e-001 -4.5293999e-001 -1.6462769e-001  1.4852343e-001 -1.0202752e-001  3.0900886e-001 -1.7467932e-001  8.9208969e-002  1.2069269e-001  8.3528194e-002 -1.4943156e-001 -1.8142072e-001 -1.2183399e-001  5.1025522e-001  5.6366364e-001  1.7650430e-001 -1.1878371e-001  4.6789642e-001  2.7084371e-001  3.6454013e-001 -5.5018834e-001  7.7401779e-001 -1.0321847e+000 -6.6464023e-002 -1.5193816e-001 -1.1309171e+000 -3.1118436e-001  5.2639000e-001  3.0083168e-001
 -3.1660521e-001 -6.5497014e-002 -1.1254669e+000 -2.4226873e-001 -9.3744740e-002 -1.6256874e+000 -9.7395796e-002 -9.6000986e-002 -2.3160811e-002 -5.0579714e-001 -1.3599696e-001 -2.2261804e-001 -3.0673185e-001 -1.1341926e-001  9.6272279e-002 -3.5771680e-001 -9.1890088e-001 -4.2986003e-001 -9.9968746e-002 -3.4308563e-001  3.3592897e-001 -8.4001733e-001 -6.6164980e-001 -4.8611489e-002 -4.1856969e-001 -5.2117917e-001 -1.5495916e-001 -6.9014379e-001 -6.4056571e-001 -5.8417291e-001 -5.2486651e-001 -5.4885962e-001 -6.5947237e-001 -2.9081634e-001 -7.4413326e-001 -6.7740999e-001 -4.3149575e-001 -7.4543453e-001 -8.4599329e-001 -5.1913554e-001 -1.2959354e+000 -6.6609555e-001 -7.0682105e-001 -7.8630707e-001 -2.3987264e-001  9.7204648e-001 -8.5125886e-002  7.5035156e-001  5.9070011e-001 -7.7135058e-001 -7.3301517e-001 -7.6983930e-001 -2.3637876e-001 -1.7082110e-001  1.5685149e+000 -1.6685554e-001 -6.1975117e-001 -2.6717568e-001 -1.3100037e-001 -3.6429853e-002 -1.3463903e+000 -1.0861584e-001 -1.3157702e+000 -1.0100300e+000  6.9024767e-001 -8.7577526e-001
 -1.0224959e+000 -7.7721699e-001 -4.5457310e-001 -1.6481748e+000  9.2117276e-002 -8.8972377e-001 -2.6198409e-001  2.5966498e-001 -2.8425398e-002 -2.9584677e-001  4.5049739e-001  9.3984183e-002 -3.4732141e-001 -2.7101184e-001 -4.3414104e-001 -4.8465859e-001 -1.0516589e+000  5.0969764e-002  3.4140661e-001 -2.9482478e-001  1.0638700e+000 -3.2499896e-001 -1.4690066e+000 -7.1933764e-001 -6.9643755e-001 -1.1643573e+000 -5.3956278e-001 -1.0216137e+000 -8.0970266e-001 -4.5233572e-001 -1.2311840e+000 -7.8659971e-001  1.5771726e-001 -6.3799419e-001 -1.0794792e+000 -1.6305009e+000  2.0603452e-001  8.0946511e-002 -6.7688753e-001  4.0341049e-001 -1.1249865e+000 -1.2112269e+000 -1.1667420e+000 -7.7788583e-001 -3.9398800e-001  1.0226472e+000 -1.1509260e+000  1.0042701e+000  1.7606255e-001 -1.5992703e+000 -3.0627345e-001 -3.0348259e-001 -7.1916821e-001 -8.3240616e-001 -6.6206330e-001 -2.1773940e-001 -1.1515224e+000 -4.7662708e-001  4.6490402e-002 -6.9939332e-002 -1.0830546e+000 -6.1659130e-002 -1.7287231e+000 -1.3352249e+000 -5.2447453e-002 -1.2721806e+000
 -9.5359416e-002  9.0523492e-001  4.5980322e-001 -9.1546285e-001  4.6240435e-001 -7.3699119e-001 -2.0601963e-001  1.9224568e-001  2.0184284e-001  2.4029299e-001  1.8932866e-001  1.0588612e+000  4.1738207e-001 -9.0881775e-002  2.3021382e-002  1.2151038e-001 -4.7128073e-001 -3.2324509e-002  7.7210311e-001  6.0345198e-001  1.0783540e+000  3.6046120e-001  8.6811941e-001  1.1209877e+000  2.0745532e-001 -5.9486777e-002  6.6977258e-001 -5.2825697e-001 -2.6522505e-001 -2.0402967e-001 -2.1695552e-001  5.7847994e-002  5.2252746e-001  2.4902462e-001 -2.5356476e-001 -8.4687802e-001  1.0283327e-001  5.3280200e-001 -1.3146147e-002  3.0877206e-001 -2.8015629e-001 -6.9784536e-002 -8.2527150e-002  4.5096375e-002  4.8531670e-002  8.8683694e-001 -2.1974704e-001  9.1458241e-001 -1.6255770e+000 -4.9435749e-001 -9.1671306e-001  1.9289113e-001 -1.7907109e-002  5.1037340e-001 -3.7314203e-002  1.8775128e-001  1.6202231e-001  1.1000897e-001 -2.0821786e-001 -2.5574555e-001 -7.9720894e-003  6.0369590e-001  3.8528876e-001  3.0841922e-001  4.4803586e-001  5.3779522e-001
 -4.0861828e-001  2.5408380e-001 -5.1140822e-001  1.2136054e-001  2.0308048e-002  4.1998506e-002 -4.6484053e-001  4.9049520e-001 -3.2940413e-001  1.7985031e-001  5.6750673e-002 -7.1132405e-002 -1.7667082e-001 -6.3547066e-001  8.3131884e-002 -4.9754515e-001  2.8175638e-001 -1.1806013e+000 -3.8265322e-001 -5.4252339e-002  1.9336767e-001  9.1426611e-001  2.0641734e-002  1.0429511e+000  7.5574880e-001  1.0921213e+000  1.7054859e+000  1.3363425e+000  1.0433433e+000  7.0186709e-001  4.3398364e-001  5.6626759e-001  1.2841013e+000  5.6650354e-001  4.5925235e-001  3.9268643e-001  1.3066749e-001  2.4101965e-001  6.0101721e-001  9.6794189e-001  3.9498272e-001  2.8379743e-001  1.0259526e+000  8.6646400e-001  6.0729995e-002 -1.7910246e-001 -8.7365063e-001 -2.7859855e-001 -1.3008246e+000  5.4284148e-001 -5.1838848e-001 -5.2172843e-001 -3.2172336e-001  9.2026539e-001 -5.1129878e-001 -1.0989467e-001 -2.4575325e-002  2.7893753e-001  2.9075986e-001 -2.9299297e-001 -4.0698328e-001 -5.5199865e-002  4.6693291e-001 -7.0115756e-001 -4.1044528e-002  7.9235022e-002
 -3.9525452e-002  1.8358181e-001  1.0273252e+000  1.1508764e+000  1.0862226e-001  6.9748483e-001 -3.0998658e-001  6.3128943e-001  4.6208732e-002  1.4444090e-001 -2.2684558e-001 -1.4728092e+000  3.3052248e-002  2.7570397e-001  7.5436060e-002  3.2376400e-001  5.4072520e-001 -4.8505184e-002 -4.9360127e-001  2.4313934e-002  7.9121265e-001  1.9475863e-001 -3.0019324e-001 -5.8669441e-001  1.8571793e-001  1.1301582e-001  2.3089766e-001  1.7610227e+000  1.9904473e+000  7.2944718e-001  1.0500181e+000  9.4280753e-001  5.8618551e-001  1.2685045e+000  5.7795256e-001  1.3307042e+000  1.0051484e+000  1.4098652e+000  1.1856600e+000  4.0345687e-001  2.7483349e-001 -1.8588119e-002  2.6935605e-001  7.7292468e-001 -4.3787499e-001  1.5827868e-001 -1.8520236e-001 -1.2142224e+000 -1.0237917e+000 -5.5544129e-002 -2.3379808e-002 -3.2838224e-001  3.3218295e-002 -4.8805516e-001 -1.5174487e+000 -1.7393543e-001 -4.7140225e-002 -6.9637978e-003  1.2142693e-001  4.9580535e-001  6.6969655e-001  2.2408379e-001  9.5328466e-001 -7.7202076e-001  6.7869124e-001 -1.1348754e+000
  4.4219956e-001 -1.4625984e+000  3.8335455e-001 -1.4750512e+000 -4.7231211e-003  1.2806370e+000 -8.6543747e-001 -8.6025557e-002 -2.6736826e-001 -3.2291081e-002 -3.2293559e-001 -1.2540354e+000 -7.7774541e-001 -1.2584265e-001 -2.7963534e-002 -4.8248943e-002  3.6292304e-001 -1.0944200e-001 -1.0780989e+000  5.7094062e-001  2.3433725e-001 -2.1960783e-001  3.5447196e-003  4.5484103e-001  5.1649950e-002  2.8151284e-001 -6.6033197e-001  8.6306131e-001  6.9504008e-001  1.7034087e-001  6.6745530e-001  3.2897562e-001 -5.5606058e-001 -5.2243568e-001  1.4283053e-001  1.9647660e-001 -1.5260886e-001  3.8662106e-001  1.2488052e+000 -4.1879346e-001 -3.5242822e-002  7.0885379e-002 -2.5969672e-001  4.4170866e-001 -2.1786469e-001 -1.4678650e+000  3.3418661e-001 -8.9774172e-001  2.1391535e-002 -3.8467161e-002  4.3214894e-001  6.0316276e-001  3.5108434e-001  3.4458041e-002 -3.3146578e-001  2.6544136e-001 -2.9212526e-001 -1.8562991e-001 -3.4266973e-001  7.2949620e-002  1.6337275e+000 -5.4069728e-001  6.9274456e-001 -5.7448492e-002 -4.1495528e-001  4.6410118e-001
 -1.5942247e-001 -8.4252497e-002  6.2625830e-001 -1.9981988e+000  1.9535804e-002  5.5747942e-001  9.4241139e-002  6.4587617e-002 -6.9801639e-001  1.2480542e-001  1.7024351e-001 -7.2387220e-001 -7.1717960e-001  3.0403691e-002 -9.5349940e-001 -4.6122540e-001  4.8550202e-001 -3.4469700e-002 -8.5365955e-002 -3.7545683e-001  3.3453547e-001 -7.8778297e-002  3.2798710e-001  2.8685342e-002 -1.5763508e-001 -4.9942895e-001 -2.1451577e-001 -1.9555270e-001  3.2324275e-001  1.0783950e-001 -6.1410608e-001 -1.6045578e-001  8.8642485e-002  1.4336845e-002  1.3834175e-001 -9.1448707e-001  4.9724025e-001  3.0802386e-001  7.7572402e-002  2.9175161e-001 -5.0597667e-001 -4.6120160e-001 -1.2577089e+000  8.1851943e-002 -4.4617917e-001  7.7099588e-002 -1.6870280e-001 -4.9968727e-001 -1.0164350e+000  3.1673286e-001  2.0858024e-002 -1.9528548e-001 -6.0462699e-002 -2.6385937e-001 -1.7108177e+000  2.4997415e-001  3.1150671e-001 -7.8535446e-001 -8.5533775e-003  1.0933709e-001 -9.7914496e-001 -8.5734623e-002 -2.0228039e-002 -1.4565183e-001 -2.4748691e-001 -6.0290460e-001
 -7.8648755e-001  1.4392877e-001  2.2994290e-002 -1.3415462e+000 -6.2276310e-001  6.4917916e-001 -2.8537127e-003  3.4981115e-001 -3.7655142e-001 -1.6922796e-001  4.5216055e-001  4.1790842e-001 -3.9518585e-001  6.8976811e-001 -3.7677662e-002  4.1890975e-002 -3.0145204e-001  2.6837813e-001  7.4078697e-001 -1.3516300e-001  1.6974696e-001 -4.5071619e-001 -2.1036650e-001 -1.2286685e+000  2.7345211e-001 -9.8654467e-001  5.1942113e-001  1.0725677e+000  1.0795624e+000  1.2602112e+000  9.9174338e-002  3.4557149e-001 -2.0735733e-001 -1.3611828e-001  2.0907127e-001 -3.4937148e-001  1.0251194e+000  9.0492841e-001  1.4361835e+000  4.2278818e-001 -1.3147429e+000 -1.1358091e-001 -1.1807577e+000 -5.7406218e-001 -3.9920618e-001  1.0531228e-001 -4.8409539e-001  1.9976594e-001 -4.9662148e-001 -4.9034613e-001 -2.1140976e-001 -5.2444450e-001  3.4379162e-002  6.1679373e-001 -5.5415112e-002  8.6579656e-002 -8.6791621e-002  5.4575386e-001 -7.4335701e-002 -6.7620914e-003  2.6291383e-001  1.9559568e-001 -1.3681005e+000  2.0457770e-001  1.4020955e-001 -6.2800914e-002
  1.1025067e+000 -1.3218637e-001  1.2756640e-001 -1.5495055e+000 -2.1680457e-001 -3.1550494e-001 -4.0010028e-001 -1.2473470e-001  8.7507368e-002  4.4557405e-001  6.7021376e-001  5.9699443e-001  1.9753353e-001  9.8065397e-003 -7.1947536e-001 -6.8598084e-001 -3.0975877e-001  4.6994791e-002  8.4159848e-001 -8.9001914e-002  1.0489731e-001 -2.8876426e-001 -5.3618023e-001 -6.1308971e-001 -7.0059824e-002 -1.0005682e+000  3.1856286e-001  8.4847556e-001  1.2340746e-001  1.2730869e-002 -2.1379722e-001  1.9574351e-001 -8.3973677e-001 -3.7497302e-001  2.1824915e-001 -2.8127407e-001  2.8727245e-001 -7.5465156e-004  1.8906932e-001  1.1304580e-001 -1.3630674e+000 -6.2777680e-001 -1.1481724e+000 -2.8238404e-001 -7.5145840e-001 -6.6969045e-001 -6.0760203e-001  3.0246935e-001  2.7345110e-002 -7.5003916e-001 -4.1635422e-001 -8.9192148e-001 -3.9203780e-001  2.2614083e-002 -5.9956597e-002 -3.1514252e-001  6.3947824e-002 -2.6433995e-001 -1.5324855e-002  4.1653545e-002 -9.4171634e-001 -3.0269032e-002 -1.5290910e+000 -6.6655756e-001 -7.7591265e-001 -5.0601684e-001
  3.1924564e-001 -3.2956994e-001  1.7494294e-001 -7.7267364e-001  4.8469454e-001 -6.4300052e-001 -7.7389392e-001 -2.3113965e-001  2.0090052e-001  3.4494138e-001 -2.6581338e-001 -3.6358952e-001  2.7586480e-001 -2.8734246e-001 -9.1040403e-001 -3.9166879e-001 -7.7681983e-001 -2.6016861e-001 -1.4243069e-001 -1.1237986e+000  2.5842826e-001 -4.8516980e-001 -2.1500605e+000 -7.2920695e-001 -3.2776938e-001 -8.1844531e-001 -4.4083382e-001  2.2910519e-001  1.9912931e-002 -4.8929119e-002 -1.3135123e-001  2.8710428e-001 -6.1609125e-001 -3.3524687e-001  2.8460585e-001 -1.7143913e-001 -6.7760941e-002 -9.8054630e-002  1.5364525e-001 -6.6213068e-001 -6.3533576e-001 -1.2490207e+000 -1.4460962e+000 -2.1422464e+000 -8.9690791e-001 -3.9756260e-001 -1.3023045e+000 -7.2159238e-001 -2.5490834e-001 -7.8976232e-001 -5.9187627e-001 -8.3822601e-001 -1.2637734e+000 -9.9265164e-001 -2.1398619e-001 -1.1561133e+000 -5.7828962e-002 -2.9196993e-001 -4.9047244e-001 -3.3764468e-001 -1.6168869e+000  2.0659361e-001 -1.1094075e+000 -2.6851473e-001 -7.9492712e-001 -3.1950695e-001
 -3.8872311e-001 -3.7989908e-001 -7.7363014e-001 -1.0439263e+000 -7.9549989e-001  7.1884701e-001 -1.2656950e+000 -2.2368278e-001 -1.2315577e-001  2.6223556e-002 -4.3889710e-001  9.4738651e-001 -1.9340480e-001 -6.2380002e-001 -3.6722709e-001 -3.5996343e-001  5.9846450e-002 -2.3710843e-001 -2.4040378e-001  6.7135375e-002  1.4418888e-001  2.7608713e-001 -1.0392431e+000 -4.1992026e-001 -4.5568284e-001 -1.1440881e-001 -1.2153601e+000 -6.3157365e-001 -1.0369119e+000 -1.0267685e-001  1.9445540e-001  5.9308708e-001 -1.9666871e+000 -1.8868731e+000  1.3442098e-001  3.4197378e-002  5.7129777e-001 -6.4776798e-001 -7.2544030e-001 -9.9581740e-001 -3.5944865e-001 -9.4683859e-001 -6.9930480e-001 -1.9069235e+000 -1.5468671e-001 -1.7873682e-001 -9.9514153e-001 -5.5828941e-002 -3.4662312e-001 -5.5943817e-001 -4.5412338e-001 -4.0478109e-001 -2.5552543e-001 -6.8763278e-001 -5.4963341e-001  2.9700150e-002 -4.0724110e-001 -8.1576067e-001 -2.5660811e-001 -1.1777071e+000 -9.3563692e-001 -1.1334680e+000 -1.3701527e+000 -1.4688267e+000 -8.2149284e-001 -1.0236013e+000
 -9.4067360e-001 -1.7896730e-001 -4.8091163e-001  9.1423721e-002 -2.3289566e-001 -6.2213965e-002 -1.0981786e+000 -1.0677841e-001 -2.6225004e-001 -2.8042772e-001 -1.4740303e-002 -4.5983506e-001 -3.3538643e-001 -5.5985795e-001 -1.9745000e-002 -2.6373766e-001 -5.4639125e-001 -1.0726933e-001 -2.7225654e-002  3.5446838e-001  1.2423814e+000 -6.8633690e-002 -1.1102293e+000 -7.8823933e-001 -9.7257673e-001 -5.6789097e-001 -1.5539208e-001  3.4461150e-001  2.9426268e-001  5.9373099e-002 -5.4017967e-001  4.3261231e-001 -1.0233736e+000 -4.5550138e-001 -3.5715384e-002 -8.2721123e-001  4.4979683e-001  9.8030830e-002  9.3949194e-001  1.2395248e-001 -6.6968088e-001 -7.8481975e-001 -4.5501758e-001 -3.8460137e-001 -7.5347644e-001 -6.4359499e-001 -6.8739281e-001 -2.1524186e-001 -7.7757508e-001 -3.9270414e-001 -3.6519021e-001 -1.2744499e-001 -2.7186220e-001 -9.0606930e-001 -5.3908060e-001  3.6971051e-002 -3.6081939e-001 -5.2682265e-001 -1.2106626e-001 -5.6380305e-001 -4.3840910e-001 -1.3302004e+000 -8.5591981e-001 -1.7119806e-001 -2.2446955e-002 -4.4147585e-001
 -2.7632856e-001 -3.5789609e-001 -5.3392831e-001 -7.0697226e-001 -1.2885298e-001 -6.9519579e-001 -3.9375305e-001  1.2655079e-001  1.1403639e-001 -1.2402657e-001  5.8503695e-001  5.6819616e-002 -9.5136662e-002 -3.7093696e-001  6.4475241e-001  1.7874586e-001 -6.1920013e-001 -1.3575091e-002 -7.6607125e-001  5.2433956e-001  6.8717026e-001  6.0722061e-003 -3.6136966e-002 -5.3751906e-001 -6.9855363e-001  2.4339379e-001  4.8622003e-001  1.1913886e+000  9.8405278e-001 -3.0941501e-001 -3.6728677e-001  3.1864185e-002  3.3979735e-002 -7.7014719e-002 -7.1269470e-001 -6.2097817e-001  2.6789930e-002  2.5139325e-001  9.9224083e-001  2.2115864e-001 -8.4475320e-001 -9.9393908e-001  1.0996774e-001 -5.3704257e-001 -4.4911708e-001 -1.3623867e+000 -6.5067214e-001 -8.8222643e-001 -7.4052874e-001 -9.3817282e-001 -1.1580067e-001  2.7388749e-001 -3.3053302e-001 -6.2095979e-001  3.4177759e-001 -3.8212901e-002 -6.2257126e-001 -2.5336707e-001 -1.8979118e-001 -3.5555269e-001  5.0442934e-001 -6.0631355e-001 -9.8266717e-001 -1.0159686e-001  1.8969336e-001 -4.4288503e-001
 -2.9143403e-001 -5.0910576e-002 -4.0987988e-001 -7.0455264e-001 -3.3612209e-001  2.1793811e-001 -1.3918097e-001 -8.7842115e-002 -1.9122906e-001 -7.2275955e-002 -1.0217770e-001 -3.1431134e-001 -8.0297787e-002 -9.5850984e-001  6.0023204e-001  1.4429260e-001  2.2827869e-001 -8.3224743e-001 -2.7398498e-001  3.2175787e-001  1.1444431e+000  5.5963748e-001  1.7074008e-001  1.1674626e+000 -4.7290179e-002  1.1398528e+000  9.0082512e-001  7.2519059e-001  1.1939221e+000  6.0530588e-001  8.0118210e-001 -3.5920360e-002  9.2251382e-001  2.9138449e-001  2.1076291e-001  6.6445684e-001  5.8791293e-001  1.9757736e-001  3.3370491e-001  7.1483212e-001  5.4618889e-001 -8.6853445e-001  2.2955400e-002 -3.4325308e-001  8.9836228e-002  4.6334508e-001 -2.2302025e-001 -1.2976378e+000 -9.3022520e-001 -2.7436909e-001  2.5938260e-001  8.3155913e-001 -8.2506964e-001  2.1709408e-001 -8.2241028e-001 -7.4262145e-002 -3.8171320e-001 -3.4480038e-001  4.2211758e-002  7.3070971e-001 -2.5826504e-001  5.9653359e-001  9.7529473e-001 -1.4141757e-001 -2.0718586e-002 -3.0354671e-001
 -8.0671144e-001 -9.9140646e-002 -4.0621973e-001 -1.1367345e+000 -5.8862175e-002  6.8618792e-001 -6.8566662e-002 -2.2861646e-002  1.2031586e-001 -1.0038974e+000  1.3322376e-001 -9.8733504e-001 -7.6047524e-001 -2.2842379e-001 -1.6593815e-001 -8.1994526e-001 -9.0394651e-002  4.1059412e-001  7.3975168e-001  1.4794486e-001  9.2713611e-001  2.9889257e-001  6.6007099e-001  1.0695535e-001 -1.7578779e-001 -1.5594412e-001 -1.3419050e-001  6.1802856e-001  5.8541281e-001 -5.6733971e-001  6.1177821e-002 -3.5809564e-001 -7.8836266e-002  6.8772083e-002 -6.3805984e-001 -2.5145668e-001 -6.1748129e-001  4.4416428e-002 -4.7184872e-002 -3.5814191e-001 -8.6075880e-001 -6.1493244e-001 -4.3939575e-001  1.4563606e-001 -2.3257196e-001  9.3929995e-002 -6.1961292e-001  1.4852164e-001 -3.3459201e-001 -7.7960399e-001  1.5558699e-001  3.6220743e-001 -7.4075700e-001 -6.7933153e-001 -1.8256061e+000  1.7340874e-001 -7.5302606e-001 -2.2823502e-001 -1.7657705e-001  2.1552178e-001  7.3132489e-001 -4.8812925e-001 -3.9633659e-001 -7.1600109e-001 -4.8143036e-002 -1.5795144e+000
 -1.5130776e+000 -4.5215516e-002  4.1154697e-001  2.5246232e-001 -1.5593191e-001 -6.8664763e-001  3.1225064e-002 -5.0602293e-001 -2.1871257e-001 -2.7539704e-001 -4.0888784e-001 -9.9704031e-001 -5.0972407e-001  3.1960556e-002 -1.5554914e-001 -1.3717085e-001  3.0634365e-001 -6.5664362e-001 -1.3808675e-001 -4.9737091e-002  1.5120999e-001 -2.8713689e-001  5.3886007e-001  1.2135016e+000  1.8511462e-001 -1.5732898e-001  3.1205059e-001  1.9990157e-005  3.5869425e-001  2.1690952e-001  3.1779490e-001  2.4004426e-001 -5.7771550e-001 -5.9727669e-002  1.9909586e-001  1.9883577e-001 -1.1256036e-001  6.8454414e-001  4.7642398e-001  4.7405431e-001 -4.3635497e-001  3.0296954e-001  1.4247119e-001 -1.6978239e-002 -2.3174263e-002  4.4063839e-001 -9.3590619e-002  7.3747624e-001  5.1747966e-002 -5.9327743e-003 -3.0071099e-002  4.3209835e-001 -1.2462089e-001 -4.3200438e-001 -2.8923454e-001 -2.5761597e-001 -1.9902212e-001  1.8632531e-001  3.4530446e-001  3.2516988e-001  3.0408783e-001 -3.2597016e-002  1.4772914e+000  2.0479836e-001 -5.4510266e-002  5.6912900e-001
  2.6833096e-001  4.6210996e-001  2.7803233e-001  8.9759155e-001  1.6977608e-001 -7.8545230e-001 -7.3135141e-001 -5.2117887e-001 -7.7480130e-002 -2.5076292e-002 -4.7833280e-001  5.1031050e-001  1.1207571e-001 -3.1054370e-001 -6.5044352e-001 -6.8318502e-001 -7.4497720e-002 -1.1454527e+000 -1.0601923e-002 -4.2192688e-001 -6.1726852e-001  6.5944599e-001 -4.8321882e-001  7.1819839e-001  2.4548665e-001  6.0713377e-001  2.8094811e-001  5.0397861e-002  3.3943994e-001 -5.4794925e-001 -1.8204367e-001 -4.8897859e-001  1.2811691e-001 -2.9256923e-001  1.3950098e-002 -7.9225866e-002 -1.7017905e-001  1.1049403e+000 -3.1889113e-001  5.4808096e-001  2.9448391e-001 -1.3079913e-001  5.2621595e-001 -8.9709107e-001  1.2499072e-002 -2.4837123e-001 -7.7473226e-001 -2.9607123e-002 -1.7038113e+000 -4.0535151e-001 -6.0952018e-001 -1.0990942e+000  2.6220106e-002 -1.2210687e-002  5.1709959e-001  1.3313208e-001  9.3918756e-002 -4.5028097e-001 -4.7289487e-001  3.1865903e-001 -3.6923524e-001 -1.0506588e-001 -1.0060549e-001  7.3798760e-001 -6.2850657e-001 -2.5402064e-001
  7.1951585e-001 -4.2658780e-001 -1.4056055e-001  3.6199381e-001  5.5352866e-001  7.7547337e-001  2.9445275e-001  1.5201718e-001  2.9908226e-001  3.2911163e-001  3.2192550e-001  9.8363199e-001  1.6399301e-001  4.3854385e-001 -3.6962148e-001 -6.9579049e-001 -9.1816608e-002 -1.0067316e-002 -1.7057779e-001 -1.5886924e-002 -6.2958246e-001 -2.2901126e-001 -1.0401310e-001 -1.7474503e-001 -2.4555919e-002 -2.1298439e-001  1.1489254e-001  6.5153867e-001 -1.0583159e-001 -7.4635101e-001 -8.0146191e-002  1.6247080e-001  4.3913151e-001  4.5637162e-001  4.0620599e-002 -4.3805274e-002 -1.1254011e+000 -3.1513046e-001 -1.0828522e-001 -1.4926415e-001 -3.2129004e-001 -5.8848687e-001 -9.2872605e-002 -2.9724048e-001 -4.4955305e-001  2.2094279e-001 -2.9762456e-001  5.0236713e-001 -5.6451373e-001 -4.9836076e-001 -1.0659647e+000 -1.0836567e+000  2.0726882e-001  4.0899866e-001  9.4112489e-001  1.7454747e-001  4.2860258e-001 -2.5403709e-001  6.4060554e-002  2.0993572e-001 -1.7151655e+000 -1.5989956e-001 -3.0829605e-001 -1.7503733e+000 -9.4270062e-002 -9.4546822e-001
 -4.6734446e-001 -3.8466881e-001  9.2344245e-002 -6.2459509e-002  3.0278652e-001 -6.0058939e-001 -6.7623191e-002  8.4516690e-003  1.8339709e-001 -4.5905676e-001 -2.5496470e-001 -4.9036565e-001  4.7396424e-002 -2.0548363e-002  7.3249658e-002 -2.9774636e-001 -4.1795573e-001 -6.6086864e-001 -7.1776863e-001 -2.8077504e-001 -4.3654122e-002  5.0842640e-002  1.9659603e-001 -5.2949591e-001  1.6249751e-001  1.1486448e-001 -2.5891291e-001  2.9074756e-001 -4.2040534e-001 -2.8435433e-001 -4.3577700e-001 -5.9491940e-001 -2.4757511e-001 -7.1505616e-001 -4.6085156e-001 -4.2223474e-001  6.0332727e-004 -1.3154138e-001 -3.2386542e-002  1.2833477e-001 -5.4375152e-002 -7.2581328e-002 -2.2712143e-001 -3.4538027e-001  4.8362454e-002 -3.2838228e-002 -2.1445433e-001  4.3338146e-002 -9.5586747e-002 -3.0036215e-001 -3.8438100e-001 -2.8745794e-001 -1.7137394e-001 -4.3989727e-001  1.2835668e-001 -5.3969745e-001 -3.6258528e-001  1.3340469e-001 -3.1411983e-001  2.3845698e-001 -1.3120473e-001  3.4700190e-001 -7.3045369e-001  8.1916156e-002 -1.0899405e+000 -1.4491046e-001
  7.4960296e-001  1.2512023e-001 -3.3034732e-001 -2.2300321e-001  4.2811498e-001  5.6530263e-001 -1.1729635e-001  2.5130875e-001 -4.2626086e-001 -1.1245869e-002  1.7080924e-001 -5.9482243e-001  4.5436739e-002  1.8352519e-001  7.3629384e-001  4.2419717e-001 -4.3359347e-001  4.0792513e-001 -4.8947554e-001  3.4590668e-001 -4.9445712e-001  5.3366027e-001  6.3254731e-001  3.1200764e-001 -7.3861409e-002  3.2253770e-001  3.4878279e-001 -6.5204904e-001 -1.6970038e-001 -1.7807471e-001 -9.2372458e-001 -5.1315075e-001  8.9307954e-002 -6.2165651e-001 -1.5353048e-001 -7.1059520e-001 -5.8466039e-001 -2.8725775e-001 -9.0182778e-002  1.4725107e-001  3.8984003e-001 -6.3057773e-002 -4.9727633e-001 -3.5548011e-002  5.0324438e-001 -7.5931077e-001  6.9273145e-001 -4.7677292e-001  9.9985972e-001 -2.4544076e-001  3.7088871e-001  3.2150973e-001  2.8217735e-001  6.4660009e-002 -5.7335951e-001 -1.0564611e-002 -1.4081987e-001 -1.9347755e-001  2.3539065e-001  2.9351146e-001  1.2241564e+000  3.9261549e-001 -1.3015897e+000 -1.0614688e+000 -5.8697863e-001  2.0361593e-001
  1.0808204e+000 -5.4047145e-001  1.0779871e-001 -2.1018363e-001  2.9727129e-001  1.4354570e+000  2.4057711e-001  6.4425340e-001  2.2038641e-001  4.7806624e-001  6.5466240e-001  3.9960506e-001  3.4905328e-001  4.1971383e-001 -1.6521851e-001 -6.9723427e-002  1.1849392e-001  5.2348832e-001  2.8468651e-001  5.2563172e-001 -4.9913147e-001  5.1845274e-001  4.5673502e-001 -2.9376823e-001  1.3287532e-001 -3.0516785e-002  2.0904450e-001  8.0294573e-001  4.7692630e-001 -1.2218103e-001  1.0316228e-001  3.1660176e-001 -6.2247677e-001 -6.2233602e-001  4.3208368e-001  6.2191700e-001 -9.7584213e-001  5.1079097e-001  1.0628706e+000  3.6621290e-001 -6.7208342e-002  1.4870365e-001 -4.1373939e-001  6.8048604e-001  1.4923169e-001 -7.7905204e-001  7.7807878e-001 -9.4276032e-002  9.7887132e-001  4.1226702e-001  1.7254253e-001 -6.7413359e-001  7.2258068e-001  4.9017168e-001  9.1247023e-001  1.8202442e-001  8.3432718e-001  2.4431864e-001  2.6132430e-001  9.9801217e-001 -1.6129235e-001  2.3578707e-001 -2.6947662e-001 -5.3099256e-002  9.1862152e-001 -4.7705607e-001
  5.4941132e-002  2.0438141e-001  4.8061714e-001  5.4398828e-001 -1.9272857e-001  3.4976698e-001  3.5450282e-001  8.4402660e-001 -3.1587497e-001  4.9903398e-001  3.5205400e-001  2.8289853e-001  4.0933807e-002  2.6704801e-001 -4.1080157e-002  1.4672127e-001  1.0324395e+000 -4.1574800e-001  2.4145917e-001 -3.0139601e-002 -2.7080251e-001  1.8428397e-001  1.6261835e+000  1.2072045e+000  8.3895327e-001  4.9864496e-001  5.1396107e-001  1.1797567e-001  2.6811765e-001  8.1486277e-002  1.1766945e+000  8.8350925e-001  7.0141896e-001  3.7510365e-001  8.3779602e-001  4.5106359e-001  8.1331997e-001  7.2865770e-001  4.4944637e-001  3.5927547e-001  8.8560390e-001  6.6287958e-001  6.5791883e-001  8.6706585e-001  8.9547703e-001  2.5411800e-001  9.8627491e-001  9.8611835e-001  1.0378511e+000  5.3746223e-001  2.2452667e-001 -2.4655389e-001  6.6885572e-001  6.6160335e-001  1.6903851e-001  2.5907777e-001  7.2377933e-001  8.2638945e-001  8.9735898e-001  7.5860183e-001  6.7406086e-001  3.5126668e-001  1.4614215e-001  8.5928419e-001  4.0304427e-001  7.8809530e-001
 -4.2370428e-001 -2.3523443e-001  7.1347405e-001 -7.2797915e-002 -1.4887022e-001 -1.2136587e+000  2.4521871e-001  2.9901885e-001  1.0564206e-003  2.6692920e-001  2.1319242e-002 -2.6257688e-001 -3.9693432e-001 -2.3589746e-001 -8.2710231e-001  6.5194488e-002  4.1361681e-001  5.6344523e-001 -3.6221187e-001  2.1901039e-002 -4.7444763e-001 -5.8255319e-002  1.8429935e-001  8.6593047e-001  3.3974007e-001  9.2108094e-001  3.0164523e-001  1.5567557e-001 -1.5960941e-001 -3.9044855e-001  2.5124593e-001  8.5318216e-002  4.1774200e-002  3.5644554e-001  8.0621048e-002  4.9469027e-001  1.6040402e-001  2.4244638e-001  3.1584390e-001  7.2853411e-001  3.0947711e-001  8.0519317e-002 -5.4105831e-002  9.6068036e-001  8.6821070e-001  1.0036031e+000  1.8721948e-001  8.0125322e-001  3.1024444e-001  1.4815648e-001  2.1428626e-001 -4.6647096e-001 -3.2911491e-001  2.8889344e-001  3.4267692e-001  1.0548449e-001  7.3162122e-001 -9.6964419e-002  9.5995883e-001  4.9635598e-001 -2.2672800e-001  6.5137743e-001  6.6567091e-001  3.0545046e-001 -7.1643404e-002  6.3438222e-001
  1.1428228e+000  7.6679807e-001  1.4497494e+000 -5.4720934e-002  6.9668056e-001  9.8200502e-002  7.3877742e-001  7.5546578e-001  6.3355341e-001  8.6465446e-001  1.0083609e+000  1.4457079e+000  4.0257797e-001 -5.9625613e-002 -4.0428432e-001  3.1916926e-001  1.1190220e+000  1.8170048e+000  1.5040416e+000  1.2200489e+000  7.9228663e-001  1.0683894e+000  5.8091177e-001  1.9292984e-001  4.1897615e-001  1.3865708e-001  9.5949583e-001  9.5975420e-001  1.4052476e+000  1.6905154e-001 -2.4368955e-002 -3.5095462e-005  7.1336487e-001  6.8273638e-001 -7.0411821e-002  1.5087629e-001  1.6288091e-001  1.3201130e+000  1.0128205e+000  1.2610600e+000  3.4970067e-001 -6.7166284e-002  1.6478941e-001  3.3435142e-001  6.9531072e-001  6.6039106e-001  6.6102744e-001  1.7866985e+000  1.7635216e+000  1.1555394e-002  4.3957029e-001  1.2347434e-001  3.6968712e-001  1.9529613e-001  8.0580164e-002  1.5149003e-001  8.1423928e-001  3.2020689e-001  1.2813096e+000  3.3519790e-001  6.4202423e-001  1.0598155e+000 -2.0630712e-002 -6.5638202e-002  9.1325852e-001  8.2806679e-001
  1.8754299e-001  1.0695302e-001 -1.0110650e-001 -7.9453816e-001  7.2705126e-001  3.4644106e-001  1.1290924e-001  5.4085132e-001  5.9550199e-001  6.5574359e-001  7.7937885e-001  1.6923970e+000  4.6280181e-001 -2.5959746e-001 -3.6259970e-002  4.3615878e-001  5.9058019e-001  1.2290041e+000  1.0242471e+000  1.0869838e+000 -1.3924120e-001 -1.8049619e-001  5.1951275e-001 -9.1782465e-002  4.6534689e-002  2.7344202e-002  4.3878813e-001 -1.5134262e-001  2.0789075e-001  2.8510111e-001  3.6755447e-001  2.2386277e-001  1.3964602e-001 -3.0125218e-001  1.7277537e-001  5.4585950e-002  1.8896714e-001  7.4125017e-001 -6.0122622e-002 -1.7365463e-001  1.9165140e-002 -3.1676104e-001 -7.9300403e-001  7.8466580e-001  1.8925950e-001  4.4352206e-001  7.1446739e-001  7.5022896e-001  6.9653048e-001  4.0257519e-002  1.3333710e-001 -2.1392248e-001 -5.6240423e-002  2.0808996e-001 -1.5508852e-002  3.0876122e-001  3.8949470e-001  3.2172814e-001  6.5543072e-001 -2.2470408e-001 -1.1816928e-001  5.3969218e-001 -6.4961265e-001 -3.9854206e-001  1.7276535e-001  1.0957394e+000
 -4.4039548e-001 -4.7790287e-003 -2.5824753e-001 -1.1043404e+000 -1.3460439e-001 -1.9739734e-001 -4.2284354e-001 -5.1086548e-001  1.8329552e-001 -5.6593601e-001 -2.8057470e-001 -6.1964768e-002 -3.6557837e-001  5.8337462e-001 -2.9263651e-001  2.4351076e-001 -2.8239455e-002  3.3575923e-001  7.4880525e-001 -1.3188806e-001  5.9616737e-001 -8.1164452e-001  5.0042206e-001 -1.4412178e+000  3.3307160e-001 -7.0959240e-001 -7.8972146e-001 -1.2231325e+000 -8.5252405e-001 -2.3463857e-001 -5.0865552e-001 -4.1244628e-001  3.6915595e-001 -3.6585875e-002 -1.4913247e-001 -1.5395280e-001 -2.0284070e-001 -2.6888448e-001 -4.7642971e-001 -3.2349677e-001 -2.5099087e-001  8.4150047e-001 -4.2746125e-001  6.3851524e-001  2.9660777e-001  4.6583249e-001  1.0499272e-001  6.6800718e-001  9.3405110e-001  7.9795923e-001 -4.4405918e-002 -1.1311539e-001  5.6958777e-001  3.7208455e-001  1.6501674e-002 -7.0778592e-003 -2.4764638e-002 -3.5421018e-002 -7.7965815e-001 -4.3656261e-001  1.2257488e+000  8.4861842e-002 -6.3358130e-002 -1.1613447e+000  4.1242210e-001 -5.9897430e-001
 -1.8108267e-001  2.1871471e-001 -1.9235305e-001 -1.5510402e-001 -7.9722596e-001  1.2796970e+000 -5.8570399e-002 -6.4610255e-001 -4.8233668e-001 -6.1163727e-001  1.9360778e-001  1.8324733e-001 -5.4725873e-002  4.6094580e-001  5.7470852e-001  5.8422388e-001  2.2705203e-001  2.7181846e-001  2.9788135e-001 -4.4408602e-002  1.7042825e-001 -2.7788905e-001 -1.3071801e-001 -8.6113121e-001  5.3984066e-001 -5.8230788e-001 -3.2753136e-001 -2.2104716e-001 -5.1546925e-001  3.5525524e-001  4.2788658e-001 -3.2681200e-001  4.0779353e-001  8.9396380e-002 -1.8776669e-001  4.1785106e-001  8.1612857e-001 -8.5142648e-001  7.4632011e-002  3.8672221e-001  1.7392285e-001  8.7345937e-001  2.2085211e-001  7.0850049e-001  4.3213803e-001  5.8903273e-002  8.2096442e-001  7.2218830e-001  5.4295141e-001  7.0209180e-001  5.8232398e-001  6.3794561e-001  6.7371183e-001  5.7956670e-001  1.5723497e-001  3.6201663e-001  1.3134489e-001 -4.1991884e-001 -8.9304299e-001 -4.8449960e-001  1.5172081e+000 -5.3285549e-002  3.1496560e-002  1.6045158e-001  8.0914018e-001  7.7409068e-001
 -2.7434159e-001 -9.6111805e-001  3.8116700e-001 -6.6582920e-001 -2.4233606e-001 -1.9439745e-001  6.6010956e-001  1.3706867e-002  8.8575891e-002  5.0001987e-001  3.8151242e-001 -8.4494760e-001  1.3070642e-001  5.2391212e-001  4.7158367e-001 -1.9891243e-001 -4.1190158e-002  5.6816240e-001 -2.7593349e-001  6.2625156e-002  3.1799919e-002 -2.2116876e-001  7.2872692e-002 -8.1441244e-001  1.3854115e-001 -3.4138674e-001 -7.7359416e-001 -5.4274235e-001 -1.9172319e-001 -3.9728108e-001  7.1419065e-001 -3.6370518e-002  1.9382615e-001 -3.8845684e-001  5.9568516e-001  9.4002735e-001 -6.4858875e-001  1.1168933e-001  2.4990416e-001 -2.2190101e-001 -5.0893879e-002 -2.0721072e-001 -1.5394991e-001 -3.8413531e-001 -8.6415450e-002 -3.6304185e-001  5.1323245e-001 -1.4061283e+000 -3.6564248e-002  1.6769696e-001  3.7185488e-001  7.5959579e-001  5.2171721e-001 -1.3604193e-001  5.3042061e-001  1.6395252e-001  8.2652446e-001 -7.2471361e-004  1.3633102e-001  8.6835069e-001  1.3610285e+000  2.5322750e-001 -8.1949149e-001  1.1119578e+000  6.3279934e-001  5.7010022e-001
  6.4333762e-001  3.1867895e-002  5.6696225e-001  2.9380992e-002  4.6779845e-001  6.7686008e-002  9.1375863e-001  9.7552776e-001  8.8976755e-001  7.0464637e-001  3.1357153e-001 -1.2709702e+000  2.9830665e-001  3.2505660e-002  8.3700346e-001  3.1096693e-001  2.6339068e-001  9.3070609e-001  4.3396038e-001 -9.8266139e-002 -6.1168820e-001 -9.3502464e-002 -2.8885480e-001  1.3212780e-001  3.1383735e-001  5.4266655e-001  5.0245697e-002  2.4748214e-001  7.8029673e-001  5.5994021e-001  5.5644148e-001  2.0355028e-001  1.0402031e+000  1.2446989e+000  7.2326030e-001  6.0435002e-001  7.7469736e-001  1.1333948e+000  5.8983856e-001  9.5037326e-001  3.2501463e-001  2.6868945e-001  2.3262411e-001  1.2432930e+000  1.0406255e-001  2.1973140e-001 -4.1544734e-001 -1.3719985e+000  2.3623274e-001 -9.7433747e-002  1.3873550e+000  1.5793684e+000  3.2841076e-001  6.2213196e-001 -1.0800539e+000  6.0963677e-001  2.7538655e-001  1.9331175e-001  1.2392351e+000  6.2973962e-001  1.2985720e+000  7.2221693e-001  1.5971929e+000  1.0818463e+000 -6.0269158e-001  1.4139542e-001
  1.6849806e+000  8.7550831e-001  3.7864843e-002  3.3960946e-001  1.0568421e+000  5.1963413e-001  1.8884669e+000  1.4870512e+000  4.9529836e-001  4.6799860e-001  3.3731880e-001 -7.2081725e-001  2.4700293e-001  4.2645460e-001  6.7393286e-001  3.2339952e-001  3.4438736e-001  1.5764404e+000  8.3078812e-001  1.0369435e+000 -1.2511490e+000  6.4727123e-003 -7.9160537e-002  2.1852770e-001 -1.7288905e-001 -4.1915297e-001  1.9797600e+000  1.3433554e+000  1.2024117e+000 -4.4050429e-002  3.8917957e-001 -7.2600194e-002  4.2145589e-002  6.5492231e-001  7.0393924e-001  3.9429794e-001 -4.7016176e-001  1.2693611e+000  3.1433532e-001  1.3239849e+000  7.2085136e-001  2.9050508e-001 -3.2130188e-001  7.7672087e-001  1.5736064e-001  2.4730373e-001  1.0485492e+000 -2.3010733e-001  5.9055111e-001 -1.4953364e-002  1.2824024e+000  1.8826764e+000  5.3901361e-001  7.6738554e-001  4.5207830e-002  3.2526400e-001  7.1386839e-001  2.6149040e-001  1.8006117e+000  6.0672330e-002  1.6006152e+000  9.8817715e-001  5.3621826e-001  2.8057784e-001  4.8899313e-001  3.9159795e-001
  7.0989435e-001  4.5763637e-001 -1.1614913e-001  1.9694307e-001  3.3674211e-001 -3.4506885e-001  1.1148054e+000  5.5551814e-001  2.3629534e-001  2.2237746e-001  6.9810804e-001 -5.9087533e-001 -6.2126083e-002  1.1501350e+000  5.2548277e-001  5.1038570e-001  7.6883138e-001  1.0134283e+000  4.2219724e-001  4.4541936e-001 -3.2363741e-001  3.2250436e-001  4.8241423e-001  5.6222534e-001 -4.1823555e-001  5.0337868e-001  1.9500596e-001  1.5009255e-001  6.7792914e-001 -8.2469513e-002 -2.2479136e-001  9.5086388e-002  2.5398646e-001  1.9199262e-001 -1.0496724e-001 -3.1752469e-001  4.3380194e-002  7.2343325e-001 -1.5892986e-002  6.6716493e-001  8.0021942e-001  5.6113211e-001 -3.6135466e-001  1.3702906e-001  7.9993864e-001  8.6112591e-001  1.0434781e+000 -2.6881822e-001  9.8936480e-001  6.8747682e-001  1.0987712e+000  1.1461624e+000  6.2199733e-001  1.5329378e-001  6.5060557e-001  7.8709280e-001  4.8746602e-001  6.5457529e-001  1.1585435e+000  3.3742492e-001  4.7145403e-001  6.7603492e-001  1.2654085e+000  4.8654222e-001  3.6676767e-002  7.1950366e-001
  1.0236931e+000  3.7201404e-001  1.1222375e+000 -7.6289260e-001  2.1546803e-001 -5.0848058e-001  7.5010245e-001 -1.7953526e-001  1.7963156e-001  9.7773673e-002 -8.3576812e-001 -3.0494209e-001 -2.4345895e-001  3.0184952e-001 -3.8025861e-001  2.8232311e-001  7.1278937e-003  1.0935825e+000  1.1059457e+000 -3.2229660e-001 -1.0189799e+000  3.2025379e-001 -1.2815243e-001  4.6850960e-001 -2.5841416e-001  7.7155883e-001 -3.3610371e-002 -5.6685489e-001 -5.8656395e-001  2.5534441e-001 -6.1468214e-001 -4.7292966e-001 -9.5791628e-001  1.4385202e-001 -4.8239701e-001 -6.8052961e-002  3.8684764e-001 -2.1071707e-001 -5.6427657e-001 -8.0679493e-001  6.6899021e-001  6.3894484e-001 -5.2805808e-003 -2.6970813e-001  7.4159933e-001  1.6754594e-002  3.5692680e-001  7.0307786e-001  7.5514118e-001  9.6950941e-001  9.3707204e-001  1.0427152e+000  4.1902070e-001  3.0871948e-002 -1.1132721e-001  4.5402439e-001  1.4293737e-001  8.1520119e-001  3.3237117e-001 -6.5481855e-002 -3.6975836e-001  3.7292755e-001  8.9082396e-001  1.2251410e+000 -2.5958071e-001  6.7979249e-001
 -1.1968289e-001  9.4157453e-002 -1.1024476e+000  2.8540054e-001 -3.2747232e-001 -1.1293930e+000  4.6492532e-001 -6.8093495e-002 -4.7045619e-001  1.3747606e-002 -1.9141336e-001 -5.2047773e-001 -3.9199947e-001 -1.4721425e-001 -1.8252168e-001  2.9281163e-001  3.7502057e-002  2.3588456e-001  4.7354858e-001 -2.9521410e-001 -1.2887375e+000  7.0418079e-001 -1.7560179e-003  3.1426690e-001  3.3826889e-002  7.1420783e-001  1.6633065e-001  2.3785028e-002  2.2724368e-001  4.0280929e-001 -7.0597364e-002  3.0269278e-001  6.8593451e-001  1.2068971e-001 -2.9532387e-001 -4.4658142e-001  7.7512391e-001  6.6288235e-001  1.5537008e-001  2.7395175e-001  7.3623688e-001  7.1595551e-001  5.2488767e-001  4.8272148e-001  5.3629336e-001  1.0153873e-001  2.9614280e-001 -2.1107627e-002  4.3775478e-002  3.2084124e-001  7.4316516e-001  6.1830701e-001  1.4393714e-001  3.4491777e-001 -1.4714870e-001  5.1157028e-001 -9.6289797e-002  4.1370063e-001  2.6187009e-001  8.1739351e-003 -5.1826595e-002 -9.7906922e-002  9.9906188e-001 -7.4961458e-001  5.7813351e-001  6.6116675e-001
  4.5383268e-001  3.1520291e-001 -4.1698047e-001  9.8028611e-001  1.0549745e-001  9.2611004e-001  1.9597573e-001 -2.2065972e-001 -2.5573707e-001 -1.4802521e-001 -1.5786539e-001  6.0010679e-004  2.6902989e-001 -2.3523258e-002  3.5199949e-001  2.6264513e-001 -4.3558374e-001 -8.7176411e-001 -3.8047348e-001 -6.9450886e-001 -6.4652641e-001  1.8770212e-001  4.4671312e-001  8.2928783e-001  1.9826816e-001  5.2695868e-001  8.1246005e-001  7.2613259e-001  1.7827965e+000  4.3978122e-001  1.9580894e-001  3.6301270e-001  4.6369309e-001  2.7074775e-002 -1.8808569e-001  6.7724044e-002  1.2144036e+000  8.5604208e-001  9.0536862e-001  1.1770528e+000  1.1539892e+000  7.4040577e-001  1.1770376e+000  2.7076041e-001  5.2208969e-001 -7.2938114e-001  8.4252717e-002 -2.6284375e-001  1.4706645e-002  1.2832196e-001  6.9023339e-001  4.0828158e-001  2.3044775e-002  6.2428102e-001 -5.0332560e-001  1.0133225e-001 -1.2859211e-002  4.8264340e-001  1.0414216e-001  7.6924096e-002 -5.3524813e-001 -1.5460222e-002  6.5036089e-001  5.9735453e-001  2.8754418e-001  9.0855571e-001
  5.5058844e-001  3.2485657e-001  1.0521468e-001  3.7136442e-001  1.3208848e-001 -6.0086908e-001  1.3058445e-001  2.3713027e-001  2.5869549e-001  3.4914969e-002 -2.6012210e-001 -1.0097240e+000 -1.3064703e-001 -6.0589308e-001 -7.8218045e-002  2.7760313e-001 -5.0604074e-002 -7.2302045e-001 -4.2730873e-001 -4.3343740e-002 -6.3942083e-001  4.5863006e-001  1.1233038e+000  1.5636958e+000  3.2359723e-001  1.3940626e+000  2.9382939e-001  3.1000617e-001  8.6784613e-001  4.3554639e-001  8.0276850e-001  2.6682327e-001  1.0277161e-001  1.1401198e+000 -3.1418277e-001  2.3757885e-001  3.4177772e-001  7.4812256e-001  7.4855476e-001  5.4432821e-001  4.9317158e-001  2.9970592e-001  8.1221423e-001  9.0572335e-001  2.6290507e-001  4.3866688e-001  3.9743481e-001 -6.9023726e-001 -3.8115977e-001  4.3684088e-001 -1.8024850e-001 -3.6494065e-001 -8.3902975e-001  3.6178398e-001 -1.7820058e+000 -2.2756322e-001 -6.2317060e-002  3.0259158e-001  2.1636094e-001 -2.3876796e-001 -1.0376027e+000  3.9826698e-001  5.1781456e-001  6.0834375e-001  5.9491779e-001  1.7608588e+000
  1.3830558e+000 -1.8508460e-001  1.4151792e+000 -7.6992636e-001 -1.0381168e-001 -5.8831090e-001 -4.2057963e-001 -3.3448917e-001  3.7195490e-003 -2.3954566e-001  4.0446579e-002 -5.3395777e-001 -2.2178663e-002 -6.2781064e-002  6.5747877e-002 -1.9627225e-001  2.1607654e-002  2.9983366e-001 -4.3266337e-001  2.3421593e-001 -9.3366302e-001 -2.7825700e-001  8.7607599e-001  9.5741192e-001 -1.6677823e-001 -1.2156637e-001  1.6849314e-001  6.1175630e-002  5.0167509e-001  2.6585065e-001  1.7412019e-001 -3.1792995e-001  8.9142476e-002  4.4487418e-001 -5.3682252e-001 -9.8913909e-002 -4.3194273e-004  3.2455915e-001  4.1557110e-001  1.1232407e-001 -1.1176458e-001 -8.6941605e-002  1.1852743e+000  2.6399159e-001  1.0561164e-001 -1.1556623e+000  5.2013509e-001 -4.3429536e-001  2.5988718e-001 -4.3763618e-001  1.7200766e-001  3.9620919e-001  3.0076082e-002 -4.7639134e-001 -8.7360010e-001  2.4833263e-002 -4.3972025e-001  2.8545379e-001 -1.3411888e-001  1.9532028e-001  7.7523866e-001  5.6470650e-002 -8.8518370e-001 -9.1688375e-001 -3.3617146e-001  7.6791003e-001
 -9.4867851e-001  1.7534573e-001 -7.6282132e-001  4.5878362e-001 -1.1296943e-001  2.2087835e-001 -2.3917970e-002  4.8313973e-001  4.2004010e-002  1.3223830e-001  2.1180055e-001  6.1889456e-001  4.6253917e-001 -5.1424535e-001  3.1281014e-001  3.2070210e-001  4.3619707e-001 -6.7056985e-001 -6.3056429e-003  7.0776268e-001  1.2962014e-002  4.0753313e-001  1.0830201e+000  2.6835581e-001  2.8593017e-001 -1.4330176e-001 -3.8761550e-001 -3.7511959e-001 -1.0566907e+000  5.4224131e-002  5.6467990e-001  2.1055790e-001  1.1552545e-001  1.6244815e-001  3.3361520e-001  4.6425347e-001 -2.5707704e-001 -5.2193155e-001 -5.4182191e-001 -6.4077362e-001  5.4860929e-001  1.0149808e-001  3.6153910e-001  1.2918870e+000 -4.0960317e-002  3.4223089e-001  9.2125798e-001  5.1492559e-001  2.1158973e-001 -4.9342152e-002  2.1415479e-001 -1.7593670e-003 -2.5851671e-002  1.3130859e-001  6.1111957e-002 -2.6257515e-001 -6.0926101e-002  6.4383222e-001  2.5069626e-001  1.4985908e-001 -1.8565698e-001  9.0056597e-001  8.9637054e-001 -3.8473111e-001  2.1059770e-001  7.2260409e-003
 -4.4625504e-001 -1.0308548e-001 -1.0843008e+000  1.0169090e-001 -2.0247758e-001 -1.6682346e+000 -9.3117318e-001  1.3849619e-001  4.2871398e-001  1.8024338e-001 -7.7978715e-001  2.7243474e-001  3.4432031e-001 -4.0787794e-001 -4.3770677e-001 -4.6253155e-001 -7.8731371e-001 -2.4823907e-001 -2.4897252e-001 -2.3311525e-001  1.3577462e-001 -5.0773367e-001 -6.4417454e-001 -1.1391031e+000 -5.9127046e-001 -2.6134014e-001 -3.3875506e-001 -4.8481564e-001 -1.1129550e+000 -1.0172067e+000  7.9621202e-003  3.4653864e-001 -4.8512689e-001 -1.1814098e+000  3.9991150e-001 -4.9049477e-001 -8.4994862e-001 -8.6654182e-001 -2.9983713e-001 -6.1350696e-001 -8.0290400e-001 -1.0240309e+000 -3.9485606e-001 -7.6052954e-001 -9.2941374e-001 -3.1464572e-001 -6.1334399e-001  3.2709769e-002 -9.8126966e-001 -4.7736419e-001 -2.5399852e-001 -7.2614515e-001 -7.7163899e-001  1.0532457e-001  5.9977069e-001 -8.2628936e-001  4.9420857e-002  2.7487790e-001 -5.0571682e-002 -1.1111682e-001 -1.7699216e+000  1.7153911e-001 -2.1328127e-003 -6.4626704e-001  4.9639104e-001 -6.2653936e-001
 -4.5021134e-001 -3.4544710e-002 -1.0408756e-001  2.7252430e-001 -1.0280644e-001  2.7339709e-001 -9.4119315e-001 -4.3523270e-001 -3.2202036e-001 -9.1943507e-002 -4.4442578e-001  4.9515362e-001 -7.5341957e-002 -3.1276353e-001 -2.4013086e-001 -4.9702033e-001 -9.6498931e-002 -1.0077008e-001 -6.7336276e-001 -4.6503122e-001  4.1189096e-001 -9.9364882e-002 -8.3740724e-001 -4.3215616e-001 -7.7050841e-001  1.0389633e-001 -4.3550258e-001 -4.6555543e-001 -1.0457668e+000 -4.4718497e-001 -8.3506549e-001  3.0088598e-001 -1.0356427e+000 -5.2471415e-001  2.1230655e-001  2.2799514e-002 -8.1948317e-001 -1.2396235e+000 -3.0819113e-001 -4.4797144e-001 -3.5568059e-001 -1.0469295e+000  2.7179522e-001 -1.0233926e+000 -4.6709335e-001 -4.1360663e-001 -8.9528253e-001 -1.5525889e-001 -3.4511368e-001 -4.8086646e-001 -9.6350868e-001 -3.4139074e-001 -1.3659602e-001 -4.2114082e-003  2.2561814e-001 -8.0479457e-003 -2.1109262e-001 -1.4621758e-001 -2.1832470e-001  8.0453634e-002 -1.5349870e-001 -7.1626944e-001 -1.3253777e+000  5.8618223e-002  1.1962359e-001 -2.2737811e-001
 -1.3346114e+000 -8.3049287e-001 -6.1808888e-001 -4.3330333e-001 -1.3956573e+000 -3.1109342e-001 -1.2759779e+000 -1.6875822e+000 -7.5850964e-001 -1.1314083e+000 -6.1476594e-001  1.9124482e-001 -3.9015835e-001 -7.3362023e-001 -7.2747477e-001 -7.3255885e-001 -1.0932872e+000 -1.2078923e+000 -7.0626025e-001 -1.3204399e+000  5.1986482e-001 -1.1416024e+000 -1.2437633e+000 -3.5642077e-002 -3.2991671e-001 -1.1271757e+000 -1.7716750e+000 -1.4335934e+000 -2.2503530e+000 -1.7117851e-001 -1.2631266e+000 -1.0935314e+000 -5.6712471e-001 -4.8765721e-001 -1.1899019e+000 -5.4553321e-001 -7.1237275e-001 -2.3252511e+000 -1.2262331e+000 -1.7494473e+000 -5.5133267e-001 -6.3289295e-001 -4.6839353e-001 -8.9036239e-001 -1.2130802e+000 -1.5047501e+000 -1.7439707e+000 -8.0824181e-002 -4.2889026e-001 -4.6366271e-001 -1.0321769e+000 -8.0777756e-001 -5.1083222e-001 -4.7468952e-001  7.2934564e-001 -2.9243062e-001 -6.8574624e-001 -5.1603550e-001 -1.4874572e+000 -1.2255782e+000 -8.8761487e-001 -1.3574510e+000 -1.7448074e+000 -1.0260417e+000 -7.2308959e-001 -1.5346288e-001
