# Supplementary material for: Resting-State Temporal Synchronization Networks Emerge from Connectivity Topology and Heterogeneity
Source: PLoS Comput Biol. 2015 Feb 18;11(2):e1004100. doi: 10.1371/journal.pcbi.1004100 (PMC4333573; doi:10.1371/journal.pcbi.1004100)
Supplement: S1 Dataset — Each volunteer underwent two scanning runs (blocks). For each recording session (subject and run), BOLD time series were averaged over the corresponding 66 brain regions of the brain atlas. Each file subXblockY.txt contains the time series of all 66 brain regions from subject X and run Y. The labels of the brain regions are contained in file ROIs_Labels.txt. (ZIP) [file pcbi.1004100.s006.zip › DataSet S1/subj2_block2.txt]

  2.3468947e-001 -2.1304246e-001 -3.6686086e-001 -6.9676523e-001 -3.0137366e-001 -1.0658883e+000  6.5536214e-002 -7.9687173e-001 -2.4374118e-001 -5.3361204e-001 -7.9968444e-001 -1.4166510e+000 -3.1091860e-001 -6.0005675e-001 -7.1772080e-002 -3.9135989e-001 -2.2362063e-001 -2.8482947e-001 -1.8983144e-002 -3.9489269e-001  3.2988244e-002 -8.7114248e-001 -1.1722159e+000  1.3888279e-001 -1.3437563e-001 -5.9990524e-001 -5.7015234e-001 -3.6377196e-001 -2.5465628e-001 -4.0383423e-001 -3.7833469e-001  7.4126439e-002 -9.7735307e-001 -1.7318449e-001 -1.2938790e-001  1.2547920e-001 -5.5742701e-001  2.6910909e-001 -8.2530184e-001 -6.6455499e-001 -3.7954170e-001 -2.2501342e-001 -5.2602001e-001 -1.7001190e+000 -7.5299983e-001 -3.7555193e-001  2.3932543e-002 -1.9394150e-001 -9.2428825e-001 -3.0440543e-001 -2.5957631e-001 -4.1499874e-001 -8.6015412e-001 -1.6441198e-001 -4.4439798e-001  1.0550587e-001 -5.8163409e-001  1.7215241e-001 -8.4617521e-001  8.8705471e-002 -9.3541430e-001 -2.2798748e-001 -1.0806123e+000 -8.5353591e-002 -4.6147506e-001 -7.4622142e-001
 -4.8196850e-001 -3.7524578e-001 -6.5224793e-001  1.0753956e-001 -2.5144441e-001 -9.8150021e-001  1.6168440e-001 -2.9976884e-001  3.8287500e-001 -4.3207699e-002 -7.0670888e-001 -3.9909069e-001  2.6694988e-002 -2.3435176e-001  7.0395057e-001  2.0894541e-001  9.0631459e-002 -2.4421672e-001 -2.8421346e-002 -2.1771198e-002 -5.4055200e-001 -1.4302750e-001 -1.7221464e+000 -6.4897856e-001 -3.1708502e-001  2.9835493e-001 -4.0533255e-001 -2.7521283e-001 -7.5255810e-001 -6.4208123e-001  4.9668491e-002 -2.2027608e-001 -3.0040067e-001 -4.6233233e-001  2.7745252e-001  7.6177197e-001 -9.6090588e-001 -7.6424596e-001 -1.2648071e-001 -2.2992492e-001  1.6428968e-002 -3.7093851e-001 -1.6668678e-001 -1.5621373e+000 -9.8890571e-002 -4.9406385e-001  4.3581155e-001  3.0833584e-002 -6.1917100e-001  4.4200904e-001 -4.0949108e-002  3.4347505e-001 -6.7906596e-001  6.3658768e-001 -3.4989414e-001  1.8564985e-001  1.7587014e-001  2.6888398e-001 -1.4098495e-001  1.6297661e-001 -1.0947839e+000  4.5341928e-002 -3.5357757e-001  6.2082640e-001 -1.3460352e-001 -7.9625297e-001
 -9.8016074e-001 -4.0760443e-001  4.1329361e-001 -3.7464200e-001  9.6641866e-002  5.6643958e-001  4.0924398e-002 -1.1338063e-001 -2.2007545e-001 -4.5228299e-001 -6.2416533e-001 -7.9534630e-001 -1.5098470e-001 -2.3110762e-002  3.7061136e-001 -3.1260072e-001 -1.4715329e-001 -9.7916208e-001 -5.3455388e-001 -3.5201792e-001 -4.6171028e-001 -4.8618955e-001 -1.2794253e+000 -4.8011788e-001 -3.2075822e-001  2.4770431e-001 -9.3785192e-002 -6.3600093e-001 -9.1611139e-001 -1.2025210e-001 -6.1738358e-001 -4.0317034e-001 -7.0170583e-001 -8.8339190e-001 -3.5787270e-001 -6.3718158e-001 -4.8695016e-001 -1.1165912e+000 -1.2905234e+000 -1.8134342e-001  1.1948785e-001 -3.8938683e-001 -1.0795552e+000 -1.0513877e+000 -1.1638596e-001 -1.5188487e+000  3.0122976e-001  2.1544571e-001  9.0376817e-003 -1.5628366e-001 -4.2229899e-001 -2.5667610e-001 -5.7161723e-001 -3.0099296e-001  3.6133091e-002 -1.5249897e-001 -2.0419985e-001 -5.3953261e-001 -3.5376075e-001 -4.1251679e-001 -7.7293996e-001 -3.3877878e-001 -5.7658037e-001 -5.0299180e-001 -1.3065067e-002 -5.7444366e-001
 -7.3481878e-002  2.2049537e-002  4.2427737e-001 -5.9974292e-002  1.4786814e-002 -6.6962477e-003  5.3085482e-001  3.6018221e-003  3.3016204e-001  9.2532045e-002 -2.2735586e-002  2.6354967e-002  2.2334094e-001  6.4081407e-001 -1.9084569e-001 -1.3385626e-001  3.8198661e-001 -6.8220276e-001 -1.6961531e-001  2.6732955e-001 -8.0275119e-002 -7.4118918e-003  1.1230223e-002  5.8418385e-001  1.4837495e-001  3.6247410e-001  4.9841333e-001  1.1566246e-001  3.6773959e-001  3.9872636e-001  1.9177121e-001  1.2259910e-001 -1.1883378e-002  1.0175320e+000  3.0216566e-001 -8.1046016e-002  1.1078028e+000  1.3686074e-001  2.9496681e-001  3.7635106e-001 -1.3142621e-001  4.7084800e-001  2.0511295e-001  8.9458857e-001  1.0708328e-001 -6.5156701e-001  1.9831107e-002 -6.3238188e-002 -4.7936350e-002  5.0968234e-001  2.1884961e-001  3.1187148e-001  3.7441784e-001  4.7818494e-001  1.6224193e-001  3.5406240e-001 -6.1597375e-002  2.7630860e-001 -1.0108374e-001 -3.2780444e-001  9.7782954e-001 -4.5942507e-001 -1.1752930e-001 -1.8957515e-001  1.2949777e-001 -6.6834599e-002
  2.6883227e-001  2.4335300e-001 -7.0540207e-001 -1.2271549e+000  1.7779907e-002  1.5863509e-001 -4.2861863e-003 -6.1272980e-001 -7.0987107e-002 -1.6830745e-002 -1.8649695e-001 -5.5791685e-001 -1.5511273e-001 -1.3691213e-002  9.8825891e-002  3.7684407e-001  2.3580141e-001  6.5105026e-001 -5.5179279e-001  1.2608696e-001 -1.4682966e+000 -4.3959292e-001 -1.2022753e-002  4.9260487e-001 -2.2791041e-001  1.5499697e-001 -1.4571237e-001 -2.1866856e-002  3.4353260e-001  6.2330484e-001  6.5761799e-002 -1.8803163e-001 -6.6394767e-002 -8.5429567e-002 -5.8684965e-002  1.0631216e-001  8.1834813e-002 -6.2849037e-002 -5.9681633e-002  1.3393998e-001 -3.7139230e-001 -6.4407564e-003  5.1189177e-001 -1.0330932e-001  2.2595973e-001 -1.0218548e+000  7.5420823e-001 -7.8048348e-001  1.5788001e-001  3.2193041e-001 -6.7542542e-002  8.9201653e-002  1.6250782e-001 -2.9470726e-001 -3.5307149e-001  1.7624123e-001  2.6947227e-001 -1.9725866e-001 -2.9996408e-001  3.1116404e-001  1.0944587e-001  4.4220027e-001 -3.8050959e-001 -6.3307997e-001  3.0301073e-001 -1.9350935e-001
 -3.3190271e-001 -3.2175576e-001  3.5520750e-001  3.0422024e-001  4.5409953e-002  8.7711579e-001  1.5658590e-001  2.4346274e-001 -1.0575161e-001  4.7072210e-001 -6.5458176e-001 -2.5300880e-001 -4.5569958e-001 -6.9074972e-002  1.9123693e-001  3.5628022e-001  7.7744846e-002 -1.8540302e-001 -1.3403091e+000 -2.7874942e-001 -7.9589598e-001 -4.5093277e-001 -2.9221543e-002 -5.5901755e-002 -2.2345808e-001  6.6198300e-001 -2.1662047e-001 -2.6588136e-001  4.1056807e-001  3.7317962e-001 -3.7674086e-002  8.1758226e-002 -9.0721625e-002  3.9838904e-002  1.6684973e-001 -1.3395152e-001  9.8044194e-002  2.5535752e-001  7.3002263e-001  5.2117006e-001  2.5821592e-001  3.1944213e-001 -1.5001408e-001  7.6513924e-001  1.9136827e-001  2.8444630e-001  4.3238504e-001 -6.5366413e-001  2.7761070e-001  2.0893924e-001  3.5377146e-001  3.5014616e-001  1.3175530e-002 -4.2607768e-001 -6.3321405e-001 -5.1924120e-001 -3.6979585e-002 -1.6549969e-001  5.3538012e-001  5.1938150e-001 -3.2042465e-002 -1.4432103e-001 -3.0609917e-001 -5.5985327e-002 -2.4619222e-001 -5.9349429e-001
 -1.5614898e+000 -5.7314265e-001  4.1693389e-002 -7.1214711e-002 -8.9932280e-001  6.3140067e-001 -3.8338724e-001 -2.9489923e-001 -3.6125978e-001 -5.6535054e-002 -5.1837443e-001 -1.6551328e-001 -3.2070819e-001 -1.4261551e-001  8.4407924e-002 -1.8806170e-002 -7.3037440e-001  2.1080783e-001  3.5720497e-001 -6.9470152e-001  5.9586714e-001 -2.0759238e-001 -8.4147240e-001 -1.6374505e+000 -3.5896834e-001 -3.7905721e-001 -7.2864311e-001 -1.1132074e+000 -1.2172405e+000 -2.8139191e-001 -3.5947758e-002 -5.7449897e-001 -3.5860748e-001 -3.2035450e-001 -6.1400409e-001  2.7317322e-001 -2.0021506e-002 -8.0052462e-001 -7.4430527e-001 -5.0968879e-002 -7.8480998e-001 -6.4691674e-001 -1.6575281e+000 -2.5009767e-001 -8.3621582e-001 -3.5171158e-001 -7.2427073e-001 -7.4094212e-001 -2.1672740e-001 -1.3429572e+000 -1.8215670e-001  1.9810573e-001 -4.1786962e-001 -6.9636345e-001 -1.2194236e+000 -4.1497094e-001 -2.8401792e-001 -3.3977501e-001 -1.4817230e-001  2.9085585e-001  4.5447022e-002 -2.2822635e-001 -8.6051456e-001 -1.1199882e+000 -5.2561038e-001 -8.7779622e-002
 -2.0648254e-001 -2.3280708e-001  5.5616393e-001  5.3749184e-001  1.6748687e-001  3.7389200e-001 -1.3624606e-001 -5.9370712e-002 -2.5320702e-001 -1.7497285e-002  5.4331386e-001  1.8546559e-002 -6.6517255e-001  1.4939545e-001 -1.0132678e-001 -1.0533945e-001 -2.3290457e-001  3.9762725e-001  5.3995510e-001  1.9466915e-001  3.6808908e-001  3.3419983e-002 -4.4450139e-001 -3.6061631e-001 -3.8001064e-001 -5.4642899e-001 -5.7556055e-001 -3.0472520e-001 -7.8496817e-001  2.6051078e-002 -4.3951442e-001  3.3348061e-002  2.9094400e-002 -1.9749554e-003 -2.7000674e-001 -6.2308176e-001  3.3343520e-002 -5.0764264e-001 -1.5829197e-001 -6.0449881e-001 -7.6676648e-001 -6.2036441e-001  1.4499879e-001 -5.6015913e-001 -2.5125216e-002  3.7428928e-001 -4.6231873e-001  1.6092088e-001 -1.2676919e-001 -8.7984973e-001 -8.3202070e-001 -4.5943274e-001  2.3056635e-001 -8.6134809e-001 -6.0133595e-001 -8.7488015e-001 -3.4947400e-001 -4.0615780e-001 -5.5563848e-001  2.7002895e-001  4.4091046e-001 -3.6730767e-001  5.7876199e-001  1.2097072e-001 -1.2303871e+000 -1.0821289e+000
  5.7540612e-001  5.8134440e-001 -8.6095615e-001  7.8229050e-002  6.4026341e-001  9.5938767e-001  7.3043224e-001  6.2137843e-001  7.2109674e-002  5.2553947e-001  9.8977995e-001  3.0317781e-001 -8.0343095e-002  4.5889577e-001 -9.7615182e-002 -1.5056969e-002  4.2906623e-001  8.4608018e-001  4.2303364e-001  6.5320918e-001  8.4476129e-001  5.2293503e-001  1.1047505e+000  5.6061090e-001 -8.7540986e-002  3.2288914e-001  7.8013652e-001  9.5297320e-001  1.2865711e+000  2.8681516e-001  4.7286774e-001  2.8241493e-001  5.4139790e-001  2.3922892e-001 -1.6312791e-001 -4.0915290e-001 -1.2692370e-001  1.0242485e+000  1.0053759e+000  3.1677400e-002  2.9931812e-001  9.2257854e-002  3.9798628e-001  9.5700257e-001  3.0970382e-001  1.3164853e-001  2.6357533e-001 -2.9343498e-002  4.2834920e-001 -3.5676174e-001  2.4454052e-001  3.0843197e-001  2.3382182e-001 -4.0664303e-001  3.2046279e-001 -5.1706941e-002  1.9258535e-002 -7.4051898e-002  6.4414781e-001  4.7775640e-001  6.0766528e-001  7.4625835e-002 -3.6314649e-001 -8.0970177e-002 -8.8626541e-001  1.3722321e+000
  3.1449950e-001  5.6697645e-001  1.1280058e+000 -1.9534869e-001  4.2880172e-001 -1.6457279e-001 -4.5916234e-002  9.7633035e-001 -1.3998162e-001 -1.6545658e-001  3.8351847e-001  7.5449740e-001  7.8261765e-002  4.3430306e-001 -3.0550894e-001  1.4933301e-001 -3.9325922e-001  8.8113702e-001  4.5861899e-001  6.2010420e-001  1.6357694e-001  1.0248710e+000  7.1061964e-001  4.2191749e-001 -3.1308195e-001  4.4400730e-001  5.4091494e-001  1.0625278e+000  1.2490580e+000  3.2312842e-001  7.8868912e-002  4.4821180e-001  4.1198933e-001  4.5274056e-001  5.3238274e-002 -7.4150498e-002  2.6790478e-001  1.0690105e+000  1.3931685e+000 -3.9849749e-001  5.8052515e-001 -1.6192822e-001 -1.2983660e-001  3.2767837e-001  6.5282431e-004  4.8674814e-001 -4.2534219e-001 -7.8008189e-002  6.9012144e-001  1.8738543e-001  2.2831962e-001  1.1756854e-001  8.5618381e-001 -1.0294807e-001  4.1560457e-001 -3.1586777e-001  4.7325201e-002  4.6991077e-001  9.7933238e-001  6.1710681e-001  1.9983909e-001  6.1125261e-001  4.4884608e-001 -2.8074981e-001  1.8552461e-001  9.1805879e-001
 -5.6003680e-001  5.1118896e-001 -1.6249047e-001  1.2766175e-002  4.5193411e-002  6.0708137e-001 -3.0744774e-001 -2.9288933e-001 -3.3767667e-001 -6.0886858e-001  2.7855035e-001  8.1138890e-001 -5.4191192e-001  7.2442794e-001 -3.6323167e-001 -3.5717031e-002 -3.9442233e-001  1.2815970e+000  8.4775520e-001  4.3450567e-001  7.4064294e-001 -9.0990280e-003  1.4622581e+000  1.0131408e+000  1.0307415e-001 -6.7292598e-002 -2.5616051e-001  2.4686894e-001 -8.6897915e-002 -3.2256369e-001 -2.6483047e-001 -2.6020796e-001 -4.2873383e-001 -1.6095942e-001 -4.9234849e-001  5.5621775e-002  2.9902645e-001  5.0650150e-001  5.1774115e-001  3.0366517e-001  5.6870956e-001  2.4736011e-001  3.2611413e-001  1.1838874e+000  1.6103256e-002  9.8893387e-001  5.8665415e-001  1.0625954e+000  9.3434981e-001  4.2230798e-001  2.0692246e-001 -2.3817353e-001  4.0647205e-001 -2.7291633e-001  7.2442382e-002  7.7278620e-002 -1.4163580e-001 -1.4899614e-001 -1.4035590e-001  1.9798803e-001 -2.2261602e-001 -1.1257677e-001  3.3208459e-001 -1.9777788e-002  9.7551579e-001 -3.1097233e-003
  7.0458961e-002 -4.2034375e-001  1.1914823e-001  2.5245749e-001 -1.7970253e-001 -4.2002034e-001 -4.5033731e-001 -2.1246777e-001 -4.1474473e-001 -4.7949851e-002 -2.4441777e-001 -5.3576505e-001 -1.0164901e-001  3.7362229e-001 -2.4991595e-001  3.0059121e-003 -2.1712189e-001 -6.2606217e-001 -4.5465282e-001  6.5774686e-002 -2.5532831e-001  1.2850067e-001  5.5378638e-002 -3.1839304e-001 -4.7520507e-001 -2.1431595e-001 -7.1960820e-002  9.6168871e-001  2.0781316e-001  2.7056803e-001  5.6245691e-001  1.2960536e-001  2.1238964e-002  6.6061548e-001  2.1191017e-001  2.5605422e-001  5.9155230e-001  2.9200922e-001  1.1873129e-001 -3.8818730e-001 -2.8781881e-002 -3.6162865e-001 -6.9741582e-001 -6.8605983e-002 -4.8473536e-001 -1.5503352e-001 -1.0419728e-001 -5.6601977e-001 -7.0886733e-002  1.9971404e-001  2.5671195e-001  4.2481255e-001  3.1330485e-001 -3.9634773e-001  6.2935986e-001 -7.0672917e-001 -6.1740317e-002 -6.5045182e-001 -8.4779812e-002 -1.9217269e-001  1.3353104e+000 -1.1586455e+000  6.2569314e-002  4.7126657e-001 -4.6067983e-001 -5.3641212e-001
 -3.3548983e-002  8.2556472e-001 -1.7406577e-002  3.8904946e-001  5.2512617e-002  1.7924417e-001  8.0441650e-002  1.3294268e-001  9.8010504e-002 -1.2557693e-001  2.7202536e-001 -4.4693977e-001 -3.2305601e-001 -4.5504172e-001  2.2748494e-001  1.4160820e-001  5.6917224e-001  1.7721262e-001 -2.1364782e-001  3.3437363e-001  6.0213250e-001 -3.4000619e-002  1.7092332e+000  7.5341364e-001 -5.9233704e-003  1.3253152e-001  4.1219945e-001 -8.5863324e-002  4.8127531e-001  4.6395262e-001 -6.3778784e-001 -1.3343753e-001  2.3448874e-002  6.2748733e-002  1.3113253e-001 -1.8906828e-001  8.5383032e-001  7.0413231e-001 -4.0486114e-001 -4.2620587e-001  6.3450402e-001  4.8267454e-001  2.6248644e-001  7.3769073e-001  2.3458935e-002  6.3862017e-001  1.5584913e-001 -1.5424513e-001 -1.0688542e-001  1.6988763e-002  6.5288317e-001  5.4476637e-001  3.1320414e-001 -1.4208032e-001 -3.1194877e-001 -8.5107948e-002 -3.0409579e-002 -6.0445640e-002  5.8715162e-001 -6.7105365e-001  1.6586308e+000 -4.2465651e-001  6.6248183e-001  6.1884254e-001 -1.2551664e-001 -2.0547652e-001
 -2.2578116e-001 -3.3060042e-001  5.0429969e-001  2.0820687e-001 -1.5955391e-001  3.5953996e-001 -4.4669044e-001  4.2669240e-001  4.1880491e-001  1.4380680e-001 -2.0130074e-001 -5.8919328e-001  1.8145277e-002 -1.2778501e-001  2.1235605e-001  1.5444281e-001  4.5519248e-001  3.5997474e-001  1.8900179e-001  2.7516523e-001 -9.0295680e-001  1.1092995e-001 -7.8740691e-001 -8.1990678e-001 -4.1358162e-001 -1.8371677e-001 -7.5812741e-001 -9.7579617e-001 -8.1366466e-001 -8.5813516e-001 -1.5428710e-001  3.8331153e-001 -5.5601043e-001 -7.0638723e-001 -2.6386611e-001 -4.0799280e-001 -1.0070209e+000 -1.1872019e+000 -1.0019845e+000 -1.5172362e+000 -2.9882716e-001 -8.4360727e-001 -8.1149889e-001 -7.3332330e-001 -3.6079314e-001 -1.1579444e+000 -2.8488752e-001 -2.3886320e-001 -3.1341651e-001 -7.4225764e-001 -2.9057904e-001 -5.4805697e-001  1.5612177e-001 -5.4960265e-001 -8.9147359e-001 -4.1124745e-001 -2.3700351e-001  2.9691006e-001 -3.5058770e-002 -1.5355860e-001 -5.6573878e-001  1.0161673e-001  3.3175027e-001  6.9229654e-001  2.3946491e-001  1.6328034e-001
 -1.5431217e-001 -1.9055099e-001  6.9594727e-001  1.1145999e+000  8.3401256e-001  8.0753529e-001 -7.2352568e-002  1.2006478e+000  5.7272794e-001  6.6129331e-001  7.4956744e-001 -5.3816278e-002  4.8446452e-001  1.6306731e-001  7.9927803e-001  5.5558902e-001  2.4390111e-001 -5.8268714e-001  5.6509579e-001  1.1796414e+000  9.2120491e-001  9.2906517e-001 -1.0624588e+000 -2.3679694e-001 -4.1537337e-001  6.8797465e-001  3.1825915e-001  1.8807466e-001  5.6400773e-001  1.6862649e-001  4.2494132e-001  3.6656020e-001 -2.6658013e-001 -5.6455581e-001  2.5584343e-001 -9.5091137e-001 -2.4236975e-001  7.3790496e-001  8.0319337e-001  6.9446150e-001  1.8185825e-001 -4.2326620e-001  1.2019652e-001  6.9562072e-002  2.9713574e-001  9.2393760e-002  1.2765808e+000  9.6528789e-002  1.7917535e-001 -1.2121236e-001  1.6988293e-001 -2.7438843e-001  3.3161852e-001 -1.9746107e-002 -3.3694015e-001  1.3516055e-001  5.1114060e-001  2.0539143e-002  1.4516710e+000  1.2628326e+000  6.4257868e-001  3.3905384e-001  1.8324951e+000  4.0194177e-002 -1.2875394e-001 -5.0194903e-001
  1.0453429e-001  1.8969875e-001  6.6300432e-001 -6.2093261e-002  2.4236579e-001  5.9528540e-001 -7.5376486e-001  8.0934265e-001  2.4224664e-001 -1.0481067e-001  9.7526613e-001  3.6195883e-001  5.2971490e-002  3.0164990e-001  1.8415693e-001  9.5345276e-001  4.9765237e-001  1.5210121e+000  9.1701726e-001  3.2573006e-001 -9.2669339e-002  2.6930738e-001  3.1786865e-001  7.7258637e-001 -3.3525032e-001  2.1090382e-001  6.1410137e-001  9.9651892e-001  5.7556713e-001 -1.3985599e-001 -1.9294088e-001  4.3504149e-003 -2.7834920e-001  1.1029644e-001 -4.4651509e-002 -3.7869734e-001  4.2230047e-001  6.5992571e-001  9.8433578e-001  5.5166999e-001  9.2071057e-002 -4.2454217e-001 -1.7459819e-001  7.0314446e-001  1.9776371e-001  4.4150873e-001  4.6868515e-001  9.3739181e-001  8.8918206e-001 -2.5497586e-001  7.9356387e-001  3.8068941e-001  8.5646841e-001 -1.3876786e-001 -3.8532449e-001 -5.1959525e-002 -1.4922765e-001  4.4046972e-001  7.8184720e-001 -4.8609792e-001  1.1330748e+000  6.6694179e-001  1.0822308e+000 -5.7478102e-001  7.9345737e-001  5.3115043e-001
  1.8417409e-001 -5.3984480e-001 -4.1233902e-002 -1.2612198e-001  2.1751960e-001  1.5525667e+000 -4.5401275e-001  2.1087994e-001  4.2211777e-001 -2.7754178e-002  6.7012399e-001  1.0063561e+000  5.2998070e-001  4.9696594e-001  3.6768623e-001  2.4848293e-001 -4.8494235e-002  2.0631016e-001 -2.6946713e-001  3.6566495e-001 -4.9878419e-001  7.0092276e-001  4.4093190e-001 -3.7165275e-003  1.1453328e-001  3.2085259e-001 -1.0224714e-001 -4.5300355e-002 -3.3623302e-001 -4.2877241e-002  4.1523095e-002 -1.2791848e-001  1.7784914e-001 -8.3390507e-002 -2.7331706e-002  9.1604155e-001  1.0177431e-001 -4.5372053e-002  2.1108437e-001  7.4471296e-003  5.7871484e-001  5.9277797e-001  1.2022003e+000  6.0371954e-001  5.3712842e-001  1.4512927e+000  1.2270351e+000  3.5623828e-001  3.1347613e-002  3.1025700e-001  6.5567129e-001  5.3371633e-001  3.5516687e-002  2.9052167e-001 -1.7313274e-001  1.9604533e-002  2.1145373e-001 -2.3010779e-001 -5.6546989e-001  1.0121992e-001  1.5374751e+000 -4.4437636e-003  1.0245981e+000  5.6812304e-001  8.7087306e-001  1.1292454e+000
  1.3052160e+000  1.0478787e-001 -8.8026863e-001  7.5061630e-001  7.2807436e-002  8.4031726e-001  5.7866303e-001  2.8460609e-001 -1.6825639e-001  8.7788748e-002  4.0363083e-001  5.8983795e-001  2.4740600e-001  3.8674520e-001 -2.9830203e-001  3.4553947e-001 -1.2385124e-001  1.3024297e-001 -4.2841357e-002  1.7815386e-001 -1.5556831e-001  3.2658050e-001  1.2204782e+000  1.2802211e+000  1.9196850e-002  5.7728335e-001  1.3031573e+000  1.1736064e+000  1.2933549e+000 -3.4368445e-001  2.8846356e-001 -2.9703327e-002  5.7807566e-001  7.9555586e-001 -1.4911778e-001  3.2868344e-001  4.7194252e-001  1.0726480e+000  6.4239756e-001  5.4868236e-001  6.7179298e-001  6.6080756e-001  1.5549154e+000  1.1257538e+000  3.4392971e-001  1.0698571e+000  9.0335667e-001  2.5684412e-002 -9.5855985e-003  2.8779157e-001  2.6665320e-001  2.3277377e-001  9.7120810e-001  2.7194281e-001  4.3531408e-001  4.6203689e-001  3.4281409e-001  6.5018359e-001  2.3747847e-001  1.2828768e-002  4.4411035e-001 -2.8847997e-001  2.0598232e+000  1.6816285e-001 -2.2594829e-001  3.7317526e-001
 -8.5574677e-001  9.8998886e-001 -4.6049547e-001 -9.8446674e-002 -4.5232573e-002 -3.2110039e-001  5.5953706e-001  3.4915791e-001 -1.7459757e-001  2.4521939e-001  8.7995108e-002 -2.1434030e-001  3.6479932e-001  2.7116676e-001  4.4626096e-002  3.7013468e-001  6.9687746e-001  9.1545093e-002 -1.4148878e-002  3.1216798e-001 -1.3802376e+000 -3.7092728e-001  3.8939169e-001  2.5795224e-001  4.3101861e-001  1.7924021e-001  3.1168090e-001  5.3925427e-001  3.9724288e-001  4.5402632e-001  2.6226457e-001  1.3634660e-001  1.7953673e-001  1.6585600e-001  4.2731299e-001  9.4293463e-001  1.0858023e+000  5.4444033e-001  7.0976098e-002  2.0052432e-001  8.0599739e-001  8.1661537e-001  7.5739912e-001 -2.4142373e-002  4.2603528e-001  6.2852915e-001  5.7363798e-001 -5.4801401e-002  3.6292959e-001  7.5540893e-001  5.6525709e-002  3.0721434e-001  6.5566713e-001  6.1861307e-001  1.4338413e+000 -7.6426773e-003  7.0582629e-001  1.5647454e-001  3.3386936e-001  1.9744790e-001  6.1697306e-001  2.2600832e-002  9.9572558e-001 -1.3990014e-001  3.2236879e-001  3.8266094e-001
 -1.6749650e-001 -2.5933836e-001 -5.3225899e-001  1.4757817e-001 -5.8081751e-001 -4.7500056e-001 -1.1270687e-001 -8.6979271e-001 -8.5939996e-001 -6.1145959e-001 -8.5204689e-003 -1.4018448e-001  1.1681469e-001 -3.7726259e-001 -8.8885446e-001 -4.0556086e-001 -5.9396535e-001  3.8322601e-001 -6.0650978e-001 -7.0268139e-001 -6.3773096e-001 -3.1937942e-001  4.6494924e-001 -1.3340715e+000 -2.5996896e-001 -4.3073698e-001 -7.7061198e-001  3.1668220e-001 -4.1635216e-001 -4.1057826e-001 -1.3662548e+000 -4.5532725e-001 -8.3552003e-001 -5.6984745e-001 -4.2211686e-001 -1.3002491e+000 -3.7051135e-001 -8.0309590e-001  4.7990792e-001 -6.2537170e-001  3.2651539e-001  8.2334756e-002 -7.4136527e-001  9.3722908e-001 -5.3976431e-001 -7.0767132e-002 -5.8051556e-001 -4.0348333e-001  5.7457750e-001 -4.4915738e-001 -3.6227186e-001 -6.6290537e-001 -2.9251329e-002  1.0326849e-001  1.3310928e+000 -2.3477426e-001 -4.7522548e-001 -5.3054418e-001 -7.6009710e-001 -2.2435659e-001 -7.8753770e-001 -5.0514888e-001 -6.2087616e-001 -3.9476738e-001 -7.2887958e-001 -1.2564277e+000
 -2.3488364e-001 -1.3186850e+000 -1.1810761e+000 -3.5845918e-001 -9.9477129e-001  1.3021831e-001  2.3400318e-002 -7.4241301e-001 -6.2628757e-001 -9.2965056e-001 -2.9588839e-001  5.5827148e-001 -9.6018254e-001 -5.0450587e-001 -8.3499009e-001 -7.8713310e-001 -5.1895707e-001 -3.4711680e-001  4.6921373e-002 -6.8907933e-001 -1.0197406e-001 -4.1979688e-001  1.2220762e+000 -4.4342295e-001 -1.9185758e-001 -3.7343147e-001 -9.5794843e-001 -5.8728762e-001 -4.6189661e-001 -4.7539885e-001 -8.0355197e-001 -1.1370987e+000 -8.6680029e-001 -1.0885772e+000 -9.4168738e-001 -3.4489203e-001 -5.5476853e-001 -5.6480905e-001 -3.8584674e-001 -8.8254280e-001 -1.7769860e-001  2.0110571e-001 -1.8010281e-002  3.6161886e-001 -3.4442555e-002 -3.4308352e-002 -4.1342630e-001 -7.9632876e-002  1.9707541e-001 -2.9405524e-001  6.6769457e-002 -2.9939122e-001 -1.7509774e-001  3.5363332e-002  1.2764462e+000  2.2698673e-001 -6.1263463e-001 -4.9872310e-001 -6.5634091e-001 -4.5975420e-001 -1.1159097e+000 -1.1823873e+000 -8.0234572e-001 -5.8590050e-001 -9.9718588e-001  3.4966006e-001
 -5.9430870e-001 -5.7405309e-001 -1.3952512e+000  2.5321395e-001 -1.1727905e+000 -1.0662700e+000 -2.6684384e-001 -1.3803084e+000 -4.0968278e-001 -9.3694542e-001 -7.4522356e-001  1.5461416e-001 -5.8232002e-001 -1.6192949e-001 -5.0875029e-001 -6.1930326e-001 -1.1553523e+000 -6.5687845e-001 -2.2317656e-001 -9.9405392e-001  3.6355793e-001 -6.2922237e-001  7.3996579e-001 -7.8343848e-001  3.3680322e-001 -9.8851042e-001 -4.6910598e-001  4.0937821e-002 -7.8819075e-001 -7.1624547e-001 -3.4821193e-001 -1.4546039e+000 -5.0791168e-001 -3.5527030e-001 -1.0792203e+000 -6.0206073e-001 -1.0121485e+000 -6.0342695e-001 -8.1529449e-001 -1.2421383e+000 -2.5985536e-001  4.2765025e-001  2.7151215e-001  4.5178245e-001 -2.1186375e-001  1.4720376e+000 -2.8783831e-001  4.0689689e-001  1.9277252e-001  1.2411890e-001 -3.7954242e-001 -1.6991808e-001 -3.5360119e-001  3.2368259e-001  8.6802873e-001  3.6915064e-001 -1.1097909e+000  2.3567043e-001 -1.1355716e+000 -8.5801466e-001 -1.3813010e+000 -7.8720731e-001  1.3504528e-002 -1.0803543e+000 -2.1125319e-001 -4.8925602e-002
 -4.8298458e-001 -2.6394648e-001  4.1240678e-001 -3.5233319e-001 -1.2221140e-001  4.7158118e-001 -3.3578335e-001 -2.7013195e-001 -2.7572073e-001 -9.4331475e-002  7.7261427e-001  8.7130249e-001  3.5896902e-001 -2.2938016e-001 -3.5876712e-001 -2.5057323e-001 -6.8034554e-001  7.3412972e-001 -3.1789837e-001  4.4996904e-001  9.4464635e-001 -3.1934196e-001  1.0926950e+000 -8.9983387e-002  1.3255926e-001 -6.2440078e-001 -4.7488636e-001  7.4216786e-002 -2.8555200e-001 -5.2988352e-001  4.8673875e-001 -2.4972418e-001 -2.0726025e-001 -1.0796836e-001 -2.2017508e-003 -2.2333805e-001 -3.0153461e-001 -9.2193776e-002  1.1296963e-001 -7.1185273e-001 -9.4366483e-001 -5.2766368e-002 -6.2306169e-001  1.1181118e+000  2.4690792e-001  1.7682546e+000  6.2401692e-001  1.9263133e-001  3.3836845e-001 -1.5336889e-001  2.1979504e-001  1.3224497e-001 -4.1306739e-001 -1.6333425e-001 -3.5315103e-001  3.8483904e-001 -4.4467690e-001 -1.6254071e-002 -1.5100868e-001 -2.7119284e-002  9.1989062e-001  2.0893219e-001 -1.1199768e+000  4.0285542e-001  7.7661228e-001  3.1252959e-002
  1.4032224e-001  2.1490914e-001  5.5745113e-001 -2.6303073e-001 -3.8820082e-001 -1.5298030e-001 -2.0182313e-001 -2.6889512e-002  8.5036612e-003  1.0074827e-001  1.2029958e-002  4.9637074e-002 -1.6305800e-001 -4.4414708e-001 -2.9498551e-001 -4.3159331e-002 -9.4814956e-002  1.2066387e-001  1.9389725e-001  1.0009614e-001  7.4441510e-001 -2.1253668e-002  1.5339406e-001 -2.1332998e-001 -1.2133846e-001 -3.9829967e-001 -4.6756423e-002 -5.6212597e-001 -5.3086435e-001 -2.4413058e-001  1.1539865e+000  3.7756690e-001  9.3440646e-001  7.2902190e-001  4.5369999e-001 -3.2154611e-001 -9.6445294e-001 -6.3651537e-001 -5.0427115e-001 -4.7229880e-001  3.7552161e-001 -4.9114477e-001 -6.5029632e-001 -2.0358582e-001  6.3906187e-002  5.3830167e-001 -1.6737289e-001 -7.1185882e-001 -1.1425261e+000 -3.8549110e-001 -1.3263036e-001 -6.7370266e-002 -4.5124988e-001 -4.3809997e-001  1.0323248e-001  1.5944633e-001  1.2918856e-001  1.3741015e-001 -1.3544748e-001  3.2598347e-002 -6.1938457e-001 -2.1712556e-001  1.9043487e-002 -9.8861632e-001 -4.3112245e-002  6.4939010e-003
  2.0049556e+000 -6.3279858e-001  1.2213878e-001 -1.8763992e-002  6.8365933e-002 -4.5302829e-001  7.9532224e-002  2.9043171e-001  2.2710921e-001  5.9478259e-001  2.4953450e-001  1.4282509e+000  5.1547364e-001  1.1898184e-001  9.5216026e-002 -4.6501561e-001 -2.9908596e-001 -6.8689123e-002  5.0891680e-001  5.5963917e-001  2.3768644e-001 -3.0519874e-001 -3.1217845e-001 -6.2627330e-001 -1.0993013e-001 -1.1177232e-003 -1.7148643e-001  8.3825660e-002 -1.0673580e-001  2.6515405e-001  7.7048358e-001  8.9321634e-001 -2.4954476e-001 -3.7731650e-001  6.9753663e-001  1.0065962e-001 -2.3009682e-001 -2.4722774e-001 -2.2210907e-001 -6.9399484e-001 -5.9088226e-001 -7.2275333e-001 -3.1203859e-001 -1.2238342e+000  2.4175301e-001  7.3470802e-001 -1.4855872e-001  1.9708906e-001 -1.3087644e+000 -1.0217283e+000 -1.1914692e-001  3.5974613e-001 -1.0792121e-001  2.8749716e-001  8.3545828e-001  6.0837776e-001  2.0507552e-001  1.2979437e-001 -3.5533558e-001  1.0101247e-001  1.4904474e-001 -3.7855830e-001 -6.3841661e-001  2.1653152e-001 -6.9798620e-001 -2.1035500e-001
  2.3033178e-001 -1.3258168e+000  2.1060189e-001  1.0339761e+000 -4.1130479e-001 -2.5982911e-001 -8.9225859e-002 -1.1271982e-001  1.4011265e-001 -3.9068782e-002 -6.6367721e-001  1.7073600e-001  3.0413292e-001 -1.0371463e-001 -2.2648587e-001  2.3529258e-001  2.1417583e-001 -8.3546531e-001 -3.2497123e-001 -2.9412428e-001 -7.9646951e-002  6.2654654e-002 -6.6621344e-001 -4.4085009e-001  4.5814754e-002  1.6862726e-001 -2.3178764e-001 -2.2730471e-001 -1.9923414e-001  3.1139132e-001  4.4310796e-001  8.2055329e-001 -2.4614417e-001  6.5227088e-001  3.4693960e-001  4.6276079e-001  1.2327411e-001 -5.0425344e-001  3.4398978e-001 -1.0246913e-001  2.2111667e-001 -2.8190100e-001  7.5332276e-002 -6.1105098e-001 -6.7992330e-001  1.0223451e-001 -9.5704039e-001 -9.9993073e-001 -5.4393931e-001 -2.3551123e-001  8.4370281e-003  1.2438760e-001  4.6777287e-001  1.0433780e-001  8.2337158e-001 -3.4890986e-001  2.5413202e-001  2.9377997e-001 -4.7951628e-001  1.7925557e-001  2.8217201e-001  4.5812757e-001 -4.0707823e-002 -2.8752619e-002 -6.8598263e-001 -8.6931556e-001
 -4.4784683e-001  2.2308102e-001 -1.6283485e-002 -1.8402179e-001 -2.5785624e-001 -1.0205150e-002 -5.5266549e-001  1.5479873e-001  2.6226698e-001  3.8004890e-001  1.7119130e-001  3.7703727e-001  1.7307410e-001  1.7994538e-001  2.9271644e-002  1.5351972e-001 -2.2690339e-001 -1.1601950e-001  7.3613985e-003  1.5679624e-001  3.0109310e-001 -2.0723243e-001 -7.8604013e-001  7.2699541e-001  1.7788845e-001  2.4471957e-001  2.1826442e-002 -8.4659109e-001  1.3940586e-001  1.6757080e-001  8.9705640e-001  9.1098072e-001 -1.8755149e-001 -1.1477828e+000  2.2053572e-001  6.7786543e-001 -9.9053536e-002 -4.2827759e-001 -1.0790729e+000  9.3702286e-002  7.6610894e-001 -1.2209038e-001  2.7701264e-001 -9.5822525e-001  2.4028264e-001  3.2622725e-001 -7.3829185e-002  9.5257585e-002 -6.4989452e-001 -7.3795598e-001  2.0255162e-001  2.3149948e-001  1.2486758e-001 -1.2930909e-001 -5.7632255e-001 -2.9865117e-001 -3.0459591e-001  1.3223912e-001  7.6354029e-002 -1.2808779e-001  4.5927387e-001 -1.3912080e-001  1.0590828e+000  6.2546938e-001  6.7904352e-002  8.0610973e-001
 -1.6379963e-001  5.8305364e-001 -5.2925935e-001 -9.5991566e-002  8.6961440e-002  5.4996535e-001 -5.9402419e-002 -2.8571073e-001 -6.3110642e-002 -5.7017179e-001 -9.6689230e-002 -5.3831541e-001 -4.4403596e-001  2.3837077e-002  7.6397581e-002 -8.1751692e-002 -3.9211262e-001 -6.6306822e-001  3.6999866e-001 -3.7709549e-001  3.8459147e-001  3.9885922e-001  3.6629289e-001  5.2214294e-001  7.9175576e-002  5.3290514e-001  1.1865242e-001 -3.4686258e-001 -3.0801773e-001  4.8996628e-001 -3.3214764e-001 -6.3916474e-001  9.0437365e-001  3.1537915e-001 -1.9765686e-001 -2.3463389e-001 -3.1258691e-002  7.5172397e-002 -5.4753911e-001  2.7478388e-001  7.4810415e-001  2.3224138e-001  5.5335748e-001  1.5932466e-001  4.2624820e-001 -1.3278158e-001 -9.1047249e-001  2.3307776e-001 -5.4770133e-001  1.3458387e-001 -3.3043053e-001 -3.1729021e-001  5.4182135e-001  1.5492522e-001 -2.7061142e-001 -5.9031020e-001 -6.6216216e-001 -1.0691162e-002 -6.8265622e-001 -4.5974757e-001  1.1189130e+000 -5.7578820e-001 -7.0799913e-002  2.3406261e-001 -5.1187826e-001  9.3209513e-002
 -8.3959623e-001  3.3725639e-001 -3.8475415e-001  2.4444727e-001 -5.4979206e-001  8.3390652e-001  8.7048088e-001 -7.3243702e-001 -4.9052280e-001 -6.1912965e-001 -4.6944144e-001 -5.8891495e-001 -3.7711828e-001 -4.6850614e-001 -4.7752047e-001 -2.3968355e-001 -9.0845643e-001 -7.3207588e-001  3.4585316e-001 -4.4718089e-001 -1.1712135e-001  4.8388748e-001 -9.4655303e-002  9.6692446e-001  4.2550308e-001  2.7305673e-001  7.9472969e-002  5.3082383e-001 -1.2459900e-001  1.6463783e-001 -1.0477439e-001 -7.9343304e-001  2.0845590e-002 -1.4896447e-001 -5.9648448e-001  1.8366449e-002  3.5847315e-001  3.7459079e-001  4.6302945e-001 -3.3857416e-001  6.8170855e-001  6.6681908e-001  1.1398073e+000 -5.9912798e-001  4.0682674e-001 -2.1868552e-001 -5.9562537e-001  7.1942546e-001  2.0045599e-001  3.7074964e-001 -3.4850321e-001 -2.9746961e-001 -2.6475531e-001  3.3165560e-001  3.2884409e-001 -1.9708368e-001 -2.7642304e-001 -2.1947503e-001 -1.3128846e+000 -2.7761884e-001 -8.2159257e-001 -8.7517131e-001  4.2991723e-001 -7.0137809e-001 -2.2445703e-001 -4.4696756e-001
 -5.0881285e-001 -2.0952149e-001  3.3069822e-001  6.2149465e-001 -5.0214659e-001 -7.0587018e-001  4.5749203e-002 -1.4516799e-001  9.4973518e-002 -4.2144853e-001 -6.1320922e-002 -5.7724249e-001 -1.5131362e-001 -1.6369653e-001 -2.8192765e-001 -2.3002649e-001 -1.0964536e-003 -4.0757209e-001 -1.6903430e-001 -2.4086764e-001  4.3784696e-001  6.3793768e-002  1.0339352e+000  7.0703576e-002  3.3688545e-001 -4.2731190e-001 -4.6698486e-001  4.3360403e-001  3.6241063e-001  8.2589178e-001 -1.3876893e-002 -3.7337182e-001 -4.6217162e-003  5.8962246e-001 -4.7131709e-001 -6.9766425e-002  7.1625350e-001 -1.3985235e-002  7.2246764e-002 -5.5045109e-001  3.3734440e-001  3.2227297e-001  1.1325974e-001  5.4396434e-001  8.2172850e-002  4.8122341e-001 -8.0277967e-001  1.6038061e-001  6.5495499e-001 -1.2553955e-001  5.5784273e-001  3.6919791e-001 -8.5135836e-002  3.5356028e-001  4.6365848e-001  4.2216989e-001 -3.6158784e-001  4.9224108e-001 -2.2671205e-001 -4.1932277e-001  7.2263636e-001  3.0036065e-001 -7.8000753e-002 -6.5334233e-001 -3.1113529e-002 -2.6433323e-001
 -8.7074958e-001 -1.3171954e+000  5.5357660e-001 -1.1194634e+000  5.0934237e-003 -4.5236084e-001 -7.8261626e-001 -3.6848494e-001  1.7760581e-001 -5.7000704e-001 -5.0519923e-001 -5.1594294e-001 -3.9797216e-001 -4.6495452e-001 -7.7811649e-002 -1.1547172e-002 -4.9303065e-001 -6.2641499e-001  4.8351769e-002 -3.8476966e-001 -1.2831354e-001  1.5665155e-001  1.1018811e-001 -1.0543411e-001  2.9341328e-001 -2.5643560e-001 -8.9060300e-001 -3.7156973e-001 -4.1336624e-001  7.1949665e-001 -1.2224273e+000 -8.7172880e-001  3.6048606e-001  5.7192953e-002 -6.7131818e-001 -5.3499280e-001  1.2081917e+000 -3.8134920e-001 -6.2948418e-001 -1.0448327e+000 -7.0319479e-001  8.0361793e-002 -1.1769411e+000 -1.7731025e-001 -5.4943064e-001  7.3142480e-001 -1.1872370e+000 -2.9617080e-002  1.8727169e-001 -4.7979936e-001 -4.8313719e-002  1.7503227e-001 -3.7216193e-001  5.2664067e-001 -3.7131476e-001  1.7571250e-001 -5.5323518e-001  3.1896625e-001 -2.2334191e-001 -4.7818896e-001  1.5537580e-001 -2.8221326e-001 -1.1999691e+000 -3.6834277e-001 -2.6924468e-001  5.4315903e-001
  4.3880222e-001 -2.4152700e-001  1.6909933e-001 -2.3811028e-001  5.9497483e-002 -5.9014285e-001 -6.7546862e-001  1.1947861e-001  1.3886600e-001 -2.7474020e-001 -2.7803035e-002 -1.8875169e-001  5.8072331e-002 -5.1281793e-002 -8.5925627e-002  1.6850511e-001 -7.5020670e-001 -6.4501002e-001 -5.1697397e-001 -2.5493720e-001  2.1708438e-001  4.3914529e-001 -3.5312103e-002 -1.0907402e+000 -1.2589772e-001  3.3472848e-001  1.4811831e-001  5.3655641e-001  3.7729283e-001  2.9761020e-002 -1.0027577e+000 -5.9374168e-001 -8.4529915e-002 -2.7729354e-001 -3.0385574e-001 -1.9072241e-001  2.1085389e-001 -1.2730218e-001  5.0136819e-001  3.3993818e-001  4.3168962e-003  7.2120437e-002 -8.3515409e-001 -6.2010662e-001 -2.4343478e-001 -2.6932004e-001 -1.0430278e+000 -7.0897791e-001 -1.1976959e+000  1.8465253e-002  1.7575927e-001  2.4644341e-001 -2.3066787e-001 -1.2178134e-001 -5.0426905e-001 -8.5142056e-002 -1.8449794e-001 -4.5935433e-001  3.4945691e-001 -1.0936670e-001 -4.3818052e-001 -1.2159793e-001 -1.3537266e-001  1.6097584e+000 -6.3854511e-002  5.5513448e-002
 -9.0101494e-001  4.7212970e-002  9.6599876e-001  1.2399213e-001  2.4108019e-001 -5.3125215e-001 -1.1851487e-001  5.3613551e-001  2.0121891e-001  4.5879915e-001 -1.1237842e-001  5.2329325e-001  8.2290104e-002  1.0331629e-001  1.5395791e-001  2.8864604e-002  2.4796576e-001  8.1374059e-001  2.1176284e-001  9.1925038e-002 -5.0338214e-001 -3.1118885e-001  3.6263562e-002  7.0526655e-001  1.4232840e-002 -1.7027409e-001 -4.0896196e-001 -2.0238384e-001  2.0955522e-001 -3.0065178e-001 -3.1038423e-001  1.8409297e-001 -5.1199361e-001 -6.5634532e-001 -2.6531427e-001 -5.5849105e-001  1.1148231e-003  1.5017207e-001  1.1061020e-001 -2.9089095e-001 -4.8653494e-001 -6.6625810e-002 -1.3940286e-001 -4.8792670e-002 -3.7107543e-001 -3.6835138e-001  3.0541924e-001  2.7835205e-001  7.8906266e-001  2.6521980e-001  5.7679355e-001  3.6111276e-002 -3.1433325e-001 -1.0413220e-001 -2.4046661e-001 -5.3670702e-001  6.0598013e-001 -4.0617643e-001  9.3266013e-001  1.6305881e-002 -9.7153969e-001  2.1825239e-001  2.5913671e-001  2.2867115e-001  1.4293010e-001 -2.4614380e-001
 -3.1310561e-001  1.0152672e+000  5.2333512e-002  6.9222766e-002  1.5404166e-001  1.0119001e-001  5.0045151e-001  7.8440317e-001  3.4138585e-001  6.8014152e-001  1.5281213e-001  2.1143782e-001 -6.4573268e-002  1.8210382e-001  8.9338088e-001  2.4046156e-001  6.9120506e-001  6.9808973e-001  5.8893585e-001  7.5923422e-001  1.6722363e-002  2.1040208e-001 -1.2876575e-001 -7.0788692e-003  3.6787927e-001 -1.3383426e-001  2.7119491e-001  5.0365103e-001  6.8055331e-001 -2.9024590e-001  6.9413662e-001  3.2550632e-001 -1.9078041e-001 -7.0139223e-002  2.2829357e-001  3.7756512e-001 -5.2245695e-001  5.1954765e-001  1.5197163e+000  1.1018941e+000  2.9914164e-001  3.5989473e-001 -2.3043414e-001  3.5798823e-001  2.2342067e-001  3.4430417e-001  7.6633874e-001  2.1303521e-001  4.7394600e-001  5.8435109e-001  3.6895150e-001  3.2647806e-001  2.7278094e-001 -5.1278878e-002  5.4875618e-001 -2.3605581e-001  1.2293204e+000  1.6127366e-002  9.6680878e-001  6.1197893e-001  2.8128858e-001  4.2941076e-001 -2.8454901e-002 -4.8114805e-001  1.2559490e-001  6.7539769e-001
  2.2466969e-001  1.2304944e+000 -1.0705261e-002  3.6542741e-001 -3.3465921e-001  1.9122383e+000  3.7912778e-002  2.7144243e-001  4.1356678e-001  4.3974887e-001  1.3637313e-001 -1.8020913e-001  3.1204960e-001  2.2017671e-001  4.9280608e-001  7.1677618e-001  2.3249822e-001  2.1155733e-001 -2.2749873e-001  2.8954502e-001  3.1700924e-002  1.9765023e-001  1.5834335e+000  4.9606489e-001  6.9800603e-001  1.3445552e-001  6.0693709e-001 -3.5816967e-001 -6.2703444e-002 -1.6831934e-001  8.9946532e-002  2.9077015e-001  2.4961183e-001  1.6653436e-001  7.3177820e-001  7.9997230e-001  5.7815992e-001  2.3355939e-001  2.4868563e-002  6.8198372e-001 -1.4643575e-001  5.4496712e-001 -3.5937372e-002  1.3973016e+000  1.9062314e-001  3.7334329e-001  2.4791364e-001 -2.9811922e-001 -2.9783508e-001  4.9795930e-001  6.3613632e-001  9.5638462e-001  3.7222600e-001  7.8831631e-001 -8.9999029e-001  1.0406626e+000  9.2037622e-001  5.7915800e-002  7.2455098e-001 -5.1941462e-001  1.8540419e-001  5.5332496e-001 -4.9180533e-001  2.8138930e-003  6.4413187e-001 -7.5645253e-001
 -3.0389258e-001  6.8580388e-001 -5.2473133e-002  8.5742819e-003 -8.0374474e-002  1.1752422e+000 -1.9035238e-001  5.5543632e-002 -4.7592951e-002  2.6366395e-001  3.2818843e-001  1.4424455e-001 -1.8141445e-001  1.0918459e+000  8.6923657e-002 -1.3818410e-001  3.5312922e-001  1.0131699e+000  9.8432012e-001  3.6427885e-001 -6.2928522e-001  8.4858854e-001  8.0017957e-002  9.5164569e-002  1.9421318e-001  4.6051878e-001 -2.7797240e-001 -2.3200420e-001  1.7408119e-001 -4.0103853e-001  3.6696508e-001  9.2153968e-001 -6.0802207e-001 -6.8504591e-001  8.9714379e-001  5.5383929e-001  1.5850959e-001  1.1081001e+000  1.7908625e-001 -4.7822077e-001  7.1079001e-002  7.5591968e-002 -1.9589867e-001  8.5736190e-001  2.9964125e-001 -6.6252173e-002  6.3105699e-001  1.2322897e-001  1.2151761e+000  9.8544626e-001  8.7886632e-002 -1.9394197e-001  1.0940767e+000 -6.0883287e-001 -4.3186491e-001  2.4034894e-001  2.6273590e-001 -1.0818978e-001  3.5091662e-001 -5.8926484e-001  5.2920630e-001 -1.4794099e-001  1.3038815e-001 -4.4945383e-001  9.7475467e-001 -9.5631491e-001
  6.3282088e-001  3.1320179e-001 -1.9676146e-001 -3.2933058e-001  3.5489375e-001  5.1431190e-001 -1.2134102e-001 -4.4437607e-001 -1.9288617e-001 -1.9938844e-001  2.0848454e-001  1.2417955e+000 -2.2096287e-001  3.5523916e-001  5.9027603e-001  2.5240741e-001 -1.4180792e-001  1.1195199e+000  3.5477245e-001  2.3493342e-001  2.3259661e-002 -2.1141319e-001 -8.0726111e-002 -2.9583081e-001 -1.0525534e-001 -4.6315021e-001  2.9224465e-001  8.0931667e-002 -4.1300437e-001  2.1136446e-001 -4.3250601e-001  4.6434367e-002 -1.1969685e-001 -1.3889588e-001 -5.1207468e-001 -7.1827958e-002  8.4477045e-001 -4.5832301e-002 -2.5833990e-001 -1.0902050e-001 -4.5726543e-001 -4.3232727e-001 -6.7746295e-001  5.2911441e-001 -1.4791625e-001 -5.5133387e-001  4.1514738e-001  3.0898447e-001  4.2696539e-001 -2.4571434e-001  2.2015036e-002  1.1758100e-002  1.0076984e-001 -6.3157885e-001 -4.3819781e-001  4.9170988e-001 -4.8015732e-001 -2.9483676e-001  2.8848430e-001  1.5406052e-001 -4.9694551e-001  1.7652537e-001 -1.8543520e-001  1.4706674e-001  2.7647901e-001  7.5081623e-001
  3.4752506e-002  1.7620185e-001 -8.3526971e-001  7.7248284e-001  9.9734644e-002  1.1665836e-001 -1.4210597e-001 -8.7161953e-001 -1.5139982e-001 -1.6618519e-001  3.3231882e-001  1.0850105e-001 -2.0433276e-001  1.1715766e-001  2.3325714e-001  2.6315900e-001  7.5324005e-001  9.0833874e-001  7.0344860e-001  8.4541940e-002 -7.2005060e-001 -9.2938219e-002 -2.1076737e-001 -6.0239818e-001  3.0293111e-001 -4.2122889e-002 -2.6036557e-001  3.8513433e-001  6.1410284e-002  2.5928709e-001  4.1800551e-001  1.6409218e-001  9.7878929e-001  7.9339383e-001  1.3345737e-001  7.8201770e-001  2.1506064e-001  8.2351921e-002 -1.9326353e-001 -4.4811685e-001 -3.4016410e-001  6.4184774e-001 -1.4370171e-001  7.9237952e-001 -1.5373114e-001 -1.5521859e-001  5.0340121e-001  6.4640651e-001  1.0726460e+000  7.1988369e-001  3.6813950e-002  8.2930108e-003  9.3092628e-002  1.9821833e-001  9.4014281e-001 -1.8702478e-001 -4.2814064e-002 -3.6578420e-001 -3.1085759e-001 -2.7840969e-001 -1.2821424e-001  5.1625878e-001  4.2006409e-001 -3.5592491e-001  7.1178531e-001 -4.1633407e-001
  6.0540461e-001  5.9869914e-001  3.8730329e-001  9.4690789e-001  2.0900776e-001  4.0280975e-001  1.1749752e+000 -2.4710580e-001  4.1036679e-002  8.4229623e-001 -1.4690602e-001 -6.1807755e-001  1.5199282e-001 -8.1784570e-002  8.3300521e-001  3.2659821e-001  8.6632372e-001 -1.6569182e-001 -2.6252510e-001 -3.3548321e-001 -3.6975311e-001 -8.0710277e-002 -7.9861006e-002  1.6660668e-001  4.3458314e-001 -1.4758569e-001  4.2328493e-001  8.4378742e-001  4.7014087e-001  4.3197739e-002  8.0042604e-001  3.8369488e-001  7.1835435e-001  3.3450499e-001  6.6062341e-001  1.1034251e+000 -5.3499017e-003  5.4545859e-001  5.8799627e-001  5.1250142e-001  1.0786495e-001  7.5159374e-001 -6.8206556e-002  7.4982417e-001 -3.5145342e-001  4.2934665e-003  4.4278704e-001 -2.8533907e-001  8.9070872e-001  1.2433398e+000  1.3209842e-001  1.1479667e-001  3.3166919e-001 -2.0221280e-002  1.6050342e+000  1.2758228e-001  2.4373821e-001  2.3070091e-001  4.0169835e-001  7.3807917e-001  1.0089274e-001  6.8493144e-001  6.5298454e-001  1.7313095e-001  1.0316636e+000  9.7034601e-001
 -2.3647612e+000 -1.6033881e-001 -5.8715057e-001 -7.1326052e-001 -5.2617129e-001 -4.2216912e-001 -4.3402257e-001 -2.8596767e-001  1.8417636e-001  7.3256251e-002 -4.0875760e-001 -7.3622343e-001 -1.6635510e-001 -1.8015631e-002  2.5996292e-001  9.1104816e-002  6.2106072e-001 -4.7027041e-001 -9.1857941e-001 -7.6939270e-002 -7.8591865e-001 -6.6288406e-001 -8.7194772e-001 -4.5839402e-002 -3.9266086e-001  1.6340598e-001 -6.1506512e-001 -5.2674228e-001 -9.1829699e-001 -6.2047473e-001  4.8988539e-001 -9.6205029e-002  2.4233964e-001  9.3762699e-002 -5.5784405e-001  3.1304613e-001 -6.5435460e-001 -7.0015612e-001 -2.6142465e-001 -1.0215239e+000 -4.8931507e-001 -5.0526341e-001 -8.6408297e-001 -2.4746296e-001 -6.0601561e-001 -2.4993864e-001  7.0751496e-001 -2.0549272e-001  3.4207766e-001  5.2560044e-001 -3.9369680e-001 -1.9624236e-001 -2.0187762e-001 -2.8940400e-001  1.3895264e-002 -3.6519154e-001 -1.8907727e-001  3.0936098e-001 -5.4830692e-002 -5.5170943e-001 -2.5555509e-001 -2.0333137e-001 -1.0716996e+000 -8.2438318e-001  7.4445926e-001 -7.5458492e-001
 -9.1171468e-001  2.4924271e-001 -5.3367316e-001 -1.0152015e+000 -3.2908189e-001  1.5831168e-001  6.4710219e-002  2.4284644e-001  2.6817787e-002 -6.0482207e-001 -3.9107381e-001 -4.2533797e-001 -1.8707107e-001  1.1697349e-001  8.3842843e-001  7.8415241e-001  1.0621020e+000 -1.8136453e-001 -9.3316953e-001  5.0624622e-001 -2.9000025e-001 -3.5760909e-001  3.0921251e-001  2.3627442e-001  3.4182259e-001 -6.7898702e-001  4.3570147e-001  1.7866852e-001 -3.2273358e-001  1.9746572e-003  3.4919631e-001  2.2683821e-001 -4.6702540e-001 -3.7224486e-001  1.6001456e-001  1.5382643e-001  2.9358157e-001 -1.0265724e-001 -1.9930436e-001  3.1997418e-001 -3.6458987e-001  1.7218265e-002 -2.6812180e-001 -5.6920081e-001  1.6725379e-001 -5.3982764e-001  8.5666088e-001  2.8040760e-001  1.0899666e-002  2.3752495e-001  3.1147872e-001  8.5844647e-001 -2.5238364e-002 -6.5636387e-002 -2.8128556e-001 -9.4466423e-002 -2.1737113e-001  2.4655439e-001  7.1014331e-001  9.7930007e-002  1.8062851e-001  4.2049758e-001 -7.5169846e-001 -6.7960759e-002 -5.8325932e-002 -4.0529171e-001
  3.5854498e-001  1.0661487e+000  2.4077607e-001  7.5175368e-001  1.9766987e-001  8.7905077e-002  4.2746137e-001  3.2904340e-001  2.8244682e-001  3.3953435e-001 -4.0036582e-001 -1.8786615e-001 -1.0017078e-001 -2.5520159e-001  1.0551999e+000  3.3101969e-001  7.6115607e-002 -3.6265006e-002 -2.3441349e-001 -1.4979483e-001 -1.3677339e-001 -8.5137092e-001 -5.7508805e-001  8.0036525e-001  3.9701810e-001 -3.8599175e-001  7.1127852e-001  9.6644545e-001  9.9734116e-001 -1.9000296e-001 -1.5769238e-001  2.1217384e-001  2.4434025e-001  1.9768756e-001  6.3457139e-002 -4.8691536e-001 -7.0524006e-001  2.9308656e-001  1.1639015e+000  7.7521670e-001 -5.2207986e-001  5.3141104e-001  1.3068608e+000 -5.0907384e-001 -4.2572630e-001  2.4821057e-001 -2.3505042e-001 -9.4697818e-001 -2.4109949e-001  8.6438593e-001 -2.0023744e-001  7.9025045e-002  7.3774942e-001 -1.4757843e-001  8.6350509e-002 -5.4160613e-001  2.2035392e-001 -2.3448640e-001  1.6846364e-001  7.7046076e-001  1.3840354e+000  1.6770009e-001 -1.9488924e-001 -5.7778137e-001  1.3641281e-001 -2.5186481e-001
  9.6265363e-001 -1.6824578e-001 -2.9944385e-001 -2.9198923e-001  5.0070143e-001 -6.1012013e-001  4.4988071e-001 -5.2901407e-001 -4.7758228e-001  2.2406064e-001  8.6571587e-002  1.7781105e-001 -3.5055310e-001  5.3395030e-001 -1.4336895e-003  1.5619341e-001 -9.1693835e-004  4.5472896e-001  1.4280520e-001 -1.8105255e-002  2.3345562e-001 -3.5808466e-001  7.3010758e-001  1.2934964e-001  2.0731724e-001 -1.8540982e-001  5.3175347e-001  4.2161663e-001  4.7979495e-001 -5.3264728e-001 -5.1916098e-001 -3.5407394e-001  1.9211269e-001  9.7976541e-001  4.3335737e-002 -5.7093249e-001 -2.7083716e-001  1.5445528e-002  4.9927363e-001  4.7840136e-001  3.3454496e-001 -3.6976190e-002  7.1668516e-002 -5.9261254e-002 -2.1695119e-002  8.5744426e-001 -4.2867854e-001 -1.8081955e-001 -5.8539466e-002  1.2443963e-001 -2.4407605e-001 -3.6461248e-001  3.1192565e-001 -7.0896620e-001 -2.8883376e-001 -1.2968039e-001 -1.1130535e-001 -4.5330313e-001 -5.4431943e-001  1.0082526e+000  1.6005307e+000  4.0678250e-001 -2.7762993e-001  2.6690381e-001 -8.8564101e-001 -5.8257145e-001
  1.3858866e-001 -3.2075854e-001  7.3405096e-002 -9.9679009e-001  9.0452770e-002  3.2142815e-001  8.6332117e-001 -8.1517657e-002  1.7604091e-001  2.8825740e-001 -9.2497223e-001 -6.8434546e-001 -2.0214386e-001 -6.3812767e-001 -5.5440977e-001 -3.2866780e-002  5.1530321e-001 -3.0666882e-001 -2.8861724e-002 -1.3025573e-001 -3.3240896e-001 -5.2422071e-002 -4.2062084e-001 -1.6583975e-001  6.6198436e-001  6.0858184e-001 -3.7806974e-001 -4.9533240e-001 -2.7739502e-001  1.5164083e-001 -6.0471087e-001 -6.8642189e-001 -1.3525472e-002  2.0462793e-001 -1.6052785e-001 -2.4902370e-001 -4.7950628e-001 -1.1887638e+000 -1.1045213e-001 -2.6150092e-001  2.1784509e-001  4.6659746e-001 -1.5599770e-001 -1.1420806e+000 -1.7211434e-001 -9.4884234e-002 -5.5434272e-001  8.7568678e-002 -4.1435197e-001  3.8588394e-001 -5.9333053e-001 -5.8828796e-001 -4.2578075e-001 -8.8771355e-002  1.6704152e-001 -1.7050087e-001 -3.2634772e-001  7.9664885e-002 -6.5173807e-002  8.2790545e-001 -7.8913247e-001  3.4608732e-001 -9.1740098e-001 -6.6956055e-003  1.6346891e-001  7.7158149e-002
 -7.2041945e-001 -5.1977313e-001 -8.1271771e-001 -1.2430957e+000  2.1772248e-001 -1.6197893e+000  8.0381105e-001  9.7123599e-002  3.0640846e-001  2.4475685e-001 -6.1908959e-001 -6.7848462e-002  6.7102560e-001 -3.3919821e-001 -3.7645590e-001 -4.9031056e-001  4.9642085e-001 -7.2095809e-001 -7.1085558e-001 -2.6787159e-002 -1.8482437e-001 -2.9480466e-001 -8.1923498e-001  1.3853393e-001  3.2432760e-001 -1.2341212e-001  1.4108679e-001  2.1102402e-001  6.9666721e-001 -1.5012163e-001 -5.4204868e-001 -7.3477658e-002  4.8199069e-001  3.2208065e-001  2.0170008e-001  2.6543549e-001 -1.6567295e-001  2.9695054e-001  2.7295281e-001  9.5884841e-001 -4.3924289e-001  2.9334543e-001  2.0742081e-001 -5.9249422e-001 -3.4085048e-001 -1.7833562e-001 -1.1810728e-001 -4.2988331e-001 -8.0345948e-001  1.6627905e-003 -4.3446019e-001 -2.0584856e-001  1.1703077e-001  2.2600351e-002 -7.1612844e-001 -4.0564065e-002  3.5124714e-001  8.4028407e-002  2.7203231e-002  7.0578492e-001  3.2754118e-002 -1.8018722e-001 -9.4985406e-001  7.4279043e-001  1.0745573e-001 -5.3464569e-001
 -1.6057009e+000  4.1829289e-001  3.6497213e-001  4.5982957e-001  3.7945267e-001  6.5352850e-002  3.5223840e-001 -8.2290135e-002  2.9158056e-001  2.2945455e-001 -4.7507797e-001 -1.8274211e-001  2.4303397e-001 -1.1039286e-001  5.3888174e-002  9.5906683e-002  1.0846315e+000  2.9073737e-002  2.3455035e-001 -9.8113943e-002 -5.3195422e-001 -4.2355251e-001 -4.5338495e-001  1.1584895e+000  3.1334042e-001 -9.3846447e-002 -1.4035590e-001  8.7889202e-002 -3.5252116e-001 -6.9549364e-002 -5.9926565e-001 -1.0311932e-001  7.6319720e-002  3.9518540e-001 -2.6437582e-001 -4.2099235e-001 -2.5002498e-001 -8.8220888e-001 -2.4733727e-001  2.8710505e-001 -1.0762399e-001  5.6178136e-001  2.2734989e-001  6.2453018e-001 -1.0836287e-001  6.4391629e-001 -6.0209158e-001  6.1642795e-003  3.0331644e-001  8.3205489e-001 -2.5614041e-001 -2.2556109e-001  1.7665152e-001  2.8326648e-001 -2.9921174e-001  1.5639450e-001  4.4851601e-001  1.8332357e-002 -1.6745055e-001  1.1827158e-001 -1.9616857e-001  7.3639719e-001 -1.0414750e+000  3.4310189e-001  5.7062479e-001  1.9703234e-001
 -6.2328388e-001  2.9517253e-001  7.2387360e-001 -2.8160236e-002  3.5738701e-001 -8.1656961e-001  2.7103087e-001 -1.6813381e-001  6.9574961e-001  4.7151663e-001  6.0708198e-001 -7.0601999e-003  5.3843171e-001  3.8609580e-001 -1.5159309e-001 -4.2375599e-002  1.0721199e+000  8.7662797e-001  1.3957561e-001  8.2519011e-001  3.7445446e-001  2.3466942e-001 -4.8544770e-003 -1.0645728e-001 -6.0372437e-002  1.5002686e-001 -3.5709016e-001 -3.3978978e-001 -9.9845947e-001  1.1069209e-001 -1.2812357e-001  2.0976345e-002  1.5139901e-001 -4.2163654e-002 -1.2295955e-002 -4.6303175e-001  1.2485646e-001 -1.3513215e+000 -1.1515235e+000 -9.9354968e-001 -6.3571079e-001  5.2244540e-002 -1.9160633e-001  8.4820276e-001  1.6558110e-001  3.3939090e-001  3.0731736e-001  3.9657815e-002  4.5326600e-002  3.8594762e-001  2.8133484e-001  1.2489125e-001 -8.7539827e-002  1.1883406e-001 -1.0374465e+000 -6.6951671e-002  3.6752866e-001  1.1321593e-001 -9.0545701e-002 -6.6720779e-001  1.6805149e-001  2.3040499e-001 -9.8298243e-001  1.6639946e-001 -3.2228356e-001  2.7848225e-001
 -2.2942997e-001  3.0387000e-002  6.7799099e-001  7.9006584e-002  2.1290258e-001  9.9488548e-001  4.1915841e-001  4.8905197e-001  6.2836156e-001  2.6824689e-001  7.8423934e-001 -1.8074773e-001  4.5883617e-001  5.2307478e-001 -1.9851037e-003  1.4594212e-001  4.8950419e-001  1.4247993e+000  1.4132473e+000  1.1237149e+000  2.4545543e-001  6.6958825e-001  9.6074494e-001  7.9379916e-001  3.1139507e-001  8.9622525e-001 -9.7518914e-002 -2.0559903e-001 -7.8228140e-001  4.9563607e-002 -2.6513350e-001  4.2354791e-001 -2.7417373e-002  1.2948610e-001  4.9427461e-001 -2.6459244e-001 -7.7254365e-002 -3.5467703e-001 -4.8017934e-001  3.7276910e-001  8.0987193e-001 -2.3309501e-001  3.2288066e-001  1.5421550e+000  9.4065008e-001 -2.5028216e-001  1.0292799e+000  3.1837222e-001  1.3814058e-001  7.5723266e-001  9.3731815e-002  3.4308571e-001  4.9538588e-001  3.7897977e-001 -8.7544951e-001  4.2413379e-001  1.3776551e-001  1.1564276e-001  4.1393063e-001 -3.4136450e-002  1.2762719e+000  5.6930676e-001 -9.9444220e-001  6.5350776e-002  2.2819982e-001  8.5229065e-001
  9.3693267e-001  8.3078646e-001 -3.3400542e-001  5.3056277e-001  1.2820854e+000  7.8719364e-001  1.0886387e+000  9.0554083e-001  5.9475645e-001  1.1499509e+000  2.9661352e-001  3.5504605e-001  1.6678416e-001 -2.5083706e-001  3.3284031e-001  7.0092638e-001  2.6702385e-001  1.8282022e-001  7.1015295e-001  6.0937501e-001  5.2040157e-001  8.6565587e-001  4.4333148e-001  1.9767602e+000  6.4208257e-001  8.4831840e-001  9.2715508e-001  9.8461027e-001  5.1903036e-001  4.9047695e-001  8.2375350e-003  3.4263168e-001 -3.6132893e-001  2.2123556e-001  1.5488601e-001  8.9075368e-002  7.7575222e-001  8.8256516e-001  7.5802418e-001  1.3635396e+000  5.2224587e-001  1.3299269e-001  2.0306397e+000  8.8703491e-001  8.8376923e-001  6.5499169e-001  4.0859775e-001  2.6139094e-001  5.0263159e-001  8.5009731e-001  1.9936260e-001  4.9599815e-002  1.8405217e-003 -3.3347788e-001 -1.4374843e+000  7.0517473e-002  2.8550359e-001  4.9428359e-001  9.1181954e-001  9.7263861e-001  1.2927417e+000  8.7171430e-001  7.3507741e-001  3.2392727e-001  9.6991504e-001 -2.0315320e-001
  9.2752086e-001  1.1234548e+000  1.8666955e-001 -2.4376639e-001  9.3733198e-001 -3.7198676e-001  5.4744074e-001  9.0461895e-001  1.0339275e-001  5.3260577e-001  4.1063223e-001  3.6468526e-001  2.8917241e-002 -1.5116524e-001 -1.6934249e-001 -6.0033189e-002 -2.2835972e-001  8.5260723e-001  9.5861113e-001  1.0564951e+000  1.3313642e+000  6.7152054e-001  9.8539023e-001  1.1813913e+000  4.0349612e-001  1.0527783e+000  9.8921583e-001  1.2090435e+000  1.5675947e+000 -4.7092259e-001  6.5196648e-001  6.9808612e-001  7.1530304e-002  5.3887611e-001  3.5424216e-001 -1.0586805e-001  6.1933306e-001  1.6742941e+000  1.4097958e+000  9.5059773e-001  4.2680974e-001  2.4588239e-001  3.7316010e-001  1.3424839e+000  4.5687547e-001  4.6287960e-002  9.1523697e-001  9.7118241e-001  1.1151658e+000  1.0140677e-001  1.6449918e-001 -3.3347137e-001 -3.4366767e-001  1.0152800e-001  5.1329818e-001  2.1968827e-001 -1.6249404e-001  4.6838779e-001  6.9156516e-001  5.6216086e-001 -1.1187595e+000  1.2047988e+000  9.2723132e-002 -7.6037986e-002  6.2500650e-001  9.2029452e-001
  1.0907562e+000 -3.1430082e-001 -3.5208611e-002 -6.6887847e-001  3.8079644e-001 -1.4298899e+000  5.7340277e-001  1.2488717e-001  1.4244405e-001  2.6604957e-001  7.5869756e-002  2.0429080e-001 -2.4733425e-003  6.2420205e-002 -1.2004210e-001 -2.1235524e-001 -1.1164837e-001  5.4173618e-001  6.9794121e-001  8.9637182e-001  1.5446934e+000  3.0907501e-001  6.6602983e-001 -1.3296146e-002  2.1329047e-001 -2.9201701e-001  5.1742701e-001  3.2999942e-001  1.4370835e-001  3.0010775e-002  6.9622972e-001  4.2287052e-001  3.2375220e-001  1.9571127e-001  1.8027961e-001  2.3552250e-001 -5.9236385e-001  4.6201654e-002 -1.5655803e-002  4.4845473e-001 -7.8361368e-001 -3.1689698e-001  2.0494797e-001  1.5166194e+000  2.5137687e-001  3.9291318e-001  6.9526922e-001  1.5155759e+000  2.1435269e-001 -1.7579140e-001 -3.8514260e-001 -7.2133372e-001 -6.0699714e-001  2.1101964e-001  4.0918681e-001 -4.6693852e-002 -2.7772816e-001  8.8732705e-002  1.7359727e-001  1.0829206e-001 -2.8437488e-001  1.7290710e-001 -1.1548303e+000 -3.7181629e-002  1.9558576e-001 -2.0339972e+000
 -6.8847250e-001  2.6422549e-002 -5.1613996e-001 -3.6506370e-001 -2.6318913e-001 -4.8670592e-001 -6.2337220e-001 -8.3450108e-002 -1.8611891e-001 -2.6503357e-001 -1.7384741e-001  3.0786759e-001  3.4973274e-002 -3.6634369e-001 -4.3667282e-001 -3.8374000e-001  6.0883441e-002  1.5337797e-001  3.0075658e-001 -9.1780571e-002  4.5682853e-001 -1.0161953e-001  6.0129314e-001 -4.0180377e-001  4.0072999e-002 -3.0357057e-001  1.9442829e-001 -1.5508285e-001  4.5554553e-001  1.5648210e-002  4.5547744e-001 -6.8674494e-002  3.3308115e-001  3.5576257e-001 -1.5540122e-001 -9.5616276e-002 -8.6381177e-001  4.4685890e-001  9.3773326e-001  6.0510132e-001 -7.9567150e-001  1.3629100e-001 -7.6125023e-001 -3.8519937e-002 -1.3350913e-001 -1.4998954e+000  2.2759970e-001  5.1497456e-001  4.8522898e-001  4.3510800e-001 -3.9592185e-001 -6.0012567e-001  1.4195181e-002 -4.8078739e-001  3.7814450e-001  3.5211764e-002  1.0807500e-001 -4.4238405e-001 -4.6247457e-001 -4.6502400e-001  2.0045294e-001  2.4305186e-001 -4.6566343e-001  4.3922723e-001  9.8547656e-001 -1.4719481e-001
  1.3006988e-001  6.8980035e-001 -5.3333277e-001  2.3188723e-002  4.3070387e-001 -7.1697603e-001 -5.5044857e-001  1.0854286e-001 -2.9524871e-001 -9.1416700e-002 -4.4699115e-002  7.7772525e-002  5.3229039e-001  2.2505852e-001 -3.2788817e-001 -4.3659318e-001  4.8364921e-002 -1.9644179e-001  3.4759827e-001  7.2251607e-003 -1.2106180e-001 -5.1431733e-001 -7.6477416e-001 -4.3114704e-001 -3.3858978e-001 -7.2148731e-001  2.9892107e-001 -1.4633786e+000 -3.7941943e-001  6.5644985e-001  7.0779410e-001  4.4339933e-001 -1.4491319e-001 -3.7082866e-001  7.2786887e-001  2.9386753e-001 -3.2987130e-001 -9.4343965e-002 -4.4104528e-001  1.8787255e-001 -4.1857074e-001 -1.1520297e-001 -4.9131094e-001 -1.1311051e+000 -4.5828350e-001 -1.7289776e+000 -1.8699513e-001 -1.9445773e-001  1.1938585e-001 -1.3924249e-001 -4.2217698e-001 -9.2085634e-001 -5.3594628e-001 -2.3390355e-001 -3.8243956e-001 -3.6232510e-001  1.4532839e-001  1.5714585e-001 -4.4874995e-001 -5.3801826e-001 -5.4078633e-001 -7.7454759e-002  1.3715997e-001  4.7032372e-001  2.3443467e-001 -7.8267608e-002
 -1.9141127e-001 -3.4632587e-001  5.0682199e-001  2.6420944e-001  2.3852086e-001 -3.7575382e-001 -6.9437321e-001  2.1876481e-001 -3.3863019e-001  4.8427660e-001  1.2079786e-001  6.6261839e-001  3.1869701e-001  3.4900103e-001 -1.3398478e-001 -2.9429787e-001  6.8559026e-002 -1.3335385e-001  5.1860159e-001 -2.9451660e-001 -8.8967385e-002  2.6520762e-001 -9.8327492e-001 -3.4267838e-001 -7.2179409e-003  6.6004868e-001  4.8795140e-002 -7.2631642e-001  2.2081045e-001  4.8141585e-002  2.0674632e-001  3.6796960e-001 -7.0168774e-001 -1.2637698e+000  2.1716837e-001  4.9107025e-001  3.1039626e-001  3.2590665e-002 -4.6107759e-001  1.5592180e-001  4.7024146e-001  5.0456212e-001 -1.8950040e-001 -7.7624454e-001 -2.2862511e-001 -5.9336986e-001 -5.5004758e-002  7.0630470e-001  3.7930250e-001  5.4528981e-001 -1.0703634e-001 -8.8914391e-001 -5.6842079e-002  5.8956188e-001  9.0009768e-001  2.9791513e-001  4.4330841e-001  4.0019523e-001 -4.0228190e-001 -6.7467939e-001 -1.0347788e+000  4.5391714e-001 -2.5521549e-002  3.6115317e-002  5.5296046e-001 -3.9672474e-001
  4.7103197e-001 -3.1161767e-001 -5.3414635e-001 -9.1712192e-001  4.6155722e-001 -1.1706916e+000 -3.3887789e-001  3.2487715e-001 -2.0611605e-001  6.7905739e-001  1.8922513e-001  4.7429607e-001  8.5166648e-001  1.6390719e-001 -3.6273140e-001 -1.4162114e-001 -4.8841918e-001 -8.7436859e-001  1.8950292e-001  1.9560074e-001  2.6659867e-001  2.3561807e-001 -9.4511256e-001 -1.9697387e-001 -1.2935648e-001  7.5879582e-002  8.8027428e-002 -2.8369494e-001 -3.4226721e-001  2.4825448e-001  3.4979547e-001  7.1653426e-001 -4.5327868e-001  3.9720813e-001  4.9353615e-001  5.8775052e-001  6.6729565e-002  8.6724106e-002 -2.4481267e-001  2.2988717e-001  2.3713962e-001 -1.5254287e-001  8.2317681e-002 -7.8588453e-001  1.1561072e-001 -1.1886160e+000 -9.5392292e-002 -1.0800341e-001 -7.8827495e-002 -1.9340037e-001 -9.9209180e-002 -6.7771394e-001 -2.9712523e-002  5.2725482e-001  1.1098988e+000 -3.2380354e-001  4.5896337e-001 -3.7950089e-001  7.8187892e-002  3.0786736e-001 -6.7993606e-001  6.8850659e-002 -6.6980741e-001  9.2472303e-001 -3.2120170e-002  2.0304851e-001
 -6.9391753e-001  3.7688529e-001 -1.8062090e-001  7.2214838e-001  8.6310244e-002  1.1046362e-001  4.8157400e-001  7.5012263e-001  6.3221482e-002  1.4435289e-001 -1.0099904e-001 -1.4195640e-001  3.4710584e-001 -1.7715307e-001 -6.4880239e-002  5.0644966e-001  9.5408940e-002 -1.0269530e+000 -6.8169527e-001 -7.1244922e-001 -4.1052600e-001  4.0399941e-001  1.5811651e-001  5.9063644e-001  1.6229279e-001  6.9482519e-001  8.1277377e-001  1.7247141e-001  2.8856203e-001  1.6126857e-001 -4.2171203e-001  3.7432287e-001  2.1650175e-001  2.5250939e-001  9.8816178e-001  5.1735810e-001  3.5063867e-001  5.6554509e-002 -1.7532278e-001  1.5327815e+000  8.5415405e-001  7.9530315e-001  1.2479239e+000 -6.6043625e-003  1.8518529e-001 -3.3663994e-001 -1.9441437e-001 -2.9220714e-001 -3.0432067e-001  3.9624279e-002  8.3038584e-001  4.6937923e-001 -2.2247515e-001  5.7820670e-001  7.4302851e-001  7.0374912e-001  5.4440497e-001 -6.0759100e-002  2.3703426e-001  4.1591372e-001  1.2636569e-001  1.8618649e-001  1.8714805e+000 -4.4669007e-001  4.4120994e-001 -4.6367831e-001
  8.8282049e-001  1.2252111e-001  5.9674102e-001  5.8408442e-003 -2.0640536e-001 -4.9126182e-001  6.6477184e-001 -6.9067475e-002  1.8487994e-001 -8.2351680e-001  2.9111799e-001 -4.3036708e-001  1.7821324e-002  4.4192861e-002  3.0135298e-002  3.4124150e-001 -5.9886284e-001 -3.6686032e-001 -7.7628680e-001 -8.6244183e-001 -1.0309835e-001 -5.5714244e-001 -4.3040794e-001 -2.2444178e-001  2.7452381e-001 -1.5100418e-001  5.3732745e-001  4.0170220e-001  8.4777189e-002  2.0117175e-001  5.3832345e-001  1.0983103e-001  5.9159877e-001  1.8352484e-001  6.3954830e-001  8.4711283e-001  3.6755022e-001 -1.1157852e-001  4.9183514e-001  1.0967805e+000 -1.4924533e-001  1.6477994e-001  1.4939064e-001 -5.8846543e-001 -1.9542816e-001 -1.1153732e+000 -8.0601460e-001 -1.6087871e-001  6.2450867e-001 -3.6656420e-001  4.9055455e-001  9.6388500e-002  1.7605288e-002  2.0348760e-001  8.3201047e-001  3.3082651e-001 -3.9689312e-001 -3.2903659e-001  6.7816018e-002  1.2310692e-001 -1.5601807e-001  6.1753144e-002  9.9223136e-001  4.8917954e-001 -5.9132281e-001  4.2760459e-001
 -4.6282475e-001 -7.9120173e-002 -9.6619132e-001 -9.6822092e-001  1.1802982e-001  8.4534809e-002  3.6188800e-001  8.1631017e-002 -1.9472228e-001 -2.3590861e-001  4.3256411e-001  7.3462384e-001  3.7741400e-002 -1.8448137e-001 -4.1360913e-001 -2.9907467e-001 -4.1019626e-001  4.1283482e-001  9.1978544e-001  2.1198089e-001  1.2662264e-001  1.4794397e-001  8.9944326e-001  7.2227490e-001  8.9939550e-002  3.6430180e-001  3.1574254e-001  8.2712100e-001  3.1157890e-001 -4.3590592e-001  6.6437465e-002 -2.5543453e-001  4.8536250e-002 -1.7006752e-001 -3.1049709e-002 -9.6337234e-002 -2.1955786e-001  8.0467806e-001  9.1489634e-001  4.9098491e-001 -2.8823861e-002 -4.4863829e-001  4.5685982e-001 -1.0953328e-001  6.6017455e-002  1.6430173e-001 -3.0943683e-001  1.0122175e+000 -2.0046172e-001 -7.5468894e-001 -5.4484516e-001 -9.3181112e-001 -8.8611760e-001  2.1470146e-001  3.5512798e-001  1.5250001e-001  7.5073212e-003  2.0514666e-001  2.0102393e-002  6.8878638e-003 -1.6272597e+000 -2.2589146e-001 -1.5029668e-001 -4.8753308e-001 -8.8285500e-001  3.4748555e-001
 -3.9010864e-002 -6.0228064e-001  5.6846766e-001 -1.6250878e+000 -2.9699490e-002 -1.4108093e+000 -1.4236896e-001 -1.5054470e-001  3.9601348e-002 -2.5527413e-001 -4.7387969e-001  4.5131421e-001  3.7199520e-002 -1.6620664e-001  1.2684934e-002 -2.1551628e-001 -6.2966925e-002 -4.5947434e-001 -3.2794099e-001 -4.1513364e-001 -3.4379971e-001  9.7751768e-002 -4.1691126e-001 -6.4668449e-001 -3.9115447e-001  3.2587320e-002 -6.3020012e-001  2.4534761e-002 -3.3144807e-001  2.7453663e-001 -1.0163763e+000 -7.8120939e-001  1.2915270e-001 -1.3272943e-001 -8.6605453e-001 -6.9358867e-001 -2.3207061e-001 -3.9277208e-001 -4.9012890e-001 -7.6318870e-001 -4.9779753e-001 -5.0383625e-001 -5.4018636e-001 -1.0928530e+000 -5.4771047e-002 -3.2070207e-002 -2.1225672e-001  3.4412568e-001 -6.9432949e-001 -4.3096213e-001 -2.0418473e-001 -1.9229680e-001 -7.1138346e-001 -2.7706369e-001 -4.0039091e-001 -2.6717041e-001 -4.4565168e-001  2.7920110e-001 -4.2646557e-001 -2.7363092e-001 -1.9863699e+000 -4.0291915e-001 -1.3380517e+000  6.7753423e-001 -3.9184134e-001 -6.5608631e-001
  5.6315572e-001  9.4469495e-002  1.6968733e+000 -1.0421269e-001  3.2479153e-002  1.2035707e+000  2.3418332e-002 -6.9061328e-001  1.5965705e-002 -9.1675667e-001 -5.7788725e-001  5.1607658e-001 -8.6471795e-001  4.0920181e-001  8.6032758e-001  3.5633556e-001 -8.4851983e-001  1.0571134e+000  5.6557874e-001 -5.3235922e-001 -4.1297829e-001 -1.4243198e+000  5.6539597e-001 -1.3633040e+000  1.1468776e-001 -1.5501715e+000 -1.3916015e-001  1.7250350e-001  1.2268835e-001 -7.6974872e-001 -1.0471072e+000 -1.0709993e+000  1.3208711e-001  2.5367201e-001 -1.6171124e+000 -1.0919619e+000 -7.9085504e-001 -3.5382284e-001 -9.9297209e-001  2.6278685e-001 -5.4349990e-001  2.1726409e-001 -1.7914577e+000  4.5755154e-001 -6.1797324e-001  7.5071085e-001  3.1688538e-001  1.0570181e+000  1.1140343e+000 -7.8164623e-001  2.0073561e-002  5.4468619e-001  1.3199739e-001 -7.6289313e-002  6.6928837e-001 -4.1413005e-001 -8.8480911e-001  1.1824746e-001 -7.8851654e-001  6.2599891e-002  1.3707199e-001 -2.1264597e-001 -7.7331765e-001 -5.1150272e-001 -5.4625334e-001  4.8200129e-001
 -5.4617557e-001  3.8699515e-001  1.2498019e+000 -7.6227486e-001  9.5400189e-002  6.9585211e-001  3.6913911e-001 -4.2246892e-002 -4.0203898e-001  6.5289623e-002  6.1931614e-001 -2.8879479e-001  3.5535171e-001 -3.9894305e-001  5.3759847e-001  1.7659213e-001  1.8557536e-001 -9.1534945e-001 -1.5372182e-001  1.9190264e-001  3.6817311e-001  5.5602393e-001 -2.9817736e-001  6.8170423e-002  1.7214206e-001 -4.6666590e-001  3.9828721e-001  3.6302431e-001  8.5460942e-001  4.3813953e-001  6.3215930e-001  2.0711709e-001  1.1065498e+000  2.1129743e-001  1.8167084e-001 -1.2522687e-002  3.4843531e-001  9.0185011e-001 -2.6762849e-001  3.5640610e-001 -1.8237473e-001  1.2442946e-001  2.5026219e-001  4.9923629e-001 -5.2049553e-002 -6.3597323e-001  6.3573993e-001  4.0493106e-002 -7.1424608e-002  8.5744857e-002 -4.3184140e-002 -1.7532128e-001 -1.6132743e-001  1.7024200e-001  4.1355103e-001  1.4264075e-001 -7.7622101e-003 -2.7132730e-001 -5.1584302e-001 -1.4093726e-001 -9.3083188e-001  1.4694272e-002 -1.8814770e-001 -1.3540711e+000 -2.4451202e-001  2.8534869e-001
  6.7030165e-001 -3.5498909e-001  1.4635475e-002 -2.3811117e+000 -5.2345930e-001  9.0808641e-001 -1.8271505e-001 -2.9843435e-001 -1.3321382e-001 -2.1507053e-001  2.4113332e-001  1.9160097e-001 -2.8048690e-002  6.8018140e-002  9.4607847e-002 -1.9097132e-002 -4.1905306e-002 -8.6412485e-001 -2.2186300e-001 -2.2862708e-002 -1.7949449e-001 -3.9595729e-001  3.1693314e-001 -3.3008284e-001  3.5481981e-001 -9.3958765e-001  1.5728614e-001 -1.9029830e-001 -4.4687760e-001 -2.8180781e-001  1.7408485e-001 -5.3686883e-001  1.7953696e-002  1.0394941e-001 -6.6900161e-002 -1.2108502e-002  2.6983677e-001  9.2422300e-002 -4.5374620e-001 -2.0223513e-001 -4.8086765e-001  2.5415594e-001 -3.6980715e-001  2.1531802e-001 -2.5616292e-001 -5.4507385e-001  5.9315286e-001  2.2722563e-001 -1.7657061e-001  4.9062204e-002 -8.5436533e-003  4.4269603e-001 -2.7837053e-001  2.1641367e-001 -4.4789242e-001  4.9514740e-001 -3.7053637e-001 -5.3238714e-001 -1.2068329e+000 -2.7933247e-001 -8.6322984e-002 -1.9085869e-001 -9.7762387e-001  3.1375314e-001  3.6389280e-001  7.3463558e-001
 -2.7089270e-002  7.6299973e-001 -5.4879114e-002 -4.1215247e-001 -2.6359254e-002 -5.0749169e-002 -7.0651163e-001  3.9251629e-001  2.7663279e-002 -2.0649564e-001  2.1630593e-001 -1.4051400e+000  3.3059889e-002 -7.3428561e-001  7.1094120e-001 -7.8651032e-002  7.4453792e-002 -1.1297906e+000 -2.3066978e-001 -3.2284603e-001  5.4663276e-001  2.1139465e-001  1.1799170e-001  1.5495663e-001 -1.7179007e-001  3.3761435e-001  3.6371791e-001 -2.8703692e-001 -1.0672420e-001  1.6166061e-001  5.7429220e-001 -2.1812432e-001  6.7819458e-001  9.0702612e-001 -4.3156441e-001  2.3416019e-001  3.7756685e-002 -1.7718044e-001 -4.8328799e-001 -2.5595002e-001  1.1581036e-001 -2.6933794e-001  1.0432404e+000  8.5014054e-002 -9.1338105e-002  5.3989585e-001 -1.5226435e-001 -7.9005176e-002 -2.5400638e-001 -1.7882367e-001  2.1031564e-001  9.5458563e-001 -7.9002389e-001 -5.2929084e-002 -5.5828117e-001  2.8161803e-001 -4.6826977e-001  2.7881476e-001 -2.2975441e-002 -7.9022789e-002 -1.2158817e-002  2.9846833e-002  8.0250551e-001 -4.3420394e-002 -2.7083141e-001  7.6968184e-002
  4.5907896e-001 -3.5972665e-002  2.8129752e-001  6.3512313e-001  2.4446065e-001  4.2569530e-001 -4.5621043e-001 -6.7528947e-001  3.0084569e-001 -4.1030386e-001 -6.7267327e-001 -4.0012619e-001  1.6921940e-003  7.7540986e-003  3.1218704e-001 -2.5973540e-001  8.7316955e-002  3.4764994e-001 -4.2449561e-001  4.8045048e-002 -6.0382004e-002 -4.2531559e-001  5.1555463e-001 -4.1295996e-001  3.5552544e-001 -4.9029749e-001 -2.5727749e-001 -1.2292307e+000 -9.3388260e-001 -5.4719338e-001 -4.5660385e-001 -4.6168623e-001  1.0929070e+000  5.2115085e-001 -6.7163915e-001 -4.7220180e-001 -8.3746478e-002 -1.3588213e+000 -1.1962084e+000  8.3779056e-002 -6.7794650e-001  3.7466253e-001  2.4543146e-001 -1.2272648e-001 -6.9693763e-002  1.0427494e+000 -2.2172628e-001 -1.4490439e-001 -2.2970855e-001 -2.9385950e-001  1.6518437e-001  6.7301944e-001 -1.3634169e-001  4.4407134e-001 -1.3773024e-002  1.3421541e-001 -5.4033476e-001  3.0349541e-001 -4.2076982e-001 -6.9465147e-002  1.0181378e+000 -2.3827231e-001  8.0073089e-001 -4.0552282e-001 -3.7946021e-001 -1.9146521e-002
 -2.7926978e-001 -9.0848169e-002 -4.5876096e-001 -1.2884533e+000  2.2678907e-002  7.9159039e-002 -1.9222703e-001 -1.2548498e-001 -1.2379422e-001  2.9266195e-001  3.2906840e-001 -5.4525639e-001 -1.5951836e-001 -2.0722988e-001 -1.3057460e+000 -3.7605382e-001 -5.3838341e-001  4.0741110e-001  6.2402722e-002 -2.3951402e-001  7.4294378e-001 -1.9370047e-001  5.4404153e-001 -5.2751275e-002  1.6938074e-001 -3.8393970e-001  7.2705267e-001  7.4969644e-001  7.5243889e-001 -9.9948857e-003  3.1200803e-001  2.2912225e-001  8.2582813e-002 -2.0651842e-001  3.4759237e-001 -4.5721121e-002 -2.4643678e-002  3.7594265e-001  3.3356288e-001  3.3824982e-001  2.7576794e-001 -1.4741442e-001 -1.7178825e-001 -2.1350496e-001  2.5580650e-001  8.9552962e-001 -8.3834954e-001 -5.7557185e-001 -5.1640261e-001 -4.8563330e-001 -3.4201572e-002 -2.7902863e-001 -3.8898503e-001  1.0308832e-002 -5.4058360e-001  8.2557076e-002 -1.3541954e-001 -2.5916869e-001 -4.4437263e-001 -6.2067739e-002  1.2507367e+000 -6.9847594e-001 -3.2059384e-002 -4.9310819e-001 -8.5783828e-001 -2.3336114e-001
  3.9745237e-001  3.0270463e-001 -2.1793146e-001 -6.6202217e-001  2.0314621e-002  3.8396012e-001 -6.4916709e-001 -9.2218599e-002  2.7874062e-001 -1.8179880e-002  7.5081973e-002  3.0206089e-001  2.3698813e-001 -5.0102872e-001 -1.1862370e-001 -4.2690445e-001  1.3409557e-001 -6.0376935e-001 -6.9441885e-001 -2.1809882e-002  1.7131788e-001 -3.1386639e-001  7.8667604e-002  9.0904067e-001  3.1855121e-001  1.7293477e-001 -4.1606681e-001 -5.3852088e-001 -5.8297378e-001  7.6872825e-001  7.0110895e-002  1.5643995e-003  7.5741960e-001  3.6807649e-001  3.9905896e-001  4.8732202e-001  4.5128226e-001 -2.9643791e-001 -5.1588146e-001 -1.9397675e-001  4.9970760e-001  4.4585636e-001  7.9098475e-001 -3.6157884e-001  1.6878867e-001  8.0125820e-001 -7.7559479e-002 -2.6313915e-001 -6.3468269e-001  6.3159296e-001  1.6832550e-001  3.5464203e-001 -2.3159432e-001  6.5356264e-001 -5.7264564e-001  2.0406116e-001  5.3077420e-001 -2.5375380e-001 -8.3700731e-002 -3.5540807e-001 -8.5022190e-002 -3.6735048e-001 -3.7787334e-002  4.5253037e-003 -1.7892290e-001  3.9356439e-001
  1.5091413e-001 -5.6357720e-001 -7.7948953e-001  3.7994769e-001 -2.5614901e-001 -3.8440044e-001 -5.6905297e-001 -1.5457171e-001  2.5955517e-003 -5.1594657e-001 -2.4159090e-001 -7.5172488e-001  2.3001158e-001 -1.0974049e-001 -8.0360123e-001 -5.5444760e-001  3.3571928e-001 -9.9924621e-002  6.9140501e-003  5.7553160e-001  5.1799974e-001  2.8236773e-001 -7.9962461e-001 -6.8717986e-001 -8.3436608e-001  6.3615656e-001 -1.2117528e+000 -6.9477200e-001 -1.1511736e+000  8.8093553e-002 -1.3635689e-001 -1.0471111e-001 -1.1484580e-001  1.8875158e-001 -3.5157574e-001  5.5203229e-001 -1.6773291e-001 -2.5540372e-001 -6.7712717e-001 -1.0781583e+000 -1.0864269e-001 -7.6046638e-001 -2.9076504e-001 -9.8837928e-001  6.4341741e-001 -8.8871377e-003  4.3678705e-001  3.3236966e-001 -2.2399379e-001 -4.4966070e-001 -4.5762390e-001 -5.1306633e-001 -3.0477396e-001 -1.6180191e-001  2.3268422e-001  1.1227885e-001 -2.0848807e-001  2.6728357e-001  4.7455699e-002 -5.8248023e-001 -4.0467057e-001 -2.7203317e-001  4.0761817e-001  1.7053553e-001  5.8579080e-001  5.7308441e-001
  1.2679135e+000 -3.2987525e-001  3.7757634e-001  1.6532611e+000  5.3127378e-001 -3.0209423e-001  7.3132715e-002  5.0638466e-001  2.0998326e-001  4.6711364e-001  6.2176380e-001 -2.0909748e-002  5.5624992e-001 -2.3027817e-001 -4.0904801e-001 -2.6349993e-001  1.2065807e+000  1.4519501e-002  4.6141321e-001  8.9000114e-001  1.0644199e+000  8.8234432e-001 -7.6057026e-002 -2.5681419e-001  3.5677056e-001 -3.4733218e-001 -1.8636959e-001 -8.7945411e-001 -7.6812134e-001  5.4426439e-001  1.1414712e-001  9.3883586e-001  4.1780931e-001  2.5799604e-001  5.3990998e-001  4.2046188e-001  1.7340527e-001 -4.1670586e-001 -9.0297165e-001 -2.2085228e-001  1.5843100e-001  1.5041599e-002  4.3386647e-001 -6.9386684e-002  3.9226191e-001  6.1008516e-001  3.9814083e-001  9.4497938e-001 -3.2773871e-001  5.3576363e-001 -5.4228347e-001 -3.8463780e-001 -1.5121104e-001  9.7454581e-001  2.5283385e-001  5.2173517e-001  4.5609636e-001  1.0512590e+000  1.8497803e-001 -3.1471690e-001 -3.3041445e-001  4.8850218e-001  1.7494920e+000  6.7103859e-002  1.0915966e+000  6.9427177e-001
 -7.6901890e-001  1.8058513e-001  4.7810694e-001  5.1872962e-001 -3.5498488e-001  8.4587042e-001 -7.5613814e-001 -2.2778903e-001 -2.3959483e-001 -5.2767669e-002 -8.7029375e-001 -5.8075513e-001  5.1803086e-001  3.8250423e-001 -4.0279378e-001 -9.5432028e-002 -1.1497117e-001  1.1223166e-001 -5.2884825e-001  2.1824569e-001 -8.3382175e-001 -7.5328312e-001 -7.5648855e-001 -1.8571404e+000 -4.1668005e-001 -9.7155688e-001 -5.5977268e-001 -1.3498306e+000 -7.9913827e-001 -2.9176544e-001  5.1347286e-001  6.3655772e-001 -8.8768715e-001 -9.1443928e-001  7.5139794e-001  9.4443521e-001 -5.1854025e-001 -9.9834150e-001 -9.0675584e-001  9.9077704e-002 -6.9877873e-001  6.5219508e-002 -1.4682251e+000 -1.2745007e+000 -3.1702706e-001  2.7104212e-001  8.8763845e-001  9.6537321e-001  2.3789623e-001  3.3222024e-001 -3.7578777e-001 -3.9181268e-001 -1.3577358e-002  4.3403523e-001  6.5088172e-001  8.4733643e-002  3.0185143e-001  1.0458442e+000  3.2334764e-001 -1.4696607e-001 -3.4201271e-001  1.4546111e-001 -1.8940912e-002  4.6722785e-001  1.0946042e+000  1.4717319e-001
  3.8982479e-001  2.9556121e-001  5.3974071e-001 -1.4074392e+000 -3.2380263e-002  8.1905102e-001 -1.5642172e-001  2.9162785e-001  9.4097380e-002 -1.6536156e-001  6.8172231e-001 -4.0469527e-001  1.8925806e-002 -1.2177396e-001  6.9422710e-001  2.4512511e-001  1.6781975e-001 -2.3625341e-001  1.4133079e-001 -3.1870396e-001  2.9701583e-001 -3.1665809e-001 -5.5303390e-001 -6.7072098e-001  6.8945652e-002 -9.3593806e-001  2.8830862e-002  8.5460395e-003 -3.0393684e-002  7.6072773e-001  3.6793500e-001  1.9855193e-001  1.2832750e-001  7.4360137e-001 -1.3634012e-001 -1.6679251e-001  1.1779515e+000 -7.5628744e-001  7.6545963e-001  5.6541225e-001 -1.0108555e+000 -7.1080008e-001 -1.3371109e+000 -1.0007455e+000 -6.9562448e-001 -2.9626105e-001 -8.6157337e-001  1.6546313e-001 -3.5562868e-001 -4.2828804e-001  6.4084406e-001  1.4078220e+000 -1.3589864e-001 -1.6552738e-001 -1.0237029e+000  2.1824750e-001 -2.2072119e-001  3.7542710e-001  3.9093158e-001  3.7718293e-001  8.1384536e-001  5.0963080e-001 -1.5810275e+000 -6.6176528e-002 -1.2550387e-001  1.2571062e+000
 -8.6406130e-001 -6.9951336e-001 -7.8413513e-001 -6.7762715e-001 -7.3564908e-002 -7.4266854e-001  3.2455003e-001 -7.9527187e-001  5.2243092e-001 -4.1490940e-001  9.7733917e-002  7.7295387e-002  4.2577425e-002 -1.3157042e-001 -9.4172832e-002 -5.7232411e-001  1.0637029e-001 -3.7812813e-001  2.7187405e-001 -4.4186822e-001  5.8607988e-001  4.9147594e-001  2.1148345e-002 -3.8739104e-001  3.3268667e-001 -8.3680854e-001 -7.3793810e-001 -6.8883182e-001 -1.4338561e+000  3.5611988e-001 -2.0714730e+000 -1.1931004e+000  3.4183189e-001 -6.1910648e-002 -1.2076069e+000 -1.5284489e+000  1.9169546e-001 -1.0840315e+000 -3.1069004e-001 -4.4021425e-001 -4.2946273e-001  1.6729863e-001 -1.3440796e-001 -3.2442521e-001 -1.0462816e-001  6.3378526e-001 -1.8384803e+000  1.3648710e-001 -2.9159397e-001 -4.5532161e-001 -1.5166572e-001  7.1167943e-001 -1.2940702e-001 -2.4019830e-001 -3.0197410e-001  1.6893106e-001 -1.9405553e-001  2.8948100e-001 -6.2223764e-001  1.9787984e-004  2.0791512e-001 -8.0700794e-002 -1.5665636e+000 -1.0160069e+000 -5.4210629e-001 -7.6873860e-001
 -1.5931827e-001  1.6441765e-001  4.6933615e-001 -4.5597198e-001  2.0613822e-001 -5.5115233e-001 -4.8352042e-003 -3.1573564e-002  3.6302311e-001 -1.0718328e-001  4.3415649e-001  4.2458999e-001  1.2132690e-001 -3.3149919e-001 -1.4038381e+000 -4.1647229e-001 -7.3232922e-002  3.9833980e-001  9.4085171e-001  2.6175789e-001  7.5709036e-001  6.6287572e-001  2.8425285e-001  5.7977626e-001  3.9177089e-001 -5.0651092e-001 -1.1190237e+000 -1.2830654e+000 -1.3039541e+000 -1.6032095e-001 -4.8299946e-001  2.2743780e-001 -5.8351465e-001 -7.8177294e-001  1.2292158e-001 -1.2203650e-001  1.3159651e-001 -1.0429594e+000 -1.0602704e+000 -1.1187693e+000 -5.7731627e-001 -4.3358237e-001  8.0572296e-002 -2.1401819e-001 -2.0616807e-001 -4.6536699e-001 -8.5253337e-001 -3.8793916e-001  9.7769096e-002 -1.9882232e-001 -5.6618879e-002 -5.8969936e-001  3.3914516e-001  1.1095340e+000  5.4386556e-001  8.1795827e-001  3.2676469e-001  5.9380804e-001  2.8836191e-001  1.6196787e-001 -5.5028743e-001  1.1484921e-002 -1.1173058e+000  3.3542487e-001 -1.1649183e-002  1.0282669e+000
  7.0151434e-001  5.7556664e-001 -2.7411908e-001 -1.0996025e-001  2.6915790e-001 -9.0148989e-001 -2.7879839e-001  4.4540544e-001  5.1934085e-001  2.4392075e-001 -1.3775710e-001  5.0070751e-001  1.7750150e-001 -2.2807461e-004 -2.0642751e-001  2.5056265e-001  2.9280826e-001  4.2073303e-002  4.2619359e-001 -1.2038204e-002  2.0311418e-002  6.9395495e-001  9.9640351e-002 -3.7163004e-001  1.4296096e-001  3.9539656e-001  7.6555871e-001  1.5643526e-001  6.9916993e-001 -5.2888748e-001  6.1201658e-001  7.4555330e-001 -1.3514351e-001 -3.3771320e-001  5.0436362e-001  2.1942760e-001 -5.1052156e-001  5.9130822e-001  3.5394235e-001  2.5532817e-001  3.8758926e-001  4.6642068e-003  5.9100780e-001 -1.1416032e-001  2.7703152e-001 -6.8873132e-001 -5.0328262e-001 -8.0687095e-002  1.1659299e-001 -1.0354867e-001 -4.8166713e-001 -1.0169849e+000 -3.3402041e-001 -5.7922096e-002  4.8530628e-001  1.3350709e-001  7.7569029e-001 -2.4279936e-001  6.1750543e-001  4.9629837e-001 -1.4714611e+000  6.0792404e-001  3.3175678e-001 -7.0452182e-001  5.0179865e-001  4.1892357e-001
 -4.8210213e-002  1.6454329e-001 -1.1079801e+000  4.0313705e-001  2.8407059e-001 -8.1949742e-001  1.4169538e-001  5.3982024e-001  5.5615572e-001  1.7906407e-001  1.6973998e-001  1.7668273e-001  3.9887788e-001  3.3035774e-001  5.6244068e-001  2.3916591e-001 -6.0732146e-002 -1.0162165e-001  4.3199599e-001 -4.3963515e-001 -7.7379142e-001  5.8864266e-001 -6.0529149e-001 -8.5872484e-003 -6.7046932e-001  3.2562279e-001  8.9368408e-001  1.9665960e-001  1.5512635e-001  7.5992297e-002  4.1557782e-001  1.8388914e-001 -5.7067312e-001 -2.6951754e-001  2.9689606e-001 -2.4057082e-001 -2.6433353e-001 -1.4847403e-001 -5.1005775e-002  6.3804600e-001  3.4305533e-001 -2.3864965e-001  1.1736767e+000 -5.9039511e-001  2.0209364e-002 -7.7029901e-001 -8.0391172e-001 -7.0619838e-001 -5.5314559e-001 -7.5582570e-001 -1.6023777e-001  5.1983000e-001  4.2454435e-001  4.7298796e-002 -1.5899193e-001 -4.1250684e-001 -3.6236599e-001  5.1642883e-001  4.4315620e-001  6.5936149e-001  2.6794371e-001  4.8762351e-001  6.9424598e-001 -2.7627916e-001 -1.5578141e-001 -4.5891974e-001
 -5.2978059e-001 -2.4940489e-002 -5.8442954e-001  8.2283894e-001  8.4591650e-002 -7.0672344e-002  6.2944467e-001 -4.2409268e-001  1.5156610e-001  1.3930731e-001 -7.9646570e-001  5.3876823e-001  2.4071012e-001 -1.5691707e-001  4.9356560e-001  3.4274854e-001 -6.6190429e-002 -3.8239989e-001 -5.5463522e-001 -8.5902962e-001 -3.1950697e-001 -1.8546210e-001 -3.3069188e-001  3.4632984e-001 -5.9564420e-002  1.0649954e-001 -3.2007641e-001  3.1927981e-001  6.9835674e-001 -2.7897478e-001  2.1500005e-001 -4.1305176e-001 -4.4065640e-001  5.8523389e-002  5.8865863e-002  4.7892035e-001 -4.7233831e-001  5.5229339e-001  3.4544295e-001 -8.0826156e-002  2.4894782e-001 -6.4847841e-002  5.6927099e-001  3.2410187e-002 -1.0258701e-001 -5.7899989e-001 -4.9947678e-001 -7.9746614e-001 -5.4105328e-001  3.9151293e-001 -4.7989039e-001 -3.6379728e-001 -1.6649162e-001 -3.0826411e-001  4.5872940e-003 -5.9611345e-001  2.1812643e-001 -1.7719207e-001 -3.7588639e-001  6.6807068e-001 -7.4852028e-001 -1.2250588e-001  9.9753026e-001 -5.8607732e-002 -2.5345340e-002 -5.1383073e-001
 -7.7519729e-001 -5.2223150e-001  1.7020743e-001 -1.5873954e-001 -6.1066086e-001 -9.4284178e-002  5.9105935e-001 -4.6886821e-001  1.0865093e-001 -1.9968237e-001 -5.9736717e-001  4.5019794e-001 -4.1643501e-002 -4.7461442e-001 -2.8176303e-001 -2.0366624e-001 -6.8244438e-001 -9.8724463e-001 -6.2600119e-001 -6.4469758e-001  2.8467772e-001 -2.3098544e-001 -7.6771971e-001 -4.6759012e-001 -2.5110665e-001  1.3752741e-001 -6.2833312e-001 -6.9785435e-001 -6.1390504e-001 -2.9450628e-002 -2.8298773e-001  2.0487759e-001 -2.5790508e-001 -2.0088003e-001 -7.7280546e-002  1.5025424e-001 -7.2645857e-002 -3.6136144e-001 -4.8415378e-001 -9.0176261e-001 -3.5873873e-001 -6.8070706e-001 -5.1121873e-001 -9.2983668e-001 -6.8323843e-001 -1.4497223e+000 -7.3396948e-001 -1.0256439e+000 -9.0519372e-001 -7.1101669e-001 -1.8534033e-001 -7.5483386e-002 -3.9792127e-001 -2.3414783e-001 -5.8724021e-001  5.3312913e-002 -6.4753101e-001 -5.7733552e-001 -3.0389652e-001  4.6986181e-001 -9.5135109e-001 -7.1856366e-001 -1.9736853e-002 -5.0525563e-002 -7.6847366e-001  9.1966337e-001
 -1.1182793e-001 -3.4965679e-001 -5.9423477e-001  1.4854324e+000  6.8672873e-001  4.7764368e-001  8.5791829e-001  3.4478718e-002  6.2084237e-002  2.6186493e-001  8.4658506e-001 -1.8884693e-001  4.5054466e-001  5.4509622e-001  1.6638107e-001  2.1958455e-001 -3.2090258e-001  5.8885881e-001 -5.0329391e-002  4.0104822e-001  3.1122207e-001 -1.6782691e-001  5.7875771e-001  3.3054208e-001  3.5502381e-002  5.9645332e-001  9.1829306e-001  1.0442139e+000  9.3097586e-001  2.0446511e-001  9.2961740e-002  1.3372140e-001  3.0069735e-001  4.3116333e-001 -1.5601709e-001 -2.2354413e-001 -5.5224363e-001  1.0854107e+000  9.7751287e-001  4.5989387e-001  4.5403782e-002 -2.5432580e-002  5.6370274e-001  8.6445053e-001  5.5083654e-001 -8.9119056e-001  4.5128218e-001 -2.8566235e-001  5.0422057e-001  1.1593018e-001  4.9939449e-001  2.4754776e-001  2.3360157e-001  1.6540503e-001  3.9440174e-001  5.6680059e-001  1.8113680e-001 -4.3411380e-001  2.8497710e-001  9.5587029e-001  9.2746379e-001 -1.7280003e-003  1.2942136e-001 -9.2164278e-001  5.5652035e-002 -2.6642626e-001
 -9.6629704e-002  4.5299028e-001 -4.7551229e-001  1.4548032e+000  2.3204401e-001 -6.4754305e-002  6.2381188e-002  2.3505595e-001 -2.0686043e-001  3.1950621e-001  1.3849180e-001 -1.0191227e-001  7.0582050e-002  1.0914231e-001  1.8180904e-001  4.0115294e-002 -3.1457350e-001 -1.4704285e-001 -4.0781605e-001  2.4768925e-001  2.7314975e-001 -1.2448660e-001  4.8420333e-001  9.0734520e-003 -5.0829812e-001  4.2734024e-001  7.0391565e-001  6.4220240e-001  1.0327349e+000 -2.9546262e-001  7.1048463e-001  2.3356645e-001 -2.0025339e-001 -2.4702693e-001  4.1374593e-001  5.3859105e-002 -1.9859483e-001  5.6534302e-001  1.0203312e+000 -6.2889057e-002  3.8739380e-001 -1.3218418e-001  7.9591764e-001  7.8467909e-001  3.9575968e-001  5.5402547e-001  3.4405348e-001 -3.1709917e-001  3.7351029e-001  1.2277354e-001  1.3948244e-001  1.2482804e-001  4.7989699e-001 -1.0648254e-001  5.5796051e-002  5.3294516e-002  4.5005905e-001  1.6395807e-001  3.8112890e-001 -6.9338737e-002  7.5538650e-001 -1.3668985e-001  1.7393573e+000  3.9040847e-001  4.0862105e-001 -4.9857453e-002
  5.0150404e-001  5.8000881e-001 -3.5754991e-001  1.3516135e+000  1.3504768e-001  9.7502027e-001  2.5193279e-001  2.8239582e-001  9.1592928e-002  7.0243179e-001  5.5220831e-001 -1.1139134e-001  5.8749393e-001  3.9841011e-001  3.5836087e-001  2.4955588e-001  5.4230034e-001 -8.7345998e-002 -7.2297427e-001  7.6581406e-002 -2.7533063e-001  5.5791645e-001  1.0000575e+000  5.3729436e-001  1.8894147e-001  1.1384536e+000  8.4486789e-001  7.2405091e-001  6.6870979e-001  1.0072962e+000  1.0563174e+000  7.1070372e-001  1.3183390e+000  9.8587843e-001  7.6125019e-001  1.0364992e+000  8.2009688e-001  3.0744433e-001 -2.0332572e-003  1.9827933e-001  7.2608647e-001  1.7675108e-001  8.4010306e-001  1.2389360e+000  2.7190795e-001 -6.7150264e-002  8.3193295e-001 -7.3072533e-001 -2.1427521e-001  5.2579009e-002  2.5260519e-001  1.4214796e-001  3.9176138e-001  2.4259434e-001  6.9984983e-001 -1.5826176e-001  5.3830100e-001  4.5189400e-001  6.7673679e-001 -2.8698877e-001  5.7681527e-002 -1.4099763e-001  1.6661847e+000  6.4466291e-001  7.4204542e-001 -4.9836311e-001
  1.1164875e+000  1.0733144e+000  1.8505213e+000  8.0945596e-001  3.4434635e-001 -2.7190412e-001 -3.9091099e-001  9.4303733e-002  2.2272992e-001  5.6545849e-001  5.0865322e-001  2.7241532e-001  4.1036102e-001  5.0530123e-001 -5.8159225e-002  2.9470285e-001  1.1704693e+000  1.1462542e+000  7.6623694e-001  2.9963781e-001  2.3553459e-001  8.3229955e-001 -3.2240304e-001  4.6844294e-001 -9.5324583e-002  4.0826419e-001  4.7086343e-002 -3.1930862e-001  6.7655237e-001  1.2506431e+000  4.9647518e-001  6.8540905e-001  1.5440329e+000  2.3817829e-001  6.2398456e-001  2.0499185e-001  9.5411633e-001  5.9105693e-001  4.9709472e-001  5.2619290e-001  6.9766055e-001 -4.5582035e-001 -3.5590550e-001  1.6751330e+000  1.3947113e-001  1.0672574e-001  6.6260297e-001  2.6427325e-003  3.5042086e-001  1.5192405e-001  4.7414030e-001  5.8278319e-001  4.1029208e-001  4.2032517e-001 -4.6712770e-001  4.2898167e-001  5.3118183e-001  1.2865977e-001  4.7469284e-001 -1.7410025e-001  4.7882290e-001  4.5310162e-001  7.6042578e-001  7.2777189e-001  1.3020614e+000  9.1890633e-001
  1.1354927e+000 -1.1640012e-001  1.2917940e-001  6.1293968e-001  1.4673201e-002  5.9675718e-001 -6.0067496e-001  4.5649822e-001  1.9966463e-001 -3.9908083e-001 -1.3587996e-001  5.2434992e-001  7.6058266e-002  1.4364112e-002 -4.5642442e-001 -2.5498417e-001 -7.7110446e-002  8.0173138e-002 -7.4847409e-001 -1.6289327e-001 -6.3403478e-001  2.5302040e-001  3.5574615e-001  1.2726944e+000 -2.4143343e-001  1.3078009e+000  1.5917602e-001  1.1475189e-001  5.4947404e-001  1.4774758e-002  2.8536992e-002  3.9418893e-001 -7.7141051e-001 -4.1670704e-001  4.3806348e-001  5.8794739e-002  7.5910365e-001  6.8709548e-001  6.8066333e-001  3.8772566e-001  7.0817553e-001  2.4182611e-001  5.6284744e-001 -4.6792128e-001  6.9797338e-001  3.1886528e-001 -9.7354829e-002 -3.4231249e-001 -7.3198712e-001  3.2249811e-001  1.1597339e-001  1.1089541e-001 -5.0758024e-001 -8.1110174e-002 -6.7162420e-001  7.9949369e-002  2.1755055e-001 -2.3668547e-001  2.4958781e-001 -4.3421542e-001  8.0105483e-002  2.1390130e-001  1.4644725e-001  9.1025720e-001  6.1618891e-001  1.3947847e-001
 -9.6066654e-002 -1.1296187e-001  1.0103857e+000  1.4444696e+000  5.9681290e-002 -6.4792021e-001 -4.0844767e-001 -4.1985949e-001 -5.7687151e-001 -1.9035296e-001 -1.4035877e-002 -3.5816299e-002 -2.3309633e-001 -2.1595937e-002 -5.8408321e-001 -5.3845321e-001 -4.1891297e-001 -1.1059084e+000 -1.1463051e+000 -7.2641231e-001 -6.8261370e-001  3.4347920e-001 -9.7939373e-002 -3.1505288e-001 -3.6158988e-001  5.1565622e-001 -1.6317795e-001  5.3100789e-001  5.5639681e-001  1.5854833e-001  3.1397403e-001 -7.2034702e-002  1.1775295e+000  6.6442458e-001 -1.7348672e-001  2.7638616e-001  4.1483865e-001  7.7246171e-001  4.3927531e-001 -1.4010713e-001  2.0292750e-001  5.7703646e-002 -1.8824402e-001 -2.5061173e-001  1.8829620e-001  1.1093775e-001 -6.4827385e-001 -5.3030234e-001 -4.9287259e-001 -6.0840036e-001 -2.9105636e-001 -2.2037145e-001 -1.7009897e-001 -3.7438158e-001 -8.9897279e-001 -6.1479565e-001 -4.8070558e-001 -6.7519067e-001 -4.5118292e-001 -7.5663571e-001 -6.8738099e-001 -3.6468165e-001  6.8820775e-001  7.1113122e-001 -1.1716442e-001 -1.4594896e+000
 -5.2215666e-001 -2.1149113e-001 -6.5663853e-001  1.7263408e+000 -1.2471658e-001 -1.1943276e+000  3.1068205e-001 -6.3777666e-001 -6.2985084e-001 -1.8732569e-001 -1.1683825e-001  4.1155126e-002  1.4318395e-001  9.8549967e-002  1.3468349e-001 -2.1185837e-002 -4.0733788e-001 -6.1147911e-001 -8.7883821e-001 -5.3659652e-001 -5.3051328e-001 -7.9396830e-001 -9.1051065e-001 -1.9214663e-001  9.6376139e-002  3.0500145e-001  2.1440040e-001  7.9274064e-001  6.1787201e-001 -2.5093016e-002  1.6470835e-001 -3.4360515e-001  2.1756767e-001 -9.3727697e-002  6.8101393e-002  1.9793088e-001 -2.1766050e-001  4.4309185e-001  3.6506077e-001  5.7067787e-001  2.3123222e-002  4.0233742e-001  3.5584943e-001 -7.8791669e-001  2.6303051e-001  1.7564978e-001 -2.9552327e-001 -2.6510977e-001 -6.3830335e-002 -1.5287467e-001  2.3678047e-002 -1.0431017e-001 -1.6959893e-001  2.4114099e-001  9.7164686e-001 -2.1627762e-001 -2.2795857e-002 -3.1529531e-001  5.8831604e-002 -1.1972828e-001 -2.9812957e-002 -1.6492584e-001  1.3600459e-001  6.9642877e-001 -5.1962012e-002 -1.9246335e-001
 -5.0592159e-001 -7.5240377e-001  4.9909383e-001  7.4772821e-001 -6.8297165e-001  8.3925520e-001  3.1836970e-002 -5.2105184e-001 -4.7150180e-001 -1.7742070e-002 -1.0259962e+000 -1.9245306e-001 -4.4725980e-001  2.7784876e-001  6.4112159e-001  2.1517674e-001 -3.4305089e-001  6.5731032e-002 -7.8370715e-001 -4.2318162e-001 -5.5732069e-001 -1.1252790e+000 -1.4589346e-001 -1.3590788e+000 -6.2949704e-002 -3.5123838e-001 -2.9423810e-002  5.3632079e-001 -4.5762104e-001 -7.2227334e-001 -1.3071794e-001 -4.5339244e-001 -7.6490033e-001 -4.4738767e-001  3.9009529e-002  7.4211632e-001 -5.9127591e-001 -7.1799653e-001  3.5047795e-001 -1.1954105e-001  6.9699601e-001  5.0015908e-001 -7.4660452e-001 -3.6998394e-001 -7.8150889e-001  1.1586189e+000  4.0398644e-001  2.6376687e-001  6.9789410e-001  3.8777217e-001 -2.2256109e-002  4.8464305e-001  9.2925992e-001 -7.7650939e-002  1.5358901e+000 -7.6860551e-001  6.8887648e-001 -2.5807236e-001  2.9815370e-001  9.0380413e-002  1.3431801e+000 -5.8361990e-001  5.8795833e-001 -6.1227440e-002 -1.3630602e+000  7.5874507e-001
 -4.1910079e-001 -5.6954233e-001 -2.6908638e+000  2.7219058e-001  2.5715496e-001  2.2841561e-001  3.2785510e-002 -2.0301371e-001 -3.5385305e-001  2.0680858e-001 -5.0152514e-001  6.0296970e-001  3.2258849e-001  1.1205198e+000  1.4591430e-001  3.2986423e-001 -1.6485907e-001 -1.0230644e-001 -9.5884412e-001 -2.1442157e-001 -5.3694800e-001 -9.7294117e-001  2.9282254e-001  3.0085990e-001  2.7496778e-001 -3.8974629e-002  3.0942304e-001  7.1158456e-001  1.1398340e+000  6.9580051e-001  2.8002737e-001 -1.0293127e-001  8.2383583e-001  6.4163137e-001  1.3608587e-002  6.3238840e-001  7.6360937e-001  1.2251810e+000  5.9720791e-001  1.6594805e-001 -6.1673885e-001  8.7239615e-001 -8.2628139e-002  7.2945298e-001 -9.1222337e-001 -1.6033194e-001  7.0077700e-002 -5.4203307e-001  2.2479846e-001  4.5306699e-001  6.6942907e-001 -5.6809854e-002  4.6435250e-001 -7.3966038e-002  1.2615996e+000 -6.1172359e-001  3.6794149e-002 -1.4471633e-001  3.3296064e-001  7.3897051e-001 -1.5686698e-001 -7.2394255e-001  6.2171429e-001 -6.1987998e-001 -3.2693685e-001 -8.0443224e-001
 -2.2000683e-002 -7.3383205e-001  1.4889569e+000 -9.7101949e-002 -8.9531460e-001  8.6669942e-001 -2.6300827e-002 -9.4827479e-001 -3.2879664e-002  7.6747568e-003 -7.0705719e-001  4.4060887e-001 -1.4152476e-001  6.1236655e-001 -2.0767366e-002  6.3297039e-001 -1.2721627e+000  7.9818936e-001  8.1817283e-001 -3.0138111e-001  2.3647580e-001  2.7440668e-001  7.6089137e-001 -6.6258595e-001  1.6435784e-001 -1.1674582e+000 -8.2598643e-001 -1.4530085e-001 -3.4454877e-001 -1.7134763e-001 -5.5777664e-001 -8.7144925e-001 -1.8219109e-002  6.4132789e-001 -1.5845972e-001 -2.9068818e-001  1.0766106e+000 -4.7233888e-001 -4.5797029e-002 -9.8670723e-001  2.4347887e-002  5.9222786e-001  6.8746441e-001  9.9496043e-001  1.8476127e-001 -3.5169701e-001 -7.6201078e-002  8.5396793e-001  6.3344061e-001 -4.9890884e-001  6.3640934e-001  3.2132355e-001  4.4973809e-001  4.0825384e-001  3.5101142e-001 -3.5788691e-002  1.8502408e-001 -2.0558347e-001 -1.1369351e+000  1.9409506e-001  8.9930748e-001  1.1986816e-001 -3.7036190e-001 -1.1131898e+000  2.6727838e-001 -7.9546368e-001
 -3.9501098e-002 -5.2335284e-001  2.2820465e-001  5.1482659e-001 -9.5407465e-001 -5.5593364e-002 -7.6266601e-001 -4.8094121e-001 -1.0051430e-001 -5.4907315e-001  2.6689675e-001  5.4585054e-002 -7.9148282e-002 -1.0071381e-001  1.9061465e-001  6.6558824e-003  1.9068103e-001  7.7143107e-002  1.0892156e-001 -3.2486662e-001 -5.0811711e-001 -7.5960859e-001  1.3506468e-001 -3.7979143e-001  2.6420331e-002 -1.2901969e+000 -1.0797230e+000 -1.7097644e+000 -1.5502688e+000 -8.0020826e-002 -2.0473761e-001 -6.3075786e-001 -6.1200600e-001 -4.6429192e-001 -9.4902923e-002 -1.1655575e-001  4.8817678e-001 -6.3734316e-001 -4.6065720e-001 -5.5919595e-001 -7.0968460e-001  6.3541726e-001 -3.0312782e-001  1.0616524e+000 -2.5687421e-001 -1.5596967e+000  4.1867425e-001  8.0503054e-002 -6.8442083e-002  4.3229986e-001  1.0023095e-001 -3.3778843e-001 -1.0109877e-001 -1.2301353e-002 -4.0198741e-002  1.2324615e-001 -1.8296733e-001 -4.7628253e-002 -9.3517597e-001 -6.2405007e-001  3.0414691e-001  3.9064933e-002  5.4757749e-001 -3.1213273e-001  3.7137202e-001 -9.7953741e-001
 -3.8974923e-001 -7.7529806e-001 -7.4565990e-001 -8.6528946e-001 -4.2549023e-001  3.7287936e-001 -7.8210465e-001  5.9506325e-001 -4.3767504e-001 -1.2965409e-001  8.0728727e-001  2.8228872e-001 -3.7754179e-001 -4.1721998e-001 -4.5389462e-001 -9.1279786e-001 -3.1140168e-001  1.0803884e-001  1.5753595e-001  1.5361963e-001  3.1508018e-001 -1.2286801e-001  2.4640166e-001 -1.9521512e-002 -3.7794305e-001  1.9732034e-001 -5.4646842e-001 -4.1815031e-001 -5.9045565e-001 -6.4388098e-001 -6.8088456e-001  5.0023455e-002 -1.6551457e-001 -1.5021325e-001 -4.5057095e-001 -6.7903926e-001  4.1224722e-001 -3.3262776e-001 -5.5982282e-002 -9.7914547e-001 -3.5476110e-001 -6.5824394e-001 -5.9884120e-001  3.5756749e-002 -4.5720378e-001  1.7756155e-001 -1.8950664e-001 -4.9137928e-001 -7.7822660e-002 -1.7051516e-001 -7.0664788e-001 -7.2297235e-001  1.1463252e-001 -4.3309002e-001 -1.9703543e-001 -1.1838284e-001 -3.6130275e-001  6.6486047e-002 -2.8607974e-001 -7.5862530e-001 -9.4510519e-001 -4.0704170e-001 -6.4384539e-002 -4.4665792e-001 -1.0342666e+000 -1.0311755e-001
 -8.8853275e-001 -5.2436318e-001  3.5454460e-001  4.3321804e-001  1.4591310e-001 -6.3174099e-001 -3.2886749e-002 -1.8710694e-002 -1.6011468e-001  1.2713980e-003  3.8193298e-001  4.5641260e-001  2.7101556e-001 -1.1190106e-001 -5.2119390e-001 -2.5346532e-001 -2.5360522e-001 -3.1645106e-002  4.1164064e-001  2.8014066e-002  5.4098970e-001  7.5864877e-001  1.6082041e-001  1.8590374e-001  1.1618918e-001  1.6484712e-001 -1.3183161e-001 -1.0915572e-001 -1.6521489e-001 -3.7723981e-001 -6.1586001e-002  2.1416644e-001  3.1319677e-001  4.3254669e-001  4.7329042e-001 -1.6981952e-001 -4.5307097e-001 -4.8136022e-001 -1.0776673e+000 -8.5979462e-003  2.3311146e-001 -1.7537578e-002  3.9831682e-001 -3.7024407e-001  1.5538758e-001 -1.3358711e-001 -3.9002964e-001  2.1193155e-001 -1.2389000e-001  5.3800300e-002 -5.3397618e-001 -5.6220501e-001 -5.1151433e-001  4.6089402e-001 -5.2648311e-001 -1.0737550e-002  3.4905576e-001 -5.5125273e-001 -1.0934983e-001  3.3009227e-001 -1.1938484e+000  2.4538042e-001  3.1569113e-001  9.9037285e-002 -6.4771734e-001  2.7516075e-001
  2.4446260e-002 -4.8799783e-001  7.1035372e-001 -6.7516657e-001 -2.8714590e-001 -1.6267450e-001  1.3647958e-001  7.2042278e-002 -2.0750811e-001  4.7153933e-002  6.4677565e-002  8.0395706e-002 -5.6762713e-001  2.2706383e-002 -3.2977685e-001  1.9191943e-001  2.8536040e-001 -1.0113662e-001 -1.3591393e-001 -1.7256534e-001 -1.4740838e-001 -1.5780540e-001 -6.3690034e-001 -9.2569177e-002  7.8442547e-002 -2.3525124e-001 -2.9887749e-001  3.4747121e-001 -2.1316794e-001 -2.4675242e-001  1.6481584e-001  1.9670530e-001  2.8801213e-002  3.2343226e-001  5.1261691e-001  8.0861905e-001 -9.3234060e-001  2.4366469e-001  2.2640453e-001  5.7464154e-001  1.5986169e-001  5.2253426e-002 -6.8819420e-001 -1.5988869e-001 -1.1313096e-002 -1.2013327e+000  4.7271830e-002  3.8321082e-001  1.7644371e-001  4.0078063e-001  4.8099100e-002 -1.1106700e-001 -4.1486145e-002 -4.2200038e-002 -9.0622870e-002  1.2884039e-001  2.3150768e-001 -1.7185360e-002  4.7475272e-002 -9.9125631e-002  4.1866054e-001 -1.9263856e-001 -6.2744561e-001 -2.2421833e-001  1.6256344e-001  1.1865489e-001
  1.7761131e+000 -2.5733006e-001  1.2895581e+000  3.8741615e-001 -1.5617005e-001  4.8839949e-001  2.4366329e-001  4.3213768e-001  2.5534645e-002  2.1153131e-001  3.3060491e-001  2.7845065e-001 -4.5575908e-002  1.2846524e-002  1.0966995e-001  4.5993729e-001 -8.0688762e-003  1.1631055e+000  5.0849377e-001  5.6916797e-001  5.3839115e-001  8.4382164e-001  3.6052653e-002 -5.4978856e-001  1.0124939e-001  1.1689086e-001  4.1864803e-001  6.9334245e-001  1.7628567e-001 -4.7373623e-002 -1.2629701e-001  3.2173240e-001  5.1762167e-002  2.5308776e-001  2.5373018e-001 -2.6886135e-002  4.5435308e-002  2.7631141e-001  6.6104841e-001  8.5282144e-001  3.4624761e-001 -2.9782017e-001  9.3206140e-002 -2.7172425e-002  7.7246787e-001 -4.4397798e-001  1.9858987e-001  5.1458002e-001  8.4493631e-001 -1.9244438e-001  4.5221463e-001  2.4753698e-001  5.9793362e-001  2.6567288e-002  1.5193936e-002  3.6402729e-001  2.5378489e-001  5.9924143e-001  2.0126693e-001 -2.5736605e-001  1.0375224e+000  7.7071146e-001 -1.5301490e-001  7.3952054e-001  2.9987197e-001  7.2728361e-001
  2.2272794e-003 -7.5698742e-002 -1.1566948e+000 -5.6240428e-001  5.8638973e-001  5.8641144e-001  6.2534550e-001  5.5514293e-001 -2.4378335e-001  4.1380200e-001  3.3295797e-001 -5.1364630e-001  4.6993728e-001 -4.0633714e-001  3.2849087e-001 -2.9062944e-002 -1.9467289e-001 -1.8938511e-001 -8.4920594e-001 -1.2415817e-001 -4.1183343e-001 -6.3325773e-001 -1.2771921e+000  2.4910318e-001 -6.2239326e-001 -8.6747305e-002  8.6343367e-001  1.3052105e+000  1.2016919e+000  1.7400925e-001  5.0268418e-001  6.0507416e-001 -5.4789205e-001 -5.3903550e-001  2.9079615e-001 -1.5477446e-001  6.7444085e-002  1.2588069e+000  1.5307234e+000  1.5705673e+000 -3.8739673e-001 -6.4462252e-001  3.7344119e-001 -4.3460517e-001 -1.4891739e-001 -5.4807714e-001 -3.4853882e-002 -8.6970588e-001 -5.6773416e-001 -3.8909285e-001 -2.9616973e-001 -4.2166946e-001 -1.1413176e-001 -2.0258868e-001 -4.3107019e-001 -3.0681764e-002 -1.5421067e-001  2.1784634e-001  5.4215345e-001 -7.3471095e-002  1.4617293e-001  3.9053866e-001 -6.0627409e-001  1.4588905e-001 -4.6407214e-001  1.8309860e-001
  3.1873419e-001 -1.7625513e-001  4.2860154e-001 -9.1497822e-001  6.9957117e-001 -6.2867423e-001 -2.1001269e-001  4.2410472e-001  1.5728238e-001  7.4306204e-002  1.2612659e-001 -2.2694734e-001 -5.9134540e-001 -1.0617091e+000  1.0994704e-001 -1.2607837e-001 -4.8617207e-001 -9.3405728e-001 -1.4090679e-001 -8.5288063e-001  4.9649044e-001  1.6245080e-001 -1.3547890e+000  8.8361079e-002 -6.0514817e-001 -1.3886014e-001  5.8546812e-001  6.3155781e-001  3.8337770e-001  2.7751022e-001 -6.1216727e-002  3.2946636e-001  3.7860613e-001 -7.7596836e-002  6.0788664e-002 -6.6705876e-001 -2.6909267e-001  3.4225114e-001  5.0660572e-001  3.2474147e-001 -2.8996069e-001 -1.0373628e+000  1.1128892e-001 -1.1449122e+000 -5.1595615e-002  8.4881720e-001 -4.8566076e-001  6.4522792e-002 -1.0556764e+000 -1.4825083e+000 -2.2572396e-001  3.0347823e-001 -6.9797645e-001 -1.6988690e-001 -7.7879702e-001  1.0333236e-002 -1.6482774e-001 -5.7525625e-001 -3.4304919e-001 -1.6984261e-002 -5.3388690e-001 -1.2613971e-001 -3.3095630e-001 -1.9505739e-001 -6.1445043e-001  1.1649033e-001
  7.8012430e-001 -2.9835707e-001 -7.3969019e-001 -7.9035330e-001  5.6876124e-001 -1.8171432e+000 -5.6314304e-001  1.2426609e-002 -2.9918379e-001 -7.3352402e-001 -1.9747858e-001  2.6337185e-001  1.2219540e-001 -2.9872063e-001 -4.8001955e-001 -2.1580554e-001 -3.9417065e-001 -9.9099804e-001 -4.9027989e-001 -1.0924917e+000  4.7489721e-002 -2.9255652e-001 -6.0070079e-001 -6.9864454e-002 -4.2942837e-001 -4.8090191e-002  6.6914707e-001  1.6116836e-001  5.7062928e-001  6.9916694e-002  1.3899456e-001 -1.2709129e-001  1.8253567e-001 -6.9501603e-002 -4.1611940e-001 -2.6017622e-002 -2.1637643e-001  1.0096347e+000  4.5983019e-001  1.2610998e-001 -4.7557377e-001  1.9727604e-001  1.0705243e+000 -6.2376524e-002  6.6639542e-001 -5.9110416e-002 -2.3913527e-001  4.6470853e-001 -8.3206727e-002 -5.4197986e-001  3.4323660e-001  6.8737512e-001 -7.3971484e-001 -6.8636951e-002  5.0806298e-001  3.0133149e-001 -3.2996527e-001  1.7954011e-001  1.7484368e-001 -2.6125863e-001  1.2737271e-001 -4.5133971e-001 -8.1655116e-001 -4.7468773e-001 -7.1168255e-001  6.6000230e-001
 -4.6097595e-001 -3.8046262e-001  8.6255020e-001  3.0554793e-001 -1.2030327e-001  1.5957059e-001 -1.1542649e-001 -2.5576976e-001  1.1438242e-001 -7.8119418e-001 -1.3180370e+000  1.1760353e-001 -4.2677899e-001 -1.2437597e-001 -2.2815940e-001  3.5224749e-002 -7.2921899e-001 -1.0188533e+000 -6.8378829e-001 -9.6751606e-001 -7.8930735e-001  7.1408292e-002 -2.1914718e-001 -2.4516372e-002 -3.4919264e-001  4.0651573e-002 -3.7689306e-001 -4.2189166e-002  4.8484323e-001  5.6235433e-001 -1.6884142e-001 -7.9043501e-002  1.3659143e-001  9.6472822e-001 -4.2145694e-001  1.2697995e-001 -3.3115823e-002  3.2339367e-001  7.5855780e-001 -2.7927063e-001 -6.9336603e-002  3.2479364e-001  4.4172641e-001  4.9044335e-002 -3.6730689e-001  4.8350363e-001 -1.6765481e-002  9.3939278e-001 -2.2945566e-001 -1.7998185e-001 -9.1073764e-002  1.8930092e-002 -5.1167229e-001  4.5636654e-001  5.9133533e-001  1.7295616e-001 -2.9486131e-001  3.5667492e-001 -3.4709186e-001 -5.4798484e-001 -7.8918248e-001 -6.1406594e-001  4.5723210e-001 -1.9281385e-001  5.6423789e-001 -5.2422916e-002
 -2.5373782e-001 -5.1540209e-001  2.0807612e-001  3.3428910e-001 -7.2600719e-001 -5.0230018e-001 -5.9390929e-002 -6.3645067e-001 -2.7057676e-002  1.6625036e-001 -4.6302321e-001  7.1781907e-001  5.6658099e-001  2.4678195e-001 -1.4609108e-001 -6.1754468e-001 -4.6917640e-001 -1.3268663e+000 -1.4674107e+000 -7.6906367e-001 -5.4260914e-001 -2.3851687e-001 -9.2516435e-001 -8.2302214e-001 -2.9277473e-001 -5.7470383e-003 -1.0917866e+000 -1.4023249e+000 -1.1547787e+000  7.9758139e-002  1.7236770e-001  7.7526064e-002  2.2290748e-001 -4.6632340e-001  1.3422251e-001  9.7428118e-001 -1.6574156e-001 -9.6498310e-001 -1.2662998e+000 -1.2182523e+000  1.1212935e-001 -2.1462862e-002 -5.0456730e-001 -1.0821874e+000 -4.2094294e-001  2.5725163e-001 -3.3519767e-002 -7.9485540e-002 -3.3361107e-001 -7.1269461e-003 -1.4975901e-001 -7.9036926e-002  2.4184288e-001  2.3843486e-001 -1.1399558e-001 -3.8547535e-001 -5.5412037e-002  2.4836532e-001 -2.9145828e-001 -3.6961555e-001 -8.8248273e-001  2.7620289e-001  1.1442831e+000  3.0836122e-002 -3.3587527e-001  6.2736034e-001
  1.5081982e+000 -3.8519422e-001 -2.4826512e-001  9.7924323e-001 -8.9071161e-002 -5.7597283e-001 -6.1391864e-001  5.5710341e-002 -1.4292541e-001 -3.2450172e-001 -4.5381175e-001  3.0179252e-001 -7.7722475e-001  3.8696635e-001  1.1285278e+000  3.4492305e-001 -7.6278294e-001 -3.2698287e-001 -1.3955241e+000 -5.4509763e-001 -1.5312603e+000  2.8722251e-001  2.7798308e-001 -1.8857465e-001 -5.8381868e-001 -2.8085765e-001 -9.9085640e-001 -1.3859232e+000 -6.9816553e-001  5.8006561e-001  7.5076696e-001 -2.7684667e-002  4.4203999e-001  2.5644307e-001  6.3665631e-001  9.2139372e-001 -3.7337088e-001 -5.1231246e-001 -2.5944224e-001 -7.0873000e-001  4.6622586e-001  3.0066781e-001  7.9147037e-001 -9.2820303e-001  2.7339496e-001 -7.0970204e-001 -1.1123490e-001 -5.2604259e-001  7.0566512e-003  3.7115551e-001  2.0439822e-001  4.7378702e-001  5.7071690e-001 -2.1387450e-002  1.0543162e+000  1.5188800e-001  5.7263994e-001 -1.9463673e-001  4.2718131e-001 -2.6603830e-001 -8.2545756e-001 -2.5565522e-002  2.1802527e+000  5.2923335e-002  1.1099974e+000 -1.2224072e-001
  5.7022185e-001  4.4610277e-001  3.7498475e-001  1.3178647e+000 -3.3161268e-001  1.0558273e+000 -1.8217398e-001  3.4466541e-002 -3.1681840e-001 -1.2754925e-001 -4.9732518e-001 -2.5046746e-002 -4.7098849e-001  3.1741849e-001  8.0439261e-002  1.3735884e-001 -3.3457502e-001 -2.3830928e-001  1.3106842e-001 -5.4948613e-001 -6.0854984e-001 -3.2389391e-001  3.3449984e-001 -8.3617781e-001 -2.5981377e-001 -2.6195650e-001  6.0775999e-001  1.1380081e+000  1.2669814e+000 -3.8857718e-002  5.8922237e-001  1.0119107e-001 -6.6982192e-001 -2.0353932e-001  6.4044672e-001  8.1547261e-001  7.1313829e-002  1.2713949e+000  7.3685526e-001  1.0215614e+000  9.5351526e-002  3.0953827e-001 -2.9460255e-001  4.7094490e-001 -6.2544340e-001 -3.7079702e-001 -2.3261451e-001 -5.5876754e-001  2.0862706e-001 -3.0958419e-001 -9.1210864e-003  5.2726708e-002 -9.8214644e-002 -1.1407457e-001  6.3596336e-002 -6.6974894e-001  1.3343534e-001 -3.9734668e-001  1.5405604e-001 -1.8871911e-001  1.2794947e-001 -1.5026704e-001  1.2507015e+000  1.4355611e+000  2.1503356e-001 -1.0535078e+000
  1.8492919e-001 -3.2844515e-001  1.1704229e-001 -4.3921959e-001 -6.9474944e-001 -6.7053597e-001 -7.2645476e-001 -6.0010747e-003  5.6822248e-002 -5.1277716e-001 -6.7076214e-002  1.1409465e-002  1.6472241e-001  3.0750409e-001  6.2647133e-001  4.3615671e-001 -2.0872920e-001  1.7053607e-001 -4.7992184e-001  1.3712510e-001 -3.2254270e-001 -6.8618332e-001  1.2000067e+000 -1.4181803e+000 -3.2264048e-001 -7.0782900e-001 -2.1830705e-001 -5.4327833e-001 -6.1785512e-001 -3.5865392e-001  3.2505440e-001 -3.5331819e-001  3.3312992e-001  4.4882451e-001 -4.9348318e-001  5.9476926e-002 -2.0201258e-001 -6.0662112e-001 -8.2983191e-001 -6.3640365e-001 -4.7305889e-001  1.4888361e-001 -1.2467458e+000 -3.7203182e-002 -5.3925523e-001  2.4143286e-001  5.6709900e-001  4.5155263e-001 -1.6083209e-001  1.5114019e-001 -1.2708488e-001  5.2062297e-002 -2.9563405e-001  3.4257506e-001  4.0129754e-001  1.2030005e-001  8.1883460e-002 -4.1933709e-001 -4.0429353e-001 -6.1596403e-001 -9.7979592e-002 -9.1924679e-001  1.1234289e-001 -1.0792489e+000 -1.4495094e-001 -1.7591732e+000
 -2.2917795e-002 -3.8984082e-001  3.9644403e-002  1.2256280e+000 -3.8673081e-001 -7.9157898e-001 -7.6496794e-001 -7.4736428e-001 -1.4181590e-001 -7.7825991e-002 -1.2045034e-001  4.3579905e-001  1.5129754e-001  2.8763722e-001  8.1748486e-001  5.8532216e-002 -4.5357053e-002 -7.2296589e-002 -8.4065338e-002 -4.7142033e-001 -2.1223139e-001 -7.1197117e-001 -6.4572732e-001 -1.4216196e+000  3.7865156e-001 -1.2171769e+000 -8.0774102e-001 -1.4224002e+000 -1.1709971e+000 -7.2390393e-001 -4.1120778e-001 -6.6534508e-001  5.3894891e-001  1.0497364e-001  8.9497335e-002 -1.7699333e-002 -4.4353283e-001 -1.0817376e+000 -1.2916837e+000 -2.1933310e-001 -8.0403072e-001  4.8986117e-001 -1.7820343e-001 -1.7979432e-001 -3.5306609e-001  1.3836227e-001 -4.6723847e-001  9.2828643e-002  2.0794874e-001 -6.5192568e-003  3.1237141e-001  6.8118550e-002 -2.3448430e-001  3.7385106e-001  8.5848117e-001  6.8879049e-001 -1.6172850e-001  9.6877959e-002 -7.1381169e-001 -1.1287149e+000 -5.4776675e-001 -3.1953261e-001  1.3507495e+000  1.8840319e+000 -6.3854163e-001 -4.7668053e-001
  6.6539600e-001 -7.7647595e-001  1.6686750e-001  1.1660118e+000 -2.4501038e-001 -5.3067061e-001 -4.7592809e-001  2.1093656e-001  2.0673751e-001 -3.3084714e-001 -7.4677330e-001  1.1375669e+000 -3.3573677e-001  2.5352254e-001  3.2356037e-001 -8.3253850e-002 -1.5007080e-001 -1.6223639e-001 -2.1590118e-001 -9.3187034e-001 -6.3928260e-001 -1.5296185e-001 -4.0700141e-001 -1.4304197e+000 -1.7694934e-001 -5.1614519e-001 -4.3879307e-001 -1.1267274e+000 -7.6710698e-001 -3.3930471e-001 -7.6735921e-001 -5.6648396e-001  9.6356876e-001  4.1938232e-001  3.1090127e-002 -1.0590996e-001  2.0594835e-001 -4.2710303e-001 -7.6818891e-001  2.1577706e-001 -5.1329166e-003  2.0390557e-001 -6.9148844e-001 -6.6871601e-001 -6.0232094e-001  1.9901217e-001 -9.0453592e-001  4.0061853e-002 -5.0187630e-001  1.4185752e-001  1.0625231e-001  3.7131480e-001 -5.0064734e-002  3.7813486e-001  1.1653705e+000 -5.1542395e-002  2.5795606e-002 -1.4701281e-001 -2.1075496e-001 -4.5835847e-001  2.1828505e-001 -5.2727892e-001  7.7854629e-001 -5.9415711e-001 -9.9071629e-001 -1.2816587e+000
  2.9217877e-001  2.3810601e-001  1.9858677e-001  2.6018827e-001  6.4027919e-001  4.6010646e-001  2.8489067e-001  4.5445583e-001 -2.4452917e-001 -1.0151392e-001  8.6677646e-001 -6.8897933e-001  2.3360426e-002  2.5501742e-001 -2.6913976e-001 -1.0712412e-001  1.5690538e-002  1.2442396e-001  3.6584886e-001  2.9321447e-001  6.3857877e-001  1.2488970e-001  8.5695117e-001 -4.8716483e-001  2.4531609e-001  1.0591888e+000  9.9885167e-001  1.0602582e+000  6.9123241e-001 -8.4760126e-002  2.2181260e-002 -3.9342317e-001 -1.9882399e-001 -8.3887826e-002  7.4199212e-003 -8.7323024e-001  1.3715991e-001  8.7881611e-001  7.0370684e-001  1.1677885e+000  2.5144320e-001  1.6808861e-001 -4.9644668e-001  9.8655160e-001  3.4248115e-001 -7.5603032e-002 -1.0070646e-001 -9.2422045e-002  7.7656191e-001 -5.4824420e-001 -8.5185054e-002  6.7545107e-002  3.3150942e-001 -3.8822921e-001  1.2138776e+000  2.2361757e-001  5.3999428e-003 -3.2098456e-001  3.5182500e-001  5.0885754e-002  7.7884617e-001  2.9846134e-001 -4.5273656e-002 -4.6883907e-001 -2.3284393e-001 -2.5224974e-001
  9.0130310e-002 -9.4418166e-001  1.4051677e-001  8.8613253e-001  6.5236513e-001  4.1582647e-001  3.4620390e-001  7.3219974e-001 -1.1799663e-001 -2.0956380e-002  1.0483021e+000  6.7217466e-001 -1.6776206e-001  6.3366914e-001 -4.3732148e-001 -3.0719541e-001  5.5154247e-001  4.2526456e-001  5.6647370e-001  4.4596821e-001  5.1409979e-001  3.3125476e-001  5.4887640e-001  6.3774939e-002  2.8041648e-001  1.8901000e-001  1.2415631e+000  1.3511933e+000  1.3661827e+000  5.4281807e-003 -3.9872081e-002  5.9653999e-002 -1.9656519e-001 -1.6202082e-001  1.0587366e-001 -3.8194810e-001  6.8685913e-001  4.6331847e-001  7.8600929e-001  2.3736669e-001  8.1867576e-002  5.7228932e-003  1.0488256e-001  4.4186481e-001 -7.8993305e-002 -9.7636498e-001  2.4786722e-001 -4.0917591e-002  4.3834406e-001 -6.7367088e-002 -9.1728737e-002 -5.0930638e-001  6.1828833e-001 -3.9289227e-001  1.7836545e-001  3.4716212e-001 -1.0709580e-001 -3.3319409e-001 -6.6763409e-002  7.5877414e-001  6.4491155e-001  2.5260056e-001  7.9317781e-001  1.1784561e+000 -4.4456160e-001 -8.5635161e-003
  2.5704358e-001 -2.8476893e-001 -7.3737068e-001  1.0342760e+000  2.5382796e-001  7.5473221e-001  1.5747309e-001 -1.2586703e-001  5.3354658e-001 -4.6662740e-002  6.7686066e-001  7.4959899e-001 -2.1979877e-001  2.5082380e-001 -9.8855667e-001 -3.5284332e-001  2.8734268e-001  1.5387230e+000  1.1748242e+000  8.8303447e-001  1.0032093e+000  4.2921539e-001  1.4167137e+000  2.0955688e-001  2.0844127e-001  1.9668841e-002  7.4361575e-001  1.1761157e+000  1.0660780e+000  5.6227001e-001 -9.4225873e-001 -5.1645943e-001 -6.2822137e-001 -4.4843677e-001 -1.1616094e-001 -3.5799234e-001  6.4758829e-001  5.4502693e-001  5.0466314e-001 -9.9213378e-002 -3.2219798e-002  2.3094141e-001  6.0044342e-001  6.4196586e-001  4.8070518e-001  1.1826615e-001  2.8904171e-001  4.2830135e-001  4.0026228e-001  3.5020209e-001 -1.7726846e-001 -9.1104854e-001  3.3827371e-001 -7.4230025e-002 -3.6475064e-001  2.6300094e-001  3.4896493e-002 -3.6524635e-001  2.3463587e-002  4.3332489e-001  2.8902691e-001  1.6207690e-001  1.3850744e+000  4.2996477e-002 -1.7602040e-001 -2.1660536e-001
  4.2739188e-001  2.0431330e-001  5.7526909e-002 -2.0708113e-001  9.5061397e-002 -5.7692705e-001 -6.4770011e-001  1.8743230e-001  1.9761436e-001 -1.2776845e-001  1.4310926e-001 -6.2837768e-002 -2.2047345e-001 -4.6906966e-001 -2.6320488e-001 -2.5684148e-001  6.6620036e-001 -1.9102177e-001 -3.2522048e-001  3.5511287e-001 -1.2258459e+000 -4.3469752e-001  1.8705677e-001 -3.7665400e-001 -1.6307643e-001 -4.5349050e-001 -8.0361091e-001 -6.9607233e-001 -8.7491656e-001 -1.5226819e-001  6.4528478e-002 -7.5013470e-002  9.1110694e-002 -3.8695722e-001  4.7752718e-001  4.0363950e-001 -2.8714653e-001 -4.7429904e-001  4.5490369e-002 -5.0088878e-001  9.3395286e-002 -1.2420541e-001 -9.9196072e-001  2.7563152e-001 -5.5871380e-002 -4.0464850e-001  8.9532973e-001  4.0533296e-001  1.1112045e-001  4.8724392e-001 -4.1775313e-001 -3.4798240e-001 -3.4730787e-001 -2.5421261e-001 -1.9205165e-001  2.3635351e-001  2.7326341e-001 -1.8466108e-001  4.3216003e-002  8.4963086e-002 -6.6921830e-001 -2.3163531e-002  1.1448156e+000  1.9837252e-001  5.8004564e-001 -3.7071253e-001
 -3.3961891e-001 -2.1236270e-002 -8.0574008e-001  6.2913751e-001 -5.2174055e-001 -1.3312655e-001 -8.7374963e-001 -6.8812348e-001  1.6359686e-001 -7.5399531e-001 -7.1353297e-001 -5.8621875e-001 -2.4033866e-001 -5.1423163e-001  7.3779260e-001  1.2369073e-002  5.5173871e-002 -1.1929063e+000 -5.2316775e-001  1.7816760e-001 -9.3950610e-001 -4.3796787e-001 -6.6952452e-001 -1.1888791e+000 -1.8913300e-001 -2.1345084e-001 -1.1886815e+000 -8.5261576e-001 -8.2733043e-001 -6.9591653e-001 -7.2448176e-001 -2.2271643e-001 -3.3569145e-001 -9.1050420e-001  1.6873179e-001 -1.4298101e-001 -4.6562424e-001 -4.4563416e-001 -1.1235371e+000 -8.0749058e-001 -1.9686705e-001  1.4095413e-001 -1.0175087e+000 -1.0705459e+000 -3.7698160e-001 -6.1620995e-001  3.6467753e-001 -6.0991722e-001 -1.7493689e-001  2.4233821e-001 -1.8363330e-001  2.3311136e-001 -6.3940308e-002 -2.4028858e-001  2.0183997e-001 -1.1542569e-001  2.0526217e-001 -8.5132348e-002 -3.6518053e-001 -4.7571527e-001 -9.6185240e-002 -2.2318814e-001  1.8333434e+000  3.0620946e-001  1.4051287e-001 -1.8661772e-001
 -8.2984733e-001 -4.7267202e-001 -4.2603090e-001 -4.8836363e-001 -5.4399640e-002  1.6355735e-001  2.8139197e-001 -5.1652283e-001 -8.9825446e-001 -4.1760535e-001  6.2670712e-002  4.6659618e-001 -5.8152370e-001  4.2483429e-002 -6.3848468e-002  1.9875621e-002 -1.0430509e-001  4.1978513e-001  5.3388431e-001  1.6640913e-001 -3.9362668e-001 -8.9700324e-001  1.0910643e-001  7.8706334e-001  7.2069134e-002  3.0367091e-001 -1.2996932e-001 -5.6757783e-002  1.0360439e-001  3.5982701e-001 -3.5047938e-001 -3.6925110e-001  3.0148238e-001 -5.6530280e-001  9.7715748e-004 -1.1472421e-001 -6.0069366e-001  3.1487168e-001 -4.4912692e-001 -4.9038701e-001  3.1551835e-001  1.2352643e-001  1.0809882e-002 -4.9811375e-001  3.6298437e-002 -7.0957565e-001  3.7645698e-001  4.2539576e-001  3.4466974e-001 -9.6655498e-002 -1.1002333e-001 -2.9449624e-001  7.6882313e-002 -6.6409351e-001  6.6059078e-002  3.1105548e-001 -3.5172720e-001 -3.9199158e-001 -4.4247061e-001 -5.0866758e-002  8.6194366e-002 -4.7680789e-001  5.9204315e-002  4.9011193e-001 -1.5974910e-001  5.1119058e-001
  1.3633836e-001  4.3945264e-001  7.0818679e-001 -4.4132314e-001  6.2288800e-002  2.5289957e-002  2.1579121e-001  1.9476747e-002 -3.9304986e-001  9.8933470e-002  2.1719909e-001 -9.1349891e-001 -3.2561866e-001 -6.0428404e-001 -3.3338009e-001 -1.5816283e-001 -1.0222030e-001 -8.0612323e-002  5.7493426e-002  1.0559447e-002  5.0211360e-002  5.9868228e-002 -8.1326701e-001  1.9742042e-001 -2.0072195e-001 -8.7681742e-003 -2.1966525e-001  5.2550148e-002 -5.7958347e-002  1.9835155e-001 -2.9480511e-001 -4.9913089e-001 -6.6796442e-001 -1.9391369e-001 -9.0912429e-001 -9.2232455e-001 -2.7184796e-001 -2.8005362e-002 -1.0138889e+000 -3.2096878e-001 -1.7520633e-001 -3.3865024e-001 -6.2727789e-001 -4.2744461e-001  2.6939631e-001 -3.7392311e-001  1.5528060e-001  5.6793103e-002  2.7946242e-001 -6.9708973e-001 -1.5338732e-001 -3.3579083e-001 -9.1993849e-001 -5.4397024e-001 -2.3514684e-001 -4.1054941e-001 -5.4062491e-001 -2.7940287e-001 -2.8464086e-001 -2.9815684e-001 -5.9600120e-001 -4.2850841e-001 -9.1965125e-001  2.9203322e-001 -6.3202655e-001 -4.2081777e-001
 -7.8594210e-001 -1.3613559e-001 -1.0010311e+000 -4.0489745e-002  1.1822322e-001  6.3801388e-002  1.5886494e-001 -5.8309786e-002 -1.8798664e-001 -1.3732511e-001 -1.0327896e-002 -3.4878357e-001  4.0892209e-001  4.6461811e-002  2.6681215e-001  2.3924680e-001 -8.6967445e-002  2.4537313e-002  3.1044939e-002  2.2158392e-001 -2.9114678e-001 -6.9982782e-001  6.5120051e-001  7.2630620e-001  1.3333221e-001  1.0878837e-001  5.0367374e-002  3.9407452e-001  4.4655872e-001  2.3660921e-001 -3.7004327e-001  1.2942205e-001  1.8511480e-002  5.4523129e-001 -1.9413988e-001  4.2655583e-001  9.4077827e-002  4.7167179e-001  1.0057022e-001 -5.5600282e-002  4.6615792e-001 -7.6902419e-002 -4.3139259e-002  1.2198785e-001 -1.2216530e-001 -2.3735426e-001  2.4452096e-001  5.8547574e-001 -1.6765925e-001 -1.2276953e-001  1.5683977e-001 -4.5335011e-002 -5.9381240e-001  1.0549798e-001 -1.5984023e-001  2.2718294e-001 -4.2873301e-002 -1.1642797e-001 -2.2598798e-001 -2.1985566e-001 -1.1990024e-001 -4.3041127e-001  3.3360081e-002  3.8824255e-001  2.0288438e-001  6.8922733e-001
 -1.0575596e-001  1.3221191e-001 -1.3201467e+000  7.5021439e-001  4.8594523e-001  3.5751328e-001  2.8697882e-001  2.1192904e-001 -4.6154154e-001 -6.5535952e-002 -8.0462899e-002 -5.8426679e-001  6.3305262e-002 -2.9828387e-002  4.8888710e-001  2.7021951e-001 -1.8562600e-001 -2.4798829e-001 -5.9933957e-001  3.5770870e-001  1.7495410e-001  3.3011813e-002  4.3129871e-001  6.6252656e-001  1.2033902e-001  5.4302170e-001  7.2451177e-001  5.0474387e-001  7.5195100e-001  4.7320705e-001  9.4576339e-001  9.8857775e-001  1.0556334e+000  7.8054890e-001  1.0559820e+000  1.1897753e+000  5.6440171e-001  2.6045791e-001  4.7151967e-001  8.4788506e-001  5.2298262e-001  2.6389824e-001  6.2823837e-001  1.0535372e-001  7.2496094e-001  4.7294704e-001  4.6371203e-001 -9.8504480e-002  3.7732588e-002  2.9803100e-001  2.1256045e-001  5.2808609e-001 -1.8507389e-001 -1.2876557e-001  6.6993772e-001 -2.4322719e-001  1.7704945e-001  9.9485522e-002  9.1009228e-001  7.1325688e-002  4.1387487e-001  2.5452150e-001  2.0984208e+000 -1.7434538e-002  5.3730485e-001  4.0873296e-001
  5.7864282e-002  1.4205537e-001 -8.8888011e-002 -4.1818613e-001 -1.2906030e-001  2.6858374e-001 -3.7663957e-001  3.4548008e-001 -1.4446021e-002  3.5258807e-002 -1.8960133e-002  8.7383625e-002 -2.8463735e-001 -1.6152562e-001 -1.7040649e-001  1.7973737e-001  1.7399795e-001  4.3408928e-002 -4.3160382e-001  2.6093725e-001  8.7827460e-001  3.4085241e-001 -3.9263223e-002 -2.3417418e-001 -1.2621912e-001 -7.0861811e-002 -3.0338444e-001 -4.0429871e-001 -6.3065669e-001  7.3227770e-001  8.2500477e-001  5.9834684e-001  5.4475836e-001  1.3276006e-001  3.1090174e-001  5.1859340e-002  1.4769318e-001 -8.3043638e-001 -7.0554132e-001 -6.7434739e-001 -3.0088844e-001 -1.8800971e-001 -2.3538191e-001 -5.3763608e-002  1.0424700e-001  2.8046420e-001  6.1044010e-001  6.5833520e-002  1.7158285e-001 -2.8607069e-001 -4.8993605e-002  6.7415701e-002  3.8458247e-001 -1.0907631e-001  3.1706274e-001 -2.3531222e-001  2.3788751e-001  2.2789456e-001  3.6190472e-001  2.2732412e-001 -4.2701247e-001  5.2664173e-002  1.9728680e-001 -4.0312776e-001 -6.5147307e-001  5.6900145e-001
  3.1838639e-001 -2.8475040e-001  1.8381376e-002 -2.3295332e+000 -2.8711992e-001 -2.9674569e-001 -5.9127623e-001 -1.7833428e-001 -4.3037271e-001 -5.8900349e-001  9.6697796e-002 -1.2322733e-001 -6.1785087e-001 -1.8804373e-001 -2.8356263e-001 -3.2333683e-001  2.7344600e-001  4.1290822e-001 -2.5500036e-001  2.6091664e-001  5.5097703e-001 -3.6226119e-001  2.6259983e-001 -2.0973150e-001 -4.3729319e-001 -4.3225977e-001 -3.7595184e-001 -1.0192738e+000 -8.5186245e-001 -5.5430302e-001 -8.3268690e-001 -7.7140604e-001 -1.2086434e+000 -1.2067854e+000 -6.6055798e-001 -1.0642119e+000 -6.4375127e-001 -5.2510396e-001 -8.6634241e-001 -4.2238055e-001 -6.7992494e-001 -6.3304667e-001 -5.5418193e-001  2.2733968e-001 -4.9147631e-001 -3.8132735e-001  6.8585822e-001  4.9859960e-001 -7.4301867e-002 -5.2126495e-001 -2.6295393e-001 -1.9059810e-001 -4.0261740e-001 -1.0813553e+000 -4.0955295e-001 -7.2437163e-001 -5.6275731e-001 -3.0741577e-001  8.2395991e-002 -3.6622901e-002 -8.1658999e-001  4.8388619e-002 -9.5988416e-001 -3.2182219e-001 -4.1871828e-001  1.7964537e+000
  1.0977144e-001 -3.8291386e-002  1.1625483e-001 -6.7048905e-001 -4.5108000e-001 -8.5125718e-001 -6.2925836e-001 -4.1779943e-001  1.0328333e-001 -6.8703845e-001 -1.1348827e-001  4.5685157e-001 -4.5048952e-001 -1.0524960e+000 -4.2203731e-001 -8.0181674e-001 -4.4547257e-001 -4.6987298e-001  7.0243470e-002  2.0714296e-001  1.0315980e+000 -4.9105235e-002  6.8142649e-002 -1.5912624e-001 -3.1749732e-001  5.2486602e-002 -1.6104167e-001 -7.5078999e-001 -3.2976925e-001 -1.2252314e+000 -1.5722053e+000 -9.4854783e-001 -8.4688387e-001 -5.1986958e-001 -1.6032365e+000 -1.9357140e+000 -1.2161019e+000 -5.0998631e-001 -7.2341010e-001 -1.8984538e-001 -1.4888801e-001 -3.4168887e-001 -4.0877027e-001 -7.0784482e-001  3.4976950e-001 -1.5884195e-001  3.7729296e-002  3.2879304e-001 -3.4955588e-001 -6.0687639e-001 -9.0552568e-001 -7.2055563e-001 -7.4291478e-001 -3.8918473e-001 -8.6942672e-001 -5.2056871e-001 -9.1708786e-001  2.4293204e-002 -4.1114042e-001  1.2702061e-001 -2.3362603e-001 -6.6196037e-001 -1.0292652e+000  1.2741542e-001 -3.3572194e-001 -1.1447103e-001
 -1.0604267e+000 -2.7121022e-001 -1.6312552e-001 -7.3490245e-002 -4.2164972e-001  5.2516066e-001 -3.5974437e-001 -6.3095911e-001  2.1185212e-001 -7.6631053e-001  9.4867385e-001 -5.2747541e-001 -2.5102818e-001 -6.1789980e-001 -8.6501362e-001 -3.2548818e-001 -2.7913917e-001 -4.1666732e-001  6.4927742e-001  4.9539265e-001  1.3103546e+000  2.6811848e-001  2.0202288e-001  1.1236190e+000 -2.9879213e-001  6.3505490e-001 -9.9091930e-002  1.6763353e-001 -3.8014351e-001 -1.5010839e-002 -1.2315629e+000 -1.2751221e+000 -5.7978411e-001 -1.1834884e+000 -1.7883817e+000 -1.6154371e+000 -3.2609807e-001 -5.7492118e-001 -4.1128985e-001 -3.9639530e-001 -3.3177739e-001 -7.3311181e-001  7.4014644e-001 -5.5285983e-001  8.3250055e-001 -1.9653217e-001  1.6453565e-001  2.5707493e-001 -5.7066048e-001 -9.1172618e-001 -7.3786371e-001 -8.0384392e-001 -1.0287989e-001 -6.5886671e-001 -1.6921093e+000  2.2130163e-001 -1.2087339e+000  4.7247582e-001 -6.9886513e-001 -1.8563744e-001  1.0331273e+000 -8.4310548e-001 -6.8604641e-001 -9.9846959e-001 -7.8409715e-001 -5.2353391e-001
 -4.4603045e-001  3.6973613e-002 -8.5642249e-001 -1.0297896e+000  3.3433753e-001  8.0714106e-001 -1.9459322e-002  3.7618534e-001  1.0866430e-001 -2.5250414e-001  2.5926016e-001 -3.5750104e-001 -6.1265593e-001  1.2872793e-001  8.1554424e-001  2.6711303e-001 -9.5546197e-002 -9.8033780e-003  1.0801056e-001  5.0844129e-001  6.3296060e-001  7.3702326e-002  1.7544803e-001  2.1199021e-001 -4.7604304e-001 -3.5181439e-001 -8.2513701e-001 -1.0878750e+000 -1.1801116e+000 -7.1675694e-001 -8.4366152e-001 -7.0950476e-001 -1.0242277e+000 -5.8798356e-001 -1.1130607e+000 -1.1364979e+000 -1.9029303e-001 -7.7112967e-001 -1.5564544e+000 -9.9241107e-001 -1.9542003e-001 -5.6972896e-001 -2.2419706e-001  7.6607409e-001  2.6947715e-001  3.3035104e-001  7.7429562e-001  4.2449614e-001  5.0407401e-001 -3.2562678e-001  1.2743850e-001  5.5655564e-001  6.0030666e-001 -8.4120288e-001 -1.3113353e+000  2.1045534e-001 -1.0318708e+000  1.5709819e-001  4.1621680e-003 -2.0434013e-001  1.1044529e+000  3.7776464e-002 -1.7164078e+000 -6.4082140e-001 -4.4189977e-001 -4.8593882e-002
  7.3783572e-002  9.0050267e-001  8.1286057e-001  1.1831284e+000  9.6871488e-001  1.0716818e+000  1.0207721e+000  5.8179153e-001  1.0557998e+000  9.0442347e-001  5.9139641e-001 -5.0148197e-001  1.0503040e+000 -2.6907200e-001 -1.7335154e-001 -4.3504247e-001  8.4189126e-001  1.1770457e+000  1.4764316e+000  5.5412393e-001  1.1594803e+000  7.2828012e-001  3.8480093e-001  9.8397636e-001  1.0948362e+000  1.0815539e+000  1.4977278e+000  5.6093001e-001  5.1170034e-002 -4.9565492e-001  7.6172773e-001  5.3002402e-001  8.1431770e-001 -9.0336273e-003 -2.6978724e-001 -6.7050458e-002  1.0538480e-001 -9.8420160e-002 -6.7499247e-002  1.2990375e+000  8.8238226e-001 -2.2635431e-002  1.0144023e+000  2.7010917e-001  8.3520607e-001  2.0617310e+000 -8.3520847e-002  1.5414913e+000  4.9554763e-001  2.5571498e-001  2.8834616e-001  3.4578617e-001 -2.5420328e-002  4.3213985e-001 -4.9971259e-001  1.3597517e-001  1.7019379e-001  2.0880235e-001  2.9556552e-001 -3.5262311e-001  1.1411541e+000  3.6256148e-001 -3.9265372e-001  5.1383104e-001  5.7207334e-001  8.3543148e-001
  5.8872893e-001  5.4945074e-001  2.5237763e-001 -3.5464152e-001  8.5912399e-001  8.6121374e-001  1.5875006e+000  4.3867310e-002  1.2570379e-001  7.5022051e-001  4.2856828e-001  4.0469798e-001  3.3205420e-001  2.4966990e-001 -8.3198052e-001  8.8027475e-002  2.2363479e-001  9.3570234e-001  1.2221550e+000  2.5347053e-001  1.4102879e-001 -1.6115816e-001  1.1675219e+000  8.6672543e-001  7.3587174e-001  1.1672232e-001  4.7683487e-001  8.3830597e-001  7.2187026e-001  3.1615107e-001  4.5121025e-001  6.3602378e-001  9.7428118e-001  1.0530253e+000  1.9234329e-002  3.2331486e-001 -2.8710151e-001  3.8651126e-001  7.8506068e-001  3.6474459e-001 -8.5799327e-002  4.1333102e-001  8.9071162e-001  1.5582585e+000  7.1129425e-002  4.3926610e-001 -2.7860359e-001  1.4637534e-001  1.8229033e-001  3.0688842e-001 -3.8002782e-001 -4.3727285e-001  6.4320505e-001  6.4813631e-001  3.5633442e-001  1.9461219e-001 -5.2801706e-002  8.9677684e-001 -2.4478103e-001  8.8707790e-001  4.9950708e-002  6.0554486e-001 -2.0555355e+000 -5.2138490e-001  4.0848904e-001  3.0683492e-001
 -3.0043091e-001  1.3421604e+000  9.7724337e-001  2.0500107e-001  4.9523952e-001  5.4913962e-001  9.2864915e-001  4.8018181e-001  2.4325061e-001  4.4322334e-001  4.3051256e-001  7.8444962e-002  4.9993596e-001  2.0315043e-001 -2.9211220e-001 -1.3062506e-001  7.5532420e-002  1.8518053e-001  1.8362044e-001  2.6578293e-001  5.8055628e-002  1.0205727e+000  6.0251133e-001  1.3923989e+000  3.9922294e-001  1.8364633e+000  1.1877742e+000  8.2703566e-001  4.6171340e-001  9.7746438e-002  7.9523895e-001  2.8241270e-001  9.5996790e-001  7.5066126e-002  2.7790497e-001  4.2570646e-001  1.3107806e-001 -5.6231940e-002  1.2962181e+000  1.5106748e+000  1.4705083e+000  3.4302531e-001  2.2240010e+000  4.8717976e-001  8.6129783e-001  5.6639183e-001 -7.3384288e-002 -8.5698645e-001  1.3729263e-001  1.1446012e-001  2.0243370e-001  2.5503151e-002  3.6246415e-001  1.6509785e-001 -3.7789396e-001 -4.5711809e-001  1.8136621e-001  6.0424520e-001  5.6070942e-001  2.3689104e-001 -5.5024842e-002  4.7513667e-001  3.4189642e-001  1.6641812e+000  8.6691930e-001  7.7708644e-001
 -2.5739089e-001  1.8143658e-001 -2.0245794e+000  5.7627340e-001 -5.8238330e-001 -1.8980763e-001 -1.1944720e-001 -4.9933952e-001  2.5124220e-001  3.7290991e-001 -6.1583446e-001  4.4917065e-001  3.3582436e-001  2.1827807e-002  9.0867005e-002  4.1405548e-002  7.2536906e-001 -7.0398303e-001 -5.0955610e-001  4.9767720e-001 -1.1660719e-001  2.5444745e-001 -4.7317220e-001 -4.4526550e-002  2.7288057e-001  1.8821853e-001 -6.2818858e-001  2.0463248e-001  4.5199956e-001  8.4120010e-002  7.5974246e-001  5.4886953e-001 -1.4616470e-001  1.0835469e-001 -3.4228369e-001  1.1133525e+000 -1.0678962e+000  6.4343988e-001 -5.2362364e-002  1.4595129e-001  2.7230375e-001 -4.1425214e-001  2.8098716e-001 -1.5434155e+000 -1.3040490e-002 -2.4426099e-002 -1.2683498e-001 -6.4996435e-001 -2.4256791e-001  5.8354998e-002 -4.3589248e-001 -6.3440921e-002  1.7129703e-001 -1.4419410e-001  6.1197730e-001  1.9330129e-001  3.1333050e-001 -6.4260140e-002 -1.3313715e-002  2.6381817e-001 -1.1126248e+000  4.2093802e-001  5.2787825e-001 -1.2583900e+000  6.3788564e-001  1.0340483e+000
  7.9304425e-001  1.1992891e+000 -2.9720990e-001 -9.8130978e-001 -8.7889326e-002  6.3476802e-002  1.5865617e-001  3.1933505e-002  2.7854212e-001  4.8187190e-001  4.5550583e-001 -2.0336321e-001  7.2675784e-001  4.3064468e-001 -4.0334079e-001 -2.5270319e-001  8.0661305e-001  5.6522179e-001  8.0204479e-001  6.2261203e-001  5.8099867e-001  9.7950481e-001  1.1574627e+000  1.2054772e+000  7.5371226e-001  9.3530389e-001 -1.4823233e-002  4.2933907e-001  7.2100262e-002  1.1848309e-001  8.0315529e-002  1.2809333e-001 -8.3033579e-001 -3.3287468e-001 -9.9807852e-002  8.6766551e-002 -4.4956040e-001  1.9543974e-003  5.6123049e-001 -5.7765331e-001  7.4401754e-001  6.1453795e-002  6.3716926e-001  7.6759679e-001  4.5840471e-001 -1.3870004e-002 -2.3872559e-001 -1.1618233e-001  2.6523715e-001  6.5707195e-001 -1.4720303e-001  1.0604666e-001  3.5578052e-001  5.2326975e-001  5.0506774e-001 -4.5748284e-002  8.4887440e-002 -7.4652262e-002  3.0914818e-001  3.7898093e-001  4.3408766e-001  4.4514137e-001 -7.0270789e-001 -7.0409315e-001  7.2888725e-001  1.6317922e-001
 -7.0053860e-001  4.2380910e-001 -7.9712989e-001 -1.4922362e+000 -2.3698546e-001 -7.5366993e-001  3.3873532e-001  1.0522779e-003 -2.4277052e-001  4.2932668e-001 -2.7036160e-001 -5.5585278e-001  1.9863668e-001 -1.2139492e-001 -7.4131167e-001 -9.4977035e-002  6.0239755e-001  6.0117515e-001  2.0130977e-001  3.7196455e-001  6.1283058e-001  7.4206165e-001  5.1286306e-001  1.2020699e+000 -8.3129834e-003  7.7885349e-001  7.5652125e-001  1.4392706e-001  3.3176086e-001 -2.8209569e-001  2.9996225e-001  3.4244400e-001  4.6157960e-001  2.1593270e-001 -5.6789998e-002 -7.8856754e-002 -3.0625733e-001 -1.2499721e-001 -4.7912035e-002  2.5269471e-002  4.2464064e-001 -5.1906234e-001  5.1612087e-001  4.5560384e-001  2.4323011e-001 -3.4929175e-002  1.8247107e-001 -8.7028004e-001 -1.0778493e-001 -4.1181995e-002 -8.6965746e-002 -1.3475587e-001 -2.1324830e-001  2.8904747e-001 -6.0970735e-001 -1.1738097e-001  3.4789131e-001 -3.2770516e-001  1.8634098e-001  4.7165234e-001 -4.5426584e-001 -7.9474239e-002 -1.7058578e+000 -1.4565503e+000  7.9875020e-001 -1.0136853e-001
 -1.8838647e-001  5.0474899e-001  2.9445478e-001 -9.7693488e-001  2.2465432e-001  1.3229487e-001  6.0252668e-001  7.9388450e-002  5.1103873e-001  1.4658102e-001  1.0124174e-001 -5.2282319e-001  3.5199166e-001 -2.6634644e-001  2.1869509e-001  5.5010205e-001  5.5607552e-001  6.7031604e-001  4.7554391e-001 -3.3651115e-001  7.2750346e-001  5.2791960e-001 -2.0732963e-001  2.0089388e+000  4.0960633e-001  2.0533512e-001  6.2364075e-001  4.0297253e-001  2.1542045e-001  3.9619729e-002 -3.0943921e-001 -2.2886402e-001  1.0052776e+000  6.7585409e-001 -4.8383497e-002 -1.5318345e-001 -2.8305638e-001 -1.6693570e-001  7.8307728e-002  6.0567399e-001  6.3131828e-001  1.5048323e-001  1.3320530e+000  3.9194131e-001  5.3530942e-001  5.7526168e-001 -7.0648912e-001 -8.1398042e-001 -1.3085172e-001  2.3353153e-001  1.4433183e-001  2.7456377e-001 -1.8555406e-001  6.0163896e-001 -3.0915091e-001 -1.0066939e-001  9.2442991e-002  1.8034106e-001 -2.9544093e-001  7.9562302e-001  3.5675627e-001  6.4183710e-001 -1.5097075e+000 -1.3398208e+000  3.1817468e-001  8.7234272e-001
 -9.9232309e-001  6.6966983e-001 -6.8285377e-001 -8.8031223e-001  4.4159917e-001  5.6446012e-001  5.6881275e-001  2.2689233e-001  1.2003818e-001  7.2834240e-001  3.1332768e-001 -1.0031360e+000 -2.2947043e-001 -2.2177648e-001  3.4422284e-002 -1.6069503e-001  3.2348426e-001 -7.2128961e-001 -6.0198904e-001 -6.5418892e-001 -3.7245476e-001 -2.8176023e-001 -7.8837438e-001  5.9373227e-001 -3.5025067e-002  6.9840313e-001  4.0474433e-001  7.4377143e-001  6.1724456e-001 -3.1877920e-001  6.5897668e-001  7.7704922e-001  4.8251058e-001  7.8936092e-001  4.5327302e-001  4.3030571e-001  3.8160805e-001  7.1017082e-001  1.6830126e-001  5.4717685e-001 -2.4342311e-001 -8.8970297e-002  1.1815292e+000 -9.3236275e-001  5.3873464e-002  3.9329128e-001 -7.3300685e-001 -3.8835255e-001 -5.3894369e-001 -1.0442057e-001 -4.2823474e-002  3.6002566e-001 -6.4342221e-001 -5.8083519e-002 -6.2229756e-001  3.8270364e-001  1.3866971e-001  3.3160464e-001  5.0544594e-001  4.4340157e-001 -2.0016378e-001 -1.5273772e-001 -1.0490184e+000 -5.9746323e-001  7.1042751e-001  4.0575591e-001
  4.8092090e-002 -1.1926652e-001 -3.5886379e-001 -2.1670543e-003  4.8898016e-001  9.9546689e-001  4.2889870e-001  7.8615115e-002  3.2357981e-001  4.1888997e-001 -6.2547822e-002  1.8649468e-001  8.6510122e-001  2.6831993e-001  3.6080210e-001  3.5700467e-001 -3.0756006e-001  1.1401112e-001  1.6286932e-001  3.5503062e-001  4.0268201e-001 -3.1311693e-001  4.3556208e-001  1.1511419e-001  5.8578764e-001 -1.0786765e+000  2.9987318e-001 -5.9235675e-001 -6.0380936e-001  3.3369175e-001  4.4694796e-001  2.2199228e-001  2.0081197e-001  5.8833571e-001  4.6441656e-001  2.7488341e-001  2.2159547e-001 -1.0291071e+000 -1.9050180e-002  4.5626835e-001 -2.9144378e-001  8.5346109e-001  6.3353350e-001  4.3833770e-001 -1.6432843e-001  3.6110132e-001  4.4069310e-001  1.3671957e-001 -4.8142059e-001  6.2266491e-001  5.8276258e-001  5.9126251e-001 -1.8841027e-001  1.0896441e+000 -2.6369593e-001  3.2394754e-001  3.7617780e-001  1.5885367e+000  2.6493497e-001  8.9456716e-001  9.2138265e-001  7.0022719e-001 -8.0639390e-001  2.5278822e-001  3.6590133e-001  3.0890023e-001
  1.4252779e+000  6.9991031e-001 -6.3581701e-001  2.4849256e+000 -3.1477798e-001 -6.7692082e-001 -2.5604782e-001 -7.4298675e-001 -9.3071853e-002  5.5998271e-001  5.0743152e-002  2.5055751e-001  1.2152113e+000  3.2069005e-001 -2.1236667e-001  6.3767284e-001  6.5665862e-001  7.6563494e-001 -7.8685144e-001 -3.6603318e-002  6.9742812e-001 -2.8222257e-002  8.7238142e-001 -1.3125664e+000  6.5354097e-001 -8.0899060e-001  1.0446369e-001 -8.5602376e-001 -4.2104446e-001  1.2782166e+000  1.2646726e+000  9.3593236e-001  1.8487322e+000  1.7395467e+000  1.3974584e+000  1.4038395e+000  1.6669271e+000 -5.4880187e-001  3.2607791e-001 -1.1868068e-001 -2.3884249e-001  7.5565408e-001 -1.0261935e+000  2.0603284e+000 -1.8708335e-001  6.3244308e-001 -6.1273862e-001 -2.4517900e-001  1.1786182e-001  8.2168921e-001  6.6470268e-001  4.7225032e-001  9.3671074e-001  1.3637694e+000  6.0526002e-001  6.3128503e-001  7.1912121e-001  5.9039767e-002 -2.8794154e-001 -6.7683624e-001  1.5443807e+000 -2.1306980e-001  2.3210290e+000 -1.0583258e+000  3.3625447e-002  4.9192495e-001
 -2.6264309e-001  3.3641568e-001  1.1821870e+000  1.9482619e+000 -2.8626349e-001 -5.2044579e-001  8.4235368e-002  4.2464204e-001 -2.0328499e-001  1.5810630e-001  1.0137185e-001 -3.0453436e-002  5.1348230e-001  1.5474903e-001 -1.0147548e-001 -9.9603883e-002  4.7526574e-001  4.2209649e-002  7.9826096e-002  1.2262946e-001  4.8125980e-001  2.5975216e-001 -3.7862653e-001 -1.2301181e+000 -9.8301490e-002  3.7574826e-001  4.3221463e-001  2.2079957e-001  2.9132840e-001 -7.1750345e-002  9.2796387e-001  6.1152913e-001  1.9666590e-001 -8.6305950e-002  4.9449502e-001  7.1098722e-001 -3.3598659e-001 -3.9880208e-002  9.3372725e-002  4.1934852e-001 -2.3087107e-001 -5.2535346e-001 -1.6206043e-001 -7.1937205e-001 -6.6779447e-001 -7.1328042e-001 -4.2057830e-001 -6.8162455e-001 -1.1094951e-001 -1.8992586e-001 -3.1943080e-002  3.1998759e-002 -3.1879258e-001  9.5673435e-002 -5.3040756e-001 -2.1446902e-001  4.3865326e-001 -4.8543643e-001  5.0739161e-001  1.0938143e-001 -2.8917921e-001 -1.5888418e-001  8.0796891e-001  8.0183224e-001  2.7588552e-001  1.3022459e-002
 -5.3156163e-002 -1.0285000e-002  1.3977010e+000  4.8786666e-001  1.9231721e-001 -1.1406056e-001  9.4247193e-001  9.3325338e-002  4.8547962e-001  6.1624176e-001  5.4311462e-001  2.4927999e-001  1.0528649e+000  4.2206139e-001  1.8404799e-001 -1.3501514e-001  7.2925992e-001 -4.3864618e-001  4.6973874e-001  4.2201560e-001  7.6887966e-001  4.7830381e-001 -7.2630127e-001  4.9709327e-001  5.9977527e-001  4.0283377e-001 -3.2082398e-001  2.7772429e-001 -5.3970071e-001  2.2052330e-001  2.9915623e-001  4.4366905e-001  1.7500783e-001  1.0152710e-001  1.4599523e-001  2.7860944e-001  1.3023050e+000 -2.2868284e-001  4.2163537e-001  1.6846731e-001 -8.5194746e-003 -1.0562275e-001  2.4717654e-001 -5.7593615e-001  2.1623572e-001  1.5019178e+000  2.8505894e-001  1.0046878e+000 -5.4511007e-001  2.7192335e-001  4.1447777e-001 -2.6036073e-001  9.6397136e-002  1.1233109e+000 -8.0916296e-002  1.5754982e-001  5.8087483e-001  1.0161834e-001 -2.2382711e-001  5.4208988e-001  6.1212770e-001  4.8181590e-001  2.8752625e-001  1.8394234e+000  9.1222161e-001  4.1145184e-001
  8.4211639e-001 -6.1269717e-001  1.2024153e+000  6.8094511e-001  6.1862859e-002 -9.8430381e-001  1.7777342e-001  1.4346889e-001  2.6618092e-001 -1.3685051e-002  5.3032386e-001 -1.4824236e-002  3.6318490e-001 -6.9365429e-001  3.7551900e-001  1.6116864e-001 -5.8872455e-001 -2.6768582e-003 -2.0631151e-001 -4.6415082e-001  5.2289935e-001  1.9868755e-001 -1.6484341e+000 -6.6240806e-001 -3.0840692e-001 -4.0100246e-001  9.6522506e-002  4.3669572e-001  3.9841627e-001 -6.3662765e-001 -1.1775712e-001  3.0922857e-001  4.9491225e-001  2.4964318e-001  8.6374668e-002 -4.4795849e-001  2.0051438e-002  4.0578463e-001  6.9136286e-001  1.5073353e-001 -5.7680379e-001 -1.1913496e+000 -4.2966474e-001 -1.1092070e+000 -7.2420570e-001 -7.8320507e-001 -8.4993083e-001 -6.6584197e-001 -7.0372900e-001 -7.9812069e-001  2.5820780e-001  1.7451243e-001 -7.7140500e-001 -3.8137997e-001 -1.5497053e+000 -9.3924259e-002 -6.6673358e-001 -1.2154967e-001  4.1388457e-001  1.0545542e+000 -2.0320619e-001  5.0973760e-001 -1.4029165e+000  1.1308468e-001 -5.5691577e-001  9.1529278e-001
 -4.4058434e-001 -4.0647498e-001  4.5101756e-001 -5.3203447e-002  2.4653779e-001 -2.3388767e-001  7.6678994e-001 -6.9573734e-001  1.2258371e-001  1.5518498e-001  8.5858450e-001  1.2710252e-001  5.8758867e-001 -5.7398957e-001 -7.7090608e-001 -4.1527094e-001 -2.2284512e-001  7.0467043e-001  7.4747628e-001 -4.4031450e-001  4.0559356e-001  8.8464903e-001 -8.0681707e-001  8.5962898e-002  2.2947465e-001  2.5938051e-002 -1.0198198e-001 -2.5975560e-001 -2.9457388e-001 -4.1547034e-002 -1.2782011e+000 -6.8892241e-001 -5.7086071e-001 -3.1167385e-001 -4.0335545e-001 -1.5594687e+000  9.5727172e-002  1.6953625e-001 -1.4779512e-001  6.4186469e-002  1.9306271e-001 -2.8103427e-001 -3.1661782e-001 -3.1314434e-001  5.3416390e-001  4.2598513e-001 -5.4978821e-001  4.6911699e-001 -3.1522747e-001  6.9359047e-002 -2.4261903e-001 -7.3966426e-001 -3.4335805e-001  7.4008469e-002 -4.6067010e-001  6.3325927e-001  5.7977253e-002 -4.8616156e-001 -5.3784222e-001 -2.5507851e-002 -3.5997034e-001  2.5327056e-001  1.2061486e-001 -6.4851638e-002  3.3006412e-001  7.7014848e-001
  1.5778216e-001  3.3182739e-001  1.1362039e+000  5.3869690e-001  3.6049134e-001  1.4444453e-001 -4.6580659e-001 -4.6852030e-001  2.8736566e-001  2.5154667e-001  1.0561742e-002 -1.2146240e-001  1.6755130e-001 -3.9332721e-001 -3.5083370e-001 -4.3683427e-001  8.6405502e-001  7.6325509e-002  5.3958750e-001  4.9792046e-001 -1.9954717e-001  3.5198927e-001  1.7761810e-001  1.1134569e+000 -2.7281805e-001  1.3507235e+000 -3.8571800e-001 -2.7990486e-001 -6.1919487e-001 -2.8366297e-001  2.9450213e-002 -8.3877720e-003 -1.1626323e+000 -1.7969872e-001  2.8771879e-001  2.8829990e-001 -6.1449835e-001 -4.2092846e-001  3.6871885e-001  2.4249055e-001  4.2500000e-001  1.6354091e-001  8.0537114e-001 -4.1162079e-001  5.7682587e-001 -9.9093846e-001  7.6495286e-001  5.4932815e-001  5.6544835e-001  7.8455077e-001 -5.8388902e-001 -4.7538549e-001 -8.9310281e-002  7.2585596e-002 -5.7565784e-002 -4.1058216e-001  4.8717628e-001  2.7655324e-001 -4.9029299e-002  3.1004595e-001 -1.4999404e+000  5.6395846e-001  2.0018936e-001  1.1542956e+000  6.6170969e-003 -2.8854661e-001
  6.6808065e-001  1.3405693e-001  1.2819040e+000  1.4697263e+000 -2.7316324e-001 -5.4362180e-002 -4.6905622e-002  1.0186376e-001  7.2655443e-002  2.3000256e-001 -2.3737091e-001  3.9620684e-001  8.4053395e-001  1.8246011e-001  2.7386637e-003 -2.4861241e-001  9.7381524e-001 -6.2543656e-001 -1.9703499e-001  3.6336148e-001 -1.5748157e-001  8.8643302e-002 -2.8647936e-001 -1.5921149e-001  3.0034684e-001  2.0947608e-001 -2.9042891e-001  1.7180794e-001  2.6025805e-001 -3.4529907e-001  5.3175427e-001  6.1228500e-001  8.2070731e-001  1.0708573e-001  4.1841166e-001  6.1874466e-001  1.1681326e-001  6.0726409e-002  2.1578427e-001  2.3291786e-001  7.3870671e-002  3.7012113e-001  1.6604285e-001 -4.5775334e-001 -1.0633915e-001 -8.8781173e-001 -7.3194490e-002 -1.0398634e-002 -1.3697421e-001  6.0436259e-001 -3.6343281e-001  1.3126438e-001  3.9281980e-001  4.4936183e-001  9.3207486e-001 -2.9774279e-001  5.7238501e-001  2.9174666e-001  4.4590028e-001  6.5048759e-001 -5.5250772e-001  1.2396665e-001  6.3137715e-001  4.5102102e-001  8.3062987e-001  3.8262007e-001
 -7.6764750e-001  4.5971700e-001  2.9380160e-001  8.1423273e-001 -3.4407360e-001 -9.1884134e-001  3.6359881e-001  8.5026181e-003 -1.5045092e-001  7.3886425e-001 -9.1388503e-001  3.5873959e-001  3.2066470e-001 -2.0010268e-001  6.0747564e-002 -3.9989362e-001  5.8960837e-001 -9.9770332e-001 -3.6625977e-001 -2.5686958e-001 -4.2753046e-001 -4.3429777e-001 -7.9191077e-001  3.6841812e-002  3.6525759e-001 -6.8196564e-002  1.4266434e-001  9.2541299e-001  1.0976181e+000  1.7925404e-001  6.2769512e-001  5.5167645e-001 -6.6772343e-001 -3.3371717e-001  7.9774915e-001  5.9232020e-001  2.4716615e-001  8.0204518e-001  3.2546728e-001 -4.9223703e-002  4.6937519e-001  1.6318106e-001  2.7267758e-001 -5.8038423e-001  2.1925522e-001 -3.5819747e-001 -6.2038472e-001 -5.3517350e-001 -6.5119662e-002  2.8529790e-001 -4.0719948e-001 -4.1218473e-001  1.7608345e-001  3.5015741e-001  1.4997234e+000 -2.1871409e-001  9.7198531e-001  1.9354140e-001  8.5847141e-001  9.2136503e-001 -4.3436102e-001 -4.3196010e-002  1.2552539e+000  6.0741999e-001  1.2327255e+000 -1.4072762e+000
  5.3845036e-002 -4.5513439e-001 -8.0341593e-001  4.1723697e-001 -5.2379619e-001  3.4108837e-001 -7.0102627e-002 -4.6680928e-001 -1.5672477e-001 -2.7754619e-001 -3.5016723e-001 -8.5918282e-003 -1.4776011e-001 -5.4674201e-001 -7.9654891e-001 -6.8464931e-001 -6.6955662e-002 -3.7202215e-001  3.1505638e-001  3.0848588e-001  4.4659537e-001 -4.2887939e-002  6.1402079e-001  8.0946401e-002  8.4789753e-002 -4.9562776e-001 -8.1184676e-001 -1.4048085e+000 -1.1636720e+000 -8.5213500e-001 -3.3666117e-001 -6.6421293e-001 -1.2388598e+000 -6.4983586e-001 -3.5288562e-001 -4.0079337e-001 -6.4903651e-001 -1.3203315e+000 -1.4322969e+000 -4.9575317e-001  3.2066038e-001  1.4973554e-001  2.4150993e-001 -2.6888054e-001  2.6534167e-001 -6.5469714e-001  4.5203553e-002 -3.2628069e-001  1.5416249e-001  2.2846411e-001 -1.1060096e+000 -7.9768652e-001 -5.6898228e-001 -2.0021235e-001 -9.0881611e-001 -2.9684433e-001 -6.0081321e-002  1.3163931e-001 -6.0556804e-001 -5.6822423e-001 -6.2171536e-001 -1.2311008e-001 -2.1484453e-001  2.2410266e-001  8.5537840e-002  1.2792097e+000
 -7.1908604e-001 -3.5635294e-001  4.2380308e-001  1.6182742e+000 -1.6164211e-002  4.8548341e-001 -6.3015397e-002  8.4923216e-002  2.5807338e-002  4.3497020e-002  2.1175512e-001 -6.1537534e-001  2.5661133e-001  6.3032660e-001 -1.2182027e-001 -4.3034648e-001  1.0836583e+000 -4.4591591e-003 -8.2453116e-001  2.0669503e-001  4.4093568e-001  3.5806103e-001 -7.8375839e-002 -4.6716065e-001 -2.2968496e-001 -1.5911766e-001  3.1490804e-001 -1.6340822e-001  1.6660669e-001  5.1431429e-001  3.0672215e-001  5.0613042e-001  8.0279527e-001 -3.0988250e-002 -1.9542876e-001  1.3513304e-001  1.2917780e-001 -5.2967396e-001  3.1666306e-001  1.4557996e-001  4.9940040e-001 -5.5946665e-002  2.2176948e-001  3.3161286e-001  2.3627965e-001 -1.3873480e+000  3.2909240e-001 -7.0699095e-001 -2.7419885e-001  4.8697135e-001 -1.7218184e-001 -3.6927703e-002  7.4119690e-001  9.5883336e-002 -1.1522474e-001 -3.6440249e-001  3.8869331e-001 -7.8213892e-002  2.6798182e-001 -5.9375108e-002  1.6440666e+000 -2.2150220e-001 -2.1052750e-001  6.9127998e-001 -4.6034208e-001  1.3442934e+000
 -4.6955742e-001  1.0090233e+000 -6.3987412e-001 -4.7270176e-001 -1.7228330e-001  7.3099733e-001  4.0561595e-002  5.6627522e-001 -1.8633524e-001  3.9053628e-001  2.9341147e-001  3.2291546e-001  1.7899860e-001 -8.1518935e-002 -9.9162613e-002 -1.2202401e-001  4.4333140e-001 -1.1433853e-001  6.7989362e-001  2.6569522e-001 -5.4415383e-002  9.0635088e-001  1.2209673e+000  1.0094309e+000  9.3436104e-003  5.7462822e-001 -2.4722151e-001 -3.7623101e-001 -5.1435216e-001  6.7513760e-001  6.6156296e-001  6.5152457e-001  1.2514220e+000  6.4955834e-001  5.1982547e-001  1.1418470e+000  7.8411603e-001  3.5165047e-001 -1.7009796e-001  3.2868974e-001  5.1319430e-001 -1.1273789e-001  8.8538047e-001  1.0086116e+000  6.0567843e-001 -2.2275305e-001  3.5254867e-001 -1.9751634e-001 -4.4796270e-002  2.6611273e-001  6.2859698e-002  3.1040669e-001 -8.1015050e-003  2.3420845e-001 -8.7708743e-002 -4.9242972e-003  6.7100198e-001  5.2131653e-002  9.2949042e-001 -9.6248352e-002  1.0558506e-001  5.4513696e-001 -5.3652668e-001 -2.0642900e-001  1.2480949e+000  1.0084734e+000
  1.1747580e+000  8.0558171e-001  9.7362240e-001 -1.1145385e+000  5.3035685e-001  9.8254223e-001  5.5093915e-001  5.8940864e-001  3.2851287e-001  5.9547056e-001  3.4844611e-001  6.0549158e-001  1.4565812e-001  1.4904594e-001  2.6649338e-001  4.9191573e-001 -2.1075727e-001  7.1281630e-001  7.2667671e-001  5.2736367e-001  5.7082205e-001  4.5275509e-001 -3.7301266e-001 -6.7335656e-002 -1.4331473e-001  1.6301048e-001  4.8086920e-001 -1.0958370e-001 -4.2929323e-001  9.1835647e-002  6.3472685e-001  3.4621243e-001 -4.7594457e-002  8.5045158e-001  1.7381929e-001  6.0572260e-001  8.0757739e-002 -2.0148131e-001  2.4593827e-002  2.2949926e-001 -2.1192034e-001  9.1037104e-002  6.2494130e-001  3.7382236e-001 -5.5113665e-002  3.9355702e-001  8.6455210e-001  7.9288264e-001  9.5865408e-001 -8.0954453e-002  1.7287100e-001  4.3423070e-001  5.5738991e-001  2.2602003e-001  6.2584883e-001  1.9280356e-001  6.6681699e-002  9.9415309e-001  6.0913723e-001 -8.5213522e-003  1.8681351e-002  1.1148278e+000  2.1876626e-001 -4.7461060e-001  1.0946135e+000 -4.3484527e-001
 -6.7764141e-002 -7.0369436e-001 -8.8766660e-002 -1.7491197e+000 -2.2904547e-001 -7.7013009e-001 -9.2649786e-001  2.2685578e-001  1.3533011e-001  5.8931551e-002 -5.0367062e-001 -6.1465465e-001 -2.1196713e-001 -1.0910117e-001 -3.3078419e-001 -4.8478724e-001  1.2722924e-001 -8.1195402e-001 -9.0039753e-001  1.3524608e-001 -1.4355000e-001 -2.9824736e-001 -4.3418508e-001 -9.0919108e-001 -6.4203623e-001 -7.6216945e-001 -2.0548892e+000 -1.7426124e+000 -2.2097351e+000  4.9384030e-001  8.1332783e-002  9.5275873e-002 -3.6452154e-001 -7.8290506e-001 -1.2692486e-001  2.6928160e-001 -7.7779452e-001 -1.3291208e+000 -5.0616617e-001 -1.5488568e+000 -1.3200150e-001 -8.1597985e-001 -1.7258229e+000 -5.0647426e-001 -1.4373670e-001 -1.0522000e-001  3.2220817e-001 -1.0137597e-001 -2.0038006e-001 -1.6599266e-001 -2.9161227e-001 -4.4575979e-001  3.1674260e-003 -5.6206664e-001 -4.7687157e-001 -4.1886653e-001 -1.1480631e-001 -1.7634429e-001  4.8550386e-002 -7.1972278e-001 -6.1155262e-001 -2.3342566e-002 -1.0423889e+000  3.9099410e-001  5.0634857e-001 -4.2041894e-001
  7.7700746e-001  5.1590349e-002  2.8320761e-002  4.7018469e-001  3.2729334e-001 -2.7241879e-001 -5.1706108e-002  9.1013715e-001  2.5417807e-001  3.4882256e-001  3.4096975e-001 -5.3351868e-002 -7.1663059e-002 -3.0972341e-001  8.7057663e-002  1.1032380e-001 -2.1318611e-001 -8.2697784e-001  6.2796247e-002  2.4081650e-001 -3.7991136e-002 -1.7452373e-001 -6.3263087e-001  7.4029713e-002 -3.4695165e-001  1.8640653e-001 -7.4309510e-002 -2.9416999e-001 -4.0048917e-001  7.1494345e-001  1.8471564e-001  5.1025896e-001  2.7249685e-001  2.3862842e-001  4.4423108e-001  3.5182425e-002  4.4829021e-001  2.7130224e-001 -6.9450975e-001 -4.7425844e-001  5.3577462e-001 -2.7594759e-001  2.2433938e-001 -8.0171332e-002 -3.2012538e-002 -2.0147133e-001  9.1627071e-002  8.2375974e-001  2.5033336e-001 -1.1331568e-001  2.0383532e-001  3.3090215e-001  9.6989539e-002 -1.4858878e-001  4.4365232e-001  2.0432780e-001 -2.1864226e-002  7.3403151e-002  4.8642698e-001 -3.8105834e-001 -6.2432502e-001  2.9433614e-001  5.8449480e-001 -3.4051503e-001  2.0979341e-001 -1.1271647e+000
 -6.3591987e-001  3.5520238e-001 -6.6240427e-001 -2.5821172e+000 -1.1767078e-001 -9.7641023e-001 -5.0497007e-002  7.0756033e-001 -2.0584482e-001  4.2520288e-002  3.8174651e-003  5.5171880e-001 -5.3822030e-001  8.9300137e-003  5.0687216e-001  7.0499809e-002 -4.8207321e-001 -3.0363567e-001  2.2190008e-002  2.6140882e-001 -1.7045045e-001 -4.0597751e-001 -5.7564288e-001  8.6606942e-001 -1.9045388e-001 -6.7848529e-002  4.7333679e-001  2.5152039e-001  2.2829229e-001 -2.3821085e-001  1.7923135e-002  5.0159202e-001 -4.5797900e-001 -8.0827705e-001  6.2870184e-001  1.4552873e-001 -2.6893813e-001  1.2747085e-001 -2.2114774e-001  2.9140743e-001  5.3396495e-001 -4.2674928e-001 -2.4959828e-001 -9.5706369e-001  1.8905109e-001  7.2807574e-001 -8.2463694e-002 -1.7876170e-001 -9.7664722e-001  8.6510508e-002  2.3919822e-001  7.7402859e-001 -8.8160697e-002 -2.9673532e-001 -6.4688113e-001  7.2072585e-002 -2.3391341e-001 -1.8465581e-001  2.8549075e-001 -2.7826320e-001 -6.2762836e-001  4.2603962e-001 -6.9819504e-001 -1.6949708e-001 -3.4604071e-001  1.1462481e-001
 -5.0417350e-001  2.2564650e-001  1.0469487e+000 -1.0524901e+000 -1.1557434e-002  2.2351754e-001  2.7868752e-001  5.6653727e-001  1.2782196e-001  3.6097492e-001  5.8583062e-001 -6.9879661e-001  2.2608445e-001 -4.6593189e-001 -2.5503469e-001 -1.9211855e-001 -8.0046766e-001 -2.3242907e-001  6.2149130e-001  1.8575782e-002  7.4191157e-001  6.6911152e-001 -1.0387159e+000  7.0484362e-001 -3.2960025e-001  4.0844814e-001  8.8648017e-001  1.1930409e+000  1.3904016e+000 -6.4020835e-001  2.0409775e-001 -9.1958689e-002 -9.6873298e-001  7.6228127e-003 -1.5138565e-001 -4.0538888e-001 -1.8841840e-001  7.9118750e-001  1.1771630e+000  5.1527480e-001 -5.1004140e-001 -5.5437118e-001 -5.6041873e-001  2.1413151e-002  8.9044349e-004 -1.5428048e-001 -4.7955407e-001 -5.6099419e-001  8.5631329e-002 -7.4059570e-001 -1.2565887e-001 -4.0195165e-001 -5.0223951e-001 -2.5020873e-001 -1.2378280e+000 -4.2797961e-001 -4.7162801e-001  2.4742632e-001  7.9602799e-002  7.1486651e-001  5.2850617e-001  4.5281185e-001 -1.1116414e+000 -1.0242230e-001 -3.7304277e-001  3.6670910e-001
  7.9679976e-001  1.4032175e-001  6.8142304e-001  7.7048423e-001  6.4956832e-001  5.0522084e-002  3.1759644e-001 -4.1248280e-002 -6.2286642e-002 -1.4184186e-001 -1.6228606e-001 -1.8445123e-001  4.7281456e-001  8.3548404e-001 -1.1769241e-001  3.6528887e-001 -2.1936752e-001  1.2822205e+000  6.3000880e-001  9.7366634e-002 -1.0651208e-001  1.3374562e+000  1.0629094e+000  4.3509120e-001  3.8910614e-001 -4.2136674e-001  7.0785730e-001 -6.2620991e-002  6.7296531e-001  3.7848039e-001  1.8194591e-001 -6.7420714e-002  5.5907806e-001  7.5307492e-001  1.2081079e-001  1.4677864e-001  6.0074471e-001  5.4901101e-001 -1.2113437e-001  3.1276679e-001  8.5825764e-002  4.8314295e-001  7.0030621e-001  5.8732713e-001  1.0151241e-001  4.0302479e-001 -3.5048338e-001 -4.8553155e-002 -2.7420322e-001 -1.4753354e-001  1.1244016e-001 -1.3177391e-001  1.2142391e-001  5.4336192e-001  1.3664965e-002  3.6843036e-001  3.4211171e-001  4.6305359e-001 -4.9783129e-001  9.2121402e-001 -1.0241463e-001  4.0144615e-001 -9.0772855e-002  7.0612981e-001 -1.1554459e-001  7.2894144e-001
  1.1704433e-001  2.4481551e-001 -2.2568826e+000 -1.4969431e+000 -2.6948429e-001  1.5533219e-001  3.3631827e-001  2.7458084e-001 -1.3767283e-001  9.6292394e-002  4.5036196e-001  9.4090819e-001 -2.5506992e-001  1.8484984e-001  8.7694674e-001  5.4591215e-001 -6.2207775e-002  3.5341364e-001  2.4014625e-001  1.9361766e-001  5.7879003e-002 -9.9448940e-002  6.7197722e-001  3.6212544e-001  4.0743559e-001 -3.5839180e-001  2.4153155e-001  2.8742193e-001  2.0610900e-001  5.9115032e-001  2.9832273e-001  5.4153498e-001  5.6302017e-001 -1.6320417e-001  4.4430550e-002  2.1019604e-001 -5.5166570e-001  1.7480959e-001  3.1799930e-001  1.4979615e-001 -6.4078752e-001  3.8714188e-001 -1.0593098e+000  3.4632396e-001  1.2924836e-001  7.2560650e-001  6.9743772e-001  4.8646962e-001  1.9062982e-001  4.9519233e-001  6.3678174e-001  7.1575897e-001  6.4794424e-001  2.9086634e-002  1.0445764e+000 -2.2872394e-001 -6.1322050e-002 -1.8877149e-001  5.3043018e-001 -2.1247451e-002  9.5258807e-001 -2.6590762e-001 -9.1392895e-001 -8.2031158e-001 -7.9729392e-001  9.1625835e-001
  1.5745987e+000  1.4944204e+000  1.1400221e+000  2.4666349e+000 -2.9194328e-002  1.2866548e+000  1.1198488e+000  9.0910544e-001  5.3069423e-001  5.1843758e-001 -1.4331522e-001  2.9405789e-001  5.2250657e-001  4.3319319e-002  4.1822998e-001  7.7725664e-001  9.9832755e-001  1.8164677e+000  1.1827713e+000  1.3011243e+000  1.2862398e+000  7.2678201e-001  1.4655940e+000  1.4780156e+000  9.0901059e-001  4.5161858e-001  1.3369168e+000  1.2006265e+000  1.3743292e+000  2.8028197e-001  1.5724764e+000  1.5810340e+000  4.9594160e-001  7.8702401e-001  1.8699190e+000  1.4881139e+000  4.3424341e-001  1.9470791e+000  1.2255461e+000  9.7172378e-001  4.5881533e-001  8.4152206e-001  1.3538529e+000  1.2424143e+000  3.3840744e-001  1.6036636e+000  2.4086065e-001  1.1766624e+000  1.8665048e+000  1.0683730e+000  6.1262280e-001  6.2572701e-001  8.4704115e-001  1.3005122e+000  1.3191659e+000  2.1355838e-001  1.1947525e+000  8.6369780e-001  1.1060770e+000  4.5141338e-001  7.1517071e-001  7.5337592e-001  2.5183535e+000 -5.9258582e-003  1.4416333e+000  1.1422056e+000
 -1.4327468e+000  7.1361161e-001 -2.4401955e+000 -3.6305943e-001 -6.5930464e-002  7.5083969e-002  6.4324387e-001  1.6728697e-001  3.1341449e-003  1.7251119e-001 -4.4087147e-001 -7.8361513e-002  4.9317995e-002 -6.2525646e-002  5.8194864e-001  5.3776331e-001  1.3377734e+000  6.2065709e-001  3.7558348e-001  4.3217256e-001 -3.7528124e-001  6.1354987e-001  1.0757338e-002  1.2922211e+000  2.6272277e-001  2.5808126e-001  3.1724066e-001  6.6390425e-001  6.8015549e-001  2.1535274e-001  1.0169843e+000  9.7092812e-001  8.4784643e-001 -1.8495886e-001  8.4324515e-001  9.3220239e-001  8.7697882e-002  1.0970571e-001  2.4395330e-001  5.8551151e-001 -1.7813193e-001  3.0019374e-001  3.4869115e-001  5.3785222e-001  5.2557336e-001  8.0714493e-001  1.6240094e-001  1.0809306e-001  4.9233538e-001  8.5017848e-001 -3.8825632e-002  9.2987611e-002  1.0338741e+000  4.8213381e-001  9.8157358e-001 -1.6688011e-001  1.0690954e-001  2.4480610e-001  2.0921752e-001  2.1996181e-001 -2.8328808e-001  6.8087080e-001 -1.6272353e+000 -1.4014048e-001  1.4048518e+000  1.0773316e+000
  2.0676013e-001  6.8671936e-001 -6.5981798e-001 -4.7131750e-001 -2.5945117e-001 -1.3122908e-002 -2.3063630e-001 -2.3260980e-001  7.3042982e-001  1.9488355e-001 -5.6865229e-001 -7.5366325e-001 -1.5164097e-001  2.7941719e-001 -8.9116334e-002  1.9437562e-001 -1.5252674e-002  6.2488776e-001  1.0980233e+000  4.2501685e-001 -2.0635008e-002 -5.2800637e-002 -9.7530103e-002  1.6747977e-001 -1.7218024e-001  1.4474003e-002 -1.1359304e+000 -2.8926105e-001 -3.7777338e-001 -5.7160470e-002  9.0674316e-001  1.7256053e-001 -2.3533166e-002  1.5732645e-001 -5.1092720e-001  1.2601950e+000 -6.6322175e-002 -2.4223768e-001  6.1144013e-002 -5.2393467e-001 -7.4019317e-001 -4.3103895e-001 -1.0187377e+000  1.0520858e-001  1.7357987e-002  2.5355301e-002  4.4864202e-001  7.3169149e-001  1.0105704e+000 -1.4958944e-001  2.1250986e-002 -4.7230915e-001  1.3697365e-001 -7.2898543e-001 -9.5435141e-001 -2.9547516e-001 -4.6939280e-001  7.6232752e-001 -1.8748152e-001  1.0248741e+000 -1.1637343e+000  2.8950692e-001 -8.7079156e-001  1.0379700e-001  5.8042169e-001 -4.4757489e-001
 -7.8045896e-001 -9.0167778e-001 -5.9332637e-001 -1.3036574e+000 -4.8492316e-001 -1.2619500e+000 -9.1477014e-003 -6.7736067e-001  3.5651724e-001 -3.2657937e-001 -1.2973497e+000 -1.7076182e-001  1.2566085e-001  2.3287519e-002 -1.5003883e-001  2.3685868e-001  3.1922992e-002 -3.9331619e-001 -8.8595184e-002 -9.4049090e-001 -5.1510335e-001 -3.9521618e-001 -2.6644990e-001 -4.0555731e-001 -2.7677394e-002 -5.5926260e-002 -9.0994697e-001 -8.4463028e-001 -1.1300977e+000 -1.3355284e-001  4.4524053e-002 -4.8248143e-001 -4.1911891e-001  7.4836214e-002 -9.1803212e-001 -6.7582541e-002 -2.8705247e-001 -4.4114867e-001 -2.5150153e-001 -5.2059089e-002 -8.4502712e-003  1.4862054e-002 -3.3064576e-001  5.6774691e-002 -4.1235911e-001 -4.4822347e-001  2.9937889e-001  6.9871880e-001  1.7168408e-003 -6.8949149e-002 -3.3183594e-001 -2.6398071e-001 -2.3694454e-001 -3.2041110e-001 -5.3130950e-001 -5.1506362e-001 -2.7506711e-001  1.3938464e-001 -7.2199306e-001  9.0565694e-001 -1.2873109e+000 -1.4511188e-001 -1.3527062e+000  6.9212656e-003  3.6732762e-001  3.6653168e-001
 -4.7308444e-002 -8.9072405e-001 -4.8049582e-001 -1.2420461e-001 -2.4887218e-001 -3.4662485e-001  1.2328948e-001 -2.8302269e-002 -3.3068939e-001  4.3434696e-001 -6.5784165e-001  8.4189937e-001  3.8987833e-001 -5.9593828e-001 -5.3576617e-001 -3.4042568e-001 -2.0379868e-001 -8.0188667e-001 -2.4182249e-001 -1.1950036e+000 -2.1345456e-001 -5.0949711e-001 -5.0854265e-001  7.1745729e-001 -3.1114644e-002  3.2236631e-001  1.7016582e-001  1.3971518e+000  1.2725272e+000  4.8621685e-001  2.8186771e-002 -5.7161086e-001  5.9067133e-001  5.9432745e-001 -3.9219722e-001 -3.1337838e-001  2.2295012e-003  9.9335996e-001  1.3598397e+000  2.3707937e-001 -2.6333342e-003 -2.6333068e-001  4.9537338e-001 -2.4004398e-002 -4.6158750e-001  2.8375005e-002 -5.8569264e-001 -2.9593411e-001 -7.8585854e-001 -4.9178037e-001 -5.4604166e-001 -6.7223514e-001 -9.5823140e-001 -5.4869821e-002 -7.8732394e-001 -2.7903038e-001 -1.9645218e-001  5.4500292e-001 -2.9503425e-001  4.5532462e-001 -1.4557448e+000  7.4736215e-003 -2.9595671e-001 -1.7065844e-001 -2.9647107e-001 -2.3496190e-001
 -3.2516708e-001 -2.4835644e-001  5.4146284e-001 -9.1647828e-001  1.5755826e-001 -8.2192989e-001  3.0093663e-001 -1.1101927e-001  5.1976641e-002  1.4766468e-001 -2.9060475e-001  4.5460553e-001 -3.4470997e-001 -4.7050982e-001  5.8440726e-002  1.6122632e-001 -4.6737149e-001 -9.6217953e-001 -3.9334967e-001 -6.5597778e-001 -5.3308731e-001 -3.2875725e-001 -7.8513613e-001  1.1937062e-001  1.1361607e-001  6.5791765e-001 -4.0437989e-001  5.0147282e-001  9.1654996e-001  3.9437535e-001  1.1948465e-001 -5.4763859e-002  2.8783439e-001 -9.6841896e-002 -1.2935591e-001  4.5867020e-002 -2.4173768e-001  3.2617437e-001  7.7866420e-001  5.7307519e-002  6.4049628e-001 -2.0720611e-001  3.4244398e-001 -1.3678350e+000 -2.1377711e-001  5.4252466e-001 -5.9209665e-001  2.6601400e-001 -7.9578145e-001  1.1517550e-001 -4.0026033e-001 -2.5314657e-001 -5.9205561e-001 -9.1672427e-002 -5.2593969e-001 -2.5305616e-001  2.7401908e-001 -3.0753689e-001 -1.6354083e-001  1.5146344e-001 -8.1938797e-001  2.3449744e-001  4.1554388e-001  2.5171746e-001 -7.5157683e-001  9.1363462e-001
  2.4718189e-001 -4.5180496e-002  1.6311127e+000 -1.3485599e+000  3.1796619e-001  1.9856879e-001  1.2116942e-001  1.2763920e-001  9.8006778e-002  3.8504692e-001  1.0361896e-001  4.7177507e-001  4.9565724e-001  7.5406391e-001  5.6967008e-001  4.6292096e-001 -4.4500999e-001 -1.2305804e-001 -7.4278834e-001 -3.9159067e-001 -1.1293196e+000 -3.6342906e-001 -7.8222115e-001 -6.7872096e-002  6.9704236e-002  1.2186792e-001 -3.7613475e-001 -5.7283156e-001 -6.9543235e-001  5.7308096e-001 -6.5215677e-001 -4.8552809e-001  6.6951226e-001  2.3116193e-001  3.5621297e-002 -7.6470125e-002 -9.0214094e-002 -1.3220753e+000 -3.9022214e-001 -6.3361839e-001  3.7424956e-001  3.0349716e-001 -1.4063036e+000 -4.9799972e-001 -6.4717575e-001  8.7278540e-001 -7.8934423e-001 -5.2288531e-001 -1.3152188e+000 -4.7929090e-002 -1.2699906e-001  2.0827013e-001 -4.2560503e-002  7.0367645e-002  9.7839990e-001  8.7289800e-002  5.1804555e-001 -6.8426150e-001 -3.9052119e-001 -4.4437692e-001  4.5791855e-001 -2.5181011e-001 -1.8509133e-001  6.1002241e-002 -2.0964745e-001  8.9457861e-002
  5.0852765e-001 -2.6736771e-001 -7.9182128e-001  3.7058781e-004  3.9117554e-001 -9.0926457e-001  2.5535622e-001 -6.9318772e-001 -1.2782739e-001 -3.1336858e-002 -5.9410172e-001 -5.9624585e-001 -4.1481894e-001  1.3591015e-002 -9.1104815e-002 -1.4048437e-003 -4.0998392e-001 -6.6597594e-001 -1.0077599e+000 -1.1549373e+000 -4.8861087e-001 -7.6667709e-001  1.6905678e-002 -4.6268139e-001  3.7037588e-001 -1.6680574e-001  5.9807346e-002 -1.0003797e+000 -6.5215240e-001  3.0723397e-001 -4.6264076e-001 -1.6041109e-001 -9.6811127e-003 -2.3932808e-001 -2.9753978e-001 -4.3147521e-001 -7.1936746e-002 -8.2104433e-001 -8.6732010e-001  1.0078219e-001 -6.7528376e-001  6.2750110e-001 -2.6367807e-001 -2.1278650e-001 -4.4489394e-001 -2.5544528e-001 -9.4198544e-001 -9.1425886e-002 -5.9523645e-001 -5.4729732e-002 -2.4645836e-001 -2.5341058e-001  2.3737499e-001  2.2478067e-001  8.6074820e-001 -1.2345300e-001  6.8320114e-002 -1.6594267e-001 -7.0285330e-001 -1.8335130e-001 -6.3427711e-001 -5.5215478e-001 -1.2050891e+000  9.4513272e-003  1.4499205e-001 -8.3964117e-001
 -1.8935587e-001  1.2225539e-001 -5.6439192e-001 -1.0203052e-001 -4.5842893e-001  5.5656706e-001 -4.2113876e-001 -3.9257664e-001 -1.3517254e-001  2.1892006e-001 -2.9511010e-001  3.1339416e-001 -5.0432346e-001  7.7732672e-001 -2.5368601e-001 -1.2047578e-001 -3.5729172e-002 -5.9068801e-001 -8.7548157e-001 -5.5095442e-001 -6.3495736e-001 -7.6246452e-001 -9.9446158e-001 -7.1971719e-001 -4.8300275e-001 -7.8063338e-001 -5.5555731e-001 -2.3258620e-001  5.8239641e-002  2.3356864e-001  3.3044841e-001  1.5789991e-001  7.4730211e-003 -3.8900739e-001  4.1143013e-001  2.9386586e-001  2.2826056e-001 -1.9618435e-001 -3.6539138e-002 -6.0153641e-001 -1.9105268e-001  2.5137715e-001 -9.5498838e-001 -5.2270455e-001 -2.0753611e-001  2.6880435e-001 -5.1785565e-002 -6.3699968e-001  3.1792417e-002  2.9169401e-001 -2.9230275e-002 -6.8710317e-003  2.2843078e-001 -4.1470339e-001  8.6453105e-001 -5.6801133e-001  1.9397697e-001 -3.5254700e-001 -1.1031577e-001 -1.8041102e-001  1.5673091e-001 -3.8047778e-001  3.2427567e-001 -6.1223220e-002  1.2079648e+000 -9.3329833e-001
 -8.9302937e-001  9.6127324e-002  1.6283039e-001  7.4362700e-001 -4.1149467e-002 -9.8834112e-001 -2.7894537e-001 -2.5485112e-001  5.0688493e-001 -2.5314729e-001  1.0209928e-001  2.7002314e-001 -4.8830773e-001  4.6040912e-001 -6.1872027e-002  1.9468264e-001  1.1163118e-001  3.2897737e-001 -9.0956558e-001 -8.3540623e-001 -5.5317841e-001  1.5373460e-002 -2.2446061e-001 -3.0868571e-001 -1.6798538e-001 -3.5557009e-001 -8.2882130e-001 -1.3925223e+000 -9.8945915e-001  1.9991350e-001 -5.8498268e-001 -7.4406702e-002  2.7467072e-001  4.1166272e-001 -1.0548925e-001 -7.2145929e-001  8.9780223e-002 -1.3059249e+000 -1.0492498e+000 -1.5470287e+000  3.8337180e-003  3.7588160e-001  1.1062800e-001  1.2706580e+000  2.8082066e-002 -8.3822468e-001 -1.7999090e-001 -5.2090405e-001 -3.6546802e-001  4.6086497e-001  3.6406581e-001  4.8532082e-001  6.4400298e-001 -5.9750832e-001 -8.4079303e-001  6.4153047e-001  1.5862197e-001 -3.8934340e-001  2.5550736e-001 -7.1182052e-001  9.5965546e-001 -3.8830848e-001 -9.4324524e-001 -2.1503683e-001 -7.8275210e-002 -8.9390520e-001
  1.2225759e+000 -3.5840438e-001 -2.5951769e-001  4.4850252e-001  2.0365631e-001  1.6896977e-001 -1.7760153e-001 -6.3709161e-002  1.2599482e-001 -4.7141992e-001  2.1141440e-001  6.7151471e-002 -1.3036231e-001  1.4264721e-001  6.5898273e-001  2.8379267e-001 -1.0827330e-001  3.7321381e-001 -6.5889499e-001 -4.2530590e-001 -6.7334494e-001 -8.6259702e-001 -2.3497886e-001 -4.3920483e-001 -5.7760049e-001 -4.8873532e-001 -5.6938561e-001 -2.3931996e-001 -7.3497278e-002 -5.2023134e-001 -1.1790394e+000 -2.7335482e-001 -1.0279376e+000 -9.4090528e-001  9.6287962e-002 -3.9260242e-001 -9.0986395e-001 -3.1384013e-002 -6.8358289e-001 -4.1755884e-001 -9.3267636e-001 -8.1316244e-002 -2.3582337e-001 -2.7480120e-001 -5.9308399e-001 -1.0109309e+000 -6.6558737e-002 -8.0525772e-001 -1.0552715e-001 -1.0231487e-002  2.6148986e-001  1.0135550e+000  1.8320132e-001  5.2629742e-001 -1.9165225e-001  7.9043137e-001  4.3658673e-002 -9.4910939e-002  2.5729924e-001 -2.6470452e-001  1.2114004e+000  1.1034915e-001 -2.5114930e-001  3.6531888e-001 -4.4703158e-001 -9.0603369e-001
 -9.3827901e-001 -9.6382622e-001 -8.1372054e-001 -4.2090249e-001 -3.7187404e-001 -1.4853414e-001  7.4818580e-001  2.6719914e-001 -2.1196543e-001  2.3907753e-001 -4.1071876e-001  1.3766529e-001 -1.1189554e-001 -9.1691088e-001  9.3147259e-001  3.3508981e-001 -4.8976766e-001 -8.1983298e-001 -6.1962432e-001 -4.9591182e-001 -4.9281564e-001 -4.8775997e-001 -2.4189786e-001 -8.6974303e-001 -2.1766598e-002 -5.6861318e-001  8.2086861e-001  8.9072990e-001  4.9589092e-001 -8.4273271e-001 -7.3646892e-001 -5.5141934e-001 -8.1754528e-001  1.1028982e-001 -4.1907251e-001 -8.2370232e-001 -1.1267127e+000 -3.5355443e-001  1.1222852e-001  2.7464497e-001 -6.4196489e-001  2.9705907e-002 -1.4384800e-001 -3.5215555e-001 -6.6646687e-001 -6.8533951e-001 -7.4910876e-001 -9.3136834e-001  3.4595264e-001 -2.2756940e-001  9.9251941e-001  9.9243209e-001 -7.2690543e-001  2.9622488e-002 -3.8839472e-001  3.5358643e-003 -3.8703137e-001 -2.9869312e-001  2.6000565e-001  3.8605883e-001  6.2697126e-001  1.9620331e-001 -9.0814894e-001  3.2901014e-002 -8.5451554e-001  6.9733804e-001
  1.1933091e+000 -6.1368531e-001 -7.8340557e-001 -9.5040125e-002  8.4427402e-003 -8.9168306e-001 -3.7165945e-001  3.1499788e-001 -2.3968744e-002 -3.2042687e-001  1.3599444e-001  1.0289994e-002 -5.3125396e-001 -3.0680156e-001  4.5759339e-003 -2.7251628e-001 -1.2137612e+000  2.2325564e-001  5.7700797e-001 -2.9456857e-001  2.3592737e-001  6.3067832e-001  1.1151913e-001  3.2655132e-001 -4.6407895e-001  9.6277788e-001  1.6038040e-001  1.0356956e-001 -2.3544278e-001 -1.1423581e+000 -1.4440664e-001 -5.0278871e-001 -1.3462486e+000 -7.0340513e-001 -7.6782077e-001 -4.2132697e-001 -8.5499099e-001  4.5528189e-001  9.7681053e-002  1.0829094e-001  3.0766679e-001 -5.9789306e-001  3.0281642e-001  1.6983172e-001  1.8036848e-001  1.0482340e+000 -1.0023020e+000  9.1713552e-002  7.1115979e-001 -1.0841224e+000  6.2399867e-001  8.8342358e-001 -3.3190944e-001 -3.1279748e-001  7.2725814e-001  2.1770444e-001 -5.1637360e-001 -5.2284357e-001  3.2521890e-001 -1.0191463e-001  1.4946000e-001 -5.0094222e-001 -2.4617314e-001 -6.5999260e-002 -1.1686614e+000 -4.9583365e-001
 -5.0226194e-001 -2.5770714e-001 -1.1851334e+000 -4.9817251e-001  3.1124529e-001 -5.3372274e-001 -1.5462411e-001  3.2196249e-002 -3.0338893e-002  3.5215683e-002  1.5472732e-001 -6.1213343e-001 -3.0679623e-001  4.5834161e-002 -3.7107923e-001 -3.0038352e-001 -1.3978687e-002 -1.1853477e+000 -5.8000322e-001 -4.4065642e-001 -5.6680053e-001 -1.4691711e-001 -4.2818677e-001 -1.4020796e-001 -4.3035599e-001  5.3479221e-001 -6.1284331e-001 -8.9520347e-001 -1.4943852e+000 -6.8032783e-001 -3.9219901e-001 -1.0999056e-002  3.6685053e-002 -5.1890331e-001 -1.8227005e-001  7.2975871e-003 -5.2850515e-001 -8.6949020e-001 -1.3551558e+000 -7.7515029e-001  4.4284547e-001 -6.0394921e-001  3.0454887e-001 -1.8494345e-001  8.2356416e-002 -1.9964330e-001 -1.2605184e+000 -1.2804194e+000 -1.4871394e-001 -2.8039689e-001 -4.2838321e-001 -8.9521344e-002 -6.2714709e-002 -5.6471105e-001  4.2576214e-001  6.0642404e-002 -1.3331564e-001 -4.5188201e-001 -2.8174834e-001 -2.6663763e-001 -5.7571111e-001  1.5562009e-001 -5.7028702e-001  2.6200741e-001 -2.3627776e-001  1.9031066e-003
 -2.0763465e+000  6.6288519e-001 -9.5540126e-001 -3.1477546e-001  8.8335182e-002  1.0570362e-003  3.6411630e-001  7.4265065e-002 -3.6052239e-001  1.4032711e-001 -4.1177342e-002 -2.1789912e-001 -1.9882078e-001 -5.3146039e-001 -6.3435838e-001  7.9770159e-002 -6.7368247e-001 -1.3938446e-001 -3.4792747e-001 -1.8263099e-001  3.2297595e-001 -1.7700875e-001 -5.8562999e-002  6.6880396e-001 -2.5712246e-001  3.5705041e-001 -2.1430505e-001  3.0397129e-001 -3.1789911e-001  4.4250146e-001  6.3660440e-001  1.4434755e-001  3.0044350e-001  3.8638796e-001  3.1460193e-001  5.5566966e-001  8.5634387e-001  1.8370245e-002  1.0122527e-001 -1.0656512e-001 -1.0834017e-002 -2.2101221e-001 -4.8427841e-001  1.0734292e-001 -3.6310277e-001 -4.2576157e-001 -9.2805828e-001 -4.3239513e-001 -1.3676909e-001 -4.5172896e-001 -3.7056251e-002 -2.7786685e-001 -1.1091201e-001 -1.1743150e-001 -7.2391390e-003  2.5801226e-001 -1.6506624e-001 -3.8920724e-001  2.5888317e-001 -4.6519304e-001 -1.8473434e+000 -4.0260981e-001  1.0273100e-001 -1.1839961e+000  2.5236301e-001  3.4810354e-001
  2.2795868e-001 -7.3440738e-001  2.4929932e-001  9.1340152e-002 -1.7596267e-001 -4.4829242e-001  2.3513777e-001  1.2069324e-001 -4.5784130e-001 -3.5580487e-001  5.4166549e-001 -4.5301857e-001 -3.4938101e-001  4.7353398e-003 -3.7460554e-001 -7.6944944e-001 -3.1486169e-001  3.2931759e-001  2.9250797e-001  7.4090037e-002  7.9234298e-001  3.6556330e-001  8.1595183e-001  9.6463664e-001  7.1261522e-002  2.8350844e-001  7.9044028e-001  1.4311593e+000  1.6970946e+000 -5.8155038e-001 -3.6869209e-001  2.3301841e-002 -9.8453615e-001 -6.3931723e-002 -3.0924280e-001 -9.9230894e-001  1.0720763e-001  1.6936734e+000  1.0778677e+000  2.8648900e-001  1.5906617e-001 -3.3652710e-001  1.4402345e+000  2.4456325e-001  8.4641052e-003 -6.7171593e-001 -2.2125183e-001  5.9313516e-002 -5.6038985e-001 -5.8788351e-001 -1.7192853e-001 -4.7634250e-002 -6.5142531e-001 -1.5657000e-001 -1.0244681e+000 -2.3704738e-001 -4.4874266e-001  2.7655639e-002  7.4080714e-002 -1.8650219e-001  9.8185124e-002 -6.3568212e-001  3.4999182e-001 -8.1503080e-001 -9.4628699e-001 -6.1576369e-001
  3.9902710e-001 -1.2522425e-001 -1.0484915e-001  1.3621445e+000  4.8142608e-001  2.2152317e+000  5.4092226e-001  6.4240665e-001 -1.0883450e-001 -3.9197218e-001  5.4109979e-001 -2.4343932e-001 -7.9428335e-001  1.1614270e-001  5.3041725e-001  2.3086870e-001 -4.8763999e-001  6.8279491e-001  7.2203409e-001 -1.2536600e-001  2.0754505e-001 -6.7253640e-002  9.4976497e-001  7.6812644e-001 -8.9251180e-002  5.4116694e-001  1.5046944e+000  1.9413403e+000  2.2145600e+000 -4.5987158e-001 -2.9656476e-001 -8.3943157e-001 -2.0335215e-001 -1.2535425e-001 -5.1489927e-001 -7.7218590e-001 -4.8442926e-001  2.3903846e+000  2.0231291e+000  1.5993045e+000  6.1123343e-001 -3.5957878e-002  6.4821259e-001 -4.4556483e-001  6.1232635e-001 -1.4067920e+000  6.7287147e-001  2.2831409e-001  5.2405438e-001 -3.9178186e-001  5.8700985e-002 -1.4908849e-001 -1.9098594e-002 -4.0875563e-001 -3.5726289e-001  2.7672556e-001  1.1834435e-001 -2.6331598e-001  4.5462823e-001  3.8129554e-001  9.8833979e-001 -1.8549508e-001  2.6865244e-001  1.8558166e-001 -1.3656027e+000 -1.3242304e+000
 -5.2464799e-001 -2.5728765e-001  2.9762658e-001  6.3540655e-001 -2.8565325e-001  8.7050973e-001  1.4246640e-001 -1.3323019e-001 -6.0314051e-001 -4.1289062e-001  1.5878355e-001  3.9708346e-002 -1.1120070e+000  8.6749243e-003  6.8940577e-001  6.0914775e-003 -2.8942482e-001 -8.4102455e-001 -8.3474339e-002 -6.0678001e-001 -8.6216279e-001 -8.4614494e-001 -8.3267446e-002  7.0171661e-001 -2.1230443e-003  4.2883325e-001  8.8618843e-001  1.0161759e+000  1.3074715e+000  2.2340454e-002 -5.2263834e-002 -7.1285576e-001  5.6996952e-001 -5.2555906e-002 -4.4775925e-001  6.2391619e-003  3.8791784e-001  6.7712623e-001  6.9378425e-002  6.0206423e-001  8.2066243e-001  1.4550431e-001  9.8316779e-001 -1.3760140e+000  4.5327804e-001 -6.6203711e-002  9.0618963e-001  4.7308923e-001 -2.1750833e-002 -3.9178939e-001  2.6544118e-001  7.5469076e-002 -3.4706784e-001 -4.3682049e-001 -5.5818838e-001 -4.4479588e-002 -1.9326325e-001 -1.3249015e-001 -1.4769943e-001 -3.6153065e-001  7.5753391e-001  8.0299425e-003  1.3344670e+000 -2.3765474e-001 -6.5720311e-001 -3.4610544e-001
  9.1748213e-001 -5.2744808e-001  1.3475447e+000 -6.1661706e-002  5.8912739e-001  9.6676692e-001  3.6739286e-001  6.9366816e-002 -4.1531209e-001 -9.9405947e-002  7.8495721e-001 -1.6376423e-001 -4.8985162e-001 -3.6201864e-001  6.3471083e-001  3.1104478e-001 -7.2473020e-001  3.5382666e-001  3.8675729e-002 -4.4653756e-002  3.4764765e-001 -3.4374151e-001  1.9980729e-001  7.4670659e-001  1.5868436e-001  2.7553839e-001  1.1898000e+000  9.9704865e-001  3.7369983e-001  1.6556280e-001 -3.8530385e-001 -6.2723976e-001  5.3203391e-001  8.3864490e-001 -6.7022693e-001 -1.0317703e+000  5.3691210e-001 -3.5934757e-001  2.0578040e-001  5.1983863e-001 -8.6305747e-001 -5.3426773e-002  9.0050031e-001  1.5983379e-001 -2.7238057e-001 -2.6788309e-001  6.5463470e-001  2.2063562e-002 -8.6154002e-001 -4.1446246e-001  3.6980691e-001  4.5220949e-001 -3.6349202e-001 -1.2025179e-001 -5.2915007e-001 -8.7355224e-002 -4.3372189e-001  1.6317553e-001 -2.8662883e-001 -1.3500383e-001 -3.2198847e-001  2.3227791e-001 -6.3870956e-001  1.8063636e-001 -6.7983430e-001  8.8051879e-001
  3.8224746e-001 -5.0064795e-001 -4.0736454e-001 -7.4124004e-001  2.1739772e-001  1.2255099e+000 -3.3872670e-001  1.4615727e-001 -1.0023073e-001  2.6303592e-002 -5.7646224e-003 -5.0209750e-001 -3.8777816e-001 -2.8515339e-001  1.1810468e-002  2.2920506e-001 -6.5437437e-001 -5.8876569e-001  3.3131626e-002 -3.4518968e-001 -5.0136882e-001 -6.2604752e-002  8.7214945e-001  1.0793774e+000  1.2067007e-001  3.0969294e-001  1.4478579e-001 -3.1152448e-002 -9.7574681e-002 -1.7421188e-002 -4.1504901e-001 -1.0469841e-001 -7.8092647e-001 -5.4710249e-001 -1.5470004e-001 -3.9200770e-001  3.9621673e-001  6.9363681e-001  7.1117966e-001 -1.4188206e-001  3.4422452e-001 -9.9693756e-002  5.3605707e-001  5.5269497e-001  5.6997541e-002 -9.6701085e-001 -1.4124394e-001 -4.0665641e-001 -3.6839438e-001 -9.1753328e-001  2.1624502e-001  1.6075943e-001 -7.0692050e-001  8.9893349e-002 -6.0291690e-001  1.5790317e-001 -2.1279145e-001 -4.9061160e-001 -3.1720078e-001  6.8529859e-002  5.7695372e-001 -2.0975278e-001 -1.0791744e-001  2.9706288e-001 -4.6068395e-001 -3.9632550e-001
  1.1058087e+000 -8.8969278e-001 -3.6665524e-002 -5.5070884e-001 -3.3501628e-002  1.2116601e+000 -3.5825710e-001  4.1793492e-002  1.1024394e-001 -3.8712602e-001  1.0631640e-001  1.6059768e-001 -2.9701191e-001 -4.8490905e-002  6.0536796e-001  8.9425432e-002 -2.3853495e-001  3.5197558e-001 -2.4686380e-001 -1.8404300e-001 -9.3600950e-001 -8.2081936e-001 -1.3645130e+000 -6.1886959e-001 -1.6397120e-001 -7.7522959e-001 -1.9301166e-001 -3.5558105e-001 -1.0658319e-001 -3.0396868e-002 -3.6576091e-001 -1.3075184e-001 -1.7369184e-001  1.2555881e-001  1.8796761e-001 -4.9967807e-001  4.2048358e-001  5.3390531e-001  2.9533243e-001 -3.6186572e-001 -6.6760990e-001  1.0563807e-001 -5.0533410e-001 -4.7291122e-001 -2.7574020e-001 -5.6657923e-001  6.6113154e-001  1.9798499e-001  4.4168210e-002 -4.7955837e-001  9.5417084e-001  5.8345477e-001  1.4494319e-001 -3.3426847e-001 -8.5019195e-001  2.5593884e-001 -7.3731199e-002 -2.7583236e-001 -3.1035748e-001 -7.4149241e-001  1.2101308e+000 -1.6678524e-001 -1.7970239e-001 -4.5545821e-001  1.9590091e-001 -8.1673372e-001
  1.0830365e+000  1.7578571e-001  1.0255876e+000 -1.1579727e+000 -5.7805456e-002  4.8116379e-002 -5.2398162e-001  3.3012999e-001  3.0722205e-003 -6.7260244e-001  2.3406931e-001  9.9849363e-002 -5.8406298e-001 -6.8926947e-001  2.2385494e-001  1.9799283e-001 -4.7447409e-001 -4.2025230e-001 -8.0489236e-001 -2.1261199e-001 -8.5079327e-001 -7.2202410e-002  3.0981813e-001 -8.1285959e-001 -6.6333351e-001 -4.1135837e-001  5.6693598e-003  1.5350280e-001 -2.4050383e-001  7.3365034e-002 -8.2067555e-001  1.5875568e-001  1.4073925e-001  1.6630036e-001  2.8779681e-001 -5.4618059e-001  8.5978029e-001  2.7708033e-001  3.3506413e-001 -5.5985124e-001 -3.6564548e-001 -4.9532390e-001 -4.3738426e-001 -5.6217413e-001 -2.0382172e-002 -5.7537371e-001  6.8686893e-001 -2.7502271e-001 -5.7183434e-001 -8.1906451e-001  2.0295814e-001  9.4441311e-001 -3.4705862e-001 -3.9613528e-001 -1.4167322e+000  6.1739275e-002 -5.2124790e-002 -2.1806697e-001  5.4737668e-002 -6.1174045e-001  1.2104032e+000 -3.0342135e-001 -3.9027054e-001 -3.5465407e-001 -2.2689579e-001  7.3191065e-002
 -6.2408386e-003  3.1866487e-001 -4.6990187e-001 -3.9798360e-001  2.5721360e-001 -2.2978216e-002 -3.8225092e-001 -1.8844910e-002  3.7186299e-002 -5.5768530e-001 -3.1885620e-001 -9.2558496e-001 -9.3694935e-001 -1.4494553e-001 -5.9164749e-002 -1.4154102e-001 -2.9534337e-001 -5.7185259e-001 -2.8870078e-001 -7.0039932e-002 -4.9319823e-001  3.5573030e-001  6.0293842e-001 -1.9197496e-002 -2.0159914e-001 -1.6414083e-001 -2.1984607e-001 -2.4749585e-003 -3.2248909e-002  1.1428492e+000  9.0255355e-001  3.5150356e-001  1.1716899e+000  8.8574182e-001  4.9919764e-002  6.1693677e-001  7.7420154e-001  9.2354589e-002  4.9009476e-001  2.1600881e-001  3.6051116e-001  4.9387114e-002  4.5964905e-001  2.9012486e-001  5.9162753e-001  2.5809306e-001  2.8378482e-002  3.7317900e-002 -4.9338657e-001 -3.6221088e-001  4.4207240e-001  3.9866351e-001 -4.9554511e-002  4.7987892e-002  4.1920344e-001 -6.1153199e-002 -6.5177011e-001  1.4606073e-001 -8.5584582e-002 -7.1965242e-001  2.1621848e-001 -9.5722693e-002  6.6081209e-001 -8.7702261e-001 -6.4210030e-001 -5.3454032e-001
  5.3943852e-002  7.8290255e-001  5.8337145e-002 -1.4247890e+000 -4.0348347e-002 -3.9462525e-001 -2.1514394e-001  1.1216354e-001  2.7080205e-002  1.5037474e-001 -6.7170820e-002 -6.9113335e-001 -5.7246565e-002 -4.6764820e-001 -7.9732849e-001 -2.6411866e-001 -2.4979631e-001 -5.7493078e-001  3.0019062e-001  5.4352387e-001 -4.8568439e-001  1.4471990e-001 -1.2999419e-002 -1.5810316e-001 -1.3142839e-001 -7.6474055e-001 -8.2885269e-001 -1.1574032e+000 -8.1324282e-001  3.8934478e-001  2.5196900e-001  5.8430372e-001 -8.7736453e-001 -1.2622521e+000  5.6208936e-001  6.2301902e-001  3.5594844e-001 -2.5330378e-001  5.0587420e-002 -4.0919234e-001 -6.3634019e-001 -2.8920616e-001 -1.3025854e+000  2.4028331e-001  1.8590178e-001 -1.0561689e+000 -1.9459035e-001  7.8035335e-002 -1.9200719e-001  9.1671134e-002  7.1170441e-002 -8.4768981e-001  1.9722729e-001 -5.4616740e-001 -8.0329690e-001 -1.6952887e-001 -1.7230479e-001 -8.6156367e-001  3.3540117e-002  1.4257624e-001 -4.7964958e-001  7.4122244e-002 -1.6581396e+000 -5.2791959e-001 -5.0903211e-001 -5.6942984e-001
  1.8158465e-001  5.6069071e-001 -3.4229610e-001 -8.9156982e-001 -3.3904889e-001 -1.5686120e+000 -3.6157492e-001  4.6999072e-002  1.7634304e-001 -1.0347152e-001  2.1666192e-002 -5.6334700e-001 -1.0097941e+000 -1.3002151e-001 -1.3741085e-001  1.8151771e-003 -3.2492350e-002  1.8055020e-001  1.9411878e-001  6.0550078e-001 -2.0510653e-001  4.2101309e-001  2.1018023e-001  2.3730780e-001 -3.0831675e-001 -3.9052726e-001 -4.7877775e-001 -3.9367453e-001 -6.8168395e-001  1.0156209e+000  6.3859960e-002  8.8202244e-002 -7.5337514e-001 -5.3953835e-001  1.8445215e-002  1.3260704e-001  6.4438164e-001 -2.9250695e-001  5.8312315e-001 -1.1765922e-001 -5.3374417e-001 -5.9215483e-001 -1.1231863e+000 -1.3687563e-001 -7.1295432e-002 -1.9944365e-001  3.1155029e-002  1.5960329e-001  4.6039721e-001  4.0858600e-002 -2.7381993e-001 -8.6048880e-002  2.4916872e-001 -6.2321543e-001  6.1906384e-001  3.7854085e-002 -1.1703936e-001  3.0180475e-001  4.8996859e-001  9.9846581e-002 -7.7946891e-001  4.4278697e-001 -1.3666165e+000 -7.3236821e-001  5.5608949e-001  3.8897467e-001
  1.6608446e+000  1.4566292e+000 -5.2448234e-002 -1.1633281e+000  7.3227115e-002 -9.7326576e-003 -8.9364931e-001  1.1254422e-001 -1.1816777e-001  1.6539488e-002 -1.9311717e-001 -2.1460246e-001 -1.7820852e-001 -3.2592768e-001 -9.9948198e-002 -5.0189752e-002 -2.0719425e-001  2.5000433e-001  4.1653546e-001  4.5963683e-001  3.3806355e-001  4.9815468e-001  3.3461146e-001  1.9882611e-002 -4.9274480e-001  3.2977734e-001 -3.3223866e-001 -1.9494499e-001 -3.3276679e-001 -2.1639520e-003 -8.8634075e-002  6.2136964e-001 -5.6471338e-001  2.3663741e-001  1.2839340e-001 -1.0690034e-001  4.0625527e-002  2.2413745e-001  2.8691494e-001  5.1096907e-002  3.2326624e-001 -3.0374781e-001 -8.5181256e-001  4.5434058e-001  1.7035767e-001  1.1612758e+000 -2.0406148e-001 -8.7876921e-003  9.1436522e-001  2.0474511e-001 -2.9552722e-001 -1.2303290e-001  5.8259356e-003  4.5815801e-002  8.3346664e-001  3.4664442e-001  2.9036905e-001 -8.2038430e-002  1.7198658e-001 -1.2095201e-001 -9.9680249e-001  3.2831066e-001 -4.5115615e-003 -3.4793803e-002  6.8455667e-001 -7.2720062e-003
  1.3177157e-001  5.6165350e-001  3.0072271e-001 -9.8377903e-002 -3.7230719e-001 -2.2564015e-001 -3.2685466e-001 -3.7338774e-001 -4.1826330e-001 -2.9898573e-001 -5.6879666e-001  1.2255519e+000 -2.1513362e-001  1.4167059e-001 -4.3408239e-001 -3.9592031e-001 -2.6535261e-001 -1.0986555e-001  6.4916667e-001  1.3003088e-001  1.6748945e-001 -2.2475217e-002 -8.1248480e-001 -9.2140988e-001 -2.5397301e-001 -3.3786301e-001 -8.6822207e-001 -1.2398255e+000 -1.0174510e+000 -2.7228734e-001 -4.1217868e-001 -2.4478576e-001 -4.5630803e-001  3.8101433e-001 -1.3810458e-001 -2.9387659e-001  1.8862869e-001 -3.8193257e-001 -1.3947668e+000 -2.4542680e-001 -5.9276564e-002 -6.8526978e-002 -1.0379020e+000 -5.7894603e-001 -8.3648139e-002  8.8035194e-001 -7.2138883e-001  3.2484279e-001  3.5357137e-001 -2.7055633e-001 -2.8791252e-001 -3.8377001e-001 -1.8023978e-001 -3.5724602e-001  3.6799601e-001  2.5031082e-001  1.6727918e-001  7.5346198e-003 -3.3411733e-001 -5.2421755e-001 -1.3979156e+000  1.2377870e-001 -7.4001234e-001 -1.0032565e+000 -1.3965944e-002 -4.5374114e-001
  3.5073921e-001  6.7423703e-001  9.2771461e-001 -7.0776686e-001  3.7972215e-001 -4.5977615e-001 -1.3853895e-001  5.4784414e-001 -1.0221481e-001  2.3166123e-002  3.9368851e-001  1.7679381e-002 -4.7951904e-001 -1.4484401e-001  1.6421045e-001  2.9457151e-001  1.0084157e-001  1.2726783e-001 -4.3685426e-002  5.9615193e-001  3.2133696e-001 -1.3407846e-001 -2.8853955e-001  1.8840509e-001 -5.4633278e-001 -4.7854059e-001  3.7688480e-001  7.9596967e-001  9.9159110e-001  1.0263905e-002 -1.8955505e-003  2.2611317e-001  1.0205477e-001 -5.9958169e-002  3.9361245e-001 -7.0820669e-002  3.3781625e-001  4.6655415e-001  3.0841932e-001  4.9720703e-001 -3.9529593e-001 -3.9850297e-001 -8.7935409e-002  4.4472219e-001  9.2492256e-003 -6.0084691e-001  4.7527888e-001  9.2699982e-002  1.5653943e-001 -8.6036125e-002 -1.4143251e-001 -3.0113344e-001  2.3311455e-002 -2.5055765e-002 -2.9537815e-002  7.4520281e-002  1.3594716e-001 -4.2223605e-001  1.9675134e-001 -1.6410401e-001 -1.3041654e-001  9.8951120e-002 -2.6806939e-001  1.5352619e+000 -9.5247575e-002 -4.8470658e-001
  1.3383861e-001  4.0590597e-001  5.1650864e-001 -2.5059716e-001 -4.5172213e-001  1.1416567e+000 -5.5577413e-001  9.7977487e-001  2.5587804e-001 -7.8079777e-002  9.6221490e-002 -1.1547194e+000 -4.7151404e-001 -7.9362297e-001  3.8393407e-001 -1.0213062e-001  5.2720325e-001 -1.8611247e-001 -2.0120515e-001  4.7885795e-001 -9.1081050e-002 -1.5854406e-002  4.3240243e-001  8.6797243e-002 -2.2733676e-001 -5.2718382e-001  9.4889712e-001  1.1291409e+000  1.3432457e+000 -2.3723255e-001  8.7264170e-001  9.0987115e-002  9.7302103e-002  8.0561466e-001  9.7341452e-002 -6.6318556e-002 -1.7658936e-001  5.2782743e-001  4.7452397e-001  3.9943538e-001 -3.8950431e-001 -4.9147696e-001 -2.7690895e-001  2.8386007e-001 -3.7441188e-001 -1.5678356e+000  8.3644095e-001 -5.1156276e-001  3.2459393e-001 -1.7616361e-001  1.5843853e-001  5.4154555e-001  8.3570996e-002 -3.6206799e-001  1.0556096e-001  3.0009808e-001 -3.8048363e-001  1.9278114e-001  9.8016125e-001  2.1227945e-001  1.6010192e+000 -3.7123891e-001 -1.9432883e-003 -2.1865900e-001 -7.3099951e-001  1.1460755e+000
  1.2339544e-001 -5.2804599e-001  3.8901163e-001  1.9218966e-001 -5.5457486e-001  3.2850420e-001 -2.7002354e-001  2.1078041e-001  1.0428021e-001 -4.4343126e-001 -1.3353757e-001 -5.8641128e-001  7.2563928e-002 -1.0191603e-001 -4.1956472e-001 -2.2798004e-001  3.5472374e-001 -8.0861184e-001 -7.3858977e-001 -5.9652374e-001 -1.2544946e+000 -7.8621897e-001 -5.4149722e-001 -5.2570998e-001 -5.1494902e-001  2.2114513e-001 -8.5988938e-001 -4.5303871e-001 -6.4505231e-001 -6.9151522e-001 -5.9062166e-001 -2.6802958e-001 -7.6767750e-001 -1.8397489e+000 -9.9473564e-002 -9.8628389e-002 -1.0834687e+000 -6.5101464e-001 -1.3035568e+000 -9.7828261e-001 -3.5183105e-001 -1.3155742e-001 -3.3628974e-001 -1.0377598e+000 -5.8618904e-001 -8.3435873e-001  8.1335415e-002  4.0994653e-001 -6.0229861e-002 -3.1001360e-002 -2.4942786e-001  1.5013641e-001 -2.2385473e-002 -3.9908729e-001  4.3386471e-002 -2.1528037e-001 -1.1885685e-001  1.0707668e-001  5.0926651e-001  1.2578456e-002 -4.3847506e-001 -2.6881103e-001  2.5363695e-002  1.0435450e+000 -6.1152228e-001 -1.0437584e+000
  4.4078671e-002 -5.8754629e-001 -2.7416555e-001 -6.2831955e-001 -5.6865970e-001 -2.3545186e+000  2.4958197e-001 -1.0737148e-001 -3.9954229e-001 -4.9056111e-001  1.6430576e-001  1.3863504e-001 -1.2855208e-001 -3.3860927e-001 -4.9374501e-001 -2.8433292e-001  8.3145641e-001  1.0412359e-001 -3.6083894e-001 -2.0458362e-001 -6.6807905e-002  1.4922214e-001 -8.9915975e-001 -6.1521697e-001 -8.6775816e-002 -1.9755656e-001 -1.0236273e+000 -6.1201628e-001 -7.6069735e-001 -1.9940554e-001 -8.4165477e-001 -5.7293172e-001 -7.7518904e-001 -6.1058047e-001 -7.4685623e-001 -8.6370771e-001 -3.4890466e-001 -3.6154425e-001 -6.4974590e-001 -5.4876886e-001 -6.6323001e-002 -2.7014068e-001 -7.2627254e-001 -1.3171629e+000 -3.1095456e-001 -7.7519879e-001 -5.4787272e-001 -3.2177875e-002 -5.0505899e-001 -2.9952421e-001 -9.6262138e-002 -6.8455249e-002 -1.3465032e-001 -5.5967988e-001 -8.4251876e-001 -3.9790498e-001 -4.2592996e-001  3.1411001e-001  5.0227508e-002 -1.3642504e-001  6.8064092e-001 -7.9760347e-001 -7.6357476e-001 -1.5668971e-001 -7.3591052e-001 -4.2223755e-001
 -9.3441572e-001 -7.5028394e-001 -1.1771016e+000 -8.7181066e-001  2.5184666e-002  2.1228979e-001  2.5341816e-001 -4.6756743e-001 -1.1019767e-001 -3.5161987e-001 -6.6570020e-002  3.9868837e-002 -5.2009648e-001  1.5126566e-002 -6.7995557e-001 -5.4995384e-001  2.9474786e-001  7.0252145e-001  4.2174973e-001 -1.2883784e-001  6.4694041e-002 -4.7901034e-001  3.4829354e-002 -5.3598620e-001 -9.6628068e-002 -9.5902638e-002 -2.7598055e-001 -3.7118994e-001  2.7539657e-001 -8.7478537e-001 -6.9864188e-001 -4.4623439e-001 -9.9884522e-001 -6.7040463e-001 -5.4426257e-001 -6.2863178e-001 -2.2147583e-001  1.1437831e-001 -4.8141977e-001 -7.1582571e-001 -2.1895884e-001 -3.7618998e-001 -1.0068234e+000 -1.4198664e-001 -3.8177279e-001  4.6034319e-001 -3.1974537e-001  2.8018604e-001  4.8048134e-001 -3.3589338e-002 -6.5620210e-001 -9.7500636e-001 -2.6585392e-001 -3.4525410e-001 -5.5556472e-001 -8.3431304e-002 -5.5755064e-001 -4.8833677e-001 -3.0636923e-001 -8.2391240e-002  9.0700217e-002 -2.1777381e-001 -2.7987304e-002 -2.9636722e-001 -4.5589985e-001 -2.5929448e-001
 -5.6747895e-001  5.1245488e-001  1.1290126e+000 -6.3463908e-001 -5.0682754e-001  2.0503156e-001 -2.2934295e-001 -2.6073151e-001  3.2737510e-001  5.5266733e-002 -3.7520614e-001  2.9238158e-001  3.3026751e-001  3.0895292e-001  9.3973234e-001  2.2341516e-001  3.8276664e-002  2.6310347e-001 -1.2058752e-001 -1.9111825e-002 -1.1676450e-001  1.3675092e-001  7.9105320e-001 -1.0726006e+000 -1.8798871e-001 -6.9228045e-001 -6.6853932e-001 -6.7135286e-001 -6.5229112e-001  2.2632445e-001  2.4079191e-001 -4.8254181e-001 -1.0642475e-001  1.7417004e-001 -4.8175559e-001  4.4110973e-001 -5.4840410e-003 -6.9540080e-001 -8.5415005e-001 -1.0980380e+000 -4.0924267e-001  1.7554778e-001 -3.2992072e-001  8.3680032e-001 -5.2337329e-001  6.0915979e-001  6.9059005e-001 -8.4503707e-003  8.9208153e-001  7.3259408e-001  5.7170117e-001  3.0345258e-001  5.0161443e-001  6.6540598e-002  1.6558041e+000  3.1594561e-001 -7.9234345e-002  4.3320630e-002  2.7738304e-001 -2.3423547e-001  9.5857927e-001 -6.2020301e-002  5.4467068e-001  5.9861415e-001  7.9440177e-001 -4.6839892e-002
 -8.4607949e-001  6.2325286e-004 -2.1599732e-002  1.3657910e-001 -4.7951244e-001  9.1460730e-001 -4.3541497e-001 -5.0011228e-001 -3.0946590e-001  1.2963467e-001  1.9632941e-001  2.5480986e-001 -3.9196817e-002  6.8861738e-001  5.4336737e-001  1.1140899e-001 -1.8617447e-001 -1.8829664e-001  7.4759093e-002 -6.1906238e-001  3.0756156e-001 -4.1200038e-001 -4.2073288e-001 -1.2029650e+000 -4.4670169e-002 -5.2874956e-001 -8.7826207e-001 -1.1162901e+000 -1.0460839e+000  6.1651825e-001 -1.8337483e-001 -5.2272353e-001 -3.9693913e-001 -3.9780283e-003 -6.9523754e-001  7.3859099e-002  3.3747621e-001 -5.3543801e-001 -9.7827333e-001 -3.9429810e-001 -5.4592519e-001  8.2202052e-002 -1.1094998e+000  7.7885035e-001 -1.7555164e-001  1.1180212e+000 -1.9746977e-001  6.1418248e-001  8.5733031e-001  4.0213411e-002  6.6991200e-001  8.4988180e-001  2.6760317e-001  1.0267785e-001  1.7084571e-001  1.1867827e-001 -1.1743596e-001  3.1887672e-001  1.0236093e-001 -9.6790864e-001 -2.3973325e-001  1.4304091e-002  6.7225389e-001  4.4003632e-002 -5.1367089e-001 -3.2591793e-001
  3.9263486e-001  3.9770331e-001  1.2318681e+000 -1.8650012e-001 -4.9513507e-002  3.1791106e-001  1.3993409e-001 -2.3818454e-001 -3.3063668e-001 -2.8119763e-002  9.7457194e-003 -2.5255079e-001  1.5837524e-001  3.1147172e-001 -2.3980105e-001  1.1755321e-001 -1.1426418e-001  6.3681184e-002  5.9600635e-001 -2.6038483e-001 -1.7180559e-001 -4.0330942e-001 -1.0675521e+000 -1.6122058e+000  3.7001564e-002 -7.7777891e-001 -1.0920345e-003 -1.2808062e-001  2.5498276e-002 -3.2599580e-001  2.4364214e-002 -1.5982363e-001 -1.5065883e-002  9.9167088e-002 -4.2711465e-001 -6.0283335e-001 -3.7778831e-001 -7.2723864e-002  1.5874529e-001  2.0517781e-001 -6.2815711e-002  3.3035571e-001 -9.8962653e-001 -5.5297361e-001 -5.5025561e-001  4.5446830e-001 -3.1815469e-001  5.7206481e-001  1.8225046e-001 -4.7233877e-001 -7.1958523e-002 -2.8749412e-001 -6.4365289e-002 -4.7328479e-001 -3.4779864e-001 -6.7861956e-001 -2.9839828e-001 -8.7998054e-002 -6.1368745e-001  1.7931352e-003  1.3719843e+000  3.3533847e-001  3.5528833e-001 -7.6115998e-001  1.2466968e-001 -2.0914154e-001
 -4.2864237e-001 -2.2551420e-001 -8.6660413e-001  2.6463871e-001 -3.2730900e-001  6.6590160e-002 -3.7019705e-001  3.5557525e-001 -6.7224930e-001 -7.7721008e-002  2.7984287e-001 -4.7125656e-001 -2.6288579e-001 -5.3554436e-002 -4.2364605e-001 -4.3003322e-001 -3.2596497e-001 -2.7993690e-001  4.5703463e-002  1.0598912e-001  1.3354183e-001  1.5018799e-001  3.8672559e-002 -4.9737753e-001 -1.4503050e-001 -1.1532629e+000 -1.2270762e-001 -3.2220023e-001 -2.1505316e-001 -1.5392324e-001 -5.5564686e-002  2.0170343e-001 -8.3826485e-001 -1.2417361e+000  3.0739304e-001 -5.7337382e-001 -5.2470643e-001  1.9977618e-001 -5.8754430e-001 -3.0251626e-001 -5.7653872e-001  8.3703370e-002 -2.8066298e-001  3.3011883e-002 -2.6877212e-002 -7.7937943e-002  2.6871457e-001 -5.0786134e-001 -1.3246377e-001 -1.8807698e-001  1.9929657e-001  1.3975119e-001 -1.1880357e-001 -5.5580603e-002 -4.5704020e-001 -1.5902232e-001 -1.7338892e-001 -6.1583734e-001 -3.3502818e-001 -8.2495034e-001 -2.8934741e-001 -5.2712435e-001  5.6267185e-001  7.6499627e-001 -3.3097340e-001  4.2000433e-002
  1.4681477e-001  7.2322347e-002  8.8859855e-001  7.2539912e-001  2.0806967e-001 -1.0367688e+000 -9.0137772e-002  3.5539455e-003  1.8630898e-001  4.1801719e-002 -3.1215456e-001  2.9411130e-001  4.0251884e-001  5.4770660e-001  4.9968497e-001  5.2414605e-001 -2.1671401e-001  3.9441279e-002 -5.1757795e-001 -9.9433768e-002  2.2793196e-001 -8.1091096e-001  3.6495967e-001 -4.4208701e-001 -5.5391321e-002 -7.6562944e-001  5.6710552e-001 -2.1340068e-001 -1.9404439e-001  2.8649995e-001  8.9866276e-001  3.6681150e-001  7.1003602e-001  9.4841891e-001  4.3237197e-001  9.1258963e-001  2.7158102e-001 -3.7790985e-001 -3.7136957e-001 -5.1066712e-001 -2.7277771e-001  2.5604430e-001 -7.7639410e-001  7.8872731e-002 -3.0996279e-001 -7.4276129e-001  9.0636792e-002 -6.1202734e-001  1.0877046e-001  1.2671594e-001  2.2640381e-001  2.8564077e-001  2.7613090e-001 -4.4661563e-001  2.8171971e-001 -3.4087929e-002 -3.3913752e-001 -2.4047550e-001  2.3616910e-001  1.3108297e-001  1.3900554e+000 -1.5148159e-001  6.3959203e-001  8.5786530e-001  5.4675388e-001 -3.1887866e-001
 -8.8805495e-002 -3.9145373e-001 -3.4502932e-001  3.1563493e-001 -3.1088780e-001 -6.6580074e-002 -7.5124841e-001 -8.3361360e-001 -4.5307947e-001  1.3287186e-001 -7.4569938e-001  1.6828970e-001  1.6714458e-001 -7.8348569e-002 -1.4760076e-001 -2.3822731e-001 -7.5451847e-001 -6.1021497e-001 -6.2942429e-001 -7.5224772e-001 -8.3123986e-001 -1.0346791e+000 -1.5233954e+000 -1.6124784e+000 -5.5315343e-001 -8.3829067e-001 -1.4404312e+000 -9.8587783e-001 -1.3063747e+000  2.1466194e-002  2.6053951e-001 -3.4513025e-001 -1.6812493e-001  4.0635594e-001  1.6297219e-002  2.6187378e-001  2.3604962e-002 -5.7337005e-001 -3.7101449e-001 -1.6367160e+000 -4.5090613e-001 -2.2401370e-001 -9.7807951e-001 -5.7309306e-001 -6.2803856e-001 -2.6450150e-001 -6.0675245e-001 -1.3378754e-001 -6.5892801e-001 -3.0614415e-001 -5.7294562e-003 -4.8160883e-002 -1.4528203e-001 -6.7914420e-001 -5.4364835e-001 -4.6419895e-001 -2.2784209e-001  3.8198178e-002 -5.1216119e-001 -3.5706245e-001 -4.4921658e-001 -8.9472482e-002  3.9550643e-001  9.4123937e-001  5.1618924e-001 -1.1929296e+000
 -1.4182249e+000 -5.1893222e-001  8.3986940e-001  1.8576570e-001  1.7343527e-001  1.1127064e+000  3.8312721e-001 -8.4538428e-001  2.0808334e-001  2.2607428e-001 -3.6539299e-001  3.3994764e-001  4.1233434e-001  2.4302425e-001  1.8717655e-001  2.3310282e-001 -4.3473761e-001 -4.6357994e-001 -1.2343513e-001 -1.0282443e+000 -5.0383267e-001 -6.7169262e-001 -7.4337980e-002 -1.0853694e+000  4.3703715e-001 -8.5541325e-001 -3.0139615e-002 -3.7094316e-001 -7.9200030e-001 -5.3549735e-001 -8.3331740e-001 -6.2530128e-001 -2.7394133e-002  1.6002136e-001 -2.3768718e-001 -4.5419681e-001  9.2780623e-002 -1.1192068e+000 -8.8024348e-001 -3.4863588e-002 -1.8725590e-001  2.5418073e-001  1.2025602e-001 -3.4645799e-001 -4.2419003e-001  1.4625628e+000 -1.2472239e+000 -5.5630704e-001 -6.1087965e-001 -1.0431395e-001 -2.0426996e-001 -6.5674671e-002 -1.2891162e-001 -4.3445624e-001 -1.4290041e-001 -7.0773929e-001  3.7597232e-002 -6.2108696e-001 -8.7660469e-001  1.4825249e-001  3.7492397e-001  3.1059473e-001 -7.5686459e-002  5.9612554e-001 -3.8775671e-002 -1.0454479e+000
 -7.6058114e-002 -7.9360397e-002  1.1647730e+000  4.5758465e-002  1.4224265e-001  5.9442796e-001  2.9019940e-001  1.2518325e-001 -2.2079823e-001 -4.6363843e-002  2.4784722e-001  1.7731915e-001 -6.1997290e-002  4.0772634e-001 -3.4282560e-002  2.6776427e-001 -1.8628244e-001  7.2851876e-001  2.6511514e-002 -5.1687583e-002  4.8256922e-001 -6.3227230e-001  5.1930604e-001 -6.3668602e-001 -1.0226823e-001 -1.9664177e-001  1.0511362e+000  5.0849969e-001  4.4111012e-001 -1.3178534e+000  1.7796564e-001 -8.2155627e-003 -1.7103490e-001 -7.6826473e-001 -1.2657491e-002  1.1417858e-001 -2.7734752e-001  3.0639518e-001  1.1826588e+000  9.1766064e-001 -3.5140527e-001 -1.6714344e-001 -8.9029412e-001  2.3604847e-001 -5.9491015e-001  2.3290919e-001  2.5312436e-001  4.0251592e-001  4.2333804e-001 -4.8362457e-001  9.5314821e-002 -2.6558931e-002  3.8660676e-001 -3.1433306e-001  3.4697123e-001 -3.5851989e-001 -1.2708277e-001 -3.2019592e-001 -2.8291361e-001  4.6828104e-002  5.0443256e-002 -7.4120059e-002  4.4678692e-001  1.0315634e+000 -8.1987256e-001 -2.1264027e-002
 -3.8814766e-001 -6.0437492e-001  2.6207783e-001  2.8227029e-002 -1.9861084e-001  1.9932591e-001  1.0263048e-002  4.6925718e-002  1.4502441e-001 -5.7509912e-001 -6.0776109e-002  4.1944835e-001 -2.1918115e-001  5.5346512e-001  5.9791368e-001  3.7247116e-001 -3.6325637e-001 -6.4434052e-001 -6.3855727e-001 -5.3241527e-001 -7.4027772e-001 -8.7920231e-001  1.8520139e-001 -9.6058592e-001 -9.5887789e-003 -6.1456911e-001  2.3348613e-001  6.0457423e-001  6.0859357e-001 -2.1515979e-002 -5.2244885e-001 -4.6064587e-001  4.2533513e-001  8.9998236e-001 -2.5226739e-001 -2.9732824e-001 -1.1821884e-005  1.4606865e-001 -2.9029958e-001  5.1495942e-001 -5.4010264e-001  4.7570224e-001 -1.2769879e-001 -3.9337324e-001 -5.2619748e-001  5.0807123e-002  5.2648329e-001 -1.3887362e-003 -4.5741084e-001  3.4269023e-001 -3.0865983e-002  1.8355014e-001  1.1695229e-001  5.0569634e-001  3.3001531e-001  4.5561333e-002 -9.0226189e-002  6.0207427e-002 -5.0602931e-001 -7.0513361e-002  6.0049378e-001 -9.1490988e-002 -4.5378751e-001  2.8194053e-002 -2.6511510e-001 -7.3135804e-002
  7.7918170e-001 -2.0624505e-001  1.0524302e+000  1.6776736e+000 -3.2186468e-001  1.5621079e-001 -7.7663002e-001 -3.9555260e-001  2.2273537e-001  2.4130130e-001 -1.6165796e-001  1.1615033e+000  8.5984164e-001  4.6771824e-001  2.9479238e-001  3.7390421e-001  1.0640833e-001  3.7444517e-002 -4.6476409e-001  1.0772419e-001 -3.3617395e-001  6.5347659e-001  1.7933890e-001  5.0579015e-002 -6.2219435e-003  6.6440084e-001  3.0201099e-002 -3.6879287e-001  1.3290370e-001  8.6744094e-002 -4.1074715e-001  1.3967277e-001 -9.8752390e-001 -3.1374620e-001  2.4516961e-001  2.7617236e-001  4.8138377e-001  5.5039637e-001  3.7567195e-001  6.2383378e-001  1.0524958e+000  3.6826512e-001  5.4490425e-001  8.5189298e-001  5.7655793e-001 -4.2945774e-003  5.9209200e-001 -1.5117386e-001 -2.9918343e-001  7.0887985e-001  1.2894795e-001  4.6401353e-001  5.2069031e-001  6.2030553e-001  7.7893269e-001  2.2139507e-001  7.1377799e-001  3.3776837e-001 -7.9146217e-002 -1.7979520e-002 -1.4366687e+000  2.2161812e-001  2.3002317e+000  3.1164997e-001  1.5566896e+000  1.2116152e-001
 -9.5827475e-001  2.2448007e-002  4.8590961e-001  5.4843174e-001 -6.1169789e-003  2.1333873e-002  1.2294478e-001  1.4784727e-001  2.9981939e-001  2.3547664e-001  1.0161361e-002  7.8475920e-001  1.0593381e+000  3.6416672e-001 -4.6790777e-002 -5.9233467e-002  3.7729030e-001  9.9747334e-001  3.6583232e-001 -6.9420449e-002  6.1933003e-003  2.4945964e-001  7.4025321e-001  4.6880002e-001  1.7726155e-001  3.4433534e-001  4.3927522e-001  4.0870734e-001  8.3004699e-001 -2.0805984e-001 -2.3412274e-001  3.8952080e-001  4.1158389e-001  1.0180152e-001  5.9870143e-001  4.2516663e-001  1.9300899e-001  1.0472552e+000  7.3285334e-001  7.7208520e-001 -1.1686132e-001  2.3444862e-001  8.0096190e-001  3.0236271e-001  5.3446994e-002  1.2248113e-001  1.2661535e-002  1.7408430e-001  7.8756563e-002  3.8626707e-001 -2.0287778e-002  1.3857459e-001  1.9188094e-001  4.0762258e-001 -2.6049054e-001 -1.9091090e-001  8.8527227e-001  1.4442140e-001  2.5125531e-001  6.3650037e-001  2.0878942e-001  2.8621927e-001 -2.9967162e-001  8.5240184e-001  1.3669814e+000  5.1972764e-001
 -9.1350556e-001  2.0055742e-001  2.3480556e-001 -4.1952735e-001  3.0570120e-001  3.9671034e-001  8.0360313e-001 -4.6061030e-001  3.8447613e-002  3.6135413e-001 -2.8646513e-001  4.7270482e-001  5.4542459e-001  2.5884442e-001  6.4110504e-002  4.6140898e-001 -7.7568466e-002  1.8640346e-001  4.1104904e-001 -1.2314995e-001  1.4784134e-001  6.2793751e-002 -8.0920734e-002 -5.0526060e-001  4.8632654e-001 -4.5177378e-001  8.3643603e-001  1.0684306e+000  1.3547826e+000  5.6427634e-001 -2.4758979e-001 -1.4844508e-001  1.4068948e+000  8.6064775e-001 -1.1522567e-002 -1.6156067e-001  5.9021915e-001  9.3165083e-001  6.1974661e-001  2.8903540e-001 -3.0817281e-001  1.0518325e-001  1.6233825e-001  6.8092875e-001 -4.7058773e-001  4.4508250e-001 -1.5219172e-001  4.1321962e-001 -4.2026378e-001  3.9914619e-002  4.4674491e-002 -4.0846761e-001  5.4225760e-001 -1.5465354e-001  1.8700002e-001 -2.7208975e-001  4.2617715e-001  5.1617116e-001 -4.9011151e-002  7.0351911e-001  2.2964362e-001  6.0859905e-001 -1.2211295e+000  4.1836955e-002  4.4641576e-002  1.3773142e-001
 -1.3616358e+000 -3.8613587e-001  1.2671791e+000 -4.9906469e-001 -1.7394794e-001  9.4414426e-002  3.2360020e-001 -4.4740253e-001 -5.6492410e-002  5.7277874e-002 -4.4493249e-001  2.6109847e-002  4.8363485e-001 -2.0929795e-002  1.6676666e-001  4.3237516e-001 -5.5746275e-001  4.1478976e-001 -1.4905306e-001 -2.1532598e-001 -9.6017433e-001 -4.2231676e-001  8.7189028e-001  1.0313351e-001 -7.5099109e-002  1.4155341e-001  4.4896387e-001  9.9931758e-001  1.1328263e+000  2.4604433e-001 -4.7118974e-001 -3.6775381e-001 -3.8039642e-001 -9.7672952e-002 -4.3818743e-001 -1.9963198e-001  9.5808931e-001  4.9966271e-001  6.1068787e-001  2.8363717e-001  1.7358463e-001 -1.5851414e-001 -1.7067800e-002  2.5261687e-001 -1.3913019e-001  7.3977709e-002 -2.1281660e-001 -8.4632888e-001 -3.0187645e-001 -3.2048940e-001  4.4591249e-001  2.7551110e-001 -1.4464390e-001 -1.2290031e-001  2.2045528e-001 -4.0947320e-001 -3.0102394e-001 -9.3599932e-001 -3.9293826e-001  7.2902307e-001 -4.6341091e-002 -5.2423551e-001 -1.2816214e-001 -9.7333576e-002 -7.6897823e-001 -4.9686964e-001
  4.3754391e-001 -3.7952050e-002  1.4257282e+000  9.8173687e-001  3.7914915e-001  1.9141797e-001  3.4286247e-002 -5.3970488e-001  7.5371083e-002  1.7687475e-001 -2.2547203e-002 -2.4368705e-001  3.8545671e-001  9.5115368e-002 -1.0724771e-001  1.3743131e-001 -4.6760843e-001  2.6880942e-001  5.4233528e-001 -1.7783816e-002  3.5321888e-001  1.9967029e-001 -5.5384708e-001  1.3303150e-001  9.1931748e-002  3.6948465e-001  5.7944707e-001  6.7589108e-001  1.2570625e-001  1.8994297e-001 -1.5755931e-001 -2.3292532e-001  2.6392119e-001  2.7970407e-002 -2.6900177e-001 -1.8500046e-001 -2.1507254e-001 -2.4213092e-001  2.6850926e-001  1.4912083e-001  2.9942342e-001 -8.0785383e-002 -2.1066559e-001  7.3307945e-002  2.0627769e-002  1.0968405e+000 -5.2820190e-001  3.4170799e-001 -9.2291707e-002 -3.5558071e-001  3.3196936e-001  5.4851048e-001  1.2904344e-002  6.3252716e-001 -4.7575758e-001  1.6197529e-001  2.5328280e-001  1.2280441e-001 -3.4005749e-001  4.0577358e-003 -6.3275637e-003  1.3605771e-001 -1.2273719e-001  9.8564171e-001 -5.3440883e-001 -8.6412476e-003
 -7.0260250e-001  1.1623412e-001 -8.3059935e-001  9.1068109e-001  6.1479231e-001  1.0293099e+000 -2.7879464e-002 -1.3767828e-002 -2.3292419e-001  1.6952841e-001  8.3072457e-001  1.6959639e-001 -1.3403394e-001  8.6080201e-001  1.3107745e-001  2.9191788e-001  3.0868433e-001  1.7511096e+000  5.9794328e-001  5.5291484e-001  8.6264615e-003  8.4106848e-001  1.2870535e+000  4.4127731e-001  5.8687995e-001  6.9425577e-001  2.9861971e-001  1.2842232e-001  2.4856758e-001  5.3673116e-001  9.4426447e-002 -3.6141180e-002  1.3383453e+000  9.6256112e-001  2.0502422e-001  3.5039563e-001  6.6915356e-001 -2.5616943e-002 -2.0545728e-001  2.6293643e-001  8.8898033e-001  4.0400787e-001  1.0983418e+000  1.6958659e+000  9.2311621e-001  1.3299010e-001  2.1612927e-001  1.1421625e-001  4.6018224e-001 -3.1655865e-001  2.3545080e-002 -3.9801526e-001  1.3886588e+000  1.2150161e+000  9.2571269e-001 -2.2346689e-001  7.6661602e-001  3.0382461e-001 -3.4515342e-001  8.2268596e-001  1.8433774e+000  2.4016230e-001  1.9701816e+000 -1.7462711e-001 -5.6373989e-001 -4.7726627e-001
  6.2714887e-001 -2.0726237e-001 -1.3933374e-001  3.9420791e-001 -3.0346677e-002  9.5067379e-001 -1.0344294e-001  4.3872911e-002 -9.4332869e-002  2.7203365e-001  3.9971061e-001  1.0433373e+000  6.7167355e-002 -1.7083064e-001 -2.0545532e-001 -3.3553016e-002 -5.9602929e-001  9.3563100e-001  6.3001909e-001  6.6955087e-001  6.2101465e-001  5.8541669e-001  4.2723740e-001  3.8432936e-001  2.8801850e-001 -4.1795047e-002  7.9541257e-001  8.3614886e-001  9.6470469e-001  1.1253803e+000 -5.4450167e-001 -1.6645471e-003  6.7248481e-001  7.0005397e-002 -2.5354451e-001 -5.7383866e-001  7.5979406e-001  4.0607941e-001  3.0725374e-001  2.2250341e-001  2.9772749e-002 -7.4112475e-002  7.5795033e-002  1.0061317e-001  3.3353624e-001  8.6044784e-001 -5.7014720e-002  4.3618217e-001  4.6715787e-001 -1.7599074e-001  2.1744388e-003 -1.5482031e-001  2.9077336e-001 -5.3568529e-001 -4.2919313e-001 -7.1116638e-002 -2.1657911e-001  1.8062299e-001  1.2846098e-001  2.2830918e-001  1.1118904e+000  2.6294362e-001  8.2741124e-001  6.2194644e-001 -7.1144153e-001 -3.4719324e-001
  2.6551973e+000  1.2496688e-001  8.7954996e-001  5.7209364e-001  5.7814496e-001  3.0705456e-001 -4.8805731e-003  5.2776030e-001  2.0091247e-001  1.7333743e-001  5.4968542e-001 -5.2346711e-001 -2.2140745e-001  3.9389047e-002  5.2564422e-001  3.5499115e-001  5.2301168e-001  1.2473767e+000  4.5708958e-001  1.2311297e+000  1.0432127e+000  1.0222421e-001  5.9365742e-002  5.6494639e-002  2.4594518e-001 -1.5414165e-001  1.3371404e+000  8.3406504e-001  1.1800717e+000  9.7421649e-002  8.4736964e-001  6.9656892e-001  8.0059148e-001  5.2359798e-001  4.6450033e-001  1.9997463e-001 -7.1820568e-001  6.4757434e-001  4.7062140e-001  7.9562606e-002 -4.8122748e-001  3.9454264e-002  4.5989827e-001  6.4842768e-001  3.0697326e-002  2.4087321e-001  1.3283102e+000  2.1348052e-001  5.5573828e-001  3.7101907e-001  7.6091339e-001  7.1209439e-001  6.3597906e-001 -2.0650621e-001 -4.3826951e-001  7.4836799e-001  5.7138309e-002  1.0578407e-003  8.0991627e-001  1.8649108e-001  9.0767030e-001  5.0182156e-001  4.5599652e-001  1.5494505e+000  3.1691356e-001  2.6859348e-001
 -5.3079073e-001 -2.5271695e-001 -7.2349269e-001  1.1634984e-001  8.2671407e-002 -3.5157216e-001  2.6236834e-002  3.8334589e-001  1.3514539e-001  8.8581725e-002 -3.2085040e-001 -5.8514491e-001 -3.9445849e-001  1.5959592e-002  1.9572190e-001  8.7485009e-003  5.3734223e-001 -3.7602114e-001  1.2030101e-001  5.7838470e-001 -1.8424879e-001 -2.6673848e-001  6.3901027e-001 -1.9387744e-001  2.2162797e-002 -2.2200951e-001  2.1108177e-001 -5.1097183e-001 -2.3748961e-001 -7.7516180e-001  3.7837298e-001  2.2005652e-001 -1.3112381e-002  3.9688718e-001  2.6296996e-001  3.2123878e-001 -7.8267238e-001 -2.6027771e-001 -4.3004100e-001 -2.0028193e-001 -6.9663226e-001  1.0275132e-001 -1.0790981e+000 -2.8305598e-001 -3.1155889e-001 -9.1652434e-001  3.5121366e-001 -6.2249414e-001 -7.4989465e-001 -1.0089121e-001 -3.0912221e-001  7.2314509e-002 -2.4352549e-001 -9.0696464e-001 -6.5466331e-001  3.2135785e-001 -2.4361488e-001 -1.8089700e-001  4.4342377e-001 -6.7559423e-002  4.6620526e-001 -6.0404107e-001 -5.8122156e-001  4.1661705e-001 -1.7564576e-001 -1.2038000e+000
  1.2546717e+000  9.6722394e-001 -7.3542866e-001  1.4001360e+000  7.3886897e-001 -1.0924970e-001  1.0372136e+000  5.8958838e-001  1.1273275e-001  1.8245686e-002  3.3969657e-001  1.6561618e-001 -8.9929268e-002  5.6608267e-001 -1.2295893e-001  1.3408596e-001  4.7225724e-001  8.0375418e-001  4.8079647e-001  3.9502581e-001  4.9527881e-001  2.0842423e-001  7.0745181e-001  2.7770469e-001  2.4203342e-001  1.7611929e-001  1.0795601e+000  9.7643566e-001  6.6989131e-001 -6.9172039e-001  1.5869452e-001  6.7289274e-002 -8.9834537e-002 -4.7384056e-001  1.7281679e-001  2.2609190e-003 -8.6557118e-002  1.6632078e-001  6.0176330e-001 -1.0061079e-001  2.2661581e-001  1.5007913e-001  6.3543596e-001  1.1347037e+000  5.9418986e-001  6.2090860e-001  8.8479755e-002  3.1243122e-001 -2.1991765e-002 -8.8006501e-002 -1.1819143e-001 -3.3579087e-001  4.3874850e-001 -1.6972718e-001 -1.0463206e+000  4.4018433e-001 -1.1183850e-001  3.3393493e-001  1.1175567e-001 -3.4259723e-001  1.2696073e+000  1.1659613e-001  1.8477551e-001  3.0370905e-001 -4.3461196e-001 -2.6443382e-001
 -6.4894029e-001  2.7822325e-001 -1.4099456e+000 -1.9315953e-001  5.2188757e-001  5.7248266e-002  4.4083481e-001  5.0062563e-001  2.2880475e-001  1.3863774e-001  5.0106754e-001 -7.3200426e-003 -3.0734993e-002  2.0729244e-001  4.6674399e-001  8.6495323e-002  9.1250812e-001 -4.1485031e-001  1.6608208e-001  9.1393410e-001  2.3996055e-001  9.0665590e-001 -2.8154351e-001  1.7724356e-001  1.6362244e-001  2.7598780e-002  6.1929019e-002 -4.0992082e-001  9.5372049e-002  3.8876777e-001  4.6534071e-001  2.3796957e-001  1.3138610e+000  2.9907607e-001  4.4676274e-001  1.1053962e-001  1.1278828e-001  7.4932448e-002 -3.2764308e-001  1.8468021e-001  5.4428345e-001  3.3803018e-001  3.4557503e-001  5.5150010e-001  4.9405890e-001 -2.2966951e-001  3.3968222e-001 -2.2756787e-001 -3.5238893e-001 -1.0190669e-002 -1.4497284e-001  2.0734812e-001  2.4783722e-001  1.8842709e-001 -5.1132024e-001  4.1375193e-001  3.0996011e-001  1.9791790e-001  3.2628434e-001 -1.6349123e-001  6.1745165e-001  1.7655989e-001 -3.8102080e-001 -7.9817881e-002 -3.4773612e-001  6.0297462e-001
 -1.0161745e+000 -2.0388491e-001  7.0520968e-002  8.1998084e-001 -4.2196056e-001 -1.4087525e-001 -2.0128607e-001 -1.4430793e-001 -3.3609552e-003 -3.0317899e-001 -5.1013365e-001 -1.3343909e+000 -6.1576200e-001 -1.1555441e-001  2.0796122e-002  9.0571595e-002  2.2487420e-001 -1.4646980e+000 -1.3534139e+000  9.4769880e-002 -1.0163626e+000 -6.5211415e-003 -8.6946789e-001  5.2315512e-002 -3.0659677e-001  8.5642185e-001 -9.1607112e-001 -6.3863997e-001 -2.5060954e-001  6.3440630e-001  1.4785755e-001  7.7343754e-002 -6.4527147e-001 -5.6291176e-001  7.9474501e-002  4.6571228e-001  3.4104012e-001 -2.9580998e-001 -2.6529126e-001 -6.8251569e-001  4.8679266e-001  4.4525717e-001 -1.5046988e-001 -6.9070061e-001  1.7679266e-001  6.5027226e-001  1.0861960e-001 -8.3180229e-001 -3.1932934e-001  5.4375139e-001 -4.4878069e-001  5.3496228e-002  2.1785334e-001 -2.0375822e-001  6.7219022e-001 -4.1813593e-001 -2.8736100e-001 -7.7549332e-002 -3.2140279e-001 -7.1607037e-001 -7.6499829e-002 -6.7957245e-001  8.2997137e-001 -1.1370561e+000  7.1611469e-001  3.2832568e-002
 -7.0485037e-001  4.2063084e-001 -5.5152836e-001  3.0080669e-001 -1.5710388e-001 -1.3951844e+000  7.4169990e-002 -2.3693016e-001 -4.1563783e-002  1.1964062e-001 -1.5182076e-001 -3.0300246e-001 -4.0331160e-003  2.8577621e-002 -2.0045843e-001 -3.8298658e-001  3.7620992e-001 -1.5054956e-001 -4.0528070e-001 -8.2128011e-002 -3.3512515e-001  1.3153132e-001 -7.8180335e-001 -2.6181678e-001 -3.2791701e-001  3.4385553e-001 -8.8331311e-001 -1.4003712e+000 -7.2165288e-001 -4.2420244e-002 -5.1572842e-002 -1.2059348e-001 -1.1134788e+000 -1.0583672e+000  4.9479063e-001 -1.8674355e-001 -2.2701644e-001 -7.5524692e-003 -6.3260222e-001 -5.5634441e-001  7.0495209e-001 -1.6587850e-001 -4.8478141e-001 -5.6490687e-001  1.7511981e-001  2.7286951e-001  2.9371055e-002 -5.1809618e-001  2.5402385e-001  3.8704323e-001 -6.2770547e-001 -3.1412594e-001 -3.6070079e-001 -7.2325815e-001  1.3195978e+000 -7.3455083e-002  5.5411229e-002 -2.5287328e-001 -5.0489601e-001 -1.2466828e-001 -8.3388366e-001 -4.5764712e-001 -3.3570973e-002 -5.2565542e-001 -2.0575178e-001 -7.0440300e-001
 -9.4070038e-002 -1.2109165e-001  2.0010286e-001 -5.9391417e-002 -1.3661358e-001 -4.5039901e-001  5.3845879e-001  3.1355731e-001 -2.4895573e-001 -3.7869996e-001 -4.8350828e-001 -4.0134707e-001 -1.5624915e-001  2.6670647e-001 -2.5603851e-001 -3.8057406e-001  1.5381643e-001 -3.5360401e-001 -2.1321581e-001  1.0028649e-001 -4.4166254e-001  1.5391468e-002 -6.8061906e-001  6.5873261e-001 -5.2356240e-001  1.6818724e-001  1.2084629e-001 -1.5645358e-001 -5.9908922e-002 -1.7487354e-001  4.1170303e-001  3.7570322e-001 -1.8119507e+000 -1.5498894e+000  5.0594772e-001  6.9291255e-001 -3.9891669e-001  1.0989468e-001  7.7201571e-001  2.0672017e-001 -4.4706549e-001 -1.0193502e-001  3.1034378e-001 -1.2351695e+000 -7.6011994e-002  3.8176552e-002 -3.2729223e-001 -6.2977660e-001  3.6913532e-001  2.1251632e-001 -3.7407159e-001 -5.1229689e-001  7.6724414e-002 -3.7825850e-002  1.2331204e+000 -3.3526683e-002  2.4347933e-001 -4.4456061e-001  2.1609117e-001  6.5891199e-001 -1.7286798e+000 -5.0659640e-001  6.0324050e-001  5.2481496e-001  6.9095205e-003  2.3055179e-001
 -1.0414922e-001  1.8905133e-001 -1.5744803e+000  3.1756809e-001  4.8878610e-001 -6.7723813e-001  3.6314182e-002  5.6987045e-001  5.2591174e-001 -1.9405522e-001 -3.3361463e-001 -1.5817890e-001  8.2251683e-002 -9.7426840e-002  1.0946766e-001 -2.1832601e-001  3.2035661e-001 -1.7322616e-001  7.5123281e-001  4.4333736e-001  8.4083232e-002  1.1453693e+000  4.0257176e-001  1.2577781e+000 -4.6510168e-001  9.8194848e-001 -4.1021316e-001 -6.7252130e-001 -7.2437468e-001 -8.2104527e-001  2.9169648e-002  1.1905040e-001 -1.0884386e+000 -3.1007376e-001  2.8857770e-001 -6.2033137e-002 -3.6923119e-001 -3.2677735e-001 -4.7649975e-001 -2.9716105e-001  2.8511767e-001 -6.3379157e-001  1.3308523e-001 -1.1893900e+000  5.9288836e-001 -8.0887256e-001  2.9682495e-001  3.0881371e-001  5.8762851e-002 -1.5834608e-001 -4.0182198e-001 -8.3172311e-001 -1.2180861e-001 -3.6489040e-001 -4.9620835e-001 -5.5484691e-001 -2.0299909e-002  6.6864239e-002  5.8624116e-001  4.5375021e-001 -1.9280322e+000  6.4841165e-001  1.0389344e+000 -4.7551003e-001  2.8707941e-001  9.6320220e-001
  3.2623932e-001  4.1756231e-001  9.9294803e-002 -3.5386961e-001  4.9275812e-001  7.9798510e-001 -2.6053557e-001  1.3153038e-001  7.5308028e-002  7.0569355e-003 -1.5281817e-001  3.4453537e-001  3.5915829e-001 -2.2299786e-002  1.5415506e-001  7.4748325e-002 -4.5484883e-001  8.1529220e-001  4.8537531e-001  6.3958760e-001 -3.7543132e-002  3.6689292e-001  4.4292731e-001  8.5804487e-001 -1.6073971e-002  8.5786610e-001  2.8020196e-001  3.5458963e-001  1.3025494e-001 -1.9840354e-001 -8.2872164e-002 -2.7840569e-001 -2.7736105e-001 -1.8772758e-001 -4.5677942e-001 -2.9816620e-001 -2.6129216e-002  3.6204856e-001  2.1398010e-001  4.5606047e-001  6.6589337e-001  3.1002078e-001  1.0566661e+000  7.6947267e-001  6.5355401e-001 -5.0055636e-001  6.7743187e-001  6.8018165e-001 -2.0295753e-001  6.3632382e-002 -1.1105753e-001 -1.7412039e-001 -4.7677152e-001  3.9340651e-001 -4.7011394e-001  2.8647531e-001 -1.2755431e-001  9.1531440e-001  2.0935226e-001  5.0883210e-001 -1.0601089e+000  7.3390867e-001 -8.7866533e-002  9.6722068e-002  6.3677646e-001 -2.9375708e-002
 -2.1364951e-001 -2.3626688e-001 -1.4010413e-001 -1.9691673e+000 -3.2121220e-001 -3.6812988e-001 -9.2227867e-001  3.1281123e-001  9.7464274e-002 -7.5185447e-001  3.8259892e-001 -4.4329873e-001 -5.4162642e-001 -1.2915219e-001 -1.5663833e-001 -2.6194751e-002 -5.2830477e-001  5.7074102e-001 -2.0467555e-002  5.3546324e-001  1.4323135e-002  2.2429843e-001  1.0745920e+000  9.5237970e-001 -2.2111618e-001 -3.5768017e-001  8.3684645e-001  7.0357971e-001  8.0424679e-001  2.0549408e-001 -4.2793237e-001 -4.1980491e-001  5.1734658e-001  7.2822984e-001 -4.1181142e-001 -7.1438591e-001 -1.6600182e-001  5.5937792e-001  9.3919260e-001  7.6022643e-001 -5.1878506e-002 -2.4153040e-001 -1.5856802e-001  1.0616535e+000  4.2643136e-001 -9.3777669e-002  8.0513376e-001 -1.7092929e-001 -3.6283706e-002 -2.6037130e-002  4.0506884e-001  5.9207339e-001 -2.8253169e-001 -3.9186631e-001 -9.0569337e-001 -2.8611770e-001 -8.0888241e-001  2.5544795e-001  4.3939363e-001  2.5953431e-001  1.0197254e+000  9.7646393e-004 -1.3070133e+000 -1.6187390e+000  1.6594694e-001  6.5609809e-001
 -8.1449136e-001 -1.9329921e-001  1.7637448e-001  6.4808046e-001 -7.5629621e-001 -4.2680176e-001 -9.7073843e-001 -6.9828784e-001 -4.3451825e-001 -1.2225686e+000 -4.7129459e-001 -7.7926730e-001 -5.5279404e-001 -3.1777211e-001 -5.3562145e-001 -7.9395124e-001 -6.8584385e-001 -2.6754188e-001  1.6059561e-001 -6.2969869e-001 -3.1367999e-001  1.0273324e-001  6.8144017e-001  1.7235524e-001 -1.5421283e-001  6.0472885e-001 -5.1997148e-001  3.5892801e-001  2.8840758e-001  4.1672498e-001 -1.0436737e+000 -8.2973764e-001 -9.2039180e-001 -6.9207232e-001 -7.3012402e-001 -6.6819482e-001 -1.6495667e-001 -8.2960907e-002  5.9150794e-001 -1.5359454e-001  5.4220977e-001  2.1032986e-001 -2.3097520e-001  6.6173682e-001  4.9804188e-003 -1.5085396e-001 -2.8583970e-001 -3.9458787e-001 -5.8673815e-001 -4.6832675e-001 -6.4620252e-002  1.1250906e-001  1.9840875e-001 -8.2565834e-002 -2.3113243e-001 -3.7507841e-001 -7.1911970e-001 -7.3989525e-002 -1.6994160e-001 -5.8916447e-001  5.3259818e-001 -6.0372669e-001  7.0742415e-001 -8.1764360e-001 -1.0735354e+000 -1.1079490e+000
 -2.2581724e-001 -9.1005054e-001 -1.3003974e+000 -4.4647593e-001 -3.6026185e-001 -1.5763868e+000 -1.8640209e-001 -4.9309782e-001  2.2350442e-001 -4.8674913e-001 -5.1764404e-001  3.1596001e-002 -2.0141507e-001 -2.2334866e-001 -5.6564495e-001 -7.2194554e-001 -7.2784579e-001 -3.4560600e-001 -4.6850574e-001 -4.7689066e-001 -7.8385008e-001 -3.7742181e-001 -3.3099129e-001  3.5455349e-001 -8.2437325e-002  3.0199315e-001 -1.2854034e-001  4.0125645e-001  4.4172651e-001 -4.6330594e-001  1.3540736e-001 -3.3524662e-001  2.2698947e-001  9.8676843e-002 -2.8793348e-001 -2.1876012e-001 -1.6552565e-001 -5.8177464e-002  7.7845367e-001 -1.0598173e-001  5.8758004e-001  1.6352213e-001  4.0743058e-001  1.6733083e-001 -3.0056351e-001 -1.0225215e+000 -3.0507260e-001 -4.1689382e-001 -2.7137917e-002 -3.0766595e-001 -6.1184496e-001 -9.0218916e-001  1.8552590e-001 -5.7246353e-003  1.4887859e+000 -5.2239101e-001 -3.2307335e-001 -7.6829420e-001 -1.7772991e-002  1.3266524e-001 -1.4714228e+000 -1.6407019e-001  8.1931352e-001 -1.1855528e+000 -4.9374678e-001  2.5664062e-001
  1.0352104e+000 -9.3738261e-002 -3.5090236e-001  6.1031598e-002 -1.7809443e-002  1.6537277e-001  5.7862893e-002  5.8458646e-001  4.5873799e-002  6.8812186e-002  7.8857741e-001 -8.7994980e-001 -8.6987128e-002  1.1567731e-001  5.8426187e-002 -2.0089981e-001 -1.3326945e-001  7.8386333e-001  5.1036315e-001  6.8540554e-001  1.2371078e+000  1.2122752e+000  1.1835063e-001  6.4850781e-001  1.2407660e-002  7.9200562e-001  5.3084564e-001  1.4160364e+000  1.2885307e+000 -6.5281571e-001  5.4470317e-001  2.4462923e-001 -3.5287822e-004  4.0835053e-002 -3.8861965e-001  1.5374572e-001 -2.4946905e-001  4.9724607e-001  8.5383637e-001  3.9761096e-001  7.8187137e-001 -3.4933409e-001  5.4032872e-001  6.9233069e-002  1.8971063e-001 -4.2630257e-001  9.3826719e-001  3.1685021e-001  3.7640161e-001 -1.0744676e-001  1.3272926e-001  1.8846033e-001 -1.7602546e-001 -1.0440071e-001 -6.9794663e-001 -2.0219441e-001 -4.3598235e-001  7.6991333e-001  6.1619249e-001  5.1911512e-001 -5.5689313e-001  1.3018499e-001 -1.1163751e-001 -2.6938287e-001  2.9034623e-001  1.3411603e+000
  2.8135411e-001 -5.0150266e-002 -8.5241983e-001 -2.5054717e-001 -6.1595390e-002 -4.2685723e-001  3.1577998e-001  3.4828565e-001 -1.1092806e-001  1.7301970e-001  1.0493045e-001  4.3667157e-001 -2.1365267e-001  1.2048229e-001  1.7665268e-001  1.6709475e-001  5.3452657e-001  3.0612443e-001 -6.2214338e-002  3.1584067e-001  2.1002233e-002 -1.2277401e-001  2.8121311e-001  2.5961399e-001  5.2081616e-001  6.6311559e-001  3.1787769e-001  9.4055125e-001  5.7530440e-001 -5.2763288e-001 -1.8323832e-001  2.1300560e-001  6.2014792e-001  2.3333980e-001 -4.1371296e-001  1.5484228e-001 -6.4324352e-001  4.2613730e-001  6.7683855e-001  1.3272202e-001  6.1333121e-002  3.1064194e-001  4.0626042e-001  2.7956719e-001  1.7040025e-002 -3.1340343e-001  2.6081187e-001 -1.0858571e-001  6.7353273e-001  5.4914023e-001  2.7558450e-001  7.4059488e-002  1.4471116e-001  6.7511934e-003 -3.8927362e-001  8.9179817e-002 -2.4684050e-001  3.4294027e-002  3.3453828e-002  4.3602621e-001  2.6622682e-001 -3.8086474e-001  1.1302509e-001 -1.6621962e-001 -1.6405022e-001  3.9450740e-001
 -1.0822491e+000 -1.7198599e-001  3.7689502e-001 -5.9051684e-001  1.1930845e-001  4.1531284e-001  6.3432420e-001  6.1394430e-002 -2.2210112e-001  1.6465985e-002 -3.6336738e-001  2.3056948e-001 -2.0759307e-001  2.4382708e-002  9.5782690e-001  4.5758308e-001 -7.8182307e-001  3.8078952e-001  2.7681949e-001  3.9709068e-001  3.9341966e-001  1.7063119e-001  1.5374916e-001  8.8416626e-001  1.6308637e-001  4.4364688e-001  6.2639649e-001  7.4256520e-001  5.8822612e-001 -3.7896654e-002  3.8964614e-001 -1.2792644e-001 -5.8934493e-001 -7.4127924e-001 -1.3280142e-001 -7.0919949e-002 -3.3272943e-001  4.1952336e-001  5.3028758e-001  3.0076044e-001 -5.5777537e-002  1.2833397e-002 -8.9606820e-002  2.7616838e-001 -1.2662777e-001  1.9288999e-001  3.4033903e-001  3.4736632e-001  3.9366890e-001  6.3808541e-002  3.6789713e-002  3.1269895e-002  1.5952395e-001 -1.8304745e-001 -1.6453938e-001 -5.3742245e-001 -5.5518124e-001 -3.6768252e-001 -5.6095786e-001  7.1320984e-001  3.2433714e-001  7.1040096e-001 -1.2617259e+000 -2.0860006e-001 -2.5099666e-001  2.9807172e-001
  9.2130467e-001 -1.5791647e-001  2.5306021e-002 -2.2756488e-002 -1.5050023e-001  1.1667589e+000 -2.4345286e-001 -1.7230076e-001 -6.7993988e-001 -2.5571570e-001  1.9318107e-001  6.3086845e-001 -4.7397581e-001  3.3577286e-001  8.8362541e-001  5.6700938e-001  9.2550743e-002  5.7798342e-001  1.3816076e-001  4.2694096e-001  2.1356715e-001  4.1746193e-001  7.0248569e-001 -6.4823688e-002  2.3249486e-001 -3.1052294e-001  1.2829453e-004  3.8485983e-001  1.6425817e-003 -8.1352506e-001  9.5578601e-002 -9.6021959e-001 -3.4827426e-001 -4.5839465e-001 -3.0740062e-001 -4.0150960e-001 -4.8986509e-001 -5.9282745e-001  1.7662167e-001 -1.0808879e-001 -6.9374580e-001  3.1518722e-001 -3.4596089e-001  5.1460363e-001 -3.1443302e-001  7.5850883e-002  8.5070579e-001  2.6455741e-001  8.4365278e-001  3.2541364e-001  3.6730580e-001  4.1983443e-002  6.3386616e-003 -1.2898407e-001 -6.2117907e-001  2.0025837e-001 -5.1360257e-001  2.0717154e-001 -5.0655870e-001  2.2252809e-001 -1.7320953e-002 -2.6067299e-001 -3.5634489e-001 -6.7855025e-001  5.5901856e-002  1.3345707e-001
 -3.0700637e-001 -4.0059348e-002  9.3474049e-001 -5.4773497e-002  4.7261023e-002  1.5910537e+000  1.0929621e-001 -1.6001547e-001 -2.1978239e-001 -2.8869168e-001  4.0810141e-001 -2.3074009e-001 -3.8983972e-001  1.5376344e-001  1.1587478e+000  5.2370524e-001  4.7185581e-002  4.6784927e-001  1.8996682e-001  1.1220009e+000  4.2135031e-001  8.4887770e-002  1.1434995e+000  4.9604316e-001  3.9549484e-001  4.9658555e-001 -2.8404579e-001 -1.2684304e+000 -1.3590213e+000 -5.9119588e-001 -3.2352908e-001 -6.8367239e-001  3.8600431e-001  3.2912042e-001 -4.8224486e-001 -4.9310821e-001 -2.4071961e-001 -8.1883710e-001 -1.3101411e+000 -4.8043343e-001 -2.0135758e-001  5.0417482e-001  3.8539017e-001  5.7749706e-001  2.8856161e-001  3.1249522e-001  1.6269392e+000  2.0754536e-002 -3.0424524e-001  6.8512684e-001  4.1098990e-003  9.6728972e-002  1.3037938e-001  1.1967024e-001 -6.5299698e-001  2.7811611e-001 -5.5050529e-001 -4.9501309e-001 -5.0876104e-001 -2.1499515e-001  1.3101289e+000  1.3582311e-001 -2.0511402e-001 -5.4631670e-001  4.1139341e-001  8.8209547e-001
 -1.9393679e-003 -1.7755085e-001  6.7880840e-001  1.7057090e+000 -3.7324557e-001  1.0202257e-001 -1.3551027e-002 -4.9200023e-001 -1.4964985e-001  5.8633124e-002 -5.1897584e-001  8.4658631e-001  4.8547396e-001  6.2143361e-001  1.4368107e-001  3.5217354e-002  4.0507291e-001 -3.6471436e-001  4.6790267e-001 -2.5939916e-001 -7.5082522e-001 -1.3699303e-003  6.4407801e-001 -2.4410671e-001  6.9874086e-001  1.6823213e-001 -1.1477346e+000 -7.0527826e-001 -4.6602080e-001  1.6249122e-001  2.6718207e-001  1.2705234e-001  3.0378887e-001  5.9418577e-001  3.5297344e-001  9.9810100e-001 -2.0184523e-001 -3.5522374e-001 -1.0553937e-001  1.5389076e-001  5.5189868e-001  9.0206878e-001  1.4534469e+000  9.8175282e-001 -1.4006121e-002  1.0104102e-001  3.4909308e-001  5.7607763e-001  1.0991087e+000  1.0162044e+000 -5.3546698e-002 -6.1424263e-001 -2.7367588e-001  5.4705571e-001  1.2404829e+000  2.3760739e-001  6.1462878e-001 -4.2261942e-001 -5.5566737e-001  4.5984058e-001 -4.9578767e-001  6.5024848e-002  1.5281655e+000  4.7301111e-001 -1.6193489e-001 -1.3747154e+000
  3.3818917e-001 -1.7559339e-001  2.1209908e-001 -4.4448943e-002 -3.6796484e-002 -7.5295732e-001  1.7286023e-001  6.7556423e-002 -2.4057042e-001  4.2921532e-001 -2.1723555e-001  4.5328582e-001  6.3051357e-002  1.4220452e-001 -8.6073482e-002  1.5599023e-001 -2.4091255e-001  2.0409572e-001  4.7166045e-001  4.0641023e-001 -4.4781503e-001  1.2274248e-002 -6.6727141e-001  2.9868192e-001  4.2712633e-002  6.9422423e-001 -4.0742966e-001 -2.0447303e-001  8.4226319e-002 -5.5058515e-001  3.3693742e-001  3.9365886e-001  2.3640895e-002  2.0039026e-001  5.7025816e-001  9.6102968e-001 -3.5677617e-001  6.0522678e-001  3.8614056e-001  1.4744575e-001  3.2674622e-001  1.6996814e-001  7.9085843e-001 -4.3306901e-001  6.0744179e-002  2.9463001e-001  8.6046005e-001  5.7826657e-001  7.1778057e-001  6.0961302e-001  7.0004890e-002 -7.6282655e-001  1.2075262e-001  2.6592949e-001  8.7935486e-001 -4.2743972e-001  2.2100478e-001  3.8565160e-001 -1.4702234e-001  1.2287626e-001 -5.8375235e-001  4.5339918e-001 -2.1781273e-002  9.0831541e-001  4.1332653e-001 -3.5353158e-001
  2.5037298e-001 -5.7407951e-001  5.3709143e-001  5.6536530e-001 -2.0344660e-001 -1.7714908e-001  1.3818386e-001 -1.9785694e-001 -2.4468349e-001 -2.4525216e-001 -3.5866659e-001 -2.5748069e-002 -4.7546444e-002 -1.2607344e-001  1.5550114e-001  2.6230380e-001  7.6034067e-002  7.8801733e-001 -1.4730627e-001  2.9644497e-001 -4.4623402e-001 -1.3246464e-001 -1.1031881e+000 -2.6014935e-001 -1.0809018e-001  2.1941286e-001  3.6338609e-001  9.0597576e-001  7.0672544e-001 -4.1256081e-001  7.4588048e-001  1.1005736e+000 -8.0640812e-001 -3.3022276e-001  8.8985261e-001  1.1319981e+000 -8.8116241e-001  5.1458158e-001  8.2988436e-001  1.0366315e+000 -2.7103922e-001  3.4139169e-001  9.0529804e-002 -2.4890821e-001  1.4656228e-001  4.8451635e-001  9.4864889e-001  8.9705610e-001  4.7318292e-001 -2.9483826e-001 -1.0639901e-002 -4.9337434e-001 -4.6685329e-002 -8.4930386e-002  7.0016489e-001 -8.0487099e-002  4.1925209e-001 -4.6329904e-002 -2.3092460e-001 -5.5289578e-001 -6.4094932e-001  6.6039256e-002  1.2601842e+000 -4.0857129e-001  2.5437197e-001  1.0716523e-001
 -2.1384887e-001 -4.8544974e-001 -7.9520057e-001  5.8476314e-001 -5.2602732e-001  2.8819411e-001  1.2375378e-001  4.9915553e-001 -5.2188320e-001 -1.9264171e-001 -1.1546181e-001  5.4141824e-001  4.9414558e-001  2.3948822e-001 -2.0727907e-001 -3.8654489e-001  6.3909471e-001 -5.6010869e-002 -6.1687350e-001  6.2430668e-001  5.3135513e-001 -1.3999695e-001 -7.6635125e-002  5.1021079e-001  7.4233030e-002  3.7131229e-002  8.9689319e-001  6.8370388e-001  3.6975314e-001 -4.4347814e-001 -7.8078193e-002  4.6283820e-001 -6.9389513e-001 -6.3097514e-001  6.3463451e-001  3.7597520e-001 -9.8865326e-001  1.0811799e+000  9.0963948e-001  1.2763027e+000  5.3850837e-001  6.2275675e-001  3.8791524e-001 -2.3962182e-001  4.0376370e-001  1.1131616e+000  8.6351331e-001  5.5472841e-001  8.0012360e-001  4.0706724e-001 -2.0525934e-001 -5.0348569e-001 -9.7623145e-002  4.3145845e-002  1.1586812e+000  2.9136869e-001  4.4579753e-001 -5.3839779e-002  3.5879799e-001 -1.4306456e-001 -4.2857469e-002 -7.0018990e-001  1.0467908e+000  2.7167651e-001 -4.6636929e-001  3.3889220e-001
  4.3236122e-001 -6.1842718e-001  2.8018945e-001 -2.3532017e-002  2.1693234e-001  1.6890050e-001  3.2488085e-001  1.6480178e-001  2.2872176e-001 -4.6828089e-002  4.7597958e-002 -2.6708894e-002 -1.8103542e-001 -1.5387613e-001 -5.4836426e-001 -7.9655605e-001  4.9748739e-004  7.6839245e-001  5.0818779e-001  1.5828694e-001  9.2167435e-001 -7.8892672e-002 -2.9061205e-001  2.1989958e-001  3.2054504e-002  1.7848440e-001  3.8334834e-001  1.2507925e+000  8.1599321e-001 -1.1787588e+000 -1.0043044e+000 -4.3603218e-001 -9.8740132e-001 -8.6379257e-002 -5.0949079e-001 -1.5758833e+000 -4.2199710e-001  4.8952006e-001  6.3517798e-001  1.1489988e-001 -1.7614757e-001 -3.4204078e-001  3.7809459e-001 -5.2777074e-001  4.3245234e-002  8.1492795e-002  2.0668758e-001  7.1430154e-001  5.1851743e-001 -2.1730923e-002 -2.8446731e-001 -7.3060931e-001 -4.2347231e-001  1.7881977e-002  7.4878421e-001  4.2486133e-001 -2.7240817e-001  6.0209227e-001  1.6862146e-001 -6.3801196e-001 -7.8626559e-002 -9.1320003e-001 -7.0414838e-001  4.1472266e-001 -1.2238443e+000  6.6239893e-001
  5.2878366e-001 -2.0115228e-001  4.7400322e-001  1.3353444e+000  3.9608778e-001 -1.7865097e-001  9.9001073e-001  6.7394776e-001  4.6984398e-001  2.2420122e-001  2.1635471e-002 -4.2231970e-001  3.9363888e-001  2.6800285e-002 -8.9923636e-001 -4.6683478e-001  3.6676439e-001 -3.3225069e-001  2.4918418e-002  2.1632901e-001  5.7838657e-001 -5.9622158e-002  4.1223693e-001  3.3382734e-001  5.0692872e-001 -3.0572437e-002  4.6778995e-001  4.2970290e-001  4.4537100e-001  2.7723565e-002 -9.2482821e-001 -5.6021216e-001  2.8920923e-001 -3.2181006e-001 -3.4846143e-001 -5.7787472e-001  2.9204246e-001 -9.9114216e-002 -4.2599408e-001 -5.9452075e-001 -5.2550254e-002  3.1399703e-001  8.7704610e-002 -4.7028761e-001  3.3546913e-002  3.8198732e-001  2.1129683e-001  3.1975008e-001  2.2876934e-001  4.3907948e-001 -9.6336116e-002 -3.3150977e-001  3.5714300e-001  6.0195528e-001  2.5041431e-001  4.2032117e-001 -1.1691156e-001  3.1381292e-001  6.3092335e-001  1.3530557e-001 -4.4087790e-001 -1.2999978e-001 -3.1858174e-001  3.8540710e-001 -2.9787838e-001 -4.5592491e-001
  1.3273317e+000  1.7499676e-001 -7.3208300e-003 -5.5800107e-001 -5.1202970e-002 -4.4491608e-001 -3.6526581e-001  4.3187098e-001  2.7248921e-001  2.8052959e-001  3.5102042e-001  8.3578656e-002  7.0283670e-001 -1.0731609e-001 -1.9109093e-001  3.2254013e-001  2.3472778e-001  2.2593870e-001  5.5863001e-001  2.9828791e-001  3.2863653e-001  3.3383017e-001  3.7897693e-001  4.3821731e-001  1.7622069e-001  2.3751717e-001  8.3437263e-002 -5.2297628e-002  4.4965903e-001  7.7519618e-001 -2.2066031e-001  2.2163441e-001  2.8305287e-001  2.0278230e-001  1.0588274e-001  1.4553822e-001  7.2957875e-001  2.5828594e-001  8.1036008e-001  1.8256438e-001  9.7489718e-002  1.4931521e-001 -3.6563381e-001 -4.4318635e-001  2.6606487e-001  6.1127922e-001 -1.5936125e-001  3.7034123e-001  5.0143038e-001  7.3320644e-001  5.0807120e-001  2.5704997e-001  7.3183368e-002  7.2857377e-001  2.1097758e-001  2.9084188e-001  4.6779386e-001  2.2219090e-001  3.4350237e-001 -1.5276567e-001  3.3848934e-001 -2.5286423e-001  2.0456890e-001 -1.9091431e-001 -4.0594566e-001 -1.7639364e-001
 -3.1836663e-001 -4.6187927e-001 -1.3153190e+000 -5.9550521e-001  2.8591523e-001 -1.1733634e+000 -6.7118275e-001  2.0041232e-001  3.7560028e-001 -1.2822567e-001  1.4900107e+000 -4.7818929e-001 -5.3818468e-002 -6.0118526e-001 -9.3079806e-001 -1.3630992e-001 -1.0622091e-002  8.4369331e-001  7.5960976e-001 -4.4221937e-001  8.2413528e-001  6.8902116e-001  2.8099147e-001 -2.0879219e-001  2.7255059e-002 -2.7519843e-001 -2.4047627e-001 -2.6156325e-001  1.7219746e-003 -7.6771525e-002 -7.1458421e-001 -2.6765530e-001  6.4013678e-001  5.6902862e-001 -5.0178624e-001 -1.1048963e+000  1.4223646e+000 -2.5253928e-001 -9.1911275e-001 -6.2655756e-001 -7.2227941e-001 -4.9444461e-001 -4.2374023e-001  1.0515544e+000  1.0552005e-001 -2.1908195e-001 -9.2716348e-001  3.0915791e-002 -1.0697255e-001  1.0848792e-001 -7.4504952e-003 -3.8082240e-001 -9.4841481e-001 -4.7055173e-001 -1.6281727e+000  5.3892620e-001 -2.6095492e-001  4.9792376e-001 -4.5364570e-001 -2.9650533e-001  3.7222830e-001 -2.3809371e-001 -1.4211047e+000 -6.9963251e-001 -9.8646512e-001  8.4480066e-001
 -9.0001862e-001 -2.5623555e-001 -2.9318825e-001 -2.3475986e-001 -4.3369081e-001  3.1200501e-002 -5.6351394e-001 -1.9056429e-001 -3.2041691e-001  6.9475220e-002  3.3138167e-001 -6.7231698e-002  1.8640276e-001  1.4598783e-001 -9.7790487e-002  2.6316277e-001  6.1723050e-002  2.6092613e-001  1.2827687e-001 -3.3619889e-001  1.9227074e-001 -1.3983505e-002  1.1274687e-001 -2.1723212e-001  9.9520255e-002 -5.6154933e-001 -6.8542964e-001 -4.8041224e-001 -3.3927462e-001  5.1039681e-001 -4.0936605e-001 -2.9353888e-001  8.9812290e-001  5.8595801e-001 -1.1456154e-001 -6.3877929e-001  9.3679640e-001 -1.9654925e-001 -7.0084455e-001 -4.8972653e-001  4.7791807e-001 -8.1696791e-002  1.2107398e-001  5.2028969e-001 -3.8159641e-001 -4.7188761e-002 -8.1654500e-002 -6.9818010e-001 -1.1998336e+000 -1.0986126e-001 -4.9008056e-002 -8.2480187e-001 -1.1626543e-003  2.2624639e-001 -1.2525395e+000 -2.4815016e-001  7.6415627e-002 -1.1874543e-001 -2.5265556e-001 -5.4417447e-001  6.3114423e-001  1.2217286e-001 -9.7768722e-002  3.9660652e-001 -1.4436410e-001  4.8725851e-001
 -4.8738285e-001 -4.3924456e-001 -1.1966704e-002 -3.5662176e-001  3.4898080e-001 -1.2758482e+000 -3.5057403e-001 -2.0608657e-001  1.0870231e-001  2.6146297e-001 -5.2588681e-001  3.8122778e-001  4.6421674e-001 -1.3831699e-001  7.2540598e-002  1.9597362e-001  6.6308888e-002 -9.1748569e-001 -6.0128510e-001  2.0940122e-001  1.1240611e-001  2.1583923e-002 -7.6716583e-001  4.2268919e-001  2.1121126e-001 -8.9909850e-002 -1.0252796e+000 -1.0667230e+000 -1.3902595e+000  7.8955821e-001  1.1186142e-001  5.8944273e-001  3.5572372e-001  6.8203068e-001  5.0052633e-001  6.8838578e-001  6.9011005e-001 -1.2364890e+000 -7.5711181e-001 -2.1703898e-001  2.0002838e-001  1.7826899e-001  5.9600363e-001 -2.3059755e-001 -1.4931097e-001 -1.7088240e-001 -2.1901391e-002  3.2731138e-001 -4.8932622e-001  3.8787247e-001  1.2724799e-001  3.2002002e-001 -8.2081685e-002  1.0000535e+000 -2.2370435e-001  9.2882180e-002  2.5143426e-001  3.6848734e-001  2.6197466e-002 -4.5534290e-001 -6.0520678e-001  4.4650290e-001  2.2372102e-001  5.0836594e-001  2.7123623e-001 -1.9628858e-001
  2.2664992e-002  5.7315204e-002  4.6998786e-001  5.7627513e-002  3.4597624e-001 -1.0492271e-001 -5.7148002e-001 -2.6033640e-001 -1.6516889e-001 -5.4396875e-001 -2.7484261e-001 -1.0809150e+000 -2.3338929e-001  2.3582795e-002  2.0929289e-001  3.5308354e-001 -5.2704604e-001 -3.3459833e-001 -6.7981063e-001 -3.2122434e-001 -5.8313854e-001  4.1947348e-001  6.7025433e-001  4.4677358e-001 -7.2101900e-003 -5.5756101e-001 -1.6224995e+000 -1.8082607e+000 -1.9616869e+000  4.2979842e-001 -9.2161121e-002 -4.9597745e-001  7.6990277e-001  3.4301570e-001  1.2757131e-001  4.9350556e-001 -1.7879746e-001 -9.2970134e-001 -1.2053132e+000 -4.3155806e-001 -8.3301514e-001  3.8391477e-002  6.1907927e-002  1.1520702e+000 -8.4348160e-004 -2.5241053e-001 -5.6425092e-001  3.7493736e-002  1.3688678e-001  3.7216656e-001 -3.0205480e-001 -7.5878918e-001 -5.8004611e-001  3.3902928e-001 -1.9462830e-001 -9.2690730e-002  1.9992806e-001  1.1300497e-001 -5.9979594e-001 -9.7685980e-001 -1.8219932e+000  3.8417134e-001 -3.7002938e-001 -8.2819672e-002  4.0089902e-001 -2.3540429e-001
  1.3715406e+000 -2.4918236e-002 -3.5882613e-001 -5.0742292e-002  1.8365075e-001  5.6679860e-001 -3.7044795e-001 -3.0754256e-001 -8.2527297e-002 -1.7813031e-001 -9.0892255e-001  4.5036448e-002 -7.3361799e-001  2.8171175e-001  8.1229300e-001  5.0689125e-001  2.9482912e-002  7.6813740e-002 -1.1059946e-001  2.5873954e-001 -6.1995099e-002 -1.1969324e-001 -2.4723855e-001 -5.7722539e-001  2.5287817e-001 -4.7599961e-001 -2.0690590e-001 -1.9539757e-001 -8.0152963e-001  3.5906383e-001 -8.8976819e-002 -5.6936040e-001 -5.7275290e-001 -1.2794938e-001  3.3684639e-002  2.3933410e-001  4.8273829e-002 -3.7410110e-001 -8.3194031e-001  4.5169518e-001  8.1567027e-001  1.0619554e+000  3.3737287e-001 -1.6015212e-001  2.1838912e-001  3.7290022e-002  8.5570969e-001  3.4870020e-001  7.6566352e-001  9.9947758e-001  3.3952654e-001 -7.7644890e-002  4.6012487e-001  6.3313070e-001  1.4649160e+000  5.6037884e-003  4.6062239e-001 -3.4673068e-001 -1.3713208e-001 -2.0193747e-002 -1.0852765e-001  9.4202441e-002  9.0991844e-001  6.9130854e-001  1.1432279e+000  6.9210156e-001
  7.2628284e-001  5.3808199e-001  8.5848999e-001  9.0241671e-001  6.2445669e-001 -6.8655163e-001 -4.7809254e-001 -2.5384172e-002  1.5381123e-001  1.1380524e-001  1.7490762e-001 -9.6487654e-001 -3.4634247e-001 -4.2586389e-001  4.0007999e-001  1.9720367e-001  4.5418202e-001  7.8857805e-002 -4.7039332e-001  9.0740696e-002  4.2080051e-001  3.2288927e-001 -8.9608126e-001  1.0062072e+000 -3.4360485e-001  1.6788270e+000 -5.8809827e-001 -9.1069699e-001 -2.5595328e-001  9.0948696e-002 -5.4291747e-002 -5.9695139e-002 -5.5190181e-001 -2.4804463e-002  2.9318161e-002  2.5797603e-001 -2.4100721e-001  2.4387924e-001  1.6170252e-001 -5.9651455e-001  3.5717607e-001  4.4026928e-001  1.4733373e+000 -1.0083745e+000  4.8566619e-001  8.5114741e-002 -9.8792405e-002 -1.1481280e-001  2.2521104e-001  7.1430478e-001  3.9773617e-001  2.4704670e-001  3.1672348e-002  3.0146531e-001  9.2658062e-001  6.8781532e-002  4.6740733e-002  3.1857463e-001  2.5988025e-001 -5.0594958e-001 -2.3070339e-001 -2.8687376e-002  1.6693961e+000  7.1822694e-002  2.9217278e-001 -2.2810529e-001
 -1.8397736e+000 -3.5869680e-001 -9.8539541e-001  8.8242335e-003  1.2813541e-001 -2.0779771e-001 -8.8821029e-002 -1.0445121e-001  4.2815971e-002 -1.0721590e-001  2.4857220e-001 -2.2420838e-001  1.2804538e-001 -4.2746451e-001 -6.0887152e-001 -4.0561976e-001  7.4762937e-001  5.0266735e-002 -4.1371066e-001 -2.0089278e-001  2.9137306e-002 -3.2907543e-001 -1.0014995e+000  3.1780513e-001 -1.0368149e-001 -2.6509867e-001  5.1339509e-001  8.4223650e-001  6.5168370e-001 -1.3925584e-001 -7.3882677e-001 -3.7122382e-001 -7.7641810e-001 -5.4669474e-001 -1.5640407e-001 -7.2474485e-001 -2.4489790e-001 -1.7631356e-001 -5.3383754e-001 -1.1174620e-001 -5.5051652e-001 -3.0186417e-001 -3.4139694e-001 -2.5658865e-001 -2.4082292e-001  3.5429422e-001 -8.1679158e-001 -3.7896276e-001  1.2868004e-001 -2.5770615e-002 -1.2040682e-001  7.1647738e-002 -3.2300780e-001  4.7926212e-001  9.4774428e-001 -2.6091367e-001 -1.6459715e-001  3.2146463e-001  4.0353120e-001 -7.1526510e-001  7.1894133e-002 -8.3028064e-002 -1.5325414e-001 -6.0124023e-001 -6.4867188e-001 -1.5685465e-001
  2.8976532e-001  5.2357886e-002  4.7025673e-001  8.4535405e-001  3.4589820e-001  9.5427488e-002  4.8692120e-001  2.6438297e-001 -2.2232100e-002  2.4878433e-001  1.1025282e-001  8.5403926e-003  2.5892079e-001  3.7347052e-001 -4.0314256e-001  1.1122066e-001  1.0710208e-001 -1.5267709e-001 -1.0095042e-001 -2.0407063e-001 -6.9347072e-002 -3.4236504e-001 -2.7760764e-001 -1.2645528e+000  1.1836062e-002 -5.6133210e-001  7.9373911e-001  1.1281755e+000  1.0616749e+000  6.8397712e-001  5.7525672e-001 -1.4033997e-001 -2.3894837e-001 -1.0070418e-001 -3.1815103e-003  5.6341886e-001  4.6338184e-001  6.0146628e-001  1.1123877e+000  4.3160975e-001 -2.2770621e-001 -1.5792257e-001 -6.7578582e-001  5.9909068e-001 -7.3769963e-001  2.3442880e-001 -1.2595396e-001 -7.5536910e-002 -1.3818198e-001  3.4553887e-001 -1.2378399e-002 -3.5935706e-001  3.5825908e-002  2.8708535e-002  4.0819273e-001  8.1239658e-001  2.4566547e-001 -1.3520867e-001  6.8314442e-001 -3.5745569e-001  2.9629533e-001 -2.7659257e-001  3.2848695e-001 -3.0743997e-001  2.9919051e-001  1.6489139e-001
  1.3334013e-001  1.6839341e-001 -8.2452796e-001  1.1786056e+000 -4.1566655e-001  2.8740358e-001 -2.0625123e-001 -3.0917559e-001  1.8394665e-001  1.2686107e-001  2.1946899e-001  9.8693754e-001  2.1259663e-001  2.4253628e-001 -3.2661921e-001  1.9335136e-002  1.7327032e-001  1.9981852e-001 -1.7746987e-001 -5.1636222e-001  4.8142999e-001 -9.1308399e-001 -1.0347902e-002 -1.6970838e-001  1.3223472e-001 -7.0171269e-001  1.2631492e-002 -2.5586960e-001 -1.2935591e-001  3.5993449e-001  1.4759796e-001  2.5993829e-001  6.7124131e-001  2.4080029e-001  3.7261165e-001 -8.6612313e-002  2.1416572e-001 -5.6723198e-002  1.8965456e-001 -6.5702727e-002  8.3243341e-002  2.5924483e-001 -5.6378939e-001  3.9936962e-001 -4.0579474e-001  8.2626592e-001 -9.7764365e-001 -9.6232408e-001 -8.4423874e-001  1.4451218e-001  1.5914736e-001 -1.8756178e-002 -2.5706003e-001  7.3313344e-002  4.6145879e-001  5.7179740e-001  1.6760987e-001 -5.1031337e-001 -2.6701888e-001 -1.0744819e-001  2.7380265e-001 -9.3416180e-002  7.0634490e-001 -5.6467891e-001 -1.0500113e+000  2.8244805e-001
  4.5627754e-001 -2.6690120e-001 -4.2866762e-001  5.9332310e-001 -3.8628064e-001  3.7060344e-001 -6.5336599e-001 -6.1503956e-001 -2.5621986e-001  3.1160874e-001  1.4462597e-001  4.9351641e-001  5.1107834e-001 -3.6213817e-001 -7.0747033e-001  2.0916152e-002  2.9649964e-001 -2.7868025e-003  5.7295796e-001 -5.5132583e-001  3.0180377e-001  4.5101391e-001 -6.4117379e-001 -2.8816187e-001  3.3604633e-001 -1.9187906e-001 -1.3980520e-001 -2.9074754e-001 -4.1604931e-001  1.5764178e-001  1.3753936e-001  5.1992809e-001  2.6692468e-001  5.8862854e-001  2.3520971e-001 -1.4562086e-003  5.1103866e-001 -2.9666581e-002 -4.7515640e-001 -4.7337949e-001  1.9310033e-001  6.1947623e-002 -5.3186401e-001 -1.2338399e-001  1.5922568e-001 -1.3053849e-001 -1.0427315e+000 -6.1979780e-001 -4.1955454e-001 -2.3845032e-001 -2.0607989e-001 -2.6748874e-001 -3.9988816e-001  9.6493715e-002 -1.1690361e+000  3.5497328e-002  1.9005976e-001 -3.8396191e-001 -5.8290041e-001 -3.2129020e-001  4.7572080e-001 -1.1482801e-001  6.3865436e-001 -6.8229262e-001  2.4490710e-001 -5.3605609e-001
 -2.2609015e-001  5.2500110e-001  4.4903557e-001  4.5930283e-001 -3.0078883e-001 -3.6433936e-001 -2.8370141e-001  4.1331587e-001 -1.8697528e-002  9.9142469e-002  6.9721929e-001 -3.5806213e-001  5.5571522e-001 -3.4768347e-001 -4.2593834e-001 -4.6480159e-001  8.0568333e-001  1.1669493e-001  5.5412390e-001  1.5076993e-001  5.3044027e-001  1.9233002e-001  1.6686346e-001 -7.8795168e-001  1.5761278e-001 -6.5093198e-002  4.0063486e-001 -3.1470591e-001  4.8117204e-002 -2.8883949e-001  7.2859104e-001  1.2912151e+000 -7.4248481e-002  5.2663895e-001  8.3454950e-001 -3.0580171e-002  3.5587977e-001  4.7983450e-001 -2.3577499e-001  2.7222444e-002  5.2396263e-001 -2.5601897e-001 -7.1871001e-001  9.0133030e-001  2.5603640e-001  2.1905137e-001 -3.2270788e-001 -3.7559135e-001 -5.3944802e-002 -1.3216397e-001 -4.4510503e-002 -1.5152536e-001 -1.8325265e-002 -7.7613018e-002 -8.0646699e-001  1.6888041e-001 -2.9352599e-002 -2.5296033e-001  3.0617844e-001  1.0701890e-001  6.2391762e-001 -4.3322519e-001 -1.7711923e-002 -1.5974830e-001  4.4874564e-001  3.6595011e-001
  7.6701516e-002 -1.8596336e-002 -3.0860891e-001  2.7450600e-001 -8.4107754e-002  2.0865590e-001 -8.2283811e-001 -2.2409936e-001 -3.3964249e-001  2.3169008e-001  2.3594485e-001  9.6823861e-001  3.8439913e-001  5.8563013e-002 -7.4879318e-001 -5.4625723e-001  1.6912219e-001  4.3047532e-002  2.7655812e-001 -4.5411372e-002  5.8674532e-001  4.2097355e-001 -1.7084077e-001 -8.4330197e-001  7.5641549e-002 -3.8158904e-001 -3.4522023e-002  2.3653483e-001  2.3342617e-001  7.5374083e-002  2.4676793e-001  9.3781469e-001 -4.1216353e-002 -2.0325778e-001  4.6873130e-001 -4.0414540e-001  5.5537635e-001  3.3483822e-001 -2.8064873e-001  3.2647608e-001  1.6621238e-001 -6.2236448e-001 -1.1557940e+000  1.8601805e-001  2.2261121e-003  1.9175261e+000 -8.5410210e-001 -1.7762083e-001 -4.0824577e-001 -7.4065301e-001 -4.0929445e-001 -2.2926134e-002  1.5194969e-002  1.6242348e-001 -1.0012603e+000  1.6066429e-001 -1.1970254e-003  2.7031167e-002  2.7795368e-001 -8.1886649e-001 -6.7603736e-001 -1.6314197e-001  6.3298363e-002 -1.3447134e+000  2.7735552e-001 -1.1250307e+000
 -4.7221031e-001 -4.2169693e-001 -9.9260917e-001  2.0646535e-001 -1.3240710e-001 -2.3771931e-001  2.2216353e-002 -6.8164309e-002 -3.0444469e-001  4.8903322e-001  5.9848023e-001  1.0529942e+000 -3.3304601e-002 -5.4137634e-001  4.1417547e-001  3.2836833e-001 -2.5015076e-001  4.1213230e-001  6.4843720e-001  4.7288776e-003  3.8860359e-001  2.7054420e-001 -4.2658904e-001 -1.1727634e+000  1.6680110e-001 -5.3076975e-001 -1.9891398e-001 -2.1309199e-001 -1.3655951e-001  2.0126544e-001  3.1795733e-001  3.7272634e-001  1.3480950e+000  8.4558915e-001 -1.8401987e-001 -8.0952371e-002 -4.9068168e-001 -3.2071873e-001 -7.6398596e-001 -3.1534018e-001 -4.2123181e-001 -5.6188593e-001 -6.8725316e-001 -3.0997183e-001 -3.5924959e-001  8.1560986e-001 -8.4728895e-001  1.6287857e-001  6.2775140e-001 -2.9843265e-001  1.0129095e-001  1.6126796e-001 -4.0767455e-001 -4.5197441e-001 -7.3471121e-001  1.3687388e-001 -1.3868657e-002 -6.0636247e-001  5.8555603e-002 -3.6994713e-001 -5.1046525e-001  3.9217197e-001 -7.8086515e-001  1.6755601e-001  3.5614489e-001  3.1153786e-001
 -1.5614651e-001  5.1200163e-001  4.6226644e-001  4.5057706e-001  5.1773800e-001 -1.2739833e-001  2.6164661e-001  5.1576621e-002  5.8802860e-001  4.5998032e-001  2.2206623e-001  2.2215081e-001  1.1129035e-001 -1.3006625e-001  9.7901270e-001  5.0693730e-001  3.7203362e-001  8.5461010e-002  1.1243187e-001 -4.3442053e-001 -5.1840421e-002 -3.2733639e-001 -6.4326763e-001 -5.6304701e-001  1.2686132e-001 -2.6477562e-001  3.4629706e-001  2.9849625e-001 -5.4277234e-001  3.9212027e-001  7.0253269e-002  1.9382919e-001  3.4677366e-001  6.2926145e-001  7.1413233e-002  9.8130784e-002  1.7010287e-001 -1.0149550e+000  2.2943067e-001  7.3686848e-001 -6.0677861e-001 -6.5633627e-001 -1.3390993e+000 -7.0472034e-001 -7.3385717e-001  8.9561830e-001 -1.1188261e+000 -2.5010658e-002 -4.5931303e-001 -4.8999302e-001 -6.8134355e-002  1.3328292e-001 -1.1515072e-001 -4.8712745e-001 -9.6423775e-001  4.4306845e-001  8.8419213e-004 -6.0644662e-001 -2.5236386e-001  2.1082368e-001  6.2576851e-001  1.5456813e-001 -2.8354132e-001  9.6299714e-002 -3.9188562e-001 -9.1415243e-002
 -9.8363761e-001  3.9915681e-001 -5.7325703e-001  1.3478682e+000 -5.1696468e-001  1.1366465e+000 -5.1364413e-002 -2.1246314e-001  1.1359237e-002  3.6703169e-001  2.4991621e-001 -4.3341921e-001  2.3120396e-001  2.2531564e-001  1.3771946e+000  5.7766394e-001  3.6206964e-001 -2.6334738e-001 -6.4648746e-001 -3.7238245e-001 -2.0257798e-001 -2.0279475e-001 -8.2249203e-001 -8.8025523e-001 -5.0074552e-002 -3.4474818e-002 -2.9238968e-001 -6.7400482e-001 -1.0459131e+000  3.8553980e-001  7.5010049e-001  2.0258935e-001  7.8066382e-001  5.7642775e-002 -1.0911384e-002  4.2997185e-001  2.0910144e-001 -1.0557792e+000 -6.4723110e-002  4.7014505e-001  3.1855287e-001 -6.3685763e-001 -7.9245908e-001 -3.2387135e-001 -8.5707992e-001 -1.6024463e-001 -4.7845074e-001 -1.2600762e+000 -2.3568954e-001  2.3452346e-001  4.1608719e-001  6.8695758e-001  1.5696491e-001  9.0985472e-002 -4.9076306e-001  3.5042873e-002  2.0166641e-001 -6.6515820e-001 -8.1642602e-002  1.4568566e-001  1.2312695e-001 -3.6783626e-001  1.0413863e+000 -4.7719037e-001 -1.7445155e-002 -2.7721431e-001
 -3.1676262e-001  5.6017671e-002  4.3242813e-001 -1.6022474e-001 -1.1415073e+000  2.0903575e-003 -4.0949229e-001 -4.3327797e-001  1.9706678e-001  3.5033362e-001  2.8465428e-001 -6.7189544e-001  5.9717543e-001  1.0086819e-001  1.3713804e-002  2.7992605e-002  7.1041911e-001 -1.0216583e+000 -2.8845694e-001  1.4048646e-001 -6.7902797e-001 -4.3241236e-001 -2.1334545e+000 -3.6750040e-001 -9.7641556e-002 -3.8709389e-001 -9.4025840e-001 -1.2717186e+000 -1.6246448e+000  1.1287368e-001  5.8323032e-001  4.0375271e-001 -5.7379969e-002 -3.0307889e-001  3.1639926e-001  8.0143900e-001  3.2807464e-001 -1.1238136e+000 -1.0903189e+000 -3.0766946e-001 -5.6058734e-001 -2.1521400e-001 -6.9812576e-001 -1.6371771e+000 -5.5963844e-001 -3.8006295e-001 -9.1645929e-002 -8.5994516e-001 -8.9516789e-001  5.1243062e-001  4.3701855e-002  2.7780285e-002 -1.1543551e-001  4.5102326e-001 -2.4931253e-001  3.0768452e-002  5.6853959e-001 -3.8372347e-002  5.1859691e-002 -2.6664108e-001 -7.5016516e-001 -4.4641800e-001  1.0523656e-001  2.3530798e-002 -3.0483333e-001 -3.7662451e-001
  1.6101364e+000  3.9083941e-001 -2.2904417e-002  3.5145181e-001 -6.6146169e-002  8.4692277e-001  2.5578812e-001  8.3533462e-001 -1.4716081e-002  6.5554333e-001  5.0383063e-001  1.3799439e-001  1.9218669e-001  4.4899346e-002 -3.0447829e-001 -5.8467370e-002  1.0800837e-001 -1.7569432e-003  4.1854002e-001  6.2980987e-001  8.9595228e-001  6.7101688e-001  8.4342843e-001  2.3300312e-001  4.6283976e-001  2.9602230e-001  9.5768799e-001  1.3618229e+000  1.1166506e+000  2.6746014e-001  4.0133597e-001  6.1469777e-001  1.4879222e-001 -1.0961274e-001  2.2153259e-001  6.0593799e-002  1.6228844e-002  1.2840867e+000  6.5860202e-001  7.0886736e-001  4.8125230e-001  9.9728100e-002  3.9955314e-001  3.5515983e-001  6.0413140e-001 -2.1136181e-001  3.2346642e-001  1.5087530e-001  1.4900368e-001  6.1019443e-001  7.1047187e-001  3.7937272e-001 -8.3931976e-002  4.6901497e-001  1.3326691e-001  2.1799035e-001  3.3835206e-001 -3.8554434e-001  9.7461411e-001  2.8087462e-001  4.7281519e-001  3.5051601e-001  1.0202054e+000  1.1907613e+000  3.5390297e-001  1.0897052e+000
 -2.1179997e-002  3.3741873e-001  6.0405629e-001  6.1840938e-001 -3.1110882e-001 -6.9094209e-001 -1.2461830e-001  2.3689787e-001  2.3535660e-001 -2.6489653e-001 -3.7681834e-001  9.1202497e-001  8.3739639e-002 -3.9558334e-001 -2.7180691e-002 -1.3325061e-001  7.1050093e-001  9.4803198e-002 -4.5671491e-002 -6.2358654e-002 -3.4452689e-001 -1.4140669e-001  1.1927688e+000 -1.3779936e-001  7.7108868e-002  3.0131213e-001 -1.1499659e+000 -2.4337396e-001 -6.0353806e-001  2.2442938e-002 -1.4394587e-001 -4.3987217e-002 -6.2096753e-001 -2.4758780e-001  9.2087638e-002  2.1094343e-002  3.3591098e-002 -3.1494760e-001 -1.5968181e-001 -8.9124267e-001  3.8820949e-001  2.6799759e-001 -2.2909054e-001 -3.5849357e-002  1.3584370e-002  3.7467385e-001  8.2808385e-003  5.3161694e-001  1.7067672e-001  7.0807558e-001  1.8514689e-001  1.8061921e-001  7.9254902e-002  6.1518053e-001  3.8341267e-002 -7.9638627e-002  6.7649832e-001  1.7187246e-001  5.1502577e-001 -3.2485552e-001 -1.7516653e+000 -2.7666119e-001  7.5394703e-001  8.1736626e-002  6.9833114e-001 -4.8841188e-001
  4.9321917e-001 -1.7144400e-001 -2.9832383e-002  3.6094003e-001  4.7411050e-001 -1.2212833e+000  3.0809015e-001  4.8271701e-001  4.5204244e-001 -8.7001933e-002  2.1171649e-001  3.4331504e-001 -4.4650847e-001 -6.9788955e-001  1.6683261e-001 -4.5100606e-001 -1.9462980e-001 -1.2703950e+000 -8.5712274e-002  1.5286283e-002  5.8516685e-001 -2.7560952e-001  6.1109494e-001  2.6240509e-001  3.8066513e-002 -2.4438901e-001 -4.9041873e-001 -9.0227341e-001 -8.5805343e-001 -2.8666953e-001 -4.4537836e-001 -4.5613470e-001 -2.6321637e-001 -3.4703578e-001 -6.2146165e-001 -5.0891391e-001 -4.3966436e-001 -6.6412513e-001 -1.1243558e+000 -2.4602133e-001  2.6445573e-001 -9.8379325e-002  8.8761728e-001 -6.0371353e-001  2.2532798e-001 -7.5866382e-001  7.3167601e-001  1.8828309e-001 -6.2768825e-001  3.4772111e-003 -1.2376642e-001  2.6705501e-001 -3.2222734e-001  4.7739743e-002 -5.2923721e-001 -7.5964425e-002 -1.6377966e-001  2.4091769e-001  6.7098385e-001  3.1151486e-001  5.4214874e-001 -1.6288754e-001 -6.6497422e-001 -4.5994027e-002 -1.2000064e+000  1.3331533e+000
  1.3636770e-001  1.7783263e-001  1.6685598e-001  3.9112413e-001 -3.5140102e-001  1.1286190e+000 -1.8188647e-001  1.2265075e-001  7.3769011e-001 -1.0000644e-001  1.0851275e-001 -1.2082269e+000  7.2094371e-002 -3.3539394e-001  3.9255599e-001  4.1208943e-001  8.9536377e-001  2.4224098e-001  8.0935393e-001  1.1448813e+000  1.2766938e+000  1.6201402e-001  1.3699394e-001  1.1092045e-001 -1.8892939e-002 -1.7041350e-002 -1.0055793e+000 -1.5138941e+000 -1.7036277e+000 -1.8957366e-001 -7.1473590e-002 -2.3941231e-001 -6.7902196e-001 -4.5978655e-001  1.5566373e-001 -9.2350024e-002 -4.7137191e-001 -1.4238083e+000 -1.5061246e+000 -6.3099588e-001 -2.6074660e-001  2.8373693e-003 -5.6261487e-001  5.6338884e-001  1.9049356e-001 -7.7767878e-001  1.1411958e+000  9.5402928e-001  4.1682508e-001  3.9014564e-001  7.9513379e-001  5.3022261e-001 -1.3522987e-001  5.0109795e-001 -1.1220997e-001  5.9885921e-001  3.3943346e-001  7.5147521e-001  2.6535472e-001  1.6561272e-001  4.7337455e-001  9.4114232e-002  2.8096620e-001 -7.5551755e-001  8.0299168e-001  1.7902829e+000
 -3.8057108e-001  4.3923405e-001  5.9590338e-001 -8.6506196e-001  2.3099049e-001  5.7176199e-001  2.6731038e-001  7.1153038e-001  1.4490388e-002  8.7022089e-002  6.6064373e-001 -2.8125549e-001  3.6293419e-002  3.6928849e-003  5.8938092e-001 -4.2301316e-002  2.9079575e-001  1.4642610e-001  1.0028484e+000  7.7700580e-001  1.1087575e+000  6.8968603e-001 -6.3145955e-001  2.7401247e-001 -1.3531469e-001  7.9444507e-002  3.7966526e-001  3.3747241e-001  3.2433848e-001 -5.4898889e-002  6.7240119e-001  1.0675346e+000 -3.1573087e-001 -1.7701266e-001  1.9192962e-001  1.0913692e+000 -3.0090783e-001  3.1889803e-001  9.2404887e-001  5.9419295e-001 -4.0991579e-001 -6.5887227e-001  3.0523050e-001 -6.6895126e-001  5.0709306e-001 -3.6996025e-001  9.7038411e-001  7.6773878e-001  5.7757454e-002 -6.8674647e-001  4.7827032e-001  1.1650623e+000  2.9137738e-001  1.3148443e-001 -2.9910431e-002  6.8481374e-001  7.3075335e-002  1.1313309e+000  1.2479382e+000  3.7045759e-001  1.1161513e+000  3.8954778e-001 -3.4654883e-001  2.9604291e-001  1.8277263e-001 -3.1895834e-001
  8.3831592e-001  3.1779027e-001  8.6055833e-001  1.0402021e-001  4.0923932e-001  7.1153198e-001 -2.8714841e-001  3.8387345e-001  1.8610706e-002 -1.9873138e-001 -3.4653678e-001 -8.8091458e-001  8.5471554e-003 -3.7682711e-001  1.5284045e-001  2.0017027e-001  3.2160151e-001  3.1094418e-001 -1.5098380e-001  3.6960004e-001  9.3245470e-002  1.7630648e-001 -1.4738925e-002 -8.4835451e-001 -3.7868771e-001 -3.0867282e-001  1.1867915e+000  5.4292567e-001  1.9599763e-001 -1.6803620e-001  5.3798061e-001  3.7734567e-001  3.1024655e-001 -8.3488956e-002 -1.0915481e-001 -3.4845674e-002 -3.6162684e-001 -1.4236853e-001  2.0344740e-001  5.2268767e-001 -5.2559838e-001 -5.3957820e-002  4.9683864e-001 -6.5888560e-001 -1.1049285e-001  7.4968586e-001  2.5999745e-001  1.8289261e-001  1.0987567e-001  3.9026339e-001  4.5050056e-001  8.0423607e-001 -1.6201864e-001  6.8545214e-002  6.5346949e-001  2.2757754e-001 -3.9320402e-001  3.6521492e-001  4.8489091e-001  3.3564358e-001  5.5791362e-001 -9.1462467e-002  9.5013203e-002  8.0537626e-001 -3.5361360e-002  5.0451471e-001
 -1.2519635e+000  2.1902455e-001 -4.6021681e-001 -1.1453128e+000 -2.8708911e-001  1.1677829e+000 -2.4201842e-001 -4.7460264e-001 -3.0483982e-001 -5.7496091e-002 -3.4725057e-002 -3.6850265e-001  7.7674454e-003 -1.2632110e-002 -4.4353077e-001 -3.3806818e-001  8.9689194e-001  4.5683801e-001  7.8490259e-001  8.7876863e-001  3.4122968e-001  7.0629393e-002  2.5269228e-001 -9.7883908e-001  2.2882390e-001 -1.1562569e+000 -1.2131043e+000 -1.6846793e+000 -2.0258483e+000  5.0301895e-002  2.6385029e-001  1.6419588e-001 -1.2857851e+000 -4.0765815e-001  3.3384446e-002 -2.1449112e-001  4.0384081e-001 -1.3936628e+000 -9.1273923e-001 -1.7135465e+000 -4.8701132e-001 -1.6796998e-002 -1.0875376e+000 -1.4231497e-002 -4.5262038e-001  5.7006614e-001  3.1934680e-001  9.2680896e-001 -1.2946720e-001  4.4364940e-001 -1.5419501e-001  6.3181054e-002  3.3080874e-002  5.1286189e-002 -2.2040752e-001  3.7224538e-002 -8.0020875e-002  1.0593183e-001 -5.4694612e-001  6.7699416e-001 -3.0086823e-001 -3.6199443e-002 -3.3017801e-001 -5.3751829e-001  2.4777949e-002  2.8952033e-001
 -2.1804080e+000  5.1693163e-001 -9.7944375e-001 -8.3761516e-001 -1.0539977e-001  3.5518312e-001  1.6698974e-001  1.1121825e-001 -1.4451556e-001 -2.9520173e-001  6.3282795e-001  6.7569890e-001  1.9149107e-001  5.9859589e-001  4.2375869e-001  3.2458889e-001  5.7654355e-001  1.2412201e+000  4.9579621e-001  8.2428533e-001  5.0310816e-001 -4.7532225e-001  1.4765496e+000 -1.3498306e+000 -2.1380679e-002 -5.7616944e-001 -1.0748464e+000 -9.2824820e-001 -8.7896028e-001  1.0200592e-001  6.7556052e-002 -5.1843793e-002  1.0049101e+000  5.6396568e-001  2.4230037e-002 -8.1023116e-002  8.0478873e-001 -9.3038231e-001 -6.7012797e-002 -7.4334765e-001 -3.4179912e-001 -1.8838759e-002 -1.2155189e+000  3.8238197e-001 -3.5412810e-001  3.7978995e-002  3.0119673e-001 -2.4425042e-002  4.4312956e-001  3.2442903e-001  1.0472347e-001  4.7651371e-001  5.2658444e-001  1.2975568e-001  1.0819575e+000  9.9619325e-002 -3.3469309e-002  4.3781509e-001 -2.1560378e-002  1.8952360e-001  1.1787290e+000  8.6765267e-002 -4.3171432e-001 -6.7607600e-001  1.2147743e+000 -5.5886115e-001
 -1.0049716e+000  5.6966108e-001 -5.5594135e-001  5.4020691e-001 -3.4782449e-002  1.1510775e-001 -2.0798703e-001 -3.5828081e-001  5.0754311e-001  9.9214532e-002 -2.2939101e-001 -5.1428573e-001  2.5867422e-001 -2.4820544e-002 -6.9464098e-003 -2.4357956e-001  8.7207867e-001  1.1259804e-001 -9.8030621e-001 -1.3348725e-002  2.7222731e-001 -1.2003618e-001  5.1633115e-001 -1.7196374e-001  2.8812195e-001  2.6206033e-001 -2.0098933e-002 -5.4247312e-001 -5.1936845e-001 -6.7560741e-001 -3.1381976e-001 -2.4294565e-001  1.8275880e-001 -7.5062199e-002 -2.3394869e-001 -5.6486577e-002  3.1914094e-001 -1.0498064e+000 -9.0053237e-001  1.7291879e-001  3.3361273e-001  2.5150391e-001  6.0856313e-001 -4.6191571e-001 -5.7141521e-002  9.5040618e-001 -5.0029102e-001 -9.5347280e-001 -6.4467785e-001  5.2053201e-001 -1.0488018e-001  2.2554372e-001  3.8609713e-001 -2.1728385e-001 -1.9306548e-001  3.7638078e-001  3.4871444e-001 -2.5486482e-001  5.9527845e-002 -1.2127938e-001  2.8466860e-001 -3.1866840e-001  6.6138679e-001 -1.8512675e-002  4.2630063e-001  7.9870213e-001
 -1.9784687e-002 -2.7946395e-001 -6.5013154e-001 -9.0243708e-001 -7.1620478e-001  5.1669783e-001 -3.9741929e-002 -6.1150417e-001 -4.4763279e-001  9.4778952e-002 -4.5355044e-001 -2.3961214e-001 -2.6145752e-001 -2.3514535e-001 -9.5894827e-003 -2.0105426e-002 -2.5061671e-002 -5.2080391e-002 -3.2666765e-001  1.9157983e-001 -7.6498636e-002 -3.7898257e-001 -2.4838587e-001 -1.0119658e+000 -2.8053347e-001 -9.2765183e-001 -6.7820349e-002  2.0745808e-001  4.8385343e-001 -1.9761913e-002 -6.9720087e-003  3.1692302e-001 -2.2441596e-001 -7.8040884e-001 -1.9730731e-001  3.3330078e-002 -1.1264124e+000  4.0599924e-001  2.9348850e-001 -3.9369541e-002 -9.3534786e-001 -6.1154859e-001 -6.9348261e-001  1.5198991e-001 -3.1035258e-001 -7.9106260e-002  5.9563411e-001  1.3202018e-001  4.8822367e-001 -7.5252749e-003 -4.6192083e-001 -3.5954031e-001  5.0042267e-002 -3.1970973e-001 -4.3934527e-001 -3.3401846e-001 -5.3883086e-001 -5.1617401e-001 -2.3714471e-002  4.3893938e-001  6.4110096e-001  2.6248282e-002 -1.2504177e+000 -2.4703014e-001  2.7516252e-001  5.3514077e-001
  8.7417967e-001 -2.1490340e-001 -6.1454634e-001 -6.4899261e-001 -2.0609007e-001 -7.8379439e-001 -6.6145496e-002 -7.0540005e-001 -2.5335364e-001 -3.1659794e-001 -5.3187283e-001  2.4135049e-002 -1.2387822e-001 -6.7812899e-001 -4.3253895e-001 -5.5777810e-001 -4.7656709e-001 -3.8460335e-001 -1.6450199e-001  6.0273806e-002  8.4256679e-002 -3.2610369e-001  4.1528627e-001 -1.0917665e-001  3.8637946e-002 -4.6480716e-001 -6.7410661e-001 -4.6672779e-001 -5.5184248e-001  1.9274575e-001 -1.0162332e+000 -7.5113464e-001 -5.4485397e-001 -4.0738678e-001 -7.7713937e-001 -1.0291270e+000  1.3200126e-001 -1.6910809e-001 -3.3596708e-001 -1.2213309e+000 -4.5959507e-001 -4.6466034e-001 -2.3714208e-001 -1.0219990e+000 -3.2199941e-001 -9.9857227e-002  1.7892807e-001  6.2458831e-002 -6.9425805e-001 -2.5813515e-001 -3.3523020e-001 -1.0557071e-001 -8.4524183e-001 -4.2154884e-001 -1.3856820e+000 -4.5240357e-001 -6.2933576e-002  4.2642947e-001 -1.1325356e-001  4.7018208e-001 -1.2796860e-001 -2.9236429e-001 -1.2983757e+000  5.7775179e-003  3.0681594e-001 -7.3339316e-001
  1.3907786e-001 -1.1307679e-001  7.0119865e-001 -1.0660826e+000 -2.4571748e-002  1.0873004e-001  4.8977259e-001  6.1305625e-001  1.7224142e-001  1.2003117e-001 -5.1247307e-001 -4.2413578e-001 -1.1979348e-001  3.4680691e-002 -3.4239413e-001 -2.5701964e-001  5.3071858e-002 -2.7443069e-001  9.3340651e-002  4.2364131e-001 -1.6125426e-001 -6.2845883e-001 -1.6401984e-001  4.2457471e-001  4.9351628e-002  1.2642633e-001 -8.4114805e-001 -7.8458673e-001 -7.5660077e-001 -2.9392946e-001 -5.6492501e-001 -5.2666530e-002 -1.4643761e+000 -7.2350199e-001  1.7619688e-001 -1.8680312e-001 -5.8374510e-001 -7.6302443e-001 -3.4750969e-001 -8.0904903e-001 -3.7252020e-001 -1.8579689e-002  5.4896311e-002  5.0681236e-002  2.5919213e-001 -8.6575324e-001  5.6771090e-001  7.6160078e-001  6.1200801e-001  4.2827333e-001 -7.3325876e-001 -5.8894794e-001 -1.8154346e-001 -4.0146306e-001  9.4768622e-001 -5.1190852e-002 -2.0628209e-002  2.3120968e-001  5.1609219e-001 -4.6417619e-001  2.1473924e-001  7.9259085e-002 -8.7049887e-001 -5.0014332e-001  4.1885328e-001 -8.6489785e-001
  7.1556677e-001 -9.3475585e-001  7.9396049e-001  8.6162345e-001 -3.6637656e-001  4.1992706e-002  3.0561861e-001  2.1973014e-002  5.4757373e-002  1.7394767e-001 -2.4756312e-001 -2.8883110e-002 -6.6501533e-001 -2.4107645e-001  5.1279125e-002 -2.3336759e-001 -1.4443163e-001 -2.5775895e-001 -5.3426916e-001 -2.2399259e-001  3.3336951e-001 -1.1781346e-001 -4.6204537e-001 -1.7157609e-001 -3.5923567e-001  5.5799640e-001 -9.7461415e-001 -6.6651640e-001 -6.3347586e-001 -2.8498439e-001 -1.2932736e+000 -9.1330737e-001 -6.4553607e-001 -1.1790259e+000 -8.9054716e-001 -1.3216423e+000 -4.0270611e-002 -1.0103060e+000 -7.2389108e-001 -7.0313996e-001 -6.1874520e-001 -5.5225644e-001 -7.7028476e-002 -3.8640640e-001 -5.0543699e-002 -1.4509811e-001 -2.9454955e-002  4.6883732e-001  8.1927470e-001 -2.0192486e-001 -5.6330556e-001 -4.2890251e-001  1.1197268e-001 -2.6822390e-001 -5.0063508e-002 -1.6732205e-001 -5.1541674e-001 -2.3921865e-001  2.1776855e-002 -8.4270960e-001 -6.1938132e-001 -1.7240806e-001 -1.1175832e+000  1.2721950e-001 -4.7428009e-001 -5.0804185e-001
 -1.3867003e+000  6.3888330e-001 -9.4746038e-001  6.3881849e-001 -2.7650698e-001  7.9129702e-001  3.2291280e-001 -8.2642719e-001 -4.0592718e-001 -1.4098996e-001 -5.3402339e-002  5.4704132e-001  5.9174233e-001 -2.9942604e-002 -4.3736160e-001  2.6250499e-001 -2.8069260e-001  2.1734161e-001  4.4157744e-001  2.5647985e-001  1.2428204e+000 -1.6495583e-001  4.0322002e-001 -5.1232845e-001  1.2289026e-001 -1.3626135e+000  3.2424682e-001 -4.7440500e-001 -4.9620848e-001  8.3823187e-001 -7.6751441e-002 -2.4996241e-001  5.0517175e-001  7.7220963e-001 -2.6376831e-001  3.5973345e-001  5.8888112e-001 -6.1721290e-001 -9.6287706e-001  8.1037279e-001 -2.0531371e-001  2.5939324e-001 -6.2279052e-001  6.4865382e-001  6.8350563e-001  1.8558006e+000  3.8387911e-001  1.3966313e+000  2.7443299e-002 -1.7211565e-001  1.1126246e-001  5.7747500e-002  9.9781787e-002  3.4334670e-002 -1.0606946e+000  8.0197077e-002 -2.1212603e-001  6.9029175e-001 -2.6673427e-001  1.0174495e-002  3.3404067e-001  8.1683272e-001  9.4425436e-002 -1.8029293e+000  1.0298462e+000  2.2626840e-001
 -6.2807132e-001 -2.9845393e-001  1.0307088e+000  9.0322807e-002  4.0968279e-001  1.1160894e-001  1.2347836e-001 -4.1384648e-001  6.8976481e-002  1.2244587e-001 -1.1309671e-001  3.8655056e-001  4.9838939e-001 -2.4059370e-001 -5.4861966e-002 -5.6816172e-002  4.7989182e-001 -1.6237190e-001  1.0278991e-003 -6.0344256e-001 -4.0926883e-002 -3.4115905e-001  3.6858249e-001  4.1359714e-002  4.7982268e-001 -1.9949100e-001  3.9261497e-001  6.3717422e-001 -8.7098302e-002  1.5603452e-001  1.1331932e+000  1.7786578e-001  5.9652639e-001  8.6005824e-001  2.2454515e-001  7.7240843e-001  4.3317979e-001 -1.5953646e-001 -2.7744690e-001  6.9144482e-001  2.2694787e-002  7.0622173e-001  6.7124742e-001  4.3548092e-001 -5.7893179e-002  2.6890628e-001  1.9874976e-001  2.0495357e-001  2.9077775e-001  2.3867082e-001 -8.9402828e-002 -5.4931240e-001 -3.1750755e-001  4.1450940e-001 -4.4317497e-001  6.8202906e-002  5.9627859e-001 -6.1041301e-002 -3.8609029e-001 -2.4788507e-001 -1.1644786e-001  1.4445318e-001  2.4370514e-001  2.9778308e-001 -3.2626567e-001  1.4493301e-001
  9.5154496e-001  6.5324944e-001  1.0349366e+000 -5.0107479e-001  8.8540270e-001 -4.7739173e-001  1.1562891e+000  2.1042191e-001  4.7692988e-001  7.3088556e-001 -3.7332025e-001  1.5130015e-001  4.8166004e-001  3.0509527e-001 -1.9301118e-001 -5.4489523e-001  6.0393896e-001 -2.9677479e-001 -4.0482426e-001  7.2860396e-001  2.6287292e-002  1.7462716e-001 -2.8829500e-001  3.4890103e-001  4.5261152e-001  9.5789822e-002 -6.6426729e-001 -4.6298090e-001 -3.0161164e-001 -3.5220401e-001  4.7497903e-001  7.2320181e-001 -4.2481909e-001  3.4786020e-001  3.4133870e-001  2.2181063e-001  3.4631229e-001 -3.1960586e-001 -9.0105025e-001 -7.5385321e-001  7.3587480e-002  3.5269903e-001  8.5175740e-001  5.5059374e-001 -2.5880388e-002  2.9451851e-001  6.1325812e-001  1.9640332e-001  5.1672956e-001  4.8881998e-001 -9.5516569e-002 -1.9939097e-001  3.4581103e-001  4.0485443e-002  5.4481792e-001 -2.1852812e-001  1.6310783e-001  6.3144745e-001  5.0644114e-001  3.1956788e-001 -7.5862718e-001  9.2322248e-001 -8.4774582e-001  2.8941692e-001  1.0838608e+000 -2.7158432e-001
 -4.4044355e-002  5.1253400e-001  1.2882010e+000 -4.8367745e-001  1.0867657e-001 -1.6040031e+000  8.6796371e-002 -6.4375874e-001 -1.0229515e-002  9.8352978e-002 -5.8860977e-001 -1.2603972e-001  4.1283438e-001 -9.6567530e-002 -4.4419026e-001 -1.2315355e-001 -4.8664638e-001 -4.7706557e-001  1.4363916e-001 -4.5937845e-003 -2.2804287e-001  1.1713664e-001 -1.1603957e-001  6.0971187e-001  2.5669404e-001 -7.0960552e-002 -3.4100354e-001  1.9985774e-001  2.3177371e-001 -7.0998207e-001  2.5271456e-001  7.2510025e-002 -1.2491585e-001  4.5637477e-001  3.0399743e-001  6.6524996e-001 -1.4582172e-001  4.1936774e-001  7.6632818e-001  4.8473522e-003 -1.4132980e-001  9.6686104e-002  7.1007899e-001 -3.5914461e-001 -5.9473165e-001  7.5702665e-001 -4.2003386e-002  1.8666402e-001 -4.3822031e-001  5.0325320e-001 -2.0473950e-001 -2.4906162e-001 -1.4022713e-001  4.7565274e-001  2.4376472e-001 -1.4278090e-001 -2.4034689e-001  4.0954090e-001 -6.6139900e-002  5.4376412e-001 -1.2424204e+000  6.2539008e-001 -4.2111812e-001  3.5722996e-001 -3.0522542e-002 -1.0302580e+000
 -5.3545418e-001  4.8909280e-001  1.8223911e+000 -8.7482800e-001 -3.2938007e-001 -4.5102874e-001 -5.3327553e-001 -5.0341255e-001 -2.5996273e-001  1.5795173e-001 -3.2523215e-001  1.9892219e-001  1.8037074e-001 -5.5229607e-001 -9.8170506e-001 -9.1142684e-001  3.2596944e-002 -2.8156978e-001  6.2009626e-002 -4.7213245e-001 -2.7718874e-001 -6.3900259e-002 -1.1547106e+000  7.2650786e-002 -2.3811501e-001 -2.6695073e-002 -4.3518596e-001 -7.1003855e-001 -4.2899452e-001 -1.0392558e+000  1.2422909e-001  5.1849741e-002 -6.1430842e-001 -6.9873532e-001 -1.5855605e-001  3.0569436e-001 -9.0410000e-001 -1.0859445e-001 -3.1984426e-001 -6.5481233e-001  1.6753497e-003 -5.6592946e-001  9.5103587e-002 -8.5422874e-001 -7.1794799e-002  5.1477301e-002 -2.5328724e-001 -4.5675289e-001 -2.8936350e-001 -1.4250575e-001 -9.9456088e-001 -1.0287860e+000 -8.2134891e-001 -2.3146693e-001 -2.4679162e-001 -4.1146408e-001 -1.5418368e-001 -5.5117208e-002 -8.8594393e-001 -2.8927169e-001 -1.5784704e+000  3.6456565e-001 -2.1614656e-001  3.1683910e-001 -3.0533216e-001 -1.3168901e+000
  3.2376914e-001  2.9017980e-002  1.0207650e+000 -6.0044738e-002 -1.5379897e-001 -6.9332947e-002 -3.7722094e-001 -4.0210286e-001  1.1155635e-001 -7.4877055e-004  2.0065294e-001 -6.4518176e-001  3.5829745e-001 -1.6190297e-001 -2.5683490e-001 -3.3377472e-001  2.1429539e-001 -4.5241545e-001 -2.4903675e-002 -3.0489283e-001  7.9718316e-001 -2.6108799e-001 -4.6580414e-001 -6.4463084e-001 -5.2576693e-002 -5.7206488e-001  7.1999945e-002 -1.0629717e+000 -1.0317866e+000 -7.8712075e-001 -1.1693189e-002 -3.6081751e-001  6.1338401e-001  3.7761671e-002 -5.0493585e-001 -5.9385623e-002 -3.3787097e-001 -7.7905470e-001 -9.4395906e-001 -5.0404434e-001 -3.7267938e-002 -3.2907884e-001  1.4200442e-001 -1.3114420e+000 -4.5308439e-001  6.6364143e-001 -7.9035888e-001  1.9468102e-001 -7.8755107e-001  1.8695094e-001 -8.4090649e-001 -9.9540704e-001  1.2302025e-001  3.1306685e-001  2.6440868e-001 -4.5137570e-002 -2.0676778e-001  1.2397281e-001 -8.3885356e-001 -3.3804208e-001 -1.2786764e+000 -5.3936069e-003 -3.4936546e-001  7.2867689e-001 -1.0785399e+000 -5.4281780e-001
 -3.9192965e-001  8.3214730e-002  2.4197371e-001 -6.2973436e-001 -7.5857691e-002 -1.5730688e+000 -2.9725151e-002  6.5680798e-001  4.1134939e-001  1.1002215e-001 -1.1816995e-001 -1.2540065e+000 -1.8911254e-001 -8.7109210e-001 -4.7367760e-002 -7.6403215e-001 -1.4333713e-001 -1.2038761e+000  1.6407243e-002 -2.3743068e-001  7.5949624e-001 -8.0208374e-002 -1.3000512e+000 -1.4193288e-001 -2.6159863e-001  2.2555575e-001  4.3225267e-001  7.8818239e-002  3.1682267e-001 -3.0171141e-001  5.0934166e-001  4.7581369e-001 -6.3667773e-001 -5.5529934e-001  2.2914911e-002 -3.2628717e-001 -3.3079780e-001  2.3736897e-001  2.6830469e-001 -2.3323033e-002 -7.2055851e-002 -2.9569838e-001 -6.4853544e-001 -6.0587365e-001 -2.9698683e-001 -1.5529456e+000 -6.6285082e-001 -9.4506092e-001 -7.2641279e-001 -5.2721062e-003 -1.9956551e-001 -7.1504636e-003 -4.6345255e-001 -2.4832742e-001  2.9227925e-002 -6.2284122e-001 -2.2834954e-001  7.3835705e-001 -4.9581632e-002 -4.9256037e-001 -4.1691113e-001 -4.3976098e-001 -2.7037182e-001  4.7059844e-001  2.5391612e-001  1.3371924e+000
 -4.5614788e-001 -6.1527732e-001  2.2034031e-001 -5.3502393e-001 -1.8690424e-001 -3.7999489e-001 -1.0781279e-001 -1.8818527e-001  2.4396093e-001 -1.0016018e-001 -1.5792383e-001  2.2682940e-001  6.6468840e-001 -1.0666038e-001  5.0836810e-002 -3.1473845e-001  5.9266719e-001 -5.6602620e-001  6.2396519e-002  5.2204180e-002  1.9391937e-001 -5.4346147e-001  1.4137291e-002 -4.3696612e-001 -1.9070065e-001 -5.6533157e-001 -9.2322527e-001  4.0418278e-001 -8.7561187e-001  4.5791524e-001  9.3965035e-002 -3.9645224e-003 -2.1552679e-002 -5.5151133e-001 -1.8566214e-001 -2.7909399e-001  2.0290557e-002 -5.2897824e-001  2.8942361e-001 -1.9427383e-001 -1.8693773e-001 -5.6066220e-001 -1.0486129e+000 -1.7689478e-001 -3.1043686e-001 -9.4608523e-001  5.3185549e-002  3.0877469e-001 -2.5013179e-001 -7.4266025e-002 -2.0969142e-001  1.0642609e-001  1.2582921e-001  7.0818658e-003 -2.6406719e-001 -4.6865286e-001 -2.1997683e-001 -1.6774957e-003 -3.9411609e-001 -7.9572920e-003 -4.4774146e-001 -1.1158969e-002 -2.9419847e-001  1.2590177e+000  8.7278222e-001  4.9395836e-001
 -2.6358458e-001  4.9831098e-001 -2.4808764e-001 -1.0854739e+000  4.6948186e-001  6.6202803e-001  1.8049638e-001  3.1059164e-001  8.8049947e-002  1.4963108e-001 -1.6684682e-001 -8.2053359e-001  5.5437161e-001  1.9805358e-001  2.6409522e-001  4.3245409e-002 -2.3650257e-001 -5.9461150e-001 -2.5203422e-001  2.5862401e-001  4.9212605e-002  4.8591453e-001 -1.0739369e+000 -2.6466124e-001 -5.2316328e-002  2.9382494e-001 -1.4223900e-001 -5.0001182e-001 -6.7690702e-001  1.0718494e-001  3.2294522e-001 -6.9841805e-002  3.3643613e-001  7.0963211e-001  5.1479075e-001  6.5877987e-001  2.4448604e-001 -2.1960510e-002 -4.0142693e-001  1.1999348e-001  4.4756559e-001 -4.8165879e-001 -1.8985767e-001 -5.5235077e-001  9.3516046e-003 -6.0060366e-001  1.2804607e-002 -6.1275143e-001 -4.9380626e-001  4.3201492e-002  1.3560077e-001  1.5746759e-001 -6.2654072e-001 -3.0337921e-002 -9.0724865e-001 -3.9865911e-001  3.0485638e-001 -1.4887290e-001 -4.0107548e-001  3.3422527e-001 -8.6881910e-001  5.1223250e-001 -7.8845184e-001 -7.7780990e-002  5.2170023e-001  4.5334832e-001
 -8.7742883e-002  7.8283612e-001  5.5893511e-001  1.0294605e+000  5.6394193e-001  6.7697218e-001  1.3183819e-001  1.1696865e+000  2.6887360e-002  8.9841427e-001  4.8495978e-001 -4.4561927e-001  1.7457231e-001  3.3249775e-001  1.1098069e+000  4.2299463e-001  5.3956916e-001 -4.1819629e-001  7.1089591e-001  5.5780043e-001  5.1690315e-001  1.0601953e+000 -6.6759244e-002  6.6060633e-001  5.3936421e-001  3.3657648e-001  1.1937598e+000  3.9374926e-001  8.0651560e-001  4.0722981e-001  4.0619382e-001  9.0881093e-001  8.0810500e-001  4.8153894e-001  8.0795847e-001  6.5516204e-001 -1.2779885e-002  7.1401559e-001  7.1926574e-001  1.4079560e+000  1.0808309e+000  3.0639840e-001  1.4522615e+000 -3.9257778e-001  3.6400719e-001 -5.1789962e-001 -1.1899984e-001  2.6193378e-001 -1.1209377e-002 -2.2396836e-001  2.5027271e-001 -9.8899120e-004  3.2109363e-001  4.1446984e-001  6.6728213e-001 -4.9624483e-002  8.0886898e-001 -2.4961960e-001  3.1579950e-001  6.2040854e-001  1.1121274e+000  4.4862839e-001  9.8146013e-001  9.1017272e-001  1.4966211e-001  1.1044353e+000
  1.1039773e+000 -3.3491404e-001  3.0647355e-002  9.4919035e-002  5.7920066e-001  7.6211225e-002  4.4160050e-001  7.9872709e-001  3.3811633e-001  1.0583136e+000  1.0611408e+000 -1.6609769e-001  9.5784692e-002  5.8778090e-001  8.2154061e-001  3.6923366e-001 -3.7162714e-002 -1.3168634e-001 -2.2318087e-001  3.3348299e-001 -6.0140954e-002  5.3640585e-001 -7.3421995e-001  3.8676648e-001  2.4320679e-001  4.1795491e-001  1.7730545e+000  1.4350355e+000  1.6939577e+000  8.5975961e-001  4.4011276e-001  5.2165166e-001  1.0602035e+000  1.2136902e+000  2.1722711e-001  1.6900968e-001  6.6981143e-001  9.4143222e-001  1.4604136e+000  8.7819169e-001  3.3706179e-002  1.3707603e-001  4.8084129e-001 -4.6447568e-001  2.4002114e-001  3.0376944e-001 -2.0130525e-001 -8.2942390e-001 -2.8984727e-001 -3.4385483e-001  3.2908490e-001  9.3439285e-001 -1.1741751e-001  4.2494549e-001 -9.8037878e-001  7.4397402e-001  6.3077296e-001 -1.5970910e-001 -2.8510174e-002  2.7468824e-001  1.6730433e+000 -3.0417116e-001 -1.6303530e-001  2.9541188e-001 -2.0366749e-001  7.0883181e-001
  4.7404742e-001 -5.8481393e-001 -4.4502532e-001  1.0149576e+000 -5.0829062e-002 -3.7459562e-001  7.1764566e-001  3.2377444e-001 -2.6548759e-001  3.8202763e-001  2.7469390e-002  5.7475728e-001 -3.6222856e-002  1.9061748e-001 -7.5048017e-002 -1.3764987e-002 -3.1299244e-001  9.2417638e-001  9.6719698e-001 -1.1062965e-001 -1.0228384e+000  7.6507681e-001 -7.5211082e-001  1.1221249e+000 -1.4643276e-003  2.2363396e-001  2.9215713e-001  8.1853265e-001  8.4687722e-001 -1.8325046e-001 -4.5355791e-001  1.1180163e-001  3.7239521e-001  9.1283481e-001 -1.3590901e-001 -5.5420600e-001  2.6171682e-001  5.5550859e-001  3.1301751e-001  2.6141728e-003  1.5552453e-001  3.1224815e-001  7.6112727e-001 -1.9388274e-001  4.6965637e-001 -7.3607554e-002 -4.7625695e-001  6.7129234e-001 -4.4759923e-001  1.6484418e-001  3.2717279e-001  3.9281749e-001  3.1804105e-001  4.6746178e-001 -4.9153139e-001  2.0261476e-001  2.1817512e-001  1.8382475e-001  1.1317834e-002  5.0191254e-001  4.3136581e-001  2.4711688e-001  6.4552281e-001  9.5948140e-001 -1.5180379e-003 -3.9315595e-001
  1.9278290e-001 -5.9345975e-001 -9.2373505e-002 -8.9861744e-001 -3.8895469e-001 -1.2035387e+000  3.7292940e-001 -3.5898252e-001  5.3940777e-002 -6.1736652e-001  4.4664813e-001  9.2240000e-001 -1.0976067e-001  4.2568895e-001  4.7805734e-002 -2.8371012e-001 -6.4720068e-002  1.1263547e-001  6.5391795e-001  1.9653150e-001 -4.6859994e-001  3.3333674e-001 -3.4657986e-001  5.9929737e-001 -1.1773885e-001 -2.3370136e-001 -8.9873096e-001 -2.2906136e-001 -4.4781531e-001  3.6658831e-001 -9.9436642e-001 -6.4711633e-001 -5.6038810e-001 -4.1406227e-001 -8.6077802e-001 -4.1928195e-001  8.0366563e-003 -8.0564105e-001  8.7475111e-003 -6.3101908e-001 -1.0626976e-001 -2.3414292e-001  3.5197106e-001 -6.2481444e-001  5.1341449e-001 -5.7683457e-001  3.5446085e-001  6.6331779e-001 -5.5039935e-001 -1.5910164e-001 -3.0885092e-001 -3.7720177e-001 -5.3900196e-002 -8.7445536e-002 -2.3717022e-001 -4.7356278e-002 -1.1415654e-001  1.5403643e-001 -4.7724987e-003 -5.3270404e-004 -1.6284077e+000 -1.9162626e-003 -1.1558090e-001  1.7109874e-001 -2.4457950e-003 -1.2490410e-001
  7.0095096e-001 -2.2856545e-002  4.1289055e-001  2.9022468e-001  5.9935848e-001 -5.9427020e-001  7.1857463e-001  6.0326806e-001  2.7046010e-001 -5.6010570e-003  4.4081808e-001  6.8470045e-001 -1.3017533e-001  1.6196767e-001  5.5144830e-001  6.5943184e-001 -1.1364581e-001  8.1873233e-001 -8.3682878e-001 -1.7543293e-001  7.8785500e-001  8.4613529e-001 -1.3295112e-001  9.2004308e-001  3.7227216e-001  6.2957944e-001  4.5252565e-001 -6.2880407e-001 -1.8026163e-002 -6.6902085e-001 -4.2730022e-003 -7.3127706e-002  6.0252581e-001  7.4852815e-002  4.1253758e-001 -2.8251512e-001 -4.9723963e-001 -1.4522538e-001 -5.0761724e-001  5.5917901e-001  6.8896093e-001  4.2686260e-001  1.2562346e+000 -2.3804544e-001  4.7221127e-001 -2.0190916e-001  2.6575372e-001 -2.4623281e-001  9.7408856e-001  5.1258599e-001  5.7398430e-001 -7.2061016e-003 -9.5942004e-003  7.9112713e-002  2.0274868e-001  9.0972558e-002  1.8014840e-002  2.9005929e-001  5.9677451e-001 -7.4467833e-002  2.4263105e-001  8.0948062e-001  6.7005528e-001 -2.3930467e-001 -8.6773140e-001  5.7122838e-001
 -3.9904048e-001 -3.3668726e-001  6.2463853e-001  1.2671329e+000  3.2049993e-001 -2.3339289e-001 -3.4357994e-003 -5.6773413e-003  4.9353462e-001  4.4104811e-001 -2.7817543e-001  1.3277863e+000  8.2042649e-001  7.6794720e-001  4.5092975e-001  1.1451542e-001 -4.4436215e-001 -7.5288746e-002  1.0015952e+000 -3.9783045e-001  2.5057605e-001  4.3572802e-001 -4.5552219e-001 -3.3485967e-001  6.5404769e-001  5.1175315e-001  3.8553891e-001  5.8045167e-001  3.9616981e-001  1.4443944e-002  7.3066914e-002 -1.2982322e-001 -1.5811099e-001  1.3475692e-002  6.6839001e-001  2.2806947e-001 -5.4396245e-001  2.5797819e-001  5.8936444e-001  9.6085827e-001  8.1921679e-001  8.0848548e-001  1.0745242e+000  3.6164289e-001  7.1914128e-001  8.4680017e-001 -1.4741659e-001  1.4857823e+000  1.7011086e-001  7.0058064e-001  1.1923618e-001 -4.3811510e-001 -1.0261739e-001  9.6745888e-001  1.8672204e-001  3.4382610e-001  3.4399674e-001  5.9195095e-001  8.6376628e-002  9.4345174e-001  2.0572982e-001  1.2979343e+000  1.6158930e+000 -9.2273742e-001 -4.5304478e-002  4.5326015e-001
  1.2645286e+000 -2.8793092e-001  2.5894107e-001 -1.5194037e-001 -1.1127240e-002  1.8884783e-002  3.3332310e-001  8.7772333e-002 -1.0525264e-001  2.1761761e-001 -5.7811177e-001  8.1528454e-001 -9.0021894e-002  3.3935865e-001 -4.7085509e-001 -9.1578568e-002 -2.9592831e-001 -1.6751950e-001 -3.6908940e-001 -1.1442628e+000 -6.1729594e-001  3.9497172e-001  2.0156219e-001 -4.2181292e-001 -9.2411965e-002 -1.7899565e-001  7.3191993e-001  2.7064020e-001  9.0603773e-001  5.5387612e-001 -1.3988295e-001 -2.5943108e-001 -1.9424314e-001  4.2893895e-001  3.1837674e-001  6.1432380e-001  9.2985696e-001  6.5086542e-001  3.6592240e-001  1.0038754e+000  4.8385091e-001  1.0900852e+000 -3.2315397e-001  1.2949469e+000  3.5832266e-001  4.6335215e-001 -4.8491959e-003  3.1507694e-001 -3.9109560e-001  3.5140864e-001  2.5405293e-001 -1.3131197e-001 -5.9170913e-003 -4.7329878e-001  1.3921416e+000 -1.9830518e-001  4.0485328e-001 -5.7899704e-001 -2.2759216e-002 -1.5931487e-001 -7.4134634e-001 -3.8029676e-001  1.3852211e+000  1.5329382e+000 -3.1257726e-001  1.4968258e+000
 -1.8320597e-001  2.7211899e-001 -3.8998119e-001  7.3574336e-001  4.5541285e-002 -7.0497015e-001  4.2505183e-001 -3.1441677e-001 -1.9582405e-001  6.3285016e-001 -4.7926964e-001  1.3370269e+000  5.6891729e-001  4.9760444e-001 -1.7927456e-001 -1.3935305e-001 -1.4716267e-001 -9.8836338e-002 -4.3461065e-001 -6.2590103e-001 -1.3135303e+000 -9.9825412e-001  9.9322636e-002 -5.2148805e-001  5.1654540e-001 -1.2448770e-001  6.0986384e-001  2.8544040e-001  7.9296798e-001  8.3479666e-001  8.0924229e-001  5.6974530e-001  1.0612275e+000 -4.7952145e-002  6.1714303e-001  9.4146491e-001 -1.2471050e-001  5.8577548e-001  3.3882022e-001  6.7264642e-001  2.6341513e-001  9.1949263e-001  2.2180289e-001  9.0791515e-002  5.9070965e-002 -5.9233793e-001 -3.4967961e-001  1.6383554e-001 -2.3136139e-002  5.7788071e-001  6.4764813e-004 -2.9241675e-001  5.8350821e-001 -4.0954354e-002  7.6855898e-001 -8.1547580e-002  7.7951290e-001 -5.0134502e-001 -1.0501804e-001 -3.0284701e-001 -6.6307053e-001 -1.4456596e-001 -1.9115248e-001  1.7471040e-001  5.8127161e-001 -1.3448755e+000
  7.1532891e-001 -8.7027100e-001 -8.6608428e-001  9.2421516e-001  1.0151201e-001 -5.1194772e-001  1.0547690e-001  1.0541702e-001  3.8765397e-001  1.3055139e-001 -6.8900136e-001  4.8565973e-002 -5.3580736e-001 -4.5408572e-001  1.5217729e-001  1.1263024e-001 -5.2916590e-002 -1.5951161e-001 -1.1336175e+000 -8.5324668e-001 -8.7449489e-001 -3.3631210e-001 -6.8991024e-001  1.0718918e-001 -1.4096356e-002  2.3872427e-001  7.0210070e-001  8.9574727e-001  1.2289776e+000 -3.4420166e-001  4.9896805e-001  4.9653939e-001 -4.8950128e-002  5.0431883e-001  9.1274484e-001  1.0435181e+000 -3.6015649e-001  1.2492877e+000  4.1679426e-001  5.0490188e-001  4.2551653e-001  2.9297501e-001  5.4561199e-001  7.7158395e-002 -2.8820317e-003  3.5561506e-001 -9.9347239e-001 -1.0052120e+000 -5.1394092e-002 -7.5073370e-002  2.2723726e-001  4.7304544e-001  2.7515513e-001  3.4383646e-001  9.4930896e-001  3.7833311e-001  6.6027417e-001 -2.7097026e-001  1.1226036e-001 -1.9083462e-001 -4.7017350e-001 -3.2239621e-001  8.7984211e-001  1.3624379e+000 -1.6101243e-001  6.4181605e-001
  1.6853440e+000 -5.5048147e-001 -1.3067035e+000  6.3988951e-001  1.0162297e+000 -3.3133762e-001  1.0937167e+000  3.7118134e-001 -1.0347202e-001 -7.2440556e-001 -3.5992920e-001 -1.1231275e+000 -1.0348219e+000 -1.1082729e+000 -6.2819032e-001  9.0515934e-003  9.1491547e-001 -5.8501083e-001 -1.3011696e+000 -9.7526275e-002 -2.9278449e-001  7.1065731e-001 -8.1169504e-001  2.2259516e+000 -3.3402694e-001  7.5518933e-001  1.0043444e+000  1.6723199e+000  2.2053118e+000 -5.0659726e-001  4.3495067e-001  6.6297280e-001 -7.1183852e-001 -1.2522280e+000  9.6618548e-001  1.1721015e+000 -9.6178851e-001  2.2865500e+000  1.4731967e+000  6.3989591e-001  6.3009962e-001  3.3216231e-001  2.4832628e+000 -1.4541993e+000  3.3154105e-001 -2.8067465e-001 -3.4107680e-001 -1.7507932e+000 -4.9870411e-001  3.2535669e-001 -4.8238967e-001 -1.5349863e-001 -6.5314437e-001 -1.8513201e-001  4.9653272e-001  4.9438831e-001  7.3729254e-001 -2.4444948e-001  5.7982534e-001  1.1445232e+000 -2.5510334e+000 -1.2126848e-001  6.4693909e-001  3.1076287e-001  4.5980437e-001  1.6319963e+000
  7.6710959e-001  1.4295643e+000  1.3867613e-001 -3.6173624e-001  1.4834627e-001 -6.1077468e-001  2.1607602e-001  3.5046019e-002 -5.6314475e-002 -2.5138866e-001  3.3170463e-001 -2.2579215e-001 -2.3918285e-001  3.7496307e-001 -9.2745371e-002  8.4997524e-001  6.7155735e-001  8.5270615e-001 -2.2108914e-001  7.2315803e-001 -3.3296129e-001 -1.5272929e-001  1.1693295e+000 -7.1522748e-001 -3.3883608e-002 -1.6277310e-001  4.7017915e-001  2.8378309e-001  6.7648482e-001  4.8404927e-001  1.0616371e+000  1.3907261e+000  4.4347651e-001  2.0053836e-001  1.3168541e+000  1.3627343e+000  1.9578395e-001  1.1978503e+000  1.1882040e+000  2.1889069e-001 -1.7809251e-001 -8.3145401e-002 -1.1701240e+000  9.1728088e-001 -2.4686743e-001 -1.2707904e+000  9.3772074e-001 -7.0584740e-001  8.4629934e-002  5.5812538e-001  1.0676358e-002  3.1175146e-002  1.0949488e-001 -1.8160716e-001  2.7743312e-001  3.5557671e-001  6.0508437e-001 -7.1070649e-001  3.5824476e-002 -4.1493910e-001  6.5879952e-001  1.4460194e-002 -4.1817760e-001  1.2298867e+000  5.7563742e-001 -4.7044430e-001
  4.4776025e-001  2.7449120e-001  3.8811006e-001 -5.6168685e-001  1.8147395e-002  8.4956849e-001 -1.9471216e-001  9.1477467e-001  5.7032247e-002 -5.2881959e-002 -1.7500825e-002 -2.2861309e-001 -3.8660423e-001 -7.6551059e-001  1.1740377e-001  3.3027176e-001 -2.3320201e-001  8.4852760e-002  5.1439565e-001  6.7006830e-001  1.0980829e-001  5.6364080e-002 -2.8205915e-001  2.1270306e-001 -6.0251402e-001  4.3289302e-001 -6.8293052e-002  5.0003998e-002  6.6510531e-001 -5.9675875e-001  2.1877772e-001  6.4386291e-001 -9.1133255e-002 -4.6724080e-001  9.8470418e-001  3.0400594e-001 -1.1146830e+000  4.9089544e-001  7.4290180e-001  1.9090013e-001  3.8431745e-001 -3.2558886e-001  5.5487039e-001  2.0036069e-001  3.4501932e-001 -1.0630961e+000  9.0119363e-001 -2.7478831e-001 -2.5906986e-001  2.0523284e-001  1.4351695e-001  2.5941007e-001 -2.4859174e-001 -3.5807445e-002 -2.5625071e-001 -3.1561445e-001 -1.3115741e-001 -2.8556179e-002  8.4558863e-001 -6.6802525e-002  6.4492858e-001  3.6563606e-001 -9.4093579e-001  5.9765806e-002  2.6237946e-001  7.2681107e-001
 -6.8221116e-002  4.0077039e-001  3.2170119e-002  1.3251856e-001 -7.4997726e-002  6.6831452e-001 -2.2598439e-001  1.1448295e+000  1.6605006e-001 -6.4653469e-001  3.5704813e-001 -2.0665337e-001 -3.3047938e-001 -2.5396863e-002 -5.9533213e-002 -2.8463767e-002  6.3393071e-001  6.7405340e-001 -3.9336246e-001  4.2336946e-001  4.1799300e-001  4.2638957e-001  1.1767408e+000  7.5557162e-001 -1.6955696e-001  1.0351931e+000  1.1513040e+000 -1.6672003e-001 -7.4765495e-002 -5.9782042e-001  1.3327408e-001 -1.7797069e-001 -2.6317466e-001 -6.5692680e-001  2.1187971e-001 -1.5722745e-001 -1.0711718e+000  4.9001896e-001  1.0223683e+000  9.9664250e-001  4.8393465e-001  4.2400650e-002  9.6917492e-001  1.3374545e+000  5.7992641e-001 -5.3045280e-001  9.8476607e-001 -1.0863073e-001  5.4772830e-001 -5.5126673e-002 -7.3104183e-002 -1.5567908e-001  4.3523556e-001 -5.2930363e-001 -8.9825243e-001  3.8886129e-001 -3.6814278e-001  5.3418650e-001  1.2683303e+000 -5.6009206e-002  1.3664519e+000  2.5447636e-001 -8.9415970e-002 -8.7672594e-002 -1.8306789e-001  3.7692392e-002
  1.1330225e+000 -6.7937999e-002  3.4660506e-001  5.4979687e-001 -1.2192248e-001  1.1398543e-001 -2.1918359e-001  7.1901665e-001 -5.0406160e-001 -3.7858638e-001 -3.3052855e-001 -1.9777316e-001 -3.3449646e-001 -2.1694984e-001 -8.9295223e-001 -4.3895871e-001  7.4646269e-002  2.2840105e-001  3.5764248e-001  3.9492259e-001 -1.8542900e-001  4.1119070e-001  6.1855278e-001  7.8417062e-001 -1.0810124e-001  5.8234176e-001  8.3034971e-001  5.5254009e-001  3.5834772e-001 -4.4831911e-002  5.5427158e-001  1.3926810e-001 -2.8331127e-001 -1.4146105e-001  6.5643919e-001  2.3084266e-001 -2.0167942e-001  5.5563575e-001  6.8165251e-001  1.1602212e+000  8.7714323e-001  3.1913170e-001  6.0429510e-001  4.2335364e-001  5.9253364e-001 -8.8684788e-001  5.9080635e-001  2.4696093e-001  3.7519193e-001  1.7848763e-001  1.4237890e-002 -5.0653509e-001  5.9774233e-002 -2.0703991e-002 -1.3808383e-001 -1.6227663e-001 -5.9234948e-002 -4.3623285e-001  1.0436318e+000 -1.1468743e-001 -1.3520006e-002 -5.0867839e-001  4.0114595e-001 -6.7591784e-001  2.2677727e-001  6.7855857e-001
  5.4850409e-001  6.6386286e-001  1.1387520e+000 -5.9062239e-001 -4.7058964e-001 -6.4060024e-001 -3.9204111e-001 -6.1719029e-002  4.6980777e-002 -5.5222759e-001 -4.3505340e-001 -2.2470125e-001 -3.7481486e-001 -2.0011171e-001 -2.5764974e-001  2.5322319e-001 -4.0333875e-001  3.1547071e-001 -1.9271458e-001 -1.1934772e-001 -2.9290374e-001  4.1061034e-001  5.8895946e-001 -2.6909046e-002  7.3034078e-002  7.6985459e-004  6.7785174e-001  7.0091710e-001  8.6042019e-001  4.9689517e-001  1.1748744e-001 -2.4351715e-001 -3.7045668e-002  4.7149618e-001 -1.5463999e-001  6.9456514e-001  7.1939047e-001  3.4324549e-001  3.6922199e-001  8.0635861e-001 -4.4126259e-002 -2.1192045e-002 -7.9138897e-001  6.6456191e-001  1.4251271e-001  6.3777414e-002 -5.8181673e-001 -3.3097403e-001  1.9419431e-001 -1.3049384e-001  4.8960727e-001  3.5223580e-001  3.5352905e-001  4.1758631e-001  7.2985600e-001  1.4078361e-001  6.5777490e-003 -1.3758274e-001  6.8822445e-001 -3.3044033e-001  4.8470073e-001 -2.9028195e-002 -2.7564513e-001 -1.2005667e+000  7.6991147e-001  4.7024187e-001
 -7.8927267e-002  3.8759183e-001 -5.5576539e-001 -1.8058327e-001 -3.0042199e-002 -3.9348959e-001 -8.8852373e-002  3.2115495e-001 -1.9295229e-001  3.4297190e-001 -3.0278989e-001 -2.7666941e-001  1.3204039e-001 -2.2327314e-001  2.9057682e-001 -2.0070943e-001 -6.8572460e-001 -6.0836517e-001  3.0964630e-001 -2.1504923e-001 -4.1348746e-001  3.1142533e-001  1.0473942e-001  1.1921689e+000 -2.1655732e-001  1.5031421e-001 -7.6693313e-002  4.6545438e-002  3.7406298e-001  8.5112080e-001  3.8531606e-001 -1.0574590e-002  1.6978226e-001 -7.7122634e-002 -1.9164314e-001  3.7762233e-001  3.7643135e-003  3.8333236e-001  1.7680282e-001  1.6965212e-001  7.7312903e-002 -1.4119730e-002  5.8416557e-001 -6.7124204e-001  3.4762165e-001  2.0978358e-001  6.3290096e-002  1.6425195e-001  6.1084777e-002 -7.1620017e-002  6.7591890e-001  4.5036343e-001  1.9315049e-001  5.0805913e-002 -4.8708842e-001 -1.7993454e-001 -2.3826655e-001  5.7234063e-002  9.6120249e-001 -1.4078915e-001 -1.6748490e-001  5.5739375e-001 -3.7216257e-001 -6.5968545e-002  1.0694046e+000 -3.3335245e-001
  4.5518561e-001 -5.6895544e-002 -8.9952262e-001  1.1302634e-001  1.1370488e-001 -7.5837869e-001 -4.3967659e-001 -1.1036023e-001  2.9249474e-001  5.4055483e-002  4.5263187e-002 -2.5304676e-001 -1.6356589e-001  3.6672875e-001 -3.2274234e-001 -4.9495805e-001 -2.1921284e-001  6.4008459e-001  8.5363231e-001 -4.2376238e-001 -4.3209005e-001 -1.8815796e-001  9.4533068e-001 -4.8675005e-001 -3.4457273e-001 -1.0306889e+000 -1.1878584e+000 -6.0746650e-001 -9.9101145e-001 -1.6141694e-001  6.7001374e-001 -1.0740618e-001  1.5674797e-001  5.0434303e-001 -3.5742220e-001  1.3643985e-001 -1.9198519e-001 -1.4965716e-001  2.3306860e-001 -5.9646760e-001 -4.7780430e-001  9.3967348e-002  9.7083054e-002  1.1811642e-001 -5.4510798e-002 -8.0890944e-001  2.4824714e-001  8.3778965e-001  2.6028354e-001  6.1832416e-002 -7.2451103e-001 -4.2303331e-001 -7.6921329e-002  3.7699822e-002 -4.0511756e-002 -6.3470894e-001 -4.2598946e-001  1.1829331e-003 -3.2044132e-001  4.7625711e-001 -3.1973979e-001  3.8237912e-001  3.0591794e-001  7.4977316e-001 -5.1457012e-001 -1.3106829e+000
  2.2309467e-001  1.2137102e-001 -7.8208447e-001 -1.5953634e+000  6.6087057e-001  6.4112518e-001 -4.9635778e-001 -1.3249856e-001  2.1312580e-001 -5.4175987e-001 -3.7617716e-001 -1.1816389e+000 -6.9206918e-001 -8.9117571e-002 -4.1257844e-002 -5.7907955e-002 -6.3779963e-002 -2.4742974e-002 -2.1657496e-001  5.4178642e-002 -7.5778762e-001 -3.3785516e-001  4.0409299e-001 -4.2099086e-001 -1.4571565e-001 -8.8983007e-001 -8.3574080e-001 -1.0977402e+000 -1.2198392e+000 -6.5139728e-001  1.0263744e-002 -2.5216065e-001 -1.6420232e-001 -2.8681743e-001 -3.9533582e-001  1.1531873e-001 -2.8763798e-001 -6.5193893e-001 -8.9713967e-001 -4.2092064e-001 -5.9885969e-001 -1.4447862e-001 -5.9211295e-001 -1.6482019e-001 -3.1818181e-002 -7.0087795e-001  4.1879776e-001  1.6090348e-001  2.0010942e-001 -3.1096676e-001 -1.8709868e-001 -1.8662599e-001 -3.3939692e-001 -1.1324008e+000 -3.1258856e-001 -6.9544103e-001 -4.7439302e-001  2.4079470e-001 -2.2518446e-001 -3.6432371e-001  2.5676073e-001  4.4184012e-001 -2.7582110e-001 -2.5453333e-001 -2.8227302e-001 -8.2016980e-001
  2.0966707e-001 -1.3698187e-002  4.5344929e-001 -5.9687256e-001  3.8777092e-001 -4.1000552e-001  5.0920276e-002 -3.5822954e-001 -5.6339085e-002 -2.6651486e-002 -6.9570571e-001  4.0479126e-001 -4.3619286e-001  2.4179219e-001  4.4986974e-001  2.5290108e-001 -4.3697410e-001  6.7781489e-001  9.5086809e-002 -1.0514029e-001 -5.0587009e-001  3.2410795e-001  5.9588054e-002  7.2230893e-001  2.9499682e-001  2.7200535e-001 -1.1459929e-001  3.5699372e-003  2.3351925e-001  5.5401602e-001 -1.1599064e+000 -5.9474457e-001 -1.0208976e-002  6.8197566e-001 -5.2240090e-001 -5.3510316e-002  7.2543049e-001  4.6768321e-001 -5.6458458e-001  4.0828539e-001 -8.2142978e-001  6.8202558e-002 -3.1883946e-001  3.8066878e-002  5.3773380e-002  1.2244386e+000  1.6515842e-001  8.3018392e-001 -2.4860183e-001 -1.8905577e-001  4.6514877e-002  2.1117826e-001  3.9221879e-001  4.7107215e-002  2.1183751e-001  2.7421392e-001  4.3048901e-002  3.2649116e-001  1.6112829e-001 -7.6900038e-001 -3.4295713e-002  5.3454068e-001 -2.0969612e-001 -6.1608165e-001  2.3715868e-002 -2.7501454e-001
 -4.2467471e-001  2.8771297e-001  1.0830952e+000 -1.9523401e-001  8.3699400e-002 -3.9148810e-001  2.3958246e-001 -7.7276820e-002 -5.1367448e-002  1.2782960e-001 -1.0118326e+000  3.2494717e-001 -1.9308063e-001  5.6826527e-001  2.4822420e-001  6.6847593e-001 -3.2572015e-001 -6.4823257e-004 -9.2416643e-001 -9.8645026e-001 -7.6318977e-001 -1.3739660e-001 -1.0475407e+000 -1.1131438e+000 -4.0657749e-001  1.6135610e-001  9.4045902e-001  6.2058260e-001  7.3073689e-001  1.2953732e-001  2.4391075e-001  2.1939696e-001  3.0689324e-001 -2.1271756e-002 -1.4123057e-001 -2.2495204e-001 -5.0097530e-002  4.1570653e-001 -6.1097337e-002  6.3113100e-001 -4.1241162e-001  6.0260443e-001 -9.4484573e-001 -3.8522582e-001  7.6712447e-002  1.5325326e-001 -3.0352179e-001  2.9383742e-002  3.8766728e-002  3.6601005e-001 -1.4512037e-001  2.6151847e-002  6.4723455e-001 -5.0564848e-001 -1.3232818e-001 -7.5943074e-003  1.7784411e-001 -4.7243961e-001  1.4533289e-001 -3.1515565e-002 -2.7797403e-002 -2.6899295e-002 -5.1753479e-001 -3.0148922e-001 -1.8246083e-001  5.8435847e-001
 -5.2757200e-001 -7.9362082e-002  5.9061375e-001 -2.7939959e-001 -2.4089187e-001 -7.3242414e-002 -4.3481582e-002 -4.4674453e-002 -7.2479380e-001 -2.1886341e-001 -3.8696465e-001  3.4340306e-001 -5.5687564e-001 -1.2139604e-001  1.8838575e-001  1.9098833e-001 -1.1059698e+000 -5.7371072e-001 -7.9927480e-002 -1.1615902e+000 -1.0953745e+000 -3.5725584e-001 -3.6885456e-001 -6.3091027e-003 -1.8550268e-001 -9.4095234e-002  5.4520594e-001  8.7780572e-001  1.1204035e+000  1.5468955e-001  4.6527156e-002  8.2744581e-002  1.0972836e-001 -3.0237825e-001 -3.2221092e-001 -4.0736107e-001 -2.4413882e-001  8.7418998e-001  4.5455496e-001  1.0132685e+000 -2.8466304e-001 -5.2305873e-001 -7.7272882e-001 -4.1933904e-001 -1.5147687e-001 -5.8992989e-001 -1.0250288e+000 -6.3063891e-002 -3.8056067e-001 -6.6184817e-001 -6.3328925e-001 -8.6963524e-001 -3.7409597e-001 -5.3173631e-002 -2.5620357e-001 -5.9363441e-001 -4.5174078e-001 -1.4577958e-001 -4.4353015e-001  5.9913908e-001 -1.7313583e+000  2.0683060e-001 -6.1739863e-001  3.0688993e-001 -9.9320314e-002 -9.0365205e-001
  8.0938187e-001 -1.9934433e-001 -2.5742111e-001 -1.1397854e+000  4.0956372e-001  1.2700661e-002 -2.1581592e-001  1.0012906e-001 -1.3306538e-001  7.0147884e-002 -1.1662784e-001  5.5607685e-002 -5.9789509e-001 -2.3453917e-001  3.6227798e-001  3.7983273e-002 -8.1919475e-001 -1.5316672e-001 -1.7727119e-001 -7.1900088e-001 -4.3646577e-001 -5.8215150e-001 -1.0312067e-002  6.6656076e-001  1.9247314e-002 -1.9578283e-001  2.7219287e-001 -1.7012600e-001 -1.0313054e-001 -6.4518212e-001 -4.4136217e-001 -5.5112047e-001  1.9991979e-002 -1.2818446e-001 -1.0612455e+000 -7.4137556e-001 -5.9755194e-001  3.4706049e-001 -9.1859795e-001 -2.7961237e-001 -1.7693094e-002 -2.2989397e-001 -1.1530285e-001  3.7218438e-002 -2.6926274e-002 -1.0706220e-001 -7.3135838e-001  4.3087339e-001 -1.5838320e-002 -6.3811018e-001 -8.0894077e-001 -9.1992409e-001 -6.8917414e-001 -5.5094812e-001 -8.7310747e-001 -5.0174667e-001 -3.5346858e-001 -3.4857196e-001 -4.9598632e-001 -2.0944408e-001 -1.1603489e+000  6.6979457e-001 -1.4444377e+000 -1.1120905e-001 -6.9674982e-001 -6.7591588e-001
 -9.1328592e-001 -3.4222269e-001 -3.5568389e-001 -1.5166713e+000 -8.9152416e-002  4.3541474e-001 -2.3816697e-001 -6.4518946e-001 -3.9988740e-001 -8.3372805e-002 -2.1125999e-001  9.9078579e-001  7.7531165e-003 -3.3786525e-001 -8.2099211e-001 -5.6752680e-001 -5.5031464e-001 -2.2910578e-001  1.0058514e-001 -3.1383856e-001 -4.2753641e-002 -7.7966631e-001  5.9554626e-001 -6.5172177e-001  3.0592430e-001 -9.4663453e-001 -9.7209131e-001 -8.0894860e-001 -1.0788747e+000  5.7364830e-001 -8.2106614e-001 -2.1481600e-001 -1.0501250e+000 -8.9999571e-001 -1.7844582e-001 -2.4598113e-001  4.6425827e-001 -7.4262255e-001 -9.7081316e-001 -1.0042344e+000 -4.2061277e-001 -1.9261961e-001 -7.5287058e-001 -3.7185799e-001 -1.1373084e-001 -5.7183823e-001 -3.9940796e-001 -3.1155266e-001 -8.3903935e-001 -4.7136504e-001 -6.2887853e-001 -7.3656586e-001 -1.4380430e-001 -1.6093845e-001 -1.5126186e-001 -1.2158440e-001 -5.1432480e-002 -1.6492309e-001 -9.0500351e-001 -9.7039723e-001 -1.0185907e+000  8.3670559e-003 -1.4062444e+000 -3.0131891e-001 -5.5153732e-001 -1.5621650e-001
 -7.6331050e-001 -1.6656219e-001 -2.5588397e-001  4.4354803e-001 -4.0693605e-001 -9.7508518e-001 -5.5790239e-001 -3.9139711e-001  2.2190941e-002  4.4010506e-002 -5.3944662e-001  1.0674731e+000  6.2362003e-001  6.0931122e-001  7.2124456e-003  1.7482483e-001 -4.8826671e-001 -5.2706862e-001 -7.6593941e-001 -3.2580817e-001 -1.3196164e+000 -1.1239766e-001 -2.6761817e-001 -7.2828729e-001 -2.0530776e-001  2.2872395e-001 -6.4141427e-002 -1.0575840e-001  1.9683571e-001  3.4164207e-001 -7.6301287e-001 -9.2718077e-002  2.9097516e-001  7.8405991e-001  3.1625148e-001 -7.8456077e-002 -2.3856605e-001 -8.3775825e-001 -8.7548463e-001  1.6771846e-001  4.7535077e-001  4.0122438e-001 -1.2611019e-001 -1.0332133e+000 -2.5999360e-001  4.1635901e-001 -3.0574163e-001 -4.6771730e-001 -4.1606096e-001  5.6471406e-001 -3.9499965e-002 -1.0041518e-001  1.3872106e-001  1.1380267e-001  5.7114006e-001 -1.9143513e-002  3.6384326e-002 -3.5724510e-001 -7.7599247e-001 -4.0401276e-001 -1.5737236e+000 -6.8099742e-001  5.3090022e-001  5.2725623e-001 -2.9377423e-001 -4.8314555e-001
 -1.2324758e+000 -5.0838090e-003  7.3680049e-002 -1.3474982e+000  1.6617663e-001  6.7552126e-001 -3.4031169e-001 -2.8487596e-001 -2.9157782e-001  1.2247930e-001  1.1539588e-001  4.6791968e-001  4.3882747e-001  5.4650670e-001  6.5874879e-001  2.2767383e-001 -4.6535959e-001 -4.7640471e-001 -7.3502114e-001 -5.8214816e-001 -4.0683466e-001 -1.0175456e+000 -5.2259037e-001  4.3576931e-001 -3.9435067e-002  1.1498710e-002  2.3904621e-001  4.7763125e-001 -8.7847225e-002 -7.8721768e-001 -9.4585285e-001 -5.6371686e-001 -1.1401096e+000 -6.6635674e-001 -3.0583648e-001 -9.8436382e-001 -3.1638383e-001 -6.7785665e-001 -1.6679265e-001 -3.0639311e-002 -1.3090239e-001  4.9037680e-001 -1.8292903e-001 -6.5478059e-001 -4.5496096e-001 -4.9619164e-001 -5.3126639e-001 -1.3365823e-001 -5.0407441e-001 -6.3636100e-002 -5.2783252e-002 -5.0916071e-002 -1.6185820e-001  1.4775744e-001  8.7645284e-001 -1.6350837e-001  5.5518133e-002 -5.0867198e-001 -7.4657149e-001 -3.6054889e-001  4.6453427e-001 -2.7360213e-001 -1.0620366e+000 -6.2588050e-001 -5.9993781e-001  2.0000437e-001
  1.0748567e+000  2.9227744e-001 -8.4056787e-001 -2.7465159e-001  2.9361073e-001 -1.7846511e-001 -4.8532331e-001 -3.1269582e-001  1.1242294e-001 -3.6970688e-001 -1.1068303e-001  2.7088324e-001 -5.7400344e-002  2.9838097e-001  7.2495881e-001  3.6656394e-001 -8.7352706e-001 -8.4156295e-001 -3.1569535e-001  4.6201825e-002 -2.2178182e-001 -1.0313394e-002  1.4630808e-001 -5.5964227e-001 -2.9224953e-002 -5.6950268e-002  2.3315189e-001 -1.3850520e-001 -2.8867432e-001  9.3581161e-001 -1.7160886e+000 -1.4196880e+000 -1.4315740e-001 -8.3991827e-001 -6.9483878e-001 -1.0051729e+000  1.1547387e-001 -7.2104459e-001  3.7482790e-001  1.0686310e+000  1.4594364e-001  4.8283361e-001  3.7932663e-001  8.2902748e-001  3.2409139e-001  1.2004322e-001  3.6164588e-001  2.6787777e-001  3.7596248e-001 -6.3777968e-004  1.4255766e-001  4.7527016e-001 -4.0451289e-003  2.3746731e-001  1.0256306e+000  1.3651812e-001  2.2372531e-001 -4.0485362e-001  3.6180338e-002 -5.3596773e-001  2.5295864e-001 -1.8207279e-001 -5.8134273e-001  3.7860610e-001 -5.9430140e-001 -4.0597488e-001
 -4.4625783e-001 -3.5168707e-001 -1.0057856e+000  1.0982201e-001 -3.6636217e-001 -6.0912099e-001 -3.3058797e-001 -9.7773832e-001 -3.4025867e-001 -6.6317457e-001  5.6078087e-002  8.7316716e-001  1.5097835e-001 -8.7384106e-003 -1.4915082e-001 -6.6316372e-002 -4.3622043e-001 -3.1571944e-001 -4.4071550e-001 -4.7557608e-001 -5.8493608e-001 -6.9691265e-002 -2.3869230e-001  4.5013316e-001  5.4516309e-002  4.9601619e-001 -6.1714586e-001 -9.4580887e-001 -5.3555743e-001 -2.9260867e-001 -1.4733997e+000 -1.1736421e+000 -1.1994916e-001 -5.4897723e-001 -8.2600193e-001 -9.9264169e-001 -1.2198825e-001 -6.5654407e-001 -6.2970401e-001 -5.6925178e-001  7.3834363e-002 -1.1807403e-001 -1.0025020e-001 -5.2630144e-001 -5.7732102e-002  5.7642586e-001 -1.2082374e-001 -7.6575421e-002  9.7705580e-001 -1.8134644e-001  8.4889412e-002 -3.3022917e-001  5.4090823e-002 -1.8119253e-001  9.1849362e-001 -4.3676689e-003 -8.0919461e-002 -9.3245365e-001 -5.3017503e-001  7.3622393e-002  1.6361299e-001 -5.2862417e-001  5.1979880e-001 -1.6529409e+000 -8.9733623e-002  2.4333008e-001
 -3.1387032e-001 -5.9528877e-001 -6.9185402e-001 -1.3191515e+000 -9.8981778e-002  4.3365759e-002 -4.9357505e-001 -4.4630472e-001  1.7743812e-001  1.6142663e-001 -1.0948270e-002 -2.5276914e-001  9.4392274e-002  2.8593687e-001  3.3595881e-001  4.7770750e-001  1.0798124e-001  1.6576746e-001 -4.6922015e-001 -3.8762123e-001 -6.2581449e-001 -2.8057835e-001  5.7058891e-001  1.0735565e-001  9.0383490e-002  4.0984133e-001  2.1115223e-001  3.8627557e-001  1.3847121e-001  5.9849326e-001 -4.7764373e-001  1.1621025e-001  2.2920886e-001  2.5141228e-001  1.9530200e-001 -1.5486048e-001  9.3018981e-001  2.3185988e-001  5.1142447e-003 -6.8809071e-001 -1.7927413e-001 -7.1443815e-002  4.9171466e-001  3.1217464e-001 -5.7725061e-001 -8.1722227e-001 -2.3262864e-001 -9.5205885e-001  1.9774883e-001  9.7653890e-003  6.1063239e-001  6.0559510e-001  4.0151786e-001  2.4883392e-001  8.4522337e-001  3.8516671e-001  4.5182904e-001 -8.0387097e-002 -2.4337802e-002  7.0647528e-001  4.3834725e-001 -2.1294100e-001 -1.0414869e+000  4.7039109e-002 -4.6463752e-001  3.8955570e-002
 -6.9079217e-002  4.7412971e-001 -2.6632943e-001 -5.5117531e-001  3.0780884e-001 -7.7686924e-002 -7.7657851e-002  3.9376447e-001  6.8483455e-001  1.8048020e-001  1.3465885e-001 -2.7917600e-001  4.0869872e-001  4.4877889e-001  3.4206940e-001 -1.5900283e-001  1.1227514e-001  2.7549179e-001 -2.6383258e-001  4.7358635e-002 -1.0504221e+000 -2.3340705e-001  7.0191930e-001  3.3308749e-001 -1.1295859e-001  6.4432843e-001 -7.4393053e-001 -1.7613990e+000 -7.8648329e-001  2.8555349e-001  3.8196313e-001  4.2400075e-001  8.0552589e-001 -1.5332183e-001  7.7767745e-001 -1.4207354e-001  5.6338252e-001 -5.6426262e-001 -1.5713843e+000 -8.9639683e-001  8.2546649e-001  1.0132032e-001 -6.2707843e-001  1.0213842e+000  2.7843292e-001 -8.5113079e-002 -2.2098125e-001 -3.1027724e-001  1.5221160e-001  2.7323360e-001  3.8785561e-001  4.2923800e-001  6.0826991e-001  3.6500550e-001 -1.9687946e-001  3.2726046e-001  4.1111617e-001  2.8942440e-001  2.4197337e-001 -2.5112456e-001  2.5648848e-001  1.4841822e-001  1.0897398e+000 -2.4526346e-001  2.8323379e-001  2.7158209e-001
 -1.2791954e+000  5.4040237e-001 -1.2629749e+000 -1.5563770e+000  6.4182540e-002 -7.5567416e-001  2.9038935e-001  2.4915074e-001  1.8345866e-001  6.6653691e-002  6.0385261e-001 -1.1664829e+000  1.0596969e-001 -5.5646401e-001 -4.2098481e-002 -1.6861331e-001  2.4616722e-001 -2.5714221e-002  2.5388018e-001  3.2373208e-001  8.1096747e-001 -2.5541255e-001  3.8689955e-001  9.6028218e-001 -1.3895216e-001  7.4757113e-002 -2.8591418e-001 -8.0312523e-001 -1.0493401e+000 -2.5217938e-001 -6.0335267e-001 -4.6819169e-001 -1.2680726e-001 -2.1354218e-001 -6.0650223e-002 -6.5184137e-001  6.0966441e-001 -6.8442962e-001 -1.2922617e+000 -3.7261250e-001  3.6117805e-002 -5.0152719e-001 -2.5211462e-001  5.8509656e-002  4.1809277e-001  2.4217713e-001 -3.4742446e-001 -3.3634023e-001 -4.3335230e-001 -1.0907924e+000  5.9302872e-001  9.7930198e-001 -3.4517907e-001  1.4604484e-001 -9.6613478e-001  4.3781707e-001 -2.8767762e-001  5.5237781e-001 -1.5339599e-001 -6.4296125e-001  6.6953308e-002 -8.4443474e-002 -8.0355385e-001  5.2531945e-001 -4.0255129e-001 -3.0366341e-002
 -1.1759557e-001 -7.0825945e-001 -5.9836839e-001 -7.1141024e-001 -1.9735042e-002 -2.9094231e-001  1.3565972e-001  8.3683622e-002  3.3085139e-001 -5.2039054e-001  8.4995506e-002 -7.9755627e-001 -2.0223505e-001 -3.4288357e-001 -4.9397875e-001 -4.4307522e-001  1.1281249e-001 -4.1585331e-001  2.3519646e-001 -3.6141318e-001  4.8514664e-001  1.2023162e-001  3.2559150e-001 -1.6031759e-001  6.2009434e-003  3.9531822e-001 -2.5178702e-001  7.7260388e-001  8.4640084e-001  3.8380566e-002 -7.0240439e-001 -8.6388748e-001  6.4970196e-001  8.2589604e-001 -6.7061540e-001 -3.6481277e-001  1.8371506e-001  1.9154366e-001  4.5244585e-001  3.1140837e-002 -5.2532046e-001 -5.8566045e-002 -7.8185639e-001  1.7267470e+000  2.7084412e-001  7.4603061e-001 -8.1822007e-001 -4.1468667e-001 -5.5483500e-001 -8.8510584e-001 -1.8421681e-001  2.8494377e-001  3.7705537e-003  6.0233135e-002 -7.4863995e-001 -5.6908035e-002 -7.2024947e-001  8.2217388e-002  1.2359365e-002 -3.0836705e-002  1.8302484e-001 -7.9025194e-001  2.8333433e-002  1.9392209e-001  1.9755254e-001 -3.0375241e-001
  1.3520477e+000  5.5353099e-001  1.4042315e+000 -3.9483535e-002 -8.9685803e-002 -4.6962634e-002 -2.3913410e-001  1.0223408e-001 -4.2653026e-001 -2.8096462e-001  2.5285587e-001  1.2967563e-001  1.6410549e-001 -2.3792812e-002 -5.7516906e-002 -4.7153964e-001  1.8413586e-001  2.6732876e-001  3.6905785e-001  5.0875768e-001  2.8719885e-001  1.9520825e-001  2.8559913e-002 -2.1017747e-001  5.4217977e-002  6.7970079e-001 -2.7569358e-001  4.4074115e-001  8.0229950e-001 -5.7706591e-001  1.2785037e-001 -1.9127354e-001 -3.6513334e-001  4.1351724e-001 -3.4966057e-001  1.1064476e-001  8.9395854e-002  7.1046227e-001  6.3802978e-001 -5.1600060e-001 -3.2248750e-001 -3.4366597e-002 -1.2013604e-001  7.7884281e-001  1.8773351e-001 -2.3749638e-002  1.6633732e-001 -6.3709206e-002  2.2206379e-001 -4.5066772e-002  1.1091692e-001  2.7909558e-001  2.2950147e-001  1.3265504e-001  2.8873018e-001  4.0320399e-001  2.9012243e-001 -2.2258565e-001 -3.9697707e-001  3.2794747e-001  3.6766374e-001 -5.4706034e-001 -6.1262212e-001  1.5552603e-001  1.3942444e-001 -8.7726015e-001
 -7.7488588e-001  4.2918733e-001  4.4860909e-001  1.2875431e+000 -7.1722029e-001  1.8913811e-001 -5.1132149e-001 -1.1093253e+000 -5.6366740e-001 -4.0323563e-001 -2.6953479e-001 -1.5000425e-001 -5.2000056e-002  3.2165935e-001 -4.2989012e-001 -4.0104033e-001 -6.6381322e-001 -1.8261279e-001  2.5369566e-001 -9.9998631e-002  1.5186400e-003  3.8623103e-001  5.6087034e-001 -1.7714625e-001  2.4196305e-004 -1.4941451e-001 -6.5684638e-001 -6.9814881e-001 -5.3086743e-001  4.3380894e-001 -1.7626044e-002  4.8846933e-001 -5.2144903e-002 -3.2147159e-001 -3.1689138e-001 -1.5462970e-001  2.1183185e-001 -2.8067036e-001 -8.0692423e-001 -3.8075864e-001  3.6511007e-001  8.8567557e-002 -6.9870593e-002 -2.5332795e-001 -4.5672016e-003  2.7190113e-001 -7.5651250e-002  1.4614604e-001  1.0259116e-003 -3.7366765e-001 -7.9940156e-002  2.7511915e-001  1.9050068e-001 -4.9382790e-002 -3.3253194e-001  2.6693682e-002 -3.6420952e-001  2.1040637e-001 -7.1460963e-001 -4.7521753e-002  1.8094340e-001 -4.2862300e-001  4.5473860e-001  6.4609124e-001  9.7266189e-001  4.6254146e-001
 -3.3397075e-002  6.4962454e-001  2.5786380e-001 -4.9969064e-001  9.0494811e-002  4.2570165e-001 -2.3104922e-001 -4.2026417e-001  2.6169448e-001 -2.2030002e-001  1.1269434e-001 -5.0863341e-001 -2.1046686e-001  8.4164328e-001  5.6957401e-001  7.2441787e-001 -3.9975556e-002  1.7481835e-001 -2.8262212e-001  5.2390937e-002 -1.2875861e+000 -4.4302296e-001  1.5944280e-001 -1.8760669e-001 -7.6080193e-002  1.0977200e-001  5.9283236e-002  5.3468235e-003 -4.5569567e-002  4.5535095e-001 -4.7287706e-002 -6.2330063e-002 -1.0219516e+000 -6.7659383e-001  2.3274773e-001 -5.0574840e-001  4.5460261e-001 -3.3325953e-001  4.8509043e-001 -1.5205744e-001 -3.5199421e-001  1.3817809e-001 -6.7099007e-001  9.0326083e-001 -1.2588059e-001 -2.8824802e-001  4.8597737e-002 -1.0110397e-001  3.4876948e-001 -8.2836393e-001  6.7663818e-001  1.0478724e+000  6.2475287e-001  1.8391278e-001 -3.7383915e-001  9.8172848e-002 -5.3472762e-002  2.2416551e-001  4.8777536e-002 -2.0064197e-001  3.2342582e-001 -7.0402089e-001  6.2923747e-001  3.3644938e-001 -9.2318761e-002 -8.6518319e-001
  6.0251103e-001  4.8397361e-001  6.3044375e-001 -2.0767359e-001 -6.3429223e-002  3.0904914e-001 -5.3338441e-001 -8.4581480e-002  2.5355277e-001 -1.5486561e-001  4.4046452e-001 -5.5592360e-001 -1.9488074e-001  2.4437071e-001  7.0678311e-002 -9.4196637e-003 -4.9451321e-001  6.2220389e-002  1.3382685e-001 -1.7718754e-002 -7.1747487e-001 -1.1344817e-001  1.4514331e+000  7.7684850e-001 -4.3987546e-002  6.5178571e-001  8.0903979e-001  2.7996996e-001  9.1855582e-001  7.2454982e-002 -1.9669908e-001  2.8427704e-002  2.1848141e-001  1.6047531e-001 -1.8463083e-001 -7.5235867e-001  5.5529725e-001  1.2634104e+000  8.7032611e-001 -2.3775618e-002  1.1785954e-001 -1.5812954e-001  5.5204050e-001  9.9322045e-001  5.5926479e-001 -8.1729326e-002  5.4245619e-002 -1.3051064e+000 -4.7202427e-001 -1.0495761e+000  7.1927060e-001  1.3543370e+000 -1.9863355e-001 -8.3095961e-001 -1.1363226e+000  1.4717967e-001 -2.8145148e-001 -2.4833133e-001  1.6103257e-001 -1.4680706e-001  1.3388200e+000 -4.8152911e-001  9.7281789e-001  3.2071051e-001 -1.9094111e-001  2.3961777e-002
  1.5595945e-002 -5.8100536e-003  5.3605114e-001  7.3717557e-002 -9.6533704e-002  2.4135521e-001 -2.7817124e-001 -1.0505289e+000  2.7578980e-001  3.4289310e-002  2.5389283e-001  6.3943867e-001 -1.4394002e-002  1.4461086e-001 -5.0276125e-001 -2.3887180e-002  2.4019493e-001  3.0800464e-001  1.7020107e-001 -1.7450872e-001  2.5733072e-001 -4.5042636e-001  3.9254831e-001  3.7633539e-001  4.3360590e-002 -1.8010180e-001 -8.0904677e-001  3.0962046e-002 -4.0795954e-002 -5.2228296e-001 -1.4800879e-001 -1.9657324e-001  6.6299015e-001 -2.0395222e-001 -4.9058116e-001  2.1604204e-001  2.6152420e-001 -1.6686445e-001 -4.5734395e-001 -9.6351182e-002  1.4674297e-001 -1.1501732e-001  2.5112152e-001  6.0577442e-001  2.5682930e-001  2.3965811e-001  5.8628488e-003 -4.0766923e-001  1.0362842e-003 -1.6409965e-001 -1.7974212e-001 -2.0221764e-001 -5.4791109e-002 -2.8653503e-001  2.3929458e-001 -1.4738062e-002 -1.3673973e-002 -3.1940448e-001 -6.1718139e-001  3.0490606e-002  3.3436014e-001 -4.0655479e-001  4.1543289e-001  1.0799240e-001 -3.7023743e-001 -7.8182448e-001
  5.5859464e-003 -1.3871701e-001  1.5641423e+000 -2.4295965e-001 -3.4330963e-001 -1.3193053e-001 -3.5335661e-001 -1.0142320e+000  1.0042159e-001 -1.5667430e-001 -9.0504003e-002  1.7262437e-001 -8.3397009e-002 -3.9383678e-001 -5.8149523e-001 -4.1180280e-001 -1.8900107e-001 -2.5660336e-001 -3.6074688e-001 -5.1344768e-001 -3.1163047e-001  1.5270347e-001 -2.5605593e-001 -2.0188244e+000 -3.2935336e-002 -3.2684281e-001 -7.2455412e-001  6.8636422e-002 -8.7303965e-001 -3.5134951e-001 -4.7777594e-001 -6.8217056e-001 -2.9852801e-001 -8.3853296e-001 -8.4765860e-001 -2.7985700e-001 -6.4796250e-001 -6.6627724e-001 -7.9893156e-002 -4.7278148e-001 -1.0798940e+000 -1.1105701e-001  7.1161710e-002 -4.1032462e-001  7.5396031e-002 -1.0187638e+000 -7.4647951e-001  5.4615409e-001 -1.4954012e-001  3.0482207e-002 -3.4463088e-001 -8.5744664e-001  7.5362359e-002 -1.6333144e-001  1.3972224e+000 -6.9703831e-001 -3.7008025e-001 -4.7357874e-001 -8.6954578e-001 -9.2106121e-001 -5.9307189e-001 -8.7297567e-001 -1.6221632e+000 -5.4657556e-001 -5.6746604e-001 -1.6105794e+000
 -1.0154884e+000 -9.6863349e-001 -2.4235405e-001  4.5259017e-001 -6.3560869e-003  4.2421844e-001 -1.2150815e-001 -4.3587947e-001 -4.1214377e-001 -9.8238811e-002 -4.7638014e-001 -4.1211708e-002 -3.6944570e-001 -3.5080369e-002 -1.3660048e+000 -5.6060895e-001 -1.0209938e+000  7.1483826e-002  8.2549650e-002 -1.2600218e+000 -4.2960564e-001 -7.1998359e-001  7.4609112e-001 -8.5589146e-001 -1.6381358e-001 -1.1603009e+000 -3.6466878e-001  2.6241787e-001  7.6122018e-002 -8.1092178e-001 -7.8839750e-001 -9.0486152e-001 -2.5140623e-001 -5.1089783e-001 -1.1205906e+000 -7.7536794e-001 -5.2516352e-001  2.7827278e-001  4.3013238e-001 -5.9647934e-001 -7.8870517e-002 -2.1209008e-001 -2.2751648e-001 -5.5854688e-001 -3.5876017e-001  3.6438354e-001 -1.4072853e+000  6.3423503e-001 -2.7520542e-001 -8.7047620e-001 -1.1158979e+000 -1.2092912e+000 -3.2739658e-001 -5.1412950e-001  6.9497279e-001 -8.2518059e-001 -3.3990016e-001  4.2948586e-001 -9.0630124e-001 -6.4012963e-001  1.0879155e-001 -2.0449871e-001 -7.8495269e-002 -9.0042688e-001 -9.3859825e-001 -5.9200808e-001
 -5.4879430e-001  4.4794647e-002  3.6094631e-001 -5.2102655e-001 -3.4119765e-001  2.3561221e-001 -1.2170749e-001 -6.4700627e-001 -1.3189552e-001 -2.6446396e-001  4.3762446e-002  1.9857738e-001  2.7211942e-001  1.7332919e-001 -1.1977717e+000 -8.5198908e-001 -7.9605516e-001 -7.2084434e-001 -1.0560482e-001 -4.1973497e-001  1.7364313e-001 -4.3942774e-001 -3.3293314e-001 -4.7117575e-001 -3.7529061e-001 -1.7826034e-001  4.2764188e-001 -4.4213859e-001 -2.6803221e-001 -2.1896673e-001 -2.4140413e-001 -5.8716262e-001 -2.7429056e-001 -6.2129352e-001 -5.2023722e-001 -8.6636906e-001  6.7823948e-002 -4.1044333e-001 -7.6531392e-001 -1.3003761e-001 -1.0822301e-001 -9.5072290e-001  4.6916493e-001 -1.1804304e+000 -2.2326555e-001 -1.1406972e+000 -5.0808874e-001 -3.3460433e-001  5.0743034e-002 -1.3024504e+000 -1.2166030e+000 -1.2008953e+000  2.4224303e-001 -3.7832996e-001  9.9987384e-002 -5.7891671e-001 -7.3967159e-001  1.2097095e-001 -8.9020429e-001 -3.1838265e-001 -4.1859446e-001 -5.5228175e-001 -5.8145413e-001 -4.3617387e-001 -8.0231139e-001 -3.8766209e-001
 -9.8495949e-001 -5.4274626e-001 -1.2717320e+000  2.6816120e-001  3.7987144e-002  1.1494831e+000 -1.4969956e-001 -7.5498270e-001 -9.9682956e-002 -6.3448143e-001  5.1071789e-001 -8.4935940e-001 -4.3003539e-001 -3.1057735e-001 -3.3799196e-001 -7.3757431e-002 -2.8542700e-001 -1.8537585e-001 -5.7183094e-001 -2.9669754e-001  6.4654660e-001 -3.2114224e-001 -3.2327731e-001 -1.6283444e-001 -2.1238430e-001 -3.2256931e-001 -1.6282630e-001  9.5234717e-002 -2.8135369e-002  1.5494938e-001 -7.7066204e-002 -5.6578761e-001  7.8196061e-001  8.0903067e-001 -3.4281059e-001 -1.2702327e-001 -3.9514583e-001 -2.5117214e-001 -2.3343907e-001 -1.5606283e-001 -5.7644877e-001 -8.1195895e-001  3.6750052e-001 -3.1219082e-001 -8.3508375e-001 -6.3373820e-001 -2.5092099e-001 -2.8480600e-001 -4.9481114e-001 -1.3492988e+000 -8.6840347e-001 -4.4496734e-001 -7.6918461e-001 -9.1732879e-001 -8.3839957e-001  1.0991492e-001 -1.1714185e+000 -9.0064037e-002 -1.2663571e+000  7.0187923e-001  4.8216266e-001 -5.4620322e-001 -4.1762186e-001 -8.1188384e-001 -2.7197256e-001 -4.7924507e-001
  1.1483667e+000 -3.3856254e-001 -8.1212129e-001  1.0813507e-001  7.0681425e-002 -5.9443900e-001  5.7193550e-002  1.4970037e-001 -5.1435661e-001 -3.2856714e-001  3.4620903e-001  2.3787162e-001 -4.2790171e-001 -2.9340806e-001 -4.7891792e-001 -3.8110615e-001 -3.9815759e-001  3.0448915e-001  2.7139191e-001 -3.9805031e-001  1.1607039e+000  1.3565797e-001 -2.2997137e-001  1.1058722e-002 -2.8201033e-001 -2.9720049e-001  1.0346996e-001  1.5428458e-001  1.5447258e-001 -1.0375551e-001  1.0761637e-001 -1.4923173e-001 -2.8360325e-002  2.8710888e-001 -9.3647174e-001 -9.4313840e-001  2.8285616e-001  2.7074291e-001 -3.6202734e-001 -2.7765490e-001  2.8076770e-001 -6.4876056e-001  6.2440920e-001 -3.5893477e-001  2.9212199e-001  8.6444334e-001 -1.5748327e-001  2.9160293e-001 -3.9732182e-001 -1.0384799e+000 -5.8744746e-001 -6.6534714e-001 -3.7646337e-001 -6.8562415e-001 -1.1236291e+000 -8.9489179e-002 -8.4596572e-001  1.7306521e-001 -3.2350124e-001  4.1205819e-001 -1.0282541e+000 -1.5131622e-001 -3.0833052e-001  3.7154656e-001 -5.7493572e-001  4.1890772e-001
 -9.2403245e-001 -6.5030874e-001 -1.1752976e+000 -1.1986520e-001  3.1330564e-001 -4.0300965e-001  3.5445471e-001 -4.8689623e-001 -3.0728339e-001 -3.9261014e-001 -5.0393610e-002 -1.3184247e-001 -9.2395944e-001 -6.6929106e-001 -1.2876119e-001  1.6548233e-001 -4.2697875e-001 -9.9234870e-001  1.6609392e-001 -2.9007296e-001  5.2107682e-001 -4.2368041e-001 -1.0987275e+000 -3.8367976e-001 -5.1625858e-001 -2.3045117e-001 -1.0463975e+000 -6.9349575e-001 -1.2300165e+000 -9.9012929e-002 -1.0677332e+000 -1.0513372e+000 -7.6050295e-001 -7.5127867e-001 -9.6052161e-001 -9.7648738e-001  9.5068563e-002 -1.4271910e+000 -6.9790737e-001 -1.2951259e+000  2.4655398e-002 -3.9143317e-001 -4.6509542e-002 -1.0157914e+000 -1.1687302e-001 -4.2515394e-001 -6.8822563e-001 -3.9869555e-001 -2.1877462e-001 -1.0766782e+000 -5.3427792e-001 -8.1907016e-001 -7.1534864e-001 -7.8865631e-001  1.7982522e-001 -6.0907996e-001 -6.7910887e-001 -8.1290564e-002 -7.5652959e-001 -2.1233463e-001 -6.2639685e-001  3.8077201e-001  4.3367470e-001 -9.4922396e-001 -2.8044054e-001 -1.1081766e+000
  5.5802547e-001 -1.0166438e+000 -3.3371363e-001  6.5058430e-001 -2.6442867e-001  4.6526605e-001 -7.6713202e-002  2.8949597e-001  4.6962350e-002 -2.8609517e-001 -1.6875584e-002  1.0871034e-001  1.3260373e-001  3.3946818e-001  4.8789443e-001  4.1066347e-001 -2.7205086e-001  5.0366926e-001 -5.9149804e-002  5.0586367e-001  9.7713644e-001  3.5922703e-001 -3.4599090e-001 -1.1047156e+000 -4.4650412e-001 -4.3356414e-001 -3.5714140e-001 -4.9609942e-001 -4.6420379e-001  8.2515731e-002  9.1345418e-002 -1.2385102e-001  2.9347539e-001  3.0664952e-001 -1.3085393e-001  1.6809295e-001 -5.5600000e-001 -4.0853096e-002 -1.5165058e-001 -1.9810010e-001  3.5212221e-001 -7.0059333e-002 -5.9475801e-001  6.3561633e-002 -5.5042105e-001 -3.8683017e-001 -2.6027428e-001 -3.5520431e-002  1.0533843e+000 -1.4645594e-002  4.8739554e-001  5.5775419e-001  2.6151208e-001  3.5326912e-001  9.3638521e-001  6.3145891e-002 -1.7667235e-001  1.5597207e-001  8.6271505e-002  1.4276215e-001  2.9152697e-001  3.7810802e-002  7.7369569e-001  8.6209394e-001 -5.9492238e-001  8.7087256e-001
 -7.3760641e-001 -5.4667410e-001  1.9649987e-001  2.6845084e-001 -1.2256214e+000  7.1650915e-001 -6.8530487e-001  1.0289875e-001 -4.0760819e-001 -4.7926404e-001  9.1992915e-003 -7.1096168e-001 -9.0336696e-001  2.0132313e-001  5.5534780e-001  4.2406872e-001 -3.4584040e-001  6.2221251e-001 -4.3642510e-001 -4.8828839e-001 -7.9241411e-001 -3.5874313e-001  7.9861610e-002 -3.5973799e-002 -3.4930350e-001  3.1965167e-002 -2.6332600e-001  2.1428221e-001 -3.0158291e-001  1.3369624e-001 -1.5796048e-001 -2.2182472e-001  4.3041117e-001  5.4231248e-001  2.2678378e-002  1.0558487e-002 -8.6250410e-004 -3.3205536e-001 -2.8903746e-002  2.2074005e-001 -6.3608415e-001 -1.1041299e-001 -2.1224190e-001 -1.2814218e-001 -5.6505872e-001 -1.9248493e-001 -5.1487121e-001 -4.8300362e-001  1.1158425e-001 -1.2806371e-001  9.6886210e-001  1.2415031e+000  8.3250073e-001 -5.2498149e-001  3.4516122e-001 -3.8280387e-001 -3.1581626e-001 -4.6441740e-001  1.7111760e-001 -1.3795954e-001  1.6710987e+000 -8.2046929e-001 -1.2848851e-001 -6.5989325e-001 -1.3833126e+000 -1.1648693e-001
  1.9603606e-001 -2.9392206e-001 -1.0022237e+000  1.2194106e+000 -4.0296529e-001  1.2158066e+000  9.1617389e-002  4.7590830e-002 -2.1007081e-001 -9.7007365e-002 -6.0691446e-002 -2.5212765e-001 -3.6826712e-001  2.2015273e-001  4.7447304e-001 -6.3462137e-002  1.3101928e-001 -1.2146758e+000 -7.9235880e-001  3.1189809e-001 -2.2854160e-001 -9.3963119e-001  1.5785789e-001  1.6034862e-001  1.5848992e-001 -2.8726130e-001 -4.3931074e-002  3.0692590e-001  3.2410941e-001 -2.7849700e-001  5.6207988e-001  1.2148198e-001 -6.3951012e-001 -7.2481678e-002  4.8061492e-001  3.8909671e-001 -1.9260717e-001 -8.2795262e-002  5.4418474e-001 -2.9358262e-001 -3.9511263e-001  5.6368384e-001  3.0943028e-001  2.3239801e-001 -3.5126338e-001  2.7792020e-003  7.7892250e-001 -7.7816693e-001 -5.8171919e-001  6.7352003e-001  5.7998418e-001  8.4114518e-001  2.4665942e-001 -7.7429085e-002 -4.2924409e-001  2.8162605e-001  1.9787218e-001 -9.2466650e-002 -1.9614523e-001  1.1217338e-001  1.2401946e+000 -3.5943087e-001  3.7479443e-001 -3.7439888e-001 -9.1929604e-001 -5.9391704e-001
  1.4852463e+000  3.1714824e-001 -6.2657687e-002 -5.0389342e-002 -1.5894569e-001  1.1895308e-001  7.2527132e-001  9.3766548e-001 -1.6958183e-001  9.7248285e-001 -5.8071675e-002 -4.1231532e-001  1.0629702e-001 -1.4223692e-002  1.0716662e-001  1.8889524e-001  6.9253527e-002  4.0072797e-001  1.2467524e-001  6.5891509e-001  2.3989097e-001  8.0034922e-002  3.8211426e-001  1.0289486e+000 -1.5397637e-001  5.2995566e-001  2.2066090e-001  7.4845132e-001  3.9988086e-001 -1.5258348e-001  8.8472575e-001  7.4881668e-001 -4.9666709e-001 -5.7161485e-002  7.5596844e-001  1.0669560e+000 -3.4468795e-001  2.6939337e-001  5.0240583e-001  3.0707122e-001  5.2907275e-002 -2.3352419e-001  8.4650439e-002  5.9119390e-001 -1.9702116e-001 -3.4852854e-002  1.1365747e+000 -2.9183308e-001  2.1656160e-001  6.1871515e-001  5.1700836e-001  1.6795651e-001  6.5312087e-003  4.2816660e-001  8.3961030e-002  7.5165832e-002  6.1534712e-001  3.4165834e-001  1.3450475e+000  9.9958884e-001  4.6213256e-001  1.0742980e-001 -1.5133910e-001  1.1578854e+000  8.3379875e-001  9.7502104e-001
 -5.0487143e-001 -3.6793862e-001  3.4008689e-001  1.4990331e+000 -2.1766048e-001 -8.4447450e-001  5.9783358e-001  6.1752606e-001  3.8963610e-002  7.8911401e-001 -8.8782951e-002 -2.5086088e-001  4.4995750e-001 -1.6199455e-001  3.1172157e-001  3.8319972e-002  1.0023391e+000 -5.8788566e-002  6.3697102e-001 -3.8559338e-002  3.2150500e-002  3.4325270e-001 -1.5992792e+000  4.3304737e-001  4.1710907e-001  3.9460653e-001  5.2729206e-001  2.9595816e-001  7.2747208e-001  3.1927910e-001  1.0955897e+000  9.5260144e-001  2.4781918e-001  2.5901045e-001  8.6430640e-001  7.0332367e-001  3.9020846e-002  1.2127952e+000  9.6150947e-001  2.6279121e-001  2.8105016e-001  3.1132226e-001 -5.1561901e-001 -4.3626822e-001 -4.3211730e-001  9.5279271e-001 -2.2579095e-001  6.1598673e-001  1.4818822e-001  1.0317285e+000  5.7336811e-002  1.6933655e-001  2.5904050e-001  7.8842767e-001  2.4530490e-001 -1.2325673e-001  9.6518116e-001  2.1339356e-002  3.8933112e-001  6.6938820e-001 -4.5633950e-002  7.4072834e-001  1.0288369e+000 -3.0067218e-001  6.7653957e-001  1.4814477e-001
  1.1611509e+000  6.0982505e-001  3.7367108e-001  9.5049090e-001  7.0836927e-001  3.6119173e-002  4.6267100e-001  6.5541905e-001  4.1442708e-002  7.4204769e-001  4.5825075e-001  1.2595728e-001  4.7475477e-001 -1.8284119e-001  2.8474515e-001  5.5674007e-001  3.8829337e-001  5.9786976e-001  5.5944393e-001 -2.3787750e-002  3.8884671e-001  5.2196862e-001 -1.6368279e-001  5.5575951e-001 -1.8635863e-001  2.4345047e-001  4.0310402e-001  1.5901516e-001  4.9938079e-001  2.6035531e-001  7.8455365e-001  7.2373172e-001  1.6344429e-001  3.2005468e-002  4.2754018e-001  4.9856773e-001  7.7497934e-001  3.6939095e-001 -2.6950349e-001 -2.6070042e-001  3.8302667e-001 -2.4835141e-001 -1.0108641e+000 -1.4549631e-001  1.7462878e-001  1.1330162e+000 -1.8947614e-001  3.7290522e-001 -3.1355439e-002 -7.0591276e-003  6.9713976e-001  7.4689657e-001  1.4311473e-001  6.3818941e-001 -1.0001611e+000  4.9574003e-001  6.0774145e-001 -7.5933509e-002  7.1241467e-001 -3.5995949e-001  3.1645438e-001  6.7142465e-001  2.5120237e-001  8.5179571e-001  8.1702423e-001  1.3062582e+000
