# Supplementary material for: Resting-State Temporal Synchronization Networks Emerge from Connectivity Topology and Heterogeneity
Source: PLoS Comput Biol. 2015 Feb 18;11(2):e1004100. doi: 10.1371/journal.pcbi.1004100 (PMC4333573; doi:10.1371/journal.pcbi.1004100)
Supplement: S1 Dataset — Each volunteer underwent two scanning runs (blocks). For each recording session (subject and run), BOLD time series were averaged over the corresponding 66 brain regions of the brain atlas. Each file subXblockY.txt contains the time series of all 66 brain regions from subject X and run Y. The labels of the brain regions are contained in file ROIs_Labels.txt. (ZIP) [file pcbi.1004100.s006.zip › DataSet S1/subj3_block1.txt]

 -1.0285903e+000  1.3003728e-001 -3.8231388e-001 -1.1959861e-001  1.1132151e+000  4.8136536e-001  1.0018870e+000  6.9585772e-001  5.3086165e-001  1.2882735e+000  9.3393707e-001 -6.2272887e-001  6.1880308e-001  1.3000741e-001 -4.4538588e-001 -6.2836508e-001 -3.4898321e-001  5.6142663e-001  3.6921094e-001  2.3609245e-001  3.7466295e-001 -2.2392341e-001 -6.2940375e-002  9.1942786e-001 -1.4406512e-001 -3.9453092e-001  5.6432041e-001  1.0220486e-001  7.3537864e-001 -9.8911909e-003 -9.8718574e-002  8.0474571e-001  6.8943245e-001  3.4960620e-001  3.6551072e-001  4.5628579e-002  4.8250140e-001 -1.1745091e-001  5.4344419e-001  9.7871933e-001  7.5272719e-002 -1.4952797e-001  6.4342426e-001 -1.0332507e-002  5.3467869e-001 -4.6405621e-001  3.6426557e-001  3.2882702e-001  1.5662016e+000 -2.7162166e-001  4.0565771e-002 -6.7317344e-002  8.8958951e-002 -5.1247817e-001  2.8347873e-001  1.9494842e-001  6.8356487e-001 -1.9086890e-001  4.0117613e-001  2.5188894e-001 -6.9962005e-001  1.3473127e-001 -2.6761631e-001 -1.2591889e+000 -3.3031692e-001 -2.6058082e-001
  9.1929821e-001  1.1861547e-001 -6.8279231e-001 -6.2899792e-001  4.3346307e-001 -1.1836417e+000 -1.1795319e-001  1.2423609e+000  5.1295463e-001  5.6121619e-001 -3.7740982e-001 -1.9524422e-001  7.4336865e-001  3.4454666e-002 -3.0102486e-001 -5.8425304e-001  2.1052216e-001  6.1334675e-001  5.7938382e-001 -2.8703456e-001  1.9132544e-001 -2.2829551e-002  1.3684474e-001  6.3175820e-001  9.0048747e-002  2.9307397e-001  2.3797683e-001  4.8344506e-001 -4.7504266e-002 -7.8863148e-002  9.8272379e-002  1.1144791e+000  6.5823224e-001 -1.4048040e-001  2.7009508e-001 -1.2664051e-001  4.0693882e-001 -5.5321281e-001  3.1713247e-002  2.0387451e-001 -3.7187357e-001 -3.0314476e-001  4.8882816e-001 -2.8807010e-001  4.6227678e-001  2.6314003e-001 -4.3723305e-001  4.5038643e-001  3.6972420e-001  1.7457483e-001  3.6226057e-001  4.0261791e-001  8.9825756e-002 -5.8131107e-001 -5.5150478e-001  4.1150423e-001 -1.8557832e-001 -3.9378692e-001  9.1365567e-002 -7.4222121e-001 -8.6758788e-001 -6.9303918e-001 -6.3913961e-001 -1.0261745e-001 -4.5915321e-001 -7.3067863e-001
  5.0628303e-001  5.3007953e-001  4.1861681e-001  5.3489659e-002  6.3050905e-001  5.2802762e-001 -1.6782014e-001  6.7940431e-001  5.7176314e-001  5.8862369e-001  4.4302716e-001  6.0858681e-001  5.4718589e-001  1.7991104e-001 -3.5410506e-001 -4.7087093e-001  7.4301698e-001  9.1375149e-001  5.8481468e-001  5.6793076e-001  1.0242369e+000  2.3566692e-001  1.1941979e+000  1.8456384e-001  2.4800852e-001  8.5923412e-003  1.4587757e+000  1.3109040e+000  7.6030115e-001 -5.2719669e-001 -6.0010841e-002  1.0978147e-001 -5.3591335e-001 -1.8782275e-001 -2.7125041e-001 -1.2156972e+000 -2.3586677e-001  1.2805477e+000  1.6510407e+000  1.0208152e+000 -6.3352172e-001 -2.6053047e-001 -1.9187010e-001  1.3330304e+000  1.3797002e-001 -3.1882935e-002  3.5797041e-001  2.7975853e-001  6.1044892e-001  4.6453672e-001  4.0334462e-002  9.9117331e-002 -1.0609099e-001 -3.9835076e-001  1.4748606e-001  2.3793773e-001  2.2980764e-001 -5.0102721e-001  8.9800848e-002 -3.3000375e-001 -3.6332894e-002  1.7194241e-001 -9.0313776e-001 -1.2271965e-001  4.4579557e-003  1.0001130e+000
 -1.3412116e+000  1.1341521e-001 -1.5656133e-001 -3.8242507e-001  8.1501766e-001 -7.4654768e-001  8.1698400e-002  7.8635655e-001  4.9223823e-001  7.0228454e-001  4.1307275e-002 -1.1541247e+000 -1.5832173e-001 -5.4988703e-001 -5.4685538e-001 -8.4730323e-001 -1.3112957e-001 -8.8370523e-002 -9.6333255e-001 -4.8710887e-001 -8.5217376e-001 -5.1042347e-001  4.4595816e-001 -1.4521692e-001 -1.3626323e-001  1.4023977e-001  9.3805013e-001 -1.1550874e-001  1.7808526e-001 -1.0087562e+000 -1.1231099e+000 -1.7814985e-001 -4.9841731e-001 -2.8190665e-001 -3.2980901e-001 -3.9949853e-001  6.3503813e-002 -3.7546939e-001 -5.1110002e-001 -1.4013882e-001  1.1874610e-001 -9.2947633e-003  1.7486635e+000  2.6386857e-001 -1.8393645e-001 -3.0194593e-001  2.4228474e-001 -7.6299405e-001 -3.1252425e-001  1.0674444e-001 -6.8407584e-002 -1.6839302e-001 -9.3787447e-001 -4.9063584e-001 -1.4786819e+000  5.0399831e-001  6.5106189e-001 -3.7341801e-001  3.5856156e-001  1.4096408e-001  1.8674953e-001  2.9948191e-001  3.4399087e-001 -9.2069575e-001  1.3992795e+000  7.5213348e-001
  2.3987190e-001 -6.6837528e-001 -5.0389705e-001 -3.0537212e-001  2.7126093e-001 -4.3173364e-001 -1.8037726e-001 -9.2567729e-002  4.5990618e-001  5.3105747e-001 -5.4155492e-001 -1.7823954e-001  2.5294170e-001  1.7254247e-001 -5.3252986e-001 -7.5314816e-001 -9.5867923e-002 -3.7183167e-001 -9.7873213e-001 -6.7408414e-001  1.2522626e-001 -6.0122777e-001 -7.7791559e-001 -3.5625227e-002 -3.6474062e-001 -3.7250225e-001 -6.7593774e-001 -9.1549119e-001 -6.9679898e-001 -3.8651821e-001  8.0469848e-002 -2.3915060e-001  9.7402372e-001  5.7928137e-001 -4.3414503e-001  4.6412737e-002 -6.2736178e-001 -8.8924470e-001 -1.3601667e+000 -9.2245709e-001 -5.9804478e-001 -4.7326278e-001  1.6990608e-001  1.3132943e-001 -6.4950585e-001 -1.9454375e-002 -2.6856929e-001 -1.3247496e+000 -6.0433508e-001 -5.6034377e-001 -1.3978087e-001  7.3338421e-002 -4.3396636e-001 -1.0799607e-001  7.2847169e-001 -6.7209772e-002  4.6471689e-001 -3.8964762e-001 -3.5756127e-002  2.8271170e-001  2.7012524e-001 -7.4112616e-001 -7.7428740e-001 -2.0677945e-001 -8.0569249e-001 -3.7548680e-001
 -5.9320729e-002  3.0926159e-001  2.4313595e-001  9.5034626e-001  2.3432726e-001 -6.8412047e-001  8.5310624e-001  2.3529781e-001  3.9828590e-001  3.1834254e-001 -1.6291191e-001 -1.5440208e-001  1.6790871e-001 -9.0815475e-002 -2.5505015e-001 -1.6045949e-001 -2.0689103e-001 -7.2350677e-001 -1.1851500e+000 -5.4688609e-001 -6.4618113e-001 -5.2442268e-001 -6.6781220e-001  2.1331551e-001 -5.5929557e-001 -4.2766837e-001 -2.8395265e-001  1.6931716e-001  6.2121748e-001  2.4953597e-001  6.6279878e-001  7.4197599e-001 -4.6669328e-001  2.5878730e-001  5.5184059e-001  1.0630976e+000 -4.7194871e-002  1.7936280e-001  1.4910647e-001 -1.3482407e-001  2.4122359e-001 -6.5546234e-001  5.8728188e-001 -1.4425490e+000 -5.0913490e-001 -4.5498227e-001 -4.6047345e-001 -2.1971313e+000 -8.7982440e-001 -5.6007612e-002  1.8470997e-001  4.3933921e-001 -2.8715165e-001 -4.7144345e-001  6.0239377e-001 -2.5465120e-001  3.3098624e-001 -3.6943105e-001  7.5412281e-001  7.5509780e-001 -8.5812979e-001 -5.0583022e-001 -6.6412162e-001 -1.0046794e+000 -3.7836233e-001 -2.3700270e-001
 -6.6225909e-001 -9.8885678e-002  1.5122599e+000  2.7183974e-001  1.2083919e-001 -1.2359731e+000  5.6184431e-001  3.0807610e-001  6.2471273e-002  4.0610555e-001 -1.0612989e-001  1.7704216e-001  2.1410726e-001 -3.2015795e-001 -3.0885021e-001 -9.0979213e-002  2.5120656e-001 -2.2234901e-001 -7.2397160e-002 -2.5350329e-001  4.1562315e-001 -3.8000870e-001 -7.5053356e-001 -5.1030148e-001 -2.3978324e-001 -2.3565406e-002  5.5624548e-001  9.7217899e-001  1.1261031e+000 -8.9938885e-001  8.4015020e-001  5.4736489e-001  8.1731020e-001  4.5398843e-001  3.3988236e-001  3.4134145e-001 -4.3409423e-001  1.4732306e+000  1.3784899e+000  1.2247230e+000 -6.9183510e-001 -4.9099650e-001 -1.2193687e-001 -5.7376871e-001 -2.2238484e-001  1.0597725e+000 -8.3986977e-001 -2.9834621e-001 -7.5284965e-001  1.9187444e-001 -1.0240379e-001  5.7737777e-002  1.2716018e-001 -1.8075375e-001  4.3746556e-001  1.4668311e-001 -2.7114659e-001 -2.9646453e-001  7.3008779e-001  4.2172493e-001 -1.3239440e+000  2.1937605e-001 -1.0110579e+000 -1.1568366e-001 -3.2279271e-001 -3.5773255e-001
  1.2932144e-001 -6.3350702e-001 -5.9980943e-001  6.2272130e-001 -7.1884617e-002  5.7259459e-001 -4.4405795e-001 -8.7331462e-001  3.3685239e-001 -1.8901514e-001 -4.3688197e-001 -1.5783974e-001  4.3775876e-001 -2.2681365e-001 -4.6703053e-001 -8.7447594e-001 -8.1143976e-001 -1.8281287e-001  2.7722111e-001 -4.1330883e-001  7.5043402e-002 -2.5109356e-001 -3.3329743e-002 -1.5601291e-001 -1.2667875e-001 -2.3557677e-001 -1.3176334e-001 -5.4231226e-001 -4.2971814e-001 -9.2116652e-001  4.7853968e-001  2.8904343e-001 -3.4853942e-002 -6.5668154e-001  1.0498970e-001  3.8707521e-001  9.9169464e-002 -6.4172195e-001 -3.3697092e-001 -7.2141591e-002  1.5700369e-001 -1.7683989e-001 -4.8712659e-001  7.8748886e-001  2.5904761e-001  1.0012108e-001 -5.0243574e-001  2.0212358e-001  2.1354246e-001  3.1012446e-001 -3.8559518e-001 -4.0344336e-001 -3.3010865e-002 -4.3564394e-001 -8.6284123e-002  3.1741852e-001 -1.5553125e-001  4.2119041e-003  1.0449159e-001 -6.3151536e-001 -2.4052381e-001 -1.5407947e-001 -5.3072006e-001 -4.6136689e-001  2.6812886e-001  2.3110525e-001
 -1.8230424e+000 -2.2403088e-001 -2.2712245e-001 -6.6638897e-001 -2.3910794e-001  9.6326342e-002 -1.3462722e-001 -5.2557651e-001  5.0164006e-001 -3.5029964e-001 -2.2087033e-001 -3.4437199e-001  3.8166902e-001 -4.5035403e-001 -7.3090228e-002 -9.6959886e-002 -2.1882707e-001  6.2726991e-002  5.5267604e-001 -2.2758074e-001 -2.8790620e-001 -3.4580375e-001 -8.7422040e-002 -1.5527037e+000  3.1947806e-001 -9.6467157e-001 -8.9348750e-001 -2.9920995e-001 -3.5771334e-001 -3.3176103e-001 -7.5513537e-003 -4.8056503e-001  1.6395387e-001  9.4966594e-001 -4.6465134e-002  2.1576588e-001 -1.2634559e-001 -8.1360465e-001 -5.7483661e-001 -7.6198169e-001 -3.2161916e-001  2.9968717e-001 -1.5642517e+000  4.3055985e-001 -2.6803424e-001 -2.5136635e-001 -1.1908927e-001  2.5659470e-001  5.5915883e-002  4.5866348e-002 -1.4385321e-001  2.9429338e-002 -1.6082816e-001  2.3479001e-001  1.4888114e-002 -3.3710605e-002  4.1405039e-001 -2.4337698e-001 -4.2213011e-002  2.5733077e-001 -6.0138613e-002  2.7116809e-001 -3.2900304e-001 -2.4386083e-001 -1.9917701e-001 -3.4079378e-001
 -2.7350424e-002  1.2592311e+000  1.7594739e+000 -9.8141837e-001  7.7073095e-001 -8.4564157e-001  6.7286283e-001  2.4222760e-001  6.3627009e-001 -8.4860287e-003  9.8234583e-002  8.7165390e-001  1.9790673e-001  9.5392865e-002 -2.6180918e-001  3.1616657e-001 -2.7550730e-002 -6.3576167e-001  1.0977291e-001 -2.6419740e-001 -2.5916052e-002  2.0152000e-001  8.2338897e-001 -1.1554320e+000  6.6797572e-001 -5.1254827e-001  2.5211932e-001  5.2648941e-001  7.3565714e-001  6.3180445e-001  4.3004205e-001 -1.9696213e-001  5.1346353e-001  1.2690652e+000  1.7992003e-001  8.5546398e-001  1.1975881e+000  1.4287212e+000  7.5842329e-001 -1.2938072e-001  1.8983717e-001  5.3553791e-001 -2.6001036e-001  6.6142101e-001  2.0297978e-001 -7.4257116e-002  3.5541253e-001  5.1653088e-002 -7.9329287e-001  8.9479666e-002  6.7571357e-001  2.4974632e-001 -5.6268201e-001  2.6860430e-001 -2.2912048e-001  3.0454071e-001  5.8366165e-001  4.4019456e-002  1.2916739e-001  6.3099473e-001 -1.6182966e-001  7.1551000e-001 -3.8229651e-002  2.5499214e-001  1.2517685e+000  7.2582180e-001
 -1.0879688e+000  1.7065449e+000 -1.9900264e-001 -6.7559295e-001  5.0710325e-001  1.0585285e-001  6.4166867e-001  1.5286482e-001  2.4845743e-001 -5.7971661e-002  4.3510161e-001  3.1585764e-001  1.8817945e-002 -1.0421938e-001  1.3109112e-001  4.0909791e-001  2.7180945e-001  3.6679920e-001 -8.7927426e-002  5.1155579e-001 -7.2847647e-002  1.5774996e-001  5.2166419e-001  2.9681043e-001  4.0983320e-001 -4.0506914e-001  9.4462308e-001  1.6945931e+000  1.1108346e+000  1.1202273e+000 -5.6087416e-001 -2.6431774e-001 -3.5341911e-001  1.4494221e-001 -2.7512276e-001 -7.1803745e-002  1.3738621e+000  1.2449395e+000  1.8550295e+000  1.0723657e+000 -2.8647735e-002  4.4333107e-001  1.9315552e-001 -3.7957090e-001  2.6733688e-002 -1.7857320e-001  5.0332488e-001  3.2769973e-001  2.3622452e-001  6.0189739e-001  1.1526542e+000  6.9317288e-001  7.2174246e-002  1.8518109e-001  1.6737587e-001 -3.5418564e-001  6.1259134e-002  1.1754976e-001  3.8103202e-001  1.0763031e+000  2.1024529e+000  5.5384641e-001  2.8977088e-001 -6.5447724e-001  9.6711855e-001  4.2166272e-001
 -9.0606042e-001 -2.6447900e-001  1.0935999e+000 -1.1458090e-001  5.5426158e-001  1.4376639e-001  2.5148235e-001  2.3905785e-001  2.3947831e-001  1.6255197e-001  8.1428759e-001 -3.8188060e-002  6.8628242e-001  2.3641091e-001  6.0531568e-001  2.5699432e-001  9.3911513e-002  8.0982188e-002 -5.6898860e-001 -1.6241554e-001 -2.9463371e-001 -4.9520028e-001 -4.9709335e-001 -3.3280146e-001  4.1386772e-001 -4.6738329e-001  7.6179147e-001  3.0864833e-001 -2.7165138e-001  8.8985824e-001  5.7337138e-001  5.7517592e-001  2.4962275e-001  7.2280366e-001  2.1978768e-001  5.1724700e-001  1.3772805e+000  3.7359533e-001  6.1594975e-001  2.9494183e-001  2.7117087e-001  5.8313358e-001 -8.5291270e-001  5.7009038e-001  4.6007362e-001  5.1463624e-001  5.1927426e-001  1.0210505e-001 -1.3075476e-001  7.3181800e-001  5.5506503e-001  5.7862184e-001  2.5144875e-001 -1.7353506e-001  4.6146850e-001  4.2886851e-001  6.0084978e-002 -3.3845771e-001  9.6298861e-002  5.0378827e-001  1.1018050e+000  5.0906330e-001 -1.0235466e+000  6.8937740e-001  4.8446149e-001  9.0377373e-001
 -6.1276539e-001 -2.7720605e-001 -1.3829633e-001 -1.1725970e+000  7.4821821e-002 -1.1458317e-001 -3.1538077e-001 -5.7640191e-001 -4.9420954e-001  3.1814435e-002  1.5941125e-001  3.5923614e-001  7.9155243e-001  1.2240110e-001  2.8715934e-001  3.6416891e-001 -7.8610191e-001 -7.7104957e-001  2.6660855e-001 -1.7767191e-001 -5.3573679e-001  2.2264936e-002 -1.8313821e-001 -1.2068447e+000  3.8115620e-001 -7.0165432e-001  2.4061567e-002 -6.1735676e-001  1.9659009e-001  8.0442049e-001 -3.7745577e-001  3.1762913e-001 -5.9188740e-001 -5.5858120e-001 -1.6010856e-001 -1.2341829e+000  1.3070165e+000 -2.0460408e-001 -5.7011182e-001 -2.9215398e-002 -2.7080571e-001  2.8261032e-001 -1.5626904e+000 -1.2721127e-002  1.4363922e-001  2.0648635e-001 -3.3223488e-001  8.7442331e-001 -7.2227668e-001 -6.8594033e-001  7.9750640e-002  3.3049549e-002  2.8288739e-001  2.8225851e-001  7.7147871e-002 -3.2263594e-002 -5.3072881e-001 -4.7344748e-001 -7.6242719e-001 -6.8517527e-001  3.7376392e-001 -4.0564777e-001 -1.1171986e+000 -7.3136582e-001  7.0774898e-002 -4.7380948e-001
  3.6392769e-001  5.5168201e-001  5.3696787e-001 -6.4248078e-001  2.6146890e-001 -4.4809674e-001  6.5366428e-001  1.9415866e-003  2.0181223e-001 -8.8213254e-002  1.2887121e-001  1.6531689e-001  1.4430023e-001 -1.1320881e-001 -1.5925079e-001 -2.6410174e-004 -5.3133525e-001 -1.5018554e-002 -7.4758215e-001 -5.8932303e-001 -7.3549177e-002 -3.4114133e-001  5.0203323e-001 -1.0587920e+000  3.1948367e-001 -3.7906367e-001 -1.7928910e-001  1.7251017e-001  7.2970499e-001  3.9016263e-001 -6.7914084e-001 -4.3869782e-001  5.0936825e-001  5.6252759e-001 -4.0703503e-001 -1.5308140e-001  7.4085463e-001  6.2481251e-001  3.7102238e-001  1.9199549e-001 -8.2139707e-001  1.4283768e-001 -1.9567476e+000 -8.2367898e-002 -1.5550538e-001  1.9616851e-001 -8.9110244e-001  3.7222373e-001 -3.2270327e-001 -1.6911648e-001  3.5000581e-001  3.7215732e-001 -5.8446176e-002  1.4136852e-001 -2.6964794e-001  4.1984777e-001 -4.1050035e-001  5.7620390e-003 -4.6308238e-001 -2.5060853e-001  1.5278919e-001 -1.2662060e-003 -1.1435847e+000  5.1619769e-001 -7.5911038e-001  5.7051312e-001
 -7.7992851e-002 -3.1977269e-001  8.3321077e-001 -6.9847392e-001 -2.5909802e-001  5.8726526e-001  5.2989421e-001  4.4996489e-001  1.1180959e-001 -4.3445973e-001  2.2041707e-001  2.3060995e-001  4.4538913e-002 -6.8216162e-002  6.0689200e-001  6.9640921e-001  6.8160324e-002  6.3642004e-001 -1.2053361e-001 -8.3899977e-002  5.3635997e-001 -2.5388083e-001  4.9373003e-001 -3.0920135e-001 -1.9060577e-001 -4.8194117e-001  9.1587831e-001  1.3675352e+000  8.8226758e-001  5.1487377e-001  2.2449146e-001  9.6177640e-003  9.1281231e-001 -2.6522142e-002  3.1292226e-001 -4.3242800e-002  6.4830374e-001  1.2914589e+000  1.3967485e+000  6.3358177e-001 -6.1437822e-001 -1.7482276e-002 -7.3700463e-001  6.9570366e-001 -9.6411069e-002  1.1772253e+000 -3.6308786e-001 -7.7834817e-001  2.0376708e-001 -4.9348712e-001  8.3335625e-001  9.8318809e-001 -1.3153161e-001 -2.3804390e-001 -2.5675981e-001  3.9472428e-001  6.7244606e-002  1.3316409e-001  8.7965921e-001  2.6161024e-001 -7.3174695e-001 -4.3776598e-001 -7.6082083e-001  1.3833035e-001  1.0330427e+000  2.1505595e-001
  5.1178036e-001  6.5065961e-002 -4.4101306e-001 -7.9168649e-001 -1.0587636e+000 -3.4087321e-001 -9.8633731e-001 -2.0878428e-001  1.0798712e-001 -6.6375114e-001 -8.6581524e-001  4.4243174e-002  3.6974894e-004 -5.5639589e-001 -8.0273942e-002 -1.0287621e-001 -4.0116165e-001 -2.2653950e-001 -2.3753055e-001 -7.0997290e-001 -6.4097601e-001 -4.2334674e-002 -1.3448814e+000 -5.1827183e-001 -3.5037810e-001 -2.5608577e-001 -4.2619943e-001 -5.2228611e-001 -9.0570481e-001 -5.5238239e-001  5.4658930e-002 -2.7517287e-001  1.4668252e-001 -3.5958100e-003 -1.1410829e-001 -8.2621900e-002 -4.1784013e-001 -2.1920915e-001 -1.2867641e-001 -2.3345220e-001 -4.7119397e-001 -2.1933336e-001 -5.9929627e-002 -3.3078541e-001  1.1544040e-001 -6.8220397e-001 -3.3423839e-001  1.5736121e-001 -4.6877606e-001  5.1640534e-002  1.5064797e-001  5.5352316e-001 -4.0105094e-001  9.4068460e-002 -7.8407355e-001  9.5804633e-003  2.0043898e-002 -1.1500419e-001  3.7184120e-001 -3.6121246e-001 -3.4427473e-001 -4.6263951e-001  9.0333800e-001 -3.3917128e-001  5.2788108e-001 -6.8359815e-001
 -5.6761652e-001  1.1011771e+000  1.7085218e-001 -5.6720442e-001 -3.4770388e-001  7.4935996e-003 -4.2364085e-001  5.1289132e-001  2.4261677e-001 -9.4418269e-002 -1.0702063e-001  6.4778646e-001  5.2953974e-001  5.9140893e-001  6.4906441e-001  9.0410228e-001  1.0721829e+000 -4.3301859e-001 -1.6103228e-001  2.4979987e-001  2.2677781e-002 -6.7809471e-002 -1.0742817e+000 -2.3315808e-001  1.1792265e-001  2.6919560e-001 -8.5076735e-002 -7.7630752e-001 -6.4255638e-001  1.0355560e+000  4.3075461e-002  5.2125720e-001  2.0278767e-001 -4.9779647e-001  8.5381437e-001  3.4719612e-001  7.8435310e-001 -7.1624602e-001 -9.4768653e-001 -3.1792945e-001  2.2957235e-001 -1.8068597e-001 -2.6496445e-001 -3.0079642e-001  6.6752247e-002 -5.2503008e-001 -6.7887825e-003 -2.5135530e-001 -5.1502409e-001 -1.6475414e-001  3.9412252e-001  1.0350134e-001  3.5678971e-001  6.8426648e-001 -2.1646745e-001 -8.7996300e-002 -2.7401376e-002  2.0747375e-001 -2.5611662e-001 -8.3539361e-001 -4.3372562e-001 -7.0874755e-002 -6.7776229e-001  4.3913926e-001  4.3983317e-001 -7.6389014e-001
  4.1411128e-001 -1.7675899e-001  4.7024494e-001 -2.0237735e+000 -9.7489216e-002 -7.5650978e-002 -6.4699465e-001  2.1215949e-001 -4.4113737e-002  1.1095380e-002 -6.0338838e-002 -6.1380311e-002  2.7769134e-001 -2.5457985e-001  2.6504414e-001  2.2309946e-001  2.1678291e-001 -5.3522071e-001 -4.6281788e-001  2.4436449e-001 -2.7990759e-001  5.9400083e-002 -1.3235288e+000 -7.0989937e-001 -2.3499385e-001 -7.0127758e-001 -5.1565721e-001 -4.1230695e-001 -4.2587381e-001  4.7436872e-001 -1.6444044e-001  6.0470525e-001 -8.3688440e-001 -1.4638913e+000  9.2710529e-002 -6.1931486e-001 -1.7953883e-001 -7.5518877e-001 -8.3092715e-001 -1.0170485e+000 -5.2598630e-001 -5.5280490e-001 -9.8262454e-001 -9.6006622e-001 -2.7811897e-001 -8.0484377e-002 -4.1531720e-001  1.1989169e-001 -2.4925325e-001  2.0548257e-003 -2.2677290e-002  8.1147471e-002  4.6992862e-001  2.9102746e-001  9.8269266e-002 -1.4271297e-003 -5.4687870e-001 -2.4310855e-001 -9.0639349e-002 -9.5718372e-001  1.1838936e-001 -3.0072157e-001 -1.1522988e+000 -4.5826597e-001 -4.0454697e-001 -9.1236656e-002
  2.5834555e-001 -2.6330361e-001  4.7383856e-001 -2.2181626e-001 -3.6557596e-001  2.7561168e-001  2.8445742e-001  3.0090173e-001 -1.5713354e-001 -5.4803803e-001 -2.5118538e-001 -1.4076395e-001 -3.7446212e-001 -3.3941466e-001  2.3357712e-001  3.6437486e-001 -1.0759399e-001  5.5290204e-001 -1.0998231e-001 -5.9425380e-002  4.6991559e-001 -3.4275328e-002 -3.1203355e-001 -4.6864989e-002  4.2933254e-001 -4.6456584e-001 -5.7857879e-001 -7.9452986e-001 -9.4372334e-001  2.7898457e-001 -5.7133148e-001  2.4859214e-001 -1.1443572e+000 -9.0309038e-001  3.5361516e-001 -2.4372819e-001 -5.1978157e-001 -8.2007607e-001 -9.4674550e-001 -8.2194870e-001  1.8070704e-001 -7.8351178e-002 -1.6386197e-001 -1.5488685e+000 -2.0841352e-001  3.7123877e-001 -1.0965062e-001 -1.3079177e-001 -9.4693875e-002  3.2090049e-001 -1.8177671e-001  1.2686227e-001 -1.3562002e-001  2.1965862e-001 -2.6235256e-002  5.3723615e-002 -7.2228529e-002  2.3080353e-001  2.7966061e-002 -2.3537287e-001 -2.8006843e-001 -7.1369994e-001  9.4030347e-001 -7.0490637e-001 -7.9643016e-001  3.9277733e-001
 -3.9237878e-001  5.1706107e-001 -6.9598759e-001  1.8508286e-001 -5.4930551e-001 -2.6969752e-001 -3.0757681e-001  8.7093998e-002 -9.8270720e-002 -1.5798145e-001 -1.5315717e-001 -6.5927660e-001 -7.3873004e-001 -4.7051985e-001 -7.7446768e-002  5.5712873e-002  1.1455059e-001 -3.4445435e-001 -4.9640927e-001 -3.4327950e-001  3.0259929e-001 -5.3216748e-001  8.6889003e-001 -2.0701432e-001  7.0779779e-002 -5.3720233e-001 -8.8217934e-001 -1.1563282e+000 -1.1181880e+000  6.1312716e-001 -3.1079877e-001 -2.0722918e-001 -3.0282723e-001  1.7983360e-001  2.4397358e-001  2.4650363e-001  5.5962622e-002 -7.3620293e-001 -9.6871960e-001 -3.4967190e-001 -1.5862445e-001 -2.7891473e-002 -9.9679546e-001 -1.4204818e-001 -2.6101847e-001 -4.3686436e-001 -5.2578646e-001 -3.5482671e-001  5.0811981e-002  7.4708989e-002 -1.5509064e-001  2.1604924e-001  2.2107059e-001 -5.6676563e-002 -4.8416865e-001  2.4215460e-001  4.5014488e-002  4.0561855e-001  1.2607790e-002 -4.6050094e-001  3.3830048e-001 -3.3722520e-001  6.7231473e-002 -3.4813273e-001 -5.8418422e-001 -1.8537892e-001
 -9.2310410e-001  7.0389328e-001  5.7849845e-001 -3.9992455e-001 -1.6626603e-001  1.0381587e-001 -4.2278151e-001 -1.1411020e-001 -3.8166677e-001 -7.2796142e-002  4.9501733e-001 -1.5043722e-001 -1.5455115e-001 -5.6071964e-002  3.4463044e-001 -6.3504227e-002  5.8196422e-001  5.3264371e-001 -1.6083950e-001  4.4038759e-003  1.0720187e-001 -5.4746609e-002  7.5786963e-001 -1.2459056e+000 -2.0298949e-001 -3.6606474e-001 -1.3656241e-001 -3.4314760e-001 -4.8975880e-001 -1.2229661e-001 -3.4873750e-001 -3.0292823e-001 -4.2219934e-001 -9.7062705e-001 -4.1797700e-001 -4.9592845e-001 -4.0429618e-001  4.3368475e-001  5.5084350e-001 -3.2947540e-002  8.3351438e-002  1.6262897e-002 -4.9232901e-001  3.6405060e-001  8.8217113e-002 -3.5432978e-001  2.1775851e-002  6.7574688e-002  7.5094928e-001 -3.4732282e-001 -3.7191918e-001  2.4078761e-003 -7.7120103e-001 -1.4384238e-001 -4.8795718e-001 -1.0404468e-001 -5.9532263e-001  5.9415617e-001 -2.9831978e-001 -2.5790638e-001 -9.8236564e-001  3.7175647e-001  8.1936706e-001 -8.3800521e-001  5.3286336e-001 -8.6554985e-001
  4.9503979e-001 -2.4961406e-001 -2.4099063e-001  7.2565895e-001 -5.9486550e-001 -7.4834343e-001 -5.0392961e-001 -6.8047882e-001 -8.6044520e-001 -9.2647968e-001  9.8295441e-003 -1.2324249e+000 -3.5339712e-001 -5.0688842e-001 -6.7649941e-001 -6.7888583e-001  5.9342538e-002  7.7988007e-001 -1.3152785e-001 -3.3311131e-001 -4.5000997e-001  2.8786035e-002  2.0356808e-002  3.5534278e-001  1.6515248e-001  3.0852229e-001  5.5095754e-001 -3.6615512e-002 -3.2555888e-001 -6.6593769e-001 -7.7050819e-001 -6.0045099e-001 -4.8967442e-001 -6.6879679e-001 -6.5886659e-001 -3.7657961e-001 -9.3754342e-001  1.0253895e+000  1.0254289e+000  7.7943213e-001  2.5698784e-001  3.5410468e-002  8.9557996e-001  1.8150422e-001  3.9101755e-001  1.6041411e-001  3.2912494e-001 -1.2743574e-001  6.0940722e-001  7.5506399e-002 -4.9014496e-001 -7.0930389e-001 -6.6260884e-001 -5.0934572e-001 -7.9699837e-001 -3.2859785e-001 -7.8648910e-001 -4.0655005e-001 -5.7932033e-001  1.6311470e-001 -1.1483160e+000 -4.2383518e-002  1.2965717e+000 -1.0956486e+000  7.2736786e-001 -7.2055318e-001
  9.9685552e-001 -3.5522355e-001  5.4476148e-001 -4.0561376e-001  2.3152116e-002  7.8233625e-001 -5.0095273e-001 -2.7644540e-001  3.7579066e-001 -1.0787484e+000 -7.7853437e-001 -6.6144882e-001 -3.8796522e-001 -2.6834561e-001 -5.8358038e-001 -1.1917287e-001  2.3999142e-001 -3.4698316e-001 -1.8933513e-002 -1.8624277e-001 -4.6192970e-001 -4.7170409e-001  1.4413039e+000 -2.7456989e-001 -3.0878803e-002  9.2137590e-002  1.4539801e-001  3.4193127e-001  6.9638137e-002 -2.0142946e-001  2.2485314e-001 -1.0765179e-001  3.2552790e-001  2.4021432e-001 -5.2005295e-001 -2.9889184e-001  3.3846551e-001  1.2681698e-001  4.7207652e-001 -2.6598781e-001 -2.1065792e-001 -1.3517183e-001  1.7804845e-001  7.7406219e-001 -5.3222208e-001 -6.9012057e-001  1.2124697e-001 -4.9848582e-001 -6.3073987e-001  4.9634212e-001  2.4544517e-001 -4.3961325e-001 -1.6898178e-001 -9.1665937e-001 -6.3448963e-001 -5.9647140e-001 -3.4674884e-001 -5.9862759e-001 -2.2042450e-001  2.3026378e-001  6.1695787e-002 -3.5892267e-001 -5.7317526e-001  1.0566353e-001 -1.1997988e+000  7.8387042e-001
  6.7299602e-001  6.0163289e-003  1.6867634e-001  1.6840551e+000  1.1251238e+000  1.7930926e-001  5.9351082e-001  5.2708196e-001  3.1983221e-001  3.4342340e-001  5.4544236e-001  1.3426863e-001 -3.1841544e-001  5.3154273e-001  9.5739287e-002  6.7858167e-001  5.0485220e-001  2.2006303e-001 -2.3422659e-002  5.7846601e-001  1.6905877e-001  4.2583871e-002 -9.8924907e-001  1.3145257e+000 -2.1136116e-001  2.6313272e-001  1.0481248e+000  1.6784561e+000  1.8009569e+000  2.4190014e-001  2.3551844e-001  3.7320515e-001  3.6259926e-001  3.3922604e-002 -6.7017386e-002 -4.4154430e-001  5.0519378e-003  8.6541236e-001  1.3494063e+000  1.4330872e-001  1.2825719e+000 -4.1601159e-001  1.3290437e+000 -1.6921903e-001  6.4211253e-001  1.8402511e-001  2.9165521e-001 -9.8597480e-002  5.1392855e-001  4.4914636e-001  3.9938381e-001  5.5523479e-001  2.1162083e-001 -2.4937484e-001  4.0003028e-001 -1.8526713e-001  4.1050586e-001  1.5913851e-001  3.6289168e-001  1.0451248e+000  7.2384498e-001  6.8351574e-001  1.2831978e+000  1.0126539e+000 -3.3382708e-001  1.2947979e+000
  1.5229934e-001  1.0566664e+000 -8.4589912e-001  9.7192936e-002  3.9070632e-001  3.0765622e-002  8.3198606e-002  2.7899846e-001  2.8821690e-002  2.2915945e-001  7.5154328e-002  5.5678115e-001 -3.5115989e-001  5.1620784e-001  4.2157795e-001  9.6176023e-001  6.8483720e-001  4.0331029e-001 -5.8389284e-002  1.6961742e-001  2.8062470e-002  4.9013569e-001  3.9552645e-001  6.3568723e-001 -3.0480490e-001  1.1594162e-001  1.8011855e-001  2.9401022e-001  5.1018578e-001 -2.3547256e-002  8.6542577e-001  5.9153386e-001  3.2447004e-001  1.0818504e+000  2.2165158e-002  1.7273951e-001  3.5627609e-001 -5.5423804e-001 -3.0362460e-001 -8.0913255e-001 -1.9406227e-001 -3.2416996e-001  8.9722103e-002  1.1958350e+000  5.2399004e-001 -7.7427310e-001 -6.3229485e-001 -1.2599108e-001 -7.5045159e-001 -6.0967639e-001  7.6477947e-001  3.1048808e-001 -8.3241862e-002 -1.8562167e-002 -1.0569745e-001  1.3104622e-001 -5.4409724e-001 -3.5003562e-001 -6.1855498e-001 -7.3523465e-001  1.2524513e+000 -1.8493710e-001  7.1850469e-002 -1.4003452e-001 -1.7760343e-001  3.2179059e-001
  3.7236353e-001 -8.8571957e-002 -6.1552638e-001 -6.4645552e-002 -1.3795436e-001 -1.0280139e-001  2.4701259e-001  5.1863512e-001  5.2989281e-002 -3.1049419e-001  6.1381335e-001  6.2904634e-002  2.7811488e-001  2.1738807e-001 -9.3271593e-001 -7.4350465e-001  3.7295923e-001  1.6525139e+000  1.6554183e+000  6.5882982e-001  1.5707409e+000  1.3439165e+000  1.0372876e+000  6.3458207e-001 -2.1606159e-002  1.6181828e-001  9.4124883e-001  1.7029517e+000  1.4759757e+000 -6.4689307e-001  1.2598422e-001  6.0349995e-001  4.6835174e-001  9.2536933e-001 -1.0109993e-002  2.5571364e-001 -3.0733669e-001  5.4617589e-001  8.1546283e-001  5.5244944e-001  8.4327391e-001 -1.4032238e-001  1.0384699e+000  1.3612983e+000  1.0675017e+000  3.4336969e-001  8.1059791e-002  5.4321347e-001  6.2426409e-001 -2.6633869e-001 -7.1888199e-001 -4.2987375e-001 -3.8466537e-001 -1.4236978e-001 -6.5927491e-001 -3.0272909e-001 -7.5505878e-001 -5.0131461e-001 -2.4749202e-001 -8.4513953e-001 -1.3171228e+000  9.1533778e-002  1.2308694e+000 -3.9327851e-001 -3.8203259e-001  1.3242986e+000
 -1.0705956e+000  2.9798361e-001  2.6841351e-002 -5.7354979e-001 -4.4303717e-001  2.2256755e-002 -3.2807570e-001  3.7529936e-001 -1.0057231e-001 -7.4225478e-002  3.4532339e-001 -1.1530535e+000 -5.1678634e-001 -5.1030589e-001 -3.7228288e-001 -4.2768755e-001  5.6097320e-002  8.7240009e-002  4.1624480e-001  6.9253567e-002  6.7328794e-001  6.5418357e-001  9.6049759e-001 -4.2885527e-001  6.6804663e-001 -9.8451562e-002 -1.6382713e-001 -3.9742461e-001  2.7602459e-001 -3.8307979e-001 -3.9285377e-001 -6.1931852e-002 -3.7981900e-001  5.1781766e-001 -5.9102792e-001 -5.4842330e-001 -3.8732451e-001  1.4710015e-001 -7.2652020e-001 -1.6888871e-001  7.0050264e-001  3.5144104e-001  8.9684181e-002  7.7501418e-001  7.6641243e-001 -2.7064393e-001 -2.7393998e-001  4.7137623e-001  1.0837437e-001 -1.3089045e-001 -6.3055100e-001 -6.5634695e-001 -2.7991954e-001 -3.7286170e-001 -7.7715004e-001  1.3405591e-001 -6.8975751e-001 -5.9287436e-002 -7.1793800e-001 -6.5427729e-001 -5.6636443e-001  1.1988101e-001  1.2312643e+000  9.4466441e-001 -2.4080963e-001  2.4015908e-001
  3.7298448e-001 -4.9006305e-001 -3.6944554e-001  2.2104543e-001  2.1104865e-001  9.7547184e-001  2.9928028e-001 -4.2730080e-002  1.8202625e-001 -1.3843469e-001  1.1212496e-001 -1.0133336e-001 -4.0999434e-002 -3.1495676e-002 -1.7372237e-001 -2.9775272e-001 -3.5458222e-001 -1.0104550e+000 -1.5595792e-001  6.7471003e-001  7.0059010e-001  6.2688771e-001 -5.5667538e-001 -1.3700862e-001  8.6785465e-002 -1.9632794e-001 -8.8240898e-001  3.6398192e-001  3.5211888e-002 -2.8550657e-002 -5.3930392e-001 -7.4187571e-001  1.1398899e-001  8.6562213e-001 -2.9702801e-001  8.8083406e-002  7.9051353e-002 -1.3156075e-001 -1.0970049e-001 -1.6628335e-001  5.5397946e-002  4.9009974e-002  2.4052077e-001 -9.0869850e-001  4.5536237e-001  8.4749014e-001  3.8813386e-002  7.7064272e-001  2.1884275e-001  2.4076546e-001 -5.1944628e-001  1.1825664e-001  1.1202144e-001  3.7503932e-001  6.9654001e-001 -5.0726047e-001 -2.8832543e-001  6.0128618e-001 -2.5464121e-001  1.0876840e-001  9.6245323e-002  2.2516190e-001  1.4148727e+000 -9.5496086e-002  3.0163941e-001  5.5435336e-001
  5.4947692e-001 -2.4061236e-001 -3.4019701e-001  2.3694166e+000 -2.5947843e-001 -3.0860509e-001  7.9059596e-001 -5.7947002e-001  2.7032761e-002 -1.6093837e-002 -9.2635149e-001 -6.9017258e-001 -5.2372399e-001 -5.6235023e-001 -4.3316156e-001  7.7125368e-002 -2.3852973e-001 -1.2515418e-001 -4.2548763e-001 -2.9450224e-001 -3.8728196e-001  8.1312995e-001 -3.7179926e-001  8.7884428e-001  3.8404833e-001  1.0824398e+000  1.0085613e-001  1.5654625e-001  1.5972236e-001  1.9816593e-001 -2.3312930e-001 -4.4193897e-001 -3.5793439e-001  3.3596438e-001 -3.6818545e-003  2.9465544e-001 -1.3903828e-001  3.1325034e-001  3.9053000e-001 -7.9377447e-002  8.0231959e-001  7.2667034e-001  4.5917747e-001 -4.3607233e-001  9.6770881e-001  1.4602826e-001  1.7859810e-001  6.3811999e-001  1.1897527e-001  6.3770548e-001 -2.6457101e-001 -8.0382056e-003 -5.1711774e-001 -5.8718434e-001 -4.4819294e-001 -3.6605765e-001  1.7175231e-001  2.4327951e-001 -1.2432195e-002  4.3144802e-001 -2.9608756e-001  2.5377453e-001  2.4776153e+000  1.4096838e+000  7.5448299e-001  1.2897982e-001
 -1.3541751e-001  2.0815883e-002 -6.7317904e-001  7.1257601e-001 -8.1176751e-001  5.1981838e-001 -4.3868421e-001 -7.7659207e-001 -3.9004871e-001 -3.0471471e-001 -2.5528471e-001  2.7657770e-001 -8.1460480e-002  3.2724966e-001 -5.5874146e-001 -2.1389105e-001 -2.8694872e-001  5.7135428e-001  4.8324150e-001 -1.6731622e-001 -5.2378891e-001  3.8798024e-001 -2.7424799e-001  7.8297303e-001 -9.7977294e-003  8.7545321e-001  3.6894960e-002  3.3579541e-001  3.0468956e-001 -8.6549218e-002  3.9705780e-001 -1.4421386e-001 -7.0876177e-001  7.0858577e-002  4.0721812e-001  2.3612822e-001 -4.6043178e-001  1.1037630e+000  9.0611425e-001  6.6009014e-001  3.3863985e-001  6.0452233e-001  3.8633416e-001  6.3001115e-002  1.0006581e+000  8.0485252e-001  8.6113488e-001  4.2716683e-001  1.1620918e+000 -1.8781460e-001 -1.2101731e-001 -1.1249579e+000  1.4403021e-001 -2.2966402e-001 -6.6323678e-001  2.5920346e-001  2.5756332e-001  9.4832136e-002 -4.8917804e-002  3.6497839e-001  5.4850856e-001  4.5188303e-002  2.9051622e-001 -6.1307514e-001 -4.8930901e-001 -1.0907811e+000
  1.8840019e-001  1.1897652e-001  4.6414219e-001  5.8216855e-001 -3.1558526e-001  1.6657928e-001 -5.1568931e-001 -1.2452296e+000 -6.5943649e-001 -1.9482537e-001  2.0373013e-002  8.5895002e-001 -2.5748716e-001  4.6472917e-001 -1.3054070e-001 -6.2356323e-002  9.5230719e-003  2.0288076e-002  6.7323061e-001 -6.9638251e-003 -3.9794314e-002  9.6452227e-002  3.9002733e-001 -1.8451619e-002  3.3232469e-001  9.2102024e-001 -5.4215686e-001 -1.1559816e+000 -9.5688174e-001  6.5391154e-002  3.3171273e-001 -3.5801000e-001  2.2248647e-001 -2.0296763e-001  4.9179552e-001  3.7073204e-001 -4.1416671e-001 -1.9244912e-001 -6.3321969e-001  1.1384233e-001  1.0628884e-001  4.1613897e-001  6.7776062e-001 -9.0270515e-002  1.4023752e-001  5.4908434e-001  4.0037580e-001 -4.3783459e-002  8.5805102e-001  6.4129975e-001 -1.3886261e-001 -7.2599997e-001  3.3742188e-001 -4.4621481e-001 -4.5639469e-001  4.0845444e-001  4.4070987e-001  2.0054213e-001 -3.1695236e-001  7.3091857e-002  4.7776729e-001 -3.8773073e-001 -2.5203803e-001  5.1301294e-001 -2.5100564e-001  1.7822222e-001
 -1.6691419e-001 -4.4428764e-001 -1.2890276e-001 -1.3554482e-002 -1.4424749e-001 -9.1840977e-001 -9.1780790e-001 -1.0465529e+000 -6.5574806e-001 -4.7744901e-001  5.3118480e-001  3.0125929e-001 -1.2173587e-001  4.5967610e-001  2.1921227e-001 -6.4757144e-002 -4.5114063e-001 -5.3540267e-001  4.7403718e-001 -1.9248463e-001  1.6046374e-001 -1.2624678e-001 -1.2286896e-002 -3.5247436e-001 -1.0597928e-001  6.3750311e-001 -1.2143603e+000 -7.9661237e-001 -9.9723064e-001  1.2239138e-001 -5.6521005e-001 -3.8993252e-001 -5.3544755e-001 -8.6996447e-001  3.7660881e-001  1.2632952e-001 -5.8693947e-001 -1.1160774e+000 -5.5570317e-001 -6.7145694e-001 -2.8584020e-001 -1.2986612e-001  3.6906308e-002  5.3360943e-001 -1.6279061e-001  7.4123895e-001  2.8453399e-001  6.8261612e-001  7.4182435e-002  1.9480187e-001 -2.0464604e-001 -4.7668058e-001  8.4019747e-002 -2.1360651e-001 -1.9243650e-001  9.6393781e-002  3.4566483e-002 -3.6162695e-001 -4.8250019e-001 -1.0374956e+000 -3.0487529e-001 -4.3371233e-001 -9.5904923e-001  4.3519303e-001 -3.8415135e-001 -4.7590746e-001
 -1.8205459e-001 -4.3866467e-001 -2.8146854e-002 -9.9989131e-001 -2.9800962e-001  3.1578259e-001 -1.1472012e-001 -7.7427545e-001 -1.6797503e-001 -3.3298402e-001  2.1027818e-002 -4.0281153e-001 -6.9398909e-001 -4.0727260e-001 -1.7430901e-001 -3.1027960e-001 -3.7991281e-001  5.0098667e-001  4.5336276e-001  3.1826288e-001 -9.8051691e-002  2.5234309e-001 -6.8980702e-001 -4.4290252e-001  3.1577240e-001  4.0080305e-003 -6.5893666e-001 -2.7882154e-001 -4.4490138e-001 -4.1843280e-001 -9.1561398e-001 -6.3882696e-001 -6.4201482e-001 -9.1810651e-001 -1.1216555e-001 -2.7614676e-001 -6.5712350e-001 -4.4532714e-001 -1.1320961e+000 -1.1261802e+000  9.3127570e-004  9.0588388e-002 -2.5026906e-001 -7.8481920e-001  6.5210646e-001 -3.4056184e-001  3.0328245e-001 -2.6906042e-001  3.1499056e-001  3.7471181e-001 -6.3281450e-001 -9.3281113e-001 -2.9996717e-001 -3.2407557e-001 -2.6524994e-003 -1.4595682e-002 -3.2533036e-001 -5.3613716e-001 -7.1297088e-001  8.4388730e-002 -3.6294015e-001 -4.0352026e-001  1.0428830e+000  7.6982364e-002  4.9482862e-001  6.9747155e-001
  5.3686540e-001 -9.8317646e-001  1.2535323e-001  3.7665581e-001 -7.1460797e-001  9.7522675e-001 -4.9865556e-001 -7.9755826e-001 -6.9427260e-001 -3.3823418e-001 -7.8177650e-001  4.6327851e-002 -1.1681834e-001 -4.5300847e-001 -1.7152491e-001  1.4129866e-001  1.1246032e-001 -4.2607196e-001 -3.4921511e-001  3.7437588e-002 -4.3009320e-001  2.9238634e-001 -2.5663917e-001 -4.6659235e-002  6.6983311e-001  4.6316201e-001 -2.6961737e-001 -5.4521447e-001 -1.1475745e+000 -4.0714378e-001 -4.1605224e-001 -7.4840252e-001 -7.8757057e-001 -1.0495073e+000 -4.0275862e-001 -1.7983643e-001  1.7262838e-001 -2.6595303e-001 -9.1902093e-001 -3.0484516e-001  1.2940242e-001  1.6952817e-001 -1.3014016e-001 -9.1536977e-001 -1.6090399e-001 -1.0528057e+000 -7.3749811e-001 -9.6596084e-001 -4.8249766e-001 -3.9004603e-001 -3.2752425e-002 -4.3647905e-001 -1.0023950e-001 -7.2394752e-002  4.7073205e-001  2.0107624e-001 -5.6323271e-001 -2.4676867e-001 -7.0928265e-001  1.0732425e-001 -9.7525274e-001 -6.8403867e-002  5.6520928e-001  1.7783531e-001  1.6501916e-001 -4.0291043e-001
  8.1567082e-001 -1.5730110e+000 -5.7563931e-001  4.9935724e-001 -1.3859669e-001 -2.6785136e-002  6.7648702e-002 -5.5971747e-001 -2.5484467e-001 -3.6508197e-001 -7.9710087e-001 -3.2032060e-003 -2.2532363e-001  4.3373314e-002 -4.0650272e-001 -4.1209126e-002 -2.9271569e-001 -8.1302688e-001  1.9155323e-001  5.9241830e-001 -4.0556485e-001  2.3859450e-001 -3.0640850e-001 -4.1212121e-001 -3.2251670e-001 -2.0846640e-001  3.3844606e-001  6.1966021e-002 -2.3093967e-001 -1.1267044e-001 -6.2357555e-001 -7.7604392e-001 -6.0459959e-001 -7.8898703e-001 -6.5858136e-001 -3.0449086e-001 -8.1253408e-001  2.3333893e-001 -3.0653664e-002  4.5943598e-001 -4.4681553e-001 -4.0594207e-002 -7.2702674e-002 -5.0867083e-001 -9.9098949e-001 -6.6993625e-001 -2.3164843e-001  5.2481477e-001  1.3932126e-001 -7.7049487e-003 -2.5383894e-002 -4.1188715e-001 -2.3752222e-001 -8.5173304e-002 -4.2090776e-001 -2.4384421e-001  8.1665468e-002  1.0794730e-001 -4.6353903e-001  2.9011404e-001 -2.9620549e-001  7.7046691e-001 -8.6281382e-001  1.7244802e+000 -9.6893055e-001  1.1861280e-001
  1.0840068e-002 -9.4676771e-002 -1.3012131e+000  1.4401964e-001  3.0156444e-001 -8.7941301e-002  1.2559670e+000 -6.7733807e-001 -4.5065869e-001 -6.0732785e-001 -1.1087913e+000 -4.5295246e-001 -2.6210023e-002 -1.0293906e-001  4.4704796e-002  1.0852811e-001 -5.3049398e-001 -7.0228908e-001 -3.6168799e-002 -4.3130142e-001 -6.8583756e-003  2.5518053e-001 -6.6960991e-002  2.2337607e-001 -1.2004292e-001  1.9807337e-001  1.9694740e-001 -8.0415990e-002  5.7014360e-001  5.3322225e-001  1.7697908e-001 -2.6239526e-001  8.8543061e-001  5.3031426e-001  1.9013451e-001  9.5895771e-002  6.9360174e-001  8.0545898e-001  1.0231276e-002  6.0609290e-001  1.7115655e-001  5.4119844e-001 -3.3357260e-001  8.1894458e-001  1.0016993e-001 -2.9853465e-001  4.3638914e-001  2.9834793e-001  2.1268422e-001  4.0827141e-001  3.0091773e-001  1.7472005e-001 -6.5783204e-002  2.1538479e-001 -1.2114918e-001 -5.0064879e-001  7.0830088e-001  1.8922380e-001  4.8274866e-001  3.0270800e-001 -4.1038362e-001  4.1025530e-001 -5.9645157e-001  9.8582812e-001  3.4898744e-001  1.1804952e+000
 -6.4696482e-001 -1.2236448e-002 -1.4436795e+000 -1.9058493e-002 -3.9620086e-001 -1.2049420e-001  3.8866819e-001 -8.2073401e-001 -7.3137431e-001 -5.4860406e-001 -1.2698408e-001  5.1375920e-001 -1.1742988e-001  3.9266821e-001 -3.4743595e-001  2.6764370e-001 -6.3068360e-001  7.4275940e-001  6.2910977e-001 -1.6745176e-001 -1.4642462e-001 -4.3539660e-001  5.9463314e-001  1.0417945e-001 -8.3836178e-001 -1.7340336e-001 -2.8078548e-001 -6.2034123e-001 -3.2705897e-001 -4.2299948e-001  5.4905796e-001 -1.5822433e-001 -1.7403503e-001  1.7493379e-001 -3.4230883e-001 -4.6460857e-001 -2.0850456e-001 -8.9612819e-001 -1.1682293e+000 -6.7334612e-001 -7.5345018e-001 -5.3311378e-001 -5.5969417e-001  3.6179756e-001 -7.0069050e-001  4.7276301e-002  7.9716542e-001  8.0297225e-001 -3.6298793e-002 -3.8435081e-001  2.7653224e-001 -2.3347624e-001  2.3920846e-002  5.3494725e-001 -1.4555212e-001 -1.2023912e+000 -1.4769587e-001 -3.9133405e-001 -6.9853242e-001 -1.6107903e-001  1.4983361e+000 -6.3354474e-001 -9.0701972e-001 -4.5985528e-001 -3.7225703e-001 -7.8322540e-001
  3.4517914e-001 -9.4408142e-004  8.0188991e-001  9.9394228e-001 -4.9192965e-001  9.0114180e-001  2.9920305e-001 -1.1793612e+000 -5.6371509e-001 -4.7120474e-002  6.2195713e-001  9.1286150e-002 -6.4909018e-001  4.2666269e-001 -2.6558738e-001  2.3305103e-001 -1.7119092e-001  6.8368642e-001  5.5736862e-001  7.3477401e-002  7.0261109e-001 -3.6489263e-001  7.1254732e-001  8.2031364e-004 -7.5317170e-001 -1.0081164e-001 -2.5444595e-002 -2.1328764e-002 -1.4832349e-001 -3.2404970e-001  5.6214057e-001 -8.9338046e-001  5.7588914e-001 -2.8866917e-001 -1.6631427e+000 -1.1175995e+000 -3.3929959e-001 -8.6354451e-001 -1.1141478e-001 -9.2698506e-001 -3.1815089e-002 -7.0100076e-001  1.2422050e-001  8.1567559e-002 -1.1146001e+000  1.6805512e-001  1.6260350e-001  6.4635536e-002 -4.5511598e-001 -8.5102962e-001 -1.5026411e-001 -2.3279136e-001 -1.1657410e-001 -2.8842489e-001 -5.4567275e-001 -3.1011605e-001 -5.5951570e-001 -3.2357817e-001 -1.2545282e+000  4.4788760e-001  9.4534639e-001 -6.9680712e-001 -1.3188514e+000  7.7218880e-001 -7.4698649e-001  1.1138224e-001
  6.6864118e-001  1.6662746e-001 -5.5413960e-001 -1.3702550e-001 -3.7277327e-001 -2.1852395e-001 -5.9390520e-001 -7.8151496e-001 -1.3623248e-001  1.1036026e-001  9.8139589e-001  9.0609513e-001 -4.3102549e-001  7.6793224e-001 -6.9901907e-002  7.0148497e-002 -1.1491945e-002  4.0452475e-001  5.4048521e-001 -2.8083799e-001  3.3098808e-001 -3.0283902e-001  3.3600230e-001  2.7518934e-002 -1.0753895e-003 -2.6936256e-002 -3.9650246e-001 -6.1152906e-001 -5.9801568e-001 -1.6797365e-002  5.3104031e-001 -5.1617320e-001  5.5640963e-001  1.9398072e-001 -5.3093480e-001 -7.5017958e-002  3.5575975e-001 -9.3597798e-001 -5.2730662e-001 -7.8933559e-001 -4.0510313e-001 -2.6238808e-002 -6.8946147e-001  1.0184344e+000 -3.5991727e-001  7.1677320e-001 -6.0913085e-001 -3.6962827e-001 -2.9327078e-001 -8.0202262e-001  4.7185300e-001 -1.7147055e-001  9.4643526e-002  1.4862361e-001 -1.9638673e-001  1.8358630e-001 -1.8797959e-001 -2.2689487e-001 -1.2468707e+000 -2.6022224e-001  3.7299929e-001 -2.0457119e-001 -7.1064628e-001 -3.0137697e-002 -1.0505942e+000 -1.4110406e+000
 -1.2165683e-001  3.1656123e-001  1.6954259e-001  6.6500176e-001 -5.8827014e-002 -6.2377223e-001  8.0818430e-002 -1.5368285e-001 -2.3704859e-002  9.4215394e-002 -3.8254315e-002  8.1400990e-002 -3.6657120e-001 -4.2783121e-001 -2.3184523e-002 -2.6379773e-001  4.5418231e-001  9.7990747e-001 -1.5546818e-001  2.1401588e-001  4.4916231e-001  2.9121212e-001  6.1352074e-001  2.6849775e-001 -8.9852301e-002  1.7098079e-003 -5.2993924e-001 -8.7370747e-001 -5.7140007e-001 -3.0346124e-001  6.9183694e-002 -2.5643124e-001  8.4782698e-001  4.9994301e-001 -2.1635215e-001  8.8379381e-002  4.1985571e-001 -6.2889578e-001 -1.0125189e+000 -4.3518103e-001 -1.3109667e-001 -6.6219164e-002 -3.6738091e-001  3.3549713e-001 -4.3716334e-001  3.0519330e-001  4.6304462e-001 -9.7275788e-001  1.7187860e-001  2.7118289e-001 -3.9520135e-001  6.0156694e-001 -4.2315111e-001  4.1900210e-001  1.3148193e+000 -6.7028293e-001  1.6047973e-002 -1.7835529e-001 -3.4236978e-002  7.1223840e-001 -4.9887782e-001 -1.8591767e-001 -6.7333365e-001 -7.9736078e-001 -6.2607548e-001 -3.7990043e-001
  4.0451282e-001  1.0240431e+000 -2.3363939e-001  5.9424647e-002  3.6230015e-001  4.3228342e-001  1.7457425e-001  8.9345159e-001  3.0629359e-001  8.6966914e-001  7.7238278e-001 -5.9614011e-001 -3.3990399e-001  2.3644435e-001 -1.0279076e-001  8.7163148e-002  9.0663681e-001  7.9427647e-001  8.3117351e-002  5.4210071e-001  9.6178782e-001  8.5338464e-001  9.7493144e-002  4.2626712e-001  4.7331759e-001  7.7022421e-001 -3.5548769e-001 -2.1564658e-002  2.9176985e-001  7.0475762e-001  4.4230342e-001  5.9616677e-001  3.8634899e-001 -1.4500352e-001 -2.3860047e-001 -2.3211954e-002  4.3404299e-002 -2.4227067e-001  1.2500816e-002 -5.6491823e-001  1.9810424e-001  1.5931128e-001  2.0866814e-002 -4.7737982e-001  1.3433621e-001 -4.3920582e-002  3.8605482e-001 -6.2295221e-001 -4.4482184e-001  2.1335360e-001 -1.6258040e-001 -1.6945021e-001  6.7220125e-002  2.6453835e-001  1.5226150e-001  3.4853606e-001  8.3487653e-002  3.6882493e-001  1.2715588e-003 -4.6240655e-001  8.1584953e-002 -2.5459603e-002  1.1915055e+000  1.3107762e-001 -5.7613210e-001  3.2093326e-001
  8.5180666e-002  7.4730993e-001 -4.2510893e-001  2.0528179e-001  1.7691351e-001 -3.8121621e-001  3.3198597e-001  1.5256470e+000 -1.9014052e-002  7.0685984e-001  7.2300418e-001 -8.3592096e-001 -5.5305111e-001  1.6111638e-001  4.1046682e-001  1.3953938e-001  1.3963686e+000  1.0307260e+000  3.3653458e-001  8.8407766e-001  9.1705651e-001  3.6226519e-001  1.1328746e+000  4.0107389e-001  5.9449443e-001  3.9148153e-001  1.3990806e-001  9.9732294e-002  1.2420354e-001 -1.5164988e-001  7.8158678e-001  5.7245491e-001  8.8439401e-001  6.1624136e-002 -5.3637273e-001 -6.5461416e-001 -6.5848165e-001  2.8838672e-001  3.3629142e-001  6.4581078e-001  1.8024244e-001  9.9435768e-002 -2.6112894e-001  9.2408850e-002 -8.8744560e-002 -1.0739148e+000  4.4276263e-001 -6.4496757e-001  1.9189325e-001 -5.5785386e-001  8.9684822e-002  2.2189427e-001  7.1767021e-002 -2.3165328e-001 -9.2013783e-001  8.2521771e-002 -5.6282759e-001  4.8891748e-001  6.4827091e-001 -2.0844971e-001 -4.9430781e-001  2.1978872e-001  2.2384151e-001  5.5109712e-001 -5.2440821e-001 -9.6446663e-001
  1.2104759e-001  1.0900880e-001  1.0960583e-001 -4.8173608e-001  6.8013316e-003 -2.2106104e-001  2.0032884e-001  1.1029008e+000 -3.2576370e-001  8.4505965e-002 -1.5657218e-001  1.5540269e-001  5.4814255e-002  1.3406384e-001  5.7024130e-001  5.1663305e-001  1.2224937e+000  5.3963220e-001  4.5527461e-001  6.6126390e-001  5.7945238e-001  4.6851226e-001  1.1982859e+000 -1.3860295e+000  5.8195940e-001 -1.7772664e-001  4.0543224e-001  3.9539848e-001 -2.2736354e-001  1.6310609e-001 -3.6906620e-001  1.9281776e-001 -5.6189276e-001 -5.0445962e-001 -5.6928688e-001 -3.6978145e-001  1.1510070e-001 -6.1501463e-002  6.4696056e-001  8.1534901e-001 -5.3379596e-001  1.9256764e-001 -1.2276477e+000  2.2948537e+000 -5.2068107e-001 -2.3262835e-001 -1.1096851e-001 -1.7111046e-001  1.2008977e-001  4.5879628e-001  3.4418379e-002 -2.0619710e-001 -2.1627326e-003  2.5227623e-001 -1.0168680e+000 -4.0615185e-001 -6.1620692e-001  3.5001509e-001  4.6704322e-002 -3.6545260e-001 -6.3144892e-001  6.0625245e-001 -2.8453825e-001 -3.3153105e-001  3.3680358e-001  2.1863920e-001
 -1.6236414e-001 -7.2861420e-001 -5.4369530e-002 -1.0075288e+000  7.7560741e-001 -6.1835588e-001  9.3872278e-002  7.9880247e-001 -3.8503446e-001  2.2214546e-001 -4.9461837e-001 -1.7280951e-001  1.1307945e-001 -8.8353739e-002  1.2495713e-001  5.0078793e-003  3.0931046e-001  9.8876689e-002 -3.1842754e-001  8.1990689e-002 -1.1656358e+000 -6.8072808e-001  6.8902032e-001 -3.8633528e-001  1.4955122e-001 -1.5368669e-001  4.9313234e-001 -1.6677547e-001  3.9042942e-002 -5.8515617e-002 -1.0397019e+000 -1.0577425e-001 -5.4345478e-001 -4.0436477e-001 -2.6605875e-001 -4.6800088e-001  4.3741206e-002  1.7504628e-001 -1.6228302e-001  6.8314817e-001 -4.0117398e-001 -3.8509144e-001 -2.7124656e-001  2.8256628e-001 -7.3786586e-001 -8.1181329e-001 -1.3182232e-001  9.5161970e-001 -2.0561158e-001  6.4659907e-001 -7.8889925e-002 -3.1283550e-001 -5.1388549e-002  1.7361244e-001 -4.8350233e-001 -8.4728445e-001  1.9366372e-001 -1.9779965e-001  1.6173598e-001 -4.6138295e-001 -4.8843104e-001  6.6972949e-001 -4.2977490e-001  3.3168362e-001  1.2441979e+000 -4.1856471e-001
 -4.2235173e-001 -5.8759390e-001 -8.2139347e-001  3.4515073e-001  2.1477296e-001 -2.9008359e-001 -1.5272046e-001  1.0380421e+000 -1.9352357e-001  7.1133416e-001 -2.0717600e-001 -4.0546404e-001  1.6582174e-001 -3.1566733e-001  4.4207839e-001  1.8560429e-001  4.9633609e-001 -5.4986144e-001  3.6149450e-001 -3.1689643e-001 -1.0930341e+000 -5.0702956e-001 -8.9703750e-001  8.4743905e-002  1.5584709e-001 -9.4763060e-002 -6.4333777e-001 -8.0891676e-001 -5.1984352e-001  5.4723106e-001 -7.4872465e-001  6.2989829e-001 -6.5494649e-001  1.5770128e-002  6.2975111e-001 -3.9581290e-001 -4.2898880e-001 -9.0245896e-001 -1.7190617e+000 -1.0524529e+000 -1.7505851e-001  2.1488067e-001 -8.6554229e-001 -5.1309382e-001 -1.9009072e-001 -6.7764292e-001 -1.3450994e-001  4.5953146e-001 -5.7307532e-002  4.7712353e-002 -8.8748255e-001 -4.5035206e-001 -1.1776283e-001  1.1220823e+000  6.2461732e-001 -2.7706808e-001  6.8902326e-001  5.6249865e-001  3.6486960e-001 -7.3974454e-001 -1.2565555e+000  2.4203369e-001  1.1299137e+000  6.6083243e-001 -6.0541748e-002 -2.9911909e-001
  4.0496579e-001 -3.5411454e-001  5.6786838e-001  5.9823491e-001 -2.6814269e-001  1.7963472e-001 -4.9577708e-001  8.0546266e-001  5.0273178e-001  1.2046356e+000  5.1767132e-001 -6.5596598e-001  2.8914128e-001  2.0787905e-001  4.5720932e-001 -2.5963274e-001  8.7622302e-001  4.9488298e-001 -1.7551537e-001  5.5762608e-001  4.2797088e-001 -7.6924923e-003 -3.7117155e-001 -1.1518743e-001 -2.5815602e-001 -1.2420644e-001 -1.2386381e+000 -1.4021741e+000 -1.3120512e+000  2.1847872e-001 -1.7527342e-001  6.9338451e-001 -1.2708082e+000 -5.7853175e-001  8.2850211e-001  2.6371590e-002  7.1794066e-002 -1.5147466e+000 -1.5819716e+000 -1.7268940e+000 -3.6406466e-001 -5.3867269e-001 -2.1857549e-001 -1.1423777e+000 -4.8205788e-001 -2.0550472e-001  5.2840868e-001 -5.5748541e-001 -7.1439697e-001  2.3071779e-001 -6.9998116e-001 -2.6551031e-001  2.7638180e-001  6.6546991e-001  1.0275850e+000  9.1667106e-002  8.0664009e-001  2.3591993e-001  2.7140766e-001 -9.4397207e-001 -7.1035257e-001 -7.6988890e-001  2.5039741e-001  7.3555925e-001 -9.5424292e-001 -4.1675650e-001
  5.1979222e-001  2.1811568e-001  3.3801838e-001 -1.0128338e+000 -6.7341275e-001 -6.9111690e-002 -1.0691333e+000  3.5505929e-001 -2.7807758e-001  3.3749462e-001  1.1338366e-001  6.4531163e-001 -3.2412702e-001  2.5205657e-001  3.3360907e-002 -2.7445851e-001  6.0866502e-001  2.3031308e-001 -2.4376030e-001 -2.6627045e-001  1.8515998e-001  4.2683747e-001 -4.6423345e-001 -5.4061838e-001 -1.5630420e-001 -3.2179753e-001 -9.3053353e-001 -9.4961631e-001 -1.2488001e+000  3.6089644e-001  1.9085333e-001 -1.0584606e-001  1.9440479e-001 -6.8783937e-001  5.5539860e-001  6.7260133e-002 -1.4531665e-001 -1.1989371e+000 -1.1093526e+000 -1.2840566e+000 -5.1058149e-002 -3.2486524e-001 -1.2251719e+000  4.2407844e-001 -8.2123681e-002 -1.2074987e+000 -2.6771509e-001  4.6941179e-002  6.8067439e-002 -2.1048074e-001 -2.1792196e-001  2.7445599e-001 -4.7288685e-002  9.3456450e-002  5.4360307e-001  4.3329367e-001  4.0577207e-001 -3.3271449e-001  6.1016660e-001 -7.2722500e-001  2.0524801e-001 -2.7714392e-001 -2.8146852e-001  1.7507859e+000  3.5195495e-001 -4.8795884e-001
  1.2074393e-001  1.0092413e-001  9.3327537e-001  4.8263096e-001  9.2803434e-002  5.9365166e-001  9.9168514e-002  1.1082394e-001 -3.8831763e-001  1.9279365e-001 -1.5056614e-001  7.7442570e-002 -7.9315244e-001 -2.7343241e-002 -1.9177005e-001 -5.1973425e-001 -1.2445642e-001 -5.9928866e-001  1.6393799e-002 -6.3643846e-002  3.6092631e-001 -1.7737952e-002 -6.4809372e-001 -2.6241853e-001 -1.6407077e-001  1.8033754e-001 -4.0570931e-001 -1.2195068e-001 -5.4070372e-002  3.7399287e-001  6.0528608e-001 -7.7879649e-002 -2.7712625e-002  5.2131185e-001  2.3830355e-001  3.0629064e-001  2.9731081e-001  6.7150300e-001  2.5354827e-001  2.7920351e-001  1.8321347e-001  2.0110860e-001 -2.3409174e-001  1.2041936e-001 -6.9573745e-002  4.2582906e-001 -1.4194620e-001  2.0984112e-002 -5.5311095e-001  6.0262648e-002 -3.8037291e-001  1.4810207e-001  4.5100746e-001 -2.2147750e-001 -1.5702095e-001  4.9250557e-002  5.2469425e-001 -5.3949872e-001  6.9517307e-001  4.5034748e-001 -3.0843674e-001 -2.7200949e-001 -1.0389193e+000  1.2154921e+000 -5.0570305e-001  8.2345208e-001
 -2.9996134e-002 -7.4691320e-001  2.3124757e-001 -1.5468562e+000 -1.6557482e-002  1.0701523e-004 -5.1145077e-001 -4.2327549e-001 -6.1469884e-001 -3.5112919e-001 -7.0455607e-001 -6.1613500e-001 -6.1731547e-001 -4.7552842e-001 -6.8871550e-001 -4.6276750e-001 -9.8745304e-001 -4.7182448e-001 -4.2685362e-001 -7.8008703e-001 -8.2838238e-002  5.9276224e-002 -6.4205515e-001  4.8203138e-001 -1.7775249e-001  7.3599074e-002  1.2876486e+000  9.9022753e-001  1.0234621e+000  8.4325059e-002  1.7384157e-001  6.9780803e-002  6.4413514e-001  2.7348981e-001  1.4860815e-001  3.8637969e-001  1.5713135e-001  1.0035487e+000  1.6233631e+000  1.4387914e+000 -2.1990075e-001 -1.7561729e-001  3.7159085e-001 -7.4733883e-001 -6.2162192e-001  6.9113278e-001 -1.1085647e+000 -2.3815953e-001 -5.2323343e-001 -1.1344053e+000 -6.8907727e-001 -3.2045969e-001 -3.1693191e-001 -2.5290290e-001 -1.1305571e-001 -3.1083838e-001 -9.2242553e-001 -1.8266528e-001  1.6337073e-001  1.9258714e-001 -9.0234603e-001  8.8129428e-002 -8.6892174e-001  2.7665265e-001 -5.1325659e-001  6.1029490e-001
 -1.4481125e-001 -6.7712905e-001 -1.5070351e+000  4.4546840e-002 -1.1879071e-002 -1.0951817e+000 -1.8984603e-001 -2.8882168e-001 -2.1776522e-001 -4.5658340e-001 -4.5235129e-001 -5.8668531e-001  1.8102644e-002 -4.6986925e-001 -7.4070448e-001 -6.0248669e-001 -8.8308143e-001 -6.1802839e-001 -8.7178593e-001 -2.5000994e-001 -1.7292452e-001 -5.3422411e-001 -8.7713733e-002 -2.4478532e-001 -3.4145511e-001 -7.1178179e-002  1.1402203e+000  5.0090494e-001  1.3714065e+000 -1.4703446e-001 -4.7076679e-001 -2.3331096e-001  2.1310222e-001 -3.0643525e-001  1.8074097e-001  1.2827217e-001 -2.1343267e-001  9.5790152e-001  3.9993484e-001  6.0441816e-001  1.5128679e-003  8.8188831e-002  2.1804400e-001 -8.3910309e-001  3.9045220e-001  4.7521875e-001 -4.4767626e-001 -9.0769787e-001  7.1385944e-002 -1.9619835e-001 -4.4608867e-001 -8.1782788e-001 -5.7560745e-002  1.0620560e-001 -2.5640749e-001  1.6085246e-001 -3.8298651e-001 -1.9131103e-001  4.4645137e-001  5.0997216e-001 -1.3780361e+000 -1.2195249e-001  3.6981632e-001 -6.4588997e-001 -1.1212617e+000 -2.1136775e-001
  1.4268756e-001 -6.8154336e-001 -4.6832376e-001 -3.6125260e-001 -3.2397425e-001 -3.3938240e-001 -1.0590512e+000 -2.8482168e-001  3.9515749e-001 -9.2547542e-002  7.2895726e-002 -2.7678788e-001 -5.6143341e-001 -8.6721656e-002  1.5810574e-001 -1.6680744e-002 -8.2992752e-001 -4.2791585e-001 -8.4762549e-001  4.4617984e-001 -5.4142230e-001 -3.0278834e-002 -4.3453769e-001  6.8989917e-001 -6.6708021e-002  1.3890832e-001 -1.1100744e+000 -4.5083670e-001 -1.4952067e-001  2.6033012e-001 -2.6604317e-001 -2.7933180e-001 -5.2080479e-001  5.3516348e-001 -2.3528672e-001  2.6237345e-001 -8.2813329e-001 -4.3859771e-001 -1.1368787e+000 -7.7297596e-001  6.1754618e-003  3.8439578e-001  1.3298156e+000 -7.0351511e-001 -8.9165995e-002 -2.2501682e-001  4.2812994e-001 -1.5493280e+000 -6.8223808e-001 -8.5945133e-001 -1.3582307e-002  4.1982744e-001  1.3718415e-001 -9.6172921e-002  5.8789855e-001  2.6094136e-001 -2.6744355e-002  7.0381588e-001  7.5415605e-002 -7.6786111e-001 -3.2763135e-001 -2.8848263e-001  1.1657393e-001 -1.5321384e+000 -4.1332804e-001  9.3930693e-001
  3.1243902e-001 -4.2099234e-002  1.0799646e+000  1.9440785e+000  2.2205769e-001  6.4452382e-002 -2.2657488e-001 -5.6346047e-002  4.1218148e-001  5.8175661e-001  7.8835514e-001  3.8334672e-001  3.5129552e-001  8.1662979e-001  9.2897475e-001  9.8918596e-001  1.6133273e-001  1.1967198e-002  5.0647540e-001  5.7368534e-001  1.2726236e+000  1.2155288e+000  2.7814783e-001  1.1032467e+000  2.0419397e-001  9.4818704e-001  2.0778132e-001  2.5844138e-002  2.0158023e-001  1.1195449e-001  6.0928517e-001  5.6598718e-001  9.6493136e-001  1.0025868e+000  6.6644932e-001  7.6899369e-001  2.6114061e-001  2.4917900e-001 -6.3373001e-002  4.0979498e-001  2.2704595e-001 -1.4372917e-002  5.5432199e-001  7.0176037e-002  3.5397715e-001  3.7734728e-001  2.3614383e-001 -3.5304538e-002 -3.2979740e-001 -2.2665938e-001  1.0041690e+000  6.4970027e-001  1.0213465e+000  4.4072357e-001  1.6674539e-001  5.5712557e-001  1.3600911e-001  1.0117058e-001  1.2218277e-001 -2.2695355e-002  1.4924477e+000  5.5210781e-001  5.2681771e-001  1.1844198e+000 -1.6472983e-001  1.2738445e+000
 -4.8892855e-001 -5.8122633e-001  1.5689551e+000 -7.5630065e-001 -5.0359175e-001  9.3919855e-002  4.9507542e-001  4.5247499e-001  2.9224299e-001 -7.4643208e-002 -3.3678791e-001 -3.7862749e-001  6.8737126e-001 -2.4015402e-001  1.0738079e+000  5.5616978e-001  6.5916430e-001 -7.1874613e-001 -7.5450968e-001  1.7820070e-001 -6.4081324e-001 -5.6727922e-001  7.1454621e-001 -5.4163283e-001  6.4298914e-001  1.5731247e-001 -1.0997423e+000 -4.2371261e-001 -1.1929232e+000  6.4629439e-001  3.6765183e-001  2.2770137e-001  1.3752159e-001  1.4028004e-002  6.8906898e-001  9.1477659e-003  3.2468920e-001 -1.1998200e+000 -7.6417638e-001 -9.6399407e-001  8.2193997e-001  3.8206645e-001 -4.7390972e-001 -5.7914519e-002 -3.1145428e-001 -6.3889655e-001 -3.1359208e-001 -3.3654662e-001 -3.2505719e-001  2.2320874e-001  3.6064979e-001  8.9364376e-001  5.9303382e-001  4.8162088e-001  5.9588886e-001  1.5662005e-001 -4.0782513e-001  3.8150805e-001  5.4447470e-001  3.2405059e-002 -1.9114212e-001 -5.3776498e-001  1.8341780e-001  6.5530391e-001  2.0237388e-001  4.5249321e-001
 -6.7073285e-001 -3.3353671e-001  1.3245965e+000  1.1064445e+000 -1.1050593e-001 -9.8311618e-001  5.4650515e-001 -3.2974893e-001  6.1332979e-001 -2.7669301e-001  2.1251888e-001  7.4933110e-001  1.2652539e+000  1.8141729e-001  7.6090665e-002  4.8847572e-001 -2.0274229e-001 -3.3065637e-001  5.5648420e-001  5.5714475e-001 -1.3182364e-001  1.0564902e-001 -2.1899913e-001  3.3199579e-001  6.9961245e-002 -2.4660921e-001 -1.2443464e-002  4.2375468e-002 -6.7276033e-001  8.6956628e-001  5.2743892e-001 -1.0119616e-001  2.4497384e-001 -3.9449414e-001  5.9983992e-001  2.4175584e-001  1.2771102e+000 -3.3642641e-001  8.2360491e-002  2.6943566e-002 -3.8081948e-001 -1.9389708e-001  8.3222701e-002 -5.0950650e-001  2.2697016e-001  1.0881287e+000  1.9436406e-002 -3.5429903e-001 -4.0120708e-001 -4.6499834e-001  3.7875494e-001  1.1109219e-001  8.3114084e-002  6.0721545e-001  2.0351287e-001 -3.2877878e-001 -5.0150057e-001  2.8303749e-001 -3.4375548e-001  2.4058008e-001 -1.3304891e-001  3.9135558e-002  1.2160285e+000 -6.3153763e-001  4.4620368e-001 -5.1723210e-001
 -6.6929129e-001  4.5200747e-001  1.3925384e-001 -4.1623067e-001  2.9653484e-001  1.2918923e+000  8.1108058e-001  1.9090032e-001  1.6223768e-001 -1.8532609e-001 -1.4943399e-001 -2.6036188e-001  5.8051881e-001  4.9346533e-001  8.1318571e-001  3.6696183e-001 -4.5917581e-001 -7.4948580e-001 -1.0273079e+000  9.6683096e-002 -6.3452848e-001 -6.7365877e-001 -2.9203520e-001  1.9543283e-001 -3.0641382e-001 -8.3425999e-002 -1.2105324e-001 -7.9005399e-001  1.3282109e-001 -1.6030321e-001 -6.4931822e-001  1.3530038e-001 -4.6619637e-002 -3.2566497e-001 -2.4664100e-001 -4.2001116e-001  4.6155786e-001 -2.1399763e-001 -8.4026123e-001 -9.5895560e-002  1.3584254e-001  3.1577241e-001  1.1762928e+000 -2.3802999e-001  1.0481375e-001  1.8439579e+000 -2.1271232e-001  4.8333435e-001  5.8969554e-001 -2.7540985e-001  3.6292706e-001  6.4352489e-001  9.1578911e-001  1.1518308e-001  2.4522779e-001  3.6971807e-002 -2.2250577e-001  3.5083969e-001 -2.9139979e-001  1.0372830e-001  1.5472284e+000  2.7306851e-001  4.6541334e-002 -7.5002720e-001  6.0837292e-001 -3.5382661e-001
  8.0025338e-002  3.1459161e-001 -4.3520182e-001  1.0147105e+000  5.8879808e-002  1.1758602e+000  6.8671128e-001 -2.9573711e-001  7.1657956e-001  2.5377326e-001  4.5490979e-001  5.3003662e-004  2.2640464e-001  6.0131632e-001  2.3421257e-001  2.3530881e-002  4.6655122e-001 -3.1687016e-002 -1.7357862e-001  1.2003070e+000  8.5890224e-001  6.2550807e-001  3.4994947e-001  1.1489736e+000  1.5598231e-001  9.7181576e-002 -1.9541677e-001 -2.2130972e-001 -2.7997496e-001  2.8421595e-001 -1.8047102e-001 -2.3267776e-001 -5.1118555e-002  1.1988645e-001  1.3462109e-001  6.2443196e-002  1.7053298e-001 -7.0369738e-001 -5.6450489e-001 -2.3270926e-001  6.2926575e-001  3.9291131e-001  2.1187370e+000  3.2933642e-001  9.8403087e-001  2.1689088e+000  1.4622833e+000  9.9514369e-001  7.2491353e-001  7.3686546e-001 -2.3303564e-002  3.8113519e-001  6.9170274e-001  3.4677324e-001 -2.1077014e-001  2.9727597e-001 -5.6058881e-002  7.8047980e-001 -1.5601718e-001  1.6583912e-001  5.1961671e-001  2.5932960e-001  1.5047264e+000 -5.9064896e-002  6.7896251e-001  4.8131617e-001
  2.9306705e-001  4.6507927e-001 -1.6551806e-001  2.0975147e-001 -1.2007612e-001  3.4238439e-001  5.3787411e-001 -1.2371745e-001  4.8804829e-001  9.3951607e-002 -6.2942243e-001  2.3321659e-002  2.4775905e-001  2.1084746e-001  3.1298467e-002  2.9059867e-001  3.2374641e-001 -1.8087190e-001 -2.5558984e-001  1.8442196e-001 -3.3005815e-002  4.4427744e-001  2.9543983e-001  3.8446302e-001  4.1307829e-001  4.5478412e-001  1.2915502e-001  5.9512238e-002  9.3822758e-002  4.0314391e-001 -4.1230495e-001 -5.4078179e-002  1.0782511e+000  1.1752205e+000  2.0395932e-001  2.0610479e-001  5.9857252e-001 -1.3561280e-002  2.5111377e-001  2.9826472e-001  8.5970235e-001  6.6808370e-001  1.2894257e+000  6.9456865e-001  1.6233366e-001 -5.4426058e-001  3.0483738e-001 -2.7406444e-001  8.3271346e-001 -3.6429899e-001  5.6080309e-001  8.1061432e-001  3.4128418e-001 -1.1495214e-001 -4.5837378e-002  4.1875284e-002 -3.7954540e-002  4.3681592e-001 -2.4043249e-001  4.2256440e-001  8.7915704e-001  6.7718441e-001  3.2117055e-001 -4.7414051e-001 -1.8489398e-002 -1.6258541e-001
  7.0781336e-001  2.1849448e-001 -9.8497897e-001 -1.1212752e+000 -1.6165398e-001  1.1604758e+000 -9.4819897e-001 -2.3995436e-002 -4.0478169e-001 -2.4731600e-002  3.7197551e-001  1.1616940e+000 -4.6098188e-001  2.9310572e-001 -9.7200348e-003  2.8869018e-001 -1.7979167e-001  9.0716987e-001  3.8623429e-001  4.3829249e-001  1.1153470e+000  5.5822358e-001  7.5591154e-001 -1.0558612e-001 -2.6049897e-001  3.4581900e-001  5.4413906e-001  6.4707552e-001 -1.9503605e-001 -5.6904438e-001  7.1792968e-002  1.6078021e-001  5.7939905e-001  4.6791794e-001 -1.7750334e-001  3.1180874e-001 -7.0147797e-001  2.1106101e-001  6.6696787e-001  4.3704046e-001 -1.0052101e-001 -1.4291415e-001  3.3529807e-001  3.0182161e-001 -1.6162376e-002 -3.6513063e-001  3.1902838e-001  3.1976475e-001  1.0180304e+000 -2.4174250e-003  4.6259887e-001  1.0961593e-002  6.1931586e-001  3.6311463e-001  3.2601584e-001 -5.6777707e-001 -7.3549278e-001 -1.2122053e-001 -4.9061487e-003 -4.6200923e-001  1.0911608e+000  2.3944918e-001 -7.1002752e-001  1.2263130e-001 -1.4143103e-001 -1.3551015e+000
  6.3799373e-001  4.5780508e-001  8.3137205e-001  3.0187173e-001 -2.5607673e-001  5.9279087e-001 -8.2921108e-001  8.1905114e-002 -4.2794778e-001  3.3705676e-001  7.6213501e-001 -3.9617755e-002 -2.1973974e-002  2.3495383e-001  5.4802456e-001  2.0042340e-001  3.8891115e-001  3.3752390e-001 -5.0254231e-001  3.8459892e-001  4.1915371e-001  1.4464815e-001  4.2669525e-001  5.0957968e-002  3.7009480e-001 -1.3691928e-002 -4.5422862e-001 -6.4240891e-002 -1.7494997e-001  2.4164528e-002  5.1903756e-001 -3.4078058e-001  6.1690030e-001  6.9300374e-001  2.0189260e-001  5.1179033e-001  7.3059998e-001 -3.4988136e-001  2.3688843e-002 -4.1832064e-001  1.9840483e-001 -2.5409553e-002 -2.4639790e-001  5.7876215e-001 -1.6417586e-001 -8.3009350e-001  6.4339262e-001 -3.7709338e-001 -2.3461237e-001 -1.4606599e-001  1.4408009e-002  1.4751063e-001  7.5180714e-001  6.2050889e-001  2.4610563e-001  2.3464780e-001  3.6472480e-001  7.3594613e-001  2.7021194e-001 -8.3230365e-002  1.0253290e+000 -7.7558735e-001 -1.1735969e-001  7.0062878e-001  3.0990572e-001 -7.4791361e-001
  6.2081467e-001  1.2247314e-001  7.1728128e-001  1.1477052e+000 -4.1914243e-001 -3.3070740e-001 -6.5611938e-001 -6.1379071e-001  2.0940281e-001  6.1572494e-001  3.8826469e-001  1.2758829e-001  4.0299902e-001 -2.7106369e-001 -4.9937142e-002 -1.7422007e-001 -5.4074548e-001 -2.6092296e-001 -5.5459528e-002 -3.5368774e-001 -5.5262468e-001 -3.2756934e-001  1.1678173e+000  7.6220589e-001  1.0622079e+000  4.8724582e-001 -8.4288224e-001 -7.5307240e-001 -2.3903385e-001  6.3141542e-001  5.6538294e-001 -2.3628367e-001  1.2069993e+000  6.8672530e-001 -3.9843099e-002  9.3528997e-001  1.3433097e+000 -3.2528172e-001 -1.0406682e+000 -4.1924624e-001  3.2918558e-001  6.4064769e-001  6.3197219e-001  9.1768763e-001  1.0540268e-002 -4.6249753e-001 -4.1381149e-002  5.8477839e-001  2.3361358e-001  2.8501621e-002 -5.0688888e-001 -5.7900320e-001  3.3648569e-001  7.1630073e-001  7.6399611e-001  4.6633104e-001  3.8056456e-001 -1.4753934e-001 -3.4337247e-001  3.6200001e-001 -7.1547300e-001 -2.0433035e-001 -5.5657306e-001 -4.7721983e-001  5.1440561e-001 -1.6115672e-001
 -2.8082333e-001 -7.8136199e-001  3.6386971e-001 -5.2844110e-001 -1.2273402e+000 -1.8763787e+000 -3.1425640e-003 -1.9119408e-001 -8.1352596e-002  3.2068958e-002 -1.4254482e-002 -8.3848359e-002  1.1642607e-001 -8.1081098e-001  1.3526772e-001 -6.3475756e-001  1.6576649e-001  7.2002654e-001  9.6583682e-002  3.7975680e-001  5.2998126e-001  5.9465992e-002  9.9320740e-001  1.9184508e-001  2.7090276e-001 -2.9547937e-001 -4.2130665e-001 -2.2862318e-001  2.0285722e-002 -2.2124187e-001  6.6003138e-001 -2.7508287e-001  7.9015358e-001  6.8068786e-001 -4.6794390e-001  6.3453123e-001 -5.3418943e-001 -1.5432222e-001  3.2212163e-001 -4.2726600e-001  1.2859544e-001 -2.1091511e-001 -5.8978519e-001 -2.0176838e-001 -5.5445282e-001 -1.2018590e-001 -2.7636792e-001  1.6442030e-001 -4.1372216e-001  3.2248024e-001 -7.6928517e-001 -3.0243607e-001 -3.2171449e-001  7.3549047e-001  4.4171176e-001  2.9554466e-002 -1.0617347e-001  5.9723950e-002 -1.9505768e-001  4.7816737e-001 -1.1499675e+000 -6.1922075e-001 -3.8035831e-001  4.1570028e-001  4.4748661e-001 -1.1448603e+000
  4.4730913e-001  9.5472037e-002  5.6833306e-001 -2.5294544e-001  2.3488657e-001 -2.3691196e-001 -2.8919287e-001  3.6986264e-002  2.2178858e-001  2.5259686e-001  2.2786303e-001 -4.6295075e-001  2.7006963e-001 -4.1885312e-002  1.8461198e-001  3.5762816e-002  7.8323407e-001  1.5909758e-001  2.7767189e-001  3.7436816e-001  9.6793680e-003  1.1016624e-001  7.0267483e-001 -5.4558251e-001  8.8071991e-001 -1.0899045e-001 -1.2361809e-001  4.2890811e-002 -4.6350288e-002 -4.9177115e-001  4.2985671e-001  1.8936448e-001  2.3459485e-003  4.3808892e-001  8.7823922e-002  2.8434926e-001  1.7018919e-001  6.5352209e-001  4.9294801e-001  7.9654051e-002 -4.0487562e-001  4.6819074e-001  7.7092730e-001  5.7094440e-001  2.5744393e-001 -3.1465669e-001 -4.2011604e-002 -1.9326090e-001 -3.6700706e-001  4.8110766e-001 -7.2687955e-002  2.4654815e-001 -1.6877309e-001 -1.0605706e-001 -6.9234517e-001  4.0379559e-001 -1.7358727e-003 -8.9495912e-003 -1.7597012e-001  2.2257640e-001 -7.9751552e-001 -3.7602094e-002  4.3354859e-001  3.0811998e-001  3.4585876e-001  2.6840858e-001
 -3.1112737e-001  4.4619323e-001  5.3450369e-001 -5.3732873e-001  5.2049780e-001  6.7763297e-001  4.3260073e-001  6.5439317e-001 -1.4492802e-001  4.2945095e-002  2.6681765e-001  1.0714474e+000  2.3914427e-001  2.4182295e-001  9.1962575e-001  9.5144348e-002  1.3356948e+000  5.2703712e-001  6.4626689e-001  9.4219386e-001  8.6780088e-001  2.7390679e-001  2.0903175e-001  8.5814289e-001  2.3110484e-001  2.7896654e-001  4.1591090e-001  2.7822328e-001  2.1933168e-001 -4.6963352e-001  3.6949608e-001  6.9885558e-002  4.5921606e-001  6.2044359e-001  2.3424681e-001  5.4665505e-001 -3.5789083e-001  2.2829002e-001  5.0380082e-001  7.6189875e-001  4.2628372e-001  2.4957330e-001  1.6002074e-001  8.8817980e-001  6.9866299e-003 -8.8314570e-001  1.0213092e-001  4.6335410e-001  1.8706516e-001 -2.7506804e-001  4.8342769e-001  1.6629183e-001  3.0580559e-001 -3.8586345e-002 -2.7390885e-001 -2.7690603e-001 -5.8605146e-004  2.0867864e-001  3.7926502e-001  8.9325379e-001  1.3115359e+000  8.4701797e-001 -1.4678624e-002 -6.4208331e-002  1.0227758e+000  1.5361203e-001
 -1.6149286e+000 -6.7144968e-001 -4.3807321e-001  1.2080972e+000 -1.7763854e-002 -2.0387716e-001  2.3280378e-001 -1.1150344e-001  1.2005114e-001  1.6405597e-001 -2.3524967e-001  1.8256619e-001  2.3416086e-001  6.4217791e-001 -1.9278314e-002  3.8532559e-001  3.0514414e-001 -3.7345212e-001  5.7478573e-001  1.6633118e-001 -2.5880893e-001  3.3584843e-001  3.8842581e-001  2.5968646e-001  3.2046841e-001  6.0832143e-001  6.8042793e-002 -1.4369275e-001 -8.2495633e-002 -9.7094280e-002 -1.9114260e-001 -9.1264803e-002 -1.6214056e-001 -1.6333800e-001  4.7033376e-001  1.6444210e-002 -4.3075740e-001  3.6902571e-001 -5.1353150e-001 -8.3427535e-002  8.9432137e-001  7.4118053e-001  5.3777756e-001  1.5489444e-001  5.6616283e-002 -1.1340351e-002  3.3047201e-001  7.6073824e-001  5.6680523e-001  5.8465524e-001 -2.1458215e-001 -3.0575819e-001  4.3348131e-001  2.6827812e-001 -5.0329004e-001  1.1964107e-001  5.7746144e-001  3.9534965e-001  1.7910024e-001  6.6091937e-001  1.9269966e-001  6.8244088e-001  3.5606046e-001  9.9944282e-001  3.1052439e-001  4.7199318e-001
  1.0093828e+000 -2.2331117e-001  8.9990482e-001  9.1313773e-001  3.4354414e-001  1.2293354e+000  5.2501249e-001  6.1797839e-001  3.8172115e-001  3.9110644e-001  7.8382738e-001  7.5936722e-001  6.0873905e-001  2.2094297e-001  5.7429593e-001  5.9631850e-001  4.9175839e-001  3.5036853e-001  2.4534435e-001  3.7973746e-001 -2.2678076e-001  3.4798107e-001 -1.9829672e-002  8.8823362e-001  1.8142822e-001  2.8978172e-001  6.0760459e-001  4.9393592e-001  5.5144705e-002  2.4327873e-001  6.4673160e-001  6.5867042e-001 -4.1208905e-001  7.6916431e-001  8.0862281e-001  8.8152403e-001  8.0413144e-001 -3.6636906e-004  2.7540313e-001  2.7671289e-001  3.5067804e-001 -1.0462686e-001  3.0721495e-001  6.4384397e-001 -2.0388936e-001  2.1292903e-001  7.2113644e-001 -1.1902864e-001 -4.2102362e-001  7.9730398e-001 -1.7783533e-001  3.0570293e-001  5.5463373e-001  5.1522382e-001  1.0970191e+000  3.4866143e-001  7.9662866e-001  3.4979034e-001  7.1733039e-001  3.4074734e-001  4.0988378e-001  1.5887918e-001 -4.6603046e-001  4.4086425e-001  7.7266220e-001 -2.4566537e-001
  2.0193910e+000  1.0743279e+000  4.9653368e-001  1.1710288e+000  9.7667629e-001  2.7465345e-001  4.1979889e-001  1.1640302e+000  4.9443107e-001  6.0616923e-001  3.7574210e-001  5.0673264e-001  1.9362591e-001 -2.1620813e-002  9.0081296e-001  6.0057113e-001  8.6934121e-001  8.4632184e-002  2.1985802e-001  4.1803700e-001  6.2174503e-001  2.6513340e-001 -8.4492068e-001  1.1598204e+000  4.6443818e-001  1.9974056e-001  5.7848527e-001  7.0401647e-002  3.1057159e-001  4.1776581e-001  4.3267460e-001  7.2453038e-001  2.1688154e-001  8.6109874e-001  1.1032197e+000  9.3715365e-001  1.0552964e-001  6.7980397e-001 -6.3330166e-002  8.8864965e-001  3.6858416e-001  5.9200303e-001  8.1502158e-001 -7.9348418e-001  3.7737585e-001  7.4273014e-001  7.3412257e-001 -4.7380458e-001 -4.9844588e-001  9.6439820e-001  4.4057819e-001  6.4215574e-001  1.0126887e-001  3.0609191e-001  6.9138131e-001  7.3481870e-001  1.5048746e+000  6.8483908e-001  1.3530299e+000  8.1413294e-001  9.8367597e-001  9.6890745e-001  6.1732300e-001  1.6515259e+000  6.9571094e-001  1.0115675e+000
  7.3445153e-001 -3.9661611e-001 -1.2269108e+000  3.7702947e-001 -4.2425601e-001  4.0382917e-001  2.1737373e-002  3.4592430e-001 -6.7081474e-001 -3.0975466e-001 -6.8189242e-001  3.3202078e-001  3.1830382e-001  3.7361290e-002  7.9074239e-001  4.2659962e-001 -1.2272011e-001 -8.6247200e-001  2.5964741e-001 -5.7856896e-001 -1.1579680e-001 -1.8910965e-001 -7.8644891e-002  1.1302279e+000 -1.0285053e-001  5.6144726e-001  3.6286187e-002 -4.7787271e-001 -8.3173138e-001 -5.5010765e-001 -2.0105847e-001 -2.0746444e-002 -4.3441036e-001 -9.6627722e-002 -1.9733559e-002  4.3708904e-001 -9.6712284e-001 -1.6812391e-001  1.3887381e-001 -1.8344113e-002  4.7811869e-001  3.5609431e-001  9.8230181e-001 -1.5597404e-001  1.3104717e-001  1.3564966e-001 -1.5112272e-001 -1.3367236e-001 -3.2925596e-001 -5.9369954e-003  1.2276044e-001 -3.2090373e-002 -3.2868591e-002  1.2611977e-001 -4.3517105e-001  3.6894203e-001  5.2192939e-001 -1.4368730e-001  6.7586793e-001 -2.9325453e-001  6.1501454e-001 -6.9226738e-001  6.9185461e-001  5.4510383e-001 -5.2109368e-002 -1.1790768e+000
 -3.3205570e-001 -6.7467440e-001 -7.4163594e-001  8.1370338e-001 -9.5601773e-001  3.8487958e-001 -3.3035126e-001 -3.5789039e-001 -9.2440445e-001 -6.7676874e-001 -1.9208373e-001 -2.4765974e-001  1.0369324e-001  2.1550167e-001  1.8362365e-001  3.5586297e-001 -8.2735510e-001 -7.5312611e-001 -5.9590876e-001 -1.0102390e+000 -9.9067539e-001 -2.9831028e-001 -8.3355952e-001  9.3018382e-001  9.8498308e-002  3.7937936e-001 -5.7647755e-001 -6.4642646e-001 -7.9512812e-001 -6.4290856e-001 -3.3262997e-001 -4.4190476e-001 -4.2643241e-001 -1.2419311e+000 -1.7886210e-001  4.2449554e-002 -1.1487939e+000 -5.3707763e-001 -5.1319137e-001 -6.6142562e-001  6.2328824e-001  5.4449363e-001  1.3450176e-001 -4.2841344e-001 -5.9040901e-002  1.5243910e+000 -8.4840636e-001  9.2532334e-001  1.7637125e-001  3.9428569e-001  1.1271565e-001 -1.4781818e-001  4.5137677e-001  2.0726741e-001  8.2998069e-001  4.6498506e-001 -1.4845040e-001 -3.1877754e-001 -2.6962028e-001 -2.1369060e-001  1.6715421e+000 -1.1485753e+000  8.9669737e-002 -9.0633676e-001  1.9966558e-001 -7.8702589e-001
  9.3040736e-001 -6.0327108e-002  3.7910380e-001  7.0758687e-001 -8.7474611e-001  1.0169559e+000 -1.1227770e-001 -2.5850235e-001 -8.0475545e-002 -2.4571383e-001  7.2498211e-001  2.5184320e-001  2.3175955e-001  1.3241122e-001  4.2813527e-001  6.9537024e-001 -1.5773875e-001  7.8148777e-001  4.9809053e-001  8.2195102e-002  1.1418787e+000  4.3125664e-001  2.8397951e-001  6.0455073e-001  3.8959669e-001  1.0707785e+000  5.5354139e-001  1.3810382e-001  1.8181346e-001  7.6025246e-001  3.7813906e-001  6.4541833e-001  3.1589741e-001 -5.0017171e-001 -1.1416787e-001  2.9480503e-001 -5.0040270e-001  1.1151933e-001  1.0513128e-001  1.9022622e-001  1.2762461e+000  4.1806233e-001  5.3280445e-001  2.3090671e-001  1.5759805e-002  1.9035459e+000 -7.4297198e-002  9.3162593e-001  4.2321514e-001 -4.3458471e-001  2.9119316e-001 -3.1124448e-001  6.8683838e-001  4.3419820e-001  1.2861156e+000  1.6719696e-001 -5.9480107e-001  3.5317953e-001 -8.3856166e-001 -6.7176648e-001  1.1497618e+000 -3.1576282e-001  5.9080555e-002  5.9132402e-001  6.1178490e-001 -5.8820144e-002
  1.2528896e+000  2.3264531e-001  1.0014437e+000  1.6686133e-001 -5.2906767e-002 -5.6778346e-002 -2.1405477e-001 -4.2182425e-001 -4.2977185e-001  1.1360147e-001  6.2499245e-001  6.3662436e-001 -1.1121509e+000  1.8710256e-001 -5.7707242e-002  4.6754469e-001  1.3342372e+000  1.0104848e+000  2.2694810e-001  7.6748132e-001  1.0537466e+000 -9.4563191e-002  9.7299589e-002  1.0594822e+000 -2.1726545e-001  1.2689297e-001  1.4240643e-001 -8.9250044e-002 -4.2932075e-001 -6.3805429e-001  1.4811288e-001 -5.6480451e-001 -9.4739705e-001 -4.0397399e-001 -3.9804152e-001 -3.3142765e-001 -7.4491435e-001  5.6009673e-002  7.5758083e-001  1.9354528e-001  3.3811106e-001 -5.8128438e-001 -5.5923358e-001  1.8193075e-001 -9.3809353e-001  3.2697286e-001  9.9301863e-002 -1.8224505e-001 -3.3160158e-002  2.7922977e-002 -9.1643003e-002 -3.6606119e-001 -4.4632798e-001 -2.1340655e-001 -5.4084975e-001 -3.4118349e-002 -9.2592804e-001  6.3548581e-001 -2.1758715e-001  4.5398445e-001  7.9101885e-001  2.3245945e-001 -1.7485155e-001 -4.2886285e-001 -6.1652820e-001  1.6548711e-001
 -1.7391613e-001 -3.2238869e-001 -1.3603903e+000 -3.0522009e-001  9.1891373e-001  5.2339915e-001  3.3806238e-001 -7.0547064e-001  3.1476039e-001  1.2623824e-001 -6.2286565e-001  2.7879288e-001 -3.2531080e-001  1.5092882e-001 -1.0321472e+000 -1.9466521e-001  6.4956190e-003 -6.7608325e-001  2.9170282e-001 -7.2426503e-001 -1.0007560e+000  1.7194827e-001 -6.8619191e-001 -1.1105422e+000  1.3668068e-001  2.1464449e-001  5.2280243e-001 -1.7587377e-001  1.7698077e-001  2.5006792e-001 -5.7085680e-003  5.1478760e-002 -1.1013369e-001 -8.8776721e-001  8.6122564e-002 -2.8741955e-001  1.5678919e-001  5.6917399e-001 -3.8298831e-002  9.6965420e-001 -2.5396741e-001  1.5664414e-001 -1.1887478e+000 -8.0983567e-001  1.1445090e-001 -5.0581573e-001 -4.5438392e-001  4.5223350e-001  3.4982877e-001  6.9332381e-001 -1.2276707e-001 -7.7751655e-001 -8.7146864e-001 -3.8104604e-001 -4.2606104e-001  5.7932415e-002 -3.4564652e-001 -1.4432788e-001 -9.2882055e-001 -1.7209131e-001 -5.2880717e-001  6.4575872e-001 -3.9703878e-002 -5.5524146e-001 -8.7215370e-001 -9.0691340e-002
  1.6864017e+000  4.8506154e-001 -9.5613642e-001  2.4680326e-001  5.3200574e-001 -7.8922671e-002 -7.7544716e-001 -5.8082674e-001  6.6046065e-001  3.1649306e-002 -5.0587098e-001 -2.0945543e-001  8.3744325e-001  2.2185937e-001 -8.8425344e-001 -3.1070558e-001 -5.5279319e-001 -4.0054650e-001  5.2319170e-001 -2.4876971e-001  3.2782650e-001  7.1182318e-001  3.9111811e-001  3.6019696e-001 -2.6522365e-001  2.9572835e-001  3.7071603e-001 -6.9793406e-003 -4.3617094e-001  1.9132379e-001 -2.6103519e-002  1.2346132e-001 -4.2241073e-001 -6.1375629e-001  2.3644242e-001  2.2235500e-001  6.5417716e-001 -1.8008117e-001  1.2242899e-001  9.2161346e-001 -4.5011648e-001  4.0253753e-001  3.4794537e-001  3.3416723e-001  1.0706607e+000  1.4562963e+000  4.9993096e-001  1.1049744e+000  9.2703548e-001  8.8023463e-001  2.5481664e-001  1.7796980e-001  8.1594115e-002  5.2408070e-001  5.0333073e-001  1.8078489e-001 -2.6616232e-001  3.9653601e-001 -2.7483273e-001 -4.7205563e-001 -7.1163377e-001  2.1690652e-001  4.4541592e-001  4.4157653e-001 -2.3055342e-001  8.7982035e-001
 -5.0862847e-001 -7.4687437e-002  4.8505589e-002  7.1899928e-002  2.6039492e-001 -7.0879493e-001 -5.6885917e-001 -1.1521900e-001  1.5302211e-001 -6.3440357e-001 -2.5213399e-001 -3.2157089e-001  5.9102552e-001 -3.8645606e-002 -8.8008605e-001 -6.7036330e-001 -7.0859730e-001  2.1983582e-002 -1.1879942e-001 -1.1269938e-001 -6.2785799e-001  1.7335244e-001  9.6640032e-001 -2.6443587e-001 -3.1227685e-002 -2.5058070e-001 -5.2074055e-001 -2.7676258e-001 -1.2539049e+000  6.2305696e-001 -7.7940025e-001  5.7221976e-002 -7.6069385e-001 -5.9697558e-002  4.0904688e-001 -3.4733841e-001  1.1075411e+000 -6.7736364e-001  2.8225630e-001  4.0844831e-002 -1.1577538e+000  5.3953829e-001 -6.2844707e-002  9.3196521e-001  7.5687826e-001  7.2278378e-001  7.3938307e-001  2.1824387e-001  1.0633243e+000  7.8524311e-001  1.0572255e+000  1.0017019e+000  1.3635735e-003  4.6336139e-003  7.1718080e-001  5.7369657e-001  1.6771000e-001 -3.3929126e-001  3.7520522e-001 -4.9694967e-002 -6.3881357e-001 -6.3590403e-001  1.0851021e-001 -1.2631599e+000 -6.5470959e-001  8.0110544e-001
  9.8543819e-001  2.9402822e-001 -6.9465104e-002 -3.6172567e-001 -7.4318624e-001  6.0148560e-001 -1.8032207e+000 -9.2636563e-001 -8.0646722e-002 -8.2591120e-001  9.0631961e-001  7.6074400e-001  1.0202876e-001  3.1314573e-001 -3.1630415e-001  1.3608053e-002 -4.9566962e-001 -6.4269626e-002  7.2753230e-001  6.0538071e-001  4.4730285e-001  3.4557079e-001  3.7540797e-001  2.0334500e-001  3.0434390e-001 -8.0041644e-001 -3.6919857e-001 -3.8897283e-001 -9.3809768e-001  5.0488469e-001 -8.0540182e-001 -4.5851887e-001 -1.2820933e-001  1.0215943e+000 -3.1256562e-001 -2.8747906e-001  8.0312844e-001 -4.1644069e-001  1.6531632e-001 -1.3571859e-001 -3.3341401e-001  3.0612909e-001  8.5216700e-002  8.1351729e-001  4.1480161e-001  4.0823931e-001  1.3662501e+000  1.2045984e+000  5.7590385e-001  5.5763318e-001  3.9474751e-001  3.6882438e-001 -3.6960945e-001  4.1873263e-001  8.0354323e-001  1.7764638e-001  1.1784191e-001 -7.4381331e-001 -7.1818097e-001 -1.3614313e+000  9.7471655e-001 -6.5037053e-001  7.7561031e-001 -1.3855709e+000 -9.5548209e-002  1.0963005e+000
 -4.9850553e-001 -2.2590361e-001  5.6843517e-001  7.0789751e-002 -3.3789526e-001 -2.4993198e-001 -3.4892171e-001 -8.3058037e-001  3.8908314e-001 -2.7259622e-001 -1.9606580e-001  1.0299995e+000  4.6126934e-001  1.4971408e-001 -1.8679334e-001  2.2667647e-001 -6.3294517e-001 -6.8989923e-001  1.2692373e-001  2.5909273e-001  8.6421703e-001 -2.1079500e-001 -5.8234906e-001  1.2953406e+000 -2.9110581e-001  2.1604963e-001 -7.3761203e-001 -5.7897047e-001 -9.5038422e-001 -5.0030675e-001  1.8404015e-001 -4.1401696e-001 -2.2244279e-001  7.2562045e-001 -1.3406620e-002  7.2087788e-001 -1.5542596e-001 -8.0223096e-001 -9.3664648e-001 -3.9933927e-001  8.0552306e-002  1.5757197e-001  9.8819800e-001  2.3612393e-002 -2.8981097e-002  2.2178770e+000  3.2464502e-001  1.5332698e+000  1.3358999e-001  3.6730818e-001 -1.9132877e-001 -4.3230692e-002  4.2544669e-002  7.9263984e-002  5.2541964e-001  2.3502167e-001 -1.5144944e-001 -1.0942276e-001 -5.0169121e-001 -1.1602025e-001 -3.3688208e-001 -7.8900158e-001  8.4674954e-001  3.3900967e-001 -6.7562042e-001  2.9362581e-001
  1.0335320e+000 -7.2363898e-001 -3.6110547e-001 -1.4746727e+000 -1.3484828e-001 -4.7610962e-001 -4.4999496e-001 -1.4788963e+000  2.3247905e-001 -3.3886946e-001 -7.2665191e-001 -8.2493305e-003 -8.3275387e-002 -9.7529651e-002 -1.1551631e+000 -5.1477282e-001 -9.4121277e-001 -2.8791999e-001  2.7428909e-001 -6.3480367e-001  5.8453745e-002  6.8170822e-002  1.4481982e-001 -1.0511839e-002 -8.2191778e-001 -6.3422781e-001 -3.3351456e-001  2.1194219e-001 -1.2206802e-001 -1.1744043e+000  7.7073865e-001 -5.6557581e-001  1.3476219e-001 -1.4740820e-001 -1.3624845e-001  7.5131953e-001 -3.5373157e-001  4.6238909e-001  7.7650857e-001  2.9569104e-001 -2.3273470e-001 -1.6268444e-001 -2.6948096e-001 -1.1913332e+000  5.4590352e-001  9.9859199e-001 -4.5987676e-001  1.2829502e+000  6.0351433e-001 -2.8668826e-001 -2.0249758e-001 -8.2185948e-001 -3.7471658e-001 -6.8025900e-001 -1.2954943e-001 -2.3991544e-001 -5.1625556e-001 -1.6142947e-001 -4.9646674e-001 -1.0333076e-002 -2.3815640e+000 -1.6211916e-001  5.0143099e-001  3.9591394e-001 -5.1808932e-001 -1.6646014e-001
  7.5368880e-001 -7.4817070e-001 -3.0126648e-001  1.3800549e+000 -5.3155903e-001 -4.0391557e-001  1.7453931e-002 -1.0931186e+000 -7.5921556e-001 -6.4358621e-001 -8.4322903e-001 -4.6304830e-001 -3.0515159e-001 -6.5585716e-001 -7.0990806e-001 -6.5860221e-001 -7.2278945e-001 -7.1037918e-001  3.8350538e-002 -1.0523007e+000 -1.0853759e+000  2.5975027e-001 -5.7158516e-001 -3.5695968e-001 -2.6698443e-001  8.4255527e-002 -5.0179089e-001 -9.8381782e-001 -2.1743023e-001  5.9402544e-002  2.3649035e-001 -6.1281259e-001 -9.0987823e-001 -1.4925645e+000 -3.7741188e-001  4.6394236e-001 -4.5978641e-001  2.5028415e-003 -1.0826072e-001  3.2013035e-002  6.2978098e-001 -4.3415094e-001 -5.0631756e-001 -2.9423535e-001 -1.0842906e-002 -9.1357597e-001 -4.5135164e-001 -1.0545179e-001  3.2464395e-001  1.6510178e-001 -4.6453142e-001 -6.8465839e-001 -7.0329606e-001 -4.7661658e-001  7.0329626e-001  5.8471202e-002  1.8410391e-001 -8.4102801e-002 -2.3523133e-001  6.4582361e-001  2.5051334e-001 -2.1648017e-002  1.9691095e+000 -5.4285941e-001 -8.1128142e-001 -3.0863418e-001
 -8.1027369e-001 -1.1697972e+000  6.6556588e-002 -8.6840394e-001 -8.3777979e-001 -1.5867393e+000 -4.7787557e-001 -1.3781452e+000 -1.1289349e-001 -6.4196186e-001 -8.0154133e-001 -4.8902732e-001 -1.6829618e-001 -8.1219312e-001 -5.9981305e-001 -3.6291403e-001 -1.5350223e+000 -1.2670804e+000 -1.0032255e+000 -1.2815323e+000 -1.2101079e+000 -7.8656394e-001 -1.5166539e+000 -4.8621775e-001 -6.0640221e-001 -4.5868726e-001 -1.1622099e+000 -1.6684612e+000 -5.0474589e-001 -4.8636870e-001 -8.3151504e-001 -9.8293115e-001 -5.6437238e-001 -4.7178855e-001 -3.5455734e-002 -6.7725244e-001  3.2762708e-001 -6.4967986e-001 -1.5839290e+000 -4.8701235e-001  2.2953185e-001 -4.6926015e-001 -4.2095520e-001 -5.7739455e-001 -7.3290553e-001 -3.5434784e-001 -9.1983118e-001  1.2359167e-001 -1.3714585e-001  3.4677243e-001 -4.0491422e-002  2.8909114e-001  2.3754703e-001  7.1285993e-001  8.0124760e-001  5.5799522e-002 -8.9331882e-002  2.9704426e-002 -5.7944562e-001 -8.0919959e-001 -8.5329240e-001 -3.7316111e-001  5.6369371e-001  5.4053937e-001 -7.9392332e-001 -6.2384341e-001
 -1.1376543e+000 -7.6795293e-001  2.8077010e-001 -3.8738882e-001 -6.8475108e-001  7.5873573e-002  4.9659178e-001 -4.6911149e-001 -5.8201196e-001 -7.6554595e-001 -4.5637706e-001 -3.1808650e-001 -1.0336242e-001 -5.5763774e-001 -1.8374186e-001 -1.5647712e-001 -7.8910962e-001 -1.6704685e+000 -1.3712144e+000 -5.8965295e-001 -4.5089158e-001  5.0833345e-002 -1.0245033e+000 -6.1645649e-001 -7.0284540e-001  1.8903222e-001 -1.1557142e+000 -4.3559339e-001 -1.2471448e-001  1.6614398e-001 -2.2317736e-001 -1.0320175e+000 -1.0171355e+000 -3.2950441e-001 -3.7125451e-001  8.5440421e-002 -3.1185767e-001 -6.4880014e-001 -5.7255598e-001 -6.5508718e-001  1.8338718e-001 -1.6057845e-001 -2.8735426e-001 -1.4838530e+000 -4.8014817e-001  3.4715009e-001 -8.2967729e-001 -6.1470498e-001 -2.2140875e-001  3.0438661e-001  3.2767378e-001  3.0835371e-001 -2.7703628e-002  1.5526995e-001  5.7482610e-001 -1.3219500e-001 -6.7917188e-002 -3.2149384e-001 -4.8634934e-002  7.2467493e-002 -4.0063609e-001 -3.7047050e-001  6.6527173e-001  8.8092429e-001 -4.7632719e-001 -8.5510460e-001
 -1.2838690e+000 -1.0567026e+000 -6.2333837e-001 -9.6381967e-001 -7.8423818e-001  6.2934027e-002  6.2441499e-002 -7.2776143e-001 -4.2512940e-001 -1.1399139e+000 -1.1635728e+000 -2.6510888e-001 -4.6550406e-001 -3.9804490e-001 -8.6342878e-001 -3.3186979e-001 -8.1926864e-001 -1.4533439e+000 -7.2810867e-001 -5.9147546e-001 -8.0193357e-001 -9.4815090e-002 -7.5041383e-001 -6.8035214e-001 -4.1653492e-001 -4.8235790e-001 -8.4423681e-001 -8.6800966e-001 -5.4440997e-001 -9.3639140e-002 -1.2718480e+000 -1.3190378e+000 -2.1198139e-001 -5.1325607e-001 -2.7406573e-001 -8.7550792e-001 -4.3201998e-001 -8.0615269e-001 -1.6635960e+000 -8.0747077e-001  1.9271149e-001  4.3041652e-001 -6.6002828e-002 -5.7254293e-001 -3.8947334e-001  2.3124266e-001 -3.6866588e-001 -1.0628173e-001  2.5877488e-001  1.4229715e-001 -3.9468389e-002  1.2991001e-001 -1.6473974e-001 -2.8526604e-001 -7.3685767e-002  1.8747451e-001 -4.6582738e-001 -2.2587637e-002 -2.0136332e-001 -5.9338615e-001 -1.0929480e+000 -6.4476349e-001  5.6437029e-001 -2.0833557e-001 -1.1057311e-001 -6.2845284e-001
  3.5730692e-001  5.7773322e-001  4.2366533e-001 -6.5267888e-001  4.5786736e-001  1.6063182e-001  1.0256271e-001 -4.2491117e-001  1.6684183e-001 -5.8946772e-001 -4.9734194e-001 -1.0310146e-001 -6.7690144e-001 -2.1065041e-001 -1.8247567e-001  3.3722436e-001 -2.8725828e-002  7.0107145e-002  5.6898110e-001 -5.5202696e-001 -3.0260953e-001  3.8297751e-002  5.1698331e-001  2.5960053e-001  3.8580263e-002 -4.3906248e-002  7.0595162e-001  1.3619378e-001  2.7743680e-001 -1.8222755e-002 -2.9929462e-001 -6.0926672e-001  1.7806761e-001 -1.1380157e+000 -4.4207981e-001 -9.9599149e-002 -4.3410423e-001  9.1932631e-003  1.6123754e-001  5.8954201e-001  2.9786944e-001  2.5706432e-001 -1.4829962e-001  3.1552335e-002 -1.4849100e-001 -5.3610114e-001 -2.8802637e-001 -2.0721169e-001  7.0488575e-002  7.8128035e-003  2.1624694e-001  6.6453864e-002 -9.5361342e-001 -6.5152024e-001 -1.1993533e+000 -3.4223331e-001 -3.5075357e-001  4.5048097e-001 -1.1863791e-001  4.7139247e-001 -3.7819950e-001  3.4409653e-001 -1.6479796e+000  4.8498245e-001 -6.0483228e-001  1.0677236e-001
 -1.2168833e+000  2.8542530e-002  1.7100943e+000 -4.7030591e-001  8.3867388e-001  1.2978795e-001 -2.8540350e-001 -9.3474254e-001  5.3019018e-001 -2.5293377e-001 -5.4455322e-001 -5.8571748e-001 -3.3673433e-001 -2.5038335e-001 -9.5051593e-001 -2.7444886e-001 -3.4863253e-001 -3.5281032e-001  2.2250559e-001 -6.8682204e-001 -6.4609073e-001 -4.6144410e-001  1.4004581e-001 -3.3627492e-001  3.4426724e-001  3.4686997e-002  2.3707623e-001 -2.5644393e-001 -8.4234196e-002 -1.6412281e-001 -4.9501206e-001 -1.0434371e+000  2.6668569e-001 -1.8300941e-001 -3.0742715e-001 -6.5235756e-001 -1.9178195e-001  7.4603460e-002  1.1657485e-001  5.5225694e-001 -1.9659977e-002  3.5035783e-001 -5.3056590e-001  2.3141969e-001  3.4296975e-001 -2.7076427e-001  8.8565308e-002 -5.4124437e-001  7.0565877e-001  3.8245009e-001 -5.1338511e-001 -5.3630573e-001 -8.7506737e-001 -8.5565580e-001 -6.4613936e-001 -1.3701955e-001  8.1414600e-002  2.0634329e-001 -2.4369919e-001  4.0991896e-001 -7.1224420e-002  7.8798927e-001 -2.4373561e-001  3.9889906e-001 -5.0127851e-001 -1.1826948e-001
 -1.0145849e+000  1.0561281e+000 -7.8192602e-001 -3.9878303e-001  1.0020313e+000 -2.1039963e-001  6.5780102e-001 -2.1230953e-001  4.1477393e-001  2.6023972e-001 -6.7547640e-001 -4.5112630e-001  2.0979343e-001 -3.0495422e-001  9.0660502e-002 -2.6327972e-001 -4.5496153e-001 -3.3972425e-002 -5.7419206e-001 -6.5063737e-001 -9.0390770e-002 -1.3654470e-001  1.0147180e-001 -1.2520766e-002 -2.9990728e-002 -3.6293138e-001  8.4988491e-002 -5.3764105e-001  5.2079688e-001  1.8501210e-001  3.3546929e-001 -2.2334756e-001  2.2335092e-001  2.1069866e-001 -1.0774484e-001  3.5813943e-001  5.2675825e-001  5.4342436e-001 -6.9845463e-001  4.5347299e-001 -1.6898333e-001  3.2895199e-001 -6.3824431e-001 -1.9313420e-001 -6.1230263e-002 -4.3377685e-001  1.3673602e-001 -2.6661770e-001  1.0255863e-001  2.2784183e-001  5.5588846e-003  7.1226118e-001 -2.2333040e-001  1.3919759e-001 -1.9687534e-001 -4.0161040e-001  3.2895615e-001  2.8731371e-001 -3.2696379e-001  1.2606240e+000 -2.6386710e-001  1.1608796e+000 -5.6559664e-001 -8.4626223e-001  5.3669378e-001 -4.3748325e-001
 -1.3232038e+000 -1.8151745e-001 -3.9150527e-001 -1.9712270e-001  1.3295041e-001 -4.9072678e-001  3.3532673e-001 -2.9325200e-001  8.2207824e-001 -1.2824464e-001 -1.0177102e+000 -1.9185692e-001  2.1413211e-001 -7.9759170e-001  2.1142444e-001 -6.1731661e-001 -1.2831522e+000 -1.6799848e+000 -5.8762131e-001 -5.3343775e-001 -9.2462258e-001 -1.0050302e+000 -1.4629499e+000 -1.7916763e+000 -1.2682170e+000 -9.3540905e-001 -7.3934372e-001  1.3064508e-001  7.4084038e-001 -5.9226487e-001 -1.0852263e+000 -1.0072551e+000 -1.9007814e+000 -1.7402934e+000 -6.5887299e-001 -1.0971116e+000 -1.1533587e+000 -1.2777693e-001 -3.8178641e-001 -6.3484769e-001 -2.4616555e-001 -5.2655935e-001 -1.2968614e+000 -1.7435970e+000 -4.8699584e-001 -6.1623260e-002 -4.0733942e-001  1.6069696e-001 -1.0480147e+000 -7.5911450e-002 -4.7985240e-001  2.8494596e-001 -1.4866023e-001 -5.5515399e-001  5.5320585e-002 -2.6557712e-001  3.8456507e-001  1.5146843e-001 -2.5975223e-001 -8.7781634e-001 -1.1923793e+000 -8.0954023e-002  1.2624676e+000  1.3637544e-001  3.9532912e-001 -1.3244459e-001
 -6.5602187e-001 -1.0327336e+000 -7.5713353e-001 -3.1010345e-002 -3.4716158e-001 -6.1883870e-001  5.0881263e-001 -3.7673412e-001 -1.2128424e-001  8.5009092e-002 -6.0365428e-001 -8.9873157e-002  8.0626699e-001  8.2358597e-002 -1.3162093e+000 -5.8135602e-001 -1.3553299e+000 -1.7650439e+000 -6.2733235e-001 -7.6033048e-001 -2.8669710e-001 -7.6894093e-001 -2.0952098e+000 -3.1339627e-001 -7.3558189e-001 -3.3421697e-001 -3.3643913e-001  6.6152158e-001  9.0954362e-001  4.9942946e-001  7.9864472e-001  3.4158463e-002 -5.6641310e-001  5.0867634e-002  1.3997523e-001  2.3681231e-001  1.3678880e-001 -3.0843589e-001 -5.5296494e-002 -1.0370835e+000 -1.5139290e-001 -6.8581452e-003  7.2313752e-001 -3.8968371e-001 -4.8119524e-001 -1.8654815e-001 -9.0136188e-001  7.0590282e-001  8.4534332e-002 -8.6472949e-002 -6.0714886e-001 -9.7055640e-001  5.2725930e-001 -2.6542547e-001  1.1853157e+000  9.0035818e-001  7.5348854e-001 -7.8072253e-001  3.1871147e-001  1.8580689e-001 -3.6101252e-001 -8.9442932e-001 -4.3971966e-001 -9.6940793e-001 -6.8931503e-001 -5.3998906e-002
 -1.8501462e+000  2.7004798e-001 -6.4522079e-001  1.2756811e+000 -9.2708954e-001  5.0421216e-001  8.8760435e-003 -1.5808217e-001 -1.0256836e-001 -4.5500086e-001 -8.3814675e-002  1.3307094e+000  4.1984459e-001  1.8313280e-001  7.0447226e-001  3.2262995e-001 -8.4042606e-001  1.1635704e-001 -2.8815849e-003 -4.5732750e-001  3.3423301e-001 -2.8116269e-001  5.2050455e-001  2.4150109e-002 -2.5247376e-001  2.1762644e-001 -1.2554808e-001  8.5180960e-001  6.8910637e-001  5.4484248e-001 -3.2757200e-001  1.1041062e-001  1.7494736e-001  5.1461287e-002 -4.8243258e-001 -1.7792599e-002  9.2038160e-002 -1.0501575e-001 -1.9226327e-001 -5.2207542e-001 -3.1107207e-001 -3.8290610e-001 -1.3181207e-001  9.0638697e-001  7.6297853e-001  9.8430327e-001 -4.2303305e-001  4.8987701e-001  6.6150849e-001 -1.0920492e-001 -2.8325950e-002 -2.4846235e-001  5.0051594e-001 -1.0578500e-001  2.5447593e-001  6.8601818e-001 -3.1054122e-001  1.0820953e-001 -3.5752447e-001 -4.7107044e-002  1.0321109e+000 -3.5453480e-001  4.4758265e-001 -1.0378854e+000  1.1992906e-002  1.3536096e+000
  8.6442853e-001 -1.4426801e-001 -6.5786801e-001 -2.6796998e-001 -4.4723696e-001  1.2216003e+000 -9.6798560e-001 -9.5560100e-001  3.0894772e-004 -6.6952844e-001  7.8338667e-001  3.2825538e-001  8.2312676e-002  3.5176125e-001  2.4106063e-001 -2.0931615e-001  3.1847967e-001  1.6278110e+000  1.7011101e+000  3.9645436e-001  6.0382252e-001  1.6667014e-001 -3.3120434e-002 -5.1701594e-001  5.2130716e-001 -5.1276648e-001  2.4376486e-002 -8.4575057e-002 -4.3227507e-001  1.3505184e-002  2.2752731e-001  2.1746812e-001  2.7149500e-001 -2.4495440e-002  3.8184218e-001  7.1242780e-001  4.1575608e-001  4.5249153e-001  4.0203103e-001  2.2069367e-001 -2.3163068e-001 -6.8133728e-002 -8.7377992e-001  1.8675695e-001  4.2766660e-001  5.4658046e-001  2.5562782e-001  1.0218203e+000  5.9036254e-001  3.3760778e-001 -5.4384208e-001 -7.5801238e-001  3.7898857e-001 -3.3431441e-001  1.9682566e-001  5.2817682e-001 -1.0719539e+000 -7.8147119e-001 -7.6268498e-001 -1.0153495e+000 -6.8426079e-001 -5.7020197e-001  4.6979396e-001 -9.3255946e-001  2.5406689e-001  1.0841510e+000
  1.1269799e+000 -6.8122231e-002  2.8311949e-001 -3.3168094e-001  4.6090614e-001  2.1428918e-001 -1.5548603e-001 -1.5637569e-001 -2.3309820e-001 -3.0966215e-001  9.1418274e-001  1.1204797e+000 -5.7999981e-003  3.0638146e-001  3.2517510e-001 -7.6764720e-003  2.7693745e-002  1.7048553e+000  1.3545766e+000  2.2124303e-001  9.9054162e-001 -1.0097873e-001 -2.4904674e-001 -3.4560440e-001  4.6433928e-001 -3.3846668e-001  8.6981972e-001  9.8745031e-001  1.1245804e+000 -3.3157242e-001 -1.7241313e-001  3.0638937e-001 -3.7674750e-001 -3.6880595e-001  5.4982124e-002  5.1849299e-001 -3.4907108e-001  6.7261100e-001  9.3408913e-001  1.0140079e+000 -2.5242941e-001 -8.4644313e-002  2.0033264e-001  2.2501852e-001  9.1315075e-002  2.0713966e-002  2.3725785e-001  1.4444500e+000  4.3364352e-001  3.3319305e-001 -5.4085661e-001 -9.4415053e-001 -9.3599469e-002  3.7249527e-002 -2.0256608e-002 -3.2078523e-001 -5.0264337e-001 -4.7182053e-001 -8.0223727e-001 -3.6679237e-002 -7.1673318e-001  1.3244688e-001  2.4345130e-001 -5.0613315e-001 -1.2261954e-001 -8.0410646e-001
  1.6350359e+000  1.5210572e-001  1.6172977e-001  4.1821943e-001  5.7706663e-001 -2.2181565e-001  1.0441998e+000  6.7351347e-001  1.9554168e-001  5.8091016e-001  3.5464158e-001  2.5158036e-001  8.1333488e-001  6.9672026e-003  5.5888472e-001  2.3565646e-001  8.1362939e-001  4.9263987e-001  1.9745827e-001  4.8317297e-001  7.9093957e-001  6.4004308e-001  2.6337440e-001  3.5051470e-001  7.4167573e-001  2.1255767e-001  1.1504345e+000  1.5328493e+000  2.1015327e+000 -7.0659356e-001 -8.3521267e-002  4.2220300e-001 -7.9174269e-002 -3.4893003e-001  7.2091889e-001  1.4073806e+000 -3.9551611e-001  1.4751206e+000  1.4337897e+000  1.5739165e+000 -2.6631218e-002  7.3179037e-001  8.1132665e-001 -4.1055205e-001  5.8662617e-001  6.4980899e-001  7.8311408e-002  5.6421810e-001  2.5080799e-001  1.1234583e+000  1.7191377e-001  6.5623961e-001  1.6015313e-001  4.6942852e-001  1.5109508e-001  6.4705798e-001  7.8313908e-001  2.7958404e-002  7.1019241e-001  8.4951702e-001  1.0667316e+000  5.3835256e-001  1.9023697e-001  4.9945056e-001  9.0582125e-001  1.1484533e+000
 -5.3195990e-001  4.9240425e-002  5.3053767e-001 -2.9229888e-002  8.1029864e-001 -3.0845486e-001  6.9070032e-001  6.6609389e-001  4.5488391e-001  5.9829425e-001 -7.4045156e-001 -5.6861116e-001  6.7967604e-001 -2.5803403e-001  2.2413993e-001 -1.9772395e-001  1.5529541e-002 -1.0387100e+000 -1.1163499e+000 -6.5590864e-001 -1.3778925e+000 -1.9670790e-001 -7.1240565e-001 -2.4966078e-001 -1.9722075e-001  1.9255148e-001 -3.8429883e-001 -5.8246306e-001  2.6333477e-001 -3.6849154e-001 -5.5482584e-001 -1.8502995e-001 -2.6213784e-001 -5.3399708e-001  1.8058686e-001  4.2501168e-001  1.7889634e-001 -2.5663978e-001 -9.8649791e-001 -1.1416148e-001  2.2653865e-001  5.6392422e-001  7.8355737e-001 -6.3173757e-001 -3.8170432e-001 -2.8927983e-001 -7.6494010e-001  2.4159516e-002  1.3449820e-001  6.6125266e-001 -4.9212299e-002  9.9606061e-001  3.9368097e-001  5.7437903e-001  1.2899555e+000  8.1181468e-001  1.1360934e+000  5.5346718e-001  6.9176392e-001  1.1693953e+000 -1.0208370e+000  8.0787422e-001  1.9416888e-001  2.1564284e+000  3.6090621e-001 -6.1312684e-001
 -1.1446630e+000 -1.0716481e+000  7.7737029e-001 -7.9302173e-002 -3.2366576e-001 -2.8014734e-001  8.4769400e-001  6.5456263e-001  5.7346448e-001  5.0534993e-001 -7.5559148e-001 -3.2838419e-001 -1.5571231e-001 -2.7208186e-001 -3.4379515e-001 -2.0179541e-002  2.0017787e-001 -5.5767804e-001 -4.7298317e-001 -9.5487038e-001 -9.7587080e-001 -1.8744216e-001  3.8517861e-001  3.8538724e-001  2.8489660e-001  4.7130540e-002 -5.5521486e-001 -6.4942892e-001  1.0816776e-001 -2.9544229e-001  1.9083759e-001  4.1609369e-002  5.1207679e-001  3.4890856e-002  1.8210165e-001  1.9593135e-001 -7.1533963e-001 -2.7776111e-001 -8.8456202e-002 -5.7661581e-001  3.3888576e-001  3.4539312e-001  3.2512716e-001  5.0498289e-001  4.2555619e-001 -9.1998067e-001 -5.7655947e-001  2.5183105e-001  2.0957841e-001  9.5800424e-001 -1.1436193e-001  4.3506141e-002  1.4043812e-001 -7.2135689e-001  3.1150544e-001  4.3639091e-001  3.0823210e-001  1.7006577e-001  9.6333860e-001  1.1161314e+000 -4.1736035e-001 -3.0053353e-006 -6.0373977e-001  1.0453887e-001 -2.6891113e-001 -5.7929371e-001
 -6.6337023e-001  5.3573705e-001 -1.9721395e-001 -1.5040784e+000  2.7697397e-001  2.2375374e-001  8.4313803e-001  3.3108539e-001  3.5403274e-001  1.0753604e-001 -9.2282910e-001  5.5077993e-001  1.9599931e-001  3.5706597e-001 -2.1932519e-001 -1.5974626e-001  2.2580098e-001 -4.6459397e-001 -2.3282810e-002 -5.7450385e-001 -9.7957730e-001 -6.1563480e-001 -1.5218711e+000 -1.5266280e+000 -1.3815855e-001 -1.5097186e-001 -5.4991757e-001 -2.7187715e-001 -3.3119786e-001 -7.8720178e-002 -9.1280241e-001 -1.0821620e-002 -5.4354327e-001 -1.5030246e-001 -5.0494394e-002 -7.0564390e-001  4.9007318e-002 -1.0821682e+000 -5.2725130e-001 -6.4225283e-001 -7.8763783e-001  3.6495094e-002 -1.4370366e+000 -1.2417396e+000  2.3298831e-002 -6.4107423e-001 -6.1733004e-001 -2.1164384e-002  2.8409656e-001  1.6432701e-001 -1.4094286e-002 -2.6526318e-001  2.8796799e-002  2.8015823e-001  3.3062675e-001  3.0213168e-001 -2.0449885e-001  2.1995537e-001  4.7822356e-002 -5.3091630e-001 -2.1348475e-001 -3.2419353e-002 -9.9279236e-001  8.0167848e-001 -3.8398489e-001 -5.1870743e-001
 -2.7674191e-002  2.4120123e-001  8.1954300e-001  4.9391864e-002  4.4370844e-001  4.3848145e-002  5.6065526e-001  4.3911631e-001  1.2936328e-002 -4.2950109e-002 -1.5085428e-001 -7.5589042e-001 -3.6818783e-001 -2.7965976e-001  1.9788872e-001  2.6602128e-001  3.5204375e-001 -3.4733859e-001 -5.5846186e-001 -2.9139372e-001 -1.7762069e+000 -9.6362280e-002 -1.0570390e+000 -4.8742715e-001  4.7967372e-001  1.8058640e-001  2.6304919e-001  1.9984616e-001 -3.5107355e-002 -2.9536487e-001  3.3542136e-001  1.9602714e-001  2.2239841e-001  7.7077191e-002  1.1487416e-001 -1.7382199e-001 -5.3404050e-001  5.7813363e-001  1.0737334e+000  2.7579852e-001 -8.7924265e-002  6.7329181e-002  4.9025983e-001 -8.2546069e-001  2.8900767e-001 -4.4437721e-001 -4.0350213e-001 -5.1973682e-001 -8.3572803e-002  5.8655941e-001  2.1444437e-002 -2.9064059e-001  6.0025797e-001 -1.8640293e-001 -2.4582979e-001  5.4490518e-001 -1.2889661e-002 -6.6893201e-001  1.2041351e-001 -8.6859060e-002  2.1303849e-001  4.1233474e-001 -7.4422060e-001  2.9609669e-001  4.7682321e-001  7.7426112e-001
  7.1394976e-002  2.7313253e-001  5.9642295e-001 -1.2186405e+000  2.3339652e-001  5.6380855e-001  4.5128064e-001  6.4286077e-001  3.6255005e-001 -7.1310830e-003 -4.1419513e-001  4.4233198e-001  4.1610969e-001  7.8299834e-001  6.0797733e-001  3.2679968e-001  5.6644307e-001 -2.6614804e-001 -8.1316771e-001 -4.1292979e-001 -4.5196211e-001 -6.8285739e-001  5.8797782e-001 -4.7486646e-001  5.3828980e-002 -9.5811291e-002  1.8899702e-001 -3.5814026e-001 -1.1843166e-001 -1.4622307e-001 -8.7116593e-001 -6.1229285e-002 -2.2136319e-001 -2.6609987e-001  4.9091789e-002 -2.7006182e-001  4.6959668e-002  6.4777876e-001  5.2524925e-001  5.5446984e-001 -5.9248373e-001 -1.7630013e-002 -8.2293495e-001  3.0681499e-001  2.0500071e-001 -4.4142928e-001  1.3777776e-001 -9.7854450e-001 -5.9172508e-001  2.9450753e-001  3.5286005e-001  2.3662687e-001  6.4930640e-001  7.8014687e-002 -4.6299158e-001  6.6648800e-001  9.5342330e-001 -1.2998033e-001  1.2198633e-001  6.0923586e-002  2.0108916e-001  3.4184708e-001 -5.6387887e-001  1.1249934e+000  9.3400064e-001  2.8051215e-001
 -1.5585017e-001  2.4722166e-001 -1.8028941e-001  8.3647838e-001 -1.4866250e-001 -3.9827213e-001  6.3928600e-001 -1.8866758e-001 -2.3395532e-001  1.1322186e-001  3.7275950e-001  2.1812447e-001 -2.4393420e-002 -2.8465043e-001  3.3182809e-001  1.1183652e-001  6.4266802e-002 -9.0652172e-001 -3.1654262e-001 -7.9787641e-002 -8.1459075e-001  4.7285887e-001  6.0329056e-001  1.3501088e+000  3.5243397e-001  6.3177834e-001 -1.1948547e-001 -7.7197689e-001 -3.1109092e-001 -6.4991227e-001  2.9966142e-001  1.8495375e-001  5.7741313e-001  3.0638730e-001 -2.3135633e-001 -1.7938427e-001 -1.3393701e-001  8.4440404e-002 -9.0657290e-001  2.1218025e-002  1.0558646e+000  3.3769141e-001  6.2509959e-001  5.9325875e-001  6.1725806e-001 -7.9754029e-001  4.0659776e-001 -1.0336305e-002 -6.1037921e-001  1.3538511e-001  3.9706418e-002 -8.8253187e-002  6.3415495e-002 -2.3886686e-001 -3.1328075e-001 -2.1478306e-001  6.6675478e-001 -3.0744876e-001  2.2679646e-001 -8.7208414e-002  2.3547366e-001 -2.4773210e-001  7.0741558e-001  5.1926474e-001  7.7510113e-001  1.8306515e-001
  2.4472563e-001 -1.1226054e-001  3.3761446e-001 -1.6455100e-001 -1.6817585e-002  1.1143703e+000  6.7131319e-001  4.9892775e-002 -7.2937839e-001 -3.6365416e-002  9.3290797e-002  8.4564652e-001 -4.4280974e-002 -2.1553377e-002  2.4257584e-001  7.8217289e-001 -1.6830681e-001  4.8492231e-001  4.3934034e-001 -1.9670890e-001  1.0046243e-001  1.0532512e-001  1.2656033e+000  6.7234867e-001  1.7617500e-001  4.0344730e-001  8.2788300e-001  1.7279654e-001  5.1879180e-001 -3.6508324e-001 -5.6310874e-001  1.2532078e-001 -7.3874918e-001  5.5153274e-002 -2.7791888e-001 -9.8907649e-001  2.5142456e-001  2.9428304e-001  3.5195769e-002  3.8406472e-001  3.4134596e-001  3.6278149e-001  4.6519018e-001  1.3986141e+000  4.1346730e-001  3.6833286e-001 -1.0644975e-001  8.4624249e-001  7.1833586e-001 -3.4929980e-001  1.9208818e-001 -2.0323492e-001 -3.6081184e-001 -1.7779067e-001 -4.4726400e-001 -2.3281730e-001  4.1698443e-001 -3.0123205e-001 -2.5051455e-001  2.0224335e-002 -7.3059831e-002  5.0887877e-001 -3.0678550e-001  1.9199937e-001  4.6485892e-001  2.9546964e-001
 -5.9561631e-001  1.9443099e-001 -8.2094830e-005 -1.3956897e+000 -7.1113211e-002 -2.9233949e-002  3.7772719e-002  9.0952948e-002 -1.2416495e-001  5.0542443e-002  4.2481284e-001 -7.6297857e-001 -6.3893131e-001 -4.2536315e-001 -1.4678839e-003  1.0117513e-001  3.8241780e-001  3.4202416e-001  7.0243464e-001 -2.9197384e-001  3.3620275e-001 -4.9804129e-001  1.0080353e-001  7.6795569e-001  4.3375311e-001 -4.4051816e-003  1.5665267e-001  4.0322907e-001  3.1212241e-001 -2.8846473e-001 -8.2243513e-002 -5.4454787e-001  3.0033791e-001  3.0533133e-001 -3.7341456e-001 -1.0545421e+000  2.7235304e-001  7.5666873e-001  5.8301117e-001  1.8442144e-001  3.6074216e-001  3.0316348e-001  3.1093946e-001  2.7695048e-001  2.4100093e-001  2.0912913e-001  3.2886522e-001  8.8947352e-002 -3.4750537e-001 -1.7130751e-001  1.4770544e-001  2.1032220e-001 -6.0797926e-001 -2.5010921e-001 -7.4281968e-001 -2.4491627e-002  2.4845910e-001  1.6579156e-001  3.2959947e-001  5.4559829e-001  5.0496021e-001  2.9803723e-001 -1.6450369e+000  5.0832696e-001  4.6600390e-001 -2.6044282e-001
 -3.5928648e-001 -2.8169963e-002 -4.1632781e-002 -1.3115309e+000  3.2938198e-001  9.3284853e-001  2.6810011e-002 -8.1515095e-001 -2.8160732e-002 -3.4943334e-001  5.0524708e-001 -4.4771435e-001 -8.1195832e-001 -2.0212657e-001  1.6888584e-001  7.2216720e-002  3.0524884e-001  5.0729604e-001 -1.2348688e-001  3.3049941e-001  2.9739574e-001 -4.1574551e-001  1.2269272e+000  1.1286353e+000  2.4977572e-001 -2.5749678e-001  5.9903542e-001  9.5266114e-001  8.6233283e-001  3.5041524e-001 -7.2605803e-001 -6.3580555e-001 -6.5399949e-001 -2.4655648e-001 -9.9572863e-001 -5.0969568e-001  5.5497525e-001  4.5892858e-001  1.3825759e+000  5.9360518e-001 -2.2325737e-001 -1.1450695e-002  5.2069861e-001  3.4149985e-001 -6.4971566e-001  2.9949463e-001  5.2516431e-001 -4.1279685e-001 -3.9646109e-001 -6.9106553e-001  2.4255411e-001 -3.4503618e-001 -2.5865149e-001 -4.8198696e-001 -9.7098570e-001 -2.8298788e-001 -4.3364228e-001 -2.1766315e-002 -1.0416026e+000 -2.7942754e-001  5.2362191e-001  2.4023936e-001 -2.8775641e-001 -1.3681226e+000  3.5214641e-001 -3.5489847e-001
 -4.1635982e-001  2.7075377e-001  3.8976581e-001  4.2115961e-002  3.4608478e-001 -5.0051522e-001 -6.4118670e-002  8.0209235e-002 -2.4421626e-002 -3.0053605e-001  1.4574414e-001 -1.5431498e-001 -3.9165218e-001 -6.7310418e-002  1.1387179e-002 -5.6239468e-001  3.5727857e-001 -1.7998086e-002 -6.1575190e-001  5.6723523e-001  3.1129531e-001 -2.0555309e-001  2.8506961e-001  6.4289015e-001 -4.1023946e-001  2.8863379e-001  1.5384422e-001  5.3976949e-002 -9.8472845e-002 -2.3320142e-001 -1.2251681e-001 -6.5630408e-001  7.9303001e-002  2.6321356e-001 -6.3528967e-001 -2.6815846e-001 -3.3058474e-001 -1.3580666e-001 -1.6971675e-001  4.8681875e-001 -9.2634610e-002 -6.0642196e-002  3.6336567e-001  5.9762018e-003 -1.9059418e-001  4.2263010e-001  6.7660984e-001 -1.6839202e-001 -4.9521113e-001  4.0511552e-001 -3.8259070e-001 -2.3229701e-001  1.6374049e-001 -2.2174205e-001  1.7831163e-001 -1.8055939e-001  4.0280602e-001 -6.6106810e-002 -6.0589746e-002  6.1220879e-001  1.3152771e+000  2.0433666e-001 -2.4181815e-001  4.7093432e-001  9.3709455e-001  5.9218887e-001
  1.9437610e-001  1.1227204e-001 -7.1975240e-001 -2.6165866e-001  8.7186957e-002  6.4121072e-001 -6.8093429e-001  2.2510096e-001  9.8836917e-002 -5.0570407e-001  8.9132835e-002  3.8179591e-002 -5.4020894e-001 -2.9987536e-001  3.8656235e-001  7.5085637e-002 -1.2007221e-007  1.0226764e+000  6.9324435e-002  4.6557885e-001  6.0840988e-002 -2.9258398e-002  6.8335056e-001  1.1878455e+000  1.9597970e-002 -4.4431084e-001  4.7847426e-001 -8.8472276e-001 -3.7584847e-001 -4.2845637e-001  9.3884095e-002 -6.5010107e-001 -8.2439388e-001  5.5210792e-002 -1.7076715e-001 -4.1733206e-001 -5.3856462e-001 -3.4174283e-001 -4.5369964e-001  3.3671701e-001  2.7862329e-002 -4.1706392e-002  5.7081828e-001 -9.6433633e-002 -4.8099236e-001 -4.3074987e-001  1.1397666e+000 -6.5028922e-001 -4.5783548e-001 -2.4424379e-001  9.6809945e-002 -2.8678730e-002 -3.1478275e-001 -1.5363358e-001 -6.1723882e-001 -6.0360467e-001  2.6753979e-002 -3.5078564e-001  5.2866754e-001  5.1845127e-002  2.4797329e-001 -6.9247757e-001  1.2662223e+000 -6.6204551e-001 -2.7796936e-001  6.1742791e-001
 -1.1969590e+000 -2.6804353e-001 -3.1416984e-001 -1.1185433e+000 -2.2351140e-001 -6.0746440e-001 -1.3699407e-001  4.4358779e-001 -5.7020617e-001 -2.3185038e-001  9.8794874e-003  2.4282921e-001  3.5870720e-001  1.8163643e-001  3.4806215e-001  6.3163142e-002  1.3752169e-001 -4.8985029e-001 -1.5857973e-001 -7.7148673e-002 -2.8533591e-001 -8.4787750e-001  1.8825010e-003 -1.6219585e+000 -2.8643713e-001 -2.8849317e-001 -6.2433537e-001 -4.8072130e-001 -6.8753272e-002  2.9848907e-001 -6.6608419e-001 -4.7691106e-001 -7.9479586e-001 -6.8995519e-001  2.1023087e-001 -1.3977676e-001 -2.6625462e-001 -7.1393098e-001 -4.4405146e-001 -2.4508744e-001 -5.8572382e-001 -1.7939085e-001 -4.6805459e-001 -1.4071591e+000 -3.9638684e-001 -2.2274349e-001  7.6134731e-001 -1.6666838e-002 -2.0246439e-002 -2.7604819e-001  2.6269547e-001  6.9446301e-001 -2.8570800e-001  3.3934070e-001  2.9987508e-001 -4.6538583e-001  9.9968111e-002  4.2546007e-001  8.9283238e-001  1.2829244e-001  1.3840700e+000 -2.0556580e-003 -6.1820249e-001 -8.1310192e-001 -6.1588470e-001 -2.2356674e-001
 -7.0864536e-001  2.3437527e-001 -9.8516512e-001  5.0943537e-001  3.2962333e-001  5.8047200e-002  1.9521303e-001  6.6211172e-001 -5.2998978e-002  1.2354172e-001 -5.3599290e-002 -4.2243986e-001 -2.5482052e-001 -8.6158847e-002  5.4147997e-001  1.9310508e-001 -5.3835879e-002 -3.5799101e-001 -8.4235495e-001 -1.8462390e-001 -6.4223399e-001 -7.2276756e-001 -3.8213146e-001 -1.3513957e+000 -3.0031435e-001  2.0730713e-002 -1.8765719e-001 -8.7754902e-001 -8.3379477e-001  1.7145616e-001 -6.1212344e-001  3.0746965e-001 -1.4558807e-002 -5.6255562e-001  5.2808139e-001 -2.5460660e-001  2.7822800e-002  3.2629550e-001 -7.3697050e-002  5.4611071e-002 -3.0337624e-001  7.2539632e-002 -1.3598451e+000 -4.7135360e-001 -4.3399443e-001  1.1671348e-001 -2.4777125e-001 -3.8556810e-001 -3.7279262e-001  4.1425010e-002  6.0892081e-001  8.8729431e-001  2.0117287e-001  3.2143916e-002  8.2741501e-001  1.5599894e-002  5.6357570e-001 -3.3417079e-002  8.9157757e-001  4.4593245e-001  7.4288909e-003  1.0283520e-002 -6.3355537e-001  6.8104368e-001 -5.8517504e-001  2.6055667e-001
  9.3493535e-001  1.1977312e-001 -5.4510453e-001  8.3790909e-002 -1.5990801e-002 -8.6565596e-002  1.3299559e-001  7.1356423e-001  1.4901341e-001  9.4260919e-002  3.6564129e-001 -1.5719265e-001 -3.9814404e-001 -1.2307064e-001  4.8766518e-001 -7.2241542e-002  5.9074712e-001  1.3184838e-001 -1.5822075e+000 -3.3849884e-001 -1.1226804e+000 -4.8578126e-001 -1.1449051e-001 -5.7652733e-001  1.7809385e-001  2.3349644e-002 -1.2701154e-001  9.1017608e-002 -5.6727846e-001 -2.3751237e-001 -5.7718506e-001  4.3583669e-001 -5.6547803e-001 -6.5961850e-001 -4.0299009e-003 -8.1060605e-002 -5.4666188e-001 -3.5878226e-002  8.1407253e-001 -2.4252236e-001  5.4572951e-001  1.6287190e-001 -1.8155087e-001  1.0002247e+000 -4.1323791e-001 -8.3033272e-001 -7.6990662e-001 -1.2501006e+000 -6.4511133e-001 -1.2681720e-001 -1.0619294e-002 -5.6346638e-002 -7.0282411e-001 -4.4787197e-001 -3.2991748e-001  2.5626025e-001 -7.4064913e-002 -4.6530969e-001  4.4846398e-001  1.9545102e-003 -4.3080565e-001 -7.2179662e-002 -1.0968382e+000  2.4155969e-001  9.7420170e-002 -7.2521418e-002
 -2.6661428e-001  9.7366987e-001 -8.5967697e-001 -5.2638126e-001  3.1818071e-001  2.9379249e-001 -3.1348263e-001  6.6684358e-001  1.7666495e-002 -3.1229961e-001  2.4460183e-001 -5.5374545e-001  1.1659054e-001 -3.2703024e-001  5.5397529e-001  5.5192897e-001  4.1486110e-001  4.2259690e-001  1.5782321e-002  3.3140447e-001 -2.0403388e-001  2.5359440e-001  7.1194165e-001  2.4677141e-001  2.1648070e-002 -3.6282525e-001  7.0169686e-001  1.0908878e+000  3.5682335e-001  8.2933461e-001  3.2427543e-001  4.4845080e-001 -2.8105395e-001 -1.1096491e-001  1.2432515e-002  6.6792295e-002  2.0134929e-001  6.3845328e-001  1.5007397e+000  3.5467712e-001 -1.8886208e-002 -1.8926633e-001 -5.6079045e-001  5.0942571e-001 -2.6337766e-001 -6.2989385e-001  2.2513875e-001 -9.5109008e-001 -3.6137673e-001 -1.3359502e-002  6.9179549e-001  4.7870720e-002 -2.1358259e-001  3.0404702e-002 -6.1572424e-001 -6.6581975e-001 -4.9201986e-001  2.4983385e-001  2.3862447e-001  3.8556682e-001 -3.4694488e-001  3.6589269e-001 -3.2165279e-001  4.0013260e-001  5.6279421e-001  2.2073598e-002
  1.6063960e-001 -4.7512801e-001  7.0558313e-001 -3.9068030e-001 -3.5082253e-001 -8.4669796e-001 -3.1922045e-001  4.4850775e-001 -1.7245866e-001 -4.5139783e-002  5.5458205e-002 -4.7612102e-001  4.3235262e-001 -7.9236945e-001  4.9118233e-001  1.7243900e-001  1.0031496e-002  5.1734540e-002  3.2806047e-001 -5.3020275e-001  8.4451774e-002 -1.7337803e-001  5.6250600e-001 -3.8027678e-001 -3.0655473e-003 -2.1804908e-001  1.7180981e-002  3.3530087e-001  3.6653872e-001  9.5022019e-001  7.4972225e-001  9.3232750e-001 -5.4617409e-001  4.9666812e-001  6.1007193e-001  7.1914813e-001  7.6049805e-002  7.8994651e-001  6.2536666e-001 -2.6102262e-001 -2.4246595e-001 -9.3212972e-002 -5.2978634e-001  9.4227798e-001 -1.3823001e-002 -6.1724198e-001  1.2080947e-001 -2.2779549e-001 -2.1624877e-001 -4.9232352e-001  8.5310716e-002  1.7382378e-001 -3.6089725e-001 -1.9953105e-001 -7.1724400e-001 -1.8215490e-002  1.8918298e-001 -2.5278549e-001  4.0910950e-001  2.5107339e-001 -8.1681785e-001 -1.7450172e-001 -2.7601533e-001  8.9678026e-001 -1.4724731e-001 -5.5632738e-001
  9.0550731e-001  4.4045280e-001 -5.8005546e-001  2.5808398e-001 -5.1799699e-001  2.6602019e-001 -3.0962809e-001 -3.0691722e-002  2.5740612e-001 -1.1645649e-001  1.2310475e+000  6.7709690e-001  2.4964715e-001  3.9391981e-001  1.6017272e-001  6.2274017e-002 -5.9242209e-002  8.9147829e-001  1.7074327e+000  6.3434401e-002  5.1690040e-001  5.2215987e-001  1.9894029e-001 -2.7118582e-001  1.6109422e-001  3.9641280e-001 -2.7270809e-002  3.3500950e-001  8.6782545e-002  8.8353921e-001  5.6592747e-001  5.8641890e-001  1.3591101e+000  5.4027665e-001  3.5223808e-001  3.8484072e-001  7.6991535e-001 -3.9503204e-001 -2.5208457e-001 -3.2957209e-001  2.5207522e-001  1.0925096e-001 -2.6624034e-001  1.2066149e+000  2.7780280e-001  2.0103328e-001  3.8007770e-001  1.2809600e+000  8.3488721e-001 -6.1571111e-001 -3.2919307e-001 -3.9069627e-001 -1.8037314e-001 -1.5021649e-001  5.4296406e-001  3.6402984e-001 -1.6246681e-001  2.9970654e-001 -2.9770705e-001 -1.0090084e+000  1.6511509e-001 -7.5559668e-001  4.7596081e-001 -7.4843258e-001 -8.7259312e-001  8.0107141e-001
  4.2131397e-001 -6.5695319e-001  4.9274188e-001 -1.0080899e-001 -5.2290617e-001 -4.4336308e-002  1.4691221e-001 -6.8927859e-004 -2.1703963e-001 -5.5094326e-002  8.1997072e-001 -2.5386166e-001 -3.6564575e-001  4.5308897e-001 -3.6337349e-001 -4.8798617e-001 -1.5024256e-001  1.4122427e+000  1.1908174e+000  3.5486637e-001  1.1748663e+000 -1.8438565e-002  4.1499927e-001 -1.4458036e+000  1.2168345e-001  2.3784747e-002  4.0039068e-001  3.9840721e-001  4.3579851e-001  9.2059423e-002 -1.2109553e-001  4.6972399e-001  8.7900978e-001  4.6413444e-001 -1.4505148e-001 -5.2135468e-001  1.7073756e-001  6.2833056e-002  2.9326959e-002  3.3522126e-001 -9.5197540e-002 -4.2431390e-001 -1.3464704e+000  5.5794225e-001 -1.8251741e-001 -6.4473048e-001 -2.0760129e-001 -2.1975772e-001  3.1834955e-001 -8.9302467e-001 -4.5577504e-001 -3.7645156e-001 -8.3662235e-002 -7.0609219e-001 -6.1907699e-002  4.4956921e-002 -3.7348171e-001 -2.1717754e-001 -1.9183221e-001 -7.5909230e-003  9.2307648e-001 -3.2945965e-001 -1.8153532e+000 -1.4364633e-001 -9.6780339e-001 -1.9503948e-001
  8.3144997e-001 -2.2043080e-001 -2.2549074e-001 -1.2463492e+000  4.1846402e-001  3.5613242e-002  4.3253097e-001  1.9467707e-001  1.7494740e-001 -1.2349729e-001  2.9991100e-001  2.3448615e-001 -6.5494094e-001  3.3748175e-001 -6.4588501e-001 -4.6922802e-001 -5.7767961e-001  2.0794396e-001  9.5895186e-001  2.7834677e-001 -3.8674469e-001 -1.9721997e-001 -5.3031172e-001 -4.1025390e-001 -3.7769738e-001 -6.6788204e-001 -5.3417981e-002  7.2905945e-001  7.0884259e-001 -7.2531116e-001 -8.3461544e-001 -5.4364277e-002  2.1337833e-001 -1.0821851e-002 -5.1095551e-001 -9.3518318e-001 -2.1289908e-001 -2.0966806e-001 -7.5906683e-001  3.9360499e-002 -9.7567776e-001 -4.1848657e-001 -1.2044721e-002 -8.2470793e-001 -7.9523226e-001  3.4086193e-001  5.7557745e-002  2.8598916e-001  1.5788262e-001 -3.0240995e-002 -5.2144317e-001 -5.0863766e-001 -3.6406540e-001 -2.7030881e-001 -2.0731995e-001 -5.3183384e-001 -7.4910260e-001  4.1297678e-001 -1.6822298e-001  1.9890757e-002 -1.9391946e-001  8.5827713e-002 -1.1844361e+000 -5.3795891e-001 -6.4844507e-001  4.2009890e-002
 -4.8378286e-001 -8.0706815e-002 -3.7587379e-001  1.9654749e+000 -8.6111181e-003 -2.3209593e-001  7.4046829e-001  9.2770923e-001 -4.6663179e-001  1.1204559e+000  3.3068480e-001 -1.0701156e+000 -7.5608018e-001 -7.2956004e-001 -7.3950037e-001 -7.7459403e-001 -2.0299680e-003 -2.5570001e-001 -7.9629915e-002  1.8779692e-001  4.4048912e-001 -1.8783954e-001 -1.3331228e+000  8.1307757e-001 -4.4081804e-001 -6.8356297e-002 -1.3105109e+000 -8.7724706e-001  1.5817846e-001  1.8477218e-001 -6.3481415e-001 -1.7340136e-001  7.7408687e-001  6.4786646e-001 -1.2579735e-001 -2.7609863e-001 -4.5634397e-001 -3.0103278e-001 -1.1210492e+000 -1.1632457e+000 -1.4461239e-001  2.8276861e-004  1.2991668e+000 -1.4435680e+000 -5.3180009e-001 -5.9380252e-001 -5.7475493e-001 -2.8678615e-001 -7.1499461e-001 -1.0936073e+000 -1.5659149e+000 -2.7012669e-001 -7.6030041e-001  8.5854227e-002 -8.8726005e-001 -1.7039985e-001  7.0062703e-001  1.1925581e-001  3.7893094e-001  2.5561907e-001 -2.6063716e-001 -3.7556932e-001  5.4081258e-001 -3.7415755e-001 -7.5522926e-002 -4.1915844e-001
  1.8540739e+000  1.1067945e+000  1.5161778e+000  5.4430625e-001  6.1584526e-001 -2.7739277e-001  4.8340309e-001  3.5240873e-001  5.8662626e-002  5.8845368e-001 -2.5763518e-001 -1.5985479e-002  9.0266922e-001  7.0191896e-001 -6.3261978e-001  4.5858433e-001  5.7262029e-001  2.2474581e-001 -4.6680772e-001  1.1736667e-001  1.9652094e-002  1.1099857e+000  1.0995943e+000 -8.9470408e-001  4.7148307e-001  3.7495732e-001 -8.0877209e-002 -2.2392292e-001  1.5565327e-001  4.4512064e-001  1.4378177e+000  9.3330746e-001  9.2461308e-001  4.2238255e-001  1.9620160e-001  8.0349236e-001  5.5067415e-001  1.5070587e-002  5.0295711e-002  1.8021916e-001 -1.4385996e-001 -1.0536769e-001 -6.6709771e-002  6.0553721e-001  1.1137119e-001 -1.1216952e+000 -5.7238536e-001 -1.6305235e-001 -1.5856174e-001 -3.4086449e-001  4.6655920e-001  2.8540401e-001  7.6711608e-001  1.1181987e+000  1.1202958e+000  5.9615267e-001  5.1755909e-001 -4.4162361e-001 -8.7181085e-002 -3.0238589e-001  1.1671704e+000 -1.5378824e-001  3.1453039e-001  2.3968978e+000  6.2269413e-001 -3.2189246e-001
  1.0093914e+000 -8.1223976e-001  1.0622531e-001  2.1962919e-001  2.0265568e-001  6.2660191e-001 -5.5216819e-001 -1.3358274e+000  7.8742790e-002 -3.9759080e-001 -6.0613926e-001 -7.1773060e-001 -3.1738846e-001 -7.9626934e-001 -8.4641296e-001 -3.4505693e-001 -1.0793707e+000 -9.4693503e-001 -8.4037204e-001 -3.8567644e-001 -4.7655906e-002 -1.4340525e-001 -8.8209411e-001 -2.5582495e-001 -6.8854085e-001  5.6279868e-002 -2.7276435e-001 -2.4588246e-001 -1.0114417e+000 -5.5989686e-002  7.3958673e-001 -1.2639912e-001  9.6053512e-002 -3.5622847e-001  1.8518253e-001  6.7751704e-001 -7.0987144e-002 -5.5862584e-001 -1.4861993e-001 -4.2180226e-001 -1.9531385e-001 -6.4492010e-001  5.5106453e-001 -8.2476718e-001  6.3495915e-001  1.0056337e+000  5.4353144e-001 -6.0102094e-001 -1.2315396e+000 -6.4239135e-001 -1.9534624e-001 -2.9693960e-001  9.7366619e-002 -2.9769853e-001  4.9223810e-001 -2.1648946e-001 -4.0412265e-002 -4.1634127e-001 -8.8878307e-001 -8.7852523e-001 -9.4684637e-001 -4.4675780e-001  4.7381416e-001 -1.4281913e-001 -5.2409886e-001 -1.6828820e-001
 -5.4892725e-001 -3.4207847e-002 -6.1214455e-001 -1.9409437e+000  3.0172126e-002  1.6029746e-001 -3.7878052e-001 -1.5230140e-001 -9.7196787e-002 -1.8397030e-001  3.1821598e-001  1.3640710e+000  3.1225700e-001  4.0612968e-001  8.2723570e-001  1.7386966e-002 -2.1848181e-001  5.4453107e-001  3.1455327e-001  3.4503210e-001  7.8824126e-001  9.0238497e-002 -9.4790722e-002 -1.7172655e-001 -1.0100379e-001 -4.9930875e-001  1.5245662e-001 -3.6216134e-002 -6.4867425e-002 -2.4652034e-001 -1.3354987e-001  2.8621454e-001 -1.2600405e-001 -3.2050954e-001  2.2307125e-001 -1.7708104e-002 -4.8561443e-001 -5.0412440e-001  5.6974288e-001  2.5764279e-001 -3.6875476e-001 -6.4866100e-001 -1.1912940e+000  5.8490136e-001  2.8317890e-001  3.4877184e-001  4.1616770e-001  3.1472734e-001  2.8365671e-001 -1.1550634e+000  5.5139339e-001  1.1634214e-001 -7.1309996e-002 -6.7064990e-004  1.1347131e-001  2.2643699e-001 -3.3750365e-001 -5.6816694e-001 -1.6981536e-001 -9.9234859e-001 -9.9819011e-002 -5.2236884e-001  6.3038742e-001  4.6987982e-001 -4.4471340e-001 -2.2742981e-002
  6.7309350e-002  4.7408771e-001 -3.8828739e-003 -5.1151113e-001 -3.8687161e-001  3.0619273e-001 -1.3957629e+000 -4.5970088e-001  1.0492379e-001 -1.2545437e-001  4.5007215e-001  1.3289137e+000  4.3635671e-002  7.0642152e-001  8.9520033e-001  7.8528825e-001 -4.8644395e-001  3.3474487e-001 -1.5341753e-001  3.5724609e-001  3.7136365e-001 -3.1779330e-001  6.8467225e-001  1.0898209e+000 -4.4105898e-002 -2.2800213e-001 -2.7585087e-001 -4.0826456e-001 -6.5878017e-001 -6.1574456e-001 -9.4860149e-001 -7.7506571e-001 -8.4133091e-001 -4.4572701e-001 -5.0570571e-001 -4.4824859e-001 -7.5939652e-002 -6.2511653e-001 -3.6237972e-001 -2.7365707e-001 -1.2601928e-001 -1.0286256e-001  9.8859177e-002 -2.5285240e-001 -2.6948778e-001  8.4711601e-001  5.7752389e-001 -2.0030611e-002 -2.6760647e-001 -5.9997375e-001  9.3427560e-001  8.1295537e-001  1.7811287e-001 -1.1709934e-001 -1.4315096e+000  4.0456327e-001 -3.2690048e-001  2.0387745e-001 -2.7318374e-001 -1.2468009e+000  1.4130635e-001 -3.1556466e-001  3.7673519e-001  7.8796392e-001  4.0862519e-002  6.4245448e-001
  1.0551769e+000  2.4297322e-001  1.5432886e+000  4.8680204e-001  1.2301973e-001  3.2032501e-001 -1.8596524e-001  2.0266804e-001  2.8136396e-001  3.4529830e-001 -1.4574689e-001 -1.7989566e-001 -1.7523268e-001  6.4582210e-003 -7.3632375e-001 -2.2676858e-001  2.2626261e-001  4.7813102e-001  7.3200965e-001  6.0726721e-002  1.6034651e-001 -1.5927405e-001  4.4935118e-001  7.5833235e-001 -2.4828005e-001 -3.2984920e-001  4.8896957e-001  1.0536474e-001  5.4417096e-001  5.4398741e-002 -7.1252107e-001 -3.5156905e-001 -4.5203547e-001  1.0526844e+000 -5.7693032e-001 -9.0826870e-001  5.1330767e-001  5.7242468e-001  3.8384758e-001 -2.9073916e-001 -1.7824449e-001 -3.4409628e-001  2.2213013e-001  6.6676536e-001 -3.4419189e-001 -2.7824389e-001  4.8946737e-001 -6.6837141e-002 -6.1213852e-003 -5.6932246e-001 -3.1018522e-001 -3.1140278e-001 -4.9108554e-001 -4.0563400e-001 -2.1706889e-001 -5.7179118e-001  2.6155961e-001  9.8387621e-003 -7.1961317e-002 -4.2157356e-001 -1.1951618e+000  1.5394968e-001  1.9542561e-001 -1.5992474e-001  2.8318554e-001  1.9514812e-001
  8.9316866e-001  1.2757606e-001  4.6304586e-001 -8.6075703e-002 -1.7127208e-003 -1.0362103e+000 -7.1831749e-001  1.7916270e-001  1.3565364e-001  1.6994920e-001 -5.5829950e-001 -1.3815138e+000 -6.9511118e-001 -6.6202651e-001 -9.1580040e-001 -8.4721749e-001  5.2340492e-001  4.8583318e-001  6.8660250e-001  1.9215712e-001  2.8202235e-001 -2.7921221e-001  5.1250123e-001 -2.3026996e-001 -1.0976176e+000 -4.6360108e-001  2.5820609e-002 -2.5357455e-002  2.2508220e-001 -4.0984892e-001 -9.2130159e-001 -1.3804489e-001 -6.9733248e-001 -3.1718468e-001 -4.8769726e-001 -1.3035369e+000 -7.2140745e-001  5.9570663e-002  4.6875623e-001 -6.0710244e-001 -6.3580123e-001 -5.6421895e-001 -1.4048224e-002  5.8182996e-001 -3.3841716e-001 -8.9642858e-001  1.5839417e-001  5.2062911e-001  1.3532121e-001 -4.9056280e-001 -9.9317609e-001 -1.0371264e+000 -7.6369930e-001 -9.2666302e-001 -1.7056776e-001 -7.2841983e-001  1.4821414e-001 -7.0822945e-001  3.3132702e-001 -9.5625902e-001 -1.0181200e+000 -3.0362127e-001 -1.2240582e+000  3.0731155e-001  4.5536157e-002  1.5939040e+000
 -7.0136305e-001 -1.7043202e-001 -9.9298283e-001 -4.2683875e-002 -4.0031438e-001 -7.9181647e-002  1.0627740e-001  3.0082231e-001 -7.1352329e-001 -2.1305455e-001  3.7702863e-001 -4.3622861e-001 -6.8211392e-001 -7.3688792e-001 -3.9075109e-001 -8.4024556e-001  9.3945178e-002  5.1387799e-001  8.1455995e-001  8.2330776e-001  3.7207793e-001  6.5794096e-001  7.3953263e-001 -1.0802746e-001  1.2431906e-001 -2.8754239e-001 -1.1003145e-001  2.6344405e-001  8.9332219e-001 -8.6538837e-003 -3.8568914e-001  3.7275036e-001  2.8336939e-001  7.1523604e-001 -5.2160572e-001 -6.6398344e-001  1.8232988e-001  3.4387536e-001  5.7092001e-001  3.6558256e-001  1.9408681e-001 -8.9349388e-002 -1.5704154e-002  6.9547968e-001  1.7809578e-001 -1.8577136e-001  6.6374306e-001  3.4945905e-001  6.0292731e-001 -1.0211594e+000 -3.4154297e-001 -3.8015905e-001 -7.2552528e-001 -2.4027473e-001 -1.2655348e+000 -2.7586010e-001 -5.4921832e-001 -3.7649234e-001 -1.7459258e-001 -4.4857747e-001 -1.2002233e+000  1.2533826e-001 -1.0483327e+000 -7.8281030e-001 -1.3727963e-001  5.3607946e-001
 -4.3314457e-001 -1.8921074e-001  1.7210576e-002 -5.3464003e-001 -4.4373951e-001 -5.9872065e-001 -1.1230475e-001 -4.1959461e-001 -3.9528066e-001 -5.9281641e-001 -6.6975486e-001 -6.5238234e-001  4.1370074e-001 -7.4742622e-001  9.6110428e-003 -6.4473926e-001 -1.4330684e+000 -1.2913112e+000 -5.9182485e-001  9.3870709e-002 -6.8617719e-001 -6.1276507e-001 -1.4187947e+000 -1.4974159e-001 -3.2256712e-001 -9.1252954e-002 -1.0023051e+000 -1.6953978e+000 -1.2475767e+000 -3.7685705e-001 -3.6965751e-001 -4.8584533e-001 -1.4305091e-001  1.4153468e-001  1.9540602e-001 -3.5319934e-002 -9.5293079e-002 -8.2667399e-001 -1.9535230e+000 -5.3917509e-001  1.1244745e-001  1.0297976e-001  1.0658605e+000 -1.1647018e+000  1.8145432e-001  4.1882474e-001  7.3751938e-001  1.6405925e-001 -2.1978631e-001  2.0559021e-001 -1.1385098e+000  1.0139967e-001 -1.5676473e-001  2.4104780e-001 -1.1105497e-001  1.5646285e-001  2.3964189e-001  3.0404661e-001  2.7180737e-001 -2.2916770e-001 -1.0155232e+000 -1.4310171e-001  1.9396993e+000  4.1355958e-002 -2.4610919e-001 -4.1948118e-002
 -9.1551777e-001 -2.6934734e-001 -2.2410762e-001  6.3080959e-002 -4.4329044e-002 -1.2405954e+000 -6.6023916e-001  3.0795731e-001  1.8553914e-001  1.9347004e-001 -8.5320505e-001 -9.6006630e-001  2.8581292e-001 -1.1316191e+000 -6.9130088e-001 -1.0280993e+000 -6.9225233e-001 -1.1997401e+000 -4.3175973e-001 -6.8735360e-001 -4.8487989e-001  4.0643563e-001 -7.6242679e-001 -7.7177329e-001 -1.8926287e-001 -3.3419443e-002 -7.5766027e-001 -6.5990063e-001 -3.5040659e-001 -5.1709014e-001 -3.8479317e-001  5.3621127e-002 -4.4133879e-001 -4.7690497e-001  6.5279298e-001  6.3688892e-001  7.7475875e-002 -1.2906473e-001 -6.0516809e-001 -4.0315297e-001 -6.5722270e-003  9.5675859e-003 -2.5103605e-001 -8.9177935e-001 -4.4473004e-001 -8.2964439e-001 -1.7640522e-001 -8.7896839e-001 -7.4424200e-001 -2.5612916e-001 -6.6037346e-001  1.6789918e-001 -7.3171661e-001  2.4999012e-001  7.2001954e-002 -1.9336303e-001  3.8885255e-001  1.7637087e-001  5.4559208e-001 -6.4326444e-001 -1.0316572e+000 -2.6138716e-001  6.2866111e-001  1.7041473e-001 -6.5622056e-001 -7.9106291e-002
  3.5557124e-002 -2.7388450e-001  5.8321492e-001  6.7295035e-002  3.3068800e-002 -1.1799448e+000 -8.6142584e-001 -2.5656752e-001 -1.2844811e-001  1.0026109e-002 -6.7685166e-001 -4.4276564e-001  1.7382477e-002 -1.1951480e-001 -7.9501645e-001 -4.8770116e-001 -8.7330445e-002 -9.0052556e-001 -4.3739209e-001 -5.6803523e-001 -5.0030495e-001 -4.7220712e-001 -1.2626636e+000 -4.0118398e-001 -7.0712967e-001 -4.2146896e-001 -2.9374332e-001 -6.9757147e-001 -4.3063303e-001 -3.9565661e-001 -6.7259381e-002 -4.9698340e-002 -9.3323829e-001 -1.1390982e+000 -7.3008843e-002 -7.1380204e-001 -7.7280272e-001 -2.3614961e-001 -1.3626273e+000 -1.0425923e+000 -1.5067388e-003 -6.8616500e-001 -4.2154750e-001 -9.6482290e-001 -8.1972612e-001 -3.3921248e-001 -7.8239000e-001 -5.4736914e-001 -6.4031049e-001  2.5816549e-001  1.0055850e-001 -4.2910499e-001 -2.5685570e-001 -3.5813116e-001 -1.0238572e-001 -1.5278714e-002  1.9743193e-002 -5.9238831e-001  1.3074816e-001 -6.1235288e-001 -1.5155956e+000 -9.7343287e-002 -2.2577047e-001  1.0343512e+000 -6.6021033e-001  8.4940960e-001
 -5.1993817e-002  5.0834053e-002  7.2292736e-001 -2.8052994e-001  1.5848609e-001 -8.2931761e-001 -2.7787931e-002  9.6942349e-002 -4.9104704e-001 -5.0053775e-002 -1.8024387e-001 -5.1539341e-001 -6.1802859e-001 -5.8030828e-001 -3.1559233e-001 -7.7787859e-002  2.7738944e-001 -1.2855256e-001  2.4017572e-001 -2.5418943e-001  6.2012731e-001  2.0751082e-001  3.8558352e-001 -3.0568770e-001 -2.0398117e-001  2.9351353e-001  5.9719811e-001  4.3898651e-001  1.5184542e-001  3.9816763e-001 -8.2482350e-002  8.9415190e-002  9.1874715e-002 -7.3410724e-001 -2.5272770e-001 -3.6947145e-001  1.1296510e-001  7.2600668e-001  9.5833284e-001  7.2562082e-001  1.1334234e-001 -3.2385847e-001  2.2815518e-001  2.5613573e-001  3.3538989e-002  1.9972781e-001 -7.1152988e-001 -5.4126079e-001 -1.4199596e-001 -3.0934668e-001  1.0300218e-001 -3.5097295e-001 -1.2040058e-001 -8.8227546e-001 -8.8095941e-001 -1.7480115e-001 -2.3325181e-001 -6.5039531e-001 -2.9850420e-004  4.7946938e-001  5.0298372e-001  1.8833811e-001 -3.7015247e-001 -6.1308854e-001 -2.2684524e-001 -4.2694725e-001
  9.3965907e-002 -3.2193807e-003 -2.0061504e+000  1.0400261e+000  4.4400156e-001  9.4793645e-002  8.0277576e-001  5.6614516e-001 -4.1234719e-002  3.3476985e-001 -2.5750271e-001 -6.3463004e-001 -1.3597347e-002 -3.3874730e-002  1.4245282e-001  1.8353188e-001 -1.1169315e-001 -1.0759070e+000 -1.1808665e+000  4.3425886e-003  1.9696672e-001 -9.5501880e-002 -2.6740415e+000  8.3648569e-001 -5.9283005e-001 -2.0671995e-001 -4.1218929e-001 -2.3239572e-001  1.3892686e-001  1.2966963e+000  3.1277333e-001  6.6372661e-001 -2.8395730e-001 -1.2449645e-001  3.6827281e-001 -6.0780695e-001  1.1036052e+000 -8.7729767e-002 -6.1498872e-001 -5.0277471e-001 -2.8411563e-001  8.3508066e-002  3.9171462e-001 -1.5495738e+000 -1.4270654e-001  2.5888285e-001 -7.5752030e-001  1.2772274e-001 -5.9823020e-001  5.3522929e-001  3.2761058e-001  1.3785732e-001  2.6287933e-001  3.1251637e-001  3.0519826e-001 -2.6143771e-003  2.6527620e-001  3.0407250e-001  7.6642272e-001  6.0818934e-001 -3.4864048e-001  6.1332106e-001  1.0918830e+000 -8.8502310e-001 -8.5656757e-002  7.4058686e-001
  2.8325199e-001 -1.8678292e-002 -4.1237634e-001  1.2768542e+000  2.2490646e-002 -5.3982002e-001  9.0582788e-001  5.9628035e-001  1.3683289e-001  8.9327673e-001 -1.1465077e-001 -1.3968422e+000 -3.0269892e-001 -3.5538140e-001 -3.2714457e-001 -3.0122536e-001  3.0566062e-001 -3.4663943e-001 -7.9602253e-001  2.7823540e-001 -3.1781278e-001 -2.2082727e-001 -4.2192662e-001  4.5319837e-001  4.6883578e-002  8.4121602e-001 -9.5812349e-001 -3.9468398e-001 -2.6177744e-001  2.3257681e-001  6.2971683e-001  5.3373502e-001  3.6302655e-001  2.6487876e-001  5.3636477e-001 -1.7982550e-001  7.3558496e-001  3.1447772e-001 -7.9635991e-001 -1.7359206e-001  2.8981478e-001  1.1777618e-001 -4.0145739e-001 -7.7327383e-001 -1.2182074e-002  1.5234126e-001 -2.4586432e-001 -1.1440779e+000 -1.0608262e+000  2.9561905e-001  5.7552370e-002  7.1728087e-001 -1.8009203e-001  2.4594046e-001  9.1532324e-001  1.4391980e-003  1.0451654e+000  4.7076095e-001  1.0209447e+000  9.7016789e-001 -3.8946248e-001  3.4395449e-001  1.2612016e-001 -1.8308913e-001 -3.5393141e-001 -5.1777409e-002
 -9.1680370e-001  4.4731652e-001 -1.8753782e-001 -9.1778008e-001  2.1520300e-001 -1.6896993e-001  1.6940785e-001  7.1376550e-001  9.7434460e-002 -4.0495477e-002  7.6482522e-002 -4.4577370e-001 -5.3951795e-001  1.6803010e-001  3.7882161e-002 -1.4249441e-001 -1.3959895e-001 -6.6714424e-002  3.1846177e-001 -8.7788535e-002 -5.8884887e-002 -1.5426308e-001 -4.9600852e-001 -1.4595068e-002 -2.3344574e-001  1.7776667e-001 -3.8576705e-002  9.5090563e-001  7.4340946e-001  3.1607242e-001 -2.4093989e-001  4.3825419e-001  2.4559601e-001  9.4511824e-002  2.1348184e-002 -3.1048527e-001  5.1742748e-002  7.2180109e-001  9.1892077e-001  1.1229783e-001 -9.1402844e-003 -4.4282652e-001 -6.4842385e-001 -7.4133956e-001 -2.2122093e-001 -1.0774738e-001 -5.1332157e-001 -1.9711510e-001 -4.6507198e-001 -4.2029682e-001 -5.3277795e-002  5.5459554e-002 -1.1451379e-001  2.8891057e-001 -3.3743351e-001 -1.2852010e-002  2.7811719e-002  3.3562885e-001  4.1377667e-001  3.0374044e-001  7.7648699e-002  4.7712095e-001 -1.7247363e-002 -8.8329842e-002  3.5938094e-001  3.3237047e-002
  2.7337406e-001  2.9255277e-001 -6.7682301e-001  4.3839922e-001  2.9926580e-001 -8.5909415e-001  4.1137500e-001  4.3867670e-001 -1.6599081e-001  9.2589463e-003 -2.9244797e-001  1.8670044e-001 -1.2931771e-001 -8.8255395e-002 -4.6660707e-002 -3.0942081e-001 -2.4518692e-001  3.1882558e-001  8.7044384e-001 -2.5334282e-002  7.9189494e-001  4.9174672e-002 -6.2443631e-001 -5.4742544e-001 -2.9839572e-001  5.2327193e-001  3.9852003e-001  4.6103258e-001  9.0597361e-001  4.8481460e-001  6.6219623e-001  1.9716010e-001 -1.7961744e-001  6.0792533e-001 -1.3109289e-001  1.9039199e-001  1.0368832e-001  7.2038942e-001  4.1139607e-001 -1.3746165e-002  4.1212569e-002 -4.4349090e-002  2.6194179e-002 -6.7170356e-001 -2.3433039e-001 -9.7809929e-002  3.0647820e-001  1.7746448e-001  3.3159017e-001 -4.9058223e-001  1.0785388e-001  1.8882879e-001 -4.0818297e-001  6.9283071e-002 -5.0722620e-001 -2.4112757e-001 -3.4505820e-001 -1.7130212e-001  2.2964451e-001  1.0909800e+000  6.9350226e-001 -1.0303396e-001  8.2452341e-003 -3.1673720e-001 -7.0970874e-001 -7.4029960e-002
  1.8075780e-001 -3.1929608e-001  1.9446741e-001 -2.8438889e-001 -2.0382958e-001  1.0922372e+000 -6.3268946e-001 -3.6342755e-001 -7.4730742e-002  3.1176576e-001 -5.1062277e-001  8.2782590e-001 -2.2790497e-001  8.8954823e-001 -1.2332566e-001 -1.5229712e-002 -6.9339224e-002  2.1138575e-001  2.4359483e-001 -1.2738361e-001  3.7588327e-002  1.8891752e-001 -7.4873444e-001  1.1809971e-001  1.1201271e-001  2.4071912e-001 -2.9958477e-001 -2.5027954e-001 -6.9576572e-001  1.0856494e-001  3.6228837e-001  4.9305573e-002  2.5226020e-001  6.1775744e-001  1.4567259e-001 -1.0199026e-001  7.4385807e-002 -1.4682763e+000 -9.2588208e-001 -6.9203402e-001 -3.0996920e-001 -5.4434046e-002 -1.9294648e-001 -1.0579382e+000  2.4747142e-001  1.8310667e-001  1.8211273e-001  4.2289454e-001  7.8284694e-001  4.8782604e-002  1.5363407e-001 -9.5093818e-002  6.0157141e-001 -1.4885183e-001  8.3113286e-001  1.8003144e-001 -2.5366288e-001  5.5598142e-001 -1.1613056e-001  1.3347500e-001  1.0758795e+000  6.7095609e-002 -1.2321242e+000 -9.2501435e-001 -4.4109761e-002  2.4143294e-002
  2.9904804e-001  9.1123284e-001  8.7937372e-001  4.8986200e-001  1.0732493e-001 -9.5171363e-001  3.9751112e-001  1.1354331e-001 -1.3961508e-001  7.8528246e-001 -8.2896873e-003  3.2670786e-002 -1.0086394e-001 -2.1063462e-001 -4.6266746e-001 -3.2285395e-001  2.4588782e-001  5.5302067e-001  8.0012423e-001  2.9679098e-001  6.6610058e-002  9.8699147e-001  1.2377555e+000  1.3810756e-001  7.2571741e-001 -2.9972553e-002 -5.3368411e-001 -8.9751442e-004 -2.7634074e-001  2.2757168e-001  1.9415296e-001 -2.7995248e-001  6.0358804e-001  5.3493185e-001  2.3898566e-001 -3.1938215e-001  1.6293225e-001 -6.7958359e-001 -4.2522049e-001 -7.9300340e-001  1.2780221e-001  1.5475047e-001  8.9243560e-001 -2.3436162e-001 -2.6514033e-001 -6.5664965e-001  8.2855801e-002 -4.1855609e-001  9.0631493e-002 -1.0342553e-001 -4.6727405e-001 -3.6890951e-001 -2.1497237e-002  5.5902029e-001 -1.8034902e-001 -2.7996513e-001  4.4477659e-002  6.6484862e-001 -3.3657744e-001  3.4959753e-001 -9.6589057e-001  3.8215671e-001 -8.0373705e-001 -6.4088323e-001  9.9343452e-001 -5.6690951e-002
  6.7268120e-001  1.2935278e-001 -7.2694110e-001  2.8645330e-001 -1.7156681e-001 -7.7404658e-001  9.9376904e-001  3.0522335e-001  4.0608112e-001 -2.3900946e-001 -3.2718112e-001  4.1707917e-001  6.2351618e-002  1.4769877e-001  6.5655846e-002  5.7686709e-001  5.3336104e-001 -1.3561378e-001 -2.7754163e-001  3.2604188e-001  4.4454821e-001  1.0619396e+000  1.0785670e+000  6.6941106e-001  5.7412966e-001  3.7219383e-001 -2.1604537e-002 -2.8916817e-001  1.9159417e-001  7.3016427e-003 -7.7288579e-002 -1.7650276e-001  5.1369058e-001  3.3775245e-001 -8.9159831e-002  5.5457642e-001 -2.0798649e-001 -3.0546024e-001 -1.0422600e+000 -3.1485524e-001 -9.1783406e-002  4.2235975e-002  3.2377575e-001 -4.5626616e-001  4.3958708e-001  2.5164814e-001 -1.9916003e-001 -2.1368674e-001 -7.3684500e-001  1.3518258e-001  1.4053402e-001 -1.0916588e-001 -6.2526170e-002  3.8585223e-001 -5.3371196e-001 -3.3859728e-001 -3.9005884e-001 -8.8782453e-002 -4.5249398e-001 -4.2155319e-001 -1.0857304e+000  3.2172841e-001  5.3958368e-001  8.8781162e-001  5.1556269e-002  2.6713977e-001
  1.5036490e+000  6.3418881e-001  8.2626951e-001  1.9308018e-001  4.1333204e-002  1.8572454e-001 -3.5124209e-001 -2.3876847e-001 -4.6380793e-001 -2.0049149e-001  3.4586776e-001  4.1239842e-001  4.3513577e-001  5.2732666e-001 -3.2084439e-001  5.7917360e-001 -2.5347709e-002  4.0130060e-001  5.6925210e-001  5.0996113e-001  8.0536456e-001  7.0976111e-001  1.1117497e+000  1.1101267e+000  1.9263112e-001  1.7038317e-001 -3.8597998e-001 -5.1076676e-001 -9.9419005e-001  1.9599143e-002  1.7057611e-001  5.4195675e-001  4.5856852e-001  2.9233752e-001  3.8172442e-001  5.3761072e-001 -2.7393223e-001  9.2243534e-002 -2.8035582e-001 -7.3220580e-002 -5.9638016e-002  3.7356347e-001  1.8799758e+000  1.1538656e+000  3.7545815e-001  1.8809519e-001  2.4824147e-001  6.8500468e-001  7.6725295e-001 -1.7710610e-002  7.5182518e-001  6.6190611e-002  7.4886556e-001  1.8341888e-001  4.3715504e-002  3.5865229e-001  7.5967085e-002  2.3994261e-001 -3.9209477e-002 -1.2550485e-001  1.3032936e-001  3.1618248e-001  1.3078059e+000  2.1077923e+000  1.4472120e-001  9.1197106e-001
  2.3687971e-001  3.1471282e-001 -1.2486660e+000  5.4864439e-001  4.0489438e-001  5.7201510e-001  4.7741234e-001  4.8920031e-001  1.6275894e-001  6.9971211e-001  1.4382967e+000  4.2124589e-001 -1.3595111e-001  9.5113798e-001  3.5990487e-001  1.3864244e-001  9.5585449e-002  1.5678725e+000  6.1273250e-001  7.6096477e-001  1.4604420e+000  3.6005623e-001  9.9426315e-001  8.1479497e-001 -8.7906267e-002  3.3151606e-001  1.4195903e-002  2.2054634e-001  2.6452753e-001 -1.6159469e-001  8.5615024e-001  5.7094826e-001  2.6988097e-001  4.6371067e-002  2.2860649e-001  8.5509383e-001 -8.3536472e-001 -1.3461524e-001 -6.2076351e-001 -2.4367118e-001  4.5209871e-001 -2.5507663e-001  4.0159656e-001  2.3307406e-001 -3.8362685e-002  2.0368090e-001  2.6526201e-001  5.9962099e-001 -1.7873320e-001 -4.4367706e-001 -1.1156460e-001 -4.1316885e-001  4.1715379e-001  4.2708961e-001 -1.0765211e-001 -9.5467264e-002  3.7300564e-001  3.7219792e-001 -4.3140700e-002 -2.5518689e-002  7.3517549e-002 -2.3641339e-001 -1.2019963e-001  5.0095421e-001 -9.1370507e-002 -3.8177371e-001
 -4.7632417e-001 -1.5978235e-002  2.2041923e-001  7.7444403e-001 -4.7332107e-001  3.8547875e-001  5.2386829e-002  5.1342414e-001  2.5678562e-001  6.8397400e-001  1.0489679e+000 -5.4350779e-002 -5.7991182e-001  9.7408254e-002  2.0880984e-001 -2.3335180e-001  4.5752278e-002  1.3817032e-001  5.0328792e-001  9.0084767e-001  1.0119084e+000  8.6553277e-002  2.6962386e-001  9.1163596e-002 -3.7371358e-001  4.2256141e-001 -7.8867158e-001 -1.4858977e-001 -1.7734840e-001 -3.5639520e-001  6.2457262e-002 -3.6364255e-001 -1.2323602e-001 -8.3926327e-002 -6.1444236e-001 -2.1327380e-001 -8.9140359e-001 -9.8696967e-001 -1.1706220e-001 -5.0646558e-001 -3.8819852e-001 -8.1735817e-001  6.2415784e-001 -3.5574329e-001 -3.8190120e-001  2.1355934e-001 -1.8561950e-001  2.7464746e-001  4.7593972e-001 -2.3182533e-001 -8.2153106e-001 -6.6806827e-001 -9.7135404e-002  1.2767487e-001  7.7652746e-001 -3.2828564e-001 -2.8994496e-001  3.6332267e-001  1.5038763e-002 -4.9007169e-001 -1.7762072e-001 -1.2759095e+000  3.6983270e-001 -1.3399519e-001 -4.5119243e-001 -1.2355885e+000
  2.0116491e-001 -1.7057512e-001  6.7055586e-001  7.0714075e-001  8.0738085e-002 -6.0046246e-001 -2.9938686e-003  3.5519289e-001 -2.5630163e-001  3.2340678e-001 -2.6371212e-001  1.8648651e-001 -5.0369223e-001 -1.3801722e-001  2.5460345e-002 -3.4123610e-001  3.8573230e-001 -2.0488906e-001 -1.8549790e-001 -5.9511735e-002 -6.4205752e-001 -3.1079665e-001 -7.9322845e-001  3.2643002e-002 -9.6657691e-002  1.0273972e-001 -4.5245325e-001  1.3919726e-001  1.0320496e-001 -4.3646440e-001  1.4887201e-002 -8.8686840e-002 -5.1959092e-001 -3.7630187e-001  5.7998820e-002  4.0460075e-001 -7.1496933e-001 -5.8321445e-001 -4.9944545e-002 -1.5315032e-001  5.4252178e-002 -2.3915053e-001  2.9863079e-001 -5.8250159e-003 -1.1651152e-001 -3.9895438e-001 -3.0850036e-001  4.6637858e-001 -3.3031846e-001  2.4325328e-001 -6.7115900e-001 -3.5449367e-001  5.2843804e-002  1.9413474e-001  5.4771396e-001 -3.7691674e-001  4.7077890e-001  2.4801148e-001 -2.2552055e-001 -2.2902066e-002 -6.3141267e-001  1.9420436e-002  1.5800303e+000 -6.5074211e-002 -3.3285447e-001  5.1214434e-002
  6.5324201e-001  5.5901435e-001  3.7769543e-001  5.1106587e-001  2.4006909e-001  4.2980129e-001 -2.0155519e-001 -2.0917731e-001  6.7627860e-002  4.4836612e-001 -3.0783034e-001  1.3072875e-001  6.4852194e-003  4.3334961e-001  7.4708039e-002 -1.8052672e-001  7.2456554e-002  1.3282552e-002 -5.7578690e-001  1.5768194e-001 -1.2161104e+000  3.5065233e-001 -3.2811932e-001 -3.1905824e-001 -1.3905689e-003 -1.9123018e-001  2.4163621e-001  4.6508338e-002 -3.2293054e-001 -5.7056621e-001  5.1763196e-001  1.6674972e-001  4.6781604e-001 -3.7446493e-001 -7.2642675e-003 -8.9245922e-002 -5.4398336e-001 -6.0126109e-001 -1.3087666e-001  3.5899295e-002  2.3535787e-001 -2.7821793e-001 -1.8868032e-002  1.5217308e-001  2.0253775e-001 -1.7307084e-001 -7.2759197e-002 -1.4521015e-002  4.6037339e-001  3.9126453e-001 -2.4038894e-001  1.9685514e-001  5.1024392e-001  2.6477963e-001  5.7900198e-002  9.7059095e-002  1.3293645e-001 -1.6498802e-001  1.0535822e-001  4.6167260e-001  9.1506107e-001  3.7174248e-001  8.0947667e-001 -2.7661545e-002  1.1127570e+000 -2.5949875e-001
  6.9460484e-001 -6.3692758e-001 -7.8135885e-001  4.7348213e-001 -5.3628721e-002  6.3389474e-001 -8.7966330e-002 -1.6442966e-001  5.5861905e-001 -1.9383223e-001 -8.3358450e-001  7.2688755e-001  6.2703729e-002  3.4845084e-001 -1.0334952e-001 -1.3081019e-001  4.4660277e-001 -8.0830212e-001  3.2934237e-001  4.3913363e-001 -1.0236855e+000  3.1461046e-002 -4.9731191e-001 -1.2670660e-002  1.0220639e-001  3.7350589e-001 -4.4640167e-001 -1.0066373e+000 -7.3654801e-001  2.4195798e-002  4.1257066e-001  3.1335212e-002  8.4265423e-001  7.0407051e-001  6.2717332e-001  6.7329994e-001 -3.3543257e-001 -3.4514772e-001 -3.4724798e-001 -5.9847789e-001  3.8472112e-001  4.9384692e-001  6.0756989e-001 -5.1805140e-002  5.4205592e-003 -6.7329095e-001  1.4821410e-001 -2.9347973e-001  4.0295198e-001  2.1837854e-001 -5.3590286e-001 -4.6145215e-001 -1.1330020e-001 -4.7866100e-001 -5.7711659e-003 -2.1139455e-001  1.4905068e-001  1.3339120e-001  1.3404733e-002  1.9346454e-001  8.0816007e-002 -2.6862260e-002  1.2279731e+000  1.3310405e-001  2.7567046e-001 -8.2415852e-001
 -6.4804142e-001 -2.9518680e-001 -1.4654450e+000  4.6489611e-001 -4.2920781e-001 -7.4906378e-001  1.5251235e-001 -4.5226607e-001 -1.3949792e-001 -3.8706143e-001 -1.2993682e+000  5.4436986e-001  6.3736328e-001  3.6730038e-001 -9.6240850e-002  1.1756790e-001 -1.2051180e+000 -1.0665935e+000 -1.3786204e-001 -6.7515508e-001 -9.9501806e-001  2.0732787e-001 -2.7629376e-001  2.7292865e-001 -1.6615649e-001  5.6619459e-001  9.4517330e-002 -7.9135903e-002 -6.3479451e-001  3.1955637e-001  2.6971583e-001  1.9738783e-001  1.7767335e-001 -3.8570722e-001  2.4505451e-001  3.4549216e-001  2.7610245e-001 -6.4745144e-001 -5.2101477e-001 -1.5109041e-001  3.4029784e-001  7.0755491e-001  5.4538937e-001 -1.7614061e-001  5.6794190e-002  1.5286370e-001  2.5776749e-001 -4.6493590e-002  5.8770828e-002  3.8616093e-001 -4.3419618e-002 -2.6579229e-001  3.6399479e-001  4.4035187e-001  1.1236183e+000 -6.1948647e-001  4.7824983e-001  5.7224276e-001 -6.8869147e-001  4.3420557e-002 -1.0457159e-001 -2.2606728e-001  1.9994064e+000 -1.3057908e-001 -9.1641573e-001 -1.1225050e+000
  7.1084862e-001  2.2057508e-001  9.6986263e-001  4.7743465e-001  3.7893069e-001  1.1213651e+000  4.9028433e-001  2.0579541e-001  5.0873563e-001  3.7015895e-001  3.4260486e-001 -1.5459978e-001  1.5446516e-001  9.6190987e-002  5.1510276e-001  4.1523299e-001  5.1063638e-001 -1.0381717e-001 -7.0611209e-001  1.3507268e-001  5.6944184e-002 -3.8398319e-001 -2.8709516e-001  2.1246477e-001 -2.6329501e-001  9.6499685e-003  8.8354150e-001  1.3091654e+000  1.0775795e+000 -1.4432005e-001  9.8882230e-002  1.2310147e-002 -5.2777109e-002  1.8537244e-001  2.4165446e-001  3.4510906e-001 -2.4391312e-001  1.3270021e+000  1.3404192e+000  8.7241550e-001  3.8439236e-001 -2.0441340e-001  3.2843336e-002 -7.1318991e-002 -1.6793232e-001  3.1468877e-002  3.3119704e-001  1.7931170e-002  1.0876238e-001  4.3467415e-001 -1.9455813e-001  1.3666090e-001  6.9940022e-001  7.4044199e-001  7.5293526e-001 -4.6657997e-001  5.2579878e-001  4.1325006e-001  2.8807536e-001  1.0216977e+000  1.2207283e+000  9.0969998e-001 -1.3329873e-001  1.6946001e+000  1.9611252e-001 -1.6805755e-001
 -2.0309047e-001  7.5067373e-001 -9.8407249e-001 -4.7605356e-001 -2.3062851e-001  6.4660098e-001 -1.0720463e-001 -9.5053627e-001 -9.9561132e-002 -4.0311701e-001 -4.2981511e-001  6.4911231e-001 -1.8761250e-002 -3.0498332e-001  1.9107294e-001  3.0550045e-001 -9.0249120e-001 -1.3538259e+000 -5.3693614e-001 -1.1604634e+000 -4.6207164e-001 -7.6129945e-001 -1.9337430e+000 -1.3462649e+000 -6.4805749e-001 -2.7081693e-001 -9.7215838e-002 -4.7806120e-001  3.2366702e-001 -4.7919036e-002 -6.5392853e-001 -1.0449688e+000 -1.1116687e+000 -1.8704397e+000 -6.7684819e-001 -7.7752866e-001 -7.4959328e-001 -1.4136137e-001 -1.5814534e-001 -1.4826403e-001  1.8915988e-001 -1.3027684e-001 -1.3701074e+000 -3.4345955e-001  9.3987735e-002 -9.8194639e-001 -7.7084523e-001 -6.4962090e-001 -1.1350506e-001 -5.6273280e-001 -4.4603283e-001 -2.3582361e-001  2.2036646e-001 -2.0087807e-002  5.5709324e-001 -4.0860734e-001 -5.0295546e-001 -1.8699573e-001 -7.3543913e-001 -5.1489583e-001 -2.2162752e-001  4.5697963e-001  9.9870935e-002 -8.1103045e-001  8.8574029e-002 -8.1732617e-001
 -4.2490782e-001  1.7790969e-002 -9.9744278e-001 -1.1971323e+000 -4.9437805e-001  7.1187492e-001 -1.5649689e-001 -7.8205762e-001 -1.6672807e-001 -1.5223614e-001 -7.1570460e-001  6.4152426e-001  4.3396116e-002  3.6859549e-001 -2.6223498e-001  1.1924693e-001 -5.9575644e-001 -9.8322415e-002  6.6209819e-001 -7.3055813e-001 -1.1781890e+000 -8.0211871e-001 -1.9781395e-001 -1.1369325e-002 -3.8557858e-001 -1.0489466e+000 -8.3278273e-001 -4.0775193e-001 -4.9930547e-001 -5.7150267e-002  2.4292595e-001 -6.0162409e-001 -8.7874383e-002 -4.8360251e-001 -3.0433193e-001  5.5686123e-001 -7.5644837e-001 -5.9755093e-001 -9.2560552e-001  1.0439012e-001 -1.0526314e+000  4.8896834e-001 -6.3057871e-001 -6.6568940e-002  4.5543349e-002 -3.5420927e-001  2.4140047e-001  1.2343297e+000  6.7722770e-001  8.1219066e-002  1.7507620e-001 -1.1128927e-001  1.3684105e+000  6.3685473e-001  1.2138128e+000 -3.3110793e-002 -1.9823032e-001 -1.1481129e-001 -3.8925682e-001  2.2572519e-002  9.0670073e-001 -4.5413157e-001  4.1755775e-002 -2.3534272e-001 -1.6877323e-001 -1.7115404e+000
 -1.5540883e+000  6.7923765e-001 -1.3224772e+000  4.3924582e-001 -4.3676587e-001  6.6479091e-001 -1.0793007e+000 -5.7472024e-001 -6.6824952e-002 -7.5532559e-001 -4.0597605e-001  1.0272077e+000  6.9815802e-001  6.3793517e-001  9.5522116e-001  8.1169957e-001  3.1821445e-001  3.5128498e-001 -1.7626507e-001  5.8501205e-001 -4.2071760e-001  8.9042996e-002 -1.0630013e-001  7.5694876e-001  3.7994581e-001  4.2024949e-001 -4.8642161e-001  2.9702057e-001 -7.2947173e-001  9.1395420e-001  1.0943131e-001 -1.8862529e-002  8.3871638e-002 -1.2265498e-001 -1.9649252e-001  4.2760150e-001  6.0862702e-001 -1.1631767e+000 -7.4559951e-001 -2.8401905e-001 -4.6847753e-001  8.4997373e-001  5.1995398e-001  1.7055143e-001  5.5899580e-001 -5.0963122e-001  7.2106965e-001  2.8511042e-001  1.4307881e-001  1.7477391e-001  8.5660994e-001  7.5692051e-001  1.0975105e+000  1.1153556e+000  3.4815210e-001  1.7220321e-002 -5.7479037e-001  1.3016330e-001 -3.7238903e-001 -1.1141517e+000  1.2204097e+000 -5.5865872e-001 -8.6644758e-001  8.9954764e-002  8.5583952e-001 -6.4816115e-001
 -3.6336340e-001  1.1237868e-001 -1.0578305e+000  2.5143416e-002 -3.5993095e-001  2.1511289e+000 -4.7897295e-001  1.4717415e-001 -5.0941012e-002  1.7407532e-001  5.1476889e-001  4.0843941e-001  9.8554002e-001  2.1325087e-001  1.1894600e+000  8.2599503e-001  3.0737236e-001  2.4851911e-001 -9.4902579e-002  7.8104420e-001  4.2963122e-001  1.0677831e+000  1.8338333e-001  8.6662475e-001 -1.4829505e-001  3.2522405e-001  2.0834248e-001  2.7417927e-001 -3.3538850e-002  8.2260750e-001  1.0515028e+000  1.0420833e-001  5.6762275e-001  6.0966086e-001  1.5507116e-002  5.7229979e-001  6.0612514e-001 -4.5945289e-001 -6.7818533e-001 -3.5256119e-001 -6.1485023e-003 -2.2602757e-001  1.1478820e+000 -1.1434162e+000 -1.7061098e-001  4.9878358e-001  4.6944072e-001 -1.7289672e-001 -9.1594609e-001 -4.9343275e-001  6.4270457e-001  6.9671703e-001  5.4862056e-001  8.8805223e-001  4.1066723e-001  2.9255237e-003  6.4577355e-002  6.9329672e-002  4.0434442e-001 -4.3667847e-001  2.7244748e+000  8.5006025e-002  6.4601233e-002  2.2278675e+000  9.8155174e-001 -1.0266867e+000
 -1.3971835e+000  6.8364638e-001 -6.8185715e-002  8.3238212e-001 -3.6057350e-002  9.8427215e-001 -9.5568377e-002  1.8964349e-001 -3.4457279e-001  5.6814355e-001  8.4092046e-001 -5.8070700e-001  5.9367469e-001  3.0493581e-001  4.7839727e-001  7.1907472e-001 -1.2166373e-002  1.4124425e-001 -2.7440834e-001  3.2394166e-001  1.6746015e-001  8.5559212e-002 -3.6599200e-001 -6.8060901e-001  3.2573865e-001 -1.8798216e-001  3.8196680e-001 -2.9010116e-001 -1.3175500e-001  5.8533141e-001  6.1244023e-001  1.9318539e-001  1.7529797e-001  7.7961744e-001 -2.8129581e-001  6.9121664e-001  2.5739500e-001  3.8211505e-001  3.3153750e-001  3.2136833e-001 -6.6427256e-002  1.3256401e-001 -1.8139738e-001  2.0029045e-002 -1.1416296e-001 -7.9029168e-001  2.7508621e-001 -7.6453256e-001 -6.9201878e-001 -4.2023968e-001  6.5500894e-001  9.0155659e-001 -1.9754532e-001  5.2984383e-001 -2.4290635e-001 -2.8345880e-001  4.0625616e-001  5.1034506e-002  2.1576492e-001  1.0290602e+000  4.2715263e-001  2.1067291e-001  1.1184903e+000 -1.5854938e-002  4.1467197e-001  1.2067155e+000
  6.3985820e-002 -9.2841594e-001  5.4898582e-001  7.9536206e-001 -7.3145742e-001  3.1063370e-001 -4.9123827e-002  2.8822600e-001 -5.1694292e-001 -4.1746712e-001 -5.6782763e-001 -2.1391271e-001  1.6737149e-001 -1.4444517e-001  7.0616847e-001  9.2351029e-001 -3.2181821e-001 -1.1774165e-001 -6.0648096e-001 -4.7600603e-001 -5.4600034e-001  2.8379650e-001 -3.2424697e-001 -8.5180641e-001 -9.3502107e-002  6.6978446e-001  1.9875581e-002 -1.7356831e-001  4.8485650e-002  7.6456774e-001  6.9773288e-001  4.1310802e-001  1.1812783e-001  2.3124193e-001  4.4085639e-001  1.2397174e+000  4.8853741e-001  1.1902409e+000  5.6647186e-001  2.8592426e-001  5.4189832e-001 -1.1262075e-001 -3.4169756e-001  3.7094904e-001 -1.2625764e-001 -5.4196782e-001 -1.4529579e+000 -1.2587827e+000 -3.2871720e-001 -2.9752691e-001  4.5511707e-001  5.6418351e-001  4.9916628e-001 -1.1421257e-001 -7.1447915e-001 -9.9199820e-001  6.0074963e-002  7.8544887e-002  1.1143872e-001  6.2486692e-001  2.4732121e-001 -1.3840644e-001  2.7882757e-001  2.0067390e-002 -6.2424296e-001  1.7235332e-002
  6.8448342e-001 -4.3534655e-001  1.0511531e+000  9.4179079e-001 -3.7939137e-001 -7.6190233e-001  2.4820335e-001 -3.7902161e-001 -3.8066687e-001 -3.3547155e-001 -4.9233401e-001  4.8213525e-002  1.7498105e-001  4.4316902e-002  5.6027895e-001  7.5036657e-001 -2.0822618e-001  5.9625585e-001  1.7849020e-002  9.8973790e-002 -3.4635983e-001 -4.4534587e-001  6.9041438e-001 -9.0354934e-001  2.9792953e-001 -3.7578425e-001  1.6608282e-002  3.8812370e-001  2.6382146e-001 -4.4698140e-001  4.5457767e-001  4.6256282e-001 -2.8311539e-001 -2.3762032e-001  5.1548219e-002  6.8906079e-001  5.0452155e-001  4.2311668e-001  9.9137819e-002 -7.0595470e-002  6.9056462e-002  6.4242963e-003 -1.1862986e+000  6.3825535e-001 -4.1082769e-001 -4.7102725e-001 -4.0039172e-001 -2.9949830e-001 -3.0384729e-001 -6.2429069e-001  6.5565737e-001 -2.5155199e-001  4.8422603e-001  1.6178847e-001 -6.1176164e-001 -6.5674419e-001 -4.6656240e-001  4.7566864e-002 -2.3678854e-001  5.6959616e-001 -3.5586730e-001 -2.5488539e-002  4.0740295e-001 -9.9534861e-001 -8.6288519e-002 -1.7548986e-001
 -1.2888962e+000  8.4736483e-001 -4.2186053e-001  1.0673075e-001 -3.9810854e-002  5.7133847e-001  6.5585870e-002 -1.9245136e-001 -2.9532637e-002 -5.5915697e-001  3.0468604e-001 -5.4255208e-001  1.7056010e-002  6.5222570e-001  4.8494380e-001  5.3698249e-001  5.3504838e-001  1.5557646e+000  5.4359787e-001  1.6656320e-001  3.3601678e-001  2.6524580e-001  1.5592280e+000  6.9921241e-001  1.0127500e+000  1.5871519e-001  1.4285065e+000  8.2437086e-001  6.6962575e-001 -2.2900829e-001  7.1563066e-001  3.2162196e-001  1.2049473e-001  9.2678922e-001  7.3330130e-002  3.6621804e-001 -2.0972810e-001  9.5710394e-001  2.9193466e-001  2.8204659e-001  5.9401925e-001  3.7272871e-001  1.0130369e+000  1.4516096e+000  7.2445834e-001  2.1306250e-001 -1.2063953e-001 -1.9210953e-001  6.7748365e-001 -3.4281687e-001  4.0615445e-002 -5.8299340e-001  1.8366712e-001 -6.9558768e-001 -9.6005189e-001  4.3811126e-001 -9.7060260e-001 -6.3761713e-002 -6.2764806e-001  7.4359222e-002  6.3299494e-001 -1.0433249e-001  1.1214654e+000 -1.7540475e-001  5.9251226e-002  5.1031556e-001
 -6.5204312e-001  6.8847436e-001  1.2561382e-001 -8.2061838e-001 -1.6269206e-001  1.1596244e+000 -3.2612716e-001 -1.3304692e-001  2.2697148e-001 -4.2048170e-001  7.8595322e-001  3.8613051e-001  2.0811313e-001  4.5859588e-001  5.4683194e-001 -2.5461368e-002  4.6577057e-001  1.0711535e+000  3.7837034e-001  4.7294498e-001  5.4149387e-001 -2.0048817e-001  1.4032410e+000  1.1050816e+000  8.2881670e-001 -1.5556300e-001  1.4286375e-001  1.0789033e+000  1.5896077e-001 -2.2334025e-001 -1.4201306e-001 -1.0300980e-001  1.3222416e+000  1.0116260e+000 -1.9276284e-001 -4.5203944e-001 -3.0676173e-002  5.4057715e-001  6.4293096e-001 -1.1246161e-001  2.4213361e-001  4.0280893e-001  1.9569504e-001  1.2277990e+000  1.8415608e-001  9.3028635e-001  4.4667213e-001  2.2458308e-001  1.4261831e-001 -8.3954781e-002 -1.0263232e-001 -1.4099589e-001  6.1671521e-002  3.5307257e-002  3.9746115e-001  2.2216776e-001 -3.3549730e-001  7.7661631e-002 -2.4777083e-001  1.0549575e-001  5.4070102e-001  3.9511403e-001 -7.2098837e-001 -9.7902438e-001  8.0577934e-001  2.8149797e-001
 -5.6081312e-001  1.6678471e-001  1.0029868e+000  2.8978987e-001  3.3989266e-001 -2.5946672e-001  6.0204556e-001  3.6723620e-002  6.4912742e-001  5.1723746e-001  2.5533236e-001  3.7330734e-001  1.5188613e-002  3.1059318e-001  3.4188807e-001  1.6467956e-001  5.6939689e-001  5.1974895e-001  5.9681507e-001  7.6530377e-001  9.2691573e-001 -2.1158111e-001  1.5025153e-001  1.2026876e+000  7.4771338e-001  8.4572049e-001 -4.4364521e-002 -4.4593304e-001 -9.4523692e-001 -2.4434998e-002 -9.3839274e-002 -6.6635719e-001  3.8496983e-001  5.0749405e-001 -3.9085033e-001 -7.9749268e-001 -7.8899452e-002 -7.2883313e-001 -6.0311631e-001 -1.1340380e-001  4.9814016e-001  4.5123420e-001  4.5916725e-001 -2.7927674e-002 -1.8842516e-001  7.3385552e-001  5.1655684e-001 -4.4819348e-001  3.0637843e-001  6.0775970e-001  1.0493662e-001  3.6700075e-001  7.7235146e-002  4.5385202e-001  1.0795557e-001  2.4974467e-001  1.4430047e-001  1.2404506e+000  6.0333568e-003  1.1574310e+000  7.1821065e-001  1.0304834e+000 -3.6962882e-001 -8.7630833e-001  1.3152309e+000  1.1626614e-001
 -9.2230379e-001  1.4970065e-001 -5.1283582e-001  9.4311811e-001  1.0074972e-001 -1.4450232e-001  5.8725774e-001  4.4583936e-001  4.7418014e-001  1.4681713e-001  2.4902350e-001  5.0464496e-001 -2.0029859e-001 -6.0855477e-001  4.9732733e-001  3.3580274e-001  4.6380003e-001 -1.6176986e-001  6.3728658e-001  4.7730707e-001  3.3815924e-001 -1.1499826e-001  1.7497073e-001  8.5818094e-001  4.1549401e-001  1.0249885e+000 -4.5337027e-001 -2.3731054e-003 -5.0881344e-001  8.0601940e-002  6.4778874e-002 -5.8762225e-001  7.8760235e-001  8.4870821e-001 -6.0008594e-001 -6.9718929e-001  6.5877375e-001 -7.5024525e-001  3.7721506e-001 -4.1766789e-001 -1.3229161e-001  2.3324095e-001  4.9876915e-001  2.2567515e-001 -2.1210520e-001  1.5435362e-001  4.2458971e-001  6.1461519e-001 -2.4948864e-001 -3.0413755e-001  4.3984377e-001  5.8381646e-001 -4.6306128e-001  4.8106305e-001 -4.4696523e-001  6.8924732e-002  3.6673321e-001  8.2014602e-001  2.0413187e-001  3.9130002e-001 -3.4482532e-001  2.8862842e-001 -4.0668302e-001 -1.1544344e+000  1.6528022e+000 -1.1003667e+000
  6.3682578e-001  1.0789312e+000 -1.2958364e-001 -4.2622505e-002 -3.8172352e-002  3.5046482e-001  1.7743439e-001  6.6346255e-002  6.0142853e-001  1.1171670e-002  3.3173126e-001  7.0441039e-002 -1.3888488e-001 -1.8174037e-001  1.4585837e-002 -4.4489976e-003 -3.1213371e-001 -1.2668011e-001 -4.7346563e-001  7.8456553e-001  6.0417367e-001  1.2623775e-001  2.7063987e-001  1.0143511e+000 -3.8195802e-001  6.9787525e-001  3.3738900e-001  1.1158422e-001 -9.3574566e-002  8.1780835e-001  6.7235582e-001  1.4911941e-001  8.4837690e-001  1.0981840e+000  1.6000900e-001  5.4914631e-001  1.0623226e+000  5.1228665e-001  1.0023586e+000  4.1401850e-001  5.7775617e-001 -9.1233741e-002  1.3848171e-001  5.3585571e-001  5.6304221e-001  2.5377953e-001  9.5955534e-001  1.1515935e+000 -5.1127178e-001 -8.9769266e-001  2.9202069e-001  1.6146805e-001  1.0202894e-001  2.2738940e-001 -5.0122411e-001  3.3326120e-001 -2.2456987e-001  1.7771350e-001  4.8980201e-001  6.1245727e-001  2.0086276e+000 -1.4336427e-001  2.7313478e-002  6.4882542e-002  8.2226993e-001 -9.8050472e-001
  3.7596166e-001  4.3716465e-001 -2.1794506e-001  8.3425963e-001  6.7422605e-002  2.1216168e-001 -5.3249956e-002 -3.9961699e-001  1.8584312e-001 -1.3446387e-002  7.6775131e-001  1.3292536e-001 -1.5671453e-001  4.1577908e-001  6.2204577e-001 -8.6595874e-002 -1.8897387e-001 -2.3702714e-001  2.2899739e-001  9.2868072e-001  2.5146063e-001  1.5155666e-001  7.1672339e-001  7.6462347e-001  3.2212394e-001 -1.0170758e-001 -8.9020827e-002  6.8624749e-001 -1.9794419e-001  1.7551008e-001  3.4587016e-001  2.0366655e-001  7.0421544e-001  1.5222215e+000  9.0865600e-001  6.9860147e-001  1.0603961e+000  1.3604545e-001  5.9212451e-001 -9.2987937e-002 -1.8671277e-001  5.8979623e-001  1.3665339e+000  9.4689381e-001  3.6718057e-001  6.7587006e-001  9.2918249e-001  3.4389949e-001  5.3338315e-001 -1.4391551e-001  5.1385069e-001  5.9639355e-001  3.0519840e-001  3.0583847e-001  6.7888911e-001  8.3110966e-001 -1.2682047e-001  6.9199780e-001  3.7914105e-001  1.2201437e-001  7.6714416e-001  1.9845980e-001  6.5225393e-003 -5.6571040e-001 -4.3862927e-001 -1.3384539e-001
  2.6208057e-001 -1.1881619e+000 -5.8658380e-001  3.0555523e+000 -5.0722462e-001 -1.0132677e+000 -2.9416497e-001 -4.5520487e-001 -5.9947336e-001  1.8520967e-001 -1.3277543e-002 -4.4090390e-001 -2.7697964e-001 -1.1980430e-001  5.0604610e-001 -4.6954431e-002 -9.6328720e-002 -1.0668511e-001  2.7881945e-001  9.2093034e-001  1.6652746e-001  5.8478951e-001  4.0182227e-001  9.9991693e-001  1.3851418e-001  2.6348610e-001 -5.0893612e-001  4.7472129e-001 -3.8362840e-001  2.7706046e-001  4.0914925e-001  5.2756812e-001  4.5251906e-001  3.5017640e-001  1.0983174e+000  6.3485802e-001  2.2769117e-001 -5.9295613e-001  4.7406320e-002 -9.0713211e-001  4.3926505e-001  2.7639202e-001  6.2516706e-001  1.0520501e+000  5.6238862e-001  6.4380813e-001  4.6638760e-001  5.2889829e-001  9.7467272e-001  7.7981777e-001  2.6180786e-001  3.0981701e-001  1.7019458e-001  2.0636182e-001  3.2414821e-001  3.9955552e-001 -3.0302922e-002  2.9694702e-001 -7.4937949e-002 -3.2110788e-001  1.6525642e+000 -4.0950079e-002  1.5446430e+000 -8.8023304e-001 -4.9671186e-001  5.4259170e-001
 -2.7663716e-001 -9.2298012e-002 -5.1197316e-001 -1.6157173e-001 -2.6238336e-001  1.5725424e-001 -7.5133157e-001  5.6902401e-002 -2.5176032e-001  2.5606731e-001  4.9122709e-001 -4.9762599e-001  6.6029701e-002 -3.4875569e-001  7.4875686e-001  3.3629020e-001  7.6255836e-001  6.5296759e-001  1.2429811e-001  8.2569389e-001  1.0500099e-001  3.0487299e-001  2.1898120e+000 -2.4459915e-001  5.3598284e-001  7.3345986e-001  7.0245637e-002  2.4895346e-001 -1.2544024e-001  4.4811035e-001  7.8665814e-001  1.1855692e+000 -6.7513483e-002  1.8497526e-001  9.5278611e-001  6.7340959e-001  8.2767345e-001  3.6307722e-001  3.9580512e-001 -1.5600076e-001  8.6763024e-001  4.6507748e-001 -9.8421017e-002  1.5662940e+000  5.6058704e-001  2.7685094e-001  8.8224126e-001 -2.6597598e-001  8.5758996e-002 -6.8188463e-002  6.7147977e-001  9.4340297e-001  3.9505738e-001 -4.6711507e-002 -4.9647161e-001  5.6097449e-001  1.3056302e-001  2.9839435e-002 -5.7887230e-002 -5.2905165e-001  1.4399077e+000 -3.8097877e-001  8.1111961e-001 -3.2693438e-003  8.0401994e-002 -3.2134968e-001
 -8.8752827e-001 -2.1586585e-001 -4.5404170e-001 -2.8262966e-001 -3.6100289e-001 -6.0563739e-002 -9.4225851e-001 -1.7695180e-001 -5.4048262e-001 -7.3869710e-001  3.7718108e-001 -6.4697313e-001 -2.5872473e-001  4.0562741e-002  2.7430529e-001  2.9390812e-001  1.8215183e-001  3.0711202e-001 -1.3016941e-001 -5.1126196e-002 -6.6047597e-002  3.6144817e-001  1.3040922e+000  2.2526886e-001  2.1492501e-001  1.9225755e-001  7.6737672e-001  5.4259295e-001  8.0850351e-002  3.0808011e-001 -7.4033188e-001 -1.9274778e-001 -3.7414887e-001 -4.1908038e-001 -4.6626505e-001 -2.7508968e-001  1.4659741e-001  4.1379325e-001  9.5750326e-001  9.6521348e-001  9.4707679e-002 -2.4746534e-001  2.3945457e-001  1.7153776e+000  4.4776108e-001  2.4606580e-001  3.4660655e-001  2.2951840e-001  5.5024277e-001 -3.2128692e-001  5.9242682e-002  1.2788485e-001 -3.9066125e-001 -2.4470154e-001 -6.1690483e-001 -4.9060066e-001 -9.4801489e-001 -1.7564732e-001 -5.3729255e-001 -6.6473479e-001  2.8040003e-001 -2.7143002e-001  1.1458566e+000 -3.3302741e-001  2.0043613e-001  8.4401069e-001
  6.7934154e-001 -3.6179676e-001  1.0822841e-001 -1.0541408e+000  1.9105942e-002 -3.7005495e-002 -8.9980413e-001 -4.8287427e-001 -2.0357584e-001 -3.7369591e-001  5.7336696e-001 -2.2808134e-001 -1.4204776e-001  2.9256180e-001 -3.4213410e-001  5.4751523e-001 -2.3080475e-001  9.8219323e-001  1.8270607e-001 -2.0952423e-002 -4.1668721e-001 -3.9417775e-001  3.0549705e-001  1.8060734e-001  2.8762125e-001 -2.5074231e-001  5.7734115e-001 -4.3063235e-001  2.4927951e-001 -2.6687772e-001 -2.5869770e-001 -5.5229031e-001 -6.3274332e-001 -5.7201072e-001 -6.5600590e-001  2.2857419e-001  9.6780661e-002  3.9989193e-001  1.3444777e-001  8.0133082e-001  3.5794429e-001  2.4037051e-001  5.9080112e-001  5.0989851e-001 -8.0964778e-001 -3.8102372e-001  4.2726079e-001  5.3316810e-001  2.0508913e-001 -1.8288256e-001  4.5740267e-001 -2.0514582e-001 -1.4399496e-001  4.7967643e-003 -1.5767420e-001 -7.6707311e-001 -4.7841949e-001 -3.3512264e-001 -7.2025090e-001  3.6472243e-001  1.1475833e+000 -3.7125426e-001  1.6299444e+000 -3.3898128e-001 -1.0271113e+000 -2.6448389e-001
  2.1100919e-001 -2.6902666e-001  9.9901365e-001  1.7806022e+000 -3.9328792e-001  1.1067575e-001 -9.5394929e-001 -2.5403548e-001 -1.5494546e-001 -3.6706443e-001  6.5637751e-001  8.5762145e-001  1.7276249e-001  6.4707481e-001 -1.6317737e-001 -3.9681006e-002 -5.5986896e-001  6.5899974e-001  1.0216841e+000 -2.9494255e-001  4.2079933e-001  6.5613905e-002 -2.9782874e-001  3.7278333e-001 -2.2552335e-001 -6.3798838e-002 -1.4723138e-002  2.4521124e-001  1.6127722e-002 -4.8692721e-001 -4.7174724e-001  5.4294373e-002  2.0506295e-001  4.3984544e-001 -4.6661650e-001 -1.0202598e+000 -1.6081875e-001 -2.2824089e-001 -2.1511605e-001 -4.2463236e-001 -2.6993865e-001 -3.3923982e-002  3.2447025e-001 -1.1650470e-001 -1.2249369e-001  9.3460740e-002 -5.5423241e-001  6.0854202e-001  3.3621804e-001 -4.1138367e-001  3.7907686e-003  4.4758379e-002  5.2510933e-001 -2.6973734e-001  8.0879706e-001 -1.5151218e-001 -4.7793118e-001 -2.9648993e-001 -5.4328331e-001 -4.0198728e-002  1.1610586e+000 -4.9221517e-001  2.0294503e-001 -1.0881376e+000 -7.3635638e-001  2.6756393e-001
  1.2038115e+000  1.3426243e-001  2.5196667e+000  1.6217453e+000 -3.1966320e-001 -3.7196893e-001 -3.5903288e-001  5.7608339e-001 -3.9295482e-002  7.7321292e-001  1.4620023e+000  2.1560529e-001 -8.2780707e-002  3.0069299e-001  3.7881338e-001  2.3218680e-001  6.5464116e-002  1.0393889e+000  1.0468170e+000  8.3351813e-001  1.4964401e+000  7.8645519e-001 -4.9115433e-001 -2.5609003e-002 -1.3684058e-001  6.2615376e-001  1.0749644e-001  7.5575682e-001  4.2365590e-002  5.0945662e-002 -2.8703016e-001  7.9636210e-001  5.5021940e-001  4.3013970e-001  2.6352171e-001 -4.8700447e-001  6.2229946e-001  7.4290516e-001  5.9581461e-001  1.8409498e-001 -3.6645553e-001 -3.9635355e-001  2.7252535e-001 -3.8103344e-001  4.2622449e-001  4.0149212e-001 -3.7227279e-001  2.3558985e-001  7.8850015e-001 -3.7454090e-001  6.2229716e-001  6.3403506e-001 -3.6118387e-002 -5.0901444e-002  7.4073139e-001  5.9278636e-002 -4.9275783e-001  3.0998270e-001  3.3260347e-001 -3.1844526e-001 -2.0249276e+000 -1.0648883e-001 -1.1309425e+000 -6.2268919e-001 -6.0130637e-001 -7.6012781e-002
 -1.7317446e-001  5.4383393e-001  7.9915775e-001  3.1172926e-002  2.6041134e-002  3.2010721e-001 -2.6490517e-001  1.1954575e-001  1.9594196e-001  3.0884896e-001  7.8168039e-001  6.6932627e-001  6.2670117e-002  4.0940881e-001  6.7917165e-002  3.8492749e-001  2.4049777e-001  6.5974496e-001  7.8524246e-001  4.5939375e-001  1.4469664e+000  4.0377163e-001  7.4477578e-002  8.4716821e-001 -1.5757446e-001  3.4111435e-001 -3.7870676e-001  1.0402997e-001 -1.9603765e-001 -7.0606546e-001  1.5677095e-001  3.1682994e-001 -2.4561364e-001  6.6799503e-002  4.9178181e-001 -1.4584588e-002 -3.4617587e-001  3.0317334e-001  3.3318319e-001 -2.9123178e-001  4.0832805e-001 -2.1712460e-001  4.1641960e-001  2.4653877e-001  8.3873794e-001  1.1960181e+000  5.9897128e-001 -4.7828337e-001  1.5036315e-002 -2.2211900e-001  1.3515832e-001 -2.2582437e-001  3.2461169e-001  4.4479999e-001 -3.4213857e-001 -2.3221464e-001  2.2576239e-001  2.9522595e-001 -8.6903417e-002 -1.6662789e-001 -4.4632786e-001 -2.6567205e-001 -2.0128279e-001  3.5713641e-001 -1.9935433e-001  3.1586477e-001
  4.8934261e-001 -2.6177121e-001  6.2401021e-001  1.2114244e-001  2.3173708e-002  1.1560154e+000 -2.6915899e-001  3.3765363e-001 -4.7345820e-002  4.6776630e-001  8.5687223e-001  5.2864054e-001  1.7130278e-001  7.0390149e-001  4.9570385e-001  9.2112715e-001  1.0260394e+000  1.0357490e+000  3.2661060e-001  2.9290059e-001  4.2051817e-002  5.5775056e-001  9.3641459e-001  2.8940589e-001  4.7995835e-001  5.5234240e-001  8.1223848e-001  1.8087047e-001 -3.7661035e-001 -1.5195257e-001  8.1484165e-001  6.4039984e-001 -2.6448401e-001 -3.7158936e-001  6.4252128e-001  5.1172400e-001  2.3320337e-001  2.4757493e-001  6.1396698e-001  1.1136627e+000  8.2180706e-002  3.5927302e-001  1.1297549e-001  5.6575542e-001  3.7783951e-001 -3.7326204e-001  1.3647177e-001 -5.1396406e-001 -3.3029892e-001 -1.7526065e-001  9.9380066e-001 -6.0595716e-003  4.9376618e-001  9.1720779e-002  2.7371117e-001  8.2166648e-002  4.4544489e-001 -7.2981739e-003 -5.8282678e-002 -2.8925270e-001  4.0098928e-001  4.8218649e-001 -2.8427863e-001 -3.6590425e-001  3.6932689e-001  8.3796861e-001
  1.2503182e+000  6.7635858e-001 -4.8108481e-003 -6.3502118e-002  4.5599948e-001  9.7419854e-001 -5.5654041e-001  4.0261170e-001 -3.7140028e-001  1.3997932e-001  1.7070628e-001  7.3037001e-001  7.2381525e-002  3.5954957e-001  3.3360288e-001  3.1610282e-001  1.0488917e+000  1.6642955e-001  2.9972740e-002  6.6323808e-001  1.6512485e-001 -1.4522430e-001  2.1226780e+000  5.0363757e-001  1.7878180e-001  4.3794900e-002  6.0989387e-001  1.9460096e-001 -3.1783633e-001  6.1886947e-002 -4.1484911e-002  4.5518268e-001  1.2974570e-002  7.0891794e-001 -1.0741398e-001 -1.8841258e-001 -1.4206939e-001  3.1029828e-001  5.8129476e-001  8.4960081e-001  4.5604010e-001  5.3648894e-002  1.3438650e+000  1.0038451e+000  2.0596090e-001 -8.8318214e-001  6.3604155e-001 -3.8948440e-001  9.1110474e-002  6.4997192e-002 -1.0953133e-001 -2.8109324e-001  6.8046379e-002 -2.2295033e-001 -5.0510098e-001  3.8763953e-002  7.1887532e-002  1.1782741e-001  2.1375349e-001 -6.9596030e-001  5.0241584e-001  9.4706431e-002 -8.0137552e-001  9.6925311e-001  1.5807845e-001  1.7226877e-001
  5.3339704e-001 -1.3520163e-001 -6.3220959e-001 -4.6051967e-001  7.6621399e-001 -4.9261914e-001  4.4050830e-001  7.8482494e-001  2.3748821e-001  2.5312626e-001 -1.0404497e-001 -6.8522448e-001  1.1214786e-001 -1.3250216e-001  1.9090517e-001 -6.5187660e-002 -1.1983968e-001 -1.0640185e+000 -1.4298180e+000  2.4973806e-001 -2.5886469e-001  6.3315225e-001 -2.4266895e-001  1.1806737e+000  2.4078048e-001  1.9110730e-001  4.7359111e-001  3.3330003e-001  3.4087305e-001  4.5561524e-001  3.4164209e-001  8.0912374e-002  6.8107042e-001 -2.8618212e-001 -9.1251907e-002  1.2765984e-001  3.2361965e-001  4.0568971e-001  6.2505894e-001  9.1663191e-001  2.4061988e-001  3.4293329e-002  3.6320520e-001 -7.6371707e-001  1.7230892e-001  5.1650709e-001  9.7473741e-002  6.3038743e-001  1.8223979e-001  2.5401192e-001 -2.1879717e-002 -9.4279854e-003 -6.2698283e-001  6.1517839e-003 -5.6401393e-001 -5.8474167e-002  3.4534577e-001 -4.5747250e-002  8.7583119e-001 -8.5176213e-002  2.8688722e-001  3.7860152e-001  1.7454986e-001 -2.2049539e-001 -1.7323782e-002  6.0862264e-001
 -2.2691833e-001  1.4094408e-002  7.7268476e-001  3.0880222e-001  5.0391549e-001 -8.5656924e-001  1.3219083e+000  7.8329174e-001  8.2035767e-002  1.2320834e-001 -8.1406330e-001 -1.2151787e+000  3.7252099e-001 -7.9161897e-001  1.3223527e-003 -6.3876951e-002 -8.7908603e-001 -6.8273127e-001 -9.0009421e-001 -4.7075665e-001 -8.1459928e-001 -2.0915385e-001 -6.8440926e-001 -1.8948011e-001 -6.6466760e-001  2.6756027e-001  6.5747686e-002  1.5349476e-001  1.2304218e+000 -7.3848602e-001 -6.6864918e-001 -3.5692741e-001 -5.4348499e-001 -2.1466715e-001 -2.3518917e-001 -3.4614631e-001 -6.5713929e-001  6.4277938e-001  2.0539034e-001  4.7468879e-001  3.0532109e-002 -1.3980629e-001 -2.2174181e-001 -1.1982343e+000 -2.8288469e-001  9.4122907e-001 -3.3732356e-001  3.1054567e-001  1.7084624e-001  3.4856830e-001 -2.0850152e-001  1.3463041e-001 -1.7217860e-001 -2.3746178e-001  1.2932971e-001 -5.6350141e-001  5.6281712e-001  6.1018192e-001  8.3900912e-001  1.3458369e+000 -1.1791967e+000  1.0114280e+000  4.9563113e-001  1.9456950e-001  1.0822173e+000  1.9666694e-001
  1.2988701e-001  1.2100136e-001  1.6727091e+000  1.2502379e+000 -2.0021945e-001 -1.2029058e+000  1.2771225e+000  6.0169619e-001 -2.7112568e-001 -3.0679735e-002  4.0351910e-001 -9.0022251e-001 -3.2648016e-001 -2.4348561e-001  3.6130567e-001  9.2999608e-002  5.9693783e-001 -5.5361116e-001 -4.6874471e-001  2.6544105e-001 -1.3618514e-001  3.1761877e-001  1.4347123e-001  1.0543984e+000  6.0044022e-001  5.9535103e-001 -7.0993530e-001 -3.0596967e-001  2.4479662e-001  5.4031783e-001  1.1163428e+000  2.4334584e-001  1.7214078e+000  1.0936949e+000  9.5477373e-001  4.9722467e-001  7.2526473e-001  1.6333874e-001 -5.9650102e-002 -5.7593547e-001  1.0082961e+000  7.7405082e-001  6.2332164e-001  3.5798340e-001 -7.6975769e-002  3.7787884e-001 -5.1690600e-001 -2.1543052e-001 -7.4151251e-001  7.9096683e-001  2.9041956e-001  3.7670842e-001 -1.9386438e-001  1.2279489e-001  3.1139346e-001  6.5012664e-001  3.3242238e-001  3.3298770e-001  9.4781998e-001  8.1944392e-001 -8.8804443e-001  2.4523400e-001  3.4231994e-001  6.3486427e-001  2.6629223e-001  1.3949924e+000
  7.7950599e-001 -8.5460573e-001  7.0361858e-001  2.2082570e+000  3.8237100e-001 -7.8589652e-001  8.7699642e-001 -1.2054224e-001  6.4670299e-003 -2.7553127e-001  2.3717395e-001  6.3085224e-002 -4.8218505e-001  3.2529732e-001 -4.7864411e-002  4.8836708e-001  9.6338908e-001 -7.9192122e-002 -4.1920429e-001  3.4948313e-001 -7.6070426e-001  1.8375665e-001 -3.7550491e-001  4.0729444e-001  5.7524622e-002  6.3052117e-001  2.5798632e-001  3.3954518e-001  1.7278692e-001  6.0358627e-001  6.7929374e-001  3.5337031e-002  4.1553843e-001  7.2148228e-001  1.9274832e-003  4.4049130e-001  4.8100876e-001  1.6539382e-001  8.5472182e-001  1.8832189e-001  2.1899014e-001  4.0534174e-001  1.2859104e-001  1.1495010e+000  1.1237193e-001 -7.5077023e-001  4.9008160e-001 -7.1294342e-001 -6.9988986e-001  2.1821126e-001  9.9026122e-002 -4.6577275e-002 -4.6911414e-001 -2.7526668e-001 -6.0769990e-001  8.9800984e-002  2.1831433e-002  3.8246126e-001  3.5216369e-001  9.9688314e-001 -9.9636137e-001  5.3350475e-002  1.2890612e+000  3.5844196e-001 -9.7008033e-001 -3.6311268e-001
  1.9934221e+000  4.3036576e-002  2.8162968e-001 -8.0207639e-002  1.6816416e-001 -9.8996814e-002 -3.5991399e-002  3.1050437e-001  8.8248641e-002 -1.9464165e-001  4.8442608e-001 -3.9730350e-001 -5.8272116e-001  1.8925153e-001  4.2134520e-001  6.3355237e-001  1.0066246e+000  8.4030361e-002 -2.9881589e-001  3.6845991e-001 -4.3506933e-001 -9.1470998e-002  3.8192145e-001 -2.7830452e-003  8.1765341e-002  2.0128772e-001  7.7799222e-001  1.0390786e+000  4.1199598e-001  2.0781047e-001  4.6243549e-001  3.2260755e-001  3.6388173e-001 -4.8780297e-001 -1.3230952e-001  4.6342195e-001  6.2581874e-001  4.6563036e-001  1.2836905e+000  4.7824343e-001 -3.7761558e-002 -2.3089910e-001 -4.6521753e-001 -2.3200152e-001  9.4623217e-002 -1.6496474e+000  4.4513145e-001 -1.1743861e+000  6.2973030e-002  6.9858417e-001  3.8008799e-001  4.9394085e-001 -2.4619085e-001 -3.2376128e-001 -7.3819125e-001 -3.2710552e-001 -7.0218888e-001  4.7839159e-001  4.0658944e-001  5.5928451e-001  6.3587678e-001  3.8322224e-001 -1.2471736e+000  1.0520159e+000 -5.4282714e-001  5.8336026e-001
 -8.9915062e-001 -2.1732521e-001 -4.7089593e-001 -5.2470350e-002  5.1314398e-001  4.9899384e-001  2.0090866e-001  3.5347003e-001  1.1525639e-001  3.3648830e-001  1.6392304e-001  9.4419975e-001 -2.4774775e-001  1.1206518e-001  4.4593921e-001  3.3236597e-002 -2.9782805e-002  4.8896231e-001  7.9522219e-002  3.0439960e-001 -9.3854756e-001 -1.0891650e-001 -1.0511840e+000  3.9524248e-002 -2.1043171e-001  4.1212260e-001  9.4703347e-001  5.1308611e-001  4.5130087e-001 -6.8513499e-001 -7.9378794e-001 -1.6832504e-001 -3.6690224e-001 -5.2775060e-001 -9.0865347e-001 -5.9863313e-001 -7.5304127e-001 -4.2169594e-002  1.5526093e-001  4.8344223e-001 -1.9064147e-001 -1.4925766e-001 -5.0574871e-001 -1.3181210e+000 -4.4153867e-001 -5.2371621e-001  3.4013678e-001 -3.5914841e-001  2.1919056e-001 -4.1758825e-001 -2.3684467e-001 -1.5940836e-001  2.9500620e-001 -1.4380566e-001 -4.8886921e-001 -5.6029915e-001 -4.5051137e-001  4.2350397e-001 -1.1102347e-001  4.4612445e-001 -5.2639039e-002  5.2131742e-001  1.5021257e-001  7.6505111e-002 -5.0766413e-001 -1.3513253e-001
  5.3719907e-001  6.2860607e-001  9.4007496e-001 -5.5927298e-001  5.9681846e-001  1.7399381e+000  4.5765220e-001  1.0406770e+000 -3.0598113e-001  5.3859361e-001  3.0897362e-001  7.0787948e-001 -3.3885839e-001  7.7005183e-001  1.0049287e+000  3.3173861e-001  7.0977228e-001  9.9591877e-001 -1.4860623e-001  6.5419836e-002  1.5078661e-001  1.2244531e-001  1.1873418e-002  7.5104418e-001  5.1702071e-001 -1.1871456e-001  4.0624465e-001 -5.0660698e-002  4.4420292e-001 -1.6180057e-001 -1.0728434e-001  8.2288576e-002  1.6540623e-001 -2.2499455e-001 -3.2131665e-001 -5.0286946e-001 -5.4253677e-001  2.4948890e-001 -2.8723419e-001  2.8702354e-001  2.4277604e-001  7.1040959e-002 -8.5786535e-002 -8.2912940e-001  7.7424899e-002  2.3516825e-001 -3.1840142e-001 -4.4057810e-001 -2.7026770e-001  3.0767243e-001  9.6171301e-002  3.0914051e-001  2.2771938e-001 -5.7689332e-001  5.1935175e-001 -2.2585746e-001  4.8141716e-001 -3.7427715e-001  6.6282152e-001  8.0166862e-001  1.6075349e+000  6.2004320e-001 -3.4578561e-001 -2.2496368e-001  1.3880169e+000  1.7073782e-001
 -8.7360208e-002  6.2959326e-001 -5.2153265e-001 -1.5914568e-001 -3.2332478e-002  2.0384793e+000 -2.4946804e-001  5.0451542e-001  3.2652708e-001  4.2213899e-001  3.0835609e-001  3.7684532e-001 -7.0229282e-002  5.1505565e-001  1.0840184e+000  3.3695500e-001  1.3782896e-001  5.6189135e-001  2.9113848e-001  1.5097482e-002  7.1365083e-001  2.7968731e-001 -5.0681772e-001  4.0395830e-001  1.1855039e-001 -2.6168909e-001  2.8210662e-001 -4.7835612e-001 -3.7245160e-001  6.9977571e-004  1.2888720e-001  3.2462880e-001 -2.3713574e-001  6.5780099e-002  1.3369105e-001  4.3695947e-002  4.2725654e-001  1.6580240e-002 -4.3229780e-001 -1.1217298e-001 -6.0846057e-001 -2.6883377e-001 -4.6253970e-002 -4.2401392e-001 -1.5197444e-001  8.1001356e-001 -5.2555011e-001 -6.3119585e-002 -1.5110138e-001 -1.7013523e-001  1.6570819e-002  3.3633964e-001  5.2114972e-001  2.5021632e-001  3.8616627e-001  2.6457038e-001  1.2820077e-001  1.1222325e-001 -2.2342426e-001 -7.6791664e-002  7.1102551e-001  1.0291584e-001 -6.0301924e-001  9.1781945e-002 -2.8021785e-001 -1.2390257e+000
 -7.9276888e-001 -5.5227833e-002  1.2375921e+000 -3.3320463e-001  1.9820928e-001  1.0307893e+000  2.1556333e-001  4.8255483e-001  2.6300332e-003  6.1443529e-001  1.0776951e+000  1.0214892e+000 -1.1106153e-001  7.4337010e-001  5.2799705e-001  5.5000591e-001  7.2841701e-001  1.1142071e+000  5.2776538e-001  6.0170679e-001  1.1850155e+000  6.9135776e-001 -1.5883478e-001 -7.0679300e-001  2.5424751e-001 -5.7461044e-002  2.8422031e-001  1.0267007e+000  1.1630651e-001  4.3421821e-003  1.8001563e-001  7.9637990e-001  6.5393832e-001  1.1505693e+000  5.9470607e-001  4.9347801e-002  1.5275979e-001  3.7492520e-001  1.0429384e+000  5.6662255e-002 -3.0269236e-001 -4.2529569e-001 -5.4339933e-001 -3.0359576e-002 -2.5973472e-001 -1.5326398e-001  9.2239897e-002  3.0873380e-001  5.4606322e-001 -1.4746982e-001  4.9521194e-002  3.7772833e-001  6.5125947e-001  3.9281124e-001 -1.5574555e-001  3.7566602e-001  3.1842986e-001  1.9963671e-001  7.9896433e-002 -4.0352225e-001  1.4660333e+000 -1.8404823e-001 -5.3940832e-001  2.9975574e-001 -4.3070392e-001 -4.1869902e-001
 -8.8003215e-001 -5.3187728e-001  9.1697128e-002 -1.3406415e+000  1.0978240e-001 -1.0487642e+000 -1.3206379e-003 -4.5766893e-002 -3.8402665e-001  3.1902247e-001  1.8822101e-001  3.3683799e-001  7.6836320e-001 -1.0087232e-001  2.0225799e-002  1.2609147e-001 -5.0426970e-002  2.0143196e-001 -3.0576729e-002 -2.7811138e-001  2.3955315e-001  3.6520541e-003 -6.8172733e-001 -4.4386947e-001 -2.7923631e-001 -1.2800878e-003  7.3965792e-001  6.1822520e-001  6.9913888e-002  5.4983064e-001  4.8497453e-001  3.7833178e-001 -5.4943046e-002 -4.3506470e-001  6.8212679e-001  2.2896521e-001  3.0880072e-001  2.8316628e-001  4.7962607e-001  1.8012740e-001 -6.7496899e-002 -2.8372811e-001  2.8252165e-001 -1.1837477e-001 -5.1840457e-002 -1.1384522e+000 -3.3018899e-001  1.8105218e-002 -7.7717238e-001  4.8196668e-002  1.9671528e-001 -8.7409763e-002  2.8477058e-001  5.1162639e-001 -7.6270599e-003  2.0046778e-001  3.6649879e-001  3.3466433e-002 -4.3979242e-001 -8.1273490e-001  1.2490637e-001  5.5158207e-002 -1.4161637e+000 -4.6750255e-001 -9.7796559e-002 -5.3944956e-001
 -3.3272160e-001 -3.1574844e-001  6.9827420e-001 -1.8941783e-001  4.7444082e-001 -2.4189388e-001  4.2677126e-001  5.5487122e-001  2.1333623e-002  2.4504730e-001 -5.4321265e-001  3.9289656e-001  6.6363563e-001 -1.6810807e-001 -1.6176649e-001  3.9804713e-002 -3.7102223e-001 -4.2269572e-001 -3.2919583e-001 -2.9906469e-001  3.7563642e-001  2.2644250e-001  6.4377524e-001  1.1239550e-001  4.3007131e-002 -3.5041520e-001  4.3289191e-002 -5.4293347e-002  7.3696237e-001 -6.0142006e-002 -1.9827828e-002  4.9304611e-001 -3.6099407e-002  2.8873223e-003  9.5498511e-001  4.7889498e-001  1.0963597e+000  5.8389984e-002 -2.0270041e-001  5.6898368e-001 -2.5436374e-001  1.6552552e-001 -4.0418043e-001  1.8072729e-003  3.9617219e-001  2.2683052e-001 -1.0806303e-001  5.9436334e-001  6.0037590e-001  4.7654745e-001  4.0350658e-003 -1.6072204e-002 -1.2813473e-001  4.2272046e-001 -2.3225155e-002  5.2727954e-001  8.0374032e-001  8.2917730e-002  4.8195988e-001 -1.9680189e-001 -1.5153554e+000  8.1717291e-001  2.6237933e-001  1.4597735e+000  9.0885657e-001 -4.5714600e-001
  1.0317178e+000 -9.0801376e-002 -6.0624928e-001 -5.4767049e-001  5.5676668e-001 -5.4235064e-002  1.5518794e-001  3.2995860e-001  2.6990723e-001  2.5506533e-001  6.6661352e-002  1.4567739e-001  3.6087248e-001 -2.3205094e-001  5.3147119e-002  3.2883957e-001  1.1345418e-001 -2.4406563e-001  8.9994055e-001  3.9821242e-001  3.4206236e-001  2.9332361e-002  1.4151104e+000 -1.3822447e-002 -4.1747884e-002 -6.4456019e-001  9.0760193e-002  8.2605446e-001  9.3739914e-001  7.0060383e-001  2.2912919e-001  3.3777176e-001 -3.7919591e-001  7.1218436e-002  3.5801504e-001  1.0061419e-001 -1.8077890e-002  3.3445117e-001 -3.6340914e-001  7.5439780e-002  7.5041011e-003 -6.8138214e-002 -4.5915765e-001  3.2452894e-001  2.1526202e-001  5.4363941e-001  3.1202174e-001  5.7031916e-001  8.7091712e-002  9.9201870e-002 -4.0290193e-001  1.1999212e-001  1.2332429e-001 -2.0001001e-002 -4.0962970e-001  6.7289164e-001  5.4410919e-001  1.8459456e-001  3.3610662e-001 -4.9496581e-001  8.1317190e-003  3.4600423e-001 -3.1178082e-002  1.2061687e+000  7.0497497e-001  4.9118818e-001
  9.8745372e-001  8.0161783e-002  4.3731935e-003 -2.6031821e-001  5.1705975e-001  7.7003842e-001 -3.2889236e-001  7.8944343e-001  5.9757093e-001  5.3824620e-001  5.6184194e-001  9.1352885e-003  2.3585643e-001  4.3440800e-001 -8.1560808e-003  1.8584025e-001  6.7844073e-001  6.1076692e-001  1.1854153e+000  7.4603112e-001  1.0202057e+000  4.8376082e-001  9.0011787e-001 -2.2099823e-001  3.7412186e-001 -3.4929635e-001  5.6163190e-001  6.0360933e-001  1.0488080e+000  4.0457168e-001  2.6944975e-001  5.5754205e-001  2.2382119e-001  6.9602519e-002  5.6370454e-001  3.6306978e-001  3.3239266e-001  6.9812480e-001  6.4077787e-001  7.8493359e-001 -5.7669941e-001  2.0230661e-001 -1.7625033e-001  8.7586107e-001  6.7678514e-001  4.9865855e-001  1.0012877e+000  9.8463466e-001  1.1432640e+000  2.0667358e-001  1.7592076e-002  2.1129043e-001  2.9178382e-001  4.6338129e-001  6.6535809e-001  8.2351416e-001  2.2155745e-001  1.3566319e-001  6.3233214e-001 -8.8009231e-001  8.1255641e-001  8.9930066e-002 -4.8036238e-001  1.0829432e+000  8.3508660e-001  8.4844402e-001
  2.7528580e-001  3.8799140e-001  6.8367000e-001 -1.1842891e+000 -7.8157039e-002  9.7981450e-001 -6.2642807e-001 -1.2768200e-001  3.1307970e-001  1.7311447e-001  5.7298338e-001  9.0753591e-002  2.4721749e-001  6.9477800e-001  4.1607349e-001 -4.4611085e-002  7.3896420e-001  4.5188717e-001  6.5068854e-001  5.8974310e-002  9.6391956e-001  1.3651245e-001  7.4308091e-001  4.5646513e-001  6.0398057e-001 -2.1104664e-001  9.0452080e-001  8.8795714e-002  1.3655547e-001  2.9314125e-001 -4.1899517e-002  2.0403002e-001  6.9573638e-001 -5.7103210e-002  5.2167880e-001  1.3288213e-001  1.5469370e-001  5.3239143e-001  9.1291699e-002  1.3024288e+000  6.9712374e-001  3.9448697e-001  4.7807179e-001  3.4107776e-001  4.5503969e-001  1.1784957e-001  4.6470164e-001  3.7714740e-001  3.3494662e-001 -3.8415608e-002 -3.0831755e-002  2.7440110e-001  3.9204354e-001  3.9972297e-001  1.3340153e-001  4.0435525e-001 -3.9948179e-001  1.7855326e-001 -3.7056143e-001 -7.0183608e-001 -3.4479317e-001  4.7792722e-001 -4.0870700e-001  1.1516893e+000  5.9047407e-001  8.8627259e-001
  6.0633459e-001 -2.2232351e-001 -2.3020962e-002 -1.5364943e-001 -6.2946508e-002 -3.4611496e-002  8.8585306e-002 -3.4802887e-001  4.3914604e-002  1.1383339e-001 -4.5947757e-001  5.9800169e-001 -1.6362662e-001 -2.0357084e-001  4.7083804e-001  2.2244573e-001 -1.3763349e-001  4.1385896e-001  2.7539538e-001 -2.4036495e-001  8.3798639e-001  7.5436067e-002 -3.2271420e-001 -1.0441343e+000  3.2135330e-001 -1.8005636e-001  4.9342531e-002 -2.8376933e-001 -4.2853900e-001  4.9344427e-001 -5.0329977e-001 -4.8386364e-001 -1.7980899e-001 -5.3130677e-001 -5.5470563e-001 -5.7088412e-001 -4.2316309e-001 -1.6412775e-001 -5.8504770e-001  3.8613611e-001 -1.5015978e-001  1.5705416e-001 -1.5732863e+000  8.1071114e-001 -1.7748237e-001  5.6615445e-001 -6.0902914e-001  6.6314506e-001  2.0498377e-001 -5.7457167e-001 -9.7444813e-002 -2.1658788e-001  3.0662492e-002  2.8036848e-001  1.1162065e+000 -7.9606263e-001 -4.7733024e-001 -1.1492475e-001 -5.1085328e-001  5.1761112e-001 -1.4046080e+000  8.7128599e-001  1.6562022e-001  2.6339857e-002 -2.8851707e-001 -2.4869463e-001
 -1.0543479e-001 -1.1346321e+000 -8.2859152e-001 -9.4539994e-001 -1.7062921e-001  2.4893929e-002 -2.3666516e-001 -3.7956170e-001 -5.1952627e-001  4.4122185e-001 -2.6934796e-001  2.8726715e-002 -3.7475436e-001 -1.6739912e-001  9.4669539e-002  2.1671101e-001 -4.1679594e-001 -5.8202778e-001  3.6686749e-001 -6.2497225e-001  5.9258251e-001  5.8149377e-002 -2.8019001e-001 -1.0023397e+000  2.0276314e-001 -7.7551251e-001 -3.4043235e-001 -6.9377784e-001 -1.2286750e-001  4.9817536e-002 -7.5370755e-001 -6.8300522e-001  3.3925181e-001 -4.4602292e-001 -4.9152967e-001 -1.1423469e+000 -1.6164784e-001 -6.1676832e-001 -1.2291735e+000 -3.2325377e-001 -5.9602319e-001 -2.8232603e-002 -1.1225889e+000 -7.5132985e-001 -6.4963002e-001  2.4357082e-001 -3.2997664e-001  1.4644362e-001 -5.9939623e-001 -2.6578630e-001 -3.1731676e-001 -4.9650248e-001 -1.8675281e-001  2.0993161e-001  6.6047030e-001 -7.5838818e-001  5.0590345e-001 -9.7002018e-001 -5.5305550e-001  3.2067697e-002 -1.6115948e+000 -1.1980057e-001 -4.4056325e-001 -4.2687329e-002 -2.7833216e-001 -9.9203541e-001
 -9.0979215e-001 -3.0387181e-002 -1.9312010e-001 -1.6077619e+000 -3.2706822e-001 -4.1620756e-001 -6.2112503e-001 -9.8852450e-002 -5.4675155e-002 -2.9995355e-001 -1.7031169e-001 -1.8161858e-001 -3.0178207e-001 -5.7120038e-002 -2.4300661e-001 -5.6282724e-001 -3.6257447e-001 -9.8468353e-002 -4.7579913e-001 -4.1981759e-001 -2.2044203e-001 -4.4506051e-001 -1.7243072e-001 -2.5969895e-001 -1.5222040e-001 -8.3784794e-001 -3.6722978e-001 -7.5207503e-002 -3.5699256e-001  2.2492852e-001 -1.2099580e+000 -6.0970096e-001 -3.4856795e-001 -6.0976615e-001 -4.8259517e-001 -1.0414347e+000 -4.4777942e-001 -3.0283431e-001 -1.1772880e-001 -4.0746041e-001 -3.3984446e-001 -3.9117183e-001 -8.5144181e-001 -4.2635459e-001 -4.4709965e-001 -7.3174486e-001  5.9154606e-001 -4.9071966e-001  9.4849411e-002 -9.3584136e-002 -6.8553989e-001 -1.9548114e-001 -5.2467582e-001  1.4974462e-001  4.7099475e-001 -2.6223340e-001  6.2259977e-002 -3.2771679e-001 -1.6763030e-001 -8.8557713e-001 -1.4297442e+000 -4.6801280e-001 -1.0997088e+000 -4.3261855e-001 -3.8894865e-001  3.3946133e-001
  1.6879687e+000 -7.2631479e-002 -9.1458436e-002 -4.8961017e-001  4.1857940e-001  1.3157915e-001 -7.2858539e-001  4.9945588e-002  3.5815851e-001  3.9135260e-002  6.6687468e-002 -4.8575539e-002 -3.3317467e-001 -1.0625851e-001  4.8898587e-002 -4.1870776e-001  2.5425905e-001  4.6322439e-001  1.2166956e-001  4.9527988e-002  1.0028395e-001 -7.2390824e-001  4.8220776e-001  4.4528941e-001 -2.5054077e-002 -3.5967326e-001  1.1235019e-001  5.3811638e-001  4.2002174e-002 -2.6684945e-001  7.8484579e-002 -2.0693891e-002  2.1238854e-002 -2.5806379e-001 -1.5668169e-001 -9.0562981e-001 -5.2257575e-001 -1.0701484e-001  7.8172173e-001  2.9648590e-001 -3.2752174e-001 -1.4505069e-001  3.1369298e-001  1.0274998e+000  1.8792916e-001 -3.0961594e-001  5.5843283e-001 -1.6923608e-001  5.4794875e-002  3.8881598e-001 -1.4853185e-001  3.5823960e-001 -4.1554404e-001 -7.2575017e-001  3.7762311e-001 -3.0849385e-001  3.9247264e-001  1.9493737e-001  3.7345337e-001 -1.6290665e-001 -1.1715072e+000  4.5875238e-001 -7.9834653e-001  6.2679392e-002  1.4361313e+000  6.5471944e-001
 -5.3856091e-002 -7.7011401e-001 -1.2616021e+000 -9.9850747e-001 -2.2893834e-001  1.9463957e-001 -5.5205955e-001 -2.0974984e-001 -1.0746619e-001 -2.1678327e-001 -7.1654480e-001 -7.0533498e-001  2.4933629e-002 -3.4702155e-001 -1.6345810e-001  9.7565030e-002 -6.4244289e-001 -8.6436006e-001 -7.8508550e-001 -1.4742696e-001 -1.0128073e+000 -5.6426089e-001  1.0971125e-001  3.4125224e-001 -1.6422314e-001 -3.0419134e-001 -4.7594001e-001 -3.4583342e-001 -1.7492727e-001  1.1089891e+000 -3.0353999e-001 -5.8631522e-001  2.8210138e-001  2.1640850e-001 -1.6100613e-001  2.6217153e-001  6.7216124e-003 -1.4237326e-001 -3.2522454e-001 -1.4199288e-001 -1.7659574e-001  5.8761683e-001 -2.7941488e-001  1.1763883e+000 -1.8041428e-001  3.2368305e-003 -2.5223317e-001 -8.3069270e-001  4.4714262e-001 -1.6059748e-001  2.5096678e-001  4.7137865e-001 -9.3286970e-001 -4.0653282e-001 -9.1634039e-001 -2.5723153e-002 -2.1763914e-001  4.0561901e-001  1.7771545e-002 -1.1362224e-001  9.1434481e-001  5.3936598e-001 -3.1384726e-001 -5.2936050e-001 -2.2150498e-001  7.7955353e-001
 -4.6798711e-001 -6.3359390e-001 -2.2453721e+000 -7.5139160e-001 -4.4035388e-001  9.3743568e-002  3.9651052e-001 -7.1097877e-001 -3.1079759e-001 -5.4876489e-001 -9.0263127e-001 -9.3900371e-001 -7.0299891e-001 -3.6201207e-001 -5.2345444e-001  3.0044358e-001 -1.1846370e+000 -5.9910239e-001  7.3837539e-002 -4.3388358e-001 -5.8880445e-001 -4.4105267e-001 -1.2002338e+000 -6.8050138e-001 -9.4572650e-001  1.0063862e-001 -4.9246956e-001 -3.8525460e-001 -5.0601388e-002  5.1431221e-001 -8.2321247e-002 -5.9992089e-001 -2.2280490e-001 -3.0778416e-002 -3.6202368e-001  2.7976982e-001  1.3086582e-001 -3.5828012e-001 -7.9443167e-001 -6.5645356e-001 -3.7720533e-001  2.2164348e-001 -9.9216457e-001  2.9825979e-001 -8.4348616e-001 -3.9658545e-001 -6.4435222e-001 -5.3715031e-001  1.6578908e-001 -6.5633735e-001 -1.3733456e-001  1.0904697e-001 -2.8055591e-001  1.3048494e-001  1.0513065e-001 -7.1909768e-001 -4.1118997e-001 -7.8417406e-001 -5.9115056e-001  4.3714444e-001  1.6934944e+000 -3.9286355e-001 -7.4663336e-001 -1.6957598e-001 -9.5251943e-001 -1.5972342e-001
 -7.0577308e-001  8.6192886e-002 -4.5934571e-001 -6.8418138e-001  1.5972023e-001 -8.7181130e-002  3.6585542e-001 -5.3892125e-001 -3.8917418e-001  2.9642034e-002 -1.3104736e-002 -1.1337854e-001 -2.9660937e-001 -1.1032182e-001 -8.3690721e-002  2.5889175e-001 -1.4353458e-001  2.9390203e-001 -1.1490738e-002 -5.2795101e-001 -3.4823230e-001 -1.8014471e-002 -5.0227469e-001 -1.1544485e-001 -6.9393560e-001 -6.0083644e-002 -6.6201687e-002 -2.9761420e-001  2.7504312e-001  7.7501030e-001 -4.3560126e-002 -1.0882717e-001  5.9042692e-001 -3.2516398e-001 -3.0777548e-001 -2.2985986e-001  7.4999547e-001 -1.8832263e-001 -2.0942837e-001 -3.0834927e-002 -5.5831233e-001 -2.3711745e-001 -1.1820138e+000 -1.0924162e-001 -7.6034963e-001 -9.3079900e-001 -1.0347398e+000  3.8716505e-001 -4.4210981e-001 -5.9670722e-001  1.7160363e-001  7.2543369e-002  4.0449776e-001 -2.9200679e-001 -1.3256995e-001 -3.2807657e-001 -4.1002238e-001 -5.2152262e-001 -7.3640780e-001 -4.5764462e-001  1.0878862e+000 -4.5827303e-001 -1.1582121e+000 -3.3881466e-001 -9.3040067e-001 -1.4485521e+000
  9.0520446e-001 -6.3327765e-002 -1.1272002e+000 -3.4622911e-001 -2.5711000e-002 -1.5485561e-001  4.0438628e-002  1.3885381e-001 -1.1977963e-001 -1.0015010e-001  1.0107610e-001  3.1422214e-001 -3.6377323e-001  2.0740936e-002  9.6048413e-002  8.7452410e-001  8.9493622e-001  2.6835919e-001  1.1148556e-001 -3.7189213e-002 -3.1634051e-001 -1.0658246e-001 -1.1049033e+000  6.4418609e-002 -3.4197235e-001  4.0688613e-002  6.9157377e-001  1.0328797e+000  9.1501701e-001  3.0388270e-001  1.8667741e-001  4.7141819e-001 -1.0843330e+000 -8.7676259e-001 -7.9005772e-001 -6.8959883e-001 -1.4867030e-001  6.7275068e-002  5.5885605e-001  5.8496223e-001 -2.4960396e-001 -7.9404418e-001 -7.6484453e-001 -4.7735851e-001 -5.6969248e-001 -1.9950807e-001 -1.3812534e+000 -7.5468481e-001 -4.3790313e-001 -5.2241301e-001  2.2042346e-001 -1.6209082e-001  1.0529868e-001 -7.1179949e-002 -4.2895244e-001 -5.5396321e-001 -1.0047746e+000  1.2174817e-001 -5.4330071e-001 -3.7261783e-001 -3.3707532e-001 -2.8679118e-002 -1.1904604e+000 -3.9639016e-001 -5.8361625e-001 -1.0623549e+000
  2.8511503e-001 -5.7993440e-001  5.9267022e-002  9.8543309e-001 -5.1881253e-001 -7.0085942e-001  2.3091299e-001  4.6436741e-001 -1.3217080e-001 -1.7689496e-002  2.9873145e-001  1.1970796e-002 -4.6636454e-001 -3.7075387e-001  2.6577985e-001  1.4447716e-001  1.0672903e+000 -2.7919199e-001 -7.4408269e-001  2.3298452e-001 -7.7825206e-001  1.8423906e-001  2.3380287e-001 -5.4487459e-002  1.6153537e-001  8.5715866e-001 -1.5036359e-001 -1.8669996e-002 -6.2617455e-001  2.3155780e-001 -2.7894352e-001  3.7654978e-001 -5.9950079e-001 -4.4296484e-001  4.6475532e-001 -1.8712895e-001 -1.2899014e-002 -9.4453305e-002  3.0599388e-001 -4.2712272e-001  6.0932402e-001  3.2829390e-002  1.8894979e-001 -9.4347094e-002  1.3853685e-001 -2.3813200e-001 -3.6267021e-001 -1.0503575e+000 -6.9869623e-003  4.5622481e-001  2.5881601e-001  3.0435575e-001 -9.1560210e-001 -4.3755666e-001 -2.8635782e-001 -6.3916285e-002  7.2024099e-003 -1.5638428e-001  5.4010079e-001 -6.7159893e-002 -7.7340303e-001 -2.0606153e-001  9.1044573e-001  3.1345295e-002  8.9031719e-002 -1.0212173e-001
  2.6634927e-001 -8.7654178e-001  3.6481565e-001  8.9703394e-001 -3.5094870e-001 -1.8989028e-001 -5.9620797e-002  2.3508594e-001 -1.5000372e-001 -7.9938620e-002 -1.2841937e-001 -4.2144465e-001  4.3880767e-001 -3.9423095e-001  1.5921973e-001 -1.1291164e-001  2.0201179e-001 -5.2094705e-001  3.8507971e-001  6.2360582e-001  1.1730034e-001  2.9529837e-001  1.1580627e-001  1.2241578e-001 -2.4251633e-002 -4.0190491e-001 -5.2670587e-001 -2.5375987e-001 -8.2426676e-001  1.5387800e-001  2.0173506e-001  3.9276798e-001  5.5173123e-001  5.7949192e-001  2.7888826e-001  3.9659595e-001  4.6236216e-001 -4.5903928e-001 -5.3567239e-001 -3.0330951e-002 -2.6175561e-001 -1.6342310e-001 -3.1238388e-001  8.6290446e-001 -1.6182707e-002  5.9090702e-001 -1.1124963e-001 -3.1019843e-001 -2.1853740e-001  1.2219064e-001 -1.5545536e-001  2.9894015e-001 -3.7293051e-001  1.1015544e-001 -6.4856918e-002  3.2377747e-001  5.9477100e-001  9.9589405e-002  3.7854758e-001  6.8310091e-002 -3.2167440e-001  3.3285464e-001  2.0428719e-003 -5.3683477e-001  1.9998041e-001  6.3239162e-001
 -8.4389711e-001 -2.3675920e-001  9.3259815e-001 -6.6888239e-001 -5.2129788e-001 -4.4224990e-001 -2.5253386e-001  2.5093475e-001 -3.1997008e-001 -7.8936022e-002 -3.0751518e-001  5.1426106e-002 -5.0157983e-002 -3.5931692e-001 -3.9000695e-001 -4.5445442e-001 -1.3570911e+000 -1.0434381e+000 -2.3776690e-001 -2.5061218e-001 -1.2117563e-001 -1.6250699e-001 -1.3098539e+000  1.1032668e-001 -5.3625172e-001 -7.0860295e-002 -8.8174099e-001 -2.9715804e-001 -3.9926748e-001  3.3275970e-001 -9.0630077e-002 -1.1628919e-002 -4.2400816e-001  2.8254074e-001  5.2741030e-001  3.6669986e-001 -1.5950248e-001 -5.1447892e-001 -5.6282985e-001 -4.3464220e-001  1.5324776e-001 -2.1353338e-001 -1.7670398e-001 -4.5744877e-001 -3.9766710e-001  5.2320957e-001 -6.8563585e-001  1.0251284e-002 -5.5923117e-001 -1.4742111e-001 -2.4281337e-001  6.7617499e-003  7.8492795e-002  7.5613647e-001  9.4231521e-001  3.2315905e-001  2.2240512e-001  6.3513792e-001  5.7425036e-001  1.2044100e-001 -2.2460571e-001 -2.1357759e-001 -2.8401186e-001 -6.6046168e-002 -4.3749321e-002 -4.5685221e-001
  5.5866499e-001 -7.4157210e-001  5.6679482e-001  5.3929243e-001 -3.1631661e-001  2.0345200e-001 -6.2432134e-001  4.3982116e-002 -2.3746738e-001  1.8780067e-001  1.2001812e-001 -2.0885623e-001  1.2534509e-002  5.1521932e-001  9.2590235e-002 -2.1273204e-001 -9.6080408e-002 -5.7545446e-002  5.0249544e-001  4.0068081e-001  4.7129005e-001  1.5466037e-001 -5.3127932e-001 -4.6134513e-001  1.9588315e-001  2.3350056e-001  6.0690360e-002  1.3775181e-001  2.8632592e-001 -5.6280900e-001 -2.8027472e-001  6.0336237e-003 -2.1406253e-001 -4.5006665e-001 -2.1016634e-001 -5.7413037e-001 -6.5865739e-001 -3.3961473e-001  4.4241490e-001 -1.5100894e-001 -2.7327215e-002 -2.1352789e-001  4.6630302e-001 -4.8444074e-001 -5.1174184e-001  5.8276238e-001 -4.9578390e-001 -3.1245167e-001  6.3180752e-001  3.2378480e-001 -2.3017444e-002 -3.2008953e-001  9.2941368e-001  7.7261368e-001  1.1634528e+000  6.3625865e-002 -3.3933007e-001  7.1083388e-001  1.7581789e-001  7.3165789e-001  3.4586045e-001  1.9218876e-001 -9.0855285e-001 -2.4176956e-001 -7.5688435e-001  3.6572054e-001
 -5.8857416e-001 -6.1217004e-001  1.4153774e+000 -1.0509686e-001 -5.4021251e-001 -6.1176580e-001 -8.9412313e-001 -5.2127985e-001 -1.0873286e-001 -1.1222951e-001  2.7420933e-001 -5.5987390e-001 -6.2967757e-001 -6.5071531e-001 -8.9042362e-002 -2.9906455e-001  3.1924678e-002  1.2404311e-001 -2.4838812e-001 -1.9103134e-001  4.4184808e-001 -1.1116347e-001  4.3044835e-001  3.1657711e-001  5.5988236e-001  1.9710681e-001 -7.9994071e-003 -6.9336255e-001 -6.3290026e-001 -8.0142122e-001 -2.3712370e-001 -2.2991229e-001 -4.0943008e-002 -6.3026547e-001 -2.9482055e-001 -6.6557713e-001 -5.9663862e-001 -4.0564276e-001 -6.3107282e-001 -7.0314948e-001 -1.4264236e-001 -2.7342173e-001  9.0624988e-001 -2.1558483e-001 -2.8413087e-001 -1.4172652e-001 -8.2732966e-001  2.7868117e-001 -2.2772360e-001  1.7585912e-001 -5.0919685e-001 -7.8590730e-001 -6.3526500e-001 -4.2409194e-001 -9.4778830e-001  7.7162641e-003 -7.0152447e-001  2.3137837e-002 -2.4209599e-001 -2.5775756e-001 -6.5632580e-001 -9.2186547e-002 -1.3251747e+000 -4.0491931e-001 -4.9617635e-001 -3.0893621e-001
  7.9894029e-002  4.0918326e-001 -4.5821423e-001  6.0922626e-001  4.1720338e-001 -5.5980105e-001 -1.7000811e-001  6.4800578e-001  2.6407688e-002  7.5264237e-001  8.2604457e-001  4.6371018e-001 -3.5296856e-001 -6.3428643e-001  3.5978697e-001 -4.8778384e-001  8.4610165e-001  1.0255997e+000  7.6694294e-001  4.5123007e-001  8.4719988e-001  2.2804044e-001  8.2742954e-001  6.9846807e-001  5.6630436e-001  8.7702698e-001  8.0600827e-001  1.0675643e+000  6.7959323e-001 -2.0925091e-001  4.3839713e-001  4.0148887e-001  1.0726750e+000  2.1736665e-001 -1.1513201e-001 -1.5773786e-001  2.2708104e-001  1.2012477e+000  8.2796875e-001  5.5616524e-001  6.2784769e-001  1.6560287e-001 -9.8004671e-002  1.7086515e+000 -1.1969059e-001  6.1146806e-002  1.9988081e-001  3.0896929e-001  3.4796174e-001  2.4969830e-001 -2.8543182e-001 -3.7642840e-001 -6.2767342e-001  2.5120145e-001 -6.5192640e-001 -1.8700040e-001 -3.0435605e-001  1.1142496e+000  4.7472997e-001  6.1794262e-001 -2.7666683e-002  3.8018576e-001  3.7964460e-001  5.6965090e-001 -1.8618876e-001  8.7360677e-001
 -4.5374902e-001  3.5763161e-001  7.5131384e-001  1.3989219e+000 -2.4304894e-001  2.4569485e-001 -8.8310673e-001  3.8917211e-001 -4.2901546e-001  6.1802360e-001  4.1677962e-002 -4.9518231e-001 -2.5868543e-001  1.2855299e-001 -1.1335572e-001 -2.1392197e-001  7.5440049e-002 -2.9134760e-001  5.1068030e-001 -1.6482551e-001 -1.0366788e-002  4.4780325e-001  4.8322766e-001 -3.3895519e-001  9.8030947e-002  4.8098068e-001  2.9021525e-001 -6.6336194e-001 -5.8493631e-001 -1.8046557e-001  6.6269576e-001  2.9110190e-001 -7.8756441e-003 -1.2737389e-001  1.4237591e-001 -3.4835348e-001  1.0647952e-001 -3.1632396e-001 -4.6887527e-001 -1.9243519e-001  2.4327925e-001 -3.9405940e-001 -2.7178542e-001  4.8406161e-001 -3.2588968e-001 -1.4265348e+000  1.2154859e-001 -4.6696810e-001  3.2650563e-001  2.5252235e-001 -4.6383568e-002 -5.9341370e-002 -4.2218825e-001  3.1309407e-001 -7.5915965e-002 -4.3721056e-001 -1.1923952e-001  7.3057875e-001  3.0519030e-001  1.4055951e-001  2.0576679e-001 -2.9003762e-001  1.3794824e+000 -8.9446998e-001 -1.7419928e-001 -5.4267369e-001
 -9.8575074e-001 -9.4200278e-002 -5.8422027e-001  1.1963427e+000  7.1106315e-002  9.9292705e-001 -6.5166256e-001 -3.1995961e-001 -4.7654439e-002  7.3301375e-002 -6.4028530e-001 -1.4277574e-001  6.8942254e-001  3.2989004e-001 -6.9492971e-001 -4.3215628e-001 -4.7250490e-001 -8.4192342e-001 -6.2991636e-002  1.7457033e-001 -6.7008319e-001 -4.9815398e-001 -4.8035705e-001 -6.8360607e-001 -5.9024889e-001 -1.2368347e-001 -1.0065591e-002 -2.9137948e-001 -6.0810782e-001 -8.0571838e-001  2.7592898e-002  5.9447507e-001 -9.9076995e-001 -9.6710773e-001  7.6614524e-002 -6.1859332e-001  1.0208911e-001 -2.0130101e-001 -3.2840046e-001  8.6920661e-002 -2.7341691e-002 -1.1795065e+000 -7.6786776e-001 -1.1281793e+000 -5.5512409e-001 -1.1519940e+000 -6.2550135e-001  1.8002454e-001  4.6533814e-001 -1.4849281e-001 -1.8806168e-001 -1.1421365e-001  6.6313895e-001  5.0359802e-001  1.0304026e+000 -2.4283165e-001 -2.0014926e-002 -3.2600022e-001 -1.1842988e-001 -5.7581914e-001  1.1069670e+000 -1.0945369e-001  1.1827132e+000  4.0170763e-002 -2.8513678e-001 -7.0482734e-001
 -2.1507389e+000 -6.7024771e-001 -2.1034559e-001  7.6609750e-001 -2.9107196e-001 -9.4246182e-001 -2.9733789e-001 -5.2251823e-002 -2.6134943e-001 -9.5153495e-002  3.9127325e-001 -4.7799012e-001 -1.4997005e-001 -4.2070229e-001 -6.5272698e-001 -1.3365720e-001  6.6911084e-001 -4.8104883e-001 -2.0138595e-001  2.0539558e-001  3.9755129e-002 -1.3667907e-001 -1.2994397e+000 -6.1711895e-001 -2.8334053e-001  8.6254660e-002 -9.7423066e-001 -1.4124500e+000 -1.1581499e+000 -7.7889671e-001 -2.5281924e-001 -1.2795420e-001 -3.7240620e-001 -1.7874361e-001  1.9770234e-001 -3.8341348e-001 -8.2490425e-002  7.2131657e-002 -7.8534882e-001 -8.3339279e-001  2.5305948e-001 -2.8086985e-001 -8.6131386e-001 -1.8768245e+000 -3.6963781e-001 -1.2124730e+000 -1.2379137e-002  3.2039014e-001 -3.0977653e-002  5.1997453e-001  4.6510940e-002 -1.4053095e-001 -2.0199480e-001 -2.1813556e-001 -2.5481968e-001 -3.2786162e-002 -2.3794446e-001 -5.6627123e-002  4.2256413e-001  9.2819879e-002  5.6284687e-001 -1.0754683e-001  1.5889122e+000 -6.7588731e-001 -3.1261118e-001 -7.0333195e-001
  2.8726974e-001  3.2524955e-001 -6.6740503e-001  7.1721035e-001  7.9020511e-002  4.4759979e-001  5.7176996e-001  2.5596079e-001  3.1411351e-001 -3.9099028e-001  1.3948461e-002 -3.5112888e-001 -3.7581070e-001 -2.3678208e-001 -4.1968707e-001  2.1296908e-001  1.0335809e+000 -1.2244592e-001 -3.9899003e-001  5.8196644e-001 -6.1863904e-001 -4.7230274e-001 -2.1709022e-001  1.8301666e-001 -7.9291659e-002  7.3962654e-002 -1.7291144e-001 -1.9406232e-001 -3.3547830e-001 -1.8983938e-001  1.1162826e-001 -9.5838064e-002  2.0355656e-001  6.6507859e-001 -1.2739560e-001  1.5919616e-001  1.2629142e-001  1.0533882e-001  4.1937478e-001  3.0227869e-001 -2.9567563e-001 -2.7818990e-001 -2.2518921e-002  8.8553993e-002 -2.5953660e-001 -5.6274203e-001 -7.1768179e-001 -7.9729968e-001  2.8563669e-001 -2.2010339e-001  2.9482456e-001  1.3197842e-002 -3.7378488e-001 -6.8698975e-001 -6.3182743e-001 -5.6877705e-002 -7.8995052e-001  2.6959856e-001 -1.1760483e-001  5.7025758e-001  7.0311985e-001  3.8274051e-002  1.7276600e+000 -9.0556738e-001  2.8808110e-001 -5.5322685e-001
 -1.3813971e+000  5.5245424e-001 -1.5284580e+000 -3.5823786e-001  8.0357522e-002 -7.2113226e-002  9.3781108e-001  4.0055617e-001  1.3453942e-001 -8.3326909e-001 -8.4276669e-001 -5.9341918e-001 -3.7351485e-001 -2.2405611e-001 -7.5579477e-001  9.1350416e-002  2.7484900e-001  6.3270291e-003 -1.2044324e-001 -3.7781048e-001 -5.0156723e-001 -3.4851545e-001 -9.8853397e-001 -5.9263702e-001 -9.0037029e-001 -1.5147106e-002  1.1937265e+000  1.9254159e+000  1.3771401e+000 -6.8840306e-001  8.2461576e-001 -1.0915895e-001 -4.9536165e-001 -4.0059720e-002 -5.0811600e-001  1.0610305e+000 -8.0896213e-001  1.9778103e+000  2.2029529e+000  1.1681918e+000  5.7854387e-001 -5.3222321e-001 -2.3901127e-001 -1.0165431e+000 -1.0935317e-001 -7.8438350e-001 -2.7114454e-001  4.1350053e-001 -3.7085899e-001  3.4098772e-001  1.2631004e-002 -2.4744370e-001 -2.3591591e-001 -1.0109742e+000 -1.0434966e+000 -7.2382550e-001 -4.4793055e-001 -7.9997079e-001  3.5516722e-001  1.4931248e+000  8.9119562e-001  4.9227654e-001  3.1926992e-001  5.1985362e-001 -5.6066626e-001 -6.7588705e-001
 -6.7136657e-001  9.4076789e-001 -5.6141890e-001  3.8660877e-001  3.8767477e-001 -1.3329424e+000  6.7636646e-001  2.6967917e-001 -1.6759787e-001 -9.5583930e-001 -1.2645056e+000 -7.4087674e-001  1.6314766e-001 -3.0137990e-001 -3.4814713e-001 -6.0740157e-002  5.2428254e-001 -2.8286353e-001  2.6515879e-001 -3.1899915e-001 -5.6525209e-001  1.9363761e-001 -7.2800622e-001  1.2696323e-001 -2.6215903e-001  3.3315504e-001  7.9227877e-001  1.7699669e+000  1.0983327e+000 -4.8806169e-001  6.6194711e-001 -5.0544513e-001  4.7277150e-002 -2.1715660e-001 -2.9529903e-001  6.4496317e-001 -2.0589542e-001  1.8363359e+000  2.0323631e+000  1.1187327e+000  4.8437238e-002 -1.6112758e-001  4.8811255e-001  2.6171195e-002  3.9505617e-002  2.1042015e-001  2.4616219e-001  5.3801364e-001  3.6146701e-001 -1.1611095e-001  8.7999360e-002  4.7135766e-001 -2.0864567e-001  1.7945269e-001  1.2244041e-001 -9.2583227e-001  3.9597002e-001  4.2326551e-001  8.3002340e-001  1.7342857e+000 -2.7448785e-001  7.9707287e-001  6.7217345e-001 -6.2185855e-002  1.5048966e+000  4.3739498e-001
  5.5896515e-001  7.0418273e-001  4.0642793e-001  1.3996955e+000  3.4415249e-001 -7.3926372e-001 -2.9943676e-002  5.1613764e-001 -2.4080527e-001  5.4906755e-001 -1.5287596e-002  1.3447003e-002  3.3940636e-001  2.0478650e-001  1.5628981e-001 -1.3246174e-001  1.7314019e-001  6.0037897e-001  6.8968479e-001 -4.5681129e-002  4.3725620e-001  4.3948938e-001  3.0985902e-001  7.2405589e-001 -1.0006019e-001  5.9398220e-001  6.5286235e-001  4.5208270e-001  4.2982877e-001  1.9801618e-002  8.1074713e-001 -2.0736550e-001  1.3217101e-001 -4.1160737e-001 -2.6325328e-001 -1.6605470e-001 -1.4260422e-001  7.5730059e-001  2.9927532e-001  1.0776049e-001  9.2805874e-001 -6.8657631e-002  7.9969919e-001 -5.3799925e-002  3.8394178e-002  1.7438667e-001  4.0140563e-002  1.0646248e+000  9.6687537e-002 -7.5754773e-003 -7.0961979e-002 -1.6039068e-001  4.1326839e-002  4.0658220e-001  5.2099884e-001 -1.9482812e-001  7.9808553e-001  3.4453648e-001  2.3690554e-001  5.5467244e-001 -8.5194963e-001  7.3698620e-001  6.3051453e-001  1.0951684e-001  9.9876671e-001  6.1343498e-001
  1.7675194e+000  2.0171947e-001  3.3814632e-001  1.1519445e+000  5.9541396e-002 -8.2026086e-002 -4.0926905e-001 -3.1879319e-002 -8.4543631e-001  4.6145263e-001  7.8343028e-001  8.1493755e-001 -6.0447504e-001  1.0445484e+000 -2.9432280e-001 -3.1242432e-001  9.6075900e-002  4.1032964e-001  1.5572731e-001  7.2660177e-002  5.4129802e-001  4.4946969e-001 -7.7771125e-001  7.1818901e-001 -5.4223615e-002  6.7977650e-001  8.5802203e-002  4.7113335e-001  1.9694625e-001 -2.4555492e-001  1.1237384e+000  6.9553243e-001  8.3759197e-001  4.2811131e-001  2.1089791e-001  9.7712601e-001 -9.7020203e-001  6.2718975e-002 -5.0243900e-002 -2.9553565e-001  4.7101381e-001  1.9171067e-001  1.1141719e+000 -1.3764355e-001  1.5247729e-001 -1.1606310e-001 -1.5592887e-001  2.0673094e-001 -3.8948467e-001  5.9491822e-002 -4.5037122e-001 -1.0813027e+000 -1.5043126e-001 -2.5533105e-001  2.3263002e-001  6.7459558e-001  6.8049168e-001  3.4069536e-001  2.9206957e-001  3.9941764e-001  2.1968353e-001 -7.2813499e-002 -4.6755744e-001 -1.0047068e-001 -1.5319472e-001 -1.4888128e-001
 -1.2212587e+000 -1.9578345e-001 -2.2428537e+000  1.7415774e-001 -2.1040598e-001  2.2701766e-001 -7.2400663e-001 -4.4656766e-001 -2.3907578e-001  3.1801378e-001 -2.5100637e-001  1.1825136e+000  1.6761869e-001  3.9881739e-001  8.5049049e-002 -6.1710995e-002 -1.1352417e+000 -3.5087243e-001  8.6452393e-001 -4.6024790e-001  1.0204539e-001  2.4907071e-001 -7.9981698e-001  1.0201477e+000 -7.0149025e-001 -1.1093006e-001 -1.0816813e-001 -4.7904075e-001 -2.7652950e-001  1.4960669e-001  3.0933961e-001  5.1350746e-001 -1.6975420e-002  1.3203529e-001  5.4627883e-001 -4.2648874e-002  2.1315355e-001 -1.4311833e-001 -7.2576433e-001 -3.1786804e-001 -3.8979566e-001  2.2899747e-001  6.8173028e-002 -5.2442592e-001  1.5823680e-001  1.0304302e-001 -1.1952199e-001  5.1285951e-001  9.3807745e-001  3.2877458e-002  5.7602129e-001  5.8246280e-002  6.9544747e-001 -2.1761970e-001  4.9940584e-001  8.5178814e-002 -1.2043161e-001 -8.1432594e-001  3.1179874e-002 -4.8692305e-001  7.2076829e-001 -4.3965572e-001 -1.4952396e+000 -5.9854236e-001 -1.1177364e+000 -4.7964207e-001
  8.5626873e-001  8.1390000e-001  1.0882472e-001  2.1591917e-001  5.4965282e-001  2.0906107e+000 -4.6329618e-001  1.1610328e+000  9.3080853e-001  7.1722882e-001  1.3107118e+000  3.3449121e-001  5.5580191e-001  1.2157298e+000  6.5948224e-001  3.1902220e-001  1.5329754e-001  8.4610666e-001  8.1776359e-001  8.1803030e-001  1.4215378e+000  1.0990003e+000  3.5980767e-001  4.3717530e-001  1.0136832e-001  4.0481315e-001  9.9896603e-001  6.3467582e-001  5.7479275e-001  3.5673165e-001  6.2015036e-001  8.4520280e-001  1.1400391e+000  4.5038156e-001  1.6017437e-001 -2.6733385e-001  3.0210427e-001  5.4992220e-001  6.0743570e-001  7.1852390e-001  3.5158971e-001  5.1284176e-001 -5.3530391e-001  3.5749230e-001  1.9968804e-001 -1.0261853e-001  6.9533865e-001  6.6374897e-001  9.1717752e-001  3.0929337e-001  1.0802507e+000  4.3011568e-001  5.9107393e-001  2.1810839e-001  2.5467480e-001  7.2426519e-002 -3.3456414e-002  3.8224138e-001  5.3980390e-001 -3.7298093e-001  1.8406804e+000  3.1692891e-002 -1.3350277e+000 -6.8179797e-002  1.9455860e-001  3.7728814e-001
 -9.3169084e-002 -2.0445400e-001  2.1519915e-001  1.5628022e-002 -4.9459247e-001  8.7283091e-001 -8.7758508e-001  6.7685430e-001  2.3336858e-001  1.6069848e-001  7.9022516e-001  8.7055699e-001 -2.9835735e-001  5.8440950e-001  1.1357524e+000  6.8055289e-001  3.4347253e-001 -1.5409251e-001 -2.7263170e-001  7.1008552e-001  3.3101789e-001  1.7587828e-001 -2.4426394e-002 -1.1678476e-001  6.1531827e-002  5.6295044e-002 -1.0048997e+000 -1.3575974e+000 -1.9291660e+000  9.7261380e-002 -4.8667535e-001  4.4880086e-001 -2.7303401e-001  4.2685733e-001  2.2084755e-001 -9.2317614e-001 -2.0218472e-001 -1.4822956e+000 -1.2956414e+000 -1.3001531e+000 -1.2026233e-001 -2.0160399e-001 -6.5331514e-001 -1.0042900e+000 -4.5566553e-001  4.7790166e-001  6.5422955e-001 -2.1652856e-001  6.5713711e-002  3.6039109e-002  8.1265597e-001  4.5957865e-001  1.4076598e-001  9.0058063e-002 -4.4374231e-001 -2.7126695e-001 -5.7725750e-001  1.2640269e-001  2.9013054e-001 -1.1531027e+000  5.8940934e-001 -1.4505339e-001  4.0546962e-002 -1.5337836e+000 -1.8947513e-001 -1.5232900e-001
  9.5739491e-001  1.7795764e-002  4.1380031e-001  1.0035688e+000 -5.3817872e-002 -2.4256551e-001 -3.3957933e-001  3.7291664e-001  3.9306739e-001  4.3635141e-001  3.4609647e-001  3.6947496e-001  3.3232638e-001 -4.2906654e-001 -3.9569610e-001 -2.1044729e-001  4.6579671e-001  7.9269128e-003  2.5255163e-001  1.1560685e+000  4.6875845e-001 -1.8906734e-003  2.6613389e-001  9.4558800e-001  2.8013288e-001 -1.1191438e-001 -3.6220667e-001 -1.0258880e+000 -9.0823146e-001 -7.6032424e-001  1.6557346e-001  2.0687411e-001 -1.7342572e-001  4.1513511e-001 -2.0374413e-001 -5.3694311e-001 -3.8965102e-001 -9.0330132e-001 -4.7491067e-001 -3.1984077e-001  4.9788851e-001 -5.4246690e-001  4.0936830e-001 -6.4461563e-001 -1.1106103e-002  1.8959490e-001  2.5264459e-001 -8.8568382e-001 -3.9612486e-001  4.3962467e-001 -3.5096022e-001 -3.3588858e-002 -7.7845280e-001 -1.5438406e-001 -1.1177717e-001 -4.4440790e-001  1.2706346e-001  6.4048839e-001  1.1822158e-001 -1.2970277e-001 -1.2324734e+000  4.3873110e-001  1.2896775e+000 -7.5042164e-001  1.3567393e-001 -6.4207144e-001
  3.7185458e-001  1.7134749e-001 -4.4182759e-002  8.5273190e-001  8.5629446e-001 -4.2397711e-001  4.8074357e-001  1.4124189e+000  6.2550065e-001  6.6002085e-001  5.3635629e-001 -5.5990475e-001 -4.2614480e-003 -2.7768775e-001  1.8670056e-001  6.3660307e-003  8.7178143e-001  1.5363974e-001 -4.5656206e-002  9.0617766e-001  1.0819367e+000  8.4029444e-002  5.2782521e-001  8.0866537e-001  1.8795405e-001  4.8184695e-001 -7.1202020e-002  1.9030825e-001  2.4692979e-001 -1.6913946e-001  1.4990978e-001  9.1615038e-001 -3.1250644e-001  1.6792815e-001  4.9422376e-001  5.1391144e-002 -4.3157787e-001  1.8747469e-001 -1.1704709e-001 -6.5548592e-002  3.3649920e-001  1.2212507e-001  9.1655786e-001  1.2826972e+000  1.7019123e-001 -4.3613933e-001  3.5636969e-001 -3.1201054e-002 -1.9411869e-001  5.1233070e-001  2.5703547e-001  3.2662013e-001 -1.3618671e-001 -2.9320963e-001  2.2689110e-001 -1.6423516e-001  7.7044408e-001  2.0197063e-002  1.2689836e+000  4.8150455e-001  5.1926129e-002  3.9803846e-001 -3.0815883e-001 -4.9416525e-001 -2.1858049e-002  9.8485981e-001
 -9.6903529e-001  3.5476223e-001  4.8207691e-001  1.5012904e+000  1.1870399e+000 -1.2485554e+000  1.0765170e+000  5.4092435e-001  9.1290396e-001  5.7917690e-001  1.8530697e-001 -2.0842676e-001  7.5445456e-001 -2.8466265e-001 -4.5203473e-001 -3.7384400e-001  5.1615737e-001  1.2664207e-001 -3.8785662e-001  3.0597046e-001  6.5349659e-001  2.6718673e-001 -7.2660042e-002 -1.5824722e-002  2.6574509e-001 -2.1219885e-001  8.7929850e-001  7.7587892e-001  6.0425597e-001  2.5173292e-002  3.7088855e-001  7.0487561e-001  3.3685226e-001  7.8488669e-001  1.7489780e-001  5.5513501e-001  4.0820174e-001  2.9245564e-001  5.3058892e-001  1.0371467e+000  7.5293562e-001  2.1773579e-001 -1.1165384e-001  4.9345196e-001  4.9158605e-001 -4.8701712e-001  2.0745178e-001  4.6223021e-001  2.3260887e-001  6.0579244e-001 -1.9838236e-001 -6.8575012e-002  6.4670119e-002 -2.8089305e-001 -1.4963370e-001  1.2169582e-001  4.4352436e-001  2.8000531e-001  6.4358242e-001  5.3424723e-001  1.5368170e-001  4.7517478e-001  7.0599081e-002 -6.3293463e-001  9.0801887e-001 -1.2402927e-001
  1.2527174e+000  1.2939124e+000  2.0740970e+000  3.5354297e-001  8.7085416e-001 -6.7713626e-001  1.1742808e+000  8.8755839e-001  1.1913633e+000  1.2362868e+000  6.9038282e-001  1.7805483e-001  7.6854800e-001  2.3926667e-002 -1.1448438e-001 -5.0129552e-001  1.2838999e+000  9.6109368e-001  1.5625189e-002  4.2962033e-001  5.4080243e-001 -3.4564533e-001  8.3440287e-001  2.0248503e-002  3.6567786e-001 -5.4036817e-001  3.5149928e-001  1.0163633e-002  4.4606202e-001 -1.6276767e-001  7.0952917e-001  6.7391664e-001  8.5416052e-001  7.4696177e-001  4.4552225e-001  1.7239058e-001 -4.1161513e-001  8.8982094e-001  2.4567172e-001  1.4048591e-001  2.9292379e-003  2.3532003e-001 -2.5069951e-001  6.3499738e-001  6.8704592e-001  8.4322367e-002  7.8962469e-001 -6.8848846e-002 -4.6462409e-002  5.9283261e-001 -2.0636799e-001  2.0753706e-001  2.4977001e-001  1.2064802e-001  5.6490966e-001  6.8958122e-001  1.2294640e+000 -3.1453860e-002  1.0411827e+000  1.2257879e+000  3.5236896e-002  5.7453005e-001 -2.4210890e-001  4.7775147e-001  2.1611362e-001  1.3365625e+000
  3.2098885e-001  2.4736822e-001  1.6303597e+000 -1.6467944e+000  4.3096526e-001 -3.7891472e-001  9.6498688e-001  5.6888177e-001  8.6301798e-001  1.1023681e+000  2.2316055e-001  1.7876639e-001  6.5400977e-001 -4.7380972e-002 -4.4883545e-001 -1.3316438e+000  2.7327722e-001 -9.8694592e-002 -3.9817252e-001 -4.3111055e-001 -5.0885452e-001 -3.0386399e-001 -7.5283086e-005 -5.0536618e-001  8.3807172e-002 -4.0730109e-001 -7.9172113e-001 -7.1116888e-001 -2.1284723e-001  5.6979810e-002  7.8957606e-002  3.0798109e-002  4.5673347e-001 -2.9501026e-002 -1.3705886e-002 -2.0159261e-002 -5.1649103e-002 -1.0567455e+000 -1.0209093e+000 -5.1730424e-001 -3.2035451e-001  1.0269967e-001 -1.5276337e-001 -5.8281408e-001  2.8247027e-001 -8.8602638e-001  2.1157110e-001 -1.3791807e-001 -2.8896630e-001  7.3353057e-001 -6.9066658e-001 -2.7711166e-001 -1.0663268e-001  4.0380856e-001  2.1439414e-001  1.0069386e+000  1.1253391e+000 -1.5800010e-001  1.5173978e-001  2.9765739e-001 -2.8968460e-001 -1.5626071e-001 -1.2029551e+000  2.1301217e-001  1.0338140e-001  3.0622432e-001
 -5.8616259e-001 -2.5867265e-001  1.5765344e+000 -2.1829274e+000  7.1051002e-002 -4.7192653e-001  8.8258700e-001  1.3923652e+000  2.4069843e-001  6.7373959e-001  4.6584970e-001 -7.8262155e-001 -9.1299550e-002 -6.8830802e-001 -3.0595830e-001 -6.8786437e-001  8.1370553e-001  5.0447039e-001  3.4423487e-002 -4.7376109e-001 -8.3369028e-002 -4.4901211e-001 -6.6702836e-001 -7.5669848e-001 -2.0643563e-001 -8.4822129e-001 -5.0962076e-002 -2.4808282e-001 -1.2857129e-001  4.1553382e-001 -7.7159796e-002  2.1806162e-001 -3.5226005e-001 -4.0218222e-001 -1.0494569e-001 -1.6068291e-001 -1.9319897e-002 -5.5492996e-001  9.3686044e-001  8.6763605e-002 -4.8107903e-001 -3.8350764e-001 -1.1932475e+000 -6.9821237e-001 -1.6581515e-002  1.8563781e-001  6.3871222e-001 -1.7169118e-001 -1.5430411e-001 -3.9386908e-001 -6.0078221e-001 -3.2878502e-001  3.0172371e-002  2.6440216e-001  1.2808594e-001  3.8989444e-001  5.8237163e-001  9.5161256e-002  6.9090417e-001  2.7889421e-001 -4.8727479e-001 -3.5241803e-001 -1.4398509e+000  2.0065250e+000 -2.8663466e-001  4.9531458e-002
 -1.2995013e+000 -2.2974437e-001 -3.9931739e-001 -2.3641143e+000 -5.8283997e-002 -5.6502753e-001  1.6496476e-001  9.0251730e-002  3.5356521e-002 -4.4701879e-001  2.4091767e-001 -2.9286900e-001 -3.3250285e-002 -2.0485369e-001 -4.4881922e-001 -4.3513385e-001 -5.3689693e-002  5.9965985e-001  7.4804326e-001 -9.2939852e-001 -2.3617299e-001 -6.8724661e-001 -4.0594060e-001 -1.4684080e+000 -2.8644387e-001 -4.5148370e-001  2.6040475e-001  3.5873841e-001  4.2387280e-001 -1.9190817e-001 -6.3101908e-001 -2.0070388e-001 -7.0418125e-001 -7.9976652e-001 -6.6342344e-001 -8.5971864e-001 -1.1256723e+000 -3.3281223e-001  3.6034696e-001 -6.4273533e-003 -4.1923268e-001 -3.8569994e-001 -5.6798233e-001  2.8428683e-001 -6.5619723e-001 -6.8021792e-001 -2.9121463e-001 -2.3470526e-001  5.0422934e-002 -6.5211403e-001 -1.7759725e-001 -7.6161534e-002 -4.5323991e-001 -9.9801152e-001 -2.5481886e-001  1.9016729e-001  4.3365841e-002 -5.7509707e-001 -2.4260589e-001 -1.0936222e+000 -9.5832787e-001 -2.1091490e-001 -1.6731785e+000 -1.0081725e+000  1.3792839e-001 -5.0343393e-001
 -7.7074482e-001 -4.8528448e-001  6.3601481e-003 -1.7028502e-001 -2.8379540e-002 -6.3816142e-001  6.2745200e-001  2.3288878e-001  1.6383364e-001 -3.0800581e-001  7.5526804e-001 -9.7863877e-002 -6.5577174e-003 -6.9471631e-001  3.7897254e-002 -3.1313095e-001  6.5112031e-001  1.3489758e+000  6.7394576e-001  4.1139752e-001  2.4308257e-001 -2.1685500e-001  5.7266682e-001 -8.6099084e-001 -2.7113714e-002 -9.8541387e-001 -4.2726458e-001 -2.4387850e-001  1.2076265e-001 -2.4312673e-001 -5.4827406e-001 -8.1747830e-001  1.8017565e-001  3.5046838e-001 -9.5462278e-001 -5.9478113e-001  3.8067251e-001 -6.2212515e-001 -6.5352838e-001 -6.2707990e-001 -3.2186450e-001 -3.9408742e-001  9.2195610e-002  5.8531999e-001  1.7557432e-001  2.1678817e-001 -2.5365720e-001 -4.3873961e-001 -5.9116181e-001  1.5058412e-001 -5.0392329e-001 -3.5657181e-001 -6.1651102e-001 -6.4350536e-001 -2.5743055e-001 -1.6790508e-001  6.4499051e-002 -5.0504388e-001 -5.8216597e-001 -1.9438539e-001 -5.1206191e-001 -2.7589362e-001  3.1939414e-001 -2.6985947e-001  9.5972426e-002  4.3416756e-001
 -4.4627452e-001  5.9126775e-001  4.2538741e-002 -1.0867111e+000  2.7188750e-001 -2.7307500e-001  2.8177125e-001  4.7143538e-001  1.7347128e-001  1.4899296e-001  1.0371842e+000 -3.5327798e-002  6.2903357e-002 -2.7226333e-001  4.5574057e-001 -4.1287667e-001  3.7771868e-001  6.0027228e-001 -8.1260706e-001  9.7193679e-002  6.0106173e-001 -3.2045754e-001  1.4560747e+000  5.6910539e-002  3.9013304e-001 -3.6209141e-001 -1.4648065e+000 -5.7948454e-001 -1.5182771e-002 -1.3864090e-001 -7.6289609e-001 -3.5721118e-001 -1.1227410e-001  2.7154922e-001 -3.0715146e-001  5.1545998e-002 -1.4562713e-001 -9.2001554e-001 -8.7233185e-001 -1.3011942e+000 -1.1447804e-001 -2.8281927e-001  3.7348159e-001  7.0634620e-001 -3.2766401e-001 -4.7234236e-001 -3.1675753e-001 -1.2564078e+000 -1.2065598e+000 -3.9506960e-001 -6.3478238e-001  5.3075892e-001 -5.0799197e-001 -6.7885678e-002 -3.5071227e-001  4.7965361e-001 -1.4342431e-001 -5.4742177e-001 -3.1212076e-001 -1.0169343e+000 -7.6977006e-002 -8.5460057e-001 -1.9829078e-001 -8.4369125e-001  7.8920822e-001  6.8940552e-002
  1.6591401e+000  8.0565653e-001 -1.9973041e-001  3.8882651e-001  4.0064694e-001  5.1283031e-001  8.7559815e-001  5.6035561e-001  1.6009392e-001  5.9575825e-001  5.0707126e-001 -3.3907533e-001 -2.1623866e-001 -3.5074689e-001  6.6797733e-001  1.8339564e-001  5.6041031e-001  4.4369533e-001 -1.3275185e+000  1.1417103e+000  4.8411253e-001 -3.9503154e-001  8.8423201e-001  2.5667404e-001  1.6132503e-001 -5.3293603e-001  1.5501325e-001 -1.7140290e-001  1.0558907e-001 -1.2743596e-001  1.6018996e-001  6.1843885e-001  9.8006557e-001  2.5358469e-001  2.9426304e-001  2.9320246e-001  3.4980573e-001 -3.8414973e-001 -1.6635672e-001  1.9713899e-001 -8.4312004e-001  3.4128441e-002  1.0673145e+000  1.8634996e-001  4.5585116e-001  3.4059611e-001  2.9571438e-001 -1.0539441e+000 -8.1737683e-001 -2.1140898e-001 -7.6435028e-002  7.6706707e-001 -7.0506142e-001  6.9259233e-002 -1.0702345e+000 -7.6207081e-002  9.4428377e-002  2.3744270e-001  6.9802527e-002 -4.4013849e-001 -1.1270772e+000 -2.9637898e-001  1.2113210e+000  7.0143620e-001  3.8924635e-001 -3.9343321e-001
  6.6753594e-001 -3.1747710e-001 -1.2834188e+000 -5.8470732e-001  7.5764007e-001  5.2162450e-001  5.0651542e-001  8.5792232e-001  5.3753026e-001  1.1429381e-001 -5.0331326e-002 -3.9876670e-001  5.2325242e-002 -1.4631339e-001  8.9265025e-001  9.6012137e-001  5.3157216e-001 -3.4653703e-001 -2.2847270e-001  3.5861469e-001 -6.3768169e-001 -7.0185156e-003  3.4659990e-001 -2.8972033e-001 -3.1311415e-002 -2.9461691e-001  1.3983063e+000  1.1870375e+000  9.0918438e-001  1.0482384e+000  5.2255205e-002  1.0246519e+000  2.8217805e-001 -1.4093582e-001  9.5880105e-001  3.2305545e-001  8.3588225e-001  7.6599500e-001  9.6984614e-001  4.8795386e-001 -4.8038360e-002  3.9481220e-001 -3.4158712e-001  1.1496165e+000  1.3720153e-001 -8.4015930e-001  5.3390761e-001 -1.3844205e-001 -4.6281076e-001 -8.6177793e-001  9.3069942e-001  1.3052881e+000 -6.5171479e-002 -2.7872038e-001 -8.1257142e-001 -1.7144603e-001  4.5933992e-001  2.3633428e-001  6.2325179e-001 -5.7300918e-001  4.4935063e-001  2.0296710e-001 -4.2288181e-002 -2.6289916e-001  1.0918734e+000 -4.5660297e-001
  6.0203559e-002  5.6196073e-001 -6.7962549e-001  1.0602562e+000  7.9592227e-001 -3.1192045e-003  1.4564625e-001  6.0108510e-002  6.0895899e-001 -3.0372817e-001 -4.8122071e-001 -2.1668125e-001  7.0519425e-001  2.6711010e-001 -2.8759083e-001  8.1671152e-002 -1.2002084e-001 -4.2186605e-001 -1.2657129e-001  9.9563038e-002 -1.0379159e+000 -3.3533012e-001 -2.9825511e-002 -5.7924993e-001 -2.3952586e-001 -5.0706265e-001  1.5691574e+000  1.8599277e+000  1.2650706e+000 -1.6857222e-001 -3.3626471e-001  3.6282215e-001 -2.6471785e-001 -3.0311424e-001 -1.2967330e-002  4.3631788e-001 -1.4355297e-001  1.4951644e+000  1.3017036e+000  1.3259342e+000 -1.3816412e-001  1.9009857e-001  3.6774918e-001  1.0103511e+000  3.6610723e-001  2.1355762e-001  4.2865969e-001  7.6627053e-001  6.1882907e-001 -2.3445728e-001  3.3273712e-001  2.9522897e-002  3.6884009e-001 -3.4461798e-001  2.5192460e-001 -2.4268814e-001  3.7540146e-001 -3.0576956e-001  1.5838815e-001  3.2127349e-001 -2.8606283e-001  3.7525184e-001  7.3195834e-001  6.2215474e-001  4.7563275e-001  4.4958057e-001
  2.4777479e-001  8.7455379e-001  2.0008182e-001 -5.8988299e-001  8.5770157e-001 -3.4456096e-001 -8.5758319e-002 -2.4511881e-001  6.0768587e-001 -3.1736368e-001 -3.3735546e-001  1.3836951e-001  3.7692825e-001 -2.3022733e-001 -3.3543640e-001 -6.8257629e-001 -1.8970998e-001  2.0015432e-001 -4.8546856e-003 -1.0488758e-001  1.7721972e-001  2.1584853e-001  2.7227840e-001  9.1523916e-002  4.8312863e-002 -1.2861930e-001  9.9375506e-001  8.9404374e-001  4.7342149e-001  3.8633732e-002 -3.8007148e-001 -2.7023966e-001  4.4981343e-001  1.2681097e-002  1.3716672e-001  1.4598558e-001  3.7020734e-001  5.6645648e-001  7.9590149e-001  1.0167152e+000 -4.4858766e-001 -1.0984012e-002  9.2519136e-001 -5.4404946e-001  1.8691306e-001 -5.9132596e-001  6.1931269e-001 -6.9694680e-001 -6.8060266e-002 -1.4468689e-001 -9.1003140e-002 -3.5047113e-001 -3.5981331e-001 -5.7847451e-001 -6.7710500e-002 -2.6541595e-001 -6.2349935e-002 -2.7622081e-001  3.1778474e-001  8.0982494e-001 -3.4470133e-001  1.2252279e-001 -1.0145757e+000 -5.3472256e-001  5.6774856e-001 -1.8345136e-001
 -1.0236736e+000  3.3705178e-001 -2.0843798e-001  7.6274195e-001  1.1159576e+000  5.9091860e-001  6.1882702e-001  1.3565649e-001  6.5936340e-001  6.5313780e-002 -1.6993418e-001  5.5025011e-001  7.9515136e-001  2.7627083e-001 -2.8199314e-001 -3.6476849e-001  1.6569722e-003 -1.4160500e-001  4.5627790e-002  1.8326921e-001 -4.2098997e-002  4.3553737e-002  3.5567425e-001  4.7563374e-001  4.2481930e-001  2.3648010e-001  1.2418695e+000  8.6727999e-001  3.2438198e-001  2.4312077e-001  8.0597949e-002  1.0855447e-001  3.7038580e-001  2.0467930e-001  3.0352866e-001  5.6661570e-002  2.1431943e-001  8.9487582e-001  8.1382878e-001  1.1872744e+000 -2.9837209e-001  3.9488732e-001  7.8796991e-001 -3.1333450e-002  5.8792727e-001  1.0869709e+000  8.7572409e-001  4.7350010e-001  6.5597182e-001  1.4557430e-001  2.2519940e-002 -1.2575601e-001  8.0756311e-002  1.2855093e-001  1.3971007e-001  4.9376635e-002  1.7550695e-001 -3.4605138e-001  1.1891223e-001  7.0266650e-001  8.3926412e-001 -8.8859884e-003  3.9147225e-002  8.9873892e-002 -7.5810500e-002  2.6973524e-001
 -4.5709512e-001  2.7886814e-001 -4.7856790e-001 -6.3463461e-001  9.7350837e-001  6.4387799e-001  3.2317033e-001  5.1703501e-001  5.4890736e-001  1.0566595e-001 -1.0301062e-001 -6.0166300e-002  2.8554204e-001  1.2871115e-001 -3.6335425e-001  7.9233782e-002 -3.0818670e-001  9.0653676e-002 -4.5049942e-002 -1.8356582e-001 -1.9423272e-002  7.8437950e-002 -8.4963880e-003 -1.2946200e-001  3.8653347e-001 -4.4427039e-001  7.5170185e-002 -5.1853977e-001  4.9364588e-002  2.8754843e-001  2.6329634e-001  3.8280868e-001  1.6183151e-001 -2.6255358e-001  4.0100144e-001 -1.0088202e-001  8.1137680e-001 -4.4826970e-001 -3.3207589e-001 -1.4841719e-001 -2.6484910e-001  4.0070499e-001  2.2213984e-002 -1.9964606e-001  4.3070501e-002 -3.4109181e-001  4.2443504e-001 -5.5953255e-001 -3.5006155e-001 -5.2907713e-002  1.1067144e-001  1.9763257e-001  1.5191542e-001 -2.1077564e-001 -3.3893438e-002  6.5154119e-002  6.0029599e-001 -3.4134805e-001  2.1283434e-001  3.2978010e-001  9.6190055e-001  1.5857047e-001 -8.7030166e-001 -4.2560439e-001 -3.6728039e-001  6.5645309e-001
  4.5228169e-001  5.6998845e-001 -7.4740871e-004 -1.1105183e-001  2.3405190e-001  5.6106350e-001  2.9330141e-001  5.6382467e-001  5.3382421e-001  2.5520830e-001 -2.3956878e-001  2.5306381e-001  3.3144770e-001  3.5382402e-002  6.4128309e-002  2.2362118e-001  3.9356783e-001  5.5983367e-001  2.6580453e-001  1.7101217e-001 -1.1422636e-001  3.7640063e-002  2.8822209e-001 -9.1250411e-002 -3.4050205e-001 -7.6680111e-001  1.1273571e-002 -4.7121663e-001  1.2956226e-001  3.8304699e-001  2.8563552e-001  5.9614756e-001 -8.4368307e-001  4.0401627e-001  4.7772816e-002  4.2255071e-001  1.9292630e-001  1.2375437e-002 -1.4230823e-001  1.8322271e-001 -7.7183849e-001 -5.7951838e-001 -2.0889985e-001  1.0840366e-001 -5.9286643e-002  8.1633310e-003 -6.0317563e-002 -9.4545401e-001  3.1718139e-001  1.9906365e-001  4.4200199e-001  3.8075495e-001  2.1334448e-002  4.2626287e-002  1.6350455e-001 -3.2048958e-001  1.4759522e-001  2.4496514e-001  4.7603631e-001  5.3369383e-001  1.0849392e+000  1.0434149e-001 -4.5370463e-001  6.7406005e-001  8.2582980e-002  5.8272157e-002
  8.7202125e-001  6.8356311e-001 -4.7279226e-001 -3.7017640e-001  1.4837897e-001  9.5692394e-002 -1.1876493e-001  1.9848377e-001 -1.1619852e-001 -2.9861702e-001  3.8544230e-001  9.2635952e-001  1.8570798e-001  4.1762237e-001 -2.2229584e-001 -3.2544687e-001 -6.2552745e-001 -4.1863219e-001 -1.3489944e-001 -6.4141776e-003 -5.0155891e-001 -3.2875433e-001 -3.3712068e-001 -2.6085650e-001 -5.0292734e-001 -6.4337249e-001  5.3626083e-002  3.8702433e-001  4.8508290e-001 -6.9565851e-002  5.7972842e-001  4.0596213e-001  4.1785403e-001  4.4503616e-001  3.4397702e-003  4.7120051e-001  1.9154052e-001  5.0360608e-001  9.6257239e-001  2.7005581e-001  1.0726853e-001 -6.1773928e-001 -2.7841168e-002 -3.4242727e-001  7.8956487e-002  1.7437934e-001  4.9907409e-001 -3.1101613e-001 -2.6270008e-001 -3.7915723e-001  5.9805543e-001  5.8848777e-001 -3.4713783e-001 -3.9468489e-001  6.7322381e-002 -6.1471825e-002 -8.4945443e-002 -3.4402065e-001  2.6697491e-001  9.9371093e-002  7.3165440e-001  3.2476105e-002 -3.3836555e-001 -1.9739719e-001  6.5818725e-001  7.6636561e-001
  1.8162890e-002 -5.2580647e-001  1.1293962e+000 -6.8753270e-001  4.5248003e-002  4.6817873e-001  2.5311342e-002 -8.4498402e-001 -3.7019276e-001 -2.6452337e-001  1.2993086e-001 -2.6304411e-001  2.5041881e-001  3.0586896e-001 -2.3149372e-001  1.3767239e-001 -1.2184493e+000 -9.8762251e-001 -5.3763402e-001 -1.3060138e+000 -1.8042058e-001 -1.9123161e-001 -4.1765163e-001 -5.4070241e-001 -5.8209842e-001 -4.1827274e-001  6.3250120e-001  7.1933122e-001  7.7682816e-001  5.7667093e-001 -5.1980110e-001 -4.8564696e-001  2.8330254e-001  3.5643970e-001 -2.7289352e-001 -9.2835748e-002  5.9252520e-001  4.1643003e-001  1.1107209e+000  5.7194003e-001 -7.2049103e-002 -6.8849995e-001 -7.4942804e-001 -6.9230610e-001 -4.1114778e-001 -4.0872320e-001 -2.7021853e-001 -2.9129209e-002 -9.4109200e-001 -1.0463540e+000  1.9035220e-001  1.3555498e-001  3.1228675e-001 -7.0551147e-002 -5.8984285e-002  6.9169837e-002 -4.2952492e-001 -8.7269656e-001 -3.9316648e-001 -2.1226215e-001 -4.9960276e-001  9.7674031e-002 -5.5102875e-001 -5.3721715e-001  5.6377747e-001 -5.4990031e-001
 -1.5389140e+000 -9.4691528e-002 -1.2071534e+000  1.7653546e-001 -5.8538196e-001 -5.6711794e-001 -2.0275023e-001 -1.0887114e+000 -6.8653379e-002 -1.1694804e+000 -6.3730539e-001 -9.8649303e-001  1.7958817e-001 -4.3562675e-001 -5.9596110e-001 -4.4294319e-001 -1.4983370e+000 -9.1583473e-001 -6.0296191e-001 -1.0140935e+000  9.8932361e-002 -6.0236485e-001 -1.1266069e+000 -8.0700667e-001 -8.0112730e-001 -4.1682404e-001 -3.9792376e-001 -3.8635172e-001  2.2484424e-001 -2.2975999e-001 -5.7534647e-001 -7.2453751e-001 -1.2508203e+000 -2.0000651e-001 -3.4463813e-001  1.8236269e-002  2.9897286e-001  1.5797051e-001  1.3736063e-001 -1.4580258e-001 -5.5646101e-001 -3.9924955e-001 -1.0808449e+000 -3.5693414e-001 -1.9491037e-001  9.7313826e-001 -3.5180792e-001  3.1257172e-001 -3.4277176e-001 -9.5878995e-001  1.8089624e-001  1.5404246e-002  8.3246005e-002 -5.7952677e-001  3.9124074e-001  1.2484977e-001 -4.5712798e-001 -1.1077824e+000 -9.2944224e-001 -3.8855012e-001  1.1703103e+000 -6.6043236e-001  1.3215910e-001 -2.1351301e+000 -1.0367426e+000 -5.3903353e-001
  3.0026715e-002  8.9394282e-001 -1.4039509e+000  5.5750042e-001  3.0069075e-002  4.1695523e-001  4.2187358e-001 -1.0432517e+000  7.9937658e-002 -7.5588856e-001 -1.0571811e+000  7.2319586e-001  6.3288803e-001 -8.2804439e-002 -6.9431648e-001 -1.7066674e-003 -1.2000677e+000 -6.8035033e-001 -1.9434336e-002 -8.8192908e-001 -9.3341688e-001 -1.4303891e-001  5.7429570e-001 -5.3459392e-001 -6.6939555e-002 -6.9608094e-001  3.1146531e-001 -1.0853392e-001  1.8426241e-001 -3.9386530e-001 -3.6480947e-001  3.1526244e-001 -7.7938242e-001  4.9255790e-001  2.2927068e-001 -1.0383796e-001  5.5070326e-001  6.1830759e-001 -2.5227474e-001  1.1531589e-002 -5.3559540e-001  3.0391002e-001 -8.0829570e-001  4.2967472e-001  1.3909361e-001  4.7589109e-002 -1.1862867e-001 -3.6586456e-001 -6.0224617e-001 -1.0158315e+000  5.3128620e-001  6.9210421e-002 -1.2591104e-001 -6.6003567e-001 -1.4120606e-001 -7.8088836e-002 -4.9632240e-001 -1.0087672e+000 -1.0967347e+000 -3.2532111e-001 -9.4174417e-001 -3.3830828e-001  1.2127215e-001 -9.4852939e-001 -1.7561752e-001 -2.1099560e-001
 -1.0049848e+000  6.0904760e-001  1.4666947e+000  5.7564569e-001  2.3992764e-001  6.3582919e-001  9.9475016e-002 -1.1191655e+000  2.1875058e-001 -6.8222533e-001 -4.3173066e-001 -8.6583518e-002  3.2418325e-001  3.3195743e-002 -3.4845414e-001  1.6519736e-001 -9.9810547e-001 -2.2184453e-001 -3.8396206e-001 -6.9503261e-001 -8.4514897e-001 -8.4051059e-001  2.3824397e-001 -1.2496723e+000 -4.6225918e-001 -1.5864082e-001 -2.5958413e-001 -7.4308556e-001 -4.0945783e-001 -2.9061046e-001 -2.4865473e-001 -3.4076672e-001  9.7086676e-002  3.4287143e-001 -7.2218063e-001 -3.9959165e-001 -2.8996467e-001  1.4537637e-001 -4.2899562e-001  1.8358199e-001 -5.2782702e-001  1.4901641e-002 -1.2669663e+000 -1.7458710e-001  4.9745421e-001  1.3483725e-001  3.3599539e-001 -2.0488366e-002  1.4951821e-001  4.2453519e-001  3.4538876e-001  3.2556554e-001  4.8819149e-001 -9.2734021e-001  5.7452981e-001 -1.5093188e-002 -3.1753288e-001 -4.8509753e-001 -4.9387272e-001  1.1867823e-002  9.4453820e-001  2.7308590e-001 -1.0693047e+000 -1.3392106e-001 -8.9686473e-001 -5.1723495e-001
  3.7872716e-001  1.8898513e-001  9.8067305e-001  2.5795895e-001  1.2657934e+000 -4.2832891e-001  4.9172951e-001 -4.3590499e-001  2.2231351e-001 -3.8435843e-001 -8.0386697e-001 -6.4505480e-001  1.3278936e-001 -1.2281816e+000 -5.4612552e-001  1.4433350e-001 -4.0911720e-001 -6.9107924e-001 -8.1548334e-001 -3.6326082e-001 -2.7089501e-001 -4.9478416e-001 -4.1029846e-001 -8.7631440e-001 -1.6366144e-002 -6.1346425e-002  8.4474752e-001 -2.1372766e-001  1.4021372e-001  1.1625288e-001  9.3987806e-002 -1.4592220e-001  3.6745978e-001 -4.1790394e-001 -8.8282059e-002 -2.3553004e-001  4.7746229e-001  6.2703840e-001  5.0081030e-001  1.1326703e+000  3.1894296e-001  6.8817410e-002 -6.5736115e-001 -3.9143845e-001  3.3681366e-001 -5.0737425e-001  6.3011372e-002 -1.8205195e-002 -1.7853447e-001  4.1629323e-002  2.6606511e-001 -9.0930093e-002 -7.9047275e-001 -5.6914114e-001 -8.9735256e-001 -2.3401291e-001  2.8407867e-001 -6.6641088e-001 -1.8121794e-001  5.9716620e-001 -2.6396267e-001  9.8503138e-001 -5.7763476e-001 -2.1074399e-001  7.2237096e-001 -9.7712382e-002
 -3.4427217e-001  4.8835428e-001 -3.3436299e-001 -1.0054648e+000  1.2849561e+000 -3.7807558e-001  7.9064754e-001  3.2825397e-001  3.6289644e-001  8.7539279e-002 -1.6098644e-001 -1.7558779e-002 -7.0114747e-002 -6.9642610e-001 -2.4397291e-001 -6.4968573e-001 -3.7803429e-002  4.2368023e-001  2.9374131e-001 -2.7827718e-001 -6.8190862e-001 -3.7762416e-001 -1.3120567e-001 -5.9189640e-001 -1.0105022e-001 -1.1981516e-002  1.5421143e+000  2.0941158e+000  2.0958307e+000 -4.2541601e-001 -4.8846451e-001 -4.9872350e-002 -5.1109381e-001 -9.5522006e-001 -5.5615900e-002 -2.3032007e-001 -1.1007826e-001  2.1233701e+000  2.1669530e+000  1.5304957e+000 -8.3027968e-001 -1.0396074e-001 -4.6154980e-001 -5.9922554e-002 -1.4894965e-001 -6.4023276e-001  1.3183495e-002 -2.4530855e-002  4.1862962e-001  1.5194571e-002  1.2512269e-001 -4.0535591e-001 -5.4968654e-001 -4.6596227e-001 -5.6243338e-001 -7.3201764e-001  2.9482571e-001  7.5609576e-002  3.0383609e-001  1.1292282e+000 -6.3413090e-001  1.1633633e+000 -1.3699251e+000  3.8412966e-001  5.7290902e-001  1.1033094e+000
 -9.3772968e-001  1.0638623e-002 -1.4074794e-001  2.7085238e-001  8.9676472e-001 -9.9888783e-001  1.1302982e+000  7.9204170e-001  3.4512177e-001  6.2788286e-001  2.8799014e-001  5.7129226e-001 -1.4218968e-001  2.2485972e-001  1.0974656e-001 -2.5077724e-001  5.7042323e-001  8.1559138e-002 -7.0713532e-001 -3.1580785e-001 -4.9474677e-001  2.2089672e-001  1.2135042e-001 -7.4783416e-001  2.0173132e-001 -2.9578638e-001  8.9173310e-001  1.1409514e+000  1.7700717e+000  1.3967597e-001 -5.4901137e-001 -4.7910966e-001  2.0442943e-001  1.0465780e-002 -6.1632906e-002 -7.4998460e-001  4.3062631e-001  1.5112134e+000  1.3877222e+000  8.6720323e-001 -1.2136472e+000  1.9295301e-001  3.6232107e-001 -6.7610058e-002  2.9459022e-001  1.1137227e-002  2.0173101e-002 -1.0744940e+000 -6.2218647e-001  4.4550905e-002  2.8027568e-001  2.2280836e-001 -3.8088184e-001 -6.3009505e-001  2.2506269e-001 -3.9665659e-001  8.1415602e-001  2.3052998e-001  6.0910826e-001  1.6431532e+000 -1.7728296e-001  8.8222088e-001 -2.3555693e-001 -9.9469437e-001  2.6626212e-001  7.8242265e-001
 -1.8716110e+000  3.1167864e-001 -3.0838327e-001 -7.8142193e-001 -3.4428183e-002  8.4341023e-001  5.6348352e-001  4.2085430e-001  1.5722132e-001  3.3358915e-001 -4.6134457e-001 -3.4981504e-001  3.3830281e-001  3.0099073e-002 -2.0196064e-001 -6.9375855e-001 -6.0249159e-001 -8.5984918e-001 -1.6825920e+000 -6.0949289e-001 -1.8043148e+000 -1.1780839e+000  1.4643598e-001 -1.0358394e+000 -4.6203075e-001 -8.4982920e-001 -8.9212514e-001 -6.1354536e-001 -4.6970882e-001 -5.7247813e-001 -7.4880028e-001 -6.2684803e-001 -1.2552383e+000 -3.3822911e-001 -5.1634234e-001  1.3326827e-001  5.4842282e-002 -1.5163345e+000 -1.3570786e+000 -6.3039799e-001 -7.0211449e-001 -3.0888526e-001 -3.6877768e-001 -3.7711971e-001 -4.2788504e-001 -1.6687938e-001 -6.8401431e-001 -1.3116698e+000  3.0024070e-001 -1.1519851e-001 -2.1998501e-001  2.9052680e-001  1.4300019e-001 -2.6957174e-001  1.1341508e-001  3.6121395e-001  7.6267249e-001 -1.9137715e-001  3.5784584e-001  8.2092359e-001  8.0169760e-001  1.7125009e-001 -3.3343230e-001 -1.1806689e+000 -2.3403213e-002  2.0701863e-001
 -1.0465984e+000  3.6257308e-001 -3.6971259e-001 -8.4756513e-001 -3.1205806e-001  4.4330640e-001  5.8386510e-001  1.6897296e-001 -6.9700388e-003 -2.1744338e-003 -9.2307629e-001 -5.2440409e-001  9.9523302e-001  3.3065220e-001 -8.7444562e-001 -3.7989895e-001 -1.5838417e+000 -1.4362883e+000 -1.1943986e+000 -1.0439680e+000 -1.0744692e+000 -7.9198868e-001 -2.5460425e-001 -1.5521221e+000 -1.0142372e+000 -6.4064949e-001 -1.0570061e+000  3.9137664e-001 -8.2855414e-002 -3.9467439e-001 -6.3621501e-002 -1.4309206e-001  1.2763165e-001 -1.1910756e-001 -3.1440053e-001 -8.5345983e-002 -1.0695189e-001 -1.4409516e+000 -6.7274920e-001 -1.0592054e+000 -1.0914954e+000 -4.3179606e-001 -3.4174208e-001  1.2434397e-001 -8.6067738e-002  3.4068998e-001 -1.1956763e+000  3.7553685e-001 -6.9240551e-001  8.8963221e-002 -2.2496547e-001  1.3500842e-001  4.5655583e-001 -4.1726279e-003  5.0412736e-002  5.4900675e-001  6.3498950e-001 -2.2307625e-001  2.9781128e-001 -7.5798406e-001  5.2082713e-001 -6.4892319e-001 -2.3627272e-001  1.0949250e+000  7.4633498e-001  4.9267750e-001
 -7.4628449e-001 -9.5375477e-001 -2.4493982e-001 -5.6543230e-001 -5.5382082e-001 -1.0265347e+000 -2.0220861e-001 -5.8615900e-001 -2.2940869e-001 -1.2695524e+000 -1.1203485e+000 -5.1070762e-001  2.9589450e-001 -4.1894127e-001 -7.7495673e-001 -3.1019417e-001 -1.5305954e+000 -2.2843644e-001  1.5910619e-001 -1.3839173e+000 -1.1801678e+000 -7.9997357e-001 -9.4366548e-001 -8.3384244e-001 -7.2625942e-001 -8.0715960e-001 -2.0017665e-001  6.6337368e-001  5.5002086e-001 -7.0480856e-001 -2.9857404e-001 -7.2371157e-002 -1.9794819e-001  7.0613412e-001  1.9624955e-001 -1.6361625e-001  5.3867852e-002  5.3709057e-001  2.9508632e-001 -7.9326579e-001  2.8913948e-002 -1.7431696e-001 -3.8105079e-001 -8.0189200e-003  2.9462834e-001 -1.7284714e-001 -9.3676728e-001  4.2943587e-001 -5.6812253e-003 -7.8882056e-001 -8.6449413e-002 -8.6157083e-001 -3.9265843e-001 -6.7859659e-001 -5.0414859e-001  3.9808994e-001 -3.9605578e-001 -1.0016475e+000  4.0139938e-001 -8.8030807e-001 -1.0791550e+000 -1.3613121e+000 -2.1190340e-001 -3.8337160e-001 -2.1216807e-001 -4.0717394e-001
 -2.4289229e-001 -7.0252356e-001 -7.0987384e-001  9.7522751e-001 -5.4231917e-001 -8.5330234e-001 -1.1130724e-001 -8.1847672e-001 -5.4643980e-001 -6.7327337e-001  5.5845344e-002 -7.8189706e-001 -4.1764356e-001 -2.2431906e-001 -5.6599550e-001 -3.1190355e-001 -1.1527881e+000  9.5673508e-001 -2.6666698e-001 -5.9616036e-001  8.1213608e-002  2.7040933e-001 -5.4739698e-001  4.8913828e-001  1.2056109e-001  1.7986647e-001  3.4912477e-001  1.3564287e+000  1.2097048e+000 -3.8762507e-001  6.7439452e-001  3.5592250e-001  9.3690591e-001  4.8793427e-001 -6.2741664e-002  2.3970835e-001 -3.9129931e-001  6.8500223e-001  8.4624239e-001  1.8918096e-001 -3.0361234e-001 -3.4637328e-001 -1.7325896e-001  7.5715459e-002  3.3634231e-001  4.4879779e-001 -5.7759143e-001  7.9777104e-002 -2.7008850e-001 -7.0442969e-001  3.1424114e-002 -1.9438447e-001 -3.2901821e-001 -6.3631075e-001 -1.1376923e+000 -6.4695226e-002 -9.8568789e-001 -9.5513097e-001 -2.8893541e-001 -5.3918963e-001 -1.3315119e-001 -1.2166616e+000  9.1731088e-001 -8.5519936e-001 -8.3636434e-001 -7.1348467e-002
  2.0910207e-001 -6.8481918e-003  1.4051402e+000 -1.2778864e+000 -1.0394770e+000 -7.0761564e-001 -9.1187018e-001 -3.8108400e-001 -2.7023000e-001 -3.6559446e-001 -3.4615701e-001 -7.7202359e-002  2.0295396e-001  2.4459120e-001  1.8117554e-001  2.3330424e-001 -7.5168288e-001  3.7445422e-002  5.4828027e-001 -7.3215461e-001 -9.7052231e-002  4.8085853e-002  3.9864268e-001 -3.4415280e-002  4.9697329e-001 -3.1136830e-001 -1.9827207e-001  8.5010258e-002  3.1637112e-001  1.1501837e-001  2.1187675e-001  5.2920325e-001 -2.0610909e-001 -5.1526034e-001 -3.2245331e-001  9.2292050e-002 -3.2771162e-001 -7.2234705e-001 -6.6954381e-002 -9.3079617e-001  1.3790799e-001  1.1755983e-001  7.0037022e-001  5.5272276e-002  5.1963111e-001  2.9992372e-001 -5.4952520e-001 -3.7156380e-002 -9.6382845e-003  8.0848126e-002  2.4850953e-001 -3.6356465e-001  3.6319563e-001 -3.0130734e-001  7.4253823e-003  4.6344376e-001 -9.0288014e-001 -2.0658968e-001 -8.5864199e-001 -6.8215435e-001 -9.0186380e-001 -8.9502852e-001 -2.6188943e-001 -3.7589703e-001  4.8982816e-001  3.8744467e-001
 -1.5861290e+000  7.8592895e-001  2.0816584e-001  4.3904019e-001 -1.0127044e-001  8.4308619e-001 -2.9886357e-001 -1.3790538e-002 -6.4798417e-002 -5.7170605e-001  2.8686098e-002 -5.7525970e-002  2.0133698e-001  1.0356859e-002 -1.6890895e-001 -2.9905770e-001 -2.4018013e-001  3.0397371e-001  3.4758108e-001 -1.6274296e-001 -2.5390601e-002 -4.4572485e-001 -1.6522871e-001  4.0794393e-001  2.8177022e-001  5.3648694e-001  5.2025458e-001  2.6066056e-001  3.5086463e-001 -4.9679602e-001  6.6084536e-001  1.7501631e-002 -8.1326237e-002 -2.7641988e-001  9.4403332e-002  2.0165588e-001  1.2819682e-001  1.3601404e+000  6.6883609e-001  5.3979299e-001  3.4241071e-001  5.0269317e-001  8.4786408e-001 -1.6058784e-001  1.0067016e+000  7.2121333e-001  2.3526557e-001  3.8013571e-001  8.7196955e-001  2.4713615e-001  1.8827688e-001 -2.3725271e-001 -3.5378011e-002 -2.9133112e-002 -7.5507505e-001  1.5569191e-001 -6.6849355e-002 -4.8574864e-001 -1.6499411e-001 -1.0493860e-001  8.1892622e-001 -3.4971963e-001  1.0916448e+000  9.8519776e-001  4.5721899e-001  1.4245304e+000
 -5.2442042e-002  9.6223100e-001 -7.1140255e-002 -9.4553532e-001 -3.9790589e-001  9.5820131e-001 -5.7908261e-002 -1.4891834e+000 -5.7102691e-001 -8.2015885e-001 -3.0036297e-001 -1.0650347e-001  1.6209345e-001  1.9803248e-001 -2.9650531e-001 -2.4135602e-001 -5.5651252e-001 -1.9724911e-001  4.9091896e-001 -3.0904409e-001  3.3474885e-001  4.2887333e-001  1.5459092e+000 -2.0009747e-002  5.9634723e-002  3.4197001e-001 -1.9775407e-001 -7.7276755e-001  1.1841304e-001 -4.2334784e-001 -2.1152543e-001 -7.3365782e-001 -7.2863539e-001 -1.7696280e-001 -4.8708256e-001 -5.7453320e-001 -7.1248237e-001 -1.2376692e-001 -4.4804083e-001  8.6925029e-002  9.1317630e-001  5.2070292e-001  1.4703715e+000  1.1873531e+000  6.0127426e-001  3.1495846e-001  3.7284752e-001  1.0497086e+000  8.8429744e-001 -9.0615649e-002 -4.0130055e-001 -5.6636412e-001  4.4748051e-001 -2.4986616e-001  1.0178137e-001  7.5496405e-001 -3.9623989e-001 -6.1753881e-001 -1.0043045e+000 -1.3796306e+000  9.8431366e-001 -2.3101359e-001  2.6310303e-001 -8.0720384e-001  9.2740868e-001  6.2654020e-002
  7.3627726e-001 -1.3195634e-001  7.6450962e-001  4.8430318e-001 -3.8935914e-001 -4.3252692e-001 -1.6814207e-001 -5.5864418e-001  1.9059073e-001 -4.4995134e-001  2.9436912e-002  1.4534956e-001  7.3878098e-002  3.8701174e-001  7.4155407e-002  2.0085372e-001 -7.7594693e-001 -1.4655114e-001 -2.6851733e-001  2.0627637e-001  1.6600267e-001 -2.2802186e-002 -8.8920679e-001 -1.6368883e-001 -9.2299201e-002  1.4451913e-001  7.9162740e-002 -3.7866581e-002  5.7221605e-001 -1.2250189e-001  3.3010971e-001  7.8680715e-002  1.6616770e-002  8.6607829e-001  2.8460840e-001  6.2569458e-001 -1.0957240e-001  1.3087974e-001 -2.2161255e-001 -1.7382917e-001  1.5944596e-001  9.7860073e-002  8.8615945e-001 -2.8408549e-001  4.6549551e-001  6.3025457e-001  2.2113095e-001  6.6826610e-001  6.1868179e-001  1.0357690e-001  4.0262545e-001  3.9274220e-001  8.7171226e-001  3.4455465e-001  1.0408713e+000  4.9385520e-001 -2.6718508e-001  4.5074848e-001 -3.6532768e-001 -5.1783282e-001  4.9922704e-001 -3.1583789e-001  3.3485192e-001  7.3331864e-001 -3.0580712e-001  8.0786666e-001
 -5.2965369e-001  3.0624060e-001  7.5870256e-002 -9.1673033e-002  3.9420048e-002 -2.0396369e-001 -2.3361117e-001 -7.3095641e-002  3.7754091e-001  8.1205785e-002 -5.8385121e-001 -3.1226038e-001 -3.4346760e-003  2.4230565e-001  2.3594352e-002  5.7676319e-002 -2.5215516e-001  4.2786137e-001 -7.1791565e-001 -1.2322069e-001  2.7816685e-002 -4.4095656e-003  9.1615372e-002  2.4673898e-001 -5.9474879e-001 -4.0990620e-002  3.6053077e-001  1.1076083e+000  4.9635673e-001 -2.2346846e-001 -2.0756896e-001  3.2653658e-001 -2.5315435e-001  2.6172481e-001  1.3820544e-001  2.5398492e-001 -4.4537336e-001  1.4908909e-001 -1.4662742e-001 -6.2657160e-001 -9.8240423e-004 -2.3456357e-001 -7.7967118e-001 -6.9868337e-001  1.8977286e-001  9.4437829e-001  1.9712537e-001  9.2439197e-002  8.3111361e-001  2.3879119e-001  9.8276179e-001  9.0531796e-001  7.0378542e-001 -8.8930288e-002  4.6801556e-001  1.1301749e-001  1.5880311e-001  2.3544014e-001 -2.4727655e-002 -4.3249741e-002 -9.2125019e-001 -4.8602977e-001  7.8091004e-001 -4.7978996e-001 -6.1096017e-001  1.3223316e+000
 -2.4308019e-001 -1.3127299e-001  1.0245059e-001 -9.6838970e-001 -3.9358890e-001 -8.1725525e-001 -8.2016499e-001 -3.7841778e-001  2.3536398e-002  1.0096119e-001 -4.0830170e-001  2.8628695e-001 -4.5620972e-001 -5.4777206e-001  1.1368919e-001  6.6247232e-002 -7.7579365e-001 -9.0382640e-002  1.6385721e-001 -3.3668478e-001 -8.0565877e-001  2.3606499e-001  3.6844411e-001 -9.5585126e-001 -2.9256172e-001 -9.9277176e-002 -4.7770489e-001 -4.0432137e-003 -4.6893832e-003 -4.7265813e-001  6.7505285e-002  9.4988897e-002 -4.3509065e-001 -1.9523051e-001  2.4052742e-002 -1.1523267e-001  2.4806598e-001  1.1433089e-003 -3.1095821e-001 -5.9356365e-001 -2.1944733e-001 -9.5126641e-002 -6.4313329e-001  6.2779709e-001 -6.4175559e-002  3.2497769e-001 -1.5851865e-001 -7.8710799e-001  4.0783947e-001 -6.2743309e-002  3.8000081e-001  3.6023599e-001  2.3597613e-001 -2.1182136e-001  1.0443392e+000 -4.4286832e-002 -7.6357005e-002 -5.5072497e-002 -4.2495900e-001 -3.7865320e-001 -1.0655269e-001 -2.5257261e-001  4.7504799e-001  4.5613460e-001 -9.5197562e-001 -6.6292110e-001
 -2.8813672e+000 -3.9680276e-001 -2.5839437e+000 -1.7815662e+000 -8.6642766e-001 -1.3651501e+000 -5.8140276e-001 -6.3331937e-001 -5.1054262e-001 -9.6713390e-001 -4.6853064e-001  8.6483215e-001  2.0885558e-001  1.5017243e-001  2.0888273e-001 -7.1560056e-002 -6.9615195e-001 -2.9789312e-002 -5.5924321e-001 -1.1510395e+000 -2.6745520e-001 -1.8458588e-001  6.3680502e-001 -5.0368795e-001  7.7268958e-002  2.8133574e-001 -9.2307970e-001 -6.3327609e-001 -8.6803702e-001 -7.4860808e-002 -1.0800289e+000 -6.0020420e-001 -6.3132343e-001 -1.9113313e-001 -4.3554454e-001 -2.6985597e-001  2.3902519e-003 -5.7416534e-001 -1.2099183e+000  8.0172098e-002  5.5768485e-001 -7.8170596e-002 -6.5048225e-001  2.8524949e-002  4.5651989e-001  2.2429674e-001 -7.7348145e-001  5.0527570e-001  7.1313388e-001  4.3491799e-001  6.8611215e-002  4.0317989e-001  1.6046500e-003  3.0849502e-001 -7.1042988e-001 -5.0117247e-001 -2.5775850e-001  1.3449969e-001 -4.3570845e-001 -4.5465690e-001  2.9289332e-001 -3.9664953e-001  1.8453084e-001 -1.3074945e+000 -2.4524250e-001 -1.0287100e+000
 -2.0022561e+000 -1.1321847e+000 -2.6459069e+000 -1.4192847e+000 -1.3397445e+000 -2.9427225e-001 -6.7611094e-001 -1.6379279e+000 -1.4154889e+000 -1.4191360e+000 -1.0996191e+000 -7.8707867e-001 -5.2710300e-002 -2.2808563e-001 -1.9536894e-001 -3.2418719e-001 -7.8615508e-001 -5.0434022e-001 -9.7637685e-001 -9.7084384e-001 -6.9477889e-002 -3.3888215e-001 -3.0595562e-001  4.3124180e-001 -3.8522745e-001 -2.8989362e-001 -1.4433149e+000 -1.9847452e+000 -1.8870174e+000 -1.3007459e-001 -1.2403603e+000 -1.3091283e+000 -8.9961940e-001 -1.0759108e+000 -4.7421628e-001 -5.5758858e-001 -8.1139449e-001 -2.2573794e+000 -2.1084437e+000 -8.9482406e-001  5.0445190e-001 -1.4997454e-001  1.4421395e-001 -6.0047618e-001  1.3874458e-001  7.4440170e-001 -1.0361627e+000  4.2926468e-001 -2.0654631e-001 -1.1578283e-001 -5.8987742e-001 -6.2933651e-001 -7.0200298e-001 -3.4172315e-002 -1.0732889e+000 -4.1664367e-001 -7.5030976e-001 -3.9765731e-001 -8.8739002e-001 -1.1470303e+000 -1.1490447e+000 -5.0135075e-001  7.3644707e-001 -2.4878564e-001 -3.0251890e-001 -6.5417183e-002
  1.1695207e-001 -1.7906483e-001  3.9764667e-002 -1.8355654e-001 -7.8599634e-001 -1.6689064e+000 -2.6162980e-001 -5.9281423e-001 -4.9304434e-001 -3.8056980e-001 -2.9351519e-001 -1.2458047e+000 -6.3985021e-001 -2.7155204e-001 -4.8706949e-001 -1.6668111e-001 -3.3917819e-002 -3.3220623e-001  3.4321838e-002 -5.8724110e-002 -3.3875236e-001 -4.6311941e-002 -4.6316855e-001 -4.5882651e-001  4.6083299e-001  9.0910785e-002 -9.5640101e-001 -1.1124017e+000 -1.4534662e+000 -2.6601926e-002 -9.3103210e-001 -8.8699229e-001 -5.6482852e-001 -5.9375473e-001 -4.1445308e-001 -2.7363057e-001 -3.1112294e-001 -8.6491019e-001 -1.0294703e+000 -5.5288803e-001 -2.1918773e-001 -3.1915138e-002 -3.1267898e-001 -2.8261382e-001 -3.3777170e-002 -4.5228559e-002 -4.4939204e-001  3.3790037e-001 -4.0224906e-001  8.5318526e-001 -5.5914459e-001 -7.3088956e-001 -2.0284224e-001 -6.5084991e-002 -4.1168619e-001  5.5761040e-001 -4.2563336e-001 -4.9188591e-001 -5.6661242e-001 -5.4338498e-001 -3.5938712e-002 -3.9326258e-001  1.3322774e+000  1.1050144e+000 -1.2386666e+000 -2.6154000e-001
  7.1761473e-001 -7.3110981e-001  4.9473743e-001  7.3715509e-001 -4.5893145e-001  4.9327028e-002 -3.2224285e-002 -8.7094342e-001 -6.2432570e-001 -3.4937910e-001 -2.3284732e-001  3.4945923e-002 -1.0374762e+000 -2.9854352e-001 -3.0099889e-001  2.2085393e-001  8.1504190e-001 -3.8661008e-001 -1.5261152e-002 -2.1962690e-001 -3.4952144e-001  3.5467746e-001  1.2701830e-001 -8.4045859e-001  8.3376409e-001  5.9703969e-001 -7.3225542e-001 -9.0707214e-001 -1.3833384e+000  7.8676011e-001  1.0711946e-002 -5.7662712e-001 -2.2083384e-001  6.4890210e-002  9.6517328e-002 -1.1794052e-001  9.4270017e-001 -8.7816050e-001 -4.6114270e-001 -6.0330428e-001  2.5314094e-001  6.4108232e-001  1.1163803e+000 -5.5019928e-001 -7.7061448e-002 -1.3568745e+000 -4.4145915e-001 -8.9580982e-001 -3.3282189e-001  4.3877897e-001 -2.0780162e-001 -7.1452325e-002 -1.4084734e-002 -3.4272637e-002  4.9139385e-001 -1.9154090e-001 -3.1704022e-001 -1.6081671e-001 -8.7667471e-001 -3.3383014e-001 -4.8153178e-002 -1.9858870e-001  1.4364936e-001 -3.5216546e-001 -4.2024786e-001 -1.2317689e+000
  3.2486497e-002 -7.1071885e-001  1.0808707e+000  1.1587415e+000 -6.6869012e-001  1.6154146e+000 -5.5245052e-001 -4.0439306e-001  3.3108543e-002  2.5145464e-001  2.9442142e-001  5.1415865e-002 -4.1762067e-001  1.0882906e+000 -4.3320348e-001 -4.9190434e-001  5.5946679e-001 -3.2479354e-003  1.6113084e-001  6.5485118e-001  1.7364429e-001  5.6405730e-001 -3.7883644e-001  8.2042614e-001  6.7353758e-002  4.3223595e-001 -8.3200272e-001 -1.4262246e+000 -1.4702052e+000  3.5954443e-002  6.3278733e-001 -2.8759904e-001  4.7197632e-001  8.7712276e-001  3.9378682e-001  9.9114584e-001  9.0694367e-001 -1.0764109e+000 -7.7334210e-001 -8.0121853e-001  2.0173756e-001  5.7893541e-001  1.7041658e-001  1.2619296e+000  6.4671394e-001  1.3704266e-001  1.2990610e-001  4.1656925e-001 -2.0812372e-001 -2.2818524e-002 -8.7651436e-001 -3.4793527e-001  4.8105494e-001  4.5504338e-001 -2.7784397e-001  5.9469504e-001 -3.8601826e-002  1.3249342e-001 -7.9643844e-001 -4.5592285e-001  6.8795289e-001 -2.1876220e-001  6.5593182e-001  2.6930161e-001 -9.6850649e-001 -7.6883806e-002
  1.0401351e+000 -4.9359083e-001  6.6106169e-001  2.5509587e-001 -1.5488111e-001 -1.6766371e-001 -2.9793225e-002 -4.8924785e-002 -1.6367195e-001  6.4641215e-001  1.2471880e-001 -3.0736070e-001  2.0333010e-001 -9.7746893e-002  2.4119111e-001  1.3844253e-001  5.9848226e-001 -3.3542728e-001 -1.1336381e+000  2.4624837e-001 -1.9896797e-001  3.4145205e-001 -3.1283298e-001  5.9161229e-001 -6.4904308e-002  9.2736052e-001 -1.0085797e+000 -1.8187546e+000 -1.4979305e+000  2.5390542e-001  8.7747661e-001  1.2709461e-001  1.1015050e+000  1.3171047e+000  8.3291771e-001  1.1158327e+000  4.0088590e-001 -6.4685549e-001 -1.1180864e+000 -8.1784610e-001  1.8920841e-001  4.5614037e-001  4.8152771e-001  1.8722073e-001  3.2066367e-001 -5.6093215e-002  4.4989584e-001 -4.2304238e-001 -6.6458384e-001  5.0368346e-001 -2.7121962e-001  2.2543921e-001  3.8828860e-001  7.6718997e-001 -8.9844513e-001  2.6893732e-001  4.6216662e-001  9.5109997e-002  5.6513598e-001 -1.9714086e-002 -2.4675830e-001 -1.1519537e-001  1.9677249e-001  1.4126855e+000  3.2214239e-001  5.1775717e-001
  3.2473091e-001 -2.3638251e-001 -3.5196599e-001  1.2562103e+000 -3.0218797e-001  2.4095995e-001  1.4048463e-001  1.0104878e-001  2.1681634e-001  7.2956424e-001 -3.6716391e-001 -4.8259821e-001  3.1059926e-001  2.4960838e-001  2.9710453e-002  3.5895627e-001  4.1799467e-001 -4.5139778e-001 -2.7015475e-001  7.7061758e-002  1.3422325e-001  7.8865265e-001 -5.5843071e-001 -7.2412429e-001  3.4272760e-001  3.8360771e-001 -2.8707439e-002 -1.0409467e-002 -3.7289511e-001  3.4527064e-001  4.0615058e-001  3.0520473e-001 -2.4706633e-001 -1.1236240e+000  2.4441872e-001  6.8653418e-001 -7.9672221e-001 -2.4139888e-001  3.0611720e-001 -5.5353187e-001  6.4491460e-001  1.0343046e-001 -4.7560723e-001 -7.4629146e-001  4.1484229e-001 -2.8997513e-001  5.4630274e-001  8.4528551e-002  1.6590245e-001  4.0295014e-001  1.8954574e-001 -2.6193782e-001  6.5693101e-001  8.0061068e-001  6.2041640e-001 -9.2688969e-002 -3.1473682e-002  2.7220358e-001  1.1510575e-001  5.1202846e-001 -7.0537571e-001 -6.2604687e-002  7.2785544e-001  3.2806606e-001 -6.6468168e-001 -2.6693512e-001
  3.4498575e-001  4.3267087e-002 -2.3674917e-001  1.1952756e+000 -4.7712204e-001  7.3433277e-001  1.9633603e-001 -3.7017112e-001  1.6097968e-001 -4.6413832e-001 -5.8903665e-003  1.4535186e-001 -2.5447502e-001  2.8710268e-001  4.2431932e-001  1.1750629e-001  2.2358016e-001 -6.5611495e-002 -6.2286536e-001  3.0709651e-001 -2.1612983e-001 -1.2381281e-001 -1.9805691e-001  3.2816492e-001  1.4253799e-001  6.6185657e-001 -3.9951865e-001 -1.9519173e-001 -5.2854246e-001 -3.7978341e-001 -3.6355408e-001 -4.2405195e-001  9.1677589e-002 -1.8640113e-001 -1.3106646e-002  4.4823631e-001 -9.4190302e-001 -8.3205267e-004  1.5594407e-001  6.0556581e-002  3.2049371e-001  1.9089224e-001  4.7082113e-001 -1.0692546e+000 -2.6979643e-001  3.1235331e-002  7.0023068e-001  2.5985040e-001  7.9727717e-002  8.0863847e-001 -8.0253268e-002  2.4787489e-001  2.9869666e-001  4.4053999e-001  3.9880822e-002 -1.0618977e-002  2.8235788e-001  2.0626862e-001  5.0674179e-001  5.5428476e-001  2.1549764e-001 -1.3115168e-001 -2.3660712e-001  2.0579088e+000  5.0431510e-001 -6.4022660e-001
  3.5250386e-001 -2.3681565e-001  1.7441665e-001 -6.8558417e-001 -9.3464090e-001 -1.1068686e+000 -4.5474340e-001 -9.3737065e-001 -3.4931498e-001 -6.1310611e-001 -5.9842349e-001 -1.1804163e-001 -4.6504784e-001 -4.2944111e-001 -7.1387160e-002 -4.8707882e-001 -6.5833905e-001 -9.1572787e-001 -3.8938269e-001 -4.6575088e-001 -7.9984585e-001 -2.8584506e-001  2.4978892e-002 -1.2276905e-001  1.2967272e-001 -1.7056096e-001 -8.2642314e-002 -2.9840240e-001 -2.2426928e-001 -7.5277849e-003 -9.1435066e-002 -6.4060264e-001  1.3823964e-002 -1.2060977e-002 -2.8406981e-001 -1.6307588e-001  1.9138625e-001 -3.1844077e-001 -2.6706990e-001 -1.4310964e-001  7.6917817e-001  3.9684522e-001  1.3196930e-001 -3.9164722e-002 -5.0942825e-001 -1.0393163e-001  6.7382369e-002 -4.3805365e-001  1.3691120e-002  5.5831131e-003 -1.6207316e-001 -4.4647262e-002 -1.2493777e-001 -1.3796783e-001  3.2122768e-001 -1.2954265e-001 -1.1626213e-001  1.8571370e-001 -2.1765430e-001 -6.4942833e-002 -1.7412758e-001 -5.3141050e-001 -7.3186453e-001 -7.3084920e-001 -3.3964215e-001 -8.5340001e-001
  8.6940430e-001 -3.0120560e-001 -1.0414753e-001  7.4137435e-001 -3.5100198e-001  4.4086365e-001 -5.9457333e-002 -1.4724249e-001 -2.0194261e-001  9.4884094e-002 -4.8874388e-001  4.8143196e-001 -8.9124647e-002  6.8402750e-001 -3.5249390e-002 -5.9781802e-001 -5.8194351e-001 -6.5483206e-001  1.0062114e+000  4.3131163e-001  6.5917150e-001  5.0586525e-001 -4.2925245e-001  1.3641234e+000 -3.5024252e-001  1.0796224e+000  2.1980549e-001  7.7704339e-001  6.7439356e-001  3.5958339e-002  3.8044541e-001 -5.5121559e-002  8.9068225e-004  2.5350656e-001  7.3208797e-002  4.2350254e-001 -9.8179947e-001  1.9635694e-001 -1.4601909e-001  4.2143795e-002  1.2670919e+000  1.8026006e-001  9.9257670e-001 -5.1336473e-001 -1.9490636e-001 -1.5448099e-001  1.6124657e-001  1.3452620e+000  6.5329696e-001  4.1715260e-001 -9.1909032e-001 -9.9001975e-001  1.8132716e-001 -4.5374443e-001 -1.5235409e-001 -2.4040642e-001  1.5658555e-001  6.7595413e-001 -1.4755714e-003  2.3059049e-001 -6.9933760e-001  2.2556696e-001  1.8291369e+000  2.7224310e-001  2.1321464e-003 -2.3773047e-001
  1.9744721e+000 -2.7643785e-001 -2.3591143e+000 -2.9341928e-001  1.3264441e-001  5.6573384e-001 -5.2311600e-001 -7.2430753e-001 -3.2030933e-002 -6.4740219e-001 -6.0135262e-001  1.4991295e+000 -2.0562089e-001 -4.5144617e-002  2.8459715e-001  5.0445382e-001 -7.1930162e-001 -1.1325848e+000  3.3102711e-001  1.9538052e-001 -1.4186963e-001  5.8930700e-002 -1.0263715e-001  1.1889954e+000 -6.6140021e-001 -2.8568496e-001 -1.9589788e-001 -3.0395864e-001 -2.6587627e-001  4.9609982e-001  3.0057798e-002 -2.4676316e-001 -8.7062007e-001 -3.9524197e-001  5.6261504e-001  8.0960696e-001  5.4930498e-001 -7.6965039e-001 -1.3967173e+000 -5.8160191e-001 -3.8954627e-002  3.2284685e-001  9.1343850e-001 -4.7268672e-001 -4.7700334e-001  7.1689566e-001  8.0374044e-001  3.0780512e-001 -1.6562449e+000 -1.6344321e-001 -9.5704333e-003 -4.8294887e-002  2.0571477e-001  6.3976551e-001  1.8125585e-001 -1.6908181e-001 -6.8930169e-002  1.4983081e-001 -3.2399761e-001 -3.7996005e-001 -1.2165332e+000  1.7735866e-001  4.3861703e-002  1.5426212e+000 -3.8247206e-001  3.2010625e-001
  2.1248275e-001  4.1602852e-001  4.2798850e-001 -9.7088184e-001 -4.3568034e-001  5.4753874e-001 -8.1493653e-001 -9.9186902e-001 -8.2844322e-001 -3.7780216e-001  3.8563301e-001  1.6601511e+000  1.3611264e-001  1.0707609e+000  4.2690988e-001  1.2077452e+000 -9.1515185e-002  1.0159394e+000  7.1444539e-001  2.0287915e-001  6.8408725e-001  1.7835911e-001 -7.2829295e-001  5.3095902e-003 -3.2667195e-001 -8.1533624e-001 -5.1520171e-001 -7.2058944e-001 -1.0604113e+000 -8.9157066e-001 -2.6747210e-001 -4.4401513e-001 -4.4083014e-001 -6.1456773e-002 -2.9659213e-001 -9.4792966e-002 -5.8976528e-001 -1.2477873e+000 -8.7333652e-001 -2.8847547e-001 -6.5367510e-001 -4.6687291e-001 -2.8587324e-001 -1.3809378e-001  6.0570243e-003  2.3016635e+000  4.3502257e-001  1.0234585e+000  1.0894975e+000  2.2288853e-001  7.1562308e-001  2.5382561e-001  5.7115045e-001  6.6627412e-001  1.3654117e+000  1.6526004e-001 -1.1634407e+000  3.0085424e-001 -9.5732419e-001 -9.5875549e-001  1.9131263e+000 -6.8675644e-001 -1.4156928e+000 -2.1796915e+000  1.1745751e-001 -3.6057891e-001
  3.5709041e-001 -2.3900646e-001  1.5744046e-001 -9.1498526e-001 -4.9884549e-001 -5.3002041e-001 -3.4543595e-001 -2.3046116e-001 -9.6655509e-003  3.2700176e-001  2.3038164e-001  3.9754841e-002  1.0953119e-001 -8.4488747e-003  6.2603555e-002  3.7067451e-001  8.2206738e-001 -3.6017901e-001  1.2228266e+000  1.4015983e-001  5.2770214e-001  4.2026439e-001  5.5763375e-001 -1.0599339e+000  4.9768843e-001 -3.5530552e-002 -1.2116919e+000 -9.8768995e-001 -1.2196751e+000 -2.4137238e-001 -3.7939857e-001 -6.9666149e-001 -4.5186797e-001 -5.6263434e-001  5.3201348e-001  2.0796154e-001 -5.1233546e-001 -6.2458749e-001 -2.8737583e-001 -7.8141383e-001 -3.0966892e-001  1.2811477e-001 -6.2085669e-001  4.7985328e-001 -4.5642646e-001  1.1646846e+000  3.9573289e-001  4.3527324e-001  1.8303872e-002  2.9866299e-001  3.2859926e-001  3.7464654e-001 -1.5400857e-001  8.5172300e-001  8.1121601e-001  3.6750214e-001  1.3887387e-001  2.5784843e-001  1.7375091e-001 -6.6459058e-002 -3.2572727e-001 -2.6779129e-001 -1.9591922e-001  5.4276615e-001 -2.5608145e-001  1.6042113e-002
  5.5708722e-001 -2.7881183e-001 -1.9411569e-001  5.5050046e-001  8.7104098e-002 -5.4628420e-001 -3.5086879e-001  1.4089630e-001  4.4482030e-002  1.3959184e-001  8.5858441e-001  3.5776056e-001 -4.9386017e-001  3.3718858e-001  1.6271558e-002  5.3348470e-001  9.6103728e-001  5.8789993e-001  4.4666952e-001  8.8764940e-001  1.0255710e+000 -2.3846752e-001  2.0518640e-001  1.5691975e+000  3.2652413e-001  8.1231251e-002  1.6170456e-001  7.2435896e-001 -5.3700826e-002  1.5527957e-001 -1.1648255e-001 -3.8889643e-001 -1.1626926e-001 -4.4009683e-001 -5.2436937e-001 -6.1037992e-001 -1.7318879e-001 -1.2484431e-001  1.0079458e+000  2.6505327e-001  9.1415652e-002 -7.0408893e-003  4.2355171e-001 -5.0963426e-001 -6.6456214e-001 -2.9103054e-001 -2.5383913e-001  2.3600201e-001 -1.2698114e-001  4.1773152e-001 -4.7021271e-002 -4.0243406e-001 -2.7183894e-002  4.2101948e-001  6.5761115e-002 -4.1222884e-001 -5.3233733e-001  8.3919485e-001 -1.8772962e-001  2.8500034e-001 -5.0040461e-001  3.2220698e-001  9.2016883e-001 -1.2986803e+000  5.7254136e-001 -4.0340486e-001
  1.2422691e+000 -3.7453212e-001  6.6783551e-001  5.7491387e-001  5.2025248e-001  6.9853232e-001  7.2203670e-001  9.0505086e-001  2.3383769e-001  6.9681496e-001  3.3247600e-001 -4.8813728e-001  1.6004012e-003 -6.4635869e-001 -5.0862004e-001 -4.1262208e-001  3.1127365e-001  1.3419761e-002  7.1487048e-001  2.9670684e-001  8.2908042e-001 -1.2665980e-001 -3.9619807e-001  3.4028492e-001  4.1772765e-002  6.1706834e-002 -1.3582225e-001 -2.4368177e-002  5.6347310e-001  1.9536183e-001  4.5728590e-001  4.4905746e-001  6.8819284e-001 -4.0446149e-001  1.9960734e-001  1.7935536e-001 -1.8917076e-001  1.1448272e+000  1.8852854e-001  3.0414756e-001  1.1989068e-001  1.3242631e-001 -1.3676964e-001 -6.4383552e-002 -8.2011716e-002  3.5004637e-001 -3.2788960e-001  5.7030560e-001  5.9996894e-001  2.0920055e-001 -1.2442643e+000 -1.0770393e+000 -4.1018582e-002  2.1275725e-001  2.9133434e-001  4.9853813e-001  5.6354448e-001  5.7531877e-002  3.4723815e-001  1.0689101e+000 -1.0078640e+000  5.3105432e-001  5.0712145e-001  1.2519556e+000  4.2357763e-002  6.5151434e-001
  2.1834796e-001 -2.2119790e-001  1.3604021e+000  1.5763780e-001  3.2846017e-001  1.4354546e-001  1.0070538e-001  7.1204739e-001  1.5693544e-001  9.9878221e-001  7.5617210e-001 -1.4274744e-001  2.3839539e-001 -3.4616344e-001  9.3100443e-001  2.1235103e-001  7.2647762e-001  3.8504743e-001  2.7829598e-001  1.3922193e-001  3.3500420e-002  1.9386989e-001  1.2185471e+000  6.9857761e-001  7.9466518e-001 -1.6941048e-001 -2.8504698e-001 -5.5919322e-001  6.5841768e-002  4.0095449e-001  2.1644997e-001  2.5093602e-001  4.3219687e-001  4.3717612e-002  2.3121690e-001 -9.1092115e-002  1.8917068e-001 -3.4563815e-002 -2.7916725e-001  5.2542656e-002  4.2416134e-001  1.9202116e-001 -6.7280072e-001  8.3446113e-001 -1.5416648e-001 -1.8455117e-001 -1.8528276e-001  3.4556163e-001  7.6557145e-002  1.9304555e-001 -4.0330469e-001  3.0535879e-002  3.8887964e-001  5.8888812e-001  1.0842029e+000  5.4875981e-001  3.0047866e-001 -2.9186547e-002  1.7033645e-001 -1.5965664e-001 -8.3320183e-001  3.6714950e-001 -3.0499958e-001  1.0607263e+000  4.1557894e-001  3.1010808e-001
  4.3346070e-001 -1.0039965e-001  4.0400854e-001  2.5882477e-001 -3.4520697e-001  5.4691692e-002  6.9205151e-001 -6.1996179e-002  2.2469864e-001  4.2118085e-001  3.6807093e-001  1.1119536e-001  3.6999295e-002 -1.2900382e-001 -4.4898021e-001 -7.7504116e-001  3.0814228e-002  2.4522487e-001 -5.1815784e-001  2.6110442e-001  7.6217946e-001 -2.4981285e-001  4.7895858e-001 -2.6251192e-001 -4.3146586e-002 -4.2593736e-002 -3.9307672e-001 -7.5856393e-001 -4.6389972e-001 -1.1570718e+000  7.8221721e-001  1.9187527e-001  4.8371689e-001  2.8085242e-001 -8.3101695e-002  9.4664599e-001 -5.4264450e-001 -4.9951350e-001 -6.3808397e-001 -9.8982223e-002  4.5241438e-001  2.4438936e-002  1.8930992e-001  7.6962309e-001 -2.0145308e-001  1.2599297e-001  6.6400774e-002  2.4556482e-001  6.4572296e-001  7.8783787e-001 -2.2450535e-001  7.1196452e-002  9.8389779e-002  4.2822458e-001  8.1204847e-001  8.8691535e-001  4.3264457e-001  5.7299518e-001  1.1768892e-001 -2.9878212e-001  1.3656120e-001 -2.2040724e-001 -3.4204432e-001  2.4063928e-001 -1.0498527e-002  6.4584533e-001
  5.2218575e-001  4.7579856e-001  1.2553687e+000  2.2578991e+000 -6.3636279e-001  4.2796782e-001  3.2095043e-001 -5.8146596e-001 -2.8147634e-001  3.8796581e-001 -3.3976262e-001  3.0319056e-001  2.6047654e-001  1.4387567e-001 -1.7936596e-001  6.4639717e-002  9.7811807e-001  2.5353177e-001  4.0070874e-001  6.6823172e-001 -5.5588048e-002  1.2104365e+000 -3.5045653e-001 -3.4871182e-001  4.9906048e-001  6.3750641e-001 -6.5663025e-001 -7.8783469e-001 -9.7708357e-001 -1.8740378e-001  1.1362220e+000 -1.3405295e-001 -5.8921900e-001  4.6591185e-001  4.0314014e-001  1.2495222e+000 -5.1257559e-001 -1.5879661e-001 -1.1020390e+000 -3.7129038e-001  6.8419359e-002  2.2843173e-001  1.0931774e+000 -1.0905111e+000  2.8783956e-001 -4.6315527e-001  4.6126693e-001  1.4830764e-001 -2.3781850e-001  1.0388409e+000  1.1328612e-001 -3.3066205e-002  6.0069739e-001  9.8905818e-001 -2.0933221e-003 -4.9292832e-002  2.4802847e-001  3.8085429e-001  1.6514289e-001  7.3320667e-001  1.0433010e-001  1.0299638e-001  2.3713305e+000  1.0270598e+000  7.7439201e-001 -1.3131944e+000
 -4.9436616e-001  2.7272017e-001  3.8231787e-001  6.9843067e-001 -3.7517826e-001 -8.9574721e-002  3.1901669e-001 -3.9700095e-001 -1.9798634e-001 -2.0642185e-001 -2.2522605e-001  9.6652944e-001 -1.5008231e-002 -5.9737086e-002 -2.9809467e-001 -2.4189224e-001  3.6398147e-001  2.1563159e-002  1.1102739e-001  4.5682774e-001  1.5794029e-001  4.2940975e-001 -4.4531530e-001 -1.5322510e-001  2.2461585e-001  3.2101671e-001  1.3752006e-001  2.4600816e-001 -3.4355495e-001 -3.8093616e-002  2.7184730e-001 -4.0511580e-001 -9.7348797e-003  2.3696515e-002 -4.2393934e-002  7.0099178e-001 -4.7220609e-001 -1.2079794e-001  1.1500459e-001  3.9610192e-002  3.6442417e-001  1.8144275e-002  1.4912217e-002 -8.0477919e-001 -2.5086211e-001  8.1817371e-002  1.8279182e-001 -5.0936129e-001 -7.2766322e-002  5.1906042e-001 -3.3332404e-002 -2.6620202e-001  5.6717306e-001  4.3350624e-001 -8.8833867e-001 -9.5047386e-001 -2.5312681e-001  1.3532266e-001 -3.0245033e-001  4.7453855e-001 -7.4326098e-001  4.7149079e-003  1.0106038e+000  5.4579596e-001  6.3174972e-002 -6.8775125e-001
  7.3026100e-001  4.5815690e-001  4.0209737e-001  1.0383372e+000 -1.9623492e-002 -6.3582398e-002 -2.7845732e-001 -1.2446601e-001  1.4906577e-001  6.5473485e-002 -1.7400896e-001  3.5929417e-002 -4.1994234e-001 -4.3001697e-001 -4.7174058e-001 -4.6539941e-001  5.9497349e-001  4.7229230e-001  7.9799290e-001  5.7135371e-001  1.1938636e+000  7.7192403e-001 -2.1901504e-002  2.9354041e-002  1.9871630e-001  7.6323367e-001  6.5698817e-001  5.3596352e-001  5.1432195e-001 -3.0427177e-001 -4.2339538e-001 -8.0205199e-001  2.9662318e-001  5.8264925e-001 -1.3135801e-001  3.1446794e-001 -3.8118706e-001  1.1435130e+000  1.2185110e+000  7.1774888e-001  1.2893247e-001  1.5691349e-001 -5.0379347e-001  4.9087970e-002  1.2208069e-001  4.3843433e-001 -6.7715633e-002  4.3659425e-001 -2.2446519e-001 -1.8132392e-001 -5.9107808e-001 -1.0151792e+000 -3.7803364e-001 -1.8434659e-001 -5.1340166e-001 -5.5173569e-001 -3.3216819e-001 -2.2700120e-002 -2.5843766e-001  9.3110453e-001 -1.1459801e+000  6.1864441e-001  1.0191265e-001  9.6506976e-001 -1.0892434e+000  4.6060225e-001
  1.0056075e-001 -1.6127915e-001  4.3547725e-001 -7.0244901e-001  2.9239886e-001 -6.3573076e-001  2.1125866e-001 -5.9290254e-002 -5.8363776e-001  3.6232676e-001 -3.6165450e-001 -5.2580089e-001 -5.2612878e-001 -1.1230344e-001 -8.0148415e-002  1.5391114e-001  6.0692744e-001  3.5605334e-002  5.5150885e-001  2.6192350e-001  3.4474293e-001  7.2038748e-001  1.1243212e-001  5.4323966e-003  6.2243548e-001  3.0716156e-001  4.6066330e-001  6.9269847e-002  3.8479935e-001  2.9150078e-001 -8.6601136e-001 -1.2720622e-001  3.8035983e-001 -3.8498761e-001 -2.1775533e-001 -9.6699039e-001  1.4983785e-001 -2.0333001e-001  2.6206321e-001 -4.5724329e-002  6.9096350e-002  3.7685877e-001 -3.8820559e-001 -4.9653670e-001 -3.4756036e-001 -5.3009743e-001 -3.5798034e-001  1.1913939e-001  4.4958566e-002  1.2872950e-001 -8.3763854e-002 -4.0230364e-001 -6.6126593e-001 -4.2540713e-002 -9.7412588e-001 -4.7463545e-001 -1.1329167e-001 -3.7111237e-001 -4.5213427e-001  3.2921868e-001 -9.7189123e-001 -4.8177016e-001 -2.1590219e+000  1.9734930e-001  7.0871080e-002  2.6597913e-001
  1.4287705e+000  3.4849033e-002  7.3218409e-001 -1.9666310e-001 -2.0981342e-001 -2.4022558e-001  6.1301380e-001  2.3680334e-001 -3.1033238e-001  5.0149458e-001  5.9382706e-001  9.2280097e-002 -4.5426700e-001 -4.8882913e-001 -2.1525293e-001  4.7245163e-002  8.0034333e-001  5.4171407e-001  3.5205980e-001  7.9501372e-001  9.7934046e-001  3.7551014e-001  2.9600145e-001 -4.3112850e-001  2.9191674e-001  5.1863178e-001 -5.6206867e-001  5.1773445e-001 -7.4153262e-002 -9.5526309e-002  6.2599212e-002 -3.1544776e-001  2.4001479e-001  8.6820523e-001 -3.5037844e-001 -4.7739424e-001  3.5505534e-001 -4.7144597e-001  3.6434171e-001 -1.2307985e+000 -3.6542446e-001  1.8176487e-001  8.5227573e-003 -2.9016443e-001 -2.7144397e-001  8.8500101e-001 -3.6535912e-001 -3.5135553e-001 -3.9850781e-001  2.8648636e-001 -4.5564488e-001 -3.4058537e-001 -1.4308143e-001  4.2837388e-001 -7.7484757e-001 -7.0958414e-001 -4.6863604e-001  3.4693262e-001 -4.6905383e-001 -4.7379283e-001 -1.6207779e-001 -4.4791740e-001 -6.6664222e-001  1.0388825e-002 -1.9185218e-001 -3.3779798e-001
  4.1074702e-001 -3.3733522e-002  8.9347972e-001 -4.5533387e-001 -9.3469740e-002 -7.9910597e-001  3.3957011e-001  2.6693294e-001 -4.0757961e-001 -1.3864143e-001 -2.8400617e-001 -6.9428717e-002 -8.7912754e-001 -8.2710910e-002 -3.9119735e-001  1.2291335e-001  3.5314511e-001  2.4376379e-001 -3.1348144e-002  6.6925295e-001  8.6698107e-001 -9.2702315e-002 -6.8553494e-001 -2.2018994e-001 -4.1494429e-001 -6.2578913e-002 -9.7535482e-001 -1.9371841e-001  1.7691212e-001 -6.1037250e-002  9.4998118e-002  3.2600018e-002 -4.8692004e-001 -8.7875248e-001 -4.5314207e-001 -6.4827403e-001 -6.4604436e-001 -5.6407828e-001 -5.1754493e-001 -1.1026065e+000 -2.4556945e-001 -2.1366487e-001  2.9630128e-001 -6.7652958e-001 -1.1210850e+000  6.6125384e-001 -1.7169095e-001 -5.2872872e-001 -7.2094581e-001 -7.9620221e-002 -6.6387203e-001 -1.3638087e-001 -1.1155241e-001  2.3899037e-002  2.4297334e-001 -5.0024969e-002 -6.3110677e-001  1.2603836e-001 -3.7889546e-001 -4.7056505e-001 -6.3086245e-001 -1.8193693e-001 -3.9756656e-001  8.6126294e-001 -3.0876337e-001 -1.9532141e-001
 -1.5986999e-001 -5.4605020e-001 -3.3827386e-001 -2.9438100e-001 -4.8864839e-002  3.2408263e-001 -4.3935432e-001  1.7467257e-001 -1.7908185e-001 -3.3807631e-001  3.0463381e-002  2.5587517e-001 -4.9553678e-001  1.9676011e-002 -9.4846705e-002 -4.2928915e-001 -2.6480969e-001  2.5679329e-001 -1.8744816e-001 -3.3931626e-001  7.8885223e-002  1.1249513e-001  2.8882133e-001 -3.1553839e-001 -5.1176179e-001 -1.7085443e-001 -1.7845519e-001 -1.5481374e-003 -3.3257744e-001  3.4660396e-001  6.3475146e-001  7.9823032e-002  6.5886906e-001  3.7736810e-001  1.7189058e-001  3.6297067e-001 -4.6036667e-001 -1.5320985e-001 -4.6280985e-001  1.9899485e-001 -7.0539727e-001 -5.5017479e-001 -1.0165098e+000 -8.0098588e-001 -1.7461006e-001 -5.2870170e-001 -1.1276060e-001 -3.1620133e-001 -1.3037544e+000 -6.0407766e-001 -2.5701251e-001 -6.7824885e-001 -5.9769318e-001 -5.0988121e-001 -1.4123826e-001 -1.5770372e-001 -8.3804336e-001  3.3915715e-001 -1.9719709e-001 -4.1917174e-001 -1.1721897e+000  8.8420957e-002 -8.1685044e-001  4.8808348e-001 -6.6315316e-001  1.3768385e-002
  1.2068325e-001 -1.7238791e-001 -2.5529833e-001 -3.3144971e-001 -5.4751649e-001 -8.9339622e-001 -3.4186317e-001 -1.5553869e-001  1.0099391e-002 -8.3389814e-001 -4.9445146e-001  4.8315969e-001 -5.0365190e-001 -4.4013965e-001 -3.9369249e-002 -1.7586193e-001 -3.9444499e-001  6.8922806e-001  7.3357448e-001 -2.5502999e-001  6.1867846e-002  7.6619874e-002 -2.3138991e-001 -4.8641281e-002 -4.1902232e-001 -1.1971008e-001 -3.5957917e-001 -5.9379485e-001 -2.2006533e-001  1.4396008e-002 -3.4769884e-001 -2.5626655e-001 -1.2899903e+000 -1.0444784e+000 -2.1420084e-001 -4.4804115e-002 -6.5076889e-001 -7.9707806e-001 -4.9517171e-001 -3.0142501e-001 -1.7800843e-001 -7.7083538e-001 -7.1083912e-002  1.6526036e-001 -3.7817377e-001  4.9978007e-001 -2.0233455e-001  2.8958019e-001  1.0209283e+000 -4.6637223e-001  1.7639521e-001  6.0837964e-002 -8.1023346e-001 -2.8257042e-001 -2.2376533e-001 -5.0459041e-001 -7.4067570e-001  1.0868751e-002  4.8266561e-002  1.5367634e-002  4.6929390e-001 -1.7803735e-001  1.2264496e+000 -6.5915362e-001 -7.8983384e-001  2.3805648e-001
 -2.2176193e-001 -6.3421200e-002 -8.7604326e-001 -7.4410030e-001 -1.2366357e+000 -7.9619354e-001 -1.2183787e+000 -8.2313610e-001 -9.2924617e-002 -1.1652035e+000 -1.9379215e-001 -1.1334713e+000 -6.9428864e-001 -4.5024040e-001  2.7768773e-003  9.1150932e-002 -6.6955351e-001 -6.1112472e-001 -8.8723530e-001 -1.1428992e+000 -1.1728083e+000 -1.7424111e-001  1.1348810e+000  3.3155154e-001 -3.8977732e-001  8.4756276e-002 -1.1271510e+000 -2.2971496e+000 -1.9157349e+000 -3.1157077e-001 -4.6973797e-001 -1.1229737e+000  7.5004223e-002 -1.1809708e-001 -1.0430684e+000 -4.5029987e-001 -4.8888052e-001 -2.1354295e+000 -1.6972908e+000 -8.5245345e-001 -4.3345003e-001 -4.4488786e-001  1.4644613e-001  6.0921311e-002 -3.6200084e-001 -2.7852889e-002 -5.4044628e-001 -1.0168347e+000 -8.3582638e-001 -5.5574674e-001  1.9669393e-001 -5.5944186e-001 -6.2889354e-001 -5.2977588e-001 -9.4002429e-001 -3.8880680e-001 -7.2291476e-001 -4.8044228e-001 -5.5942118e-001 -5.5814041e-001  7.1452785e-001 -1.2590885e+000  4.2942482e-001 -1.3431626e+000 -5.1066268e-001 -9.9660191e-001
 -9.6381442e-001 -2.5528122e-001  1.0499556e+000 -1.8051797e-001 -7.7600310e-001 -8.7795192e-001 -4.6680024e-001 -1.1843984e-001 -6.2012675e-001 -6.2163224e-002 -1.4133181e-001  2.5592002e-001  6.9424297e-001 -6.9117594e-003  8.9797818e-002  1.3269460e-001  5.6905406e-001 -2.7092852e-001  7.2889892e-002  6.3650954e-001  9.5074846e-002 -5.5544903e-001  3.0617979e-001  3.7337327e-001 -1.0270691e-001 -1.6050548e-001 -4.3494484e-001 -2.4593349e-001 -2.6105526e-001 -4.8461042e-001 -3.7997206e-001 -4.2311973e-001  1.7490838e-002 -3.5193902e-001 -2.2796617e-001 -7.0579716e-001 -6.6345482e-001 -1.3971367e-001  4.8134358e-002 -3.2260014e-001  3.7984408e-001 -3.7967632e-001 -6.7319657e-001 -7.8509486e-002 -5.5837175e-001  1.9145192e-001 -4.3792341e-001 -4.7395647e-002  1.2751730e-001 -3.4755892e-002  6.0516432e-003 -7.8652347e-002  2.5248880e-001  5.2664875e-001  6.8874064e-001 -7.9558267e-001 -6.6751395e-001 -1.1102961e-001 -1.5772096e-001 -3.6348549e-002  7.9791179e-001 -4.8145728e-001 -5.5580647e-001  2.1431064e-001 -4.1433322e-001 -1.5948436e+000
  1.4817930e+000  2.6566987e-001  2.5317598e-001 -2.5721133e-002  5.9111484e-002 -7.1286713e-001 -9.0359889e-001 -1.4694009e-001 -5.2729181e-001  2.6545472e-001  6.2587820e-001  5.6562736e-002 -3.4639628e-001  4.2665365e-001 -3.7269265e-002 -2.3785695e-002  5.6617981e-001 -2.1051355e-001  3.2879694e-001  1.8996306e-001 -6.6575685e-001  3.1926292e-001 -2.3241487e-001  5.8338041e-001  4.1848342e-001  1.1523051e-001  2.5307489e-001  6.1708439e-002  5.5137661e-002  1.7450257e-001  5.0864040e-001  2.7789282e-001  1.4152529e-001  3.5046296e-001 -1.5026548e-001  1.5681678e-002 -4.8647206e-002  2.3881005e-001  9.1796880e-001 -3.8960615e-001 -2.3505293e-002 -1.3022975e-001  2.7654598e-001 -5.8004923e-002 -5.1323208e-001 -1.2956708e+000  3.4084688e-002 -1.0781622e+000 -7.8616781e-001 -5.1295839e-001  1.7758593e-001 -4.9637989e-001 -6.2883367e-002 -1.3267847e-001 -4.2455262e-002 -4.8084561e-001 -2.8991837e-001 -5.2742560e-001 -5.1814392e-001 -5.1961569e-001  4.5454737e-001 -3.7181943e-001 -9.4096382e-001  2.1802817e-001  2.1332461e-001 -1.1439261e+000
  1.3100753e+000 -3.0739978e-001  5.1562981e-001 -1.6111477e-001  1.3919441e-002  9.3479328e-001  1.9577443e-001  2.4519288e-001  1.3249403e-001 -7.3144808e-002  2.9265800e-001  7.5019596e-002 -5.6879992e-001  3.8907486e-001  2.7569767e-001  4.8175147e-001  6.2734905e-001  5.7139245e-001 -3.6763238e-002  5.5290875e-001  5.4005281e-001  8.1784924e-001 -3.4484189e-001 -6.3160726e-001  3.8860217e-001  1.8123374e-001  7.7491153e-001  1.0051771e+000  8.9723778e-001  3.8948496e-001  4.6588601e-001  7.1898070e-001  9.9981073e-001  8.4748265e-001  6.0033097e-001  1.3759366e-001 -6.4079058e-002  4.3335147e-001  1.0192760e+000  4.7634077e-001 -1.1448964e-002  4.9629384e-001  3.7857130e-001  2.4763004e-001 -1.9700146e-001 -6.3492319e-001  2.5436031e-001 -3.3047025e-001  1.4169452e-001 -8.6748637e-001 -1.6183494e-002 -1.1468889e-001  8.7716102e-003  3.2386500e-001  1.3694871e-003 -5.5148221e-002 -2.5334981e-001  4.9897821e-002  3.8901775e-001 -8.0486611e-002  4.6492329e-001 -3.7463767e-001 -4.5271684e-002 -3.3511536e-001  1.9349898e-001 -1.1295028e-001
 -9.1034592e-001 -6.6392582e-002 -8.6765371e-001 -6.3102344e-001 -1.9412322e-001  1.0907063e+000 -6.7984072e-001 -1.0220473e+000 -6.7339472e-001 -4.1780963e-001  1.1261304e-001 -7.6910700e-001 -2.8593726e-001 -3.2763533e-001 -4.7610131e-001 -6.2793343e-001 -8.0253290e-001 -1.6689022e-001 -2.0104714e-001 -5.5240418e-001 -5.1496069e-001  3.0930863e-001  6.4115024e-001  2.9783871e-001  1.9763483e-002  7.5230284e-003  5.0758977e-001  6.8755397e-001  3.1074288e-001 -1.4025109e-001 -1.5570298e-001 -5.0248666e-001  1.2851142e-001 -3.4736282e-001 -3.7030144e-001  5.2049415e-001  4.3307440e-001  3.4776432e-001  1.1662109e+000  8.0279644e-001  8.2193166e-002  2.9143804e-001 -1.2870660e-001 -2.2908471e-001 -1.4332824e-001 -1.6661556e+000 -1.7768297e-001 -5.2327280e-001 -6.4755415e-001 -6.3822207e-001 -6.3336794e-001 -5.2811852e-001 -1.0735123e+000 -4.2899637e-001 -1.1180124e+000 -6.6086346e-001 -5.8770366e-001 -5.1851329e-001 -6.5076917e-001 -4.9585985e-001 -7.9846260e-002 -1.2402454e-001 -4.9987360e-001 -1.3392192e+000 -9.7921278e-002 -9.8840842e-001
  5.5155433e-001 -9.2341124e-001 -9.1818231e-001 -5.9840174e-001  7.2634762e-003 -3.2734291e-001 -3.5299735e-001  1.0098604e-001 -9.5609904e-002 -5.0898728e-001 -3.8625532e-001  6.6397832e-001 -2.3888107e-001  3.1864514e-001  1.1226968e-001 -4.5154248e-001 -8.0141156e-001  6.0506434e-001  7.7096315e-001  1.2541329e-001  5.5072107e-001  1.8936927e-001  1.7940154e-002  4.0959304e-001 -2.9389618e-001  3.1186865e-001  7.7500634e-001  9.4308481e-001  8.2873260e-001  4.7832705e-001 -3.0652097e-001  4.2950298e-001 -3.3547648e-001 -5.0770030e-001  1.2410410e-001  5.0115923e-001 -3.8672947e-001 -2.9203849e-001  6.8869952e-001  5.1834090e-001 -9.1124778e-002 -4.0832461e-001 -7.1035939e-001  5.7100689e-001  2.3127677e-001  2.8593171e-001 -5.0233443e-001  1.2935949e+000  1.7333742e-001 -6.9757021e-001 -1.0584189e+000 -5.6846305e-001 -2.8748638e-001  1.6455125e-001 -7.1681037e-001 -5.2882051e-001 -1.0807524e+000 -1.5485109e-001 -6.2942072e-001 -5.8917223e-001 -2.1137199e-001 -1.7826396e-001 -1.8371436e-001 -3.0903902e-001 -2.9790701e-001 -1.3135736e-002
 -5.4175945e-002  4.4885915e-001  6.3479491e-001 -1.9469673e+000 -2.6944699e-001  3.0020390e-001  1.8460581e-001  4.2675478e-001 -5.2078071e-001  4.0418644e-001 -4.5487894e-001 -3.1236231e-001  3.7091644e-001  1.8281049e-001  2.1491728e-001  2.7306837e-001 -1.2418871e-001 -7.4314908e-002  6.2566431e-001 -5.1644880e-002  1.5591193e-001 -4.2145147e-001 -7.3352578e-001  3.0720124e-001  1.9406460e-001 -6.7239592e-001  5.1240981e-001  4.2750050e-001  8.2197772e-001  4.1052696e-001 -4.6866544e-001  2.6179766e-001 -8.3458060e-001 -4.6053664e-001  5.7717888e-001  1.2547391e-001  2.0922501e-001  6.6486475e-001  3.9791283e-001  1.9737706e-001 -2.5961935e-001  1.2771071e-001 -3.5532036e-001 -7.7747569e-001  8.9306603e-002  1.2701195e-001  1.3994714e-001  5.8609380e-001 -2.0969623e-001  1.4600229e-001 -1.4571091e-001 -2.4753929e-002  1.8885925e-001  3.3588117e-002 -7.5188527e-001  1.1458648e-001  1.5116235e-001 -1.5649866e-001 -7.8175753e-002  8.3810393e-002 -5.7265699e-001 -2.2649305e-001 -9.0095540e-001 -2.1371156e-001  2.6424896e-001 -5.7448633e-001
  1.3890620e-001  4.4723805e-001  6.1760622e-001 -6.3934400e-001  4.4326336e-001 -2.6907304e-001  5.5560353e-002 -1.6032954e-001  4.7188791e-001  3.6452432e-001 -4.2333071e-001  1.0084486e+000  2.5506393e-002  4.6436075e-001 -7.2917590e-001 -1.4802823e-001 -6.7833582e-001  6.7164653e-001  7.2081987e-001 -1.0456685e-001  1.3924622e-001 -2.2379696e-001 -8.0737389e-001 -7.9841307e-001 -9.0466787e-003 -5.2218588e-001  7.5596716e-001  6.9489758e-001  5.1624031e-001 -5.0729301e-001  1.5781052e-001  4.1293155e-002 -8.8203351e-001 -7.7606765e-002  5.1473426e-001  3.6542017e-001  5.8173358e-001  6.8788637e-001  6.5162961e-001  8.7114301e-001 -4.4160784e-001 -3.4289072e-001 -5.2761998e-001 -1.2358205e+000  1.9555167e-001  6.3832602e-001 -6.3912214e-002 -1.5421975e-001  4.9538625e-001 -7.8857503e-002  3.3844605e-001 -1.1650958e-001  5.7697117e-001 -2.8074177e-001  8.5043011e-001  6.8533931e-002  2.3813861e-001  2.2317158e-001 -1.3067620e-001 -8.6020500e-003  3.1485185e-002  4.8996701e-001 -1.0591987e+000 -4.4094416e-001  6.4015636e-002  3.2154543e-001
  1.0277302e+000  4.3772973e-001  4.1967090e-001 -4.3170980e-001  3.9749516e-001  5.5231973e-002 -3.7581877e-001 -4.7782245e-001  3.5125022e-001 -4.4124130e-002 -4.3455074e-001  1.3366434e-001 -1.7851251e-001 -6.6061903e-001 -8.1316844e-002 -1.0087502e-001 -2.1761485e-001 -4.4464846e-001 -1.0238981e+000 -4.5277325e-001 -1.7685285e-001 -7.2209440e-001  4.4793701e-001 -2.1403785e-001 -3.8833640e-001 -6.3946318e-001 -1.2818457e-001  5.9564268e-002  1.2418424e-001 -9.7451921e-002 -5.5652856e-001  2.7032532e-001 -1.6653464e-001 -3.2590386e-001  4.6382705e-001 -4.7698905e-001  6.2403800e-001  7.6209054e-001 -1.0731671e-001  5.9452690e-002 -2.9333042e-001  5.0952029e-002  3.3091670e-001 -1.5851073e-001  2.2927680e-001 -1.7916921e-001 -4.0047618e-001 -3.9212603e-001 -3.5173152e-002 -9.0150455e-002  6.4810220e-001  6.7946183e-001 -1.5858563e-002  3.4846755e-001  2.1187231e-001  3.9431348e-001  2.9968394e-001 -4.2691962e-002  3.1671770e-002  1.3792943e-001 -9.6056579e-001  3.7358297e-001 -1.1354691e+000  1.6024018e-001  6.2018974e-001  3.9872884e-001
 -6.9368426e-001  1.6485310e-001 -1.8507703e+000 -6.1231410e-001  6.0336047e-001  4.2032236e-001 -3.9179660e-001 -1.2830577e-001  2.9229230e-001 -1.3835846e-001 -5.0540720e-001 -5.2033703e-001  6.0629088e-001 -2.9382864e-001 -4.3952767e-001 -1.4592335e-001 -3.7779652e-001 -1.2975196e+000 -7.9702712e-001 -9.7530425e-001 -4.6584830e-001 -3.1782723e-001  2.2888404e-002 -6.4938632e-001 -4.5164797e-001 -7.6311141e-002 -3.0488476e-001 -4.5491289e-001 -6.6470447e-001  1.8340829e-001 -1.3243991e-001 -4.2451362e-001  3.8096469e-001 -1.1116842e-001 -5.4395995e-001 -5.3125867e-001  5.6946698e-001 -1.0827416e+000 -1.0142680e+000 -3.2301792e-001  3.8653660e-001 -2.4161320e-001  1.2550981e+000  5.1587961e-001  1.4626007e-001  1.3066923e-001 -6.5823937e-001  1.1237504e-001  1.1038486e-001  4.0345530e-002  2.1664276e-001  4.0532588e-001  4.6927382e-002 -2.7789910e-001  6.8360446e-002  4.5873462e-001  3.9206887e-001 -1.8970790e-001  2.3250009e-001 -1.0739294e+000 -3.2432798e-001 -8.5269997e-002 -8.5049405e-001 -8.9355004e-001 -4.6168432e-001  1.0171258e+000
 -1.0417296e+000  6.8215384e-001 -3.5559703e-001  1.5947387e-001  3.7511514e-001  2.7477757e-001  6.9282684e-001  1.0829858e-001  4.0969158e-001  3.8333375e-001  3.2745209e-001 -7.2457582e-001  6.7657891e-001  2.6073867e-001 -2.9365959e-001 -1.6425131e-001 -3.8999197e-001  9.6977830e-002 -1.4425050e-001 -2.7514251e-001 -5.0187849e-001 -8.6348437e-001 -4.4594473e-001 -1.1604071e+000 -1.6682157e-001 -4.8276225e-001  7.7015948e-002 -1.0867862e-001 -8.3265418e-002  2.9527805e-001  1.1076624e+000  4.6061634e-001  1.6389810e-001  1.1391118e-001 -6.2841758e-001  4.6414987e-001  5.4694848e-001 -3.5563518e-001  1.0977853e-001 -2.7372824e-001 -3.4872262e-001 -2.9135071e-001 -2.4148936e-001  2.7968387e-001 -2.3926749e-001  1.3068851e-001  4.0475240e-001 -3.9960635e-001 -1.9130174e-001  3.3304942e-001  3.6001039e-001  4.2843940e-001  1.8186184e-001 -5.1093689e-001 -5.4574048e-001  4.1810380e-001  2.2487959e-001 -2.0177168e-001 -2.4230748e-001 -6.5123330e-001  9.0200591e-001 -3.5219152e-001 -5.6155117e-001  4.4918084e-001 -7.2727283e-002  5.1935716e-001
 -6.8114533e-001 -7.5135077e-002 -4.6227007e-001 -6.3359933e-001  7.2154704e-001 -1.6892830e-001  4.3792043e-001  1.7093234e-001  5.1577966e-001  4.3441030e-002  1.6621715e-001 -7.2545829e-002  6.0642127e-001  4.0178788e-001 -1.4060491e-002  4.2263410e-001 -1.5156836e-001  5.0901497e-002 -2.4511390e-001 -3.5419320e-001 -5.1080312e-001 -4.7036712e-001 -3.4185498e-001 -3.6165169e-001 -1.5330432e-001 -8.6215881e-001  6.1135918e-001  2.0075782e-001  4.8771216e-001  7.7488890e-002 -1.6609130e-001  6.7867555e-001 -7.1063116e-001 -7.4746908e-001 -2.3600195e-001 -7.0081509e-001  3.5578731e-001  2.9742121e-001  8.4827340e-001  5.8440580e-001  2.0282640e-001 -4.8909596e-001  2.7785514e-002  8.9789201e-001  2.0896970e-001 -9.9994861e-001  9.9328607e-002 -7.0793926e-001 -9.7507457e-003 -2.7230608e-001  5.1068304e-001  1.1410247e-001 -3.4398309e-001 -7.6350736e-001  3.3195522e-001  6.3601959e-001  3.2963105e-001 -9.9503863e-001  2.9945076e-001 -4.5216384e-002  2.1979052e-001 -4.6768347e-001  7.2127262e-001 -1.1186480e+000 -2.6351469e-001 -4.1388706e-002
  3.4670168e-001 -1.8736341e-001 -5.0310945e-002  4.3490864e-001  4.0241022e-001  4.9164839e-001  1.4596168e-001 -4.3045476e-001 -2.7977646e-001 -2.0986713e-001  3.9133309e-001 -2.4696523e-001  2.3071557e-001 -6.5893111e-001 -5.1886381e-001 -2.9570139e-001 -8.1955685e-001 -1.0300637e+000 -1.0497742e+000 -7.4341770e-001 -9.0069781e-001 -4.6103160e-001 -1.9287333e-001 -6.5602460e-001  2.4836821e-002 -7.8026461e-001  6.3056923e-001  1.1657188e-001  2.2170021e-001 -7.3982687e-001 -5.3036692e-001  3.4825389e-001 -1.0504978e-001  3.0701212e-001  1.4604245e-001 -1.9465847e-001  4.5507098e-001  3.2103808e-001  2.4273869e-001  5.0268855e-001 -1.6957772e-001  9.8720418e-002 -9.6100126e-003  5.1310070e-001  5.2472281e-001 -5.8471968e-002  2.3503523e-001 -9.8281869e-001 -2.7998471e-001 -3.3055919e-001  4.7753268e-001  3.9143600e-001 -6.2460551e-001 -1.2384131e+000 -5.6347081e-001  6.1770634e-001 -3.1364263e-002 -9.8671062e-001 -2.0365884e-001 -7.5530403e-002 -7.9149143e-002  1.5423492e-001  1.1558831e+000 -8.0024099e-001  9.0609443e-001  1.4011869e-001
 -1.1660425e+000  1.9745725e-001 -1.1710805e+000 -2.4879172e-001  9.1107834e-001 -7.8945039e-001  7.6150828e-001  4.0338273e-001  1.0264694e+000  9.6124078e-002 -5.1397042e-001  1.3307397e-001  5.1427589e-001 -2.4296694e-001 -5.6309681e-001 -6.7523118e-001 -8.3850359e-001 -1.6740759e-001 -7.4307328e-001 -1.7823971e+000 -1.0800675e+000 -4.5223087e-001  1.9874131e-002 -2.9776137e-001 -1.7758774e-001 -4.2595688e-001  9.1014177e-001  2.4830793e-001  8.1761422e-001  2.8571513e-001 -5.8967474e-001  4.9531028e-001  6.7408656e-001  8.8770958e-001  5.3333546e-001 -2.6193354e-001  4.1076759e-001  6.7269560e-001 -2.1915173e-001  5.4348715e-001 -5.7489081e-001 -3.5120628e-001 -3.0182572e-001  1.7282088e-001  2.1651274e-001 -9.0214124e-002 -3.5072069e-001 -1.9854058e-001 -4.1037006e-001 -6.4091012e-001 -6.1920569e-002  2.1389514e-001 -8.6575381e-001 -8.4723292e-001  1.0760983e-001  2.9413530e-001  5.1592199e-001 -6.2907806e-001  3.1448440e-001  1.4849226e-001 -3.0112892e-001  3.0244670e-001 -7.8196537e-001 -1.7987430e+000  7.1837130e-001  3.8286754e-002
 -2.8774877e-001 -1.0954357e-001 -1.5590060e-001 -2.1066968e-002  8.9241766e-001 -1.4352324e+000  8.4725096e-001 -3.8303700e-001  4.4692740e-001 -1.5139988e-001 -6.7006915e-001 -1.0924731e+000 -2.4972702e-001 -9.7955828e-001 -5.5269815e-001 -8.7042300e-001 -3.6752263e-001 -2.2547055e-001 -1.0681731e+000 -6.9555633e-001 -9.8582514e-001 -1.2535224e+000  1.0483664e-001 -5.4406632e-001 -1.2548038e-001 -8.0727014e-001  1.0968780e+000  1.3726348e+000  3.6611746e-001 -1.7526025e+000 -1.0791920e-001 -4.3697999e-001 -1.6853517e-001 -4.5228613e-001 -6.2896528e-001 -9.5403378e-002  1.0231378e-001  1.2258477e+000  5.0570943e-001  7.0732990e-001 -6.9710550e-001 -3.5562114e-001 -1.3727853e-001 -7.0188808e-001  2.0874327e-001 -1.9128777e-001 -2.4108168e-001 -1.0739292e+000 -7.5543908e-001  6.5777230e-001 -2.2462347e-002  1.5903040e-002 -4.6593650e-001 -1.0901652e+000 -1.2511361e+000 -3.0832273e-001  6.4650708e-001 -3.1148105e-001  2.0834834e-001  6.8340890e-001 -1.8311390e+000  9.1266387e-001 -2.9188962e-001 -1.6243133e-001  5.4501169e-001  1.0198797e+000
 -7.8122394e-001 -3.4040330e-001 -4.9587761e-002 -8.0583197e-002 -1.2314235e-001  6.8461706e-001  1.8177990e-001  7.3366547e-001  1.0381990e-001 -1.0150423e-002  2.7707389e-001  1.0883928e-001  2.9340346e-002  2.6886110e-001  7.3422313e-001  4.5079430e-001  2.3444155e-001 -1.1826354e-001  1.0643873e-001  1.9599732e-001 -7.2709031e-002  1.2793448e-001 -1.4954951e-001  1.5957893e-001  2.6218838e-002  2.9325290e-001 -5.6802656e-001 -3.3049420e-001  3.4570857e-001  6.1932862e-001 -3.3538075e-001  2.5185095e-001  1.5417006e-002  2.4297529e-001  4.0187232e-001 -3.4088289e-001 -1.5356404e-001 -8.4025819e-002 -2.0427199e-001 -1.9729869e-001  2.8186849e-001  3.2050590e-001 -5.9989610e-003  4.7809645e-001  2.4958368e-001 -6.4374573e-002  1.6823949e-001  7.4728480e-001  6.7307067e-001  9.1782862e-002 -1.9228026e-002  3.3084233e-001  3.8131473e-001  2.5004338e-001  7.5494246e-001  5.6049338e-001  4.4360514e-001  2.1273798e-001  5.8503647e-001  3.1089082e-002  9.3333515e-001  8.4655449e-002  2.7498485e-001  2.5059883e-001 -1.5396531e-002  4.5622776e-001
 -3.4894405e-001  9.0829857e-002  2.8236129e-001  4.7623183e-001  1.5650617e-001  6.6194343e-002  1.1496887e-001  2.4681711e-001  6.6728574e-002 -7.8096163e-002  3.3016381e-001 -2.3761588e-001  1.3699067e-001 -1.7238890e-001  5.3858556e-001  1.8366780e-001  9.9802323e-003  2.8641161e-001 -5.9038524e-002  1.1135826e-001  7.7992026e-003 -1.8978972e-001  4.6074405e-001  8.0035308e-002 -4.1103573e-002  1.0279474e-001  1.6684323e-001  4.2358756e-001  2.5094665e-001 -1.1201633e-001 -1.7400212e-001 -1.4448635e-001 -2.6157542e-002 -6.7787369e-002 -1.6402705e-001 -6.5501293e-002 -1.1670055e-001  4.3500654e-001  3.9601732e-001  2.5231761e-001 -7.8510046e-002  2.8870106e-002  1.1599089e-001  1.4557032e-001  2.5437126e-001  9.2630425e-002  1.5286833e-001  1.3562597e-001  1.0838609e-001 -1.9788184e-002  4.2848307e-002  2.7893866e-001  1.2958219e-001 -2.8148618e-002 -1.5054694e-002 -9.0290201e-002  3.3352676e-001  2.0383515e-001  3.1589917e-001  3.4967985e-001  1.4596239e-001  3.9375321e-001  5.9743411e-001  4.4473131e-001  3.4149473e-001  3.3586592e-001
 -4.4461661e-001 -5.5503151e-001 -4.9414484e-002 -5.0782015e-001 -2.9561457e-001 -2.5841159e-002  4.6040875e-001  4.2899829e-001 -3.9766135e-001  1.1429354e-001  1.3108375e-002 -2.6778062e-001 -4.2789982e-001 -2.5293542e-001  4.8870576e-001  2.6262385e-002  2.0166398e-001 -6.6630185e-002 -7.9317484e-001 -1.9399607e-001 -4.6378571e-001 -1.7088330e-001  2.4893797e-003  3.8673606e-001  1.6716725e-001  1.4259866e-001 -2.6684477e-001 -2.4822497e-001  3.8502339e-001 -1.9514169e-002 -1.4667892e-001  2.0352095e-001  1.7958529e-001  3.9237949e-001  6.1241871e-002 -1.6893975e-002 -3.6267021e-002 -4.5188850e-002 -3.9772892e-001  3.4649735e-002  5.4536690e-001  1.3260945e-001  9.5723023e-002  3.8892575e-001 -2.9379296e-001 -6.4905832e-001 -4.8621469e-001 -3.6004392e-001 -3.5389996e-002 -2.5318719e-001 -3.9166123e-001  2.1345205e-001 -1.0537730e-001  1.0217753e-001  3.2261736e-002  3.8884828e-001  3.3382061e-001  3.5761053e-001  2.3220718e-001 -2.1137194e-001  2.2003555e-001  2.2552877e-001 -3.8741996e-001  4.3126644e-001  4.2814287e-001  9.8962602e-002
  2.7571340e-001 -8.6440652e-001 -4.9461733e-002  3.1732842e-001  4.0560391e-001  8.7837989e-001 -6.0329308e-001  1.5038594e-001 -5.3042812e-001  1.0238496e-001  2.0423684e-002  3.0894977e-001 -5.4999658e-001 -3.0032919e-001  8.6982465e-001  5.8742380e-001 -2.8547561e-001  4.6701382e-001  6.8166884e-002 -3.3983280e-001  1.4390301e-001  5.5539701e-001 -5.8032089e-001 -3.9171603e-002  7.9179474e-002  8.4013433e-001  1.3228372e+000  5.1749330e-001  1.0441298e+000  9.7652409e-001 -1.2547755e+000  7.4505089e-002 -5.0074274e-001 -7.1682458e-001 -1.1590883e-001 -7.0501717e-001  1.4471713e-001  6.4204245e-001  6.7784414e-001  1.1450444e+000 -6.6508538e-001 -5.3236908e-001  3.6833623e-001 -8.0144922e-001 -2.6193176e-001 -1.1560374e+000 -1.2444821e+000 -3.3271320e-001 -5.0504597e-001 -1.4306570e+000 -2.7851734e-001  3.0084896e-002 -9.4158987e-001  1.2143997e-001 -9.2159803e-001 -2.7317890e-001  1.1362602e-001  2.1650342e-001 -7.4553160e-002 -3.8858106e-001 -8.5613375e-002  9.4328471e-001  4.5440718e-001  7.3561479e-002  2.6270765e-001 -3.7130570e-001
  4.7601950e-001 -6.1966292e-001  4.8180478e-001 -4.7074751e-001 -3.3269619e-001 -7.0623440e-001  3.8533403e-001 -1.4106672e-001 -9.7713501e-001 -3.8393094e-002 -5.7102881e-001 -1.0371142e+000 -8.7980638e-001 -8.5825002e-001  2.3762562e-001  3.6540504e-001  5.3876131e-001 -6.9031324e-001 -1.5364621e+000 -3.9638820e-001 -1.5653135e+000 -3.3742312e-001 -4.5560591e-001  3.3206752e-001  5.4890069e-001 -1.1118066e-001 -1.9341081e-001  6.0053389e-003  1.4830276e-001  8.1394551e-002  2.8751140e-001  1.1843983e-001  2.9555338e-001  7.4226225e-001  2.7624787e-001  6.2213731e-002  8.9711414e-001  6.3254891e-001 -3.6159585e-001 -1.0651232e-002  3.7137867e-001  3.2196289e-001 -7.5919947e-002 -4.2224106e-001 -5.1358830e-001 -1.0343303e+000 -4.4574369e-001 -2.1816316e+000 -1.5082209e+000 -4.6284451e-001 -9.0491580e-002  3.0039854e-001 -1.9277830e-001 -3.3733509e-001 -9.2659417e-001 -1.7930370e-001  2.3962393e-001  6.5693290e-002  1.0761226e-001  3.0777357e-001 -3.5768554e-001  3.3765924e-001 -1.1510552e+000  1.4536970e+000  3.1497678e-001 -3.5722189e-001
  1.5769148e+000 -3.7797807e-001 -4.7291748e-001 -2.7956292e-002 -1.0109309e+000  4.2902782e-001 -4.0556546e-001 -6.2331310e-002 -1.0097292e+000 -2.5548009e-002 -1.8502387e-001  6.4331220e-001 -7.8728200e-001  4.4386134e-001  4.2166248e-001  4.1093517e-001  4.1544896e-001  9.6820304e-002  7.8126851e-002  3.1993147e-001  2.5925878e-001  2.4026147e-001 -7.7445046e-001 -1.1714993e-001 -5.2508161e-001 -2.4267554e-001 -2.7768950e-001 -3.0844545e-001 -9.0097951e-001 -2.5227859e-001 -3.4036562e-001 -2.9472799e-001 -8.5310545e-001 -9.3090346e-001 -2.2024573e-001 -4.1448758e-001 -5.3254856e-001 -1.3182749e+000 -1.2658093e+000 -1.3473374e+000 -2.9671219e-001 -2.7569307e-001 -6.1710939e-001 -9.3412758e-001 -7.5780839e-001  3.4328268e-001  6.6578272e-001 -4.5734658e-001  3.3586535e-002  3.9285942e-001 -5.8375651e-001 -5.8967153e-001  4.1800951e-001  6.6404117e-002 -3.5155721e-001 -5.5465795e-001 -4.8196706e-002  1.5712660e-001  5.0572363e-002 -4.8869641e-002 -2.6264676e-001  2.2973351e-002 -7.1211047e-001  1.6467331e+000 -1.8426909e-001  4.1327613e-002
  5.7154026e-001  2.6152333e-001 -2.1036106e+000  1.0229226e-001 -2.5679300e-001  1.1494055e-001  2.1817691e-001 -5.2040099e-001 -6.6821403e-001 -1.6686317e-001  1.7353041e-001 -3.0495865e-002 -9.1315243e-001 -3.1337437e-002  5.9540065e-002  2.3564545e-001  2.6957762e-001 -2.5837683e-001  1.1419823e+000  1.2464991e-001 -4.8245845e-002  6.5295909e-001  7.8727234e-001 -1.4022049e-001  3.0045243e-001  8.4940152e-001  6.6708491e-002  2.8679460e-001 -6.4848796e-002  3.4518369e-001  3.1762447e-001  9.4763755e-003  2.7780364e-001 -6.2324836e-001  4.8069408e-001  2.1268883e-001  1.5623481e-001 -2.3132769e-001  6.7338121e-002  5.3674010e-002  1.6589483e-001  1.4821009e-001  1.4571269e-001  3.1982051e-001  2.3900737e-001  1.5129636e-001  6.4455548e-001 -7.8510339e-001 -6.2208332e-001  1.2013583e-001 -1.1620478e-001 -4.7600965e-001 -5.9283959e-001  1.5784873e-001 -8.0319165e-001 -1.5734500e-001 -4.8484058e-001  2.4532834e-001 -3.6898888e-001  1.3412695e-001 -4.1356979e-001  4.1771091e-002  1.3976263e-001 -7.9831490e-001 -1.9532691e-001 -3.2558390e-001
 -1.8140349e-001 -5.6068874e-003  3.3078821e-001  1.2101380e-001  1.5867193e-001 -2.7246297e-001 -1.3047610e-001 -2.9117113e-001 -4.8948815e-001 -3.7734062e-002  5.9102544e-001  4.6952061e-001 -3.4031043e-001  1.0146766e+000  8.0654061e-001  6.3706273e-001  2.2200771e-001  1.1841951e+000  8.6021382e-001  2.8361075e-001  1.9341883e-001  5.2576104e-001  5.1643215e-002  6.7225390e-001  4.5690621e-001  3.5029432e-001  8.4569165e-001  7.2620564e-001  3.4560311e-001  2.3897116e-001 -9.0417997e-002  1.2566446e-001 -3.1881787e-001  4.4418997e-001  1.9135552e-001  4.4591968e-002  1.9936624e-001  6.3925635e-001  1.2026713e+000  2.0593465e-001 -1.4830137e-001  1.1104970e-001 -8.1682351e-002  5.0774825e-001  3.7726031e-001  5.2208560e-002  3.1248368e-001  5.8873271e-001 -7.8136394e-002 -1.0107915e-001  1.0939690e-001 -4.0777849e-001  3.2529159e-001  8.3555032e-001  2.8292191e-001 -8.0041221e-002 -5.9135439e-001 -4.1969074e-001 -4.7407846e-001  1.3682153e-001 -1.4414847e-001  1.0564030e-001 -3.3334283e-001 -2.4511462e-002 -2.1894061e-001 -2.4939545e-001
  7.4773445e-001 -5.2182374e-001 -4.4064680e-001  2.7987055e-001 -2.8413264e-002 -2.9963686e-001 -8.9395680e-002 -7.2714787e-001 -1.7848847e-001 -5.6683981e-002 -7.8246108e-002 -5.3535988e-001 -2.2562388e-001  9.8597069e-003  1.2288909e-001  1.2794150e-001 -8.3621661e-001 -7.9739214e-001 -4.0147205e-001 -2.5166828e-001 -4.7694156e-001  1.7985469e-001 -3.6576192e-001 -1.2177262e-001  3.5792044e-001  3.2409141e-001  7.9981996e-002 -1.3077562e-001 -5.2703261e-001  2.9455034e-001  7.1938956e-001  2.1578783e-001  2.2222539e-001  7.4023703e-002  2.7468203e-002  6.2144208e-001  4.1512938e-001 -6.0593309e-001 -2.5528225e-001 -1.9115746e-002 -4.3818202e-002  4.1800497e-002  3.5032507e-001 -3.7892761e-001  3.9061799e-002  4.0914001e-001 -3.8986246e-001  4.6491390e-002 -7.3346782e-001 -1.6995207e-001 -1.9497289e-001 -8.2502563e-002  3.3505973e-001  5.6525644e-001  8.2091705e-001 -1.3958192e-001 -6.5886770e-001  3.0758256e-001 -9.1637990e-001 -3.3549568e-001 -3.8088873e-001 -4.2632577e-001  2.8364988e-001 -7.4782242e-001 -3.7988725e-001 -3.9372926e-001
 -5.1017866e-001  2.0534808e-003 -1.0012943e+000 -6.2357930e-001 -6.7465319e-001 -7.1238901e-001 -8.0443397e-001 -6.2300704e-001 -2.1701392e-001  1.0091535e-001  5.6458283e-001  4.8830273e-001  9.2988871e-002  1.9554080e-001  1.1762097e-001  2.6577422e-001 -8.2565400e-001 -4.6012829e-001 -1.9947556e-001 -2.4605174e-001 -6.7392356e-001 -4.8647922e-001 -1.9476460e-001 -9.0063565e-001  4.8767969e-002 -4.4021583e-001 -7.0832907e-001 -5.0776086e-001 -2.1590998e-001  2.8306049e-001 -4.8570773e-001 -2.6973433e-001  2.7941288e-001 -1.4242755e-001 -1.0963532e-001 -1.6941497e-001 -4.4601708e-001 -4.2400270e-001 -1.1786550e+000 -9.9568055e-001 -2.1655789e-001 -3.3041146e-001  3.1539523e-001 -4.8344043e-001 -4.7021413e-001  5.1630242e-002 -4.0888304e-001 -2.7098145e-001 -1.0393859e+000 -4.5051031e-001  2.6096385e-001 -4.4653569e-001  4.1693458e-001  2.6916302e-001 -6.9592694e-002 -1.5672240e-002 -4.3159006e-001  2.3424520e-001 -4.9216189e-001 -7.3900618e-001  6.9376949e-001 -5.7857390e-001 -1.0916439e-001 -2.5011745e-001 -7.2026699e-001  7.6710191e-002
  4.9651878e-001  4.1334366e-001  1.8947484e-001  8.2414388e-001  6.4395257e-003  5.7702786e-001  5.5145610e-001 -9.1599078e-002  3.1141303e-001 -2.5602045e-001  3.6851676e-001  7.2658213e-001 -1.6664697e-002  5.9678630e-001 -3.9479056e-001  2.7902096e-002  7.1806069e-003  7.7815613e-002  3.7472443e-001  5.2438313e-001  7.9680103e-001  1.1273369e-001 -1.3044769e-002 -7.0545317e-001  3.3155715e-001  1.4422866e-001 -7.5229032e-002  2.2927548e-001  2.5864659e-001  6.7144360e-001  1.9329467e-001  3.8818354e-001  7.3668623e-001 -8.6845939e-002 -5.0745224e-002 -2.8127718e-001  4.9785101e-002  2.7086464e-001  5.6984598e-001  1.1484528e-001 -1.2085913e-003 -9.3078515e-002  5.4323154e-001  6.8731314e-001  3.7483785e-001 -1.3744795e-001  2.2086245e-001 -3.7621717e-001  1.1998527e-001 -9.3107956e-001 -1.0160222e-001 -4.6386706e-001  3.3772622e-001 -2.1526142e-002  3.5191482e-001  1.8122921e-001 -3.7404246e-001 -1.2040092e-001 -5.5735320e-001 -4.6455043e-001  8.6209985e-001 -3.1818889e-001  7.7885608e-001 -6.7907784e-001 -1.9904936e-001  3.7630172e-001
  8.3660367e-001  1.7995779e-001 -1.0874043e+000 -8.3599722e-001  3.3979726e-002  1.3155760e+000 -1.8330948e-001 -1.6860928e-001  3.1041469e-002 -5.5424204e-001  2.2304266e-001  2.9950643e-001  2.2771051e-001  2.6013640e-001 -2.1693454e-001 -2.3221470e-001  3.3492776e-001  9.0018242e-001  1.0557424e+000  7.0681636e-001  1.1401111e+000  3.1386500e-001  4.8217661e-001  1.0823041e+000  2.1674303e-001 -4.3824061e-001 -3.1689641e-001  8.4132548e-002 -5.0422991e-001 -1.3034396e-001 -6.2764019e-001 -8.0132165e-001  1.7796624e-001 -2.8888998e-001 -4.8604733e-001 -6.3585615e-001  2.3211359e-001 -6.2669993e-001 -9.2722083e-002 -8.2788352e-002  8.3624339e-002  3.0693947e-001  7.0312168e-001  8.8058666e-001 -3.8997811e-001 -4.6546409e-001  6.0692484e-001  9.4797027e-001  9.1962056e-001 -6.6491139e-001 -3.1853669e-001 -1.3020769e-001 -5.9105936e-002  4.1745413e-001  6.7187666e-001 -6.3464815e-001 -6.2744421e-001  2.1192983e-001 -4.7222982e-001 -8.6628912e-001 -2.3154256e-001  1.0669609e-001  2.2170732e+000 -6.0577359e-001  7.2970032e-001  4.8275904e-002
  8.8781803e-001 -5.3306980e-001  8.1873319e-002  1.9264556e-001  1.9023497e-001 -4.4650352e-001  3.0211883e-001 -1.5406916e-001 -2.3755144e-001  7.3577176e-002 -2.5776346e-001 -4.1190793e-001 -2.1272222e-001 -7.9507092e-001 -5.2562689e-001 -3.3041794e-001  1.4023979e-001 -2.3009902e-001 -1.1855094e+000 -6.7348787e-002 -4.1753823e-001  3.6182690e-001  2.8359527e-001  8.3090634e-002 -1.5922765e-001 -5.6433850e-001  3.0625250e-001 -4.8259885e-001 -6.5960448e-001 -8.5026302e-001  4.5539307e-001 -2.0907868e-001 -3.1042451e-002  4.3077483e-001  1.0052125e-001  8.2013975e-001 -2.1396881e-001 -4.6948841e-001  3.7633608e-002  2.3283275e-001  1.7134397e-001  3.6628449e-001  9.9889503e-001  4.8899930e-001  2.8075090e-001 -5.3466760e-001 -2.0036365e-001 -1.5331973e-001  5.8250018e-002  1.4468333e-001 -4.5373831e-002  3.7007871e-001 -1.0295092e+000 -8.1089358e-002 -2.7685530e-001 -3.5958931e-001 -5.1283069e-002 -1.1340020e-001 -1.8000780e-001 -2.6347474e-001 -1.3511674e-001  3.3220239e-001  9.9836879e-001  1.7476436e-001  4.8382401e-001 -5.6255116e-001
  9.5708991e-001 -5.2529113e-001  5.6322846e-002 -4.2391322e-003  4.5208228e-001  8.5998860e-001  1.9375124e-001  7.3132352e-001  4.7928024e-001  8.8759409e-001  4.0777927e-001 -7.8988099e-001 -1.7463167e-001  4.9530179e-001  3.6730606e-001  5.7823155e-001  4.7412225e-001  3.4330919e-001 -1.5752761e-002  2.4662884e-001  1.4833544e-001 -8.1889568e-002  2.0241026e-001  4.5367323e-001  5.8701910e-001  2.0512999e-001  3.0823620e-001 -3.6807207e-001 -9.9091956e-002  2.1134492e-001  4.1086636e-002  1.9014642e-001  1.9096268e-001 -1.7627275e-002  1.2487848e-001  5.1194434e-001 -1.3176998e-001 -4.7022269e-001 -7.0717444e-001  2.3025304e-001  6.1221689e-001  4.9012835e-001  3.1467342e-001 -2.8794409e-001 -1.2248924e-001 -6.1778964e-001  1.7120097e-001 -2.0361826e-001  3.6347104e-001  4.8410437e-003  1.6809452e-002  1.2096282e-001  2.5806157e-002  2.5217170e-001  2.7368665e-001  5.2344017e-001  3.0949325e-001  1.2042637e-001  2.4166620e-001  2.7323469e-001  3.1927075e-001  2.8542125e-001  9.7996183e-001  7.1783536e-002 -1.3032533e-001 -3.4499349e-001
  9.8220235e-001 -2.9945889e-001 -6.2007715e-002  1.2822923e+000  4.5224117e-001  8.6739664e-001 -2.5608381e-001  4.5192024e-001  5.1503918e-002  7.9417654e-001  6.7026973e-001  2.7380378e-001 -3.1869393e-001  8.7877114e-002 -3.2190521e-002  2.9887245e-001  7.3431963e-001  5.4959194e-001 -1.5965576e-001  8.5366976e-001  9.4036081e-001  3.3380995e-001  9.3753882e-001  4.2081412e-001  3.1380278e-002  3.2546918e-001  1.2730571e-001  2.5198915e-001 -3.3631561e-002  2.3098942e-001  5.9591612e-001  1.2409599e-001  1.0323067e+000  9.0740138e-001 -8.7942523e-002  7.3977537e-001 -3.5180710e-001  4.7763254e-001  1.4174044e-002  1.5252751e-001  4.7952406e-001 -1.8996172e-004  2.4073722e-001  6.6752540e-001 -6.3443026e-002  3.4949127e-001  3.0987611e-001 -6.3045209e-001 -2.6710538e-001 -4.4072038e-001 -1.5418536e-001 -4.0634286e-001 -9.6404422e-002 -2.0281855e-001 -5.8218519e-001  1.3711958e-001  3.2897835e-001  2.5484628e-001 -2.4516847e-001  1.1934660e-001 -6.5487058e-002 -1.8093431e-002  9.2306589e-001  4.5942447e-001 -7.4294136e-001 -1.3186018e-001
  1.2885331e+000  5.3641394e-001  1.7487125e+000  1.8785461e-001  7.2897056e-001 -1.0819119e-001 -2.4823631e-001  9.7624010e-001  7.1386470e-001  4.5604446e-001  3.3126844e-001 -1.4241131e-001  9.4041611e-002  7.4441629e-002  5.8019139e-001  2.8224440e-001  1.2407353e+000  2.3863584e-001  1.5546843e-002  4.7788339e-001  6.0126250e-001  4.4587091e-001  2.0883658e+000  1.1957611e+000  4.0235355e-001  6.6045404e-001 -4.4721425e-001 -6.6023183e-001 -2.4226769e-001  5.0625687e-001  5.5838582e-001  3.8906433e-001  3.4606135e-001  1.1936466e+000  5.1855940e-001  5.3085065e-001  3.1382798e-001 -1.5327594e-001  5.2944852e-003 -2.1121886e-001  7.2624271e-001  4.5356629e-001  7.4843820e-002  1.5673700e+000  1.1764453e-001  3.0731976e-001  1.0600013e+000  4.2271375e-002 -2.8516701e-001  2.2504672e-001  3.3216104e-001  6.5182572e-001  3.8553240e-002 -4.1140674e-001 -9.5881574e-001  2.4574222e-001  7.8647860e-001  5.5047792e-001  9.9478956e-001  2.3090990e-001 -2.0338909e-001  4.5656006e-001  2.9284993e-001 -4.4525733e-001  1.5248487e+000  7.8663849e-001
 -4.6209955e-001  2.5784197e-001  6.5683218e-001  4.6773325e-001  9.6768873e-003 -4.6763408e-001 -1.0948449e+000 -2.0814091e-001  5.9588755e-001  1.4161148e-001 -2.4851158e-001  2.0335897e-001 -1.2809234e-001  1.3654659e-001  3.5480128e-001 -9.2027777e-002  3.7697740e-001  3.7451065e-001  2.8499141e-001  3.6657643e-002 -3.5849937e-002 -3.0461586e-002  1.4826752e+000  5.8496509e-001  3.6994537e-002 -8.8653010e-002 -1.1911786e-001 -9.3723899e-002 -1.0649431e+000  2.1214470e-001  9.7497560e-001  1.9404903e-001  9.5565992e-001  2.8661055e-001  5.4200486e-001  6.7957493e-001  4.8589957e-001  5.3522439e-001  1.2148115e+000  4.8420810e-001  5.8649596e-001 -3.4657668e-001 -5.9514439e-002  1.3095191e+000  2.7593531e-001 -7.6133245e-002  4.1834102e-001  2.8661426e-001 -3.7069106e-001  1.3957527e-001  1.7721458e-001  2.0103731e-001  5.1358115e-001 -4.9667750e-001 -3.0795734e-001 -3.5053903e-001  1.1081232e-001 -6.6933099e-002 -2.8350875e-002 -2.2346843e-001  2.9389938e-001 -3.3585760e-001 -1.5114563e+000  1.1819569e-001  5.6482071e-002 -5.7104237e-001
 -1.2465052e+000 -2.8603068e-001  6.6556918e-001  7.5531390e-001 -1.4214531e-001 -8.4715875e-001 -2.3819653e-001  2.0392778e-001  3.5889712e-001  3.3522235e-001  1.4004814e-002 -1.0603949e+000  6.1026946e-001 -2.7835465e-001 -5.3175036e-001 -5.0032977e-001 -2.9281547e-001 -7.2435575e-001  3.3728259e-002 -7.0421308e-001  1.4590560e-001  1.5324706e-001 -1.3594954e-001  3.1600783e-001 -1.3465454e-001  6.1727058e-001 -3.8073834e-003 -5.2018490e-001 -1.0334085e-001 -7.2714780e-001  5.5240605e-001  4.9692407e-001  8.9268321e-001  2.8978590e-001  3.2359261e-001  4.0679241e-001 -1.3949603e-001 -6.0597660e-002 -8.7987435e-002  2.9255497e-001  8.3104751e-001 -3.1993007e-002  2.5493827e-001 -2.6590213e-002  1.7051326e-001 -6.5281138e-001 -6.9908575e-001 -3.0176325e-002  8.0779085e-001  3.9684298e-001  3.9522317e-001  3.1865878e-001 -1.8450395e-001 -2.5964521e-001 -1.2546431e-001  2.6744321e-001  8.9144873e-004 -9.8281426e-002  7.0927742e-001 -1.5171483e-001  2.4347969e-001 -3.2968501e-002 -9.1375880e-001 -4.0170923e-001 -2.7445844e-001  6.9970329e-001
 -7.6784886e-001 -1.0268315e-001  2.9752521e-001 -6.0423846e-001  5.0586338e-002  3.4884952e-001  2.0832288e-001  1.8462114e-001 -1.4388803e-001 -2.6620279e-001 -1.4136839e-001  2.2917666e-001  3.5733552e-001  4.1254021e-001 -4.5500945e-001 -3.2464391e-001 -5.9192149e-001 -6.9263339e-001 -5.5861615e-001 -4.5051038e-001 -8.4547574e-001 -7.1899476e-001 -1.5009656e+000 -3.3443013e-001 -1.2394376e+000 -4.5073393e-001  2.7962153e-001  1.1465701e+000  1.0268169e+000 -7.8000029e-001  3.4387312e-001  2.6003465e-001 -3.6769272e-001 -9.9702053e-001 -2.1271116e-001 -4.7749470e-001 -9.6093715e-001  7.2830372e-001  1.1452611e-001  2.1904223e-001 -2.8729448e-001 -3.3387550e-001 -1.4275739e+000 -1.0241294e+000 -3.9563153e-001 -4.1235986e-001 -8.2250673e-001  1.0614679e+000  1.1110763e+000  6.5697118e-001  1.6275798e-001  3.6041466e-001  4.5981203e-001 -4.6879171e-001  1.0862201e+000  1.6330266e-001 -1.9832589e-001 -5.4341477e-001  4.0414917e-001 -1.8873744e-001  1.0206405e+000 -1.1553667e-002 -1.2303894e+000 -8.0699786e-002 -3.6521984e-001  5.7831022e-002
 -9.4073612e-001 -3.3698642e-002  4.1159261e-001  2.0992398e-001 -2.7605034e-001 -3.2466178e-001  4.6004828e-001  4.9840839e-001  3.9122160e-001 -3.9611169e-001 -2.0706237e-001  4.2756667e-001  7.2563302e-001  5.7676765e-001 -5.4773129e-001 -2.1534626e-001  3.2434958e-001  2.4858847e-002 -3.8582172e-001  1.3852405e-002  5.3089751e-001 -4.4614157e-001 -9.4627672e-001 -1.9627090e-001 -1.0195900e+000 -4.0331731e-001  1.9204301e-001  1.0559515e+000  8.0752593e-001 -3.5127869e-001  2.6051972e-001 -3.6563514e-001 -5.5983100e-001 -9.6365785e-001 -4.0053433e-001 -1.1625583e+000 -9.7509392e-001  3.5191503e-001  7.4198212e-001  3.0475380e-001  3.8839758e-001 -4.8841019e-001 -9.9299030e-001 -9.9454837e-001 -4.9094303e-001 -5.2251475e-002 -1.2144720e+000  1.1062501e+000  1.4430343e+000  1.4668855e+000 -9.1351688e-002  3.0377662e-001  6.9672711e-001  2.2367892e-002  1.2783953e+000  3.8132284e-001 -7.3032018e-002  1.1122166e-001  6.8373499e-001  4.8560750e-001  6.1630059e-001  1.9288125e-001 -1.4443785e+000  2.8528863e-001  2.7080563e-001 -7.4565792e-001
 -1.1231443e+000 -5.2861066e-001  1.2465048e+000 -8.6189994e-001 -7.1506427e-001  3.6548387e-001 -2.5372791e-001 -5.8532506e-002 -7.2119920e-002 -2.5676560e-001 -4.6923253e-001  5.2749236e-001  3.1133156e-001  5.0757126e-001 -1.4107690e-002  1.5343897e-001  3.6132844e-001 -1.3414634e+000 -5.8422553e-002 -2.3326637e-002  4.1151198e-002 -6.8570158e-001 -8.0296094e-001 -1.0644046e+000 -9.1110730e-001  3.3909681e-001 -1.0421175e+000 -2.7233689e-001 -8.0353875e-001 -5.0623354e-001 -1.4518251e-001 -1.9854491e-001  2.0673660e-001 -5.3724430e-001 -5.8331626e-001 -1.1307766e+000 -6.5865040e-001 -3.8885835e-001 -7.0195923e-001 -5.4612950e-001 -4.7265072e-001 -5.4643752e-001 -1.9206191e+000 -2.2530182e-001 -8.4918377e-001 -1.0340738e-001 -1.0224759e+000  1.1391875e+000  4.1876623e-001  1.0175335e+000 -2.4828349e-001  3.7649361e-001  4.6984397e-001  1.8644050e-001  1.8057233e+000  2.5804040e-001 -5.9902148e-002 -1.3666899e-001  4.5971279e-001  4.3110527e-001  3.8343536e-001  1.3455511e-001 -2.0002844e+000  4.0009231e-002 -1.9055719e-001 -1.2025400e-001
 -6.3380714e-001 -5.3175847e-001  6.9694852e-001  7.5975454e-001  3.3203098e-001 -3.5057972e-002 -4.6775379e-001  5.4972626e-001  8.4986658e-001  2.5439549e-001 -6.6313064e-001 -3.0689634e-001  1.2194648e+000  2.2671621e-002 -3.1188123e-001  2.4215812e-001  1.1803396e-001 -1.2000965e+000 -3.6859718e-001 -1.8259974e-001 -4.9148496e-001 -5.3139944e-001 -1.4575542e-001  4.9598141e-001 -4.1080908e-001 -1.7338524e-001 -2.8543166e-001 -1.1393675e+000 -5.1642066e-001  3.0221583e-002  4.4700482e-002  1.0626454e-001 -3.9122055e-001 -3.3924069e-001  2.4588030e-001  8.9734589e-003  5.1716757e-001  2.8890775e-001 -6.5403959e-001  4.6871217e-001 -1.2222020e-001  3.4636005e-001 -1.4967519e+000  5.6135553e-001 -4.2627213e-001 -1.6577853e-001 -1.4998079e-001  5.4440249e-001  1.0544336e+000  1.2444334e+000  8.6076985e-001  8.0043609e-001 -9.7012492e-002  3.0651604e-001  1.0655178e+000  1.3816202e-001  6.9508501e-001  2.8957110e-001  1.1223780e+000  8.8251428e-001 -5.4286378e-001  4.3678356e-001 -4.1071336e-001  2.3590096e-001 -1.4829097e+000  6.8446729e-001
  2.5066551e-001 -2.7993131e-001 -8.3423378e-001  6.2746807e-001 -5.2215817e-001  8.4958630e-001 -1.0403543e+000  1.7246312e-001 -3.0676181e-001  6.9530203e-002  5.3774906e-001 -5.8641880e-001  4.8501887e-003 -3.2171154e-002  3.0032842e-001  6.2724208e-001 -3.1335481e-001  7.2930580e-001  7.0970512e-001  6.0552647e-001 -2.6350791e-001 -2.6731035e-001  9.9107908e-002  4.6762176e-001  3.7768271e-002  2.7587504e-001  4.9303639e-002 -5.1353389e-001 -8.4425242e-001  3.9543863e-001  2.9599467e-001  3.4502702e-001  3.0260387e-001  1.0346084e+000  1.9822890e-001 -4.1354339e-002  7.3756955e-001 -2.4293926e-001 -1.9085662e-001  3.4414701e-001  8.1843327e-002  2.2547952e-001 -8.3932766e-002  8.5362592e-001  4.2818975e-001  5.9989965e-001  5.8156179e-001  8.5835209e-001  1.3542478e+000  4.2939050e-001  5.2759620e-001  1.9299288e-001  4.4610172e-001  5.3303846e-001  4.1853696e-001  6.0613691e-001 -4.0667319e-001 -3.2687882e-001  5.1947461e-001 -4.1616945e-001  8.9775659e-001 -3.5769939e-001 -1.9823702e-001 -1.7053112e-001  2.0047920e-001  5.5182718e-001
 -6.0068155e-002 -1.6484461e-001  4.1295778e-001  1.5228286e-001 -5.3972324e-001  6.9989900e-002 -8.6862785e-001 -4.2832170e-001 -1.2875560e-001 -6.2751549e-001  8.1812706e-001  6.9460613e-001 -2.7806559e-001  2.1306982e-001  5.3619004e-001 -1.4331914e-001 -2.3993190e-001  1.0330398e+000  1.0994171e-001 -2.9587438e-002  1.0413860e+000 -3.6795742e-001  1.1988524e-001  2.3331571e-002  4.1267635e-002 -3.2287422e-001  3.8981248e-002 -1.8953806e-001 -7.9748892e-001 -7.5793535e-001 -3.5028088e-002 -1.0580271e-001 -2.0619824e-002 -1.8133624e-001 -2.7236265e-001 -3.6647070e-001 -7.4394989e-001  1.0142598e-001  8.8050226e-002 -2.6107787e-001 -5.3509323e-001 -3.0731137e-001  4.3611754e-001 -3.0239353e-001  5.8150208e-001  2.0005070e+000  5.2811877e-001 -9.5460891e-002  3.8015453e-001  6.0075924e-002 -2.1739866e-001 -7.2746578e-002  4.8025476e-001  6.3249085e-002  1.6825237e-001  8.3445047e-001  1.8041346e-001 -4.7066605e-001  2.4852553e-001 -7.9779312e-001 -4.1110090e-001 -1.0938618e+000  5.2541144e-001 -4.5711223e-001  2.7190472e-001  6.4532465e-001
  6.5106018e-002  6.1627789e-001  1.4016874e+000 -2.5390142e-001  5.2959238e-001  3.8396794e-001  4.2538197e-001  4.1097492e-001  6.3212926e-001  6.0234107e-001  7.2101662e-001 -4.5326167e-001  1.0013922e-001 -5.7223176e-001  4.0899931e-001  1.6437697e-001  5.0680380e-001  6.4001179e-001 -4.5321549e-001  2.4750461e-002  6.4899556e-002 -3.5696589e-001 -1.9540092e-001  3.4260007e-001  6.1600682e-001 -5.4871659e-001 -1.1783604e-001 -3.7607794e-001 -3.4985274e-001  1.2900084e-001  2.9320785e-001  3.4096657e-001 -7.9681022e-002 -1.1941042e-001  4.2905592e-001  8.2389466e-001 -4.6493557e-001 -1.0399417e+000 -8.5933212e-001 -3.5301466e-001 -1.7630222e-001  2.8333783e-001 -2.2532490e-001 -1.0922587e-001  3.6192863e-001  6.8964941e-001  5.9317823e-001 -2.7266817e-001 -3.5112646e-001  2.0893203e-001  3.6613799e-001  8.5202839e-002  4.8329420e-001 -1.0529687e-002  4.1363616e-002  2.9860983e-001  4.8537303e-001  6.9880189e-001  5.6702924e-001  6.5481333e-001  8.7981154e-001  4.5273924e-001  7.3155314e-001  1.7609627e+000  5.7673986e-001 -1.6281569e-001
 -7.6806177e-001 -7.5886073e-002 -3.3369300e-001 -3.0164394e-001  6.5643750e-001  9.3248713e-001  6.3604759e-001 -6.5477597e-001 -6.2910236e-002 -1.7295473e-001  2.2980652e-002 -1.0926751e-001 -1.8859999e-001  1.0413923e-002  2.5682630e-001  6.2174255e-002 -3.1663783e-001 -3.0055515e-001 -1.1970414e-001 -4.1559443e-001 -4.5512012e-001  2.4498852e-001 -6.7198361e-001 -8.6404719e-001 -2.0880808e-001  1.5977688e-002  6.5569030e-001  5.2427937e-001  8.8161274e-001  4.3249464e-001 -2.0314989e-001 -1.6403726e-001 -3.8430515e-002 -1.1776197e+000 -1.2707476e-001 -4.5197351e-001 -2.3143627e-001  4.7628462e-001  9.7025210e-001  3.7727609e-001  5.0279488e-001 -6.5261173e-001  3.0378085e-001 -4.5599236e-001  1.0452721e-001  1.7033958e-002 -1.7605961e-001  3.8298114e-001  2.9659329e-001  4.2412173e-003  4.2143800e-001 -1.1747171e-001  3.9055571e-001 -3.4661284e-001 -3.3500566e-001  2.9745179e-002 -3.3999380e-001 -9.7580093e-002 -7.2034683e-001  5.1419410e-001  1.0978083e+000  3.9728530e-001 -5.7756417e-001 -8.9135718e-001  5.5399844e-002  5.8250772e-002
 -4.7504296e-001  3.8413849e-001 -4.9111118e-001  2.9334379e-001  6.2568222e-001 -2.9495955e-001  2.1186594e+000  2.7673394e-002  1.7644286e-001 -2.7767500e-001 -6.9188844e-001 -1.9134867e-001  3.2004249e-002  2.9076788e-002  8.9435608e-002  5.9954164e-002 -2.3690241e-001 -1.2551237e-002  1.0403925e-002 -2.2509791e-001 -4.8926597e-001  4.8030962e-001  1.5416098e-001 -7.5399135e-002 -1.6025307e-001  5.8509926e-001  9.1360714e-001  1.1098613e+000  2.0389729e+000  1.5449754e-001 -6.4820588e-001 -6.3068933e-001 -1.1253211e+000  1.7588832e-001 -1.6670724e-001 -1.6694184e-002  4.3584436e-001  1.7759704e+000  1.2072206e+000  1.2519346e+000 -6.7706560e-001  3.4248511e-001  5.7575320e-001  3.3570465e-001  6.3437452e-001 -3.6374158e-001  2.6958834e-001  5.2028772e-001  8.4283263e-001  1.2953205e-001 -2.8207438e-002  1.8009408e-001 -1.2060758e-001 -3.6557354e-001 -1.9243427e-001 -2.0613640e-001  4.8938435e-001  9.9937879e-002  1.8119926e-001  1.3048464e+000 -1.1503225e+000  1.0163290e+000  2.7772137e-001  4.5429978e-001  1.2062677e+000  2.0781586e-001
 -1.5081495e+000  5.2017023e-001 -5.1938538e-001 -8.3442351e-001  7.7303153e-002 -1.0844238e+000  6.4876488e-001  2.4600831e-001 -1.0187596e-001 -2.1674179e-002 -7.5894736e-001  3.6034004e-001 -1.1162628e-001 -1.3265791e-001 -7.9110320e-002 -7.9845229e-001 -6.8464866e-001  1.8090844e-001  3.1868445e-001 -7.6615111e-002  1.7333236e-001 -1.7197528e-001 -1.2428490e+000 -5.9245826e-001 -3.1858572e-001 -2.6986859e-001 -3.0284953e-001  2.2018517e-001  1.1701720e+000 -8.2154654e-001 -1.4418796e+000 -7.8483174e-001 -1.3091340e+000 -8.4482836e-001 -3.3192931e-001 -6.1710512e-001 -6.0378080e-001  3.0476555e-001  6.7036224e-001  2.6458283e-001 -4.7528944e-001 -1.9880213e-001  3.4248742e-002 -1.9810227e+000  1.2242737e-001 -1.8716609e-001 -6.5834567e-002  2.0602423e-001 -2.0924657e-001 -1.5614726e-001 -8.2292595e-001 -4.6729635e-001 -1.2435832e-001 -4.4342594e-002  4.2100743e-001 -3.3624037e-001  6.6802429e-001 -4.9143352e-002 -1.7640072e-001  3.7392798e-001 -7.8048795e-001 -1.0534455e-001 -2.8210513e-001 -7.6446872e-001  2.9252971e-001 -8.8864755e-001
 -4.9865210e-002  5.5950124e-001  3.4179641e-001  6.6302206e-001 -3.0724787e-003 -5.1580515e-001  1.6133316e-001  7.2781945e-001  3.2750699e-003  3.8308316e-001  3.1524848e-001  6.4003927e-001  3.5568655e-001 -4.0429169e-001  6.5640949e-001 -9.9498210e-002  6.5908509e-001  6.3642938e-001  5.5858356e-001 -8.2912251e-002 -5.0993044e-002 -1.2924872e-001 -2.9191153e-001  7.7147776e-001  3.0048429e-001  3.0396344e-001  3.1958254e-002  1.3286760e-001  2.2547967e-001  5.3256279e-001  7.2906069e-002  6.0396652e-001 -1.0373416e-001  5.0826096e-001  1.3673453e-001  2.8383768e-001 -1.9647922e-002  1.3690276e-001 -3.8302920e-001 -6.1198855e-001 -3.1792861e-001  3.8639018e-001  5.7578092e-001 -1.1586901e+000  4.7219569e-002  4.5579537e-001  2.1638587e-001 -3.1505814e-001 -1.2479937e+000 -7.3381761e-002 -2.4003984e-001 -4.5126561e-001 -4.7721936e-001  4.3458218e-001 -1.2261632e-002 -3.0340594e-003  6.8288701e-001  3.0047627e-001  9.7240294e-002  6.6961383e-001 -3.2431748e-001  2.5181237e-001  8.3325201e-001  2.9802714e-001  1.7190623e-001  7.2476851e-001
  9.0405760e-001  9.0090617e-002 -9.7935966e-001 -4.6125195e-002  7.1599086e-002 -1.4004063e-001 -4.1258132e-001  3.8698447e-001 -3.7983270e-001  4.5197626e-001  2.2680854e-001  1.1553073e+000  1.2841823e-001  5.6630471e-002 -1.4810998e-001 -3.9793784e-001 -6.0947677e-001 -3.0526844e-001  6.5428692e-001  1.5050573e-001  7.1590861e-001  4.8562461e-001  2.0496761e-001 -6.9436303e-001  1.0870373e-001 -2.1323423e-001 -2.7075115e-001  1.0044069e-001  6.7314383e-002 -1.6195084e-001 -3.1446445e-002  6.7174854e-001 -1.6037315e-001  3.3464545e-001  4.1774916e-001  3.9611366e-001  4.4361944e-001 -1.0656357e-001 -1.0292331e-001 -3.8368386e-001 -3.0699553e-001 -3.8494956e-001  2.2040804e-001  4.9945968e-001  4.6637343e-002  3.6557268e-001 -3.2878221e-001 -2.4299634e-001 -1.1029623e+000 -1.1903758e+000 -6.4023823e-001 -6.5734520e-002 -1.1118293e-001  5.0028514e-001 -1.3873864e-001 -9.7211104e-003  5.0817836e-001  4.0992776e-001  7.1221375e-002 -3.3576723e-001 -2.4664928e-001  1.0295841e-001  9.8663050e-001  2.6007352e-002 -9.7291166e-001  6.4961233e-001
