# Supplementary material for: Resting-State Temporal Synchronization Networks Emerge from Connectivity Topology and Heterogeneity
Source: PLoS Comput Biol. 2015 Feb 18;11(2):e1004100. doi: 10.1371/journal.pcbi.1004100 (PMC4333573; doi:10.1371/journal.pcbi.1004100)
Supplement: S1 Dataset — Each volunteer underwent two scanning runs (blocks). For each recording session (subject and run), BOLD time series were averaged over the corresponding 66 brain regions of the brain atlas. Each file subXblockY.txt contains the time series of all 66 brain regions from subject X and run Y. The labels of the brain regions are contained in file ROIs_Labels.txt. (ZIP) [file pcbi.1004100.s006.zip › DataSet S1/subj3_block2.txt]

 -3.8335510e-001 -1.9440839e-001 -8.6205880e-001  3.6747321e-002  3.0100105e-001 -1.3106836e+000  4.0102241e-001  6.8205703e-002  5.7711891e-001  1.0424412e+000 -2.0122360e-001 -8.4826527e-003  5.3667641e-001 -1.7295623e-001 -1.2602089e-001 -1.1546870e+000 -4.8255098e-001 -9.8741491e-001 -7.3083069e-001 -3.2033740e-001  2.3303138e-002 -1.8584834e-001  2.7379082e-002 -3.3144265e-001 -2.6939713e-001 -1.5778306e-001 -6.1267995e-001 -1.0740000e+000 -2.3848169e-001 -1.0389266e+000 -4.8040567e-001  3.0311352e-001 -2.5024403e-001 -1.1400310e+000 -1.4216220e-001 -1.0134281e+000 -8.2540264e-001 -1.8239090e+000 -2.3844381e+000 -1.0414421e+000 -5.3389090e-001 -3.5108398e-001 -2.5996270e-001 -5.8659694e-001  4.8677088e-001 -7.2767251e-001 -4.2195621e-001 -2.4818287e-002 -6.1397567e-001 -4.8810174e-002 -1.0437642e+000 -4.1313159e-001 -7.6860107e-001 -5.0200495e-001  1.5506392e-001  1.8071974e-001  3.6788189e-001 -6.4016195e-001 -5.1815703e-001 -5.3909182e-001 -2.6703877e+000 -6.9632052e-001 -6.2750731e-001 -8.6305971e-001 -9.3223548e-001 -9.0743764e-001
 -2.5729482e-001 -1.8128667e-001 -1.4431196e+000  9.5119744e-001 -7.2451009e-002 -3.5294232e-001  2.6188168e-001 -4.4077852e-002  3.8286337e-001  7.2806822e-001  6.2129292e-001  1.3311086e+000  3.9331166e-001 -2.9831677e-001 -6.2177430e-001 -1.1363807e+000 -2.5838571e-001 -4.8515346e-001 -4.5261847e-001  7.6480897e-002  1.1772626e+000  2.9124469e-002 -5.2113716e-002  7.6084982e-001 -3.3028929e-001 -5.5779267e-001 -1.1546667e+000 -1.1828701e+000 -1.0846312e+000 -7.2971754e-001  3.6307515e-001  5.1197008e-001  8.0281695e-002  3.9195735e-001  2.5753936e-001 -4.9529043e-001 -6.5610885e-001 -1.4142561e+000 -1.7370335e+000 -1.4696356e+000 -6.3680796e-001 -4.6181397e-001  7.6823717e-001  4.8088908e-001  2.6818669e-001 -1.6259945e-001  1.9335312e-001 -7.5808473e-002  7.9559541e-002  2.1097669e-001 -1.1075846e+000 -7.4782038e-001 -4.3115837e-001 -1.4201210e-001  1.1947960e+000  1.1310573e+000  3.6248296e-001 -1.1874805e+000 -4.5289845e-001 -6.2435916e-001 -1.3865983e+000 -1.1821173e+000 -4.0721991e-001 -1.3595599e+000 -7.1651802e-001 -1.4206869e+000
  3.9931475e-001 -7.5042655e-002 -3.8625616e-001  3.9197326e-001  9.2188365e-001 -8.3157246e-001 -1.8299544e-001 -1.7283780e-001  6.4968552e-001  9.6560452e-002  7.0103699e-001 -4.8164175e-001  6.5456670e-001 -5.2235019e-001 -7.7402897e-001 -7.3800845e-001  7.0394899e-003 -3.9375692e-001 -1.8084970e-001  9.0175556e-002 -4.9511295e-001  2.7346193e-001  1.4049852e+000  9.2618575e-001  5.7054667e-001  5.1081753e-001  1.0361486e-001 -2.0481053e-001 -8.5984367e-001  4.3632382e-001 -2.8756994e-001  2.1419748e-001  4.9857239e-001  1.5201096e-001  6.1364263e-001 -2.6747551e-002  4.8654066e-001 -4.7904825e-001 -3.4642924e-001  5.6720868e-002 -4.7041638e-001  2.9528022e-001  4.4276954e-001  2.0513942e+000  2.4155778e-001 -9.9395394e-001  5.1484764e-001 -4.1483461e-002  3.4866235e-001  4.2526425e-001 -2.4533690e-001 -1.9661829e-001 -5.9706037e-001 -4.9930099e-001 -2.7137708e-002  1.1200055e+000  4.1266048e-002 -1.9722516e-001 -6.1304427e-002 -6.3656883e-001 -9.3666352e-001 -4.2850357e-001  6.9402416e-001  3.9026657e-001 -9.7144636e-002  4.5760340e-001
 -1.7567561e-001 -3.5424506e-001 -1.4053812e+000 -2.3676945e+000 -1.3109584e-001 -6.8152445e-001 -1.3604923e+000 -1.0146626e-001 -2.5823237e-001 -6.1049326e-001  5.9203915e-002 -1.1686299e-001 -6.3569585e-002 -2.0660398e-001 -2.6050936e-001 -9.6177060e-001 -6.4758543e-001 -2.2722175e-001  8.4764699e-001 -2.4197134e-001 -4.1838321e-001 -2.8578528e-001 -1.6945300e-001 -1.0541060e+000 -1.6653568e-001 -1.6473961e-001 -4.5103974e-001 -6.0341533e-001 -8.0372998e-001  3.3737713e-002 -3.6313059e-001 -3.3187238e-001  4.6832083e-002 -1.0111909e+000 -4.0601485e-001  1.0765551e-001 -4.4738205e-002 -9.9410326e-001 -5.2739492e-001 -1.9723994e-001  7.6612690e-002 -1.7875082e-001 -6.1463958e-001  5.0022044e-001  1.4247060e-001 -1.5321806e+000 -3.5735707e-002  1.6809893e-001  8.6891688e-001 -3.2833036e-001 -6.8574928e-001 -7.6782402e-001 -8.2448744e-001 -2.3435794e-001 -6.7064697e-001 -2.1746271e-001 -8.3789479e-001 -2.6605278e-001 -5.5433269e-001 -1.7843803e+000 -1.4530415e+000 -6.5347354e-001  6.1517699e-001 -1.4689113e+000 -7.8912192e-001 -6.0803541e-001
  2.7413114e-002 -3.3603985e-001  3.3745844e-001  1.2280067e-001 -7.6457449e-001 -1.2207064e+000 -5.6048714e-001 -3.7723743e-001 -4.5075212e-001 -1.0301089e-002 -8.5819079e-002  1.9377615e-001  9.9915183e-002 -1.7838439e-001 -3.4689081e-001 -5.9442378e-001 -5.7187979e-001 -1.3953626e-002  9.1979721e-001  1.3407070e-001  3.4691386e-001  1.8323375e-001 -1.5411176e-001 -1.0577644e+000  3.1564671e-002  2.9711993e-001 -1.2062067e+000 -1.2478456e+000 -1.4305382e+000 -3.9773437e-001 -1.3912852e+000 -7.6825397e-001 -9.7765398e-001 -3.6078900e-001 -5.0629582e-001 -5.6937731e-001 -3.5852246e-001 -1.6032822e+000 -1.3789486e+000 -6.3562103e-001 -1.8116470e-001 -1.6398766e-001 -1.5243197e-001  2.9072599e-001  1.7251366e-001 -1.2168556e-001  3.6184918e-001  9.8738407e-001  7.0980263e-001 -5.7220961e-001 -5.9380978e-001 -2.9302799e-001  1.4570124e-001 -3.7705662e-001  5.2555810e-001 -1.8424051e-001 -4.4513957e-001 -7.1417968e-001 -6.5776852e-001 -1.3517262e+000 -4.8394775e-001 -2.9786364e-001  5.9768935e-001 -6.1831342e-001 -3.8693668e-001 -4.8903505e-001
 -3.1195860e-001 -3.2400772e-003  1.5658454e-001  2.6936422e-001 -7.6136556e-001 -8.9409782e-001 -3.2619106e-001 -4.6639694e-002 -3.9723718e-001  9.6619577e-002  1.3372950e-001  1.0351938e+000  2.8720658e-001 -1.1510333e-001  1.3659933e-001  1.6863796e-001 -5.9545651e-001 -2.7927403e-001  8.3431878e-001  1.4559003e-001 -3.6331387e-001 -6.3310513e-001 -5.0974054e-001  7.4597456e-001 -9.1636631e-002  4.5217393e-001 -2.1441376e-001  7.4921598e-002  1.3334645e-001 -1.9036095e-001 -2.8108658e-001  6.6257233e-002 -7.5545716e-001 -3.9758423e-001 -1.4402243e-001 -3.1581683e-001 -4.6447601e-001 -4.0131222e-001 -6.3103587e-001 -7.4239178e-001  2.1676436e-001 -5.7451858e-001 -2.5837313e-001 -7.3157987e-001 -1.8090186e-001  1.3198253e-001 -1.0680430e+000  6.6521094e-001 -5.3692874e-003 -8.7721019e-001 -4.6079603e-001 -3.7087579e-001  1.2761187e-001  1.7573560e-001  1.0356404e+000 -8.3067382e-002 -1.3571140e-001 -9.6781487e-002 -6.7271539e-001 -1.1686683e+000 -6.6845979e-001 -6.5658186e-001 -4.3252273e-001 -7.0095071e-001 -4.2181291e-001 -1.0182488e+000
  8.4841309e-001  4.9722322e-001  1.5054767e-001 -6.2819644e-002  2.5071321e-001  1.1074369e+000 -1.0503068e-001 -2.8333983e-001 -1.8593657e-001  6.9051438e-001  7.4785947e-001 -8.6517420e-001 -2.2925110e-001 -9.4739087e-002 -1.4708750e-001 -5.6557476e-001 -2.3491483e-001 -1.0054422e+000 -3.5623558e-001 -1.4451239e-001 -1.0373112e+000 -3.0946930e-002 -1.2164010e-001  7.9575459e-001  1.5232206e-001 -4.0490542e-002 -1.0700735e-001  2.7862600e-001  1.1884619e-001  3.5219384e-001  5.3494382e-002  3.0927652e-001  3.7164678e-002 -2.9021605e-001 -8.4738273e-002 -3.3198468e-001 -9.4240689e-002 -6.4022350e-002 -3.0857242e-002 -1.9336895e-001 -4.8287914e-001 -2.5053549e-001 -2.8243788e-001 -4.5939776e-001 -5.5178231e-001  5.1868476e-001 -4.2783650e-001 -2.2440848e-001 -6.5025584e-001  1.1753533e-001 -3.0037288e-001 -4.3648768e-001 -2.7344015e-001  3.8705474e-001 -3.1403283e-002  6.0760447e-001  5.2198802e-001  4.3880000e-001 -4.4099115e-001  2.7045510e-001  5.8069339e-001  3.2545718e-002 -6.0629828e-001  1.2522362e+000 -3.8002330e-002  3.6053646e-001
 -8.1612958e-001 -7.7730592e-002  3.8306179e-001  1.3413455e-002 -1.1550348e-001  6.1521556e-001  1.6772524e-001 -8.4900311e-001 -2.3957037e-001  5.2342382e-001 -3.3967997e-002 -5.6876308e-001 -3.4196274e-001 -7.2288135e-003 -1.7798557e-001 -2.5792424e-001 -9.9943051e-001 -7.7895140e-001 -2.9976310e-001 -8.2370711e-001 -5.3060094e-001 -2.5620548e-001  4.9787218e-001 -1.3720637e-001 -2.4563419e-001  6.3114592e-001 -2.2352077e-001 -5.1040716e-001 -3.8465719e-001  1.9290242e-001 -3.7722154e-001 -5.7165320e-001  8.9658993e-001  7.5515358e-001 -5.9492694e-001 -4.8650375e-001  8.9781986e-001 -5.0633184e-001 -9.3866101e-002  8.1298049e-002 -4.2144301e-001 -4.4629480e-001 -1.0241123e+000 -4.1810334e-001 -1.6875395e-001 -2.3934175e-001 -4.8300101e-001 -6.6011970e-002 -9.3269315e-001  8.0916568e-002  3.1155899e-001 -1.1450874e-001 -7.6021359e-001  1.4625079e-002 -3.9920405e-001 -2.6861251e-001  2.9118712e-001 -8.1465256e-002 -5.1414470e-001  3.5024627e-001  1.0895014e+000  3.3339473e-001 -1.1313594e+000  3.3454115e-002 -4.1637010e-002  4.6062583e-001
 -3.9653754e-001 -1.2111161e+000 -6.1528846e-001  3.4704236e-001 -5.0210999e-001 -2.5711065e-001 -3.4146249e-001 -3.3189325e-001  1.9262829e-001  2.9888316e-002 -9.1079690e-001 -9.3201108e-002  2.0804249e-001 -2.3580485e-001 -5.8940158e-002  1.3759121e-001 -4.5605517e-001 -2.7771259e-001 -2.3398529e-001 -9.5876609e-001 -5.8173803e-001 -8.2231263e-001 -1.0756561e+000 -1.5160769e+000 -9.1749325e-001  1.6515097e-001 -3.6220518e-001 -9.7541152e-001 -5.0697115e-001 -3.9679829e-001 -2.0290597e-001 -3.3462537e-001 -2.8815227e-001 -1.0401680e-001 -5.6856431e-001 -2.0794496e-001  1.3350489e-001 -4.6265728e-001 -7.8735763e-001 -6.7878807e-001 -5.9327614e-001 -5.2977645e-001 -1.3889174e+000 -9.0729817e-001 -2.7355722e-001 -2.7053484e-001 -8.1750427e-001 -6.4830734e-001 -1.0508380e-001 -1.3444150e+000  1.1799379e-001  2.9302543e-001 -6.0572703e-001 -3.9472225e-001 -8.0167755e-001 -1.0844596e+000 -2.9290558e-001 -7.0788848e-002 -5.8567462e-002 -1.1304499e-001 -4.9030351e-001 -3.8040265e-001 -4.4726193e-001 -4.5596536e-001 -1.2869852e+000  8.8569791e-001
  8.6292916e-001 -7.5967404e-001  3.2932982e-001  1.8610361e-001 -9.1629638e-001 -6.5813765e-001 -5.0917621e-001  3.1741334e-002  9.3405832e-002 -2.4719335e-001 -4.4309662e-001 -1.2738078e-003 -3.0774262e-001 -3.2569754e-001 -2.1564187e-002  2.2305883e-001 -3.0487556e-003  2.0743406e-001 -5.2792863e-001 -6.4104955e-002 -5.0733265e-001 -4.8777934e-001 -7.7126573e-001  3.7207619e-001 -3.1506805e-001  2.4884831e-001 -3.3487450e-001  1.7150038e-001 -2.5567565e-001 -3.5261877e-001  7.2681152e-001 -1.0580343e-001 -6.1566539e-001  6.6125280e-001 -2.7158191e-001 -2.9972466e-001 -2.6048107e-001  5.9564061e-001  5.4761467e-001 -9.6207988e-001 -2.1180809e-001  1.3858945e-001  2.8557846e-001 -3.9707701e-001 -5.6112662e-001 -7.4042467e-001  3.1132651e-001 -1.0745687e+000 -4.1111676e-002 -6.4786067e-001  2.2401805e-001  3.7088460e-001 -3.4929023e-001 -1.1587460e-001  2.9642746e-001 -3.3638803e-002 -3.9870735e-001  8.7877045e-001  3.2307349e-001  2.8940151e-001 -4.9618707e-001 -4.5339269e-001  7.1644912e-001  9.0031170e-001 -1.1419736e+000  1.0130031e+000
  1.2199509e-001  1.7071201e-001 -1.1602491e-001 -5.6137549e-001 -1.8663769e-002  5.3284696e-001 -1.7762804e-001  4.1866340e-001  4.7058239e-001 -3.1104377e-001  2.1957074e-001 -7.3119158e-002 -4.1294271e-001 -1.9008714e-001  1.5950246e-001  2.0226391e-001  3.0034539e-001  1.2269854e+000  4.7962902e-001  5.5484309e-001  1.9978495e-001 -3.6897403e-001  1.0141190e+000  4.0786899e-001  1.3709359e-001 -6.5763441e-002  1.0461843e+000  1.6747034e+000  4.3291535e-001 -1.4792168e-001  2.5536144e-001  2.6822393e-001 -9.8620773e-002 -1.2463166e-001  4.3431708e-002  5.3977952e-001 -5.2338171e-001  9.9959343e-001  1.2091969e+000  9.5380555e-001  5.0303279e-001 -4.3312761e-001  8.3116085e-002  4.9669543e-001  1.1207997e-001 -8.0393946e-002  4.6198445e-001  2.0252115e-002  5.4768367e-001 -1.4427611e-001  4.0819247e-001  3.8501412e-001  3.8238152e-001 -9.9573230e-002  1.0036163e-001  3.7656312e-001 -1.7711504e-001  4.5016701e-001  6.9400530e-001  3.7783992e-001  1.3036745e+000  2.7802784e-002  2.4040397e-001  1.0982279e+000  6.1870832e-001  1.8945338e-001
  1.2971620e-001  2.3990977e-001  3.2430023e-001 -4.1214111e-001 -3.2664889e-003  7.9026053e-001  7.3791000e-001  3.4649006e-001 -9.3823884e-002 -2.2536531e-001 -3.4449672e-001 -1.2908907e+000 -3.6649461e-001 -6.1975599e-001  2.4731654e-001  1.3330514e-001 -1.4485132e-001 -1.4817945e-001 -1.2693557e+000  3.4719505e-001 -2.3716024e-001  2.3078014e-002  5.9616720e-002 -3.7851825e-001 -2.7502440e-003  3.6411315e-001  1.3860877e+000  1.0417766e+000  7.5615700e-001 -6.6720286e-002  1.3485465e-001  5.1715386e-001  3.8233400e-001  3.1608584e-001  2.8381049e-001  5.9908090e-002  2.5043942e-001  6.0604755e-001  5.7500615e-001  1.0188352e+000  1.0792261e-001  9.9796992e-002  7.6825891e-001 -1.1426253e-001  1.0407309e-001 -4.4025758e-001  4.9464450e-001 -6.1253026e-001  2.0778509e-001  1.1428769e-001  3.7981974e-001  9.1857112e-001  9.0933437e-002 -1.2929633e-001 -1.8688800e-001 -1.2066086e-002  1.4187320e-002 -3.1720882e-001  4.0319916e-001  6.3232274e-001  1.2251280e+000 -5.2847618e-002  3.1512596e-001  9.5389839e-001  8.6399029e-001 -1.1778564e-001
  4.6837922e-002  1.0382631e-001  5.4867956e-001 -5.1221193e-001 -3.2694311e-001  1.1886049e+000  6.6164800e-001 -1.9239434e-002 -4.2167155e-001 -3.8165130e-001  4.4689874e-001 -6.0093580e-001 -1.4080592e-001  4.1955284e-001  4.4562156e-001  4.0679126e-001 -9.4579951e-001 -1.1855631e+000 -6.4280092e-001  4.8660424e-002 -5.8755582e-001 -2.3669893e-001 -6.8048253e-001 -1.3522458e-001 -5.1646693e-001  8.4518304e-002 -4.7847446e-001 -6.0986249e-001 -3.7646796e-001  1.1255597e+000  7.7442513e-001  8.1176459e-001  2.9595865e-002 -2.2632905e-001  6.4142428e-001  4.5363731e-001  4.4064785e-001 -6.2625042e-001 -3.7563566e-001  1.7920941e-001  5.9622040e-002  1.0637929e-001 -2.1643274e-001 -1.0659827e+000  3.2917516e-001 -3.5358987e-002  1.7804165e-001  3.5039976e-001  1.7442483e-001  4.3659718e-001  8.8588722e-001  9.7553087e-001  6.5237477e-001 -2.3055610e-001 -5.2238892e-002  5.9477166e-001 -2.5490833e-001  5.7333332e-002 -3.5277977e-001 -2.1614548e-001  7.9893684e-001  1.8950935e-001 -1.1157445e+000  7.1504298e-001  9.1170747e-001  2.4581110e-002
 -1.0620723e+000 -4.5239899e-001 -8.9539738e-001  6.6964685e-003 -3.3367939e-001  1.4113951e+000  2.1829135e-001 -5.0616047e-001 -3.8049268e-001 -9.6191944e-001  6.3492150e-001  1.3617318e-002 -5.6288230e-001  7.2754676e-001  4.5450024e-001  5.8737491e-001 -2.7107067e-001  1.2316653e-001 -3.4278562e-001  3.8289009e-001 -5.4797480e-001  4.5036985e-001  3.3790412e-001 -2.6948502e-001 -3.1529383e-001  4.9024451e-001  4.4075262e-001  7.7822388e-001  4.6418070e-002  5.9810643e-001  8.3522251e-001  6.1016814e-001  2.5376691e-001  6.2412595e-001  5.8545552e-001  4.7517169e-001  2.3491144e-001  2.8758017e-001  1.1577534e+000  9.7023474e-001  4.4531117e-001  6.6876040e-002 -3.1147678e-001  2.3741915e-001 -1.6350314e-001 -1.8239459e-001  6.3615140e-001 -9.0069187e-001  3.6222148e-002  2.6553553e-001  8.4649689e-001  4.2642104e-001  6.8266848e-001 -6.0522505e-001 -3.6428730e-002  8.1616733e-002  2.6771285e-002  8.2164373e-002  1.9478146e-001  5.7875283e-001  8.7729888e-001  6.5217032e-001  6.2829507e-001 -2.4948344e-001  4.2943001e-002 -4.1926034e-002
 -7.2921316e-001  2.6968502e-001 -5.7882961e-001  2.0683410e-001  1.4259393e-001  4.2430781e-001 -6.0944174e-001 -2.7924406e-001 -9.6375723e-001 -6.3030254e-001  3.6310265e-001  1.9407773e-001 -2.5449785e-002  4.4352590e-001  1.0419358e-001  1.9850826e-001 -9.3421621e-002  2.5553950e-001 -7.1517133e-002  5.5352268e-001  2.4121858e-001  3.8109904e-001  6.8153314e-001  1.0428222e+000  1.2706927e-001  7.1398034e-001  8.4271058e-001  5.9139120e-001  1.2769958e-001  5.0168741e-001  5.5136850e-001  8.9841902e-002  4.2813255e-001  9.5437609e-001  9.8548196e-001  1.1438386e-001  7.4076583e-001  1.4609863e+000  1.7177356e+000  8.5965176e-001  3.7007147e-001  5.8249509e-001  4.1420188e-001  1.0110927e+000  2.0720267e-001 -5.2220718e-002  1.0152050e+000 -2.3969669e-001  8.9313155e-001  6.7348458e-001  1.1639956e+000  9.0099628e-001  5.1926254e-001  3.5865191e-001  5.8732703e-001 -1.1333331e-001  8.9230119e-002  5.5796603e-002  9.6664798e-001  3.1015905e-001  8.0665478e-001  8.2784809e-001  4.1143233e-001 -8.2999755e-001  5.0178919e-001  9.3081076e-002
 -5.3753979e-001  5.3095536e-001 -1.9190377e-001  6.2427569e-001 -4.3455130e-002  5.4388556e-001 -5.7369522e-001 -3.1396189e-001 -6.7680207e-001 -1.3674524e-001 -6.5083306e-002  3.0459610e-001 -3.5315938e-001  1.1342934e-002 -2.1224165e-001 -1.7506593e-001 -4.7133886e-001  2.9715249e-001  1.7214665e-001  3.4186645e-002  8.9417858e-002  6.5251205e-002  1.2477885e-001  3.5664107e-001 -3.1815370e-002  7.8170937e-002  8.4851999e-001  3.4098337e-001  5.5506653e-001 -6.9090772e-002  2.3588654e-003  1.6259659e-001  9.4427506e-001  1.6758275e-001  5.4484637e-001  3.4942695e-001  2.7974089e-001  6.5603230e-001  5.5060670e-001  5.4510375e-001 -2.6767684e-001  1.4883076e-002 -4.1525789e-001  5.8231827e-001 -1.2617805e-001 -1.6027689e-001 -1.4526955e-001  9.7020122e-001  8.4931057e-001  3.2848945e-001 -1.8143416e-002  1.1695372e-001  1.9790980e-001  6.0267498e-001  4.7942042e-001  1.6243606e-001  3.5577515e-001 -3.9453590e-001  4.8087495e-001  4.7502861e-001  7.6101904e-001  3.5761838e-003 -1.6611960e+000  4.9414118e-002  4.6807984e-002  3.1872521e-001
  2.0939970e+000  8.0623515e-001  4.7888810e-001  1.7197049e-001 -2.7278053e-001  6.1017985e-001  2.2960762e-001  1.9058086e-001 -1.9332724e-001  5.4767179e-001  1.5922528e-001 -5.5038553e-001 -4.6569801e-001 -9.5543779e-003 -2.6456857e-001 -2.6070533e-001  4.4510607e-001  1.7157242e-001 -4.6559957e-001  4.5080562e-001  1.0512018e+000  3.2349085e-004  1.3564191e-001  6.7563910e-001  5.8874145e-002  1.6375905e-001 -3.7362136e-001  7.1917392e-001  1.0559299e+000 -1.4789918e-001 -1.3695794e-001 -7.7682180e-002  7.3374497e-001  1.1269474e+000  2.4815637e-001  1.9748347e-002  2.7864852e-001  9.4799640e-001  5.6684917e-001  1.3762021e-001  9.8282635e-002  1.1153758e-001  1.1326390e+000  1.6449503e-001 -3.2816839e-001  4.8761449e-001  1.5316512e-001  1.4442224e-001 -1.2876059e-001  8.2927816e-001 -1.0893248e-001  2.4444799e-001  2.6860904e-001  3.0365405e-001  3.1147675e-001  2.7116956e-001  6.5358976e-001  2.1306654e-001  9.8188550e-001  1.0017351e+000  7.8512008e-001  8.2459216e-002 -1.1302999e+000 -4.8272899e-003 -3.4074009e-001  2.0419359e-001
 -6.7944349e-001 -8.6708443e-001 -6.0943933e-001  4.1250914e-001 -2.9776894e-001  9.8748291e-001  3.8319293e-001  2.9241050e-001 -3.9292184e-002  2.1825220e-001  6.3198439e-001 -1.3604610e-002  2.2792380e-001  4.7030226e-001  3.0672252e-001 -8.7660587e-002 -2.9525042e-001 -2.0066735e-001 -1.5133631e-001  1.8972825e-001  9.0153367e-001  3.7736953e-001 -1.8061308e+000  5.8799683e-001 -4.4357690e-001  2.3477506e-001 -1.1695103e+000 -2.8360282e-001  1.9243711e-001  8.1334009e-002  1.1676266e+000  2.8961573e-001  1.1126632e+000  1.3098772e-001  2.5063159e-002  3.6518179e-001 -4.6226471e-001  3.0722898e-002  9.4605693e-002 -2.5332268e-001  2.6195910e-001 -1.1479232e-001  1.2857276e-001 -1.4986512e+000 -5.2526999e-002  6.4726611e-001 -1.6063952e-001  2.2176973e-002 -2.5969710e-001  1.0731469e-001 -1.9296452e-001  3.2008207e-002  3.8006528e-001  5.6780516e-001  9.3808002e-001  4.8989713e-001  6.4968150e-001  1.9914884e-001  9.4244586e-001  8.6749924e-002  5.3783725e-001  1.2034878e-001 -1.2431925e-001  6.4357261e-001  4.2933418e-001  6.0645670e-001
 -7.0094992e-001  5.5796255e-001 -2.5972396e-001 -1.3930010e+000 -7.7071560e-001  1.9438143e-001 -3.0115395e-001 -2.9839979e-001 -4.7621228e-002 -1.2561036e+000 -4.1545011e-002  7.8429957e-001 -5.2976966e-001 -2.6597485e-001 -2.1199433e-001 -2.1504088e-001 -2.5731484e-001  3.1734962e-001 -6.2805867e-001 -1.4552754e-001  2.1663340e-001 -4.3787582e-001 -7.4183610e-001 -5.4730264e-001 -4.6309300e-001 -1.5862770e-001 -7.9114846e-001  1.0110997e-001 -8.0015885e-001 -3.8210595e-001 -2.9313691e-001 -5.0637765e-001 -4.1066454e-001 -3.6760667e-001 -1.8615621e-001 -3.6657802e-001 -1.2225337e-001  9.9386709e-002  5.9403925e-001 -4.8243565e-001 -3.6381693e-002 -1.7539405e-001 -4.7797309e-001  1.5130015e-001 -9.3296962e-001 -8.2893219e-001 -1.7661241e-001 -1.3110489e+000 -5.3729780e-001 -6.6401304e-001 -4.2913384e-003 -4.0720809e-001  5.2155296e-002 -4.8262950e-001 -1.0355937e+000 -2.1606680e-001 -7.0477503e-001 -1.9882823e-001  2.0232604e-001 -5.6088987e-001  4.9668878e-001 -7.3140435e-001  3.2020404e-003  4.4201335e-001  3.6176304e-001 -2.4228862e-001
 -1.1950639e-001  7.3509015e-001 -2.1613228e-001 -7.5361043e-001 -1.9684321e-001  1.8050124e-002 -9.5652849e-001 -6.0553028e-001 -2.1956435e-001 -1.0817861e+000  2.2083514e-001  1.2220712e+000 -1.4705521e-001  3.6704846e-001  1.1182290e-001  3.9807981e-002  1.1427100e-001 -1.3384694e-001  2.5508029e-001 -1.5181277e-001 -7.5310621e-001 -2.7965984e-001  5.4504210e-001  5.8309692e-001 -5.5698824e-002  4.4891951e-001  4.6016342e-001  6.0221386e-001 -2.5250433e-001 -3.5073491e-001 -6.7152790e-002 -1.4380711e-001 -7.6812669e-002 -3.8855234e-001 -1.1212414e-001  4.9180336e-001 -4.9030693e-001  1.1831157e-001  9.1756420e-001  1.4610633e-001  3.9257479e-001  2.5710646e-002 -1.7789531e-001  6.1162559e-001  7.3701058e-002 -1.4404494e+000  1.5702366e-001 -4.6343742e-001 -2.4606259e-001 -9.6237918e-001  2.6371121e-002 -2.2230071e-001 -4.6284632e-002 -5.7106679e-001 -2.9757321e-001 -1.2117552e-001 -4.0652152e-001 -7.7679217e-002 -3.6583605e-001 -3.2733790e-001  1.0159095e+000 -3.0766027e-001 -1.4282848e-001 -6.4838964e-001  1.7943208e-001 -7.6768156e-001
  7.6006217e-002  1.3909909e+000 -7.9724122e-002  5.6464720e-001  2.0782199e-001  1.8664288e-001  2.6081590e-001 -2.6696763e-001  1.8389756e-001 -2.6982026e-001 -1.7485956e-001  1.9023034e-001  4.4670481e-001  9.2375899e-002  2.0762945e-001  4.9913737e-001  5.0017280e-001  4.2999554e-001 -7.4212368e-003  1.0566632e-001 -1.0346492e+000 -1.3892761e-001 -4.1177196e-001  4.5888756e-001  3.1553243e-001  5.0108985e-002  2.3458364e-001  6.3325412e-001  1.1779840e-001 -1.9960241e-001  2.1169616e-001  4.8505290e-001 -9.7536239e-001 -4.8784224e-001  3.5528455e-001  7.1961893e-001 -2.2377555e-001  9.3746358e-001  8.6961868e-001  2.1251451e-002 -2.0775263e-001  8.7862230e-002 -3.1990812e-001  7.4636277e-002 -2.6840528e-001 -3.0002352e-001  1.4642986e-001 -7.4751608e-001 -3.8915482e-001 -1.7962426e-001  1.9027875e-001  2.5907190e-002  2.1787851e-001 -4.4650229e-002 -2.4522929e-001 -1.9805071e-001 -1.9883270e-001  4.0370179e-001 -7.3462863e-002  5.4497135e-001  1.0105289e+000 -4.1382231e-002  8.5986516e-001  1.4857098e-001 -1.0765159e-001 -1.5380164e-001
  1.1151078e+000  1.8785201e-001  3.6948615e-001  1.2535660e+000  1.0889646e+000  3.4257841e-001  2.9270957e-001  7.2772985e-001  6.2781593e-001  6.8909743e-001 -1.6072674e-001 -4.8580846e-001  3.9525602e-001 -7.2214226e-002  6.6925371e-002  5.9326818e-001  7.5148510e-001  3.0331824e-001 -1.4913515e-001  2.2923430e-001 -4.6131838e-001 -2.0954831e-001  3.3329164e-001  6.9500150e-002  5.5093548e-001  6.0090480e-001  1.1869369e+000  1.1514275e+000  1.4605599e+000  2.4179382e-001  1.3748019e-002  5.5159563e-001  5.3357202e-002  3.5381669e-001  4.1485200e-001 -1.0474459e-001 -9.7636193e-002  1.4399412e+000  8.3675171e-001  9.9632777e-001  5.4593134e-002  1.4584920e-001 -5.8159142e-001 -2.3139141e-001  2.4808388e-001 -1.7591530e-001  4.0611563e-001 -1.1453954e-001 -6.2981807e-001  3.9711820e-001  1.7850762e-001 -1.3796623e-002  1.5406465e-001  2.7186456e-001 -2.5585122e-001  2.4612662e-001  2.3343391e-001  7.7623331e-001  5.7241724e-001  9.4319111e-001  2.1955141e-001  1.3613565e+000  4.6336245e-001  1.3661552e-001  2.5247909e-001  9.8152970e-001
  1.3049651e-001  1.5056688e-001 -5.8303009e-001  6.6016108e-001  6.5401863e-001  1.4520016e+000  3.2218088e-002  3.5344290e-001  6.4598858e-001  3.2103055e-001 -4.4557915e-001  1.1459891e-001  4.9150012e-001  3.5408852e-001  5.4593621e-001  7.1787001e-001 -7.2026718e-002  1.2923231e-002  3.6107095e-001 -7.2043519e-001 -7.5365500e-002  3.5681285e-001 -5.6248102e-001 -5.5640784e-002  8.1544534e-002  2.1059460e-001  4.9537108e-001  1.5359199e+000  9.1869560e-001  5.8518916e-001  6.8668995e-002  7.4123167e-002  1.6540005e+000  4.2174953e-002 -2.5255023e-002 -2.4935324e-002  5.3606805e-001  4.4985646e-001  1.1788424e+000  5.2693527e-001  2.1931314e-001  1.7309174e-001  7.0851152e-001 -8.9170150e-001  8.3850494e-002  2.8043339e-001 -8.6377062e-001  1.2963194e-001 -7.0240525e-002 -3.9242934e-001  2.7482220e-001 -5.8964660e-002  3.8644880e-001  5.6550969e-001 -3.9840960e-001 -3.0447665e-002  1.0980445e-001  6.9899417e-001 -2.0987758e-001  2.9126690e-001  3.9177300e-001  5.4278869e-001 -8.3068294e-002 -2.3722760e-001  1.2536113e+000  5.6381024e-001
 -5.2872667e-001 -2.9051236e-001 -6.5249962e-001 -1.0496898e-001 -3.1766352e-001  2.4637230e+000  8.9241187e-001 -5.0986845e-001  2.9650399e-001 -4.7487946e-003 -1.8823572e-001  8.8355117e-001 -2.8444989e-002  5.4210756e-001  5.6516646e-001  9.1250584e-001 -4.9850465e-001  5.5333091e-001  6.4917677e-001 -1.0319731e+000  2.8191362e-001  5.6440005e-001 -2.7407929e-001 -3.4329286e-001 -1.3903411e-001 -2.2355712e-002  1.2048218e-001  3.1026541e-001  3.4518475e-001 -3.8889672e-001 -4.5280159e-002 -4.9179489e-001  6.1020019e-003 -4.7628345e-001 -2.8406768e-001  5.1210195e-001  7.6074727e-001  1.4885533e-001 -8.7362997e-002  1.2106605e-001  5.5501098e-003  2.3518315e-002 -2.1069497e-001 -5.1007467e-001  1.5596232e-001  1.1180519e+000 -8.4994455e-001  6.2105326e-001  2.5729037e-001 -1.1067683e+000  4.2990267e-001 -7.3664177e-002  4.8320761e-001  4.4909956e-001 -7.7315189e-002 -3.0301375e-001  8.8199770e-002  1.5608493e-001 -3.8224707e-001  2.2625323e-001  1.1912983e+000 -2.3383361e-001  1.0924876e-001 -5.8739267e-001  4.5742809e-001  2.5680673e-001
 -2.6109116e-001 -3.0864157e-001  7.1980391e-002  1.7032304e-001 -1.4285733e-001  1.2444732e+000  4.0416039e-002 -8.7380037e-001  2.1789408e-001 -3.7733917e-001 -2.9990461e-001  7.8092850e-001  2.5247262e-001  2.2679666e-001  3.1850625e-001  7.8426319e-001 -3.4663714e-001 -3.5736276e-001  5.3015209e-001 -1.4021207e+000 -6.7385740e-001  6.7685260e-002 -3.5808792e-001 -4.0401008e-001  4.4427423e-001  5.7269293e-001 -9.7307677e-002  3.1539151e-001 -5.1420634e-001  1.2581020e+000 -3.9850047e-002 -3.7951856e-001 -2.0053327e-001  9.3584961e-002  3.6906979e-002 -3.2736633e-001  1.2350595e+000 -3.2058136e-003  3.7240822e-001 -1.0936673e-001  7.0255930e-001  2.2792850e-001 -2.4649355e-001 -5.4076309e-001 -5.9992230e-001  9.6555861e-001 -8.6669512e-001 -3.4178942e-001 -4.7333905e-001 -3.2359682e-001  7.8833691e-001  6.9675124e-001  4.1129517e-001  7.7591004e-001  8.3385893e-001 -2.4975280e-001 -1.9185777e-001 -1.9349395e-002 -4.6439945e-001  1.3527421e-001  1.0167395e+000  1.3219423e-001  1.9018525e-001 -1.0613400e+000 -8.7411253e-001  1.1316285e+000
 -1.8692084e+000  7.8904131e-001 -4.0428644e-001  4.7609358e-001 -3.0421039e-002  4.4401132e-003 -8.2557498e-002 -3.9143040e-001  5.5220114e-001 -4.1342125e-001  1.6787695e-001 -1.0810058e-001  7.7402501e-001  1.4626486e-001  4.0147688e-001  9.1893223e-001  2.1543317e-001  9.9249660e-002 -3.7835080e-001 -1.0235652e+000 -2.4514223e-001 -3.4876717e-001 -6.3721162e-001 -9.2661289e-001  6.6893030e-001 -1.2538955e-001  3.0516196e-001 -1.2180993e-001 -8.3208865e-001  7.8500538e-001  7.7408800e-001 -7.1255081e-002  1.6361206e-001  9.2271932e-001  2.7849292e-001  5.1935636e-001  2.9006968e-001  3.0456461e-001  5.0514085e-001  5.8659085e-001  2.0806874e-001  1.0134567e-002  2.6506894e-001 -2.8830325e-001  4.9548969e-001  1.1986518e+000 -6.2737976e-001 -2.3708657e-001 -2.8322623e-001 -1.9052515e-001  8.1194596e-001  5.8456659e-001  7.5213523e-002  7.6791562e-001  7.9139398e-001  1.4467689e-002 -4.0909246e-001  4.1379635e-001 -6.2353563e-002 -3.2734933e-002  9.8119041e-002  5.3579837e-001  6.1817752e-001 -9.2595874e-001  1.0559001e-001  2.6843146e-001
 -1.9628138e-001 -2.3901813e-001  4.1838401e-002  1.0942790e+000  2.8499923e-001 -9.4252708e-001  2.6655748e-001  1.6690454e-001  3.7076075e-001  2.5737608e-003  4.6546041e-001 -3.2947112e-001  3.9516043e-001 -9.0105560e-002 -4.4164699e-002 -7.5172322e-002 -7.4075954e-002 -4.5950494e-002 -9.4721063e-001 -3.2608121e-001  3.5968650e-001 -3.2418286e-001  3.9874654e-001  9.8351643e-001  2.7496545e-001  7.1409710e-002 -5.3075447e-001 -1.2908706e+000 -9.6990098e-001 -5.1423574e-001  5.7335691e-001  5.9046380e-002 -1.9042198e-001  2.2383618e-001  2.1119134e-001  2.5654436e-001 -4.4145965e-001 -1.0260610e+000 -1.1309927e+000 -1.0276492e-001 -6.2129173e-002 -1.0525020e-001  1.3242168e-001  9.6346888e-001  2.1930989e-001  1.2707106e+000 -1.1643724e-001  5.2191407e-001  1.3335304e-001  5.7802207e-001 -1.0322716e-002  2.1319350e-001  2.5096793e-001  5.4073645e-001  3.7949086e-001  3.9211806e-001 -3.5600228e-002  2.1890543e-001  4.2420794e-002  3.6838442e-001 -3.9173196e-001  1.5375526e-001  1.6851160e-001  4.4828395e-001  2.9978875e-001  7.0171013e-001
  9.6890359e-002 -2.6026901e-001 -2.9591732e-001  4.6895391e-001 -3.7028342e-001 -3.2432779e-001  3.4613107e-001  6.4588902e-001 -3.9873188e-001 -2.2778226e-001  4.8073725e-002 -5.0317236e-001 -5.5444063e-001 -2.9571911e-001  6.1362600e-002  1.9982225e-001  9.4691088e-001  3.9620403e-001 -4.5957299e-002  1.9875914e-001 -1.2173095e-001  6.3510598e-001  5.2650122e-001  9.5056718e-001 -1.5496082e-002  7.8560883e-001 -4.8464495e-001 -1.1609917e+000 -8.1432600e-001  3.4185475e-001  4.3009334e-001 -1.9818071e-001  8.0542335e-001  1.1885749e+000  3.4580624e-002  8.2179105e-002 -5.2444636e-001 -9.7701701e-001 -1.6070842e+000 -3.5589838e-001  8.0008607e-001  2.2465876e-001  7.6865584e-001  2.4811745e-001  5.5750143e-001 -1.0793823e-002  3.1044641e-001  7.1738697e-001  5.1859802e-001  1.7196017e-001 -2.1586856e-001 -4.3871301e-002 -4.3711929e-002 -1.2469940e-002  4.4172995e-001  1.6190298e-001  1.9406229e-001  2.1269513e-001  2.8835275e-001  2.6863826e-002  1.1887258e-001 -4.2089905e-001  1.0131043e+000 -6.2236526e-001  5.0273430e-001  4.8541795e-001
 -1.3776758e-001  9.9184774e-001 -3.4833590e-001 -8.7475317e-001  4.2015259e-001 -1.4876704e-001  7.2126760e-001  3.0013119e-001  2.0828776e-001 -9.8740277e-003 -2.7583584e-001 -1.4962571e-002  2.5971680e-001  6.5916558e-001  2.6848099e-002 -3.4760705e-001  4.5920256e-001  1.0913661e+000  1.0525655e+000  2.3232261e-001 -2.4313405e-001  4.4023107e-001 -4.0443043e-001 -3.8611382e-002  2.6902604e-002 -2.2038339e-001  9.1663935e-002  2.5721910e-002  4.9348157e-001 -4.6312273e-001  4.4195758e-001  3.7311216e-001 -4.0769419e-001  2.4013580e-001 -7.8592650e-002  7.9693458e-002 -3.7976229e-003  3.0262779e-001  3.6909807e-001  3.1826579e-001  1.9802086e-001 -2.0182068e-001 -9.2560984e-002 -4.0165466e-001  5.0377919e-001  1.7985036e-001  5.9475246e-001  4.2739088e-001  6.9629270e-001 -4.1238703e-001 -3.0828540e-001 -5.6250809e-002  5.4356949e-001  4.1834019e-001  1.8176045e-001  4.5905523e-003  5.5534763e-001  9.4163812e-001  6.2072206e-001  4.6084385e-001  7.5976300e-001  4.0612361e-001  8.5525704e-001 -2.3347791e-001  4.2838934e-001 -3.9227328e-001
  7.5565507e-001  2.0443468e-001  1.1526561e+000 -7.1055853e-002  7.8282708e-001 -8.7775610e-001  3.7513779e-001  4.9123722e-001  3.6810481e-001  2.0738488e-001 -3.7234101e-001 -3.4639069e-001 -6.4790654e-003 -5.2116582e-001 -3.4263305e-002 -1.8175769e-001  4.3084153e-001  2.2219390e-001  5.3169618e-002 -3.6277018e-002  4.0822836e-001  2.4699102e-001 -9.3928928e-001 -4.7070322e-003 -2.6829169e-001 -2.4801367e-001 -6.8853849e-002 -1.2347806e-001  5.5871665e-001 -1.8806727e-001 -2.0417991e-001  2.7416871e-001 -3.7445330e-001  3.8386066e-001  5.1221371e-002  2.1127487e-002  8.6042310e-002 -3.8096727e-001  8.5034562e-002  3.7735390e-001  6.6487466e-002 -6.9738919e-002  1.1442617e+000 -1.6045675e-001 -6.3937255e-002  9.9650119e-001 -9.7116317e-003 -1.4020590e-001 -1.7432212e-001  2.9141078e-002  8.2647186e-002  3.7463859e-001 -9.9524016e-002  4.5326367e-001 -1.3728040e-001 -6.6113249e-003  1.9944906e-001  6.5447661e-001  3.6861530e-001  9.6930740e-001  2.0024676e-001  9.0669732e-001  5.0012323e-001  7.6829388e-001  1.8373458e-001  1.2152054e-001
  2.0318656e-001  3.9994845e-001  6.3197344e-002  7.9122845e-001  6.4449326e-001  3.9207104e-001  1.3040441e+000  9.9323686e-001  3.8753144e-001  9.6282049e-001 -1.6591414e-001 -3.0704118e-001  2.5197980e-002 -1.6123341e-001 -1.3639689e-001 -1.8003946e-001 -5.5206483e-003  1.1698174e-002  1.0434705e-001 -1.4716880e-001  1.6813574e-001 -4.2306172e-002 -6.6733719e-001 -1.8900919e-002 -3.0948119e-001  2.7524336e-002 -5.8734433e-002 -1.9992375e-001  1.1613177e-001  8.5609536e-002  4.7685632e-002  2.2787768e-001  1.6536530e-002  3.8784483e-001  4.0940972e-001  7.9812308e-001 -1.4416135e-001 -2.3205736e-001 -6.9779605e-001 -3.3767087e-002 -3.4699178e-001 -1.7211524e-001  2.6776405e-001  3.4933260e-001  3.6655946e-001  7.1459847e-001 -2.4234747e-001  1.3779575e-001  3.5155535e-001 -4.5443200e-001 -3.2680080e-002  4.5984266e-001  5.5330494e-001  7.4931651e-001  1.5394856e-001 -1.2295326e-001  7.8361405e-001  7.5663680e-001  1.0025382e+000  6.6364023e-001 -3.9875847e-001  1.0442840e+000 -8.1091917e-002  8.1640494e-001  7.0619293e-002  2.9247530e-001
  2.3200841e-001  2.1135862e-001 -2.2866085e-001 -1.8204234e+000  1.8075843e-001 -3.5989714e-001  1.2620687e-001  6.9461541e-001  4.1068297e-001  1.5559438e-001 -4.7786254e-003  4.1725548e-001  2.5209317e-002 -3.4979815e-001 -2.6242914e-001 -2.3407802e-001 -8.6524620e-002  7.0413000e-001  1.1530410e+000 -4.5022815e-002  5.0174410e-001 -1.9440549e-001 -6.1976248e-002 -2.4130642e-001 -4.6428208e-001 -2.3651658e-001 -3.1879928e-001  1.0115902e-002  2.1308388e-001 -5.6306178e-001  2.3891694e-001 -2.1143396e-001  6.0501703e-002  3.1492225e-001 -5.4097881e-001  2.8979993e-001 -9.1268308e-001 -1.5411486e-001 -4.1653760e-001 -3.4576283e-001 -1.3233907e-001 -3.2443805e-001  4.2351336e-001  9.6762978e-002 -7.3674232e-003  8.9535585e-002 -3.2138388e-001  1.1879157e+000  8.0428741e-001  3.2141468e-001 -4.6035033e-001  2.3055222e-002 -3.6635035e-001  2.4055098e-002  6.3462412e-001 -5.0021154e-001  6.9946294e-002  6.3911280e-001  4.5001801e-003  9.5305535e-002 -7.8824634e-001 -7.8023286e-001 -3.1287011e-001 -3.4401194e-001 -4.6284251e-001  2.3196306e-001
  1.3022573e+000 -2.4393533e-001  2.3460591e-001  8.5019773e-001  2.3707198e-001  4.6105432e-001  5.1715389e-002  4.2844439e-001  7.7012840e-001  3.4355025e-001 -6.1571433e-001 -1.1180598e-002  2.9078688e-001 -3.8072967e-002  5.2063431e-001  3.8497423e-001  1.6809804e-001 -2.3437266e-001  1.6546716e-001 -1.8528436e-001  1.4382706e-001  1.8825681e-001 -2.6954994e-001 -1.4741517e-001  1.8537244e-002  1.4581422e-001  3.3845954e-001  5.2722807e-002  1.6698383e-001 -2.4759428e-001  5.1579258e-001 -3.2244881e-001  8.9021537e-003 -3.8424208e-002 -2.6321831e-001  6.9968699e-001  1.8393596e-002 -1.3768800e-001  5.6229063e-001  8.5707876e-001  2.6664632e-001  1.9253247e-001  2.5959285e-001 -9.2511260e-002  2.2910085e-001  1.1285745e-001 -1.7845431e-001 -4.1978311e-001 -5.2118765e-001  6.3789359e-001  3.0442135e-001  3.0599206e-001  3.6571280e-001  4.6463887e-001  9.1396775e-002 -1.8386643e-001 -3.8309613e-001  8.4468399e-001  1.1570496e-001  8.4488716e-003  7.1393891e-001  6.8198261e-002  2.7496988e-001  3.6100506e-001  1.0143461e-001  9.7616611e-001
  8.2401562e-001  9.4249019e-002  1.7952384e+000  1.4826986e+000  4.1011894e-001  5.9985959e-001  2.8873380e-001 -5.2563791e-001  4.2502224e-001 -8.8733566e-001 -9.1140392e-001  8.1248417e-002  3.9438387e-001 -2.0180772e-001 -2.6926064e-001  5.3717776e-002 -1.6999898e-001 -2.9846768e-001  3.8262183e-001 -1.8746727e-001  4.2799601e-001 -1.5483639e-001  3.2453156e-001  4.1711756e-002 -1.4279850e-001 -6.3026627e-001  7.5830807e-001  5.9070281e-001  1.2492665e-001 -4.7201949e-001  4.9239564e-001 -3.7076235e-001  6.3182055e-002 -7.3719930e-001 -6.5642284e-001 -1.2203680e-001 -4.8558562e-001  2.5383148e-002 -4.9145951e-002  8.2107569e-001  1.5766884e-001  2.4566413e-001 -1.1478611e-001 -8.1054608e-002  1.8687069e-001  1.0452578e+000 -2.6038515e-001  6.6686450e-001  6.5451075e-002 -9.9336370e-002  1.6461819e-002 -5.0934992e-001  1.8470023e-002  3.5216613e-001 -1.0389964e+000 -2.8282353e-001 -5.4214190e-001  1.5117257e-001 -7.1394903e-001 -3.1165772e-001  2.2548770e-002  4.2788226e-001  1.7308949e+000  7.8752528e-001  3.1336440e-001  5.7839947e-001
  3.3566071e-002 -7.8235389e-001  2.1703950e+000  4.0248379e-001  2.8186752e-001  2.1943835e-001  1.4260144e-001 -6.1369163e-001  3.7434790e-001 -1.6982406e-001 -7.1379773e-001 -9.8991608e-002 -2.8862402e-001  8.9929063e-003 -6.0459410e-001 -1.4101448e-001 -1.5407119e-001  6.1238528e-001  7.9552928e-001  1.8846558e-001  3.8259850e-001 -3.8333809e-001  5.7395309e-001  1.6811399e-001  2.7770446e-001 -1.8816151e-001  8.5880193e-001  1.2120049e+000  8.7327831e-001 -7.9795016e-001  6.3992603e-001  4.4842608e-001 -2.6107610e-001 -2.4405220e-001  2.2942354e-001  5.3928493e-001  7.5578494e-002  1.0903763e+000  7.9418436e-001  7.3195875e-001  3.2868601e-001  7.0741512e-001  9.0972879e-001  7.7765372e-001  4.0454527e-001  9.5987537e-001  6.1231152e-001  1.0882459e+000  4.8999591e-001  6.5262143e-001  2.6262147e-001 -7.6027555e-002  3.6680169e-001  1.9369864e-001 -1.3770005e-001  2.0671452e-001  4.6054252e-001 -1.3714203e-001 -1.1420080e-001  4.6568576e-001  8.7345989e-001  2.0114931e-001  1.8719555e+000  5.8330143e-001  1.0668035e-001  3.3678486e-001
 -1.3728279e-001 -2.6184245e-001 -4.2768635e-001  1.2144543e+000  2.1206214e-001 -4.8285250e-001 -1.3144119e-001 -3.1978709e-001 -3.0198246e-002 -5.7853830e-002 -5.0232777e-001  4.0813784e-002  3.7972205e-001  2.4683503e-001 -4.6273452e-001 -1.3268778e-001 -1.1001162e-001 -3.0306263e-001 -8.0727992e-002 -5.8086312e-001 -3.9177634e-001  9.3008215e-002 -1.2943455e-001  1.5350533e-001  6.8276940e-002  4.1662259e-002  4.0520849e-001  1.2244249e-001  4.1342428e-001 -1.2966976e-001 -3.5489058e-001 -3.0930107e-001 -1.0619924e-001  6.7436128e-001  2.9389387e-001  1.1499800e+000  1.3357475e-001  1.6177827e-002 -2.6028195e-001  1.1252640e-002  7.3101190e-001  4.5213063e-002  9.1967935e-001  8.3557730e-001  5.1050707e-001  4.9650049e-001 -3.8430974e-001  1.7403442e-001  1.8715382e-001  4.0572158e-001 -4.6176328e-002  1.3896847e-002 -4.0588118e-001  5.9375392e-002  3.6702646e-001  9.2486159e-003  6.1719108e-002 -4.7389881e-001 -2.4712272e-001  2.2589710e-001  2.0419928e-001  7.4939260e-002  1.1270539e+000 -2.5380794e-001  3.9711302e-001 -3.2714640e-001
  6.0694438e-001 -1.2393900e+000 -1.7087931e-001 -4.3428665e-001  4.6692027e-002 -4.0959653e-001 -5.4291153e-002 -6.2434223e-001  7.4025047e-001  5.6695682e-001 -6.9478195e-001 -7.9014847e-002  4.0474330e-001 -6.2539600e-003 -3.3600339e-001  8.5530069e-002  8.8937459e-002 -1.0519625e+000 -5.5773501e-001  3.1773259e-001 -1.2067142e-002 -6.2335580e-001  6.8850207e-001  1.4581155e-002 -6.2893225e-002 -1.1306297e-001 -3.9411595e-001  3.7965869e-001  2.8674566e-002 -3.9646204e-001 -4.2531180e-001 -4.3414395e-001  2.4089927e-001 -6.1156458e-001  1.4559531e-001  4.7483580e-002 -4.1303616e-001 -4.5242301e-001 -2.2019922e-001 -3.1030725e-001 -7.1361310e-001 -8.5558664e-002  1.2919364e-002  1.7339334e-001 -6.3093705e-001 -2.8749683e-002 -9.2789539e-002  4.9680181e-001  1.0240295e-001  4.3585300e-001  1.4257260e-001 -2.3032785e-001  5.0865199e-002  4.3461317e-001  1.0873005e+000 -4.1711873e-002  2.7705738e-001  3.4515110e-001 -7.6721153e-002  1.8576337e-001 -5.3998478e-001 -2.2129590e-002 -1.0931798e-001  4.1236941e-001 -4.3326246e-001  9.0962092e-002
  6.8342069e-002  2.3649978e-001  1.1292891e+000  3.0879258e-001 -2.7538338e-001 -3.4563519e-001 -1.3027314e+000 -1.8380916e-001  6.2116432e-001  8.8043208e-001  3.4334092e-001 -8.9382251e-001 -1.9592789e-001 -8.1901427e-001 -5.5181808e-001 -3.5374949e-001 -2.2148924e-001  5.0657329e-001  4.2776889e-001  9.3888001e-001  4.0161703e-001 -2.1683866e-001  1.6493307e+000  4.5108051e-001  9.1546039e-001  4.3946746e-001 -1.4250683e-001 -3.0179704e-001 -8.4466588e-002 -2.5519938e-002  1.2022149e-001  3.4590680e-001  5.7652426e-001  9.7132653e-001  2.8426336e-001  3.4244521e-001 -3.8258101e-002 -3.5679635e-001 -9.1894264e-002  3.6432071e-001 -2.3885450e-001  9.2089766e-001  3.4419708e-001  2.1041105e-001 -4.4278420e-001  6.9539991e-001  1.2344322e+000  2.7887338e-001  3.7319342e-001  5.1440727e-001 -4.5034384e-001 -2.7185542e-001 -3.0549414e-002  7.2169791e-002 -3.2537195e-001  7.7151949e-001  8.5038552e-001  3.0232437e-001  2.8711760e-001 -4.6723617e-001  5.7059211e-001 -4.3180361e-002 -6.1468601e-001  4.4980339e-001 -3.7961084e-002  3.2650354e-001
 -8.8652435e-001  2.0869420e-001 -4.4812543e-001  1.1246395e+000  1.0611475e-001 -1.0757635e+000  6.8895902e-001  2.0315442e-001 -5.1710049e-002  2.5598817e-001  6.0036213e-001  2.4618840e-001 -2.2791933e-003  7.7822294e-002  1.8852685e-001  1.9423212e-001  2.2023030e-001  6.3794650e-001  2.5510595e-001  4.1338350e-001  5.7625560e-001  1.1068675e+000  1.0722453e+000  1.3179167e+000  3.2681867e-001  6.6361215e-001  1.0788046e+000  8.3272682e-001  8.2993293e-001  7.9200540e-001  4.8144587e-001  2.4188684e-001 -4.5649399e-002  3.8291789e-001  2.3604792e-001  1.2364552e-001  1.4276734e+000  5.3733160e-001  9.2117759e-001  1.0040061e+000  1.0730491e+000  3.9064257e-001  9.1630869e-001  5.2691720e-001  6.8910992e-001  6.7489722e-001  2.5451312e-001  1.5044910e-001  4.1089666e-001  6.2691242e-001  1.9625506e-001 -1.2792909e-001 -2.6642314e-001 -2.2559736e-001 -7.6618621e-001 -6.2282040e-002 -2.8868205e-001  1.8903798e-001 -1.3950405e-001  5.1197672e-001 -9.9638297e-001 -2.9146327e-002  8.7290903e-002 -1.2666880e+000 -3.3108481e-001  9.8281979e-001
  2.5809631e-001 -1.9286468e-001  1.0863142e+000  6.9312112e-001  7.3600305e-002  8.0258754e-001 -6.0378737e-001 -3.4918257e-001  2.0041225e-001 -1.4148955e-001 -9.4151006e-002  3.5136736e-001  2.7492943e-001  4.3531436e-001 -2.2837257e-001 -2.5236962e-001 -4.2792908e-002 -1.9137687e-001  1.8943054e-001  2.8116654e-001  7.9248865e-001  6.4128128e-001 -2.2321961e-001 -1.9252876e-001  5.3948542e-002 -4.0303093e-001  4.0401168e-001 -2.5441166e-001  2.0345226e-001  1.0109119e+000  5.0259541e-001  4.0279478e-001 -2.5778477e-001 -9.9699304e-002  2.5616570e-001  2.3458904e-001  1.4911783e+000  3.2560877e-001  5.6330101e-001  5.9579543e-001  1.3171913e-001  4.2236774e-001 -4.6460469e-002 -1.4942186e-001  5.3543843e-001  5.8494487e-001  8.8092104e-001  2.5846159e-001 -6.2593667e-003 -1.1918837e-001  3.2828602e-002 -9.5186594e-002  2.2098963e-001  1.1375798e-001 -1.1030701e-001  3.7089455e-001  5.4194999e-001 -1.9061175e-001 -4.2593958e-001 -6.8935601e-001  1.7024591e-001 -1.6570818e-001  4.3578848e-001  1.3912250e+000  3.2293806e-001 -4.6746690e-001
 -2.1663415e-001  8.2158724e-001 -1.7271299e-001  9.8676622e-001  3.1966722e-001  8.2263249e-001 -4.9976841e-001 -3.2894592e-002 -1.5838917e-001  5.6912551e-001  6.5304958e-001  8.5647635e-001  2.8803053e-001  6.2176192e-001  4.8731480e-001 -1.5718449e-001  5.5944968e-001  3.5330517e-001  5.6442797e-001  1.0385076e+000  3.1643175e-001  1.1600500e+000  1.4282557e+000  7.9532598e-001  6.8007891e-001  5.4172860e-001 -1.1778040e-001 -5.0228147e-001 -4.7646884e-001  1.0376172e+000  2.8537986e-001  1.1286166e-001  4.9096001e-001  3.6246214e-002  6.5272395e-001  1.1740819e-001  1.8194532e+000  1.7519237e-001 -3.4283789e-001  1.0358219e-001 -5.8307192e-001  3.3350762e-001  1.8778234e+000  4.3635470e-001  9.4173040e-001  4.7810696e-001  7.6474298e-001  8.7299501e-001  9.1924304e-001 -2.5527985e-002 -3.1270352e-001 -1.8199488e-002 -1.6821907e-001  2.0315882e-001  3.8041058e-001  2.6970113e-001  5.9468258e-001 -4.3833897e-001 -1.4327497e-001 -2.1173115e-001 -1.6457610e-001  4.2256827e-001  1.4372704e+000  2.3906280e-001  3.2769983e-001 -1.8688639e-001
  1.1390989e+000  5.4375599e-001  2.3078904e-001 -1.9601660e-001  7.4161750e-001 -1.2798447e+000 -6.9368627e-001  8.3996925e-001 -3.0969035e-002  4.5695737e-001 -1.2678267e-002  2.0097659e-002  1.3487142e-001 -2.2625507e-001  2.8416675e-001 -8.1544774e-001  4.1617017e-001 -6.4070901e-001 -2.8029226e-001  9.4098292e-001  3.2480707e-001 -9.3505989e-002  1.0905735e+000  2.1390535e-001  5.1886783e-001  2.7745821e-001 -2.5128755e-001 -7.5402135e-002 -2.5574024e-001  1.3625941e-001 -1.0971871e-001  2.0901135e-001  3.2386985e-001  1.3859814e-001  1.7140133e-001 -2.5178701e-001  1.1339291e-001 -3.9915592e-001 -1.6883234e-001 -4.4253303e-001  2.4175106e-001  3.4370478e-002  6.7498363e-001  1.5266244e-002 -2.9959127e-001  2.5908393e-001 -1.5801147e-001  4.9059571e-001 -1.2328663e-001  7.2589357e-001 -4.6853052e-001 -1.8204436e-001 -7.4895905e-001 -4.7737553e-002 -2.6310672e-001 -5.4061861e-001 -4.1413436e-001 -4.1778614e-001  3.0228133e-001 -3.7934249e-001 -1.5283590e+000 -2.0545248e-001 -5.3984943e-001  6.6976974e-001 -2.4929444e-001 -6.1902220e-002
 -1.2332410e-001  5.9735298e-002  1.5287054e+000 -2.5132597e-001  1.0022774e+000 -2.1475727e+000 -5.1495708e-001  1.7628173e+000  4.7998214e-001  1.1809392e+000 -1.5854146e-001 -4.9931489e-001  2.3800529e-001 -2.8645283e-001  1.8005878e-002 -1.6227373e-001  8.6209472e-001  1.3121308e-002  1.6011905e-001  4.2184962e-001  5.9492448e-001 -1.6440992e-001 -4.4143837e-001  4.7574446e-001  5.8412966e-002 -1.9414554e-001  8.1926760e-002 -8.9878628e-002  6.2521430e-001 -2.4745286e-001 -7.7506797e-001  7.3403939e-001 -3.7791222e-001 -4.5877769e-001  5.4498231e-002 -6.5271536e-002 -8.5822064e-001 -2.3583052e-001 -2.6850527e-001 -7.9364622e-001  4.5090263e-001 -3.0861776e-001  3.7335104e-001 -3.9267451e-001 -3.3276010e-001  7.5928863e-001 -1.0505677e-001  1.8141942e-001 -1.7700975e-001  1.0536389e+000 -5.1983527e-001 -1.0001097e+000 -2.7360726e-001 -2.1957966e-001 -9.9108294e-001 -3.7784748e-001  2.1083016e-001  3.3559772e-003  4.0922966e-001 -1.4701020e-001 -1.2697541e+000  3.0395848e-001 -1.1853403e-001  6.6163643e-001 -5.2170629e-001 -2.5142068e-001
  3.6567999e-001  7.3793621e-001  1.1337056e+000  1.7109686e+000  6.5529097e-001 -8.3969014e-001 -1.9652818e-001  1.5771759e+000  1.6426275e-001  1.5802393e+000  2.1245633e-001 -1.0426208e-001  2.8743265e-001  4.4041792e-001  9.5203076e-001  2.8528563e-001  1.2201962e+000  1.5673726e-001  2.7163881e-001  6.0158300e-001  6.4171221e-001  4.4824841e-001  5.4618455e-001  1.4703561e+000  9.7731647e-001  3.1625819e-001 -3.5838038e-001 -8.6586981e-001 -7.3693816e-001  3.0710349e-001  2.4885088e-001  4.5500075e-001  5.9605600e-001  8.2169927e-001  3.1696614e-001 -3.4906636e-002  1.2035126e-001 -6.3799507e-001 -2.8721226e-001 -2.9579169e-001  8.4452994e-001  6.1380957e-001  1.3111772e+000 -3.6878407e-001  5.7811418e-001  5.7403596e-001  9.0585567e-001 -2.5018625e-001 -9.8276261e-001  1.3980775e+000 -1.9862412e-001  7.8112913e-002  2.1542223e-001  5.7052378e-001 -2.1899703e-001  3.3391956e-001  1.1291506e+000  5.3528857e-001  8.8652646e-001 -7.4734782e-002 -1.0738993e+000  1.0142095e+000  1.4183053e+000  7.0479506e-001  1.3586539e+000  4.6057991e-001
  3.6392968e-001  1.9475596e-001  9.8239036e-002 -1.6422726e-001 -1.2336890e-001  1.9272434e-002 -7.0558144e-001  4.8377156e-001  1.4614970e-002  1.3619123e-001  9.9281403e-002 -1.0328083e+000 -6.2275819e-001 -1.9430081e-001  5.4638725e-001  1.2890149e-001  9.6848731e-002 -2.7425137e-001 -1.3331176e-001  8.1066134e-002  6.1929208e-002  3.5133592e-001  6.6976561e-001 -8.5974933e-002  3.0825926e-001  2.2825273e-002 -4.5608424e-001 -3.0909228e-001 -8.0397370e-001  5.7340599e-001  2.1537725e-001 -1.8854700e-001  6.1777543e-001  7.4233313e-001  1.1777330e-001  5.7699830e-001  5.4938985e-001 -6.8446577e-001 -3.7471109e-001 -1.0766690e-001  5.9685355e-001  7.0720107e-001  5.5241079e-001  1.0989637e-001  3.2145794e-001  5.5675256e-002  9.7624403e-001 -2.8456603e-001 -6.8827633e-001  3.6696329e-001 -1.3513141e-001  5.9511397e-001  3.1817997e-001  3.9247192e-001 -1.6590623e-001  1.9659238e-001  6.5718023e-001  2.0321379e-001  1.1990924e-001  4.4379587e-002  8.2039502e-001  3.9907890e-001  8.1115349e-001  5.2686799e-001  7.2808581e-001 -2.6526544e-001
 -4.8206960e-001  2.5700220e-001 -4.2643990e-001  8.1533536e-001 -3.2422090e-001  1.7214791e-001 -2.6585039e-003 -4.0709688e-001 -3.1300414e-001 -3.0597803e-001 -4.9270347e-001  2.7085564e-001  1.4129486e-001  3.7067917e-001 -1.6072082e-001  2.6324565e-001 -4.2584479e-001 -6.6097077e-001 -2.4924503e-001 -7.8170975e-001 -6.6660584e-001 -6.4599536e-002 -1.2724927e+000 -6.3297335e-002 -1.6277880e-001 -9.5916291e-002  6.4537130e-001  7.6593215e-001  1.1705127e+000 -4.6914963e-001 -1.7201350e-001 -4.9425006e-001 -2.2565827e-001 -3.2914570e-001 -1.8739319e-001  4.7748390e-001 -7.0013560e-001  2.9417701e-001  7.7186579e-001  6.2585286e-001  1.0043317e+000  4.0513209e-001  6.1314370e-001 -1.2285603e+000  2.8704304e-001 -5.6772492e-002 -3.2381201e-001  6.7415554e-001 -2.8259364e-001  3.7670068e-001  5.6221450e-002  6.5732274e-003  8.0636339e-003  2.9045991e-001  9.5131963e-003 -7.9382314e-002  1.0156567e-001 -2.5086742e-001 -7.0948586e-002  4.1731175e-001  5.1692577e-001  3.9199331e-001  1.4465861e+000 -2.6980134e-001  7.3965887e-001  2.6346077e-002
 -1.8961422e-001  2.4115564e-001  4.5801191e-001  1.0914374e+000 -9.9697531e-002  1.1499553e-001  8.7753109e-001 -6.4867293e-001 -5.2240309e-001 -3.0386436e-001 -2.3463690e-002  3.0189831e-001  8.0530710e-002  5.5943601e-001 -1.7045368e-001  5.2552680e-001 -5.9077387e-002 -1.7269521e-001 -3.2345812e-001 -1.9871859e-002  1.2068630e-001  3.4232076e-001 -6.4827719e-001  1.3120629e-001  1.2333949e-001 -9.4892539e-002  5.5399650e-001  1.7332822e-001  1.4018673e+000 -5.3397319e-001  3.7366079e-001 -5.5301639e-002  5.9127520e-001 -2.0391401e-001 -2.2756278e-001  3.8439072e-001 -1.6180722e+000  7.5954808e-001  3.1955332e-001  2.8559880e-001 -3.7901239e-002  6.3821255e-001  1.3367150e-001 -6.5133376e-001  2.3567114e-001  3.2548725e-001 -3.4895465e-002  2.2134918e-001 -5.6413103e-002  7.4885021e-001  2.8439211e-001 -4.5183519e-002  4.6312466e-001  1.2072918e-001 -8.2029810e-002  3.8282127e-001 -1.9958569e-001  1.3572757e-001 -1.0307227e-001  5.7629103e-001  1.8097844e-001  5.5665143e-001  2.4796104e+000  5.2275484e-001  3.8550135e-001  8.8888261e-001
  1.2147237e+000  3.8526422e-002  4.5601629e-001 -9.7231904e-002  3.6034717e-001 -4.1782760e-001  6.8560008e-001  3.0504140e-001  1.3918365e-001  1.1732387e-001  7.9897086e-001  3.7434870e-001 -1.1857027e-001  5.3937902e-001  6.2555952e-001  5.7599924e-001  1.2334377e+000  1.3334458e+000  4.7955222e-001  9.5396893e-001  1.1550901e+000  6.3133602e-001  4.0695828e-001  2.1539976e-001  5.3333780e-001 -2.4264818e-001 -1.1853594e-001 -9.5456826e-003  1.5129987e-001 -8.0818029e-001 -8.7332120e-002 -9.7157421e-003 -3.1653145e-001 -1.8312073e-001 -3.5596254e-001 -2.1750749e-001 -5.0889169e-001  1.5036266e-002 -3.5172761e-001 -3.3663840e-001  2.5699384e-001  3.0816679e-001 -2.2533513e-001  8.6501627e-001  1.8497593e-001 -2.3133071e-001  3.4099680e-001 -2.7271683e-001  4.0961136e-001  1.9795624e-001  6.3291242e-001  7.4225446e-001 -1.9793367e-001 -7.4240106e-001 -8.4235927e-001  2.1136151e-001 -3.1123664e-001  1.1317284e-001 -4.3266710e-002  5.3086513e-001 -3.8055283e-001  5.7827477e-001  6.2385417e-002  2.7580734e-001  1.3803593e-001 -5.2237647e-001
  1.0377810e-001 -1.8351760e-002  2.6087820e-001 -1.1787399e+000  1.8822879e-001  6.0357147e-003 -3.7103785e-001  9.8237272e-002 -4.6449302e-001 -7.9201676e-002  4.3869187e-001 -5.7143540e-002 -3.9967690e-001  6.3795550e-001 -1.0147233e-001 -3.0448312e-002  8.8330960e-001  7.2277162e-001  6.8844857e-001  5.4595670e-001  1.8895291e-001 -1.6740766e-001  2.7206201e-001 -7.7136802e-001 -5.4927212e-001 -9.1844108e-001  1.8865601e-001  3.6727146e-002  3.2934644e-001 -2.3153200e-001 -2.0655964e-001 -3.6534579e-002 -4.1435459e-001 -5.9591589e-001 -3.1111370e-001 -5.3022962e-001 -2.2806463e-001  8.1101609e-001 -3.6846499e-002 -2.1615939e-001 -6.9640988e-001 -7.3716458e-001 -1.1739588e+000  6.0301960e-001 -2.1739080e-001 -5.8213965e-001 -2.9031823e-001 -2.2635089e-001 -3.5983697e-001 -1.7050123e-001 -2.7633001e-001 -6.9166814e-002  5.5286641e-001 -5.0251118e-001 -2.2638165e-002 -1.2167212e-002 -4.9000503e-001 -5.2730915e-001 -1.4339481e-001 -4.8229819e-001  2.3677281e-001  1.3094028e-001 -2.6165857e+000  3.1480842e-001 -1.4093877e-001 -3.6058249e-001
 -3.9054792e-001 -1.5663022e-001  5.6086845e-001  8.0082103e-001  1.1458494e-001 -1.0074808e+000 -3.2553797e-001 -5.6703310e-001 -7.6769655e-001 -4.7799176e-001 -4.4945269e-001  5.5112883e-001 -6.8073353e-002  1.4644366e-001 -1.1965149e-003 -1.2140132e-002  5.7624281e-002 -2.5674648e-001 -2.4287683e-001  7.4202462e-002 -9.8359513e-002 -8.8328742e-001 -6.1719993e-002 -2.0964137e-001 -1.7128532e-001 -8.7403968e-001 -4.9318373e-001 -1.3866942e+000 -3.5613107e-001 -2.5984581e-001 -8.5684797e-001 -4.3338492e-001 -1.2590052e+000 -1.3288296e+000 -4.1215965e-001 -4.0260202e-001  3.3406464e-002  1.2202344e-001 -3.4898655e-001  2.1099495e-001  1.7602740e-001  1.5634854e-002 -3.9511388e-001 -1.4588075e-001 -2.9652116e-001  1.0332197e+000  3.8210872e-001 -8.5581778e-001 -4.1379270e-001  4.4710193e-001  9.9917834e-002  4.9237941e-001  8.9917683e-004 -5.0894893e-001 -2.0120044e-001 -4.8626318e-001 -4.0221607e-001 -4.8965085e-001 -3.3622385e-001  1.5195359e-001 -8.6974642e-001  7.3639542e-002  4.9292945e-001  1.3251714e+000 -8.9099480e-002 -2.9821991e-001
 -1.5755001e+000  2.7556475e-001 -9.6035047e-001 -1.4553586e+000  3.8705302e-001 -3.4431040e-002  4.7207818e-001  4.2646200e-001 -1.0022689e-001 -1.3357068e-001  1.7791889e-001  4.9570881e-001  5.9262587e-002 -1.8228805e-001  1.8756679e-001  3.7322931e-001  2.8976194e-002 -4.1532395e-001 -2.6698470e-001  7.4324739e-001  3.0519422e-001  1.3675647e-001 -1.1583524e-002 -3.9640452e-002 -1.8971363e-001 -9.0654499e-001  1.3528213e-001 -6.1831260e-001  4.4892423e-002  1.6238917e-001 -5.5020413e-001 -7.8692962e-001  1.5168764e-001 -1.0237585e-002 -5.6181499e-001 -3.6868044e-001 -2.6184707e-001  6.7054398e-001  1.2083967e-001  5.6940814e-001  4.9219225e-001  1.5781916e-001 -5.9670628e-001 -3.0073880e-001 -7.3254781e-001  1.8090877e-001  5.5456943e-001  5.5135666e-001 -5.0087914e-001  2.0201965e-001  2.1340525e-001  6.0374336e-001 -5.3167717e-001 -2.2485943e-001 -1.3930190e-001 -7.3942918e-001  3.0215654e-002 -5.2170488e-002  4.5007607e-001  9.1547674e-001  2.3337480e-001  2.0279615e-001 -1.9069391e+000  5.1191543e-001  1.8439542e-001 -4.5146136e-001
 -4.6735975e-001  1.9206995e-001  1.6355752e-001  6.7265676e-002  3.0830119e-001 -9.8570887e-002  1.1888111e+000  9.1064346e-001 -1.7503334e-001  7.0258503e-002  6.2164834e-001 -4.5597455e-002  1.8112201e-002 -1.8431059e-001  3.5308050e-001  2.6939251e-001  6.3207941e-001  4.0236023e-003 -1.0658845e+000  6.5325719e-001  5.5615082e-001  6.5752873e-001 -1.6464350e-001  4.5726502e-001 -2.5241427e-001 -1.3865366e-001  2.7649677e-001  7.2577161e-001  1.2281836e+000 -3.8957837e-002 -4.3785098e-002 -9.4439984e-002 -1.2489134e-002  3.4380931e-001 -6.4506485e-001 -7.3042541e-001 -9.7696536e-001  1.1057259e+000  6.6116799e-001 -2.6065231e-002 -8.3588080e-002  1.0567198e-001 -8.0830351e-001  2.3647535e-001 -6.2141404e-001 -1.2233622e-001 -8.7527852e-001 -3.4047396e-001 -1.0301853e-001  2.3498059e-001  2.8177014e-001  8.6533546e-003 -9.9225991e-002 -4.9537152e-001  2.4677375e-001 -2.6838548e-001  1.8797090e-001  4.2518844e-001  4.5519587e-001  1.2308133e+000 -7.3546344e-001  1.2897170e-001 -1.1747493e+000 -5.9069207e-001 -3.2320190e-001  1.5305232e-001
 -4.1978884e-001 -5.2784638e-001 -1.3448754e+000  1.3484272e+000 -4.1993327e-002  5.2555569e-001  3.8651713e-001 -9.6584727e-002 -7.9161277e-001 -2.5680460e-002 -3.6930765e-001  1.5152958e-001  2.9046531e-001  4.1683192e-001  4.2847693e-001  2.9727714e-001 -3.6116875e-001 -7.9543323e-001 -2.7211240e-001 -3.3131749e-002  2.0076797e-001 -1.3540892e-001 -1.6841872e-002  2.4992252e-001 -4.2881084e-001  1.1446472e-001  2.5698956e-002  5.6974966e-001  3.6561525e-001 -4.2818542e-001  1.3396681e-001  3.9797768e-001 -3.9885610e-001  5.5790885e-001 -6.2730396e-002 -8.1915296e-001 -7.2874740e-002  6.2492758e-001  1.7519030e-001 -6.4626360e-001 -3.4133567e-001 -1.8623608e-001 -3.4765272e-001 -1.8596687e-001 -4.5376511e-002 -3.4588567e-001 -7.2512539e-001 -4.3808586e-001  3.6155189e-001 -3.1777728e-001 -9.9004273e-002 -5.6562146e-001  1.5499803e-001 -2.1062541e-001 -1.6520140e-001 -4.2291191e-001 -1.2996121e-001 -4.5811024e-002 -6.1625578e-001  3.0051246e-001  5.8091456e-001 -4.8602521e-001  7.9451973e-001 -8.6699079e-001 -3.3093724e-001  5.6533635e-001
 -9.8596974e-001  1.1113038e-001 -1.4501111e+000 -1.6048331e+000  1.4406415e-002  6.9102295e-001  4.8503334e-001  1.7503314e-001  3.5022704e-001 -7.6370262e-002  4.1704426e-001  3.9461743e-001  4.2814245e-001  4.7955648e-001  7.1058357e-002  8.2359588e-002  2.9353545e-001  5.0119966e-001  1.6657126e-001 -2.7964448e-001 -4.3393283e-001  9.9977020e-002  7.8580167e-001 -9.1261789e-001  7.7881196e-002 -7.1886933e-001 -1.1533242e-001 -8.9663880e-002  7.1729803e-002 -3.8703308e-002 -3.6273722e-001 -4.9025868e-002 -6.8545999e-003  8.6250922e-002 -1.7593816e-001 -4.3932606e-001 -3.6033359e-001 -2.8565897e-001 -5.1412473e-001 -3.5902000e-001 -5.0365598e-001  9.3024096e-002 -9.9878876e-001  2.5272423e-001 -9.8031658e-002 -5.8571712e-001 -7.0649004e-001 -9.6536589e-001  2.6698063e-001 -3.1752783e-001  4.8152034e-001 -2.7502610e-001  1.8775707e-001 -2.7205577e-001  1.9717039e-001 -1.6796462e-001 -1.5915674e-001 -2.3655820e-001 -4.9438363e-001 -4.8107938e-001  5.1255809e-001 -3.2457157e-001 -7.6321725e-001 -1.0594535e+000 -2.4040863e-001 -1.0988981e+000
 -2.9357542e-001 -1.2891579e-001 -4.3347381e-001 -9.2051305e-001  1.1192866e-001  3.8122383e-001  7.2839775e-001 -3.8824024e-001  2.0231918e-001 -3.4176072e-001 -6.2125809e-002  1.0803216e-001  7.8042323e-002 -2.8672257e-002  3.7087413e-002 -1.1869403e-001 -6.3692663e-001 -1.4713310e-001 -1.8868567e-001 -9.4184477e-002  7.5717963e-002 -5.4659424e-001  9.8621709e-002 -1.0717922e-001 -1.6927409e-001 -5.8783947e-001 -2.1091337e-001 -4.9402174e-001 -3.3440565e-001  1.5193094e-001 -8.6041093e-001 -2.8799664e-001 -1.0465913e+000 -7.4509422e-001 -6.8101317e-002 -4.2998856e-001  1.7856878e-001 -6.7109599e-001 -1.1368755e+000 -4.9485575e-001  5.6363018e-002  1.3139678e-001 -3.0896522e-001 -9.9903253e-002  5.4048829e-001  7.4289773e-002  8.7672864e-002  5.0189029e-002  1.1927431e-001 -1.4969114e-001  1.4982556e-001 -4.4071430e-002 -3.7766883e-001 -4.2359999e-001 -1.7692297e-001 -1.3008068e-002 -1.1812693e-001 -4.4851178e-001 -7.3200496e-001 -2.8249697e-001  2.5443917e-001  1.6164500e-001 -1.6186243e-001  8.7240838e-001  4.7625702e-001 -7.4393715e-001
 -1.6603771e-001 -1.8313687e-001  6.0483006e-001  1.1671956e+000  1.0819865e-001  1.5815430e+000  2.4030280e-001  1.7444896e-002  1.0070089e-001  1.7896479e-001  2.5479990e-001 -1.2937871e-001 -4.3535956e-002  1.0917499e-001  8.9924161e-002 -1.0545027e-001 -3.6151141e-001 -1.0506507e-001 -2.8344325e-001  3.4017357e-001 -3.5641894e-001 -2.4666286e-001  6.5819085e-001  2.8888687e-001  2.0146741e-001  3.9418795e-001  4.0747286e-002 -7.7424345e-001 -8.4009502e-001  1.1733626e-001 -3.2229757e-001  1.0160787e-001 -3.3036250e-001 -2.0737213e-001  1.1122331e-001 -3.4156446e-001 -1.5798109e-001 -6.8508131e-002 -1.9737153e-001 -6.5440054e-002 -2.3637381e-001  1.7230442e-001  1.2042872e-001  4.1216829e-001  2.5206450e-001 -1.1028020e+000  8.8098760e-001 -7.0237364e-001 -5.0005725e-002 -3.2258311e-001 -1.3406657e-001 -1.7403123e-001 -1.6636310e-001 -1.3872835e-001 -6.8357223e-001 -1.2851113e-001  8.3034457e-001  1.8324485e-001 -2.6851195e-001 -5.7674984e-001  1.8875758e-001  1.3974091e-001  5.1407062e-001  4.8271349e-001 -5.8665144e-002 -2.2230616e-001
 -6.9853890e-001 -1.3258286e+000  1.2715763e-001 -1.3963379e+000 -1.5595538e-001  3.4387958e-001 -8.5774880e-003  5.9400376e-001 -4.0169503e-001  5.0219615e-003 -3.6413329e-001 -5.5970780e-001 -4.9004991e-001 -5.2849478e-001 -1.2572088e-001 -1.5101130e-001  3.9273340e-001  9.1868859e-001  6.1368653e-001 -5.1647852e-001 -4.7776482e-001 -6.5321391e-001  5.7953859e-001 -1.7849651e+000  1.7362358e-001 -9.2410980e-001  8.4427701e-001  1.8878960e-001 -7.9108095e-001  2.7151255e-001 -1.4528646e-001  7.2294791e-001  5.6832206e-001  3.2040750e-001  1.0389423e+000 -3.1232625e-001  7.0838248e-001  5.0189886e-001  6.7448400e-001  7.0016169e-001 -6.9774535e-001  2.7847825e-001 -6.2356752e-001  1.0668993e+000 -2.6115059e-001 -2.4385286e+000  8.5309254e-001 -2.2161237e-001  6.2633413e-001 -4.9675203e-001  1.7218221e-001  2.1240763e-001 -2.8529783e-001 -2.4331937e-001 -1.2453323e+000 -5.7065336e-001  2.6280509e-001 -6.0835943e-001  6.8483333e-001 -6.8382930e-001 -6.1306157e-001 -5.2475633e-001 -8.5963314e-001 -1.0099905e-001 -1.2457739e+000 -4.9916371e-001
 -9.5044786e-001 -1.1920799e+000  3.3392909e-001 -1.1209701e+000 -4.9260425e-001  1.2836181e-001 -5.3814787e-001 -5.2397114e-001 -3.9583387e-001 -9.7409145e-001 -1.1897042e+000  2.1710721e-001 -5.8686856e-001 -6.0060792e-001 -1.4882272e+000 -3.4883142e-001 -4.9473287e-001  5.8561176e-002  1.7694352e-001 -1.2550661e+000 -1.4105497e+000 -3.7499037e-001 -1.1173852e+000 -1.2999498e+000 -6.1262743e-001 -9.9691124e-001  8.2517288e-001  5.1870583e-001 -2.7035530e-001  3.0341450e-001  2.3749279e-002 -6.6202883e-002 -2.1939785e-002 -8.4689543e-001  4.2079375e-001  2.8286979e-001  8.2749409e-001 -1.9318055e-001  6.5142525e-003  6.5349647e-001 -3.9134318e-001 -4.1892034e-001 -1.8099913e+000  1.7844007e-002  2.8680167e-002 -8.9705372e-001 -8.7629889e-002  2.2306495e-001  5.0793558e-001 -1.2353132e+000 -5.0103771e-001 -5.2544380e-001 -1.1206712e+000 -9.4792411e-001 -7.5767138e-001 -1.3502111e+000 -8.2694277e-001 -1.4024417e+000  1.8819140e-001 -6.4010059e-001 -3.9162753e-001 -8.9940013e-001 -7.9011764e-001 -1.3631204e-002 -9.0563597e-001 -1.0556259e+000
 -1.8779914e-001 -2.1641335e-001 -9.9842120e-001 -4.3372152e-001 -4.8148579e-001 -1.8888046e-001 -1.0391320e-001 -5.1580076e-001 -1.1497219e+000 -7.9125855e-001 -5.7063388e-001 -2.4459754e-001 -5.1707244e-001 -3.9890434e-001 -6.8743733e-001 -1.6153190e-001 -4.6928313e-001  1.3175569e-001 -6.8357687e-003 -2.7305159e-001 -1.2695077e-003 -9.7953398e-002 -3.9863980e-001 -7.8920582e-002  2.0868552e-002 -2.2406773e-001  1.9825388e-001  5.8136459e-001  9.4248740e-001  1.4701518e-001 -1.5903380e-002  1.5565223e-001  5.3214331e-001  2.3891599e-001 -4.3595267e-001  1.5656493e-001 -3.3032994e-001  1.7737878e-001 -4.2054095e-001 -8.6805251e-001  3.0441770e-001 -4.2313217e-001  5.3677308e-001  3.4713828e-001  5.8067916e-002  2.4470574e-001 -3.9095907e-001 -4.1335770e-001 -4.7701227e-001 -2.4754209e-001 -2.9103827e-001 -5.7977386e-001 -8.4188527e-001 -1.2723401e+000 -9.5719456e-001 -6.1861767e-001 -9.8865644e-001 -9.2115891e-001 -1.0258202e-001 -5.1109041e-001 -9.7986024e-001 -4.1456146e-001  6.1800831e-002 -1.2117337e+000  2.7828448e-001 -6.5177182e-001
 -6.8493459e-001  2.6394721e-001 -1.3527880e+000 -1.5995772e+000 -2.4601769e-001 -2.6919515e-001  5.3198819e-001 -6.1028752e-001 -5.9627787e-001 -5.6823488e-001 -1.5771564e-001 -7.4479007e-001 -1.9179951e-001 -2.5271623e-001  1.8166662e-002 -2.0448482e-001 -2.4522903e-001  1.2219250e+000  7.8090090e-001  9.4008638e-001  3.6731503e-001 -5.2048913e-002 -6.9723428e-001 -6.1633654e-002 -2.3714262e-001 -4.8595971e-001  3.6868885e-001  8.0071897e-001  6.5563280e-001 -4.2590620e-001 -7.2975082e-001 -6.8477958e-001  2.6359966e-001 -5.8103363e-001 -6.8185436e-001 -1.0184899e+000 -6.2214777e-001  1.9478041e-001  7.8878459e-001  1.9287974e-001 -5.4162871e-002 -6.3412279e-001  4.9746363e-001  9.8033267e-002 -8.2158083e-001 -8.5647766e-002 -2.1818410e-001 -7.7742631e-001 -1.1588686e-001 -4.0021979e-001 -5.1370816e-001 -5.4969301e-001 -3.2968350e-001 -9.9017035e-001  7.2112139e-002 -3.9261354e-001 -5.1732970e-001 -7.4758100e-001 -2.8075862e-001  7.1238894e-001 -8.4515551e-001 -4.1620999e-001 -1.7222228e-001 -7.7222718e-001 -3.7928359e-001 -1.1589513e+000
  9.1580070e-001  2.2980566e-001  1.8449485e-001 -1.1625539e+000 -3.7957582e-001 -7.3501089e-001 -1.3838737e-001 -8.2657500e-002  1.9431019e-001 -1.0107298e-002 -2.7431918e-001 -1.1323275e-001 -4.6759020e-001 -5.2532962e-001 -3.1209096e-002 -3.7663526e-001 -5.5640786e-001  7.2518205e-001  7.1805034e-001  5.0248222e-003  9.8342228e-002 -5.5050820e-001 -8.9619853e-001 -8.4458639e-001 -7.1235689e-001 -2.4294233e-001 -6.9460590e-001 -5.5357528e-001 -8.8545099e-001  2.7229078e-001 -7.4951188e-001 -3.8076172e-001 -3.2115697e-001 -6.3083294e-001 -2.6798712e-001 -5.3565130e-001  8.6917630e-002 -1.0892560e-001 -6.3935006e-001 -4.6016699e-001 -4.5604267e-001 -1.0358673e+000 -8.1563921e-001 -5.6228122e-001 -5.4223083e-001 -1.2514102e-001 -8.9803868e-001 -3.2540232e-001 -8.3283138e-001 -4.6764544e-001 -6.2100490e-001 -6.3265810e-002 -5.9640302e-001 -2.7882822e-001 -1.7346403e-001 -1.0690996e-001 -2.2440075e-001  8.2582281e-003  7.7360234e-002 -1.0366219e-001 -1.3748412e+000 -5.3899526e-001 -1.4075760e+000 -8.3610712e-001 -2.2436734e-001 -9.9496807e-004
 -7.3733756e-002 -1.0348111e+000  1.1773548e-002 -1.8436596e-002 -5.1021763e-001  3.8339890e-001  5.2173740e-002 -8.3468756e-002  2.2425945e-001 -1.1203265e-001  6.7371390e-001  2.8465361e-001  1.8964310e-001 -3.1998738e-001 -2.6494320e-002 -1.0917997e-003  2.2046376e-001  9.7134950e-001  8.1500932e-001  4.8519259e-001  1.4713406e+000 -1.8430541e-002  2.9197367e-001 -6.9747103e-001  6.7648994e-002  3.6531674e-001 -1.4487562e-001  4.7533820e-002 -3.7145467e-001 -4.0135776e-001 -1.9858560e-001 -3.0309760e-001 -7.1444262e-001  2.8601228e-002 -3.2503834e-001 -1.1156477e-001  2.5709022e-001 -5.6501224e-002 -4.5926479e-001 -8.3691238e-001 -2.1100838e-001 -4.7411754e-001  1.8173569e-001  2.8806554e-001 -5.5793359e-002 -3.0524900e-001  2.2847588e-001  1.0561170e+000 -3.5288529e-001 -1.2106404e-001 -5.4329666e-001 -5.7651002e-002 -3.9252300e-001  1.7265722e-001  4.9497631e-001 -2.2468668e-001 -2.8296330e-001 -1.1838930e-001  8.5915712e-003 -2.7029500e-001 -1.2631541e+000 -6.3876025e-001  4.1277442e-001 -7.2176844e-001 -4.6451515e-001  2.1479796e-001
 -6.0194008e-002 -1.1027429e-001  7.5403013e-001  1.1380980e-001 -8.4666098e-002  4.6512680e-001  8.2883317e-003  1.0437158e-001  2.0826613e-001  9.4622317e-002  8.0766468e-001  9.0946763e-001 -1.3100047e-001  1.3410611e-001  3.9674797e-001  1.2456926e-001  8.8430015e-001  8.6648612e-001  3.6563311e-001  2.9861033e-001  1.3026204e+000 -3.3324979e-001  6.8772712e-001  2.4990118e-001  1.0866065e-001 -2.3843350e-001 -2.9885026e-001 -1.1207092e+000 -8.7661663e-001 -7.7063606e-001 -3.1777408e-001 -5.5879389e-001 -9.7430776e-001 -6.5133861e-001 -8.0870308e-001  1.6295592e-001 -2.1141266e-001 -1.3591874e+000 -8.7256572e-001 -1.0924696e-001 -2.3552345e-001 -2.2417554e-002  7.8816365e-001  7.0317031e-003 -9.3971782e-002 -2.3119627e-001  1.7060959e-001  3.3357531e-001  1.0666279e-001  7.7517654e-002  4.2915883e-002  2.4179122e-001 -2.2867685e-001 -2.5630092e-001 -5.0417081e-002  3.4625000e-001 -4.7462526e-001  1.6487406e-002 -6.7844752e-001 -7.6892000e-001 -2.2432098e-002 -3.8273922e-001  3.6189150e-001  6.1960874e-001  5.1568248e-001  2.0131716e-001
 -1.2800606e-001 -3.7093132e-001 -7.3253973e-001 -1.5330214e+000 -6.9958514e-002  1.0265062e+000 -1.7449714e-001 -9.4175931e-003  9.6269935e-001 -3.7198080e-001  4.2924902e-001  1.5254141e+000 -1.5294120e-001 -6.3329383e-001  9.1356687e-001  5.4377939e-001  2.9428490e-001 -2.3133971e-001 -2.5197350e-001  3.8245063e-001  1.5103797e+000 -4.3345413e-001  9.6882304e-001 -1.2663989e+000 -1.8033035e-001 -6.1374216e-001 -8.2445757e-001 -7.2136045e-001 -1.0952415e+000  8.3615462e-002 -5.8110851e-001 -6.4677308e-001 -4.2644803e-001 -1.2318801e+000 -5.3100354e-001 -6.0284514e-001  6.8335220e-002 -8.0554555e-001 -8.9302209e-001 -5.9126161e-001 -6.1292750e-001  5.4389442e-002 -1.4844345e+000  2.9677182e-001  9.9445530e-002  1.0097401e+000  5.3931720e-001  9.0927322e-001 -7.6223040e-002 -5.9082593e-002 -9.2730075e-002  4.2128612e-001  7.3184967e-001  9.5078421e-002 -5.3403331e-001  2.1819881e-001 -8.1732760e-001  4.6173082e-002 -8.0967882e-001 -1.1139216e+000  6.6023534e-001 -9.0127353e-001  1.0570284e+000 -8.8560230e-001  4.3350131e-001  4.0441739e-001
 -1.6213069e-001 -1.7800909e+000 -1.5084216e+000 -9.6656201e-001 -9.2707924e-001 -1.8602840e+000 -6.0752136e-002 -2.7846303e-001 -7.9559039e-001 -1.1364796e+000 -1.8762548e-001  1.1715288e-002 -5.7778806e-001 -1.8487118e-001 -1.5910810e-004  2.7723103e-001 -2.3811936e-001 -2.2825340e-001 -1.1675401e-001  2.3866925e-001  1.7699216e-001  3.3731065e-002 -9.7833902e-001 -6.9810374e-001  1.7030670e-001 -2.5574061e-001 -1.2518998e-001  2.1283999e-001 -1.0635118e-001 -9.4907848e-002 -3.4906921e-001 -8.1424636e-001 -2.3395677e-001 -3.5027968e-001 -1.0676764e+000 -8.1856438e-001 -3.3208196e-001  4.5167169e-002  1.3345540e-001 -6.7706737e-001 -1.7212612e-001  4.6183362e-001 -1.3742358e-001  4.7993836e-001  1.6061637e-002  6.0347409e-001 -6.7071256e-001  4.0224122e-001 -6.2192537e-002  3.3711652e-001  1.9575866e-001 -5.1240794e-001  5.3294465e-001 -3.8064004e-002  4.3705939e-001  3.1459372e-002 -9.3065839e-001  2.8974200e-002 -7.0203499e-001 -8.4702172e-001  5.0747400e-001 -3.6696596e-001 -1.7143615e-001 -3.4722170e-001 -5.2067190e-001 -3.3582251e-001
 -5.0387130e-002  3.9981900e-001 -3.4945614e-001 -3.4625673e-001 -2.1623677e-002 -3.1623057e-001 -3.1422685e-001  1.4331067e-001  1.8968810e-001  2.1694046e-001 -2.9065086e-001 -4.5650656e-001  4.0434014e-001  3.6601798e-001  3.8519340e-002 -9.6062938e-002 -6.5410224e-001 -8.4020695e-001 -3.8958915e-001 -4.6517580e-002 -3.5804269e-001 -5.0692071e-001 -1.0761547e+000 -7.0094330e-001 -4.0686816e-001  1.3857653e-001 -1.0221713e-001  1.9023199e-001  1.0952190e-001 -2.0306117e-001 -4.0565457e-001  1.0594561e-001  3.3395404e-001  5.4900741e-001 -1.9492783e-001 -8.0164654e-001  1.0706487e-002  5.1214142e-001  4.9742789e-001 -8.9223671e-001 -4.3437923e-001 -2.5636377e-001 -1.0442797e+000 -1.5162434e+000 -4.5136079e-001  3.2366176e-001 -2.4169883e-001 -5.7966756e-001 -1.0316123e-001  2.1860419e-001 -7.8255622e-002 -5.4851491e-001  1.0037076e+000  3.1059056e-001  9.9656428e-001  8.1222459e-001  4.5463360e-001  4.4741207e-002  1.2968591e-002 -7.0518706e-001  7.2359296e-001  2.8900927e-001 -3.3559564e-001  4.6611496e-001  1.1641019e-001 -5.4540514e-001
  1.9562299e-001 -3.3806612e-001 -1.2542717e+000 -2.7105967e-001 -4.2397174e-002  9.9226159e-004 -1.1820055e-001  2.0733140e-001 -1.0482511e-001 -6.9946811e-002 -2.4508054e-001 -2.4401329e-002 -5.5484720e-002  2.1796028e-001 -6.9336151e-001 -5.3601802e-001  2.0706981e-001  5.2650582e-003 -1.8138874e-001 -3.2570823e-001 -1.0047664e+000  1.9399270e-001 -5.7892009e-001 -5.3111120e-001 -2.3444373e-001 -2.5384509e-001  3.9316649e-001  1.6951913e+000  1.3818312e+000  3.1723753e-001  2.7441546e-001  6.1514621e-001  1.1351724e-002  4.9049862e-001 -7.1162312e-002  2.7231494e-001  7.9231311e-001  5.1634174e-001  1.2183636e+000  1.7238077e-001  4.9340331e-001 -3.2744871e-001 -1.2516587e-001 -1.3335178e+000  8.0496102e-002 -2.4990871e-001  6.6586899e-001 -7.3459328e-001  3.3965815e-001 -6.1758132e-002  2.5412088e-002 -3.0434339e-001 -2.1624017e-001 -1.6592233e-001  1.5150456e-001 -3.7176076e-002 -1.7886690e-001  2.6265386e-003  3.5090466e-001  2.5283323e-001 -8.8301861e-001 -2.2568560e-001 -2.7011573e-001 -3.0540816e-001 -9.0215552e-001 -1.0952700e+000
  4.9228207e-001  1.2447391e-001 -3.9711116e-003 -4.1084469e-001 -2.2372780e-001 -3.2650615e-001 -3.9459941e-001 -4.4059167e-001 -3.2650177e-001 -3.4199442e-002 -8.2777977e-001  1.9837580e-001  6.5541269e-001  1.2353327e-001 -8.5356618e-001 -2.7808176e-001 -6.9967887e-001 -5.6580364e-001  1.0083743e-001 -8.4360078e-002 -1.3391686e+000 -9.4822532e-002 -1.5135187e+000  4.0198422e-002 -3.4685377e-001  2.0819985e-001 -4.7193366e-001  3.9833128e-001 -2.3450918e-001  4.1351523e-001 -5.0800480e-002  5.3848006e-001 -6.6612318e-001 -5.6716460e-001  4.8055953e-001  1.7057894e-001  3.1813073e-001 -4.3375568e-001  1.6509822e-001 -4.4794440e-002  5.2604581e-001 -2.4922848e-001  2.7051663e-001 -5.9979177e-001  9.4805734e-002 -3.9859630e-001  8.8220596e-001 -3.8260669e-002  5.3584658e-001 -2.9668571e-002 -2.6638240e-001 -3.2241485e-002  1.4939350e-001  2.1139498e-001  6.9489283e-001  7.8728347e-002  5.7684211e-001 -4.8419056e-001 -8.6628100e-003  9.4378011e-002 -5.8037797e-001  3.1457855e-002  1.0616248e-001  5.7858294e-002 -6.1722943e-001 -1.4504504e-001
 -4.7658633e-001  4.4206755e-001 -1.1152742e-001 -4.1640672e-001 -4.4096410e-001 -6.8125309e-001 -9.7393432e-001 -5.1711830e-001 -7.8792069e-001 -2.9678776e-001 -5.2705477e-001 -8.8204226e-001 -2.9922616e-001 -3.9071505e-001 -6.6443430e-001 -8.2368762e-001 -5.0996658e-001 -1.6560083e+000 -1.0627331e+000 -6.7559573e-001 -1.7342761e+000  1.5674441e-001 -4.3335606e-001  1.1611806e-001 -1.9803194e-001  2.5360915e-001 -4.5452970e-001 -1.8231329e-001 -1.8670140e-001  4.9560035e-002 -6.3769430e-002 -1.3589832e-001 -4.4174498e-002  4.1897757e-001  2.2104944e-001  1.5989083e-001 -2.3136168e-001 -4.1977934e-001 -1.5753584e-001 -3.2111709e-001 -5.8668373e-001 -3.4385519e-001  4.3858251e-001 -6.1866931e-001 -4.8854127e-002 -9.7836618e-001 -5.0576334e-002 -7.8445737e-001  7.9699490e-002 -1.2889363e-001 -1.9515882e-001 -6.1127177e-001 -6.3942517e-002 -3.0541752e-001  9.0846681e-001 -1.5924072e-002 -5.5866726e-002 -3.9065987e-001 -2.4951122e-001 -1.9621422e-001 -2.1086478e-001 -1.0878528e-001 -3.4207979e-001  1.4168491e-001 -5.3191651e-001 -8.2569589e-002
  3.4643217e-001  8.2963210e-001 -1.2582988e+000 -4.5507516e-001  3.5642620e-001  1.0209491e-001 -1.2823708e-001 -5.7292564e-001 -2.5760198e-001 -4.6266110e-001 -6.2899121e-001 -2.1140635e-001 -5.9073132e-001 -3.0902862e-001 -4.7108739e-001  2.3127617e-001 -9.4933254e-001 -5.4777482e-001 -3.5565484e-001 -4.5547522e-001 -1.0095211e+000  1.0540773e-001  4.1972841e-001  1.2155170e+000 -1.9147373e-001  5.0917193e-001  7.4599109e-001  1.0484606e+000  5.9325881e-001 -5.0858973e-001 -1.5832339e-001 -2.5834052e-001 -8.4377634e-002 -5.5440855e-001  1.0596763e-001  2.4034296e-001 -6.1848288e-001  1.1078773e+000  9.9670160e-001  7.6560751e-001  3.8345040e-001  6.9981048e-002  6.3583351e-001  3.9139808e-001  3.7244181e-001 -9.0060089e-001 -6.2937224e-003  1.3083478e-001 -1.5869461e-003 -2.3875574e-001  2.1165114e-001 -4.2342798e-001  2.7888194e-001 -4.2684442e-002 -1.2166107e-001  6.6959020e-001 -2.6057263e-001  2.4970022e-001 -7.2101968e-002  5.4706180e-001  6.9110908e-001  1.2151968e-001  3.6247388e-001  1.0209245e-001  5.7921811e-001 -3.5010672e-001
  9.5660026e-001  1.6773483e-001  9.0735919e-001  2.5150284e-001  2.3458877e-001 -1.3379837e-001 -4.7247029e-001 -3.9714950e-001  5.1597295e-003  2.7313818e-001  1.3120723e-001 -5.4270583e-002  1.8972880e-001 -1.1290476e-001  1.4046790e-001 -5.6572326e-003 -3.8067785e-001 -8.1334884e-001 -1.0098572e+000  2.9308370e-002 -8.8550583e-001 -2.3856807e-002  4.7406556e-002  7.5705678e-001  2.0146819e-001  1.2093178e+000  6.7615405e-001  2.5543360e-001  6.2526255e-001  6.4306494e-001  1.2529540e-001  2.5673623e-001  8.4430416e-001  3.9665396e-001  5.4208894e-001  4.4296838e-001  2.1885560e-001  5.4069572e-001  6.5279273e-001  1.0572896e+000 -2.5603799e-001  1.9896131e-001  1.5686585e-001  2.4468781e-001  1.7750299e-001 -7.4412722e-001  5.0580408e-001  7.3973535e-002 -4.0474882e-002 -2.8354540e-001  3.0904668e-001  6.3006954e-001  3.6349501e-001  5.4550354e-001 -2.5400195e-001  7.2269544e-001  8.7895304e-002 -2.5230664e-002  2.9275269e-001  4.6340564e-001  6.3568305e-001  2.8724998e-001  7.7297650e-001 -7.1843046e-002  7.0699730e-001  1.1042804e+000
 -5.2078853e-001  3.1862761e-001 -3.4540751e-001  1.2126056e+000  4.3654959e-001  3.6379778e-001  7.1133022e-004 -4.5038320e-001  5.6107016e-001  5.6639849e-002 -4.2810924e-002  3.2201497e-001  1.0217527e+000 -7.6430888e-002  4.7589892e-001  4.6578227e-001 -2.3043973e-001  7.7677774e-001 -1.7084956e-001 -3.7470420e-001 -2.5070432e-001  1.6538401e-001 -3.5765991e-001 -8.7927898e-001 -4.7013892e-001 -4.6320953e-003  5.1502349e-001 -2.9781212e-001  2.9766702e-001  1.2083053e-001  1.7352065e-002 -2.5182822e-003 -2.7002588e-001  2.2998807e-001  3.2609633e-001  6.8585126e-001  5.4646613e-002  8.9264826e-001  4.0736077e-001  3.5223656e-001  8.7329438e-003 -6.1565220e-001 -1.1285016e+000 -1.4908555e-001 -2.3505021e-002 -2.4310143e-001 -8.8935223e-002 -2.8201965e-002  6.3261917e-002 -1.2100963e-001  6.6478687e-001  6.2963854e-001 -8.8333295e-002  6.7777915e-001 -6.7661731e-003 -3.3921546e-002  3.5966262e-002  7.4343440e-001  1.9803067e-001  6.3305254e-001  3.5090263e-001  2.2651182e-001 -1.4992163e-001 -4.0524825e-001 -6.4773916e-001  5.2242975e-001
  3.6126311e-001  4.0158182e-001  2.1905254e+000  6.2506630e-001  3.6805980e-001 -1.9196750e-001 -4.2985041e-002  1.2819167e-001 -5.3288357e-001  7.1105824e-001  9.7782968e-002 -1.8283565e-001  1.1022547e-001  2.1525901e-001  2.7902975e-001  7.7950972e-002 -2.7589939e-001 -3.6762798e-001 -8.9797266e-001 -5.0297071e-001 -2.2880541e-001  4.4508983e-003 -8.2470534e-001 -6.6416178e-001 -7.1873973e-002 -4.9659249e-001 -3.0065032e-001 -4.5116164e-001  9.2530372e-002  5.8681301e-001  1.0201587e+000  7.2441599e-001 -4.8386250e-001  1.0082475e-002  6.6459504e-002  2.1023499e-001  9.6222403e-001  1.6139457e-001 -2.4035457e-001  1.3423807e-001 -4.8504734e-001 -2.4572559e-001 -1.2688922e+000 -5.0629956e-001 -1.9473946e-001 -6.1075957e-001  2.9387955e-001 -1.0345567e+000  3.4226238e-001  2.0759804e-001  4.3720140e-001  1.1609680e+000  4.5678307e-001  2.8226891e-001 -3.8052385e-001  9.5976408e-004  6.8131900e-001  5.2983511e-001  5.8611569e-001  1.1108958e+000  3.3231338e-001  3.9531678e-001 -1.6461051e+000  4.3972681e-001  8.7531072e-001  4.6189996e-001
 -3.5059548e-001  4.6502377e-001 -4.7555002e-001  4.3300712e-002  2.4151934e-002 -7.3790912e-002 -6.8060036e-003 -2.3954655e-002 -2.8134709e-001  2.6801648e-001  6.2681780e-001  2.0298966e-001 -2.8995468e-001  2.0876962e-001  5.6913940e-001  3.8916459e-001  6.8213800e-001 -2.8035013e-001 -7.4463489e-001 -5.1046214e-002 -3.2750444e-001 -2.2130753e-001 -9.3921193e-001 -8.3808791e-001 -7.0284907e-001 -1.8476170e-001 -9.4908671e-001 -1.6267657e-001 -7.6183132e-001 -1.2032096e-001 -2.2084161e-001 -1.7184126e-001 -7.9750345e-001 -1.4180759e+000 -7.9354886e-002 -9.3408944e-001 -2.7710198e-001 -1.0334814e+000 -4.8832418e-001 -3.8539947e-001 -6.2316410e-001 -5.1251020e-001 -1.0691405e+000 -1.4519491e+000 -7.9634303e-001 -2.0293551e-001 -5.1286727e-001 -7.4926167e-001 -1.3204629e-001 -1.7894170e-001  1.2116957e-001 -1.1246159e-001  3.1295209e-001 -5.4380779e-001 -3.4676133e-002  1.5967104e-001 -5.6646254e-002 -5.4484515e-001  2.1816752e-001  1.1043246e-001  2.9731071e-001 -5.1159405e-001 -8.6533620e-001 -5.0055113e-001 -6.3913294e-001 -1.3317919e-003
 -6.9918394e-002  4.3249040e-002  9.3524170e-001  1.8740809e+000  8.8430812e-002  5.6898593e-001  8.0467424e-001  5.1868103e-001  1.8213877e-001  6.4057301e-001  7.0106650e-001  6.7312794e-001  3.4857727e-001  6.3942304e-001  5.0333561e-001  4.6576102e-001  1.9374654e-001 -1.8879935e-001  2.1336899e-001 -2.1883289e-001  3.8747482e-001 -6.3491880e-002 -1.1147782e+000  1.2319209e-001 -4.0217586e-001  1.0949378e-001  1.9575733e-001  8.1116382e-001  3.5115576e-001  5.2141602e-001  1.7369061e-001  8.9228206e-001 -2.2492990e-001 -1.4866591e-001  4.0073946e-001 -1.8563205e-002 -1.3540059e-001 -3.5702940e-001  8.7225023e-001  1.7350463e-001  6.3433845e-001  5.2635875e-002  2.5700198e-001 -3.4140117e-001 -1.8725768e-001  4.5169263e-001 -6.2981150e-001  1.2406822e-003 -2.7436035e-001 -7.6260714e-001  6.3086624e-001 -4.3563857e-002  7.7504609e-001  2.2799832e-001  5.2307452e-001  6.8611499e-001  1.4701390e-001 -4.3414522e-001 -2.8230139e-002  6.7876689e-002  3.5774324e-001  2.6339931e-001  6.1203380e-001 -4.4665052e-002 -2.0406626e-001  8.1841652e-001
 -6.5193866e-001  1.1391197e-001  3.0226286e-001 -5.1006808e-001 -1.1785473e-001  5.5645962e-001  5.3223354e-001  1.7201564e+000  1.3238358e-001  1.1665511e+000  2.3828123e-001 -3.8184722e-001  3.7774071e-002 -2.3757182e-001  4.6997594e-001 -1.2133432e-001  2.8172703e-001 -4.5421728e-001 -1.0583994e+000 -4.6973417e-001 -6.3134669e-001  3.8068200e-001  3.8330346e-001  5.1445805e-001  7.7134535e-001  3.5882619e-001 -6.8507878e-001  3.2448594e-001 -2.5966364e-001  8.5995343e-001  4.5080722e-001  8.5999040e-001  6.6867305e-001  4.8299474e-001  8.3071643e-001  3.7935115e-001  6.4822521e-001 -1.1482251e+000  6.9863506e-001  4.1288024e-001  5.2612089e-001  1.0012712e+000  1.0004990e+000  6.9655190e-001  2.4314310e-001 -1.1810868e+000 -2.1161451e-001 -4.5382828e-001  2.5709762e-001  2.9776348e-001  5.9953685e-002  2.7493353e-001  1.9270518e-001 -3.0095371e-001 -1.4501260e-001  1.5462034e-001  4.2729350e-001 -4.2715555e-001  4.1748051e-001 -7.0528043e-001  3.5831280e-001 -3.4854082e-001 -1.3745763e+000 -7.2785967e-001  5.4127505e-002  1.0237695e-001
 -1.0595892e+000  2.0464210e-001 -8.6424495e-001 -1.1764009e+000 -5.8630699e-001  9.9206450e-001  1.9895104e-002 -2.6695160e-001  3.0689158e-002 -7.9766208e-001 -2.2770462e-001  3.2925089e-001  3.5458749e-002 -2.3230132e-001  1.5987449e-002  1.7941247e-001 -7.2375356e-001 -3.1391233e-001 -1.6416149e-001 -1.7593589e-001  3.5559300e-001  1.0479797e+000  7.2618842e-001  1.0660725e-001  3.9810227e-001  2.0159070e-001  1.5254230e-001 -2.3078436e-001 -3.6015420e-001  2.4098294e-001  3.4751703e-001 -5.8354793e-002  1.0107660e-001  3.6743878e-001 -4.5582395e-001  2.9093884e-001  4.3058870e-001 -8.1942421e-001 -1.3564102e-001  1.3747360e-002  2.5076837e-001  4.7132856e-001  4.0380992e-001  7.5332884e-001  7.9674921e-001  5.6207090e-001  5.3572232e-003  1.2413426e-002 -3.5168189e-001 -7.1077714e-001  3.6496751e-001 -3.7099524e-001 -1.3644001e-001 -6.1748173e-001 -8.9552533e-001 -8.1846931e-001 -1.2155417e+000 -9.9329613e-002 -1.0226841e+000 -1.1268152e+000  6.3975535e-001 -6.7629326e-001  1.3962215e+000 -7.6672377e-001 -4.6452854e-001  4.1626463e-001
  7.0132425e-001 -3.5479342e-001  4.5922841e-001  1.0090576e-001  9.2266090e-002  3.4688129e-001  2.9407736e-001  1.5398254e-002  3.7756188e-001 -1.9314696e-001 -8.1402275e-002 -7.0516340e-001 -8.2175867e-001  1.0058753e-001  4.2360829e-001  5.6108590e-001  8.0649850e-001  4.1822820e-001  1.2441824e-001  9.4953025e-001  9.2612240e-002  1.5520887e-001  9.9616206e-001  3.8594608e-001  1.1328564e+000  1.9124084e-001 -3.4950415e-002 -2.6794323e-001  1.4882772e-001  8.6073418e-001  2.1314917e-001  5.6568709e-001  6.4626575e-001  6.5972282e-001  2.7171940e-001  4.3379744e-001  1.0649960e+000 -2.3170069e-001 -5.2179603e-001  5.2221083e-001  5.3377869e-001  1.0397472e+000  9.2612696e-001  1.3583154e+000  6.3394861e-001  7.3557053e-001  1.1612307e+000  6.1958880e-001  1.7241164e-001  1.2562581e+000  5.8982263e-001  8.2424682e-001  7.3524197e-001  1.1750426e-001 -4.5689891e-002 -3.2428010e-002 -6.7279947e-001 -1.6570692e-002 -1.6969636e-001  2.6317325e-001  2.7929119e-001  3.2890171e-001 -7.0143883e-001  1.3193038e+000  8.7680864e-001  1.0911188e+000
  2.4910524e-002  1.7807890e-001 -3.7234195e-001  8.0109989e-001  5.6158925e-001  2.1326454e-001  1.8658431e-001 -4.9244831e-001  1.6679290e-001 -1.3646828e-001  4.0623162e-002  2.3988627e-001  1.1534718e-002  4.8488184e-001  4.6908910e-001  2.8271807e-001  2.1509137e-001 -6.1054225e-001  2.9331031e-001  1.8045638e-001 -1.6234694e-001  1.2964128e-002  1.2673774e+000  1.2712699e-001  7.0162405e-001  1.2231865e-001  1.1461206e+000  7.0807741e-001  5.7234089e-001 -8.4240753e-002 -2.4493941e-001 -1.6419518e-001  2.0111081e-001 -5.9372314e-001  2.9578153e-001 -1.7371720e-002  2.0399845e-002  7.7951404e-001  6.6186766e-001  8.2687649e-001  2.5827974e-002  3.3082240e-001  7.7298979e-001 -2.2611491e-001  2.7408654e-001  5.0512627e-001  8.7621375e-001 -1.3191640e-001  1.0801351e-001  3.4999297e-001  1.2956305e-001  3.5036378e-001  2.5336944e-001  2.0133737e-001 -5.4853921e-001 -4.1571619e-001 -5.2673459e-001 -2.3951372e-002 -1.5757491e-001  3.2025830e-002  3.1585520e-001  7.5400001e-002  5.8815768e-002  5.5267341e-001  7.6251764e-001  1.2910648e-002
  2.1190750e-001  4.1204721e-002  9.7723278e-001  8.9121348e-001 -2.9792856e-001 -1.4730055e-001 -1.0341404e+000 -1.5317764e-001 -3.3186696e-001 -3.1946043e-002  4.9210762e-001  2.7559830e-001 -3.6456939e-002 -8.4033289e-003 -3.7933083e-001 -6.1741396e-001 -1.5818473e-002 -2.5901292e-002  2.3629631e-001  6.4174724e-001  3.9565651e-002  3.3044713e-001  7.5230085e-001  1.1234800e+000  1.9423457e-001  3.6458190e-001 -3.0475934e-001 -4.1910112e-001  6.3143968e-001 -5.7488543e-001 -2.3602727e-001 -3.4998090e-001  3.2590747e-001  6.4648146e-001  7.5595065e-002 -5.2893281e-001 -1.2654472e+000  7.7497909e-001 -1.9456302e-002 -4.5402964e-001  3.5010087e-001  2.6367823e-001  5.4682694e-001  5.7431738e-001  5.3878288e-001  5.4591059e-001  5.7413495e-001  3.2163178e-001  3.2040986e-001  3.4480190e-001 -5.2635919e-001 -3.7246410e-001 -4.4504970e-001 -3.0012403e-001 -2.8899144e-001 -1.6404852e-001 -2.3021518e-001 -1.8457644e-001 -2.5170274e-001 -1.0014923e+000 -7.1576531e-001 -5.6066715e-001 -1.8582256e-001 -4.4706500e-001 -1.3478787e+000  1.9169934e-003
  1.5465293e-001 -2.4581492e-001  5.2165610e-002 -7.5543078e-001 -1.0277306e+000  1.1939960e-001 -4.3314625e-001 -6.5584224e-001 -7.3568809e-001 -6.9280704e-001 -4.5866359e-001 -4.1078711e-001 -1.0412388e-002 -2.7098009e-002 -3.9052958e-001 -4.7262666e-001 -6.7560157e-001  3.0036926e-001 -2.4342192e-001 -2.1243456e-001 -7.2925247e-001 -8.9095331e-002  4.8111189e-002  5.8684733e-001 -5.7250265e-001 -8.1837070e-001 -5.1886245e-001 -7.0775826e-001 -5.1280598e-002 -1.8089221e-001 -7.8715587e-001 -5.3691968e-001  6.1217101e-003  3.1517362e-002 -2.5769561e-001 -6.3571535e-001  1.3414924e-001  6.7029866e-002 -5.4768277e-001  9.1411341e-002  6.1990239e-001 -9.9390098e-002  3.8378257e-001 -5.7946911e-001 -1.3998748e-001  1.6434643e-001  1.2903897e-001  1.2204967e+000  2.1707638e-001 -8.4801809e-002 -4.1477222e-002 -2.6373824e-001 -4.8929366e-001 -4.6195428e-001  6.8307152e-001  1.6470839e-002 -3.2155462e-001 -2.9009774e-001 -2.9038748e-001 -4.3686616e-001  1.8714619e-002 -5.7663342e-001  1.4941622e-001  6.5881742e-001  8.7363192e-002 -2.2464484e-001
  1.8984902e-001 -3.5479600e-001 -5.5190004e-002  4.8693620e-001 -1.2783531e+000 -9.0447082e-001 -2.2564855e-001 -1.1234140e+000 -3.9574588e-001 -5.9577783e-001 -5.4325110e-001 -9.8928835e-001 -1.0212480e-001 -3.2853839e-001 -5.5420111e-001 -2.0852986e-001 -5.8363274e-001  7.3451911e-002  4.0066072e-001 -8.0798218e-001 -1.2176851e+000 -1.6647211e-001  2.9366136e-002 -8.9493911e-002 -2.7050699e-001 -7.7118460e-001 -6.5264495e-001 -6.1536274e-001 -3.6911029e-001 -5.2546133e-001 -8.3356353e-001 -1.0072191e+000 -9.4590524e-001 -2.7748477e-001 -5.2379474e-001 -5.6620274e-001 -5.2698754e-001 -6.0027467e-001 -8.1992796e-001 -7.5272457e-001 -1.0345547e-001 -3.3560800e-001 -3.4864058e-001  5.2800946e-001 -3.1810334e-001 -6.3827856e-001 -4.6674380e-002  3.5585436e-002 -8.2541558e-004 -3.9243868e-001 -1.1045613e-001 -4.1947832e-001  9.1890892e-002  6.5708182e-002  8.8984450e-001  3.2109448e-001 -3.3997048e-001  5.2258112e-002 -6.0750831e-001 -1.3644360e-001  5.5226209e-001 -4.2154677e-001  3.4654507e-001 -4.2780040e-001 -2.3790702e-001 -6.1336872e-001
 -5.3051653e-001  5.2881840e-001  9.2710881e-002 -7.9649314e-001 -6.1757997e-001  3.0163102e-001 -4.2697920e-001 -9.9702023e-001  1.3786595e-001 -7.4104974e-001  1.3849465e-001 -6.6772840e-002  4.9604158e-002 -3.3706288e-001 -5.5631395e-001 -3.2045533e-001 -6.7685906e-001  1.0705594e+000  5.0889702e-001 -4.7720039e-001 -2.5188231e-001 -2.4119458e-001 -2.1780910e-001 -5.8677535e-001 -5.8715022e-001 -6.4716417e-001 -1.8925703e-001  1.8012998e-001 -2.8704043e-001 -1.0721560e+000 -2.3617158e-001 -4.6901865e-001 -6.7133807e-001 -1.9231851e-001 -3.5658978e-001 -1.5331308e-002 -4.4335069e-001  6.2185266e-001  6.3779161e-001 -1.5032549e-001 -1.2878761e+000 -5.0354347e-001 -1.4141265e-001 -2.3328050e-001 -1.5628267e-001  1.8767284e-001  2.7505498e-001 -3.7570655e-001  1.0187322e+000 -1.1924727e+000  6.3077929e-002 -1.7044419e-001 -3.7909034e-001 -3.2724984e-001 -7.6933999e-001 -1.4468456e-001 -8.1219412e-001 -1.1320797e+000 -5.7881603e-001 -2.6998032e-001  9.3325922e-001 -4.7582036e-001 -8.4342162e-001 -1.1289047e+000 -2.0959521e-001 -3.7042047e-001
  7.1222410e-001  3.7093061e-001  1.0153305e+000  4.1467822e-002  1.5463898e-002  6.0566433e-002  1.2550361e-001 -1.7047859e-001 -3.8027841e-001  5.0445740e-001  8.9738450e-001  9.8835040e-001  5.8481303e-001  3.6487860e-001 -2.4025827e-001 -2.1292844e-001 -4.1226275e-001  4.5337121e-001  3.5773638e-001  5.0026917e-001  1.0347553e+000 -1.6429922e-001  6.5605674e-001  8.0354065e-001  1.1673985e-001  2.8029285e-001 -2.1505264e-001  2.6495866e-001 -1.4870997e-001  2.4709129e-001  4.7321256e-001 -2.2036087e-001  1.2517390e+000  6.6165555e-001  1.6652352e-001  3.3323858e-001  4.5003019e-001  7.7598414e-001  4.8286356e-001  7.2318356e-001 -1.9892520e-001  3.1031565e-001  1.9820814e-001  1.6460289e+000  2.5174962e-001  4.5854139e-001  6.0946325e-001  9.0490681e-001 -1.1220482e-001  8.3132726e-002  2.0989024e-001  7.0551999e-001 -2.0555666e-001  7.3076900e-002 -4.8687956e-001  6.2386376e-001  2.7779393e-001  3.0525753e-001 -1.4006117e-001  8.0439602e-001  7.9947414e-001  6.8452769e-001 -1.2809554e+000  3.5832001e-001  1.2128436e+000  8.0969954e-001
  7.4919131e-002  5.3810604e-001  5.0963186e-001 -8.5415494e-001  2.1045643e-001 -3.5814453e-001 -2.1605902e-001  9.8238216e-002  2.5829798e-001  6.0171718e-001  8.7932595e-001  4.4003716e-001  6.3814284e-001  5.0811532e-001  5.3956007e-001  6.0281907e-001  8.0294205e-001  7.9476371e-001  4.9656147e-001  9.5625922e-002  8.1354365e-001  1.2294009e-001  4.8876066e-001  4.4958497e-001  7.0538730e-002 -8.3871746e-001 -4.6900615e-001  4.6767906e-002 -5.1376211e-002  5.8926684e-001  6.2960487e-002 -1.2116446e-001 -4.1086226e-002  7.1847295e-002  1.8931822e-001 -3.2565735e-001  9.3139261e-001 -2.8258861e-001 -2.9717062e-001 -5.8131706e-001 -2.2191322e-001  2.0953179e-001  6.8771684e-001  7.5145022e-001 -3.6238511e-001 -6.2097951e-001  8.5382629e-002  2.3525461e-001 -3.6649774e-001 -1.7180171e-001  1.1686636e-002  1.6892879e-001  1.7052097e-001  4.0709512e-001 -1.0293167e-001  4.8696567e-001  5.9506934e-001  2.6644864e-001  1.4693993e-001  1.6563162e-002 -1.3209213e+000  7.0942168e-002 -4.2696793e-001  6.8415342e-002  1.0616694e+000  1.4384760e+000
  3.9992407e-001 -3.1257109e-001  1.9122313e-001  1.2073423e+000  7.9732510e-003 -8.9091882e-001  1.9820569e-001 -2.8443008e-001  1.5941584e-001  1.7059319e-001 -7.8304156e-001 -4.4152269e-001  6.2261573e-001  2.6194552e-001 -4.8659910e-001 -7.6079450e-002 -2.1159240e-001 -5.1624718e-002  2.8337018e-001  2.1244223e-001 -1.2709999e-001  2.1190947e-001 -2.6444239e-001  2.3501960e-001 -1.7147104e-001 -1.5291407e-001 -2.4320063e-002  4.6919805e-002  5.3821334e-002 -4.1342391e-001  2.1753776e-001  2.0787239e-001 -9.7132213e-001  4.9348573e-001  1.5841407e-001  6.7594707e-003  1.3132243e-001  1.8013046e-001  4.1936775e-001 -2.1465282e-001  2.5423269e-001  3.2746189e-001 -2.2393965e-001  5.0644907e-001  5.5780283e-001  7.9379485e-002  4.6089179e-001  5.0050065e-001  1.0058925e-001  1.4735391e-002 -3.5211283e-002 -1.7948331e-001  3.3562135e-001  6.0654389e-001  1.5844512e+000  6.1065805e-002  3.7848440e-001  2.4787027e-001 -4.0155350e-001  1.7725545e-001 -6.8248216e-001  5.8546512e-002  9.5818055e-001  1.5738817e+000  2.3424890e-002 -1.8276038e-001
 -1.5440758e-001 -2.6047940e-001  2.0561101e-002  1.1423135e+000  2.0210515e-001  1.5086948e+000  1.4065814e-001  3.1257450e-001  5.0545146e-001  2.0889816e-001  4.0121461e-001  8.6619979e-001  5.2083482e-001  6.0652409e-001  3.9162677e-001  5.1592713e-001  1.4521775e-001 -2.4290207e-001  6.0936493e-001  4.9204772e-001  2.6728806e-001  3.8471722e-001  4.9375344e-001  3.3592758e-001  4.9740161e-001  5.8905584e-001  3.4699972e-001  4.6594202e-001  2.3253162e-001  4.3387633e-001  6.8132029e-001  4.7159580e-001  1.5299967e-001  1.1653715e+000  6.0033076e-001  6.2694401e-001  9.5877734e-001  5.5438660e-001  1.1950838e+000  2.6833294e-001  5.0624347e-001  2.9201188e-001  7.9022328e-002 -4.5996736e-001  3.5466216e-001  1.5873797e-001  4.8785907e-001  6.1195445e-001  3.7993663e-001 -1.7015945e-001  5.5895685e-001  2.7140943e-001  1.2092873e-001  5.4226966e-001  1.0671003e+000  2.4035637e-001  1.0959468e-001  3.2060875e-001  3.9059903e-001  4.7509573e-001  3.0973510e-001 -7.6406919e-002  2.6638834e-001 -2.9085141e-001 -3.2872520e-002  1.1831998e+000
  8.3513370e-001  4.0471990e-001 -7.5899298e-001  1.1754941e-001  7.0116048e-002  8.2433013e-001 -1.2180510e-001  6.1524933e-002 -3.6484482e-002 -2.5419175e-001 -1.0112969e-001  1.0499163e+000  2.9743197e-001  4.9491888e-001 -2.1976433e-001  5.6772188e-001  8.2759622e-001  1.8012988e-001  4.5490572e-001  1.8200021e-001  6.4342843e-002  4.4972413e-001  7.0744156e-001  2.4339396e-001  7.2192248e-001  1.3719107e-001  6.9609922e-001  3.5567728e-001  3.6100400e-001  2.5674445e-001  8.1963008e-002  3.0445753e-001  1.9546105e-001  3.5159158e-001  1.6553244e-001  1.6768472e-001 -2.3342108e-001  7.1820652e-001  8.2782553e-001  6.9546021e-001 -1.9768593e-001  5.7280395e-001  7.8924049e-001  9.6312216e-001  4.2386884e-001 -4.2326696e-001  2.3089040e-001  2.0287165e-001  3.5080198e-001  2.0577237e-001 -9.0686008e-002 -3.3001220e-002  2.3986003e-002  5.4011559e-001  1.7533177e-001  2.4589896e-001  3.8731463e-002  3.8361377e-001  4.2068284e-001  1.7294327e-001  5.7355788e-001 -2.5698994e-002  1.0656523e-001 -3.1029334e-001 -3.2627514e-001 -1.7285114e-001
 -8.4606373e-001 -2.9035168e-002 -1.0160076e+000  3.9758586e-001 -1.9458392e-001  3.8427295e-001 -6.7763714e-001 -8.3434383e-001 -2.8374943e-001 -3.2164904e-001  1.5007598e-002  5.0876477e-001  5.5394850e-001  8.0380197e-001 -3.2930945e-001 -5.0269724e-001 -1.0203673e+000 -7.1516510e-001 -5.7404715e-001 -4.2420492e-001 -2.8444588e-001 -2.2589975e-001 -3.4621961e-001  4.6986888e-001 -2.8739991e-001  2.5146701e-001 -5.6402689e-001 -7.7112534e-001 -9.9689214e-001 -4.1227722e-001 -3.5906236e-001 -5.6418583e-001 -9.3331231e-003 -3.8712470e-001 -6.1513780e-001 -7.4856593e-001 -3.6024862e-001 -1.0390942e+000 -1.1722771e+000 -5.0669302e-001  1.1138949e-002 -4.0887310e-001  4.0588164e-001 -7.2249370e-001 -2.6432691e-002 -1.3160360e-001 -2.7569600e-001 -1.0926087e-003  6.7262581e-003 -7.1226877e-001 -3.0940670e-001  6.6985266e-002  5.3553195e-001  6.4785212e-001 -2.8508317e-001 -3.6022173e-002 -6.4053508e-002  1.1953006e-001 -5.2665930e-001 -4.1590113e-001  1.6451588e-001  1.1734763e-001 -8.4274580e-001 -2.4847716e-001 -5.3220772e-002 -1.7187937e+000
  5.8726738e-001  7.5685371e-001  3.4093245e-001 -6.0439786e-001 -6.4280189e-002  3.8339925e-001 -2.6654841e-001 -4.1648836e-002  3.7521380e-002 -3.0291177e-001  8.3807392e-005  1.1422712e+000  1.6819403e-001  4.1834349e-001  1.2519451e-001 -2.2127518e-001 -5.6641623e-001  1.4584788e-002  3.6948094e-001 -2.8930704e-001  1.4751937e-001 -2.0804941e-001 -1.0032146e+000 -5.2293278e-001 -1.1160212e-001 -3.4106727e-001 -8.2878678e-001 -4.8130326e-001 -7.7857580e-001  1.8167452e-001 -4.8492555e-001 -7.3564671e-001 -6.5988825e-002 -9.1830401e-001 -4.0995071e-001 -8.2534611e-001 -5.4999876e-001 -4.5064319e-001 -8.3827491e-001 -1.1568954e+000 -1.6099222e-001 -5.1660536e-001  1.8035580e-002 -1.8165983e+000 -2.7607382e-001  6.1507261e-001 -4.7605990e-001 -2.4905820e-001  6.6371289e-002 -2.5103494e-001 -9.9104951e-002  7.8357389e-002  2.0438855e-001  6.1215237e-002  1.1538393e-001 -3.8628539e-001 -3.3029561e-001 -3.3623072e-001  8.7385935e-002  2.3418037e-002 -8.5425973e-001 -2.0756037e-001 -1.8159496e-001  5.6092278e-001 -4.8216051e-001  5.3765299e-002
  2.5659842e-001  3.2802089e-002  1.6832187e-001  3.4209681e-001  6.5819212e-002 -2.7880292e-001  8.7369898e-002  3.5282360e-001 -4.1732939e-001 -1.7771713e-001 -4.4070821e-001  5.2310563e-001 -1.3682037e-001  2.1113630e-001  1.8869076e-001  4.2153464e-001  5.1223530e-001  2.5320347e-001  3.5755527e-002 -6.1808957e-002  1.2939115e-001 -5.2234246e-001 -5.8694294e-001 -5.2364751e-001 -5.3870732e-001 -1.8723496e-001  2.5603770e-001  4.2987781e-001 -2.1114500e-001  4.1323583e-001  1.1027239e-001  3.9028870e-002  3.1154511e-001 -1.2596223e-001 -7.2357644e-001 -6.1370087e-001 -4.6072952e-001 -7.1832253e-001 -2.1019853e-001 -5.1574252e-001  2.9726266e-001 -6.4406763e-001 -1.0902248e-001 -7.7300535e-001 -4.0107015e-001 -2.8195569e-001 -3.8311784e-001 -2.5296188e-001 -2.7527469e-001  2.8840518e-001  4.5680867e-001  3.2632438e-001  7.5699171e-003 -4.0582628e-001  5.5730635e-001 -4.6286247e-001 -5.9811705e-001 -3.4753888e-001 -2.3090188e-002  1.3395825e-001  2.2424807e-001 -3.2781736e-001 -5.9951669e-001 -1.2824048e-001 -5.2333069e-001 -8.1760683e-001
 -1.2016375e-001 -3.9717125e-001  2.3467232e-001  5.9045774e-001  2.0405207e-001  2.2603437e-001  2.0464045e-001  8.1172926e-002  1.4167514e-001 -1.0948117e-001 -5.4035516e-001 -1.6546814e-002  1.5684032e-001  1.8876824e-001  3.7579285e-001  2.0865833e-001  3.1978754e-001 -1.2537697e-001 -2.4961670e-001 -1.3349222e-001 -7.9781388e-001 -4.1295483e-001 -1.3955426e-002 -9.5360453e-002 -2.6300146e-001 -1.5422014e-001 -2.2524753e-001 -3.4456267e-001 -8.5107996e-001 -5.5165176e-002 -7.3881706e-001 -2.3177206e-001 -9.2775589e-001 -6.3499014e-001 -5.5753635e-001  1.8086772e-001 -6.0132214e-001 -3.6306825e-001 -4.1568758e-001 -1.8289655e-002  6.6403039e-002  3.4362925e-002 -6.9196818e-001  8.1109280e-002  2.2209384e-001 -1.3086045e-001 -6.1621893e-001 -3.3854008e-001 -2.0089468e-001  4.5224896e-001 -5.3254804e-002  2.4443039e-001  9.6623395e-002  7.1252034e-002  2.9088798e-001  1.4424721e-001 -2.4124888e-001  1.5893780e-001 -2.9998960e-001 -4.2212516e-001  3.4646577e-001  1.0314659e-001  6.1331503e-001  8.3291794e-001  5.5133174e-001 -1.9816974e-001
 -3.9016415e-001 -3.9401245e-001 -1.1387903e+000 -3.3668812e-001  2.4261742e-003 -6.7484823e-002 -1.6094227e-001  2.2400466e-001 -9.5079495e-002 -2.1990481e-001  3.8745487e-001  5.6150801e-001  2.3433689e-001 -3.9069248e-002  2.1665902e-001 -1.2383927e-001 -3.3647983e-001 -1.8136243e-001  7.5422721e-002 -9.8737097e-002 -1.4626569e-001 -2.2331387e-001 -7.7648536e-001 -4.3754209e-001 -1.2948375e-001 -4.3329966e-001 -1.5292453e-001 -1.5265167e+000 -8.1505122e-001  4.0451717e-001 -7.1194187e-001 -5.4161051e-001 -2.2141739e-001  1.3147471e-002 -8.1448765e-001 -4.2382382e-001  5.3642946e-003 -9.6278624e-001 -6.7676439e-001 -2.9766979e-001 -6.9938674e-002 -7.8743804e-002 -1.1088813e-001 -8.7811891e-001 -1.5596347e-001  8.5248678e-002 -1.0275988e+000  2.7555009e-001 -5.8724680e-001 -3.9488455e-002  1.9997675e-001  1.9876477e-001  2.2338858e-001  5.1886530e-001 -1.0298160e-001  5.2282221e-001 -3.1021335e-001  2.0741966e-002  1.4645159e-001 -9.9422843e-001 -2.3911250e-001 -1.1081306e-001  7.9666470e-001 -1.0148894e-001  7.2395358e-002  5.5255935e-001
  6.0276414e-002 -6.7099851e-001 -4.2770736e-001  9.2254096e-002  2.1488684e-001 -4.2627989e-001  5.2334328e-001  6.4474846e-001  2.2370033e-001 -2.8641824e-001 -1.4831163e-001 -1.7815910e-001 -1.9600988e-001 -5.3797104e-001  7.1882716e-002  1.5120089e-001  2.9284384e-001  2.1299575e-001 -5.5082093e-001 -3.7109535e-001  9.2331031e-002  6.1064748e-001 -6.6810885e-001  1.6746943e-001 -1.8429543e-001  3.2218883e-001  2.6260130e-001 -2.8188559e-001 -3.7385384e-001 -1.7534034e-001  6.0552396e-002 -4.0104535e-001 -4.2639983e-001  1.0429904e-001  1.9184430e-002  5.2767948e-001 -1.6604460e-001 -2.3560182e-001 -4.2775418e-001  6.7829214e-001  5.9887243e-002 -1.7353678e-001  3.6079623e-001 -5.2429359e-001 -1.2050410e-001  4.4419063e-001 -1.7493085e-001 -3.0367958e-001 -2.3983027e-001  8.2643752e-002  3.1377695e-001  3.8668793e-001 -1.4851405e-001  4.3479661e-001 -5.1342782e-002 -2.6930210e-002 -2.2808798e-001  7.6900769e-001  1.3422409e-001 -2.2346675e-001 -4.7435271e-002  4.1920928e-003  7.5095224e-001 -2.0694252e-002 -4.1765800e-001  9.9695899e-002
  4.8151184e-001  8.6967428e-001 -1.1805103e+000 -4.2179973e-002  5.3232322e-002  8.4705114e-001  1.7881797e-001 -3.3712011e-001 -2.3142904e-001 -6.1451814e-001 -5.2666801e-001 -3.0033732e-001 -3.4516009e-003 -1.6792282e-002  2.5587150e-001  3.8161012e-001 -2.7587529e-001 -5.6956457e-001 -5.4891336e-001 -2.7024680e-001 -3.3254552e-001  2.0612187e-001  4.6282693e-001 -2.8364362e-001 -4.0430131e-001 -3.3325168e-001  4.0663968e-001 -1.0212992e-002  3.9312574e-001  3.7556257e-001  2.6263754e-001 -3.0035035e-001 -4.7777367e-001  2.4029723e-001  6.3280894e-002 -1.8444200e-002  6.4465878e-001  3.6931477e-001 -1.3715908e-001  2.3878100e-001  7.8637438e-001  3.6787403e-002 -1.9369229e-001  2.4688299e-001 -4.6086527e-002 -3.2934686e-001  1.3205361e-001 -1.3370764e-001 -2.9304054e-001 -1.1491267e-001 -4.4863092e-002  4.1581235e-001  1.6531084e-001  7.9744770e-002 -2.2555558e-001 -2.7495746e-001 -9.4154258e-003  5.0883698e-001 -1.3112272e-001  1.6433434e-001  8.9458727e-001  3.0443968e-001  1.2158408e+000 -4.4710356e-001  6.2477583e-001  6.6831706e-001
 -8.8865537e-001  3.5690155e-001 -1.5352242e-001  1.0595044e+000  2.0694603e-001  2.9444568e-001  1.9353646e-001 -1.8527566e-001  2.9821814e-001 -3.3800443e-001 -4.5568047e-001 -6.5119107e-001 -2.8018311e-001  1.9140616e-001  6.2578852e-002  3.7264576e-001 -2.9039182e-001 -1.3180382e-001  4.1256142e-001 -6.3972590e-001 -2.8714222e-002 -7.2546681e-004 -9.4899993e-002  6.7276809e-001 -3.1558748e-001  1.8747707e-001  6.9025286e-001 -3.4348600e-001  1.4344033e-001  7.5061369e-001  3.0209251e-001 -3.7410876e-002  1.0248357e+000  1.2999276e-001  4.4146050e-001  8.0334286e-001  5.4891699e-001  1.3212347e-001 -1.1617001e+000  4.3448203e-001  8.7746061e-002  9.7672542e-003 -2.7926543e-001 -1.1259841e-001  4.3027571e-001  1.4142786e-001 -1.3423085e-001 -2.7461704e-001 -1.4652598e-001 -8.9919420e-003  4.5792587e-002  2.4880955e-001 -2.0047600e-003 -4.8728360e-002 -1.2683890e-001  9.3678486e-003  4.2112228e-001  4.2889383e-001  5.2507283e-001  8.9468277e-001  1.1549326e-001  6.6417346e-001  1.4189581e+000 -5.1377606e-001  9.1961085e-001  1.6150189e+000
 -7.9909201e-001 -7.7246543e-001 -1.7786267e-001  5.5352485e-001 -3.3463493e-001  7.2732400e-001  1.1755286e-001 -3.2962603e-001 -3.0723623e-001 -4.6701501e-001 -2.4097831e-001 -3.0418670e-002 -1.9136754e-001  5.7476278e-001  4.4022414e-002  4.7143945e-001 -6.2160192e-001 -2.1893850e-001 -3.5926877e-001 -3.3396477e-001  2.6767110e-001  8.1199469e-002 -1.0153524e+000  1.3829704e-002 -1.7833816e-001  5.0195849e-001  4.9607955e-001  8.5500187e-001  4.2499950e-001 -3.8591824e-002  6.8870599e-001  3.7749789e-001 -1.8501268e-001  4.0829709e-001  6.3043742e-001  6.4952603e-001 -2.6356586e-001 -1.3989658e-001 -5.5320307e-002  2.8183490e-001  2.3901009e-001  3.2711663e-001  9.3740719e-001  3.3706316e-001 -4.7896779e-002 -2.9205097e-001  4.5758170e-001  3.8689031e-001  2.5097889e-001  2.7411183e-001  6.7010648e-001  6.6058025e-002  5.4538988e-001  6.5328065e-002  2.8762789e-001  3.1580409e-001  3.5293702e-001 -8.0229896e-002  2.3595618e-001  3.8061318e-001  4.8276236e-001  3.2337474e-001  2.9707013e+000  8.0885620e-002  1.2541071e+000 -6.2697784e-001
  4.0005607e-002  7.1319778e-001 -4.3717019e-001  6.7150020e-002 -1.7410656e-001 -4.6050086e-001 -4.9925756e-001 -9.4266934e-001  1.5510628e-001 -1.4143068e-001  3.6849533e-002  5.5635611e-001 -2.5249858e-001  1.6828736e-001 -2.3189189e-001 -3.9051885e-001  1.1239298e-001 -7.8566735e-001 -5.6405631e-001 -2.4402167e-002 -4.2215874e-001 -1.0449732e-001 -3.8801889e-002 -2.6788284e-001 -3.8446814e-001  1.1062613e-001 -5.2480848e-001 -9.1592771e-001 -6.6780319e-001 -5.9485287e-001 -1.2831080e-001  1.2804875e-001  3.7324543e-001  7.8558180e-002  3.1105103e-001  3.2786256e-001 -3.7901079e-001 -7.9799265e-001 -1.0159178e+000 -8.5029022e-001  3.3848041e-001 -3.5644784e-001  1.8873465e-001 -3.8255160e-002 -4.7505906e-001  5.2567089e-001  2.6999264e-001  3.8624578e-001  4.7727812e-001  1.7381615e-001  3.6565687e-001 -1.5280688e-001  2.5005110e-001  8.9360990e-002 -1.4966857e-002 -7.1234092e-002  1.0350044e-001 -1.0566639e-002 -3.3032023e-001 -8.2897103e-002  3.0762889e-001 -3.3389597e-001  3.4413818e-001 -1.2701582e-001  7.9468774e-001  1.0723933e-001
  5.2851102e-001  3.8050492e-001  5.6420232e-002 -8.2859977e-001 -1.1124246e-001 -7.5085373e-001 -4.7808462e-002 -1.2573103e-001  2.8207189e-001  1.3490153e-001  8.7883318e-002  5.9232082e-001  4.0213521e-001 -5.3893645e-001 -1.8124883e-001  1.4958496e-001 -3.6138046e-001 -9.8240730e-002  7.5732568e-001  1.6037955e-001 -5.2758068e-001 -2.6553438e-001  2.7695722e-001 -3.5687102e-001 -2.3040551e-003 -6.8983727e-001 -1.7637061e-001 -4.4026805e-001 -5.1613248e-001 -2.6778895e-002  5.0142489e-001  3.0105892e-001 -3.5145084e-002  6.9375431e-001  2.0907537e-001  5.1529760e-001  2.6267283e-001 -5.9374017e-001 -2.1652167e-001 -3.0224222e-001  1.9482381e-001 -4.1818063e-001 -1.0254852e+000 -3.2413488e-001 -1.1736360e+000 -1.3851754e-001 -1.9302310e-001 -4.2569387e-001 -4.0195090e-001  2.8589872e-001  3.4049668e-001  2.2709585e-001 -8.5718612e-001  3.1890467e-002  9.2912206e-001 -4.1765576e-001  5.5319175e-001  2.1911375e-001  7.1789690e-001  1.9739888e-001 -1.2012047e+000 -2.0250661e-002 -2.1070902e+000 -1.4970518e+000  3.9928029e-001 -2.7724830e-001
 -3.6623509e-001  3.1655610e-003  1.6147431e+000 -7.7099580e-001  8.3926853e-002  1.1918129e-002 -7.2772639e-001  9.3154422e-001  5.0917262e-001  7.5801075e-001  4.7274004e-001  5.5840488e-001 -4.5463239e-002 -2.7755753e-001  3.8091097e-001  4.8960918e-001  9.6214305e-001  1.8893486e-001  2.7657921e-001 -3.1577904e-001 -1.7045444e-001 -1.7918335e-001 -4.2291187e-001  8.5768179e-002 -1.8847405e-001 -7.2449272e-001 -6.6037071e-001 -6.7997185e-001 -2.9381222e-001  3.7817798e-001  7.1195802e-001  3.5878252e-001  1.3334822e+000 -3.7596916e-001  1.8035644e-001 -2.8259113e-001 -3.8459284e-001  5.6769025e-002 -2.8670539e-002 -5.6607247e-001 -1.5764385e-001 -1.0126149e+000 -6.5856320e-001 -1.1737083e+000 -6.8315445e-001  1.1192759e-001 -5.4984144e-001 -4.6435585e-001 -4.9872493e-001 -9.6808411e-001 -4.1495338e-001 -2.9023194e-001 -8.2063678e-001  5.3460307e-001 -4.4084340e-001 -1.0416644e+000  4.7187819e-001  3.7736205e-001  7.2037549e-001 -4.2074448e-001 -1.7030750e+000 -2.9241706e-001 -4.8539919e-001  5.4522786e-002 -3.4400589e-002  2.2696715e-001
 -1.7013961e-001 -7.1042203e-001 -1.1283023e+000 -6.6430639e-001  4.7204334e-001  1.0033415e+000  9.2512741e-002  1.2455236e+000  5.4533316e-001  4.4938219e-001  1.1141555e+000 -1.7161107e-001  4.7503175e-001  1.3727083e-001  7.5894421e-001  2.4150625e-001  7.4695286e-001  8.8449166e-001  2.0722132e-001 -8.2445771e-002  3.4900584e-001  2.6674245e-001 -2.8818772e-001 -1.0658364e+000 -4.3123571e-001 -1.9546195e-001  1.5509257e-001  3.0443501e-001  2.6668996e-001  4.0999323e-001  5.4941812e-001  7.8098205e-001  5.1011025e-001  7.8800174e-001  4.0291908e-001  3.9915620e-001  8.1198653e-001  2.6725023e-001  4.0916813e-001  7.4644311e-002 -6.8262564e-001 -1.4651831e-001 -1.1130488e+000  3.4430762e-001 -2.0609430e-001 -7.7969498e-001 -2.8903068e-001  3.4127923e-001 -2.4357059e-002  7.0173101e-003 -9.1683800e-003 -5.2021611e-002  3.5920964e-002  1.9514559e-001 -1.3377160e+000  6.2737668e-002  1.1808588e-001  4.0904224e-001  9.4594605e-001 -1.3076151e-001 -3.2023605e-001  1.3130471e-002 -1.1408454e+000 -8.7924029e-001 -3.1470048e-001  8.4501553e-001
 -1.4399134e+000  4.2930332e-001  1.3360101e+000 -8.3517872e-001 -3.7030201e-001  1.3681089e+000 -2.0090664e-001  3.0135004e-001  7.8336564e-003  1.6912419e-001  4.6231326e-001 -3.5502389e-001  3.5814981e-001  3.7841452e-001  1.0687538e-001 -4.4860225e-001 -1.5350371e-001  1.3950315e-001 -5.8399204e-001  5.4352371e-001  1.4988046e+000 -1.7697752e-001 -7.0833633e-001 -6.5314730e-001 -4.3298692e-001 -6.1089380e-001 -1.0337649e+000  2.5692136e-001 -5.1563801e-001  1.6324564e-001 -4.6733860e-001 -2.1708844e-002 -3.4302502e-001  4.7762926e-002 -1.8035925e-001 -3.1563407e-001  2.4011539e-001 -4.3706410e-001  4.8688546e-001 -4.4397695e-001 -9.9043738e-001 -3.9571184e-001 -9.9857040e-001  3.6105233e-001 -3.1145178e-001 -2.6831921e-001 -1.3783237e-001  7.9943509e-002  3.3456596e-001 -2.0380586e-001 -9.0510617e-001 -1.6017775e-001  4.5109586e-001 -4.4974168e-001  2.5118825e-001  6.0285709e-001  1.9341566e-001  4.5526607e-002 -2.5382089e-001 -4.2923262e-001  1.4243731e+000 -6.1822817e-001 -1.1118146e+000 -4.4135494e-001 -6.9421886e-002  8.0132886e-002
 -9.9345039e-002 -8.7999124e-002  3.1938755e-001 -8.7562566e-001 -1.7382459e-001  1.0701500e-001 -2.2797668e-001 -2.5880946e-001 -9.4069287e-001 -3.2271554e-001  3.3549080e-001  4.0244279e-001 -4.7914675e-001  2.6255354e-001 -4.7335314e-001 -1.9933576e-001 -4.7222680e-001 -3.7865171e-001 -3.1409608e-002 -5.8534559e-002  7.4728799e-001 -2.4776193e-001  3.2434066e-001  4.8592347e-002 -3.9180371e-001 -1.5411135e-001 -6.3947725e-001 -5.5981499e-001 -8.0930752e-001 -6.4861327e-002 -6.4767926e-001 -3.3424361e-001 -5.8151706e-001 -3.8624663e-001 -5.3793577e-001 -1.7533134e-001  4.2057067e-002 -4.3765811e-001 -4.2099818e-001 -2.7492644e-001  2.7696351e-001 -4.2938068e-001 -9.1933886e-001  1.7097108e+000 -1.3909177e-001 -7.2005066e-001 -1.2019984e+000  1.3130089e-001  3.8743889e-001 -9.2568211e-001 -3.8358064e-001 -3.1820122e-001  1.6793802e-001 -4.9881435e-001  2.6822593e-001 -2.2888110e-001 -2.9662872e-001 -9.5316201e-001 -3.1983433e-001 -8.6135011e-001 -1.4913471e-001 -3.1126098e-001 -7.6907946e-002 -4.9518390e-001 -7.6825541e-002  1.6519042e-001
 -1.4470385e+000  4.6158643e-001  1.3208453e-001 -1.0584074e-001  9.9906196e-002 -2.0938158e+000 -5.1435746e-001 -9.0170596e-001 -5.4250490e-001 -6.2056432e-001 -9.4160181e-001  8.4626721e-001  7.3899182e-001 -1.6271068e-001  6.4803068e-002  3.1443311e-002 -1.8662988e-001 -6.7062008e-001  8.4464104e-001 -8.1178492e-001 -1.2428106e+000 -6.3238888e-002  6.5128865e-001  1.5739724e-001  3.1853086e-001 -5.3653322e-001  7.4655583e-002 -1.8598634e-001  1.1552168e-001  5.8333391e-001 -1.8044478e-001  4.5280175e-001  1.4358681e-001  1.8130494e-001  9.4090986e-001 -8.8800902e-002  8.5137067e-001  1.0903439e+000  9.9781201e-001  7.0822474e-001 -1.9582185e-001  2.0373333e-001 -7.4111130e-001  3.5320018e-001 -7.8132971e-001 -8.2207746e-001 -2.4702262e-001 -7.3851486e-002 -1.0820903e-001 -4.5858660e-002  1.1567248e-001  2.0895023e-001 -5.7235766e-002  1.9925374e-001 -4.1556245e-001 -1.2944061e-001 -5.5091986e-001 -2.9245530e-001  3.7508691e-001 -4.6569276e-003 -1.2358339e+000  1.1428283e-001 -2.8661349e-003 -7.6841332e-001 -1.0491071e+000  8.5071788e-002
  1.0329462e+000 -2.5179087e-001  5.8158757e-002  1.4890525e-002  4.3399973e-001  2.8839070e-002 -3.6741261e-001 -1.4975475e+000  3.9685502e-001 -4.9633748e-001 -1.3633060e+000  2.3443465e-001  9.8156229e-001  2.8680855e-002 -4.4085985e-001 -4.8554762e-001 -1.4018424e+000 -1.3497541e+000 -1.0912356e-001 -1.4045199e+000 -1.8680804e+000 -1.2667808e+000 -4.0503806e-001 -8.8292642e-001 -4.8201001e-001  4.7150718e-002  5.0000140e-001 -1.2882103e-001  1.2061817e-001 -1.0630894e+000 -5.1120947e-001 -9.3908890e-001 -9.5003875e-001 -8.5192816e-001  3.2597739e-001  4.1593415e-002 -5.3425512e-001  4.3492235e-001  2.6903354e-001  7.6755246e-001 -1.6401556e-001  1.7036614e-001 -2.4380512e-001 -9.9302579e-001 -1.4987322e-002 -4.3048557e-002  1.7415585e-002 -3.6145765e-001 -7.2162697e-001 -5.9642745e-001 -3.0149622e-001 -2.2349360e-001  5.7977495e-002  5.4057395e-001 -6.1060897e-002  2.6332992e-001  2.1145209e-001 -8.9800256e-003 -2.4246140e-001 -3.2533979e-001 -6.0569437e-001  3.7133369e-001  6.0584246e-001  4.7182879e-001  5.0996792e-001  2.3150506e-002
  2.7812227e-001 -8.2653863e-001  1.0621011e+000  5.1258863e-001 -1.0162942e-001  6.8384359e-001  6.4750599e-001  1.9619125e-001  1.5320563e-001  4.1104388e-001  1.4992696e-001 -4.9946892e-001  5.9715596e-002  6.5604627e-001  4.1139940e-001  1.7565124e-001 -2.0832688e-001 -9.4852889e-002 -6.3558370e-001 -4.6115927e-001 -5.5681451e-001 -2.3785774e-001 -2.4874377e-001 -7.3106273e-001  1.3408424e-002 -2.1858682e-001  9.8299219e-002 -5.8892732e-001  1.8576036e-001 -4.0235425e-001  7.2544776e-001  7.4686570e-001 -2.0094008e-001 -4.6487112e-001  8.9430939e-001  8.9203288e-001  1.8089913e-001  3.0143732e-002 -5.3596190e-001  2.1269582e-001  8.5756128e-002  3.2765119e-001 -3.2777717e-001 -1.0762185e+000  3.8358996e-001 -3.7559752e-001  3.5089840e-001 -8.2462033e-001 -3.9471951e-001  8.8942729e-002  3.9971896e-001  6.5818297e-001  4.4746058e-001 -1.5450453e-001  9.5295332e-002  3.9122414e-001  5.2712133e-001 -3.2184560e-001  6.9911468e-001  2.3633982e-001  1.4931637e+000 -3.5719733e-001  6.6903834e-001 -1.0308389e-001 -7.1030687e-001  3.1922133e-002
 -7.1523403e-001 -2.1041373e-001  4.4978421e-001  2.3055680e-001  2.1409611e-001  1.8232951e-001  1.8353799e-001 -3.0273693e-002  5.1855657e-001  1.6025399e-001  2.0870368e-001 -7.4626606e-002 -4.0589471e-001  5.8027759e-002 -2.5501300e-001 -4.7120317e-001 -4.9195730e-002 -3.3823437e-001 -6.3174085e-001 -2.2252565e-001  9.5420782e-002  1.2893160e-001  5.9533268e-001 -1.5191491e-001 -1.8804187e-001  1.4054670e-001 -7.0156986e-001 -1.2027943e-001  5.4374294e-002 -5.7755613e-001  1.0555830e-001 -2.0913250e-001  5.4610460e-001  1.0252524e-002  4.1857484e-001 -1.4033845e-001 -7.9003981e-001 -8.9405406e-002 -2.3833892e-001  1.6868777e-001  3.9002718e-002 -6.9297447e-002  2.5327270e-002  1.4544503e-001 -3.9521102e-002  6.1848124e-002  3.0488721e-001 -8.5013992e-001  3.1041045e-001  5.3899016e-001 -1.0615164e-001 -2.9280403e-001  9.4785095e-002 -6.6949694e-001  3.3899511e-002  1.7299332e-001  2.6198329e-001 -1.1959312e-001  2.3902195e-001 -4.2160409e-001  2.3346266e-001 -7.7243249e-002 -6.8140490e-001  8.1323449e-001 -1.1064489e+000  4.8582535e-002
  7.6837351e-001  3.7103423e-001  1.9784088e-001  2.5119837e-001  3.4894635e-001  7.8892491e-002 -1.5885883e-002  3.0791290e-001  3.7239259e-001  2.3031045e-001  2.3636740e-001  7.1051477e-001 -2.7581751e-001  1.5176813e-001  3.4570739e-001 -3.5431532e-001  4.0606031e-001  4.1407415e-001  3.4075565e-001  1.9964409e-001 -3.3237611e-001  1.3756521e-001  5.7379075e-001  8.0097606e-001  5.5688911e-001 -4.0974249e-002  1.2763247e+000  1.3905006e+000  4.7915474e-001 -2.8636518e-001  5.6789103e-001  4.0156948e-001 -1.5100184e-001 -7.0651086e-001  8.1506182e-001  3.6033482e-001 -6.0905714e-001  5.2847335e-001  1.3727632e+000  5.7746354e-001  5.6418631e-001  5.2872007e-001  3.9336144e-001  6.1630255e-001  6.9348694e-001 -4.0207558e-001  4.4302513e-001 -5.3474301e-001 -5.1861368e-001  5.5825188e-001 -2.2231235e-001 -3.1231152e-002 -6.2411578e-002 -4.4980155e-001 -9.6175984e-002  3.9270127e-002  1.9711352e-001  1.8722528e-001  1.1486151e-001  1.7776437e-001 -2.2784508e-001  4.5262448e-001 -4.4802151e-001  7.5433371e-001  1.4046821e-001  4.3131068e-001
  1.6746072e+000  4.1400755e-001  9.6477808e-001  3.2470344e-001  1.0905247e+000  1.4928685e+000  4.4268338e-001  8.2893925e-001  1.3369843e-001  6.9540834e-001  2.7372915e-001  5.8331167e-001  2.6956354e-001 -7.4341694e-002  1.1383722e+000 -1.2762284e-001  6.8867471e-001 -1.8758328e-001 -2.7962488e-001  4.4527699e-001 -8.3388069e-002 -2.9335896e-001  7.7590629e-001 -8.7842790e-001  4.4034945e-001 -2.8058225e-001  8.1922141e-001  4.4934092e-001  6.8208873e-001  3.1898087e-001  4.1843796e-001  5.2730319e-001  1.0416411e+000  3.0147123e-001  7.5795442e-001  6.9592766e-001  5.4321411e-001  4.3794516e-001  6.4327865e-001  5.8174152e-001 -1.3857752e-001  4.8540602e-001 -2.2081776e-001  6.1268806e-003  2.8858394e-001  2.3657794e-001  5.0919511e-001  8.2979684e-002 -3.5162522e-001  8.7344070e-001  2.5035056e-001  6.8695181e-001  2.7497375e-001  4.1810647e-001 -3.9959580e-002  5.1730101e-001  8.3190757e-001  2.0138562e-002  7.2613029e-001  5.1439385e-001  7.5649994e-001  7.1879953e-001 -4.6465871e-001 -7.3519260e-002  4.4775043e-001 -1.0049539e+000
  1.9384164e+000 -6.7005586e-001 -2.1024702e-001  5.1532801e-001  4.0388539e-001  7.6525404e-001 -3.4697169e-001  3.4540280e-001 -2.1099441e-001 -4.9347149e-002  2.6379662e-001 -6.4811310e-001  7.8222368e-002 -7.1933346e-001  1.0185363e-001 -6.0083150e-001  6.4891587e-001 -6.9911800e-001  2.7610054e-002  7.9075336e-001  5.0790284e-002 -5.0768213e-002  2.2695344e-001  5.9437276e-003  3.1764993e-001 -1.3925829e-003  4.7009978e-001  1.9261868e-001  2.4413593e-001 -3.5690837e-001  2.5189153e-002  6.0434434e-002 -1.9451163e-001 -4.0731053e-001 -6.2470810e-002 -2.3417925e-001 -5.4935172e-001  1.6736387e-001  1.7485452e-001  8.6028056e-002  8.0900059e-002  4.5631765e-001  8.3161518e-001  6.7517911e-001  2.1309427e-001  5.1923080e-001  6.0431429e-001 -7.8874899e-001 -1.1988627e-002  6.0075063e-001 -3.8705370e-001 -1.4662919e-003 -2.1418938e-001  1.9672903e-001 -8.7692069e-001  2.5957946e-001  2.5548468e-001 -3.3312594e-001 -1.3710872e-001 -9.6241584e-002 -1.4424379e-002  4.9355473e-001  1.2410489e+000  1.4401106e+000  1.0222860e+000  1.4854339e-001
  4.9230506e-001 -4.5998196e-001 -1.1452209e+000  4.4915377e-001 -1.3798527e-001 -3.6043072e-001 -3.0496454e-001 -1.6380810e-001 -1.4601783e-001 -9.5355903e-001  2.2624157e-001 -1.0389389e+000 -7.9893510e-001 -3.0844358e-001 -1.3547802e-001 -5.8148400e-001 -1.0581026e+000 -4.3375421e-001 -4.1827954e-001  2.6118122e-002  4.7664862e-001  1.5712905e-001  3.3761962e-001  3.4340146e-001 -5.8819392e-001  2.9144939e-001 -2.1275397e-001 -3.2753861e-001 -5.6263538e-001  4.8233979e-001 -9.1489412e-001 -7.6641325e-002 -6.9300631e-001 -3.4537375e-002 -8.0343078e-003  1.4489813e-001  2.6646858e-001 -2.4434818e-001 -8.6984494e-001 -8.4357125e-002  1.4457844e-001  8.5081664e-002 -3.3114601e-002 -9.0211524e-003  3.6718052e-001  1.6611198e-001 -1.4835993e-001 -5.2433205e-001 -2.3918285e-001 -1.6309130e-001 -4.0152930e-001 -1.9424283e-001 -1.2413574e-001 -7.0347695e-001 -5.5250642e-001 -1.5443651e-002 -8.1423554e-002 -3.7663588e-001 -1.3995689e-001 -2.2072250e-001 -7.3775441e-001 -1.5133313e-001  1.5984846e+000 -2.9113071e-001 -2.7545344e-001  7.2254727e-001
 -2.4905075e-001  2.0648730e-001 -1.1679977e+000 -2.2477778e-001 -6.6924527e-001 -1.3084672e+000 -6.5306294e-001 -7.9445133e-001  1.9472489e-001 -6.5656675e-001 -3.1671170e-001  5.5958636e-001  8.9881692e-002 -7.1474007e-001 -8.6643914e-001 -3.3691670e-001 -8.4981511e-001  5.7817153e-001  7.5955801e-001 -2.0195358e-001  5.4836860e-001 -9.0828591e-002 -3.8691258e-002  2.6924255e-001 -5.2073227e-001 -4.3736367e-001 -4.5802197e-001  2.8173675e-001  6.1282069e-001 -6.9215989e-001 -6.9157556e-002 -6.6127063e-001 -4.9959900e-001 -3.2164969e-001 -3.8728821e-001  7.7826678e-001 -5.0963449e-001  3.0762017e-002 -1.9083150e-001 -9.9187451e-001 -4.9289511e-001 -6.1382948e-001 -5.1607612e-001 -6.7981617e-001 -6.3017671e-001  1.9024842e-001 -1.5501846e-001 -4.3942761e-001 -6.1711497e-001 -7.0430335e-001 -8.7598922e-001 -5.5392241e-001 -5.7495170e-001 -4.0371163e-001  3.0729792e-001 -3.5293866e-001 -6.5397077e-001 -2.5001426e-001 -3.4461707e-001 -3.4090475e-001 -1.0306512e+000 -1.1811371e+000 -4.6921847e-001 -2.1021955e+000 -3.0080969e-001 -1.3004967e-001
 -2.8627027e-001 -3.2827961e-004  8.4799313e-001  9.7810198e-001 -7.3314908e-002 -9.5648297e-001 -2.3034671e-001 -2.3654195e-001  1.0253624e-001  7.2711744e-002 -7.3766786e-001 -6.7493577e-001 -1.6540616e-001 -6.1441050e-002 -8.6262506e-001  4.6212620e-001 -6.5354262e-001  7.5149639e-002  4.0351482e-001 -4.8428837e-001 -2.7552447e-001 -4.0831366e-001  9.7930771e-002 -2.0232268e-002  7.4845309e-002  2.1599582e-001 -2.9742280e-001 -4.0481784e-001  6.1522198e-001 -1.0682696e-001  1.3965096e-001  2.3383580e-002 -4.6648920e-002  9.2908450e-002  3.8442659e-002  3.2835561e-001 -4.0241993e-001  4.9924879e-001 -2.4361511e-001 -3.5428750e-001  7.6132912e-002 -6.1398798e-001  5.7283566e-001 -5.7844780e-001 -4.5267974e-002  3.9918642e-001 -5.2669254e-001 -1.2474940e-001  1.0581456e-001 -1.6167456e-001 -1.0285032e-001 -6.7451126e-001 -2.0295219e-001 -4.5360394e-001 -3.6333469e-001  1.0374358e-001  3.2308887e-001  1.7027298e-001  1.8220819e-001  1.6435080e-001  1.8779658e-002 -1.3797665e-001 -1.0609728e+000  5.2381575e-001 -9.2031369e-001 -1.4438774e-002
  7.4676179e-002  4.8415618e-001  6.6285006e-001  7.3987532e-001  1.8871323e-001 -2.2487666e-001 -9.4199171e-002 -6.7731082e-002  2.5619607e-001  1.8913524e-001 -2.3925578e-001 -3.0366575e-001 -3.9213967e-001 -1.4637277e-001 -1.0383755e-001  1.0710369e+000  4.8835354e-001  1.7317395e-001 -3.5369933e-001 -8.1735760e-001 -1.7648265e-001 -1.9362537e-001  7.3012588e-002  3.6320537e-001  3.8152379e-001  2.8880652e-001  1.6209794e-001 -3.4064092e-001  6.4653549e-002  4.7551493e-002  9.6551423e-001  5.3966014e-001  6.2973015e-001  1.3137943e+000  1.9401077e-001 -6.6799409e-002 -1.0193206e-001  6.2021738e-001 -5.9064657e-002 -4.9548971e-001 -3.8085315e-001 -4.2684509e-001  4.9462895e-001  2.3710113e-001 -1.8000513e-003 -7.5085248e-002 -1.0643332e+000  1.4853094e-002 -2.1308640e-001 -7.2580505e-001  4.7689351e-001 -4.6603247e-001 -6.9867586e-001 -4.4980013e-002 -2.2144107e-002 -4.8726000e-003  4.8178397e-001 -3.2806021e-001  2.1046717e-001  3.2988405e-001 -4.9906156e-001 -2.6248199e-001 -1.7409928e+000  7.1363121e-001  2.6201373e-001 -1.3965495e+000
  4.2221805e-001 -7.0054316e-001  7.7950265e-001 -4.3400274e-001 -1.0905701e-001 -1.2639371e+000  1.9822282e-001  1.7803950e-001 -1.7398939e-001  6.2228879e-001 -3.9788691e-001 -2.8455946e-002 -1.5815785e-001 -6.7465488e-001 -1.5886481e-001  1.4304827e-001 -2.5496831e-001  3.8015787e-001  9.9190478e-001  7.1366865e-002  4.7470643e-001  3.5220867e-002 -7.3744992e-001  1.8234455e-001  6.2329883e-002 -1.2251638e-001  1.9779361e-001  7.4673190e-001  2.0052801e-001 -2.4395652e-001  1.1115365e+000  4.2782455e-001 -3.5591131e-002 -1.3302466e-001 -5.0753639e-001  2.1519005e-001  1.6535173e-001  3.4398591e-001  1.6941779e-001 -1.0490757e-001 -3.0734020e-001 -3.3061280e-001  1.8773067e-001 -4.5052330e-001  1.1088264e-001  8.9702632e-001 -2.6444035e-001  4.9831415e-001 -6.7951073e-002 -6.4391623e-001 -4.8604632e-001 -8.0415958e-001 -3.7634084e-001 -2.7757824e-001  6.9547089e-001 -7.8807004e-001  1.0501929e-001  7.4962695e-002 -4.5398177e-001  4.2840945e-001 -1.5603941e+000 -9.8316540e-002  1.6212010e-001  1.0656409e+000 -5.7081760e-001  1.7417994e-001
 -4.1783739e-001 -8.1565310e-002 -1.2492485e-001 -4.5381424e-001 -1.6684109e-001 -1.1810998e+000  7.7077839e-001  2.3929015e-001 -4.0658831e-001  2.8055917e-001 -2.2451999e-001 -4.4546617e-001 -5.3743097e-001 -2.1384621e-001 -5.2410789e-001  1.4190875e-001  5.4701896e-001  3.6270124e-001  7.0191793e-001  1.3299548e-001  1.1954201e+000  4.6664421e-001 -4.8456679e-001  5.7757590e-001  2.8459298e-001  6.9287012e-001  6.9405178e-002  2.4190323e-001  4.6278193e-001 -3.1560436e-001 -6.4915783e-002 -6.6432752e-001 -5.4181606e-001  4.7091535e-002 -9.1466827e-001 -1.9360117e-001 -1.5636786e-001  2.9794709e-001 -5.8418141e-003 -1.3229771e-001  1.9479762e-001  3.9219535e-001 -1.2679020e-001 -8.6293884e-001 -1.4629281e-001  3.4725885e-001 -4.9521520e-001  7.6876660e-001  1.5458846e-001  1.8577027e-001 -5.2159269e-002 -9.3704890e-001 -2.6934139e-001 -4.4557776e-001 -1.4000841e-001 -3.4997335e-001 -6.9202159e-001  2.4199224e-001 -1.1200076e+000  6.5886802e-001 -6.3941526e-001  1.4524589e-001  1.2479629e+000  1.5261664e+000 -1.1006741e+000  3.1303394e-001
 -1.0119297e+000 -1.2277670e-001  4.5543882e-001 -2.8309075e-001  6.3547184e-002 -1.7350177e+000  4.1588281e-001 -2.7173654e-002  2.6455187e-001  3.0058147e-001 -1.6661380e-001  1.9111209e-002  2.5478808e-001  2.7954893e-001 -8.6501701e-001  4.9239470e-001  6.5107183e-001  1.0434147e-001 -2.4469543e-001  1.4204959e-001  4.6289619e-001 -3.6578655e-001 -1.4590173e+000 -2.2147237e-001  1.5963270e-001  2.2553355e-001 -1.1046770e-001  1.1148269e-001  2.6804787e-001  3.9347229e-001 -4.4416568e-001 -5.0851239e-001 -6.9275533e-001 -7.5874399e-001 -9.0382372e-001  1.9871147e-001 -6.4874434e-001 -6.0409152e-001 -1.8910753e-001 -3.8007088e-001 -1.2858402e-001 -5.8791950e-002 -2.2321944e-001 -9.8961873e-001 -4.5913897e-001  1.1294424e-001 -8.4262489e-001 -5.6099745e-001 -2.7215512e-001  4.5284643e-001  1.0436321e-001 -3.4865367e-001  2.8679321e-001 -3.4454676e-001 -3.8482518e-001 -9.6214017e-002 -4.2061026e-001 -4.0291277e-001 -6.3567221e-001  4.3524542e-001  5.5260765e-001  9.5573304e-002  6.5570027e-001 -3.1274899e-001 -8.8609895e-001 -4.7753504e-001
  1.0460668e-001  1.4563459e-001  5.9445415e-001  2.1384839e+000  4.3775351e-001 -1.3029996e+000  9.6509525e-001  3.4174429e-001  1.1466015e-001  3.4389530e-001  8.5698235e-001 -4.1144179e-001 -2.6659581e-001  3.9428975e-001  1.4817776e-001 -4.6908292e-002  1.3674750e+000  2.9239707e+000  7.1244533e-001  1.1052041e+000  1.8093809e+000  1.2762051e+000 -6.6166129e-001  9.3213930e-001  2.0686763e-001  8.9202965e-001  4.0239469e-001  5.9895222e-001  8.2189985e-001 -3.0786467e-001 -2.1118272e-001 -6.3029584e-001 -9.2752254e-001 -1.1152891e+000 -9.9855660e-001 -4.3688805e-001 -9.9971121e-001  1.9679964e-001  4.9912865e-001  4.2479714e-002  6.5306711e-001 -4.8330464e-001  2.0613528e+000 -3.0450932e-001  9.1967522e-001  6.9061234e-001 -4.5477785e-001  5.5480412e-001  2.3631984e-001  5.1258240e-002 -4.7854556e-001 -7.1113502e-001 -1.8609004e-001 -5.8997229e-001 -9.0853911e-002 -5.1386935e-001  2.4853776e-001 -1.7466781e-001 -4.6921749e-001  8.3665898e-001 -6.1644780e-001  5.4977023e-001  9.4230556e-001  3.4000823e-001  1.2372287e-001  3.1582627e-001
 -2.3325673e+000  9.9528069e-001 -1.8806664e+000 -6.1081414e-001  3.3551799e-001  4.3928364e-001  1.2207665e+000  3.0808179e-001 -5.1231967e-001  5.0549067e-001  1.8554027e-001  6.4708245e-001 -2.8929031e-001  2.2279873e-001  2.6891580e-001  1.6664650e-001  7.6891445e-001  1.3140239e+000 -2.0401075e-001  4.4031423e-001  1.2111645e-001  4.3263054e-001 -7.9173570e-001  1.4030291e-001 -4.5409211e-002  6.9298722e-002 -1.0113272e-001  7.6867399e-001  7.7039003e-001  3.7441487e-001  6.0603134e-003  9.1709559e-002 -2.9119634e-002 -1.7856450e-001  1.2376684e-001  8.7728478e-002  7.3471624e-001  1.0600769e-003  1.9016000e-001 -3.4226859e-001  9.3747665e-002 -3.1347904e-001 -7.2260518e-001 -2.5615330e-001 -3.7685318e-001 -5.8613115e-001 -1.9943526e-001 -6.9104699e-001  2.9303917e-001  5.6393636e-001  1.0563214e-001 -8.4940642e-002  1.9369554e-001  2.5413816e-001  7.7243289e-002 -1.3045853e-001  5.8937994e-001  1.7262376e-001  7.0755716e-001  8.7061024e-001 -1.9979153e-001  1.4301744e-001 -7.2588933e-001 -6.9311112e-001  5.6295009e-001 -7.4790023e-001
  1.5157579e-001  9.9516705e-001  1.5582801e+000 -4.8145775e-001  8.1748452e-001 -3.9218007e-001  1.2737122e-001  1.1632576e+000  6.1772967e-001  1.0835651e+000 -1.4046573e-001 -9.9513351e-001 -7.4094296e-002  9.1935167e-002  7.0133297e-002 -3.1811982e-001  8.9966325e-001  4.8024644e-001 -5.4229347e-001  3.8086451e-001  1.5099556e-001 -2.5303539e-001 -3.8613179e-001  7.8097002e-002  2.6714333e-001  1.6058810e-001  1.5198802e-001 -2.0581190e-002  1.4283565e-001 -3.7906733e-001 -1.0967236e-001  1.8301637e-001 -3.9300637e-001  1.2554126e-002  2.8291649e-001 -6.7930024e-002 -4.8836226e-001  6.8274888e-002  4.1273623e-001  3.3475215e-001  4.3157568e-002  3.9305321e-001  5.9484446e-001 -5.7674926e-001  1.8172896e-001 -3.6198976e-001  1.8142163e-001 -2.4547355e-001 -2.3866863e-001  8.0545667e-001 -3.2852817e-001 -1.5118003e-002  1.2621883e-001  4.6534858e-001  9.9622138e-001 -1.1050956e-001  1.5173938e+000  3.7761757e-001  8.1937496e-001  1.3525737e+000 -7.9277420e-001  1.0330730e+000  1.0340907e+000  1.7189297e+000  7.4295236e-001 -2.3450701e-001
  7.3959762e-001 -7.8571830e-001 -9.4740461e-002  8.5438913e-001 -3.3098233e-001 -6.5692814e-001  8.1188178e-001  2.7726421e-001  2.6457496e-001  1.5228390e-001 -7.3855070e-001 -7.9605444e-001 -1.4080332e-001 -4.7142556e-001 -3.8049787e-001  3.8218930e-001  2.9964722e-001  4.3914974e-001 -4.1109714e-001 -4.7672634e-001 -1.2100105e-001  2.3562507e-001  1.8647345e-001  7.2939639e-001  3.6134396e-001  6.0744477e-001  7.4622874e-001  7.7039740e-001  1.0144172e+000 -1.5130913e-001  5.0712215e-001  3.6337856e-001 -3.7710686e-001 -2.5352400e-001 -3.8163560e-002  5.1691374e-001  6.2077714e-002  1.0734692e+000  1.3317228e+000  4.1382183e-001  4.5294747e-001  2.8082416e-001  4.3502251e-001  2.6325969e-001 -2.8381683e-001  2.6520250e-001 -7.0620174e-001 -7.9794023e-001  4.4582054e-001  1.9220177e-001 -2.2980312e-001 -7.4527855e-001  2.3982833e-001 -7.9505608e-002  2.9943341e-001 -2.2523501e-001  3.6720683e-001  4.2389290e-001 -4.4762448e-002  1.0475392e+000  4.6353674e-001  1.2273697e-001  1.0195835e-002 -7.2937314e-001 -4.5149424e-001 -1.1921662e-001
 -1.0783803e+000  1.8178357e-001 -6.2043864e-001 -8.0202013e-002 -8.5093679e-001 -8.0538500e-001 -3.0688619e-001 -5.2106212e-001 -7.2130922e-001 -3.6141963e-001 -7.8703254e-001  3.6156926e-001 -2.5024738e-001  1.6097101e-001 -7.6136369e-001 -1.6990412e-001 -1.1605893e-001 -1.0068502e+000 -2.5209750e-001 -1.3264405e+000 -1.2488692e+000 -2.8017723e-001 -1.2211256e+000 -5.2525027e-001 -1.3820798e-001 -7.4046737e-001 -1.0935845e+000 -8.2457501e-001 -3.0425800e-001  2.3338476e-001 -2.7816898e-001  4.2010349e-002 -9.1656691e-002 -4.4796394e-001  1.2812869e-001 -4.9287692e-001  1.2087830e-001 -7.2268766e-001 -1.6829404e+000 -1.1561146e+000 -6.7898975e-001 -2.3313173e-001 -1.3202668e+000 -1.5639642e+000 -5.6991613e-001  4.4599586e-002 -1.0970851e+000 -3.6712313e-001  2.1177478e-001  1.8749901e-001 -5.1273620e-001 -6.6526278e-001  4.9370055e-002 -5.0563474e-001  7.3112620e-001  1.4443922e-001 -1.1399075e-001 -4.0734028e-001 -6.5866090e-001 -5.7626926e-001 -8.5056773e-001 -1.0840831e+000 -4.1447449e-002 -1.4453171e+000 -2.3133938e-001 -1.1419979e+000
 -1.0465573e+000 -4.6661004e-002  3.8914395e-001  8.3495433e-001  9.8450437e-002  4.2740311e-001  2.5131707e-001 -4.6497012e-001  4.5851264e-001 -1.4293797e-001 -1.7936757e-001  6.6077775e-001  4.6037750e-001  4.4672347e-001  1.3792263e-001 -1.1366722e-001  1.1862667e-001  3.2792567e-002  2.9673786e-001 -4.4133656e-001 -1.2972321e+000  1.0698625e-002 -3.8692375e-001 -1.5769923e-001  4.3247955e-001 -8.2374946e-002  5.3816373e-001  5.4004202e-001  4.0812577e-001 -3.1275133e-002  4.3844819e-001  2.5211427e-001 -5.2378483e-001 -5.8776270e-001  4.5796815e-001  4.9094917e-001  3.3284837e-002  3.3268083e-001  6.8935783e-002  4.9074375e-001 -3.3804686e-001 -1.4515897e-001 -1.7546477e-002 -8.0951154e-001 -2.8706406e-001 -2.5512834e-001 -3.9915827e-001 -1.8919519e-001  9.1794069e-002  3.0724658e-001 -2.8821041e-001 -1.6216659e-001  3.4309215e-001  6.8280260e-002 -9.2289600e-002  1.2461882e-001  1.3932524e-001 -1.5533804e-002 -6.6324067e-002  3.2282218e-001  6.8147648e-002  2.1329608e-001  5.9475478e-001 -3.3374794e-001 -1.6149860e-001 -2.5946757e-001
  9.9210442e-001 -2.8883863e-001  7.4111624e-001  1.1004748e+000  1.7084907e-001 -1.7138895e-001  3.0121136e-001  5.9454584e-001  5.2937344e-001  3.4399042e-001  1.1861858e-001 -1.7605563e-001 -2.2083174e-001  1.9463620e-001  3.8930393e-001  1.3797324e-001  1.0572363e+000  1.2663701e+000  1.2410259e-002  5.8948260e-001  1.0231091e+000  7.5238146e-001  2.4378669e-001 -5.0022119e-002  7.6292668e-001  4.8219000e-001  1.1797174e-001 -6.4607227e-002  2.8650488e-001  3.7630039e-001  7.1191111e-001  6.3131930e-001 -3.6085240e-001  3.7917494e-002  1.4393573e-001  1.3333439e-001  6.2281147e-001  4.7739321e-001 -2.2368447e-001  7.6080335e-001  5.2790697e-001  3.7875251e-001  3.8132367e-001  5.7227341e-001  5.3355686e-001  9.2545502e-001  1.5060661e-001 -6.7370925e-001  1.9107748e-001  3.6992057e-001  1.7145807e-001  2.4710198e-001  7.1968302e-002 -2.1105401e-001 -9.1978566e-001 -1.7888128e-002  1.3715952e-001  2.7763514e-001  8.1716507e-001  1.0426799e+000 -5.7191767e-001  2.9360942e-001  1.8842376e+000 -1.5615750e+000 -3.6089419e-001  3.7188653e-001
 -1.0991235e+000 -9.7398351e-002 -6.2188933e-001 -2.8594355e-001  5.9387645e-001 -1.2393024e+000  3.5374995e-001  6.4951084e-001  2.9200557e-001  4.3091759e-001 -4.2749120e-001 -2.5986601e-001 -1.5419310e-002 -4.8376166e-001  2.8202235e-001  3.2512464e-001  1.3323876e+000  1.3354901e+000 -1.9594808e-001  3.4813078e-001  3.2677386e-001 -3.6466418e-001  6.1285758e-001 -9.2260733e-001  4.1631262e-002 -5.2143721e-001  7.9627881e-001  3.7906597e-002  6.4456365e-001  4.5223652e-001 -7.4652055e-001 -2.8510674e-002 -1.1272575e+000 -4.9426079e-001 -5.4630995e-001 -6.7627680e-001  5.4919963e-001  7.4718396e-001 -3.1224474e-001  5.6347485e-001 -5.6532271e-001  2.5608059e-001 -1.3675436e+000  6.2040666e-002 -5.9274032e-001 -3.4354199e-001  4.7272724e-001 -8.6543468e-001  4.1881097e-001  6.2767336e-001  3.8201413e-001  3.8016698e-001  2.7720583e-001  8.8725898e-004 -5.2165595e-001 -9.3729108e-002  4.6964368e-001  4.0534223e-001  4.0584179e-001  9.5471365e-001 -5.7293069e-001  5.8461981e-001 -2.7159774e-001  3.2005725e-001 -9.6842883e-002 -5.4600386e-001
 -1.7149667e+000  4.1635962e-001 -8.7551064e-001 -2.2054440e+000  9.8345970e-001  2.4824066e+000 -4.7807876e-001  4.9537658e-001 -7.5575378e-001  1.1449088e-001  1.5526986e+000  1.5449769e+000  1.6190069e-001  6.1965597e-001 -1.1568033e-001 -3.1526949e-001  6.6981939e-001  2.6984141e-001 -5.2103560e-001  1.1317247e-001 -3.1506408e-001 -1.6294807e-001 -3.8827004e-001 -2.9822336e+000  6.5083659e-003 -4.1968721e-001  1.4653925e+000  1.7665544e+000  1.6524975e+000 -5.2961564e-001 -1.0159890e+000  2.3558379e-001 -1.9182450e-001 -3.1496509e-001  5.7319452e-003 -4.6035590e-001 -1.1138098e-001  2.2385351e+000  2.1191709e+000  1.5400772e+000 -8.6129059e-001 -3.8867212e-001 -2.7275750e+000  3.2691333e-001 -4.5263508e-002 -1.2159755e+000 -2.7200305e-002  3.1231378e-001  7.4969822e-001  4.3733861e-001 -3.5848864e-001 -6.7609277e-001 -9.7928013e-003 -2.2219262e-001 -1.0555270e+000  3.3129977e-001  4.3089379e-001 -5.1000673e-001  4.0024506e-001 -1.4669424e-001  1.2741006e+000  1.6881018e-001 -1.6551664e+000 -9.4521706e-001  2.5012223e-001 -1.7507767e+000
  1.3614224e+000 -5.1571812e-001 -9.8168375e-001 -1.2772497e+000  3.0753950e-001 -1.5087653e+000  1.4924227e-001 -7.1945701e-001  1.4873509e-002 -8.6824149e-001 -2.1423289e-001  7.3193844e-001  2.1570201e-002 -5.9133613e-001  1.3565117e-001  3.4659051e-001  1.1388422e-001 -3.4094908e-002 -3.1120284e-001 -4.6613057e-001 -2.4271705e-001  1.3487284e-001  6.1917597e-001 -5.7180813e-001  1.9465990e-001  2.8947922e-001  2.9256309e-001  6.4318996e-001  2.5718607e-001 -2.0975877e-001 -1.0244698e+000 -5.2609193e-001  2.0022491e-001  1.0161814e-001 -5.0559621e-001 -1.3668552e-001 -8.2833377e-001  2.6182938e-001  1.3112657e-001  3.2968597e-001 -1.6784194e-001 -3.9303782e-001 -5.5335947e-001  9.3632198e-001  1.3935177e-001  7.1391671e-001 -2.1837698e-001  5.0959635e-001 -1.2996147e+000  1.3376146e-002  5.6257587e-002 -2.6422661e-001 -9.8523685e-001 -2.1701244e-001 -8.5357614e-001  1.3317058e-001 -4.1494958e-001 -1.4608646e-001 -2.1332899e-001  1.5309864e-001  3.7490320e-001 -1.1329379e-001  6.1445771e-001 -8.6859712e-001 -7.4289437e-001  2.8574456e-001
 -3.1346907e-001 -9.7966642e-001  2.2204145e-001 -1.2218613e-001 -4.7873420e-002  5.0954709e-001 -3.1010744e-001  8.0511133e-001  3.4229632e-001  2.6005095e-001 -1.2664210e-001 -2.3429948e-001 -9.7322461e-002 -6.2533546e-001  6.8862635e-001  4.7731781e-001  1.7363546e-002 -4.7561802e-001  4.2878509e-001  1.0214730e-001  3.8386876e-001  1.2322899e-001 -7.5929814e-001  2.5965492e-001  3.8242695e-001  1.0074943e-001 -5.1377259e-001 -9.1090639e-001 -7.9191639e-001  1.8892580e-001 -4.1683333e-001  3.0720520e-002 -1.0016184e-001 -1.0140565e+000 -4.7513526e-001 -2.6507921e-001 -2.0123967e-001 -1.7623740e+000 -1.8451389e+000 -8.5138304e-001 -8.9305822e-001 -2.9298219e-001 -3.9466406e-001  1.4125963e-001 -7.7159569e-002 -3.9797004e-001 -7.9754041e-001 -1.0072398e-002 -5.9846174e-001 -6.6932797e-001  8.2874258e-001  2.4130980e-001 -3.9242964e-001 -2.5843484e-001 -5.0163786e-001 -5.1080466e-001 -7.7666209e-001 -8.2601687e-001 -4.8233081e-001 -7.4327400e-001 -8.2860511e-001 -6.6117049e-001  2.2123843e-001  7.6780423e-001 -1.1620849e+000 -2.0185781e-001
 -1.6984066e-001 -6.0188916e-001 -1.2777513e-001  5.5494178e-001 -5.2325356e-001 -1.0005066e+000 -2.3915902e-001 -9.7604836e-002 -6.0919401e-001  1.4738047e-001  9.1844673e-002  3.1900896e-001 -5.9309972e-001  2.0501743e-002  8.0057798e-001  4.9948702e-001  7.1370095e-002 -8.9402498e-002  2.8680700e-001  4.5172375e-001  9.9517699e-001  8.1371102e-002 -3.7067719e-001 -2.4507168e-001  3.3140869e-001  6.2128335e-001 -1.1670350e+000 -8.7795117e-001 -1.8656677e+000  2.0501855e-002  2.5281001e-001  2.8989221e-001  1.5286028e-001 -6.5152789e-001 -2.1923269e-001 -7.4229359e-001 -5.5745888e-001 -1.5140111e+000 -1.4583019e+000 -1.8767273e+000  1.2194581e-001 -2.9629192e-002 -3.2226682e-001 -4.5432059e-001  2.6724521e-001 -6.3276452e-001  2.1458720e-002 -5.3728777e-001  2.9456446e-001 -4.1330936e-001  5.0960550e-001  3.2764284e-001  9.1430441e-001  1.5913057e-001  5.8551480e-001  3.8513065e-001 -2.5866389e-001 -7.3200643e-001 -8.5924595e-001 -7.1091912e-001  6.0778516e-001 -5.0148836e-001  2.8776452e-001  4.3005300e-001 -1.3679866e+000 -4.0256270e-001
  2.0059846e-001  3.9608082e-001 -2.3123611e-001  4.1152335e-001  4.0544152e-001 -8.0764311e-002  6.2632647e-001 -1.4804434e-001 -9.7721791e-002 -9.6495048e-002 -1.3874217e-001 -2.8674160e-001 -7.0289360e-001 -7.9647583e-001  3.6440734e-001  7.5701965e-002 -7.7378454e-001 -4.1294750e-001 -2.2647256e-001  1.0755034e+000  1.4990968e-001 -6.5117057e-001 -5.0973355e-001  4.3317514e-001 -4.6348812e-001  6.6237674e-001 -7.5902016e-001 -6.8130479e-001 -1.3061132e+000 -5.0542644e-001  3.0624852e-001 -9.4250903e-002 -5.8628822e-001 -9.2790341e-001 -7.0130623e-001 -2.6823585e-001  2.1804631e-001 -1.6730299e+000 -1.0595114e+000 -9.6130120e-001 -8.5127828e-003 -1.4058950e-001 -1.7763395e-002 -2.0363785e-001 -2.8988707e-001  3.5898523e-001  5.4649482e-001 -2.1724672e-002 -4.6440391e-001  1.1282996e-001  6.8100408e-001  9.2173032e-001  6.2801343e-001  3.4831664e-001 -1.7776917e-001  8.3491695e-001 -1.2165362e-001  2.2353866e-001 -8.2102504e-001 -1.8426089e-001  3.1178317e-001  6.5507844e-001  1.2700180e+000  1.6322834e+000  2.8344332e-001  8.4611944e-001
 -2.4522714e+000  2.0042020e-001 -1.9156309e+000  3.6641769e-001 -2.2845359e-001 -8.1477956e-002 -2.1033625e-001  7.4489987e-001 -3.1464199e-001 -3.8230572e-001  4.6271492e-001 -5.5715686e-001 -4.6030098e-001 -4.3119153e-001  4.4551971e-001  6.2899845e-003  1.2169900e-001  2.6740180e-001  5.3771830e-002  8.9516680e-001  8.5360436e-001  5.7761280e-001  7.6498651e-001  7.4523745e-001 -1.2674186e-001  7.3789196e-001  2.9250746e-001  1.3003409e+000  4.8961069e-001 -3.6127714e-001  2.8874504e-001 -2.8989284e-002 -9.0972052e-002 -5.0890384e-001 -2.7104647e-001  2.0757556e-001 -5.8407480e-001  5.1176461e-001  1.0981189e+000 -2.3413786e-001  3.0915384e-001 -3.2677776e-001  7.8821790e-001  2.3853601e-001  3.0987737e-002  6.9704905e-001 -8.1541955e-002  2.6736327e-001  1.6545744e-001 -5.4798068e-001 -2.2467291e-001  2.0372272e-001  1.9987476e-001 -1.4766475e-001 -5.9455240e-001 -2.1720374e-001 -4.2818836e-001  7.0132920e-001  1.3799241e-002 -7.0179034e-001 -1.3912925e-001 -3.5986462e-001  4.3032192e-001 -8.4695906e-001  7.0315435e-001 -7.3732055e-002
 -1.6381256e-001  8.3454167e-001 -4.7524032e-001 -1.1074645e-001  8.1940498e-001 -4.1934072e-001  6.7380929e-001  7.7063407e-001  7.2239709e-001  2.0700552e-001 -6.7224537e-001 -1.6472495e-001 -3.2091313e-002 -3.7672509e-001  5.3641233e-001 -4.9113782e-003 -5.5502029e-002  5.9833492e-001  3.5609857e-001 -1.0177705e-001  1.9834414e-001 -6.3411693e-002  1.1549640e+000 -9.4994266e-001  5.4367847e-001  3.5581598e-001  5.5606203e-001  3.7002876e-001 -5.2392130e-001  5.8298363e-001 -4.0163408e-001 -2.9957551e-002 -2.7740889e-001 -5.3109225e-001 -6.0205029e-002  1.2988802e-001  2.6430951e-001 -4.3876732e-001  1.4519347e-001  4.1898774e-001 -1.4545025e-001  9.7299657e-002 -2.7222141e-002  5.0399284e-001 -1.6266655e-001  2.8853886e-001 -8.0991791e-003  4.7964267e-001  3.9028954e-001 -9.3698520e-002  3.3494058e-001  3.6959184e-001 -3.8001824e-001 -1.2479509e-001  2.0334265e-001 -1.5471415e-001  5.3922695e-002 -3.6900050e-002  4.9515478e-001  3.7969819e-001  1.9245011e-001  3.6901324e-001  6.0498588e-001  5.9605898e-001  1.1712482e+000  4.0928150e-001
  1.5173970e-001 -3.4938998e-001 -1.0501353e+000  8.9864161e-002 -1.0691689e-001 -4.9995501e-002  4.2591018e-001  6.0603111e-001 -1.4813104e-001  1.4606243e-002 -2.5270002e-001 -4.0637725e-001 -2.9208388e-001  1.3878511e-002  8.4854042e-002  2.4966474e-001  2.7024203e-002 -5.8394940e-001 -9.4157557e-002 -7.3420958e-002  2.7070245e-001  1.5817152e-001  9.8642207e-001  5.5832851e-001  6.1961407e-001  6.2166682e-001  2.6148695e-001 -6.1393320e-001 -3.2284436e-001  5.5926570e-001 -3.5304829e-001  9.9210302e-002  4.9313231e-001  3.9358239e-001 -2.9865299e-001  3.7965730e-001 -3.3570730e-001 -5.2951717e-001 -5.4425791e-001  3.9972468e-001  4.9745142e-001  5.5444816e-001  5.6594308e-001  1.1177986e+000  6.7838045e-001  1.4377190e+000 -1.6372690e-001  1.0421331e+000 -8.1774700e-003  6.2355105e-001  3.9194060e-001  2.9203716e-001  1.0322953e-001 -2.5049525e-001 -5.2528839e-001  1.3052643e-002  1.2307958e-003  8.3554642e-003 -7.9192458e-002 -7.7324884e-002  1.0544893e+000 -1.8588421e-003  1.5200702e+000 -2.0731066e-003  1.6706267e-001 -6.5911262e-001
  6.0472655e-001 -2.9245350e-001 -3.9358601e-002 -5.9119881e-002  2.2591347e-001  1.7840462e-002  9.1352181e-001 -2.7845518e-001 -2.1654043e-001  1.7179039e-001 -6.1439379e-001 -8.3829550e-003  3.5985116e-001  9.5269784e-002 -8.7530314e-003  4.0976308e-002 -4.5849879e-001 -9.0630287e-001 -4.2247235e-001 -2.0300153e-001 -7.3923079e-001 -1.5461268e-002 -7.6154499e-002 -3.5045968e-001  5.1709025e-001 -3.2939885e-001  3.2358199e-001  7.4379325e-001  7.4295112e-001 -1.9466496e-001 -4.8212511e-001  7.6082255e-002  8.7136040e-001  4.5447143e-001  4.5635427e-001  8.8869467e-001  3.8146248e-001  2.6893292e-001  4.0805713e-001  6.8603704e-001  4.0872088e-001  6.9961242e-001  3.7900043e-001 -2.8138908e-001  1.8300634e-001  6.1041395e-001  2.9460462e-001  7.6932280e-001  5.1401455e-001  3.0677452e-001  3.2063238e-001  4.0914333e-001  1.0739126e+000  7.2999570e-001  1.2910789e+000  4.4815254e-001  9.7001124e-001 -4.8134117e-002  2.2102613e-001  4.3711801e-001  1.7421743e+000  6.5910964e-001  1.5988003e+000  9.5549273e-001  4.2208474e-001  1.1841143e+000
  3.7641239e-001 -2.9060569e-001  4.8352749e-001  7.4989623e-001 -1.9497152e-001  7.7869622e-001  2.4988277e-001 -3.5488340e-001 -5.1362793e-001  3.8660712e-001 -3.6967801e-002 -2.4734853e-001 -2.4345145e-001 -3.5354446e-002 -5.9016542e-001 -3.1169634e-001 -8.5396694e-001 -9.8481878e-001 -4.6251960e-001 -8.4183224e-003 -7.0763436e-001  2.5767984e-001 -3.0635746e-001  3.1498025e-001  2.3589161e-001  2.8804317e-001 -1.0342302e-001  2.8372862e-001  9.2646994e-001 -1.0402686e-001  3.1748955e-001  1.5762271e-001 -1.3519618e-001  7.8692051e-001 -3.9100775e-002  8.1626196e-001  3.0416413e-001  7.9809402e-001  1.9880108e-001  1.1322893e-001  1.8346478e-001  5.5242758e-001  7.2708946e-001  2.5541842e-002  6.3502092e-001  2.2545553e-001  4.8179208e-001  2.3082991e-002 -6.4826405e-003  5.2084118e-001  2.8601106e-002 -9.7428641e-002  6.7938500e-001  1.3843432e-001  3.6504383e-001  5.2438278e-001  4.2864803e-001 -2.0982460e-001 -5.3612033e-001  6.1806295e-002  3.2968516e-001  1.4364526e-001  1.6955707e+000 -9.7866709e-001 -1.1094117e-001 -6.7949795e-002
  4.6037962e-001 -8.5237044e-001  5.9979677e-001  2.2096776e-001 -1.5897132e-001 -2.0583945e-001  4.6488697e-001  2.8395783e-001 -1.3319262e-001  7.8331608e-001  1.1905490e-001 -8.4683935e-001 -6.3354968e-001 -2.8159117e-002 -1.9552929e-001 -3.0057198e-001 -2.6475374e-001 -1.5986708e-001  4.3458155e-002  7.7218173e-001  9.7978311e-002 -1.0879748e-001 -7.2591087e-003  3.1021605e-001  1.6897051e-001 -3.3372532e-001 -3.4634590e-001 -1.7993042e-001  1.2885443e+000 -8.7002172e-001 -1.5465004e-001  5.0365993e-001  5.0832545e-001  2.7816974e-001  1.2483018e-001  2.8728786e-001 -3.5102957e-001  4.1534836e-001  4.7634038e-001 -1.1943690e-001 -3.1242019e-001  5.4211718e-001  3.2812195e-002  9.7368040e-001  1.4999573e-001 -3.3251945e-002  9.3800223e-001 -9.3123954e-002  9.0349814e-002 -5.6649113e-002 -2.9591485e-001 -3.7863077e-001 -7.3264503e-001  5.2319952e-002 -5.1940206e-001  1.1594760e-001  5.5952503e-001  1.4284376e-001 -7.5448460e-002  1.8588909e-001 -2.3719301e-001  8.7670130e-002 -1.1673426e-001  1.8818133e-001 -2.9540619e-001  5.9194764e-001
 -6.7599798e-001  1.7964898e-001  1.0138769e+000 -1.9851744e-001  2.3478852e-001 -4.3659968e-001 -4.1399968e-001  1.3557407e-001 -9.8274048e-002  1.7123527e-001 -6.2140828e-001 -6.5619865e-001 -1.8217674e-001 -8.6457024e-001  1.0703747e-001 -1.7949955e-001  6.2456782e-001 -5.5608278e-001 -2.1317671e-001  4.6487810e-002 -1.0117144e+000 -2.9853332e-001 -2.8064085e-001  5.1578243e-001 -3.9934504e-002 -2.4519911e-001  1.5698584e-001 -8.7788153e-001 -4.5840359e-001  9.6604470e-001  7.9421436e-001  1.2540272e-001  8.6446025e-001 -8.4400244e-003  1.1411369e-001  2.3257090e-001  6.1039245e-001 -7.2912781e-002  1.2485127e-001 -3.4364723e-001 -9.7772841e-002  4.2474014e-001  3.0147249e-001 -4.9943434e-001  3.3554185e-001 -3.5785734e-001  8.0301473e-001 -2.4724406e-001 -1.5549409e-001 -3.6315701e-001  1.7738591e-001  2.1261095e-001 -4.2981538e-001 -6.1689132e-002 -1.2080799e+000 -4.5945708e-001  4.2110123e-001  1.6039830e-001  1.4096316e-001  3.1454725e-001  2.7599204e-001  9.3681855e-002  4.6664384e-002 -3.5292866e-001 -7.2368824e-003 -4.4001516e-001
 -2.6058661e-001 -2.5602224e-001 -1.9147028e+000 -5.9237015e-001 -4.0269420e-001 -5.5386181e-002 -5.9607389e-001 -2.0598219e-001 -6.2300895e-002 -2.6655445e-001 -8.9066013e-001 -1.4069769e-001  7.7610576e-002 -3.5300134e-001 -5.3021311e-001 -2.4022942e-001 -2.0222567e-001 -1.3646703e+000 -4.2638749e-001 -6.1153465e-001 -1.9605730e+000 -9.6079607e-001  3.2719320e-001  2.6764272e-001 -1.5046186e-001 -2.6897873e-001 -8.9106194e-002 -2.6753828e-001 -5.0318257e-001  4.2173894e-001  1.3514561e-001 -4.1522631e-001 -1.1054576e-001  2.5089384e-001 -1.3697269e-001 -1.5924507e-001  6.7145620e-001 -2.8288718e-001  1.9902148e-001 -2.7838680e-001 -2.9572895e-001  2.4323739e-001 -5.9447444e-001  8.4965172e-001 -5.8804890e-001 -8.4492792e-001  2.3391933e-001 -1.8793352e-001 -2.3574570e-001 -3.2957267e-001 -2.6277668e-001  2.5885397e-001  1.3831773e-001  5.0582703e-001 -6.3801145e-003 -6.4898371e-001  2.1586112e-001  2.2418551e-001  5.4214015e-001  2.8214395e-002 -2.6002541e-001 -1.8236997e-001  1.6310709e-001  1.1884405e+000 -4.7595019e-002 -5.8965132e-001
  5.7649682e-001 -1.5331025e+000  1.1542080e-001 -3.4669081e-001 -7.8271377e-001 -3.9230288e-001 -3.3901452e-001 -8.5432260e-001 -5.9302482e-001 -5.8477903e-002 -5.7607249e-001  2.1320775e-001 -8.7121257e-002  5.5034985e-001 -9.6825740e-001 -2.9973674e-001 -7.7758256e-001 -1.2024263e+000 -4.4446022e-001 -5.4603522e-002  1.5516386e-001  2.9212949e-002 -2.2186946e-001  8.4753883e-002  1.4510138e-001 -3.9349608e-001 -5.3927445e-002 -7.0220641e-001 -1.7278930e-001  5.4584027e-001 -7.0277165e-001 -7.4871751e-001  3.2439014e-001 -2.1936756e-001  1.8782309e-001 -5.2592915e-001  5.6648857e-001 -3.1936002e-001 -4.8285452e-001 -1.8503882e-002  3.3198043e-001  3.4213031e-001  5.1264700e-001 -1.0154068e-001 -5.6479275e-001  7.4289582e-001  8.1289081e-002 -8.0151252e-002  3.7770433e-001  2.5001678e-001 -2.0563316e-001 -1.2274366e-001  7.2019860e-001  2.3533211e-001  7.0796996e-001 -3.4553720e-001 -2.7961457e-001 -1.0153663e-001  1.4989804e-001 -6.3039539e-001  3.8324021e-001 -2.1822534e-002 -3.0892577e-001  4.4987864e-001 -9.9313879e-001 -9.7000410e-001
 -2.6068055e-001 -8.3558082e-001  6.7166803e-001 -1.4475317e+000 -1.0999546e-001 -5.1730368e-001  8.0969460e-001 -4.2430807e-001 -5.3275694e-001 -4.9953948e-001  1.2035991e-001 -1.1141131e+000 -9.6666075e-002 -3.7744015e-001 -5.2031998e-001  2.2197580e-001 -6.3603731e-001 -7.5945257e-001 -7.6478983e-001 -2.4625183e-001  3.9168479e-002 -4.5254566e-002  1.3749175e+000  8.0203446e-001  8.0947274e-002 -6.3074538e-001  2.2744371e-001 -1.7682076e-001  6.5071755e-001  1.1593078e-001 -6.9351458e-001  9.6121237e-002 -9.8330714e-002  8.4585459e-002  5.7017745e-001 -5.4982377e-001 -4.6315300e-001  1.7064668e-001 -2.0406703e-001  5.1091207e-005 -1.7116053e-001  4.3351090e-001  5.7619127e-002  1.4398520e+000 -3.7385052e-001 -1.0554797e+000 -1.6299732e-001  5.2910768e-002  3.0466254e-001  1.8062551e-001  2.0074936e-001  1.2152478e-001 -7.6536961e-001  1.1363111e-001 -4.1205999e-002 -4.3955633e-001 -5.0733645e-001  1.9444266e-001  5.0773847e-001 -1.3512221e-001 -5.1859912e-001  4.1809434e-001 -1.6127300e+000  3.7930542e-001 -9.5850447e-001 -7.1454479e-001
  9.2426423e-001  5.7558566e-001  2.1628047e-001  4.2830274e-001  4.0342954e-002 -9.0314293e-001  7.0717048e-001  3.8739622e-001 -1.2863367e-001  2.0142094e-001  3.0202010e-001 -8.4981136e-001  3.7635080e-001 -7.9773941e-001 -9.6955621e-002  7.8697181e-002  5.5502189e-001  7.8217473e-001  9.4333215e-002  7.6825466e-001  6.6346904e-001  9.0601094e-001  3.6250005e-001  1.2143019e-001  4.0098789e-001  6.0499822e-001  1.0635173e+000  1.2180505e+000  1.3131880e+000 -1.4178407e-002  4.4187992e-002  6.5872120e-001  5.1095415e-001  6.0663544e-001  8.1926635e-001  5.8956291e-001 -1.7496681e-001  1.5438743e+000  1.8355107e+000  9.3925915e-001  1.0495115e-001  2.3810045e-001  3.0332434e-001  8.8825059e-001  2.5583629e-001 -6.1241850e-001  2.6896703e-001 -1.7480305e-001  4.7960836e-001  9.2750738e-002 -3.8809138e-001 -7.1438409e-002 -8.3771331e-001  3.7308231e-001 -7.7945775e-001 -3.1439793e-001  2.9932943e-001  1.4838282e-001  5.9590471e-001  8.1865037e-001 -8.9703060e-001  5.3716597e-001 -1.5134726e+000  4.9740606e-001 -1.7482578e-001 -1.1865836e+000
  1.1440164e+000  4.5832123e-001 -6.6891157e-001  4.0191775e-001  6.9786071e-001 -2.7557461e-001  7.4892715e-001  9.0086060e-001  5.4973101e-001  7.4571329e-001 -1.9421997e-002 -2.2518034e-002  3.0462124e-001  5.6165726e-002  2.2251833e-001  2.3816592e-001  7.9885855e-001  1.0533555e+000  1.5102373e-001  7.3354939e-001  6.2277043e-001  6.9687353e-002  5.4235255e-001  8.4323757e-001  6.5998606e-001  6.5534376e-001  4.1230438e-001  1.2012107e+000  2.5744929e-001  2.0240394e-001  2.6657989e-001  7.1461615e-001 -4.1124149e-001  4.9232761e-001  2.4441696e-001  1.6296803e-001 -2.1328209e-001  2.5806548e-001  8.2890481e-001  5.2963082e-001  2.2300421e-001  2.1788222e-002  1.0259655e+000 -5.8696132e-001 -6.1233796e-002  2.3366302e-001  4.3000641e-001  1.5915152e-001 -2.1843562e-002  2.7081549e-001 -4.4698795e-001 -3.0503228e-001 -3.4864841e-001  6.4434602e-001  2.3529591e-001 -1.8551011e-002  4.2143617e-001  7.0356835e-001  5.3456844e-001  1.3790338e+000 -6.3151340e-001  4.3210505e-001 -1.6648068e-001  7.4457187e-001  4.6832534e-001  4.7114730e-001
  4.5054803e-001 -6.6946758e-001  9.0543110e-001  1.1139004e-001 -2.8840236e-001  2.2872151e-002 -2.9328733e-001  3.7806076e-001  1.3286927e-001  7.5523204e-001  1.2783698e-001  5.1193619e-001  2.6002798e-001  7.5241415e-002  1.2082945e-001  1.6610432e-001  6.5451229e-001  2.4405589e-001  1.5665601e-001  2.7561452e-001 -1.3881307e-001  9.5282550e-002 -2.0902997e-001  4.7357258e-001  2.8516026e-001  4.8203635e-001 -2.8591928e-001 -4.5983816e-001 -4.1829564e-001 -7.5957066e-002  8.7708880e-001 -7.3919755e-002  6.0747654e-001  2.2308431e-001  3.9134990e-001  5.4448079e-001 -3.3141235e-001  7.3855188e-002 -3.3734655e-001 -6.1797676e-001 -2.1953078e-001 -1.8449820e-001  2.0258398e-002 -1.4976589e-001  1.1906277e-002  7.0205121e-001 -1.5309229e-001 -7.4969874e-002 -4.2881470e-001 -5.5922192e-002 -1.6464221e-001  6.3468470e-002  1.0767480e-001  2.9071933e-001  2.5918254e-001  2.0158677e-001 -2.1374726e-001  5.4523923e-001  3.4252717e-001 -3.1521462e-002 -3.2334835e-001 -1.9215863e-001 -2.4114688e-001  7.8184830e-001 -1.1989018e-001  6.2995406e-001
  5.6314304e-001 -3.3320057e-001  1.7808808e-001 -3.4208152e-001 -2.7265945e-001 -3.1805544e-001 -1.0444174e-001  3.0865746e-002 -2.1085791e-001  3.6724819e-002  1.1459925e-001  1.3888991e-001  6.4859078e-002 -2.8925160e-001 -3.6541390e-001 -2.4097894e-001 -6.8578134e-002 -4.7599073e-001  1.2896514e-001  2.1724730e-001 -2.6556042e-001 -6.9358687e-002  4.8199425e-001  2.2179741e-001 -8.8828162e-002  4.6256834e-001  1.1489286e-001  1.6623754e-001  3.2086471e-001 -1.6668964e-001 -1.2615683e-001 -2.7764113e-001 -2.5508064e-001  2.0404369e-001 -1.0319337e-001 -4.1797551e-002 -2.2500274e-001  3.8606636e-001  1.5422938e-001 -4.8324093e-001 -8.7011276e-002 -3.3187517e-002 -6.4510239e-001  1.7931209e-001 -4.0388743e-001  3.1471919e-001 -2.6415981e-001  3.8550860e-001 -1.4102353e-001  1.6515960e-001 -4.4787288e-001 -5.1165934e-002 -1.8816487e-001  3.6181789e-001  7.2291034e-001 -3.1628316e-001 -7.9641001e-001  6.1245076e-001 -3.5637318e-001 -1.2606557e-002 -3.1559706e-001 -1.3999794e-001 -1.8276632e-001 -1.5169908e-001 -2.5455887e-001  1.7533084e-001
  2.1829651e-001  1.9409975e-001 -1.2829962e+000 -2.8042134e-003 -7.9829191e-002  2.6326874e-001  1.6713622e-001 -1.9603145e-001 -6.9382588e-002 -1.6550331e-001  5.9215746e-001 -1.7735421e-003  1.8088313e-001  1.4098565e-001 -1.8133875e-001 -9.9365555e-002 -1.5749520e-001  2.8038855e-001  6.3576212e-001  3.2399881e-002  6.8768618e-001 -1.7729326e-001 -1.4303555e+000 -6.0719039e-001 -5.3160944e-001 -4.3532133e-001  3.3368081e-001  1.3304284e+000  8.7049181e-001 -1.0647065e+000  4.4538043e-001 -2.3667390e-001 -4.0355800e-002 -2.2461782e-001 -3.0973000e-001  3.4184530e-002 -8.7411304e-001  5.7856438e-001  8.5051759e-001  3.2420051e-001  3.1047076e-001 -6.0515803e-001 -1.3706603e-001 -7.4029023e-001  2.0738971e-001  7.0810227e-001 -5.4120927e-001  1.4035848e+000 -3.8405711e-001 -4.2944865e-001 -3.5252122e-001 -3.4247644e-001 -2.7066417e-001  3.5137133e-002  1.7596825e-001 -9.9622627e-002 -9.6461142e-001  2.1651171e-001 -1.2114865e-001 -3.5185820e-002 -6.2048651e-002 -1.8199213e-001  6.4559742e-001  2.1541532e-001  1.9924276e-001 -2.8961800e-001
  4.9890030e-003  8.8177985e-001  2.0004249e-001 -2.9631282e-001  2.4695161e-001  1.3950680e+000  3.8889573e-001  2.7442582e-001  3.2178652e-001  1.9260191e-001  4.3617335e-001 -6.7390933e-001 -2.9044062e-001  1.9878899e-001  3.1444396e-001 -5.4732860e-003  2.9419528e-001  1.3587947e+000  3.6062070e-002  5.3886610e-001  1.3626133e+000 -3.4313710e-001  1.0683826e-001  1.8206355e-001  1.1446821e-001 -2.6502098e-001  1.8459857e-002 -4.2088492e-003 -7.0634496e-002 -8.5212761e-002 -2.1960560e-001 -5.5198438e-001 -3.7265016e-001 -3.7079622e-001 -4.3796049e-001 -3.3299166e-001 -1.8049894e-001  1.8668436e-001  5.2186095e-001  7.1279671e-001 -5.5078825e-001 -3.5148732e-002 -8.0529715e-001 -2.3143142e-001 -3.4231935e-001  3.2227478e-002  4.1215592e-001 -4.7464998e-002 -1.5573100e-001 -4.7413553e-001  1.0645015e-001 -4.3409159e-002  2.6111273e-001 -1.2328132e-003  1.3290615e-001 -5.6487287e-002  6.7533401e-002 -1.2425044e-001 -2.6023712e-001  8.2938365e-001  1.3483054e+000  2.7832368e-001  1.4617514e-001  6.5847188e-001  1.5502884e-001  2.7064218e-001
  1.6053426e+000  2.0359520e-001  1.4717422e+000 -6.9529942e-002  4.5817421e-001  1.2698690e+000 -4.7718691e-001  3.4080731e-001  6.5252972e-001  6.3867862e-001  1.3915084e+000  4.9782753e-001 -1.6332034e-001  8.5978085e-001  8.0561667e-001  3.9208748e-001  8.7349746e-001  8.3309583e-001  7.1285959e-001  1.0580962e+000  1.8843028e+000  7.2525882e-001  1.4608164e+000  6.6742502e-001  4.5463737e-001  2.3588764e-001 -4.3217388e-001 -1.5226613e-001 -8.2763204e-001 -3.7491553e-003  1.7371695e-001 -3.8870496e-002  4.1285733e-001  5.5544251e-001 -3.8007959e-002 -3.4102723e-001  4.7830732e-001 -3.9336799e-001 -5.4558474e-001  2.1134506e-001  1.2847089e-001 -2.2553456e-001 -3.8621052e-001  6.4469629e-001  3.4366748e-001  8.9334569e-001  8.9256361e-001  2.1252183e-001 -5.0513643e-001 -3.2630951e-001  4.1926758e-001  1.5189391e-001  7.9967089e-001  3.0211362e-001  9.8940842e-001  1.3253308e-001  7.3914326e-001  1.5470039e-001 -7.2700943e-002 -2.0768609e-001  9.5325342e-001  5.7687461e-001 -4.1873336e-001  7.9464427e-002  9.1490706e-001  2.7143022e-001
  1.2169994e-001 -1.1752981e-001 -2.5733564e-001 -1.0632274e-001  2.8949476e-001  5.4105608e-003 -5.9352262e-001  1.1753373e+000  1.0143828e+000  2.0822856e-001  7.7470029e-001  7.8337409e-001  2.2016015e-001 -5.8280698e-002  1.2322640e+000 -1.5056529e-002  1.0812618e+000  8.1324303e-001  1.4107670e-001  1.0711991e+000  1.3635106e+000  5.5009313e-001  3.3993146e-001 -1.7540152e-001 -1.1805871e-001 -1.5190541e-001 -1.0025000e+000 -1.7252609e+000 -1.4325622e+000  6.5356702e-001  7.1628688e-001  4.6431934e-001  1.0625044e+000  6.9578354e-001  2.3552739e-001 -2.4490915e-001  3.0035932e-001 -8.2841925e-001 -1.0345362e+000 -3.9882860e-001 -2.6602805e-002 -4.3614856e-001 -1.0822917e+000  5.2870881e-001 -2.8577302e-001  7.0214981e-001  7.5681921e-001 -6.6737430e-001 -7.9600440e-001 -2.7774141e-001 -3.7309617e-001  6.4251369e-001  9.8175826e-002  8.0759663e-001 -2.5377945e-001 -6.1807234e-001  5.8769401e-002  8.3889461e-001  1.0344014e+000 -8.5869119e-001  2.6404054e-001 -7.4354326e-004 -1.0431397e+000 -1.2962969e+000  3.3414495e-001 -1.5944775e-001
  2.5553213e-002  1.9237623e-001 -6.9033608e-001  1.0775457e+000 -5.9070821e-001  2.9283064e-001 -5.1357122e-001  1.0199815e-001  1.6312532e-001 -2.7468743e-001 -1.1465053e-001  6.0149423e-001  3.8909348e-001  1.6671405e-001  3.9688454e-001  2.1205045e-001  5.2319961e-001 -3.8261846e-001 -4.3849101e-001  1.3212180e-002  1.4449903e-001 -3.8124815e-001 -3.3266074e-001  2.5870802e-001  1.8783933e-001 -6.0778445e-002 -1.3865528e-001 -4.9465770e-001 -1.0043165e+000 -1.5289455e-001  2.5247019e-001  2.2595359e-002  1.2074235e+000  1.3862012e+000  2.6501711e-001 -8.4176655e-002  6.5486023e-002 -4.7429823e-001 -1.4092593e-001 -1.0557653e-001 -5.0069200e-002  9.6972025e-002  6.2449217e-002 -5.9375747e-001 -2.5944513e-001 -8.0252916e-001 -2.4473118e-001 -1.8249313e-001 -8.9521223e-001  1.0746642e-001 -7.8893515e-002  2.7064168e-001  2.3592342e-001  9.0167813e-001 -1.3235011e-002 -1.6981115e-001 -3.2999773e-001  8.3639500e-001  6.0289650e-002 -5.5367690e-002  7.2700230e-002 -1.8416698e-001 -4.4052835e-001 -7.2167912e-001 -1.3950518e-001  6.1750137e-001
 -3.1242418e-001  3.1691069e-001  1.2294585e+000 -7.6576967e-001 -4.1453923e-001 -3.2193763e-001 -3.0803755e-001 -1.6434224e-001 -1.9501908e-001 -3.8714651e-003 -2.0059459e-001  1.5507448e-001  3.2610135e-001  2.4824888e-001 -2.9468723e-001 -1.3303397e-001 -5.2054150e-001 -5.1923784e-001  2.2582260e-001  2.1740787e-001  7.9927481e-002 -2.2909751e-001 -7.8005746e-001 -5.9189440e-001 -3.6413078e-001  2.0962364e-001 -4.6905125e-001 -5.5555889e-003 -9.0417655e-001 -5.8307677e-002  1.5282354e-001  3.2548220e-001  1.0056879e-001 -2.9160447e-002  3.1796916e-001 -1.5214771e-002 -3.3281167e-001 -8.0411785e-001 -2.3895115e-002  2.2270493e-001 -2.6008321e-001 -1.2660515e-001 -1.7746181e-001 -1.1763351e+000 -2.1725977e-001 -1.4092085e-001 -1.2185489e-001  4.8808150e-001 -1.9157321e-001 -2.0354217e-001 -2.8334114e-003  7.0300832e-001  2.3382286e-001  4.0934952e-001  4.3656599e-001  5.6398375e-001 -2.6054415e-001  7.7604742e-001  2.8232514e-001 -7.3363899e-001  7.0702825e-001 -6.6905401e-002 -7.8236049e-001  1.5554053e-001  6.7515814e-001  4.0375454e-002
  1.8531775e-002 -8.7186550e-002 -1.3991401e+000 -9.5677994e-001  2.1610886e-001 -4.7057399e-001 -8.9261369e-002  6.6026151e-001  2.8884202e-001  1.7179291e-001 -1.3403539e-001  4.4644902e-001 -5.1615619e-001 -7.2515820e-001  5.3573372e-002  2.7531117e-001 -6.9419244e-002  6.9921575e-002  4.5468996e-001  1.9734911e-002  3.3373211e-001  1.3797677e-002 -8.3677483e-001  9.6479260e-001 -1.6884402e-001 -3.4267949e-001 -2.8023048e-001 -4.5981997e-001  1.1959040e-001  2.8560248e-001  3.2612664e-001  1.1742931e-001 -7.2549181e-001  2.2760854e-001  4.1413281e-001  2.8455985e-001  6.8302631e-001 -4.6468003e-001 -8.7599433e-001  3.7243500e-001  4.9055447e-001  3.6185728e-001 -3.8778815e-002 -1.1241100e+000  2.9813771e-001  7.4104224e-001 -4.5787706e-003 -4.0619554e-002 -7.9979087e-001  7.7095047e-003 -3.6850604e-004  7.6961928e-001 -7.2581556e-001 -1.8559933e-001  5.8043244e-002  2.4119057e-001  1.0627052e-001  4.2331686e-001  3.7623479e-001  3.7710026e-001  3.2330855e-001  2.1073034e-001  4.5197522e-001  3.0942508e-004  2.2972612e-001  1.8237178e-001
  3.5494467e-001 -1.1347094e-001  5.3229457e-001 -8.8012188e-001  3.4695416e-001 -1.3167616e-001 -9.0330102e-002 -2.3313276e-001  3.0624390e-001  1.7404050e-001  5.3422925e-001  3.0351852e-001 -1.4405237e-001 -2.5876267e-001  4.8181083e-002  2.5675252e-001  3.7534643e-001  4.2491253e-001  9.3179166e-001  3.5367574e-001  6.7578202e-001  2.9824253e-001 -3.7224831e-001  7.8293243e-001 -8.0031801e-002  1.0374737e-001 -9.0422946e-001 -7.5539983e-001 -4.0402017e-001  1.0152146e-001  6.5250841e-001 -2.8313392e-001  1.1321920e+000  7.4819790e-001 -2.6771615e-001  5.1136990e-001  8.1156983e-001 -6.5005239e-002 -9.7148776e-001 -2.0116162e-001  1.2839468e-001  2.8257473e-001  2.5096104e-001  1.7949877e-001  1.4760764e-001 -3.7860154e-002  5.5695143e-001  2.5746289e-001 -1.9035995e-001 -1.2298640e-001  2.9730982e-001  3.3097376e-001 -6.9021255e-001  2.1954851e-001  1.5648393e-001  1.7073382e-001 -3.5157227e-001 -1.9703402e-001 -2.0931039e-001 -3.5471803e-001 -9.6652585e-001 -1.0989346e-001 -1.2258010e-001  6.9037524e-001  4.0071180e-001  7.7614741e-001
 -6.7455079e-001  2.1187763e-001  1.1147345e-001  2.0210219e-001 -8.7943961e-001  1.3427901e+000 -6.8323849e-001 -1.0580630e+000 -8.8467274e-001 -5.9804861e-001  8.8610528e-001 -1.2659168e-001 -5.5934488e-001  4.0429428e-001  6.0400231e-001 -1.3782611e-001 -4.5192380e-001  3.9924886e-001  9.7017082e-001 -3.3908331e-001  4.7460227e-001 -3.6377915e-002  9.2525988e-001  5.1862620e-001 -1.0269145e-001 -1.3754242e-001 -5.8634502e-001 -7.6771997e-001 -4.7250253e-001 -1.5957745e-001 -2.8003421e-001 -7.4470774e-001  8.7682405e-001  5.0328974e-001 -4.8736738e-001 -8.4999691e-001 -2.0271023e-002  7.5710510e-002 -4.9905869e-001 -1.4419089e-001  5.4371939e-002  3.1290747e-001  5.3856221e-001  5.2138056e-001  1.0159632e-001 -7.3975941e-001  3.2804374e-003  2.9682271e-003 -4.4600786e-001  2.0939998e-001  1.7756755e-001 -1.2128059e-001  1.9422168e-002  1.1125779e-001 -2.7871347e-002  1.3093367e-001 -5.7459929e-001 -4.7552762e-001 -6.4851288e-001 -1.2012201e+000  2.9722762e-002 -6.9880145e-001 -1.2524307e+000 -1.1765112e-001 -2.8255786e-001 -1.1254178e+000
  6.1031853e-001  2.7869136e-001 -2.9026807e-001 -1.9136914e-002 -4.3222481e-001 -3.5782391e-002 -8.5348716e-001 -1.3784593e+000  7.4995516e-002 -1.0257822e+000  5.7099029e-001 -2.5813769e-001  3.1497539e-001  2.3554503e-001  1.2080239e-001 -1.5409476e-001 -5.8013905e-001  7.6823420e-001  9.1784170e-001  3.5533557e-001 -1.8326307e-001  5.5127630e-002  8.8986728e-001  3.0158129e-001 -1.6760289e-001  3.4916310e-001 -8.1571541e-001 -1.0216663e+000 -1.0750257e+000  3.7812106e-002 -3.8238945e-002 -8.6132908e-001 -7.4989896e-002 -9.3960312e-001 -4.2114746e-001 -8.1595181e-001  2.0696887e-001 -4.7439377e-001 -8.8195754e-001 -8.6522368e-001  3.0267119e-002 -6.4193932e-002  2.3008438e-001  1.1553355e+000  3.2905543e-002  8.5866505e-001  1.0209008e+000  2.8557817e-001  1.1373871e+000 -8.1597304e-002 -6.3243791e-002  1.9293992e-001  1.9255673e-002  6.6412743e-002  9.8954648e-001  5.4777971e-001 -2.3995083e-001 -1.7844416e-001 -5.3762101e-001 -8.8484711e-001  2.9319723e-001  1.6877259e-001 -8.9971119e-001 -2.3466147e-001  2.2843807e-001  9.8685440e-001
 -3.9295666e-001  3.3794699e-001 -5.7911358e-001  1.3600114e+000  4.1123548e-001  7.2749462e-001 -4.9164971e-001 -8.7446916e-001 -2.6982967e-002 -8.0730566e-001 -4.8869359e-002 -5.7752268e-002  4.7879056e-001  1.5360343e-001 -5.2964029e-001 -7.8352276e-002 -9.1967450e-001 -7.2519051e-001  7.5095448e-001 -5.8754580e-002 -4.8412414e-002 -1.0476348e-003  4.2451195e-001  7.6812043e-001 -2.9360844e-001  9.0135086e-001 -9.3225263e-002 -1.9985600e-002 -4.5371954e-001  1.8431535e-001 -5.3990995e-001 -5.5158716e-001 -2.6602199e-002 -2.4773264e-001 -8.6309218e-001 -4.1437781e-001  5.3828895e-002  2.9737937e-001 -3.2158775e-001  5.5546261e-001  8.8756178e-002 -7.4944806e-002  1.1505455e-001  4.4970195e-001  3.1186353e-001  5.3904422e-001  4.6143306e-002  1.9838291e+000  9.1452406e-001  5.0757282e-001  2.8007714e-001  8.1259407e-002 -2.4976615e-001  9.5825520e-002  5.0564225e-001  3.9248038e-001 -2.2089532e-001  7.4652869e-002 -7.8907551e-001 -7.4921013e-002 -2.0930259e-001  6.0313926e-001  2.6647946e-001  8.2299803e-001  5.3675766e-001  1.3711860e-002
  1.4980783e+000 -6.5683603e-001 -1.4484497e+000  7.8062636e-001  1.9609590e-001  5.5017902e-001 -1.8964889e-001 -3.7015714e-001 -4.0082555e-001 -1.1563737e-001 -5.8236948e-001 -3.5582690e-003  3.0364500e-001  8.4242802e-001 -7.6786602e-001  2.8637279e-001 -3.8313448e-001 -4.1689883e-001  4.5774180e-001  1.7703558e-001  2.2900274e-001  1.2783628e-001 -5.6848959e-001 -1.2135822e+000 -6.1079791e-001 -4.8502561e-003  6.1553120e-001  6.7841131e-001  1.2464881e+000 -2.7583346e-002 -6.7742222e-002  1.3110360e-001  5.1956391e-001  6.7002876e-001 -1.4943282e-001 -5.2639047e-002  1.1255531e-001  1.2460115e+000  3.6630392e-001  8.1579656e-001 -5.1736612e-001 -8.2730472e-001 -1.4861518e+000 -1.3918748e+000 -4.8472438e-001  1.1903449e+000 -1.0572590e-001  9.5824529e-001 -5.3064935e-001 -5.8910598e-001  4.3197515e-001 -2.3600957e-001  6.4660633e-002  3.3992177e-001  5.2039747e-001 -1.2994075e-001  2.2308856e-001  2.8630170e-001  8.1730826e-002  7.8049054e-001  6.5371382e-001  3.8451061e-001  5.0763956e-001  3.8896791e-001 -2.1105655e-001 -5.5874965e-001
 -1.4042997e-001 -8.9813225e-001  6.3626815e-001  1.4983666e+000 -1.0106419e-001  5.4210658e-001  2.1467228e-001  4.2684015e-001  2.2058515e-001  6.6569550e-001  7.9301826e-001 -1.5813241e-001 -3.0322680e-001  2.6384812e-001 -5.0832188e-003  1.1405170e-001 -1.9206454e-001  9.7246302e-001  3.1937983e-001 -9.2553620e-002  6.4673349e-001  6.0280379e-001 -7.1113538e-001 -1.2478903e+000 -4.9797533e-001  8.1980578e-001  4.9015017e-001 -6.1071150e-002  1.3076469e-001 -4.5406949e-001  8.5060393e-001  3.1541820e-001 -4.8005842e-001  5.7547608e-001  2.0926134e-001  1.0884513e+000 -5.5996542e-001 -2.2326150e-001 -3.9120259e-001 -4.9666771e-001  1.1056718e+000 -5.1830592e-001  7.0141725e-001 -1.5409155e+000  2.7838169e-001  6.8672420e-001  2.7118360e-001  2.2626075e-001 -1.6848054e-001  2.7518977e-002  6.0551353e-002  2.0028046e-001  3.5161560e-001 -8.0438207e-002  1.1098581e-002 -3.1385380e-001  5.0970666e-001  5.0389933e-001  3.5175134e-001  1.0741253e+000  4.5217853e-001 -2.9329404e-002  8.7777161e-001 -5.9657689e-001 -9.5181323e-001  4.5567478e-001
 -9.4094388e-001 -7.6961485e-002  2.4886920e-001  1.1440117e+000 -6.6627536e-001  5.1476794e-001 -4.6561500e-001 -1.7186516e-001 -3.8826169e-001  1.2247077e-001  1.6225694e+000  9.4489491e-001 -4.6253638e-001  1.1070394e-001  5.4127849e-001 -2.6305084e-001  1.3764331e-001 -2.8863618e-001 -6.6402453e-001 -2.0437260e-001 -1.1850635e-001  6.3074961e-002  7.5697971e-001  2.6298174e-001 -7.4791020e-002  3.8875444e-001 -6.7022448e-001 -1.2757913e+000 -1.1721030e+000 -6.2841720e-002  7.3640199e-001 -1.2450022e-002  4.9340601e-002  1.7224948e-001 -2.6299658e-002  2.0785636e-001 -4.8885801e-002 -1.5664292e+000 -1.5217746e+000 -1.3009856e+000 -1.5958759e-001 -3.0871713e-001 -1.8707641e-001  1.0170688e+000  1.0263263e-001 -4.5152613e-001 -1.5461693e-001 -6.6053164e-001 -6.3008902e-001  1.2571032e-001 -1.1786984e-001 -1.4371327e-001  5.3500708e-001 -4.4065684e-001  2.8172251e-001  6.2819635e-001 -3.3349110e-001  1.0064060e-001 -3.0548458e-001 -8.7158914e-001 -5.2194716e-001 -1.0243341e+000 -7.2097463e-001 -6.1367477e-001 -2.7856353e-001 -3.8425554e-001
  9.5400203e-001  1.1422453e+000  1.5956647e-001 -2.8548493e-001  3.9658900e-001  6.3893267e-002  7.8470616e-002 -1.8783528e-001  6.4592178e-001 -4.2404900e-001  1.0616421e+000  1.0269257e+000 -9.1892993e-002  1.3994554e-001  6.7803660e-003 -4.4738420e-001  2.7738228e-001 -7.8473282e-003 -4.7453314e-001  1.4843647e-001  3.0467811e-001  6.5116467e-001  5.6436676e-002  7.0320465e-001 -5.9611884e-001  3.7787184e-002 -4.0729912e-002 -1.1977875e-001 -2.1519674e-001  9.0569624e-002 -2.0477206e-001 -4.9323767e-001  6.9551712e-001  1.6617198e-001 -2.2962161e-001 -7.7499329e-001  6.5148198e-003 -7.1725831e-001 -1.2728000e-001 -2.1960481e-001  5.1738067e-001 -5.2432978e-001  4.7287541e-001  4.2848358e-001  1.4697689e-001 -6.5764797e-001 -6.4373016e-003 -1.9967315e-001 -1.0980107e-002 -1.6779097e-001 -8.9631826e-001 -5.7005028e-001 -3.3754773e-001  1.8342509e-002  6.4284044e-001 -6.5558787e-001 -1.0059357e+000  4.7944533e-003 -1.5202572e-001 -6.6654721e-001 -9.9333646e-001  9.8324671e-003 -1.1767690e-001 -2.1461492e-001 -2.7542871e-001  1.5161149e+000
  4.4395984e-001  2.0954299e-001 -9.0426987e-002  1.3436594e-001  2.4456087e-001 -2.3564451e-001  2.7337449e-001 -2.7818335e-001  5.4422241e-001 -6.0831322e-002  5.5873857e-002  1.4939154e-001  3.4674194e-001  3.2859600e-001 -3.2829958e-001 -3.2676442e-001  2.7591003e-001  1.4770179e-001  9.4484678e-002 -3.6243312e-002 -1.6529913e-002 -1.2036091e-001  8.9301330e-002  5.0448844e-001 -4.2773200e-001  4.3988569e-001  4.2243226e-001  6.1514106e-001 -7.7467640e-002  1.0127412e-001  2.9815209e-001 -2.8367303e-001  9.7068860e-002  1.2975506e-001 -1.4989417e-001 -9.3035533e-001  1.5395077e-001 -2.8011364e-001  9.9989771e-001 -3.2127433e-001 -1.6852232e-002 -1.0393156e-001  7.9769708e-001  2.9454566e-001  1.8331929e-002  1.6822523e-001  2.1811164e-001  3.5631186e-001 -1.5847671e-001 -1.6069874e-001 -2.1826177e-001  1.2804106e-001 -6.6439709e-002  9.9277095e-002  6.1579385e-001 -2.4186797e-001 -7.6162559e-001  3.3961528e-001 -6.7299584e-002  4.0885019e-001 -8.4841417e-001  1.4929370e-001 -6.5991445e-001  9.6432162e-001  8.4286899e-001 -5.6081805e-001
  9.2886453e-001 -6.4915019e-001 -2.7400683e-001  8.0770943e-001 -3.3489989e-001 -5.3860307e-001  8.2033378e-002 -7.6698665e-002  1.9964437e-001 -2.0455359e-001 -5.1409702e-001 -3.2202407e-001  5.5931770e-002  3.9387431e-001  9.6073178e-002 -6.6289934e-001  5.0487989e-001 -5.7432669e-001 -3.2518088e-001 -2.2851845e-001  8.3942020e-001  2.8863940e-001  7.3193178e-001  1.8590999e-001  9.4581286e-002  3.9621652e-001 -5.7425777e-001 -9.5671311e-001 -9.3361753e-001 -7.5047040e-001 -7.6430842e-001 -3.2777167e-001  3.0134018e-001 -4.2790996e-001 -5.2501559e-001 -1.1680018e+000 -4.3882366e-001 -6.8633555e-001 -4.6683935e-001 -4.6078021e-001  2.4335728e-001 -1.1135356e-001  2.8170666e-001  1.0559540e+000  7.4049180e-001  7.2488203e-001  1.1055244e-001  9.3783749e-002  9.2844275e-002 -1.4426622e-001 -4.5106253e-001  1.0029404e+000 -1.5294171e-001  5.0049449e-001 -2.7211558e-001  2.6672960e-001  1.5879962e-001  2.7236223e-001  3.7103768e-002 -2.8888744e-001 -3.2297233e-001 -2.7087644e-001 -8.4798124e-001  4.3898978e-001  2.9767086e-001  5.6248357e-002
  7.5778264e-002 -5.4116454e-001  1.0438238e-002  9.1891088e-001  1.6153341e-001 -9.8156071e-002  3.6230467e-001  5.9004091e-001  1.0547766e-001  2.2860560e-001 -2.1948363e-001 -1.3722408e+000 -1.3258498e-001 -2.1717105e-001 -4.7434319e-002 -2.6044077e-001  5.3364205e-001 -3.0031920e-001 -4.1152456e-001 -1.6522950e-001 -1.3871621e-001 -3.5211861e-001 -6.2248718e-001  4.9686505e-001  3.2917019e-001  4.9184914e-001  4.3405823e-001  7.7726843e-001  4.5948165e-001  3.9842842e-002 -2.1370602e-001  1.3190424e-001 -1.5945056e-001  8.6225564e-002  3.4425832e-002  4.8553472e-001 -3.8869790e-002  1.2532416e+000  1.4835203e+000  3.9173677e-001  3.7125197e-001 -1.0853763e-001  6.4722874e-001 -1.4964032e-001 -2.6779405e-001 -1.2019579e+000 -3.9611535e-001 -1.2155644e+000  2.3810269e-001  2.1586884e-001  2.4693255e-001  1.2177735e+000  2.0797656e-002 -1.7972563e-002 -1.6587208e-002 -1.0291701e-001 -3.4140950e-002  8.0143080e-001  6.4835094e-001 -1.2684913e-001 -1.1104053e+000  3.5791904e-001 -5.9425532e-001  1.7040872e+000 -5.7396390e-001  6.6521960e-001
  1.1050551e-001  1.3998200e-001 -1.4776211e-001  4.8290902e-001 -9.9848028e-002 -5.7432932e-001  2.7432105e-001 -1.9397123e-002 -5.4382795e-001 -2.6401399e-001 -3.1893740e-001 -1.5043513e-001 -5.3275488e-001 -1.5141130e-001  5.6177025e-001  1.3060518e-001 -6.4094441e-002 -3.7790676e-001 -4.3513523e-001 -1.4765192e-001 -9.6767418e-002 -1.4862451e-001  2.0594185e-001  2.1770156e-001  1.8914963e-001  3.5814494e-001  5.0500147e-001  5.4530381e-001  9.7909710e-001 -6.9602015e-002 -2.5277129e-001  2.0948515e-002 -6.3162045e-002 -2.5991411e-002 -1.9423663e-001  1.0624935e-002 -1.4261186e-003  8.8601269e-001  8.3918598e-001 -1.3754141e-002  8.2534238e-001  7.8437962e-002  1.9478854e-001 -9.9889472e-001  4.0623277e-001 -1.2670573e+000 -5.0612178e-001 -1.1792714e+000 -8.0464041e-001 -5.2545924e-001  2.5617583e-001 -9.2317271e-002  3.1384705e-001  1.1314221e-002 -5.5389175e-001  1.4656116e-002 -5.0377118e-001 -4.0683921e-001 -8.2087289e-002 -4.6792016e-001 -5.2020793e-001  9.6477408e-002  3.3954583e-001  9.7126776e-002 -1.2046991e-001 -7.4242058e-002
  7.4319621e-001  2.7706204e-001 -5.0694405e-001 -1.9491129e-001 -1.1989037e-001  4.4301003e-001  3.5234872e-001  4.9169163e-001  1.0955823e-002  4.4664544e-001  3.3457489e-002  7.3753820e-001 -3.6813318e-001  6.2241444e-001  8.7972828e-001  4.2642371e-001  7.3253297e-001 -1.4628009e-002 -4.7868464e-001  8.1401512e-001  6.1500293e-001  3.9461101e-001 -4.0945302e-001  3.6881389e-001 -3.7043741e-002 -4.7324843e-001 -1.3039615e-001 -3.1712716e-001 -1.4217075e-001  3.6794160e-001 -2.3176988e-002  2.0024372e-001 -1.0355731e+000 -8.5567410e-001  3.8127711e-002  2.8284692e-001  3.7417097e-001 -3.0054996e-001 -4.3637466e-001  2.4224516e-001 -1.8020477e-002 -7.9931939e-002 -1.0023977e-002 -7.1541896e-001  2.7213843e-001 -9.2947069e-001  1.8919979e-002 -9.5905504e-001 -3.7882028e-001  3.7882264e-001  2.8335599e-001  2.3809863e-002  1.1006140e+000  3.9433640e-001  6.1232574e-002  5.9052998e-001  2.9123841e-001  3.8612920e-001  2.3551493e-001  2.4943968e-001  1.5229469e+000  2.1446548e-001  5.8818405e-001  5.8660483e-002  4.9823504e-001  1.4434653e-001
 -1.7189988e+000  8.1948979e-001  2.4070310e-001 -9.9968233e-001  1.6685532e-001  1.2681262e+000  4.2423984e-001  1.6273573e-001  8.7951404e-002 -7.9940215e-003  3.1815066e-001  1.0263701e-001 -1.7763784e-001  1.1127657e-001  1.0061360e+000  1.8875965e-001 -1.7400987e-001  4.1657149e-001 -3.2586334e-001 -1.6042783e-001  2.5961992e-002  2.2397733e-002 -4.5653571e-001  5.7653644e-001 -2.5758032e-001 -1.6467734e-001  5.4939686e-002 -9.5820193e-001 -2.3456421e-001  2.8554101e-001 -1.8585255e-001 -1.6682268e-002 -6.0284475e-002  2.7604009e-001 -1.1487202e-001  5.9291969e-002  4.2772916e-001  1.0855615e-001 -8.5392994e-001  7.0224581e-002 -4.0904502e-001 -3.3522694e-001  5.3389149e-001  4.7591268e-001  3.7450137e-001 -5.6548426e-001 -9.1071614e-002 -1.8676191e+000 -9.7172958e-002 -1.8570328e-001  1.1895232e-001  3.1899958e-001  3.4714907e-001 -1.9630044e-001 -1.1328599e-001  2.8501735e-002  2.0259552e-001  1.7786428e-001  2.0493904e-001  4.1598112e-001  1.7705560e+000  3.5231840e-001  6.1330712e-001 -6.6219375e-002  6.6459541e-001  3.7697198e-001
 -1.0096827e+000 -4.6736587e-001 -8.6456534e-001 -1.2161850e-001 -2.4896310e-001 -8.5251191e-001 -1.9145738e-001 -2.2425515e-001 -4.9829474e-001 -2.3994708e-001 -7.3023682e-001 -2.0691900e-001 -1.8382891e-001 -3.4952162e-001 -1.9129507e-001  8.6079589e-002 -3.7481696e-001 -4.1336948e-001 -1.3466628e-001 -4.6280551e-001 -4.4349322e-001 -6.9815522e-001 -7.9350855e-001 -2.8757847e-001 -4.9161160e-001  6.6117091e-002 -6.7856984e-002 -4.5138354e-002 -1.9706874e-001  2.0002780e-001 -2.0769588e-001 -3.3565890e-001 -6.0065999e-001 -5.8645452e-001 -5.6153957e-001 -2.2938800e-001 -3.0797969e-001 -2.3742367e-002 -9.4751980e-002 -3.0654510e-002 -2.5268035e-002 -4.1202547e-001 -4.0629955e-001 -8.3469910e-001 -2.7434248e-001 -1.4969385e-001 -1.1499814e-001 -1.4459151e-001 -6.0115898e-001 -2.6429812e-001 -9.3057150e-003 -5.0023371e-002  2.0283268e-001 -7.1887116e-002  2.6618011e-002 -1.7191363e-001  4.7979003e-001  5.4062718e-001 -1.8089553e-001 -2.7588100e-001 -3.6813152e-002 -2.8834330e-002 -3.5520972e-001 -4.1114040e-002 -1.9965821e-001 -3.1444839e-001
 -6.0385325e-002 -8.0231288e-001  7.0987607e-001  7.9850246e-001 -4.3680582e-001 -8.3668926e-001 -1.2400127e+000 -1.2428724e+000 -4.8936395e-001 -3.4789025e-001 -8.8239922e-001 -9.7617106e-001 -4.0251330e-001  9.3321731e-002 -3.3762237e-001  3.4480554e-001 -5.5696888e-001 -6.2914150e-001 -8.3942998e-001 -1.1313036e+000 -9.2415749e-001 -2.9156197e-001  7.8235054e-001 -1.0795919e+000 -1.0686111e-001 -4.0325716e-001 -2.8058541e-001 -7.8963971e-002 -1.0426473e+000 -5.1093860e-001 -3.6392775e-001 -3.4075929e-001 -1.6119098e+000 -1.4275551e+000 -1.1157437e-001 -2.3805352e-001 -2.7619939e-001  3.2533039e-001 -4.1972407e-002 -4.3950076e-001 -5.0830833e-001 -3.0900010e-001 -7.4100672e-001  7.9113110e-002 -1.3346598e-001 -3.2109279e-001 -6.8301630e-001 -4.0759813e-002 -9.7290071e-002 -1.4854765e-003  7.4339636e-002 -1.0231949e-001 -1.2219915e-001 -3.9507762e-001 -8.7295275e-001 -4.8138636e-001 -2.9647021e-001 -5.9392751e-001 -8.6272937e-001 -1.0206941e+000  7.0054337e-001 -3.3199470e-001  5.4332366e-001  7.4721668e-001 -6.0592324e-001  2.2575636e-001
  9.0439195e-001 -1.2459344e+000 -4.9362556e-001  5.1308199e-001 -2.1069437e-001  4.1439391e-001 -8.3380677e-001 -9.6986885e-001 -5.9186895e-001  1.6676762e-002 -2.6668144e-001 -3.9908938e-002 -3.0912919e-001  4.6346662e-001 -2.7951578e-001  7.6889280e-001 -4.0859545e-002 -3.3062050e-002 -2.4203481e-001 -2.6798724e-001 -5.8670751e-001 -2.9371689e-002 -9.2163536e-003 -1.6348094e+000 -7.1783749e-002 -4.0150595e-003 -1.6385537e-001 -1.1353358e+000 -7.4958800e-001 -4.5542472e-001 -2.1310097e-001 -2.9800609e-001 -3.7401267e-001  8.5223706e-002  4.8361183e-002  1.2024933e-001  3.8314661e-001 -1.0557023e+000 -8.9785207e-001 -5.0421479e-001  5.0469579e-002 -1.8526820e-001 -8.2646557e-001  3.9322849e-001 -4.3785708e-001 -5.4377087e-001 -3.6508064e-001  6.3598898e-001  2.6704095e-001 -7.6045699e-002  6.8179534e-001 -3.1832453e-001  8.2227595e-001 -2.6972421e-001  6.5790464e-001 -2.3181380e-001  5.6894804e-002 -1.0263501e-001 -4.8823759e-001 -1.0202942e+000  7.7999113e-001 -1.7284342e-001  9.4790861e-001  5.9050237e-001 -1.6019880e+000  5.7712275e-001
 -5.8662023e-001  6.6409150e-001  2.2630792e+000 -5.5614399e-001 -1.7945531e-001  7.1267164e-001 -8.2938581e-001 -2.9412114e-001 -5.6757825e-001 -8.6827293e-002 -3.8676869e-001 -2.4535187e-002 -1.5282625e-001  1.7966964e-001  1.3762075e-002  5.1020780e-001 -7.4857453e-002  4.8777423e-001  1.2092297e-001 -2.7045244e-001 -9.9011395e-001 -6.7254362e-001  4.2116793e-001 -6.8064083e-001  2.7208958e-001 -2.2183346e-001  4.1751879e-002 -4.4327664e-001 -2.5871003e-001  3.9326603e-002 -5.1839423e-001 -3.7324158e-001 -7.4626248e-002 -2.9843966e-001 -6.7467503e-002  1.3561299e-001 -4.8116580e-001 -2.7403054e-001 -1.3007342e-001 -1.8994649e-001  3.1142041e-001  1.7279049e-001  5.0936592e-001  9.3784643e-001 -4.9340202e-001 -6.4700791e-002 -1.2129808e-001 -1.5202897e-001  3.0573273e-001  3.9620652e-001  3.1431613e-001 -2.6663639e-001  3.4165862e-001 -2.4915904e-002  3.1701032e-002 -3.6173953e-001 -5.9565214e-002 -3.6328102e-001 -3.2371642e-001 -4.0337471e-001 -3.8349999e-001  5.9547616e-002 -5.7758549e-002  8.5578824e-001 -1.9358959e-001  4.5666916e-001
  3.6107455e-001 -3.4414860e-001  1.5952637e+000  1.2966568e+000  2.7185194e-001  1.0946219e-001  2.6481260e-001  2.1099749e-001  7.1195770e-001  4.5725383e-001 -4.1632071e-001  4.7877373e-002  3.7149306e-001  1.4751502e-001 -2.7066652e-001  1.9189395e-001 -7.7188246e-002 -7.2323483e-001 -1.0958329e+000 -3.5365987e-001 -9.5893500e-001  4.2782977e-001  1.7467514e-001  3.0611204e-001  1.6512570e-001  8.3379288e-002 -3.1276383e-001 -4.3690995e-001 -3.3136599e-001  2.9447981e-001 -2.9961179e-001  2.3170949e-001 -3.8675011e-001 -7.8943562e-002  5.1413366e-001  3.4134417e-001  3.9873908e-001 -3.0027399e-001 -3.4435544e-001  2.1505191e-001 -2.4292541e-002  3.9554647e-001  2.1660939e-001 -3.8169863e-001  1.2743698e-001  2.7045474e-001 -3.8024565e-001 -3.0203332e-001  2.9042510e-002  2.4491876e-001  1.1063450e-001 -1.1320648e-001 -5.9310389e-003  6.9079069e-002 -1.7051716e-001 -1.6769511e-001  9.7998197e-001 -5.3601438e-002  3.6613562e-001  3.3883096e-001 -7.3510887e-001  2.6484475e-001  9.0232099e-001  1.0457637e+000  5.7314866e-001  1.4764463e+000
  9.0257332e-001 -3.4390372e-001  8.4179123e-001  4.0126842e-001 -1.6924702e-001 -7.0894053e-001 -4.6375105e-002  9.1105255e-001  1.5821085e-001  6.0030879e-001 -5.7173179e-001 -1.3676471e+000 -2.2661072e-001 -4.5937891e-001 -5.1053812e-001 -4.8285498e-001 -4.4155180e-002 -6.0975472e-001 -1.4925468e+000 -5.0028558e-001 -6.8697296e-001 -2.6871706e-001 -1.1050736e+000  8.5170027e-001 -2.3035527e-001  3.6245302e-001 -9.8120089e-001 -1.6630279e+000 -7.8024909e-001 -2.4817441e-001  1.9153104e-001  4.7443280e-002 -2.0182568e-001  2.4807400e-001  1.9885526e-001  4.8670284e-001  5.1656844e-001 -1.0991107e+000 -9.1315696e-001 -2.1378462e-001 -8.6371955e-001  2.7673684e-001  3.0699936e-001 -1.1507723e+000  1.7311090e-001  5.3279825e-002 -7.1703775e-002 -7.0242527e-001 -1.4669839e-001  3.6756182e-001  2.4919324e-001 -1.2505200e-001 -4.2137042e-001 -5.0456284e-001 -4.0952905e-001 -2.2984894e-002  9.6016219e-001 -1.1838336e-001  3.3276671e-001  2.2383002e-001 -1.1179139e+000  1.9582143e-001  4.1616053e-001 -3.4857334e-004 -4.8708142e-001  2.4300834e-001
 -1.1439539e+000  6.2590751e-001 -1.1779089e-001 -4.4321519e-001 -3.7067411e-001 -1.3468248e+000 -2.5789955e-001  5.1857585e-001 -1.2843106e-001 -6.6552841e-002 -4.2325786e-001 -4.3806735e-001  2.2934982e-001  3.5050072e-002  2.4533296e-003 -2.0433019e-001 -2.3996360e-001 -2.9900528e-001 -5.9680831e-001 -6.8626903e-001 -4.5354302e-001 -3.2344609e-001 -5.0288189e-001 -1.7339946e+000 -4.7961846e-001 -8.7284565e-001 -1.2050220e+000 -6.5175679e-001 -4.3658587e-001 -2.7706447e-001 -7.3476160e-001 -9.3528412e-002  1.0144793e+000 -3.1392758e-002  1.2244811e-001 -6.3706125e-001 -2.2499937e-001 -1.6702768e+000 -1.3387706e+000 -1.3961135e+000 -9.8831597e-001 -1.1116619e-001 -1.4823658e+000 -2.3881762e-001 -3.1075505e-001 -1.3488252e-001 -6.3574578e-001 -9.3950490e-001 -4.5824398e-001 -5.6149601e-001 -3.4452719e-001  1.7885846e-001  3.5714597e-001 -6.0329784e-001 -7.5501835e-002  3.4507532e-001 -9.2334088e-002 -7.2116836e-001  3.2481355e-002 -4.8598495e-001 -2.0534285e-001 -6.4811971e-001 -9.4050690e-001  1.0322337e+000  2.5838830e-001  4.0565056e-001
 -3.6629565e-001  9.1403474e-001 -7.6928924e-001 -4.5207828e-001 -1.8352970e-001  1.0380556e-001  1.4777971e-001  1.2480255e-001  1.0676431e-003 -2.7090903e-001 -2.0147915e-001  1.5265239e-001 -6.8781697e-002  3.8924250e-002  1.8147829e-001  1.4103431e-001 -4.7718532e-001  7.7935271e-001  6.7496029e-001 -7.2066282e-001  1.1797781e-001 -3.4496998e-002 -1.0385354e+000 -5.3704844e-001 -4.2477243e-001 -3.1734973e-001 -2.5394046e-001  1.2425109e-002  5.8469433e-002  1.6550073e-002 -7.6643974e-002 -6.9146553e-002 -6.0013086e-001 -1.0935836e+000 -1.3794282e-001  6.6821092e-002 -3.6106498e-001 -1.2412560e+000 -3.8542290e-002 -2.1495078e-001 -2.2611275e-001 -5.2554858e-001  3.0825052e-001 -7.5323796e-001  1.1299180e-001  5.7915692e-001 -2.6884538e-001  2.9421416e-001  6.2578474e-002  7.0001020e-002 -2.0142283e-001 -1.2811328e-001  2.6969758e-001 -3.9775943e-001 -7.5651606e-002 -4.3196829e-001 -4.2029375e-001 -3.9401251e-001  1.4239867e-001 -8.9194623e-002  8.4922745e-001 -4.9030565e-001 -5.6826813e-001  4.4108200e-001  5.3673804e-001 -4.1422616e-001
  5.4922602e-002 -2.3119614e-001  3.5712123e-001  1.9739765e-001  1.6585698e-001  4.1373516e-001 -4.6285627e-001 -7.6007213e-001  3.8612012e-001 -4.7374847e-001 -1.1696561e+000  2.0685094e-001  2.2404317e-001  2.3292605e-002 -4.1012353e-001 -3.3384473e-001  4.7990919e-002 -3.7256009e-001  4.6349167e-001 -4.0234055e-001 -5.9740859e-001  4.8453989e-002 -6.8027011e-001 -5.7357030e-001 -2.9828388e-001 -3.4742618e-001 -1.7732343e-001 -1.2669554e+000 -1.0870865e+000 -6.0970181e-001 -7.4393018e-001 -3.6181261e-001 -5.4599434e-001 -4.0883927e-001  1.2691954e-001 -5.6958484e-001 -3.9337039e-001 -8.8498278e-001 -1.0141080e+000 -2.5963928e-002  3.1989018e-001 -8.3160657e-002  5.4944548e-001 -2.8287282e-002  1.2794946e-001  1.9137763e-001  1.3147254e-001  2.0768890e-001  4.0774086e-001  3.4928355e-001 -1.6745972e-002 -1.6814842e-001  5.5453755e-001 -6.2412530e-002  7.7143715e-001 -4.4936367e-001  2.2494756e-001 -4.9701909e-001 -1.6953780e-001 -2.5878103e-001  3.1021940e-001 -1.3070816e-001 -6.8032330e-001  2.9990466e-001 -1.0707515e+000  1.9766251e-001
 -1.9946608e-001  2.4929755e-001  8.8257505e-001 -1.2185273e-001 -1.6144861e-001  6.7761759e-001 -2.3357644e-001 -1.9820685e-001  1.1336898e-001 -3.0836767e-001 -4.3436243e-001  6.5838157e-001  4.6289547e-001  1.8470564e-001  1.6607913e-002 -3.4448394e-001 -1.2358726e-001 -7.8126390e-001  2.0808190e-002 -1.1153502e-001 -1.1912316e+000  1.1571177e-001  7.0019973e-001 -1.2387354e-001  9.3497642e-002  1.3912975e-001 -4.7198699e-003 -5.1525886e-001 -6.2813131e-001  2.8007043e-001  9.2071069e-002  2.7431078e-001 -5.0456474e-001  4.6085469e-001  4.9950060e-001  3.6200527e-001 -2.8350453e-001 -2.4107614e-002 -4.4302429e-001  2.9022703e-001  5.5946447e-001  7.9337081e-001  7.8218214e-001  1.0735515e+000 -2.6191283e-001 -2.7638819e-001  3.7806762e-001 -8.0134064e-002 -2.8583974e-002  3.9068108e-001  3.2917502e-001  3.2002389e-001  7.6655647e-002  4.5222045e-001 -3.4619915e-002  3.8607142e-001  5.2060114e-001  4.3666905e-001  2.8371737e-001  3.5272787e-002 -5.0326646e-003  2.8590578e-001 -1.2145733e-001  2.1742225e-003  6.5207145e-001  8.2074074e-002
  8.2052997e-001  6.0269978e-001  1.3055259e+000 -6.2749908e-001  9.3244075e-001  1.4410290e+000  4.2334405e-002 -5.4050561e-002  7.5855015e-001 -3.6208949e-001  2.8477194e-001  6.6688138e-001  3.1232721e-001  4.8424074e-001  5.9855568e-001  5.0259589e-001  4.0370951e-001  2.0284177e-002  1.6440527e-001 -1.7379337e-001 -3.2384300e-001 -3.1555744e-001  8.7005260e-001  6.5299132e-001  3.1493396e-001  2.1729064e-002  5.6114202e-001  4.2086847e-001 -2.8180493e-002 -4.0626800e-001  3.0597429e-001 -2.0243720e-002  1.1933061e-001 -3.6209894e-001  7.4439632e-001 -2.1559409e-001 -1.6311968e-001  1.0783215e+000  9.3336919e-001  1.0450054e+000  5.3378110e-001  4.1257526e-001  6.6657301e-001  1.3787402e+000 -4.8158408e-001 -5.3485328e-001  3.1308475e-001 -3.6872698e-001  5.9361697e-001  1.5487279e-001  5.3098048e-001  9.9308881e-002 -3.3377550e-001 -1.9032306e-001 -5.8370218e-001 -2.5394423e-001  8.7476998e-001  1.1076535e-001  4.8285952e-001  6.5838587e-002  2.3021661e-001  4.3980521e-001  2.6998465e-001 -1.3701587e+000  5.0677574e-001  9.4472080e-001
  1.3850369e-001  4.1210300e-001 -4.8248427e-002 -4.6073902e-001 -2.8577685e-001  1.9173997e-001 -6.4317163e-001 -3.6138069e-001  2.8910245e-001 -4.1633537e-001  1.0468337e-001  2.4203289e-001  3.4926242e-001 -1.1408350e-001 -1.0972101e-001  2.4798899e-002 -3.7553000e-001  1.4838783e-001 -2.0366439e-001 -7.8365395e-001 -9.8041385e-001  8.7330446e-002  1.5018854e+000  1.0414245e+000  1.8510970e-001  3.1833809e-002 -3.1367056e-001  9.2036089e-001 -2.1337280e-001 -3.6794143e-001  2.8251635e-001  9.8918739e-002  2.8100701e-001  4.1440125e-001 -2.5188259e-001 -2.9339752e-001  3.8366384e-001  5.2677914e-001  5.2875010e-001 -9.1403180e-002  4.4253090e-001 -1.9950680e-003  1.0736820e+000 -1.3160864e-002 -1.6244354e-001 -3.7421747e-001 -7.9641626e-001 -9.2328170e-002  2.6847618e-001 -9.5380508e-001  3.2659352e-001 -2.8667035e-001 -5.6615704e-001  6.7849958e-002 -9.8373817e-001 -6.3192037e-001 -5.3471632e-001 -7.5961929e-001 -3.6632387e-001 -2.0033606e-001 -1.3335630e-001 -6.1239121e-001 -4.6426622e-001  7.2235840e-002 -9.0393523e-002  8.9587159e-001
 -6.3257376e-001  7.9134205e-001 -3.0614644e-001  2.0302535e-001 -3.0762278e-001  1.4668996e+000 -8.4289561e-001  4.8655591e-001  4.5533010e-001  2.6612132e-001  9.1944042e-001  7.5478904e-001  5.8007356e-001  3.1408488e-001  1.7626449e-001 -1.4723306e-001 -4.6909492e-002  1.1128498e-001  3.6956121e-001 -3.9091050e-001 -2.6368972e-001 -9.2284334e-002 -2.4200952e-001  2.1546963e-001 -7.7423555e-002 -2.9950231e-001 -8.6785342e-002  7.3486313e-001  6.4222687e-001  2.7003506e-001  7.9493435e-001  6.5836381e-001  8.6812313e-001  2.8177458e-001  9.9986964e-002  3.1376525e-001 -4.8489406e-001 -1.2188635e-002  2.7612388e-001 -1.9178716e-001 -1.1172695e-001 -2.1002328e-001  4.6113140e-002 -2.7868699e-001 -3.8160080e-001  5.0090458e-001 -3.3745995e-001  1.0045524e+000  4.7677160e-001 -3.6058702e-001 -1.0785520e-001 -1.3499515e-001 -5.0215645e-001  3.4785846e-001 -4.8961214e-001  1.1975430e-001 -1.8873482e-001 -8.9912284e-002  1.1434876e-001 -4.9822601e-001 -2.1756644e-001 -9.4417298e-001 -2.6273084e-001  3.1868756e-001  1.6483460e-001  1.8754791e-001
 -3.5384683e-001  1.3276863e+000  2.7987414e-001 -1.0488948e+000  1.0519838e-001  4.7729675e-001 -1.8006803e-001  4.4357641e-001  3.3222342e-001  1.9838479e-001  1.5563335e-001  1.1978567e-001  2.0424464e-001  3.9059557e-002 -1.8357276e-001 -9.0853558e-001 -7.5376394e-001  2.7406964e-001  2.5074758e-001  1.6373922e-001 -8.4513475e-001 -3.0424557e-001 -1.6082759e-001  9.2136684e-002 -6.7385213e-001 -9.7681014e-002 -6.4821767e-001 -2.9094513e-001 -1.7835946e-001 -5.4317638e-001  1.4007069e-001  7.6932730e-002 -1.0313192e+000  5.5724528e-001 -2.9697860e-001 -2.0558369e-001 -3.8692601e-001 -1.1698769e+000 -1.0453516e+000 -7.8958882e-001 -8.0158922e-002 -3.9002754e-001 -4.9749827e-001 -8.3500067e-001  7.6037555e-002  6.6249361e-001 -1.8719699e-001  1.2539333e+000  1.1402992e+000 -2.1935682e-001 -8.8686102e-001 -6.7600578e-001 -4.2268159e-001 -3.0828853e-001  7.2925212e-001 -3.3987065e-001 -2.2183051e-001 -1.1764450e-001 -1.7729320e-001 -1.6521095e-001  8.0874945e-001 -2.6264202e-001 -5.9224974e-001 -1.2031422e+000  1.0646363e+000  1.1158285e+000
  3.1699174e-001  1.2932596e+000  8.6373485e-001 -1.1135295e+000  6.2337318e-001 -3.4941224e-001  2.2289485e-001  9.8745863e-001  3.3484425e-001  3.8175572e-001  8.2505877e-001 -2.2455405e-001 -1.9869443e-001 -6.9336121e-001  3.2303185e-001 -1.4637114e-001  2.1928708e-001  1.0047209e-001  7.4415669e-002  5.0284946e-001  6.6248266e-001  1.9374116e-001  2.2931363e-002  2.5776047e-001 -4.5745799e-001 -2.6462262e-001 -6.0417262e-001 -2.5526613e-001 -4.0774195e-001  3.4763272e-001 -4.3932804e-001  2.4561692e-001 -7.1758099e-002  3.9292414e-001  3.7596625e-001 -9.8415751e-002  6.5198946e-002 -2.5144350e-001 -5.1305858e-001 -8.1036001e-001 -1.9182540e-001 -5.9214859e-002  2.7416216e-001  5.9562454e-001  1.2073938e-001  9.6784107e-001  2.2084639e-002  1.0587876e+000  1.0467599e+000 -2.3381010e-001  1.7601676e-002  1.6892323e-001 -6.9429090e-001 -3.3904854e-001  4.9897788e-002  1.9060882e-001  3.3089472e-002  2.5172990e-001  1.7304393e-001 -2.8499984e-001 -2.2778881e-001  3.2533523e-001 -4.4168335e-001 -3.1850216e-001  9.5102058e-001  8.3857539e-001
  8.7865159e-001 -3.3212464e-001  5.6320132e-001 -1.1195782e-001  8.5176045e-001 -5.9956031e-001  1.2399405e+000  1.0199279e+000  7.2990297e-001  4.7334533e-001  4.8219372e-001 -6.0758394e-001  3.7977770e-001 -7.9799960e-001  4.7976443e-001 -9.2781822e-002  3.7317418e-001  7.5269993e-002  1.4374901e-002  2.5478576e-001  9.1133382e-001 -7.9155856e-002  7.2261434e-001  8.9394563e-001  5.7860176e-002  1.4252286e-001  8.3863968e-001  1.0276328e+000  5.6996468e-001  2.1158407e-002 -8.7864883e-002  3.8317156e-001  5.0059059e-001  3.7871915e-001  2.1399230e-001  2.8045265e-001  3.6009358e-002  1.0436976e+000  1.3085896e+000  1.1261296e+000 -1.0472663e-002  1.7378981e-001  9.2693887e-001  5.6222521e-001 -5.8884410e-002  5.5235551e-001  7.4285376e-002 -4.2671962e-001 -3.8161863e-001  4.8625875e-001 -4.4283815e-002 -1.9597153e-001 -8.1260454e-001  2.7660461e-001 -1.9612506e-001  5.7392867e-001  3.2732287e-001  1.8037344e-001  4.2279830e-001  3.9151643e-001 -6.6967022e-001  9.7802792e-001 -2.6398770e-002  6.8228634e-001  1.1480484e+000 -7.3872158e-001
 -9.8763792e-001  2.5351038e-001 -1.4854104e-001 -1.2176373e-001  3.0074746e-001 -7.8770398e-001 -1.1935328e-001  8.9621410e-001  4.3010941e-002  5.4904072e-002  7.4689734e-001 -2.4104075e-001  5.1890215e-001 -3.8577429e-001  3.2076476e-001 -4.9596813e-001 -1.0333525e-002  6.4764900e-002 -1.0389146e+000  1.7887950e-001  7.4853410e-001 -2.3925331e-001  4.0750785e-001  9.9295428e-001  1.0725943e-001  3.7560712e-003  1.7932329e-001  8.0645410e-001  2.7589824e-001 -2.0680420e-001  4.9129111e-001  5.0061249e-001  3.6865984e-001  1.0768255e+000  9.7030233e-001  1.2022976e+000  1.7597620e-001  1.1070769e+000  1.0758810e+000  4.7239896e-001  3.5688680e-001  1.5675254e-001  4.8316288e-001  2.4363628e-001  3.3647842e-001 -4.7368316e-001  6.7715003e-001 -1.7527478e+000 -1.4540454e-001 -1.4300961e-001 -4.8913306e-002  2.5999423e-001 -3.8597110e-001  2.5611103e-001 -5.8033829e-001  8.5579651e-001  9.4785727e-001 -4.7514263e-001  7.1717057e-001  1.9122220e-001 -2.9494892e-001  2.5789142e-001  6.4805698e-001 -1.0423586e+000 -2.9203949e-001 -2.9687033e-001
  5.2726363e-001  3.9660671e-001 -5.7290444e-001 -2.4630959e-001 -2.2591632e-001 -6.8406982e-001 -3.7060267e-001 -4.3171702e-001  2.6697851e-002 -3.6623351e-001  2.1689169e-002  3.1405672e-001  5.3319843e-002 -1.1087980e-001 -8.8072570e-001 -7.5703024e-001 -3.0975213e-001  9.8874366e-002  8.4525730e-002 -1.3824104e-001  2.4951792e-001 -2.1535838e-001  3.8118518e-001  3.6345184e-001 -2.1691870e-001 -1.4968211e-001 -1.5785610e-001 -7.3808913e-001 -2.4639384e-001 -3.7679152e-001 -4.8209499e-001 -3.2920942e-001 -8.2189394e-002  3.7158243e-001  2.2042611e-001 -2.5115226e-001  2.0884070e-001 -7.5885685e-001 -4.9886702e-001 -1.3131787e-001 -6.1952124e-001 -2.2431980e-001 -2.7527761e-001 -7.8925432e-001  9.0368439e-002 -3.6513064e-001 -3.5975356e-001 -1.4480793e-001 -7.2500684e-002 -7.0155498e-001 -2.0822858e-001 -6.1954926e-001 -2.5570380e-001 -2.7779833e-001  7.3368625e-001  3.0213639e-001  7.0049908e-002 -5.3107951e-001 -1.2951151e-001 -2.1727749e-001  1.5966223e-001 -7.7063549e-003  5.3498395e-001 -1.1018323e+000  1.0842627e-001  5.1571691e-002
  6.3451596e-001  4.2967824e-001 -1.0668190e-001  3.8995855e-002  2.6914620e-001 -7.2928891e-001  3.0224871e-001  4.4657879e-001  2.0995943e-002  3.0315667e-001 -3.6932123e-001 -2.7374449e-001  6.4830392e-002 -1.0749472e-001 -1.5655091e-001  3.4806673e-001  4.0210026e-002  2.0655199e-001  5.2335085e-001 -5.3349008e-001 -4.7649075e-001 -5.9667702e-001  1.0190934e+000  6.3588004e-001  3.5900356e-001 -2.2883094e-001  1.1421524e+000  1.0785641e+000  1.0637289e+000  2.7922496e-001  6.0421917e-001  8.2418288e-001  1.0595542e+000  6.9868876e-001  1.0983253e+000  3.8241157e-001  8.7687658e-001  9.6417817e-001  1.6720848e+000  3.6260964e-001  5.7436022e-001  2.5555994e-001 -4.4656210e-001  8.6476010e-001  8.6346381e-002 -9.9157439e-001  1.7581643e-002  3.0807022e-001  9.2043004e-002 -1.0511800e+000  2.5862039e-001 -3.3689935e-001 -4.4256606e-001 -6.6725954e-001 -7.0807159e-001  3.3815073e-002  1.8328478e-001 -7.5901355e-001  6.2903211e-001  4.5811193e-001 -5.1751849e-001  7.2681102e-002 -6.5415052e-001 -1.0361692e+000 -4.0271884e-001  2.8602464e-001
 -7.1219636e-001  5.3688084e-001  2.9885433e-001  3.0683179e-001  1.0775043e+000  1.4382537e+000  7.8721689e-001  4.9401151e-001  6.2823257e-001  8.2012887e-001 -3.4211301e-002 -7.4709251e-001  5.4451757e-001  3.5826685e-001  3.9212512e-001  6.1449547e-001  9.6728161e-002  7.3113352e-001  7.7572573e-001  8.2742623e-002  5.4996985e-001  2.8118576e-001  1.3510236e+000  1.9964184e-001  5.7650445e-001  9.8066942e-002  1.2509458e+000  1.5527960e+000  1.4244615e+000  6.7501908e-001  8.6529228e-001  9.5675294e-001  1.2284039e+000  1.5337404e+000  4.5527745e-001  4.3686091e-001  1.2005939e+000  1.0492446e+000  1.4559019e+000  1.2517153e+000  5.7260960e-001  7.3957962e-001  8.6590388e-001  1.6122127e+000  1.5750773e-001 -4.6664290e-001  8.4186688e-001 -1.2883751e-001  5.2103256e-001  2.1371919e-001  6.7843760e-001  6.4524868e-001 -4.7122231e-001 -5.5371200e-004 -9.2387232e-001  1.3675764e-001  9.4440006e-001  1.8647999e-001  2.5319911e-001  1.3119390e+000  8.7262839e-001  5.6340344e-001 -6.5454023e-001 -7.3890121e-002  4.7705778e-001 -3.3226487e-002
  2.5348702e-001  6.0278015e-001 -5.1004319e-002  3.1632390e-001  7.0467111e-001  2.7800305e-001  3.8053286e-001  2.1309201e-001  2.9420217e-001  8.1121357e-002 -3.3082113e-001  3.0049203e-001  5.7996482e-001  4.4811974e-001  2.2376119e-001  1.0501941e-001 -4.4731138e-002 -7.6021434e-001 -6.5490263e-002  3.3751269e-001 -5.2277640e-001 -2.5714811e-001 -1.6594211e-001  3.0673092e-001  3.8813508e-001 -4.1481073e-001  2.7689935e-002 -1.0314257e+000 -5.8510368e-001  8.9037616e-001  4.9284638e-001  5.5802994e-001  1.4711061e+000  1.4526011e+000  8.5225572e-001  5.3593709e-001  7.5542753e-001 -2.5004630e-001 -9.1159376e-001 -1.1116933e-001 -4.1365892e-001  6.1812692e-001  4.8491367e-001 -3.0162868e-001  3.2151829e-001 -1.1215631e-002  6.3172833e-001  9.2427834e-001  6.6050210e-001  7.7565166e-001  1.0294765e-001  6.5910926e-001 -4.9810721e-001 -2.3665670e-001 -3.4702623e-001 -4.0206749e-002  8.7323997e-001  1.2496934e-002  7.2554995e-001  9.9688198e-001  3.9384287e-001  8.1705883e-001  9.5789443e-001  1.8601589e-001  1.2717206e+000 -4.1317316e-001
 -1.2570401e+000 -1.7927165e-003 -7.4058028e-001  5.8508249e-001 -3.9812759e-001 -1.3489399e+000  1.7168682e-001  5.9820397e-002 -2.5298106e-001  2.4408371e-001 -4.8496999e-001  2.9371145e-001  7.2777644e-001  3.8580852e-001 -8.0712411e-001 -4.6407726e-001 -6.4999076e-001 -4.6512317e-001  8.5513758e-001  4.0121371e-001 -6.8657457e-001  2.4780016e-001 -1.8783628e+000 -4.6297096e-001 -3.8743749e-001 -2.5603997e-001 -8.2265791e-001  3.3824639e-001  1.4139346e-002  5.1953388e-001 -9.6703054e-003  5.1415086e-001  2.0129289e-001  5.2525802e-002  5.1785923e-001 -6.1726096e-002  8.3655224e-001 -1.0107229e-001  6.8710315e-002 -6.6423642e-001 -2.3693571e-002  1.4292286e-002 -3.4976342e-001 -1.9038546e+000  2.6215555e-001 -5.6098775e-001  2.9162105e-001  6.9641887e-001  1.0054865e-001  9.5006450e-003 -3.2516552e-001 -1.3223869e-001 -2.6042758e-001  4.0480170e-001  6.1570027e-001  2.4408988e-001  3.2846131e-001  1.0226669e-001  5.0123574e-001  5.6077043e-001 -9.6908196e-001 -1.6155931e-001  1.8820351e-001 -1.3758956e+000  8.4599559e-001 -7.9860667e-001
 -1.8213512e+000  1.4991751e-001  1.4520438e+000 -1.0136864e+000  9.2691076e-002 -4.0361044e-001 -1.4127202e-001  2.1003606e-001  2.8744662e-001  2.7760458e-001 -4.5201799e-001 -4.2126092e-001  4.6978188e-001  5.3349180e-002 -3.0160035e-001 -3.4955097e-001 -4.5492489e-001  1.5956362e-001  6.2589762e-001 -2.9026520e-001 -8.1066919e-001  3.1735582e-001  5.4008290e-004 -8.4709150e-001 -2.5706375e-001 -5.8440425e-001 -1.4726671e-002  4.3359951e-001  3.6567965e-001  4.2165843e-001  2.5486026e-001  5.9980506e-002 -7.0439246e-002  2.3676186e-002 -9.1434298e-002 -3.2738392e-001  8.6469132e-001 -2.1212226e-001 -2.2450023e-001 -8.4881343e-002  1.8176832e-001  5.5748691e-001 -9.4088913e-001 -3.1748261e-001  3.9054514e-001 -8.7769320e-001 -1.4755272e-002  4.0463698e-001  1.5963154e-001 -6.4479029e-002 -2.9213157e-001 -4.1042607e-001 -1.0240614e-001  6.1183092e-002  6.2765230e-001  5.4204393e-002  2.9303437e-001 -1.7739313e-001 -8.2551366e-002  2.6499219e-001 -9.6805591e-001 -6.6549546e-002 -8.5977284e-001 -4.4453063e-001  2.7085667e-001 -8.0992485e-001
 -6.9880360e-001  1.0061287e+000  9.0106315e-001 -1.1505447e+000 -3.4680314e-002 -9.1603866e-001 -3.7640809e-002 -7.1903356e-002 -2.0547646e-001 -2.8856277e-001  1.0852913e-001 -6.0398047e-001 -1.9117774e-001 -2.5047741e-001 -2.6671725e-001 -6.2492104e-001 -4.1309130e-001  3.4310990e-001  2.4630620e-001 -5.5032019e-001 -6.9178479e-001  1.4997074e-001  5.9999670e-001 -1.6677917e-001  3.9193612e-002 -1.1399841e-001 -3.6766760e-002  1.0307902e-001 -1.6060264e-001 -4.9539702e-001 -1.1696577e-001 -2.0391235e-001  1.8108199e-001  3.5445548e-001 -2.0520360e-001 -4.7531465e-001  2.4713043e-001  5.0034718e-002  4.4852748e-002 -2.7407581e-001 -1.5973344e-001 -1.1313774e-001  2.3451062e-001  5.5204253e-001 -2.1217067e-001 -3.2846688e-001 -2.5881085e-001  2.6423625e-001  1.8980147e-001 -2.4067099e-001  5.5660086e-002 -1.3198443e-001 -9.5041033e-001 -3.0903844e-001 -2.5688785e-001  5.5807235e-002  1.2996391e-002 -3.5984551e-001 -4.1938214e-001  2.7815860e-001  3.7804119e-001 -2.1460755e-001 -1.8308042e+000 -8.4918023e-001 -2.9863136e-001 -1.0994208e+000
 -3.2489186e-001  5.2139691e-001 -4.0908725e-001 -1.9446178e-001  2.9210184e-001  9.4699328e-001  1.0972949e-002 -1.5325110e-001  5.4090792e-001  5.5408721e-001  8.9151188e-002  6.5253356e-001  2.6187746e-001 -7.4346841e-002 -4.2898396e-001 -3.5509864e-001 -5.5775147e-001  2.1327431e-001  1.7896903e-001 -4.5697118e-001 -1.3082071e+000 -1.3484184e-001  7.6844061e-001  7.7756790e-002  1.0815412e-002  2.9930851e-001  6.0890478e-002 -1.8364148e-001  5.0253725e-002  3.6094765e-001  7.7937177e-002  3.8350837e-001  1.1175617e+000  3.6505993e-001  5.6336484e-002  2.9011394e-002 -3.6282225e-002 -6.1351129e-001 -3.3749889e-001  2.1347539e-001  4.1940426e-001 -8.8640499e-002  5.8546516e-001  6.1670976e-001 -8.7168906e-002  1.4086879e-001 -5.6928479e-001 -6.8493420e-001  1.0186606e-001  1.0285663e-001  4.2730284e-001 -3.0506927e-002 -1.0514704e-001 -2.1935731e-001 -2.6206659e-001  3.5460494e-002 -8.4927016e-002 -1.7372758e-001 -3.1574476e-001 -4.2261903e-002  7.5955701e-001 -1.6823352e-001 -1.5044486e+000 -2.6273510e-001  9.3605033e-001 -1.5121571e+000
 -1.1280562e+000  6.3075708e-001 -4.5343603e-001  2.6884397e-001 -1.4330661e-001  1.9293378e-001 -2.8082567e-001 -9.1464124e-002 -7.2029162e-002  4.9903472e-001  7.1037593e-002  2.6372891e-001  4.2636773e-001 -3.9769402e-002 -4.4972135e-001 -5.4857753e-001 -7.5930299e-001  3.6449713e-001  7.5531876e-001 -1.6727174e-001 -1.2591132e-001  1.3130179e-001  2.0511398e-002  1.3944135e+000  1.2985790e-001 -2.9965461e-001  1.1515899e-001  3.2711665e-001  1.8088796e-001 -3.6067359e-001  3.9966412e-001  4.8745089e-001  6.9849548e-001  1.2092463e-001  6.4702098e-002  3.8862703e-001 -5.8359445e-001  5.5265273e-001  5.9859480e-001  2.7778123e-001  7.4123945e-002  1.1677734e-001  1.2901832e-001 -6.2870225e-001 -2.5128221e-001  1.0328641e+000 -9.5413603e-002  3.8216691e-001  9.1594487e-001  6.8410774e-001  1.1299157e-001  1.1508686e-002  1.1336748e-001  2.2357878e-001 -8.4693151e-002  2.2685082e-001  3.4304918e-001 -3.6766030e-001 -1.1720898e-001 -2.1277815e-002  4.1463671e-001 -5.0632465e-002 -4.0302626e-001 -3.3135833e-001  1.0524577e+000 -4.9379228e-002
 -1.7101408e+000 -4.4579480e-001 -5.1526348e-001 -7.3483747e-001 -3.7956699e-001 -8.2437214e-001 -1.0165273e+000 -2.6306616e-001 -2.2871148e-001 -1.3633657e-001 -2.9852575e-001 -3.7209432e-001  2.0843829e-001  2.0938755e-002 -5.9698191e-002 -2.3512981e-001  1.4255973e-002 -2.3234229e-001  4.4796026e-001 -4.5684484e-001 -8.3174444e-001 -2.2313272e-001  1.1007627e-001 -8.4381136e-001  1.7852675e-001 -9.4487997e-001 -8.1543708e-001 -6.5511131e-001 -7.3059249e-001  2.4170581e-001 -5.5390321e-002 -4.1467154e-001  3.9842455e-001 -6.7749748e-001 -2.8393132e-001  2.3394958e-001  7.5758360e-002 -7.7884781e-001 -2.5291326e-001 -4.4525664e-001 -5.1448248e-001 -5.3631430e-002 -1.1601383e+000  9.1236416e-001 -2.5539538e-001 -2.9009250e-001 -3.0879852e-001 -1.5004564e-001  8.1702741e-001  3.6788879e-001  2.0952920e-001  5.0416604e-001  9.4440762e-002  1.7312094e-001  5.5568819e-001  1.0424516e-001 -1.3911632e-001  3.7787536e-001  4.9528074e-002 -1.0966156e+000  2.2151780e-001 -5.6475850e-001 -1.0844001e+000 -8.4927718e-001 -1.8219126e-001 -6.0412991e-001
 -1.9841024e+000 -6.1185497e-004 -3.1815582e-001  5.9477395e-001  1.3223397e-001 -7.0138226e-001 -1.6507051e-001 -4.2452065e-001 -7.7726905e-002  1.4219079e-001 -1.7276323e-001 -6.3658089e-001  9.3063113e-002 -1.0306535e-001 -3.5260729e-001  3.1401915e-001 -4.1579146e-001 -6.4723905e-001 -5.0286029e-001  2.6101430e-001  3.6528417e-001  3.9301479e-001 -1.0344874e+000  3.2675692e-001 -8.1447268e-002 -5.9408946e-002 -1.9190350e-001 -7.7040494e-003 -3.6459370e-001 -5.1379884e-003  8.1997071e-001  5.0966021e-001 -2.7409702e-001 -5.8873160e-001  1.0965921e-001  1.2694366e+000 -1.0329585e+000 -8.9500546e-001 -8.8711580e-002  3.0591127e-002  1.4730793e-001 -3.9092190e-001  8.5955888e-001 -9.7911373e-001 -3.0500717e-002 -4.2589949e-001 -7.5619058e-001  3.5490836e-001  1.2329772e-001  1.7664399e-001 -9.4904571e-002 -2.8518447e-001 -3.7212734e-001  3.5760498e-001  1.2231288e+000  4.3633288e-001  3.9991985e-001  1.1365409e-001 -2.8587606e-001 -4.3651437e-001 -1.0198227e+000  3.1760493e-002 -1.0397774e-001 -7.2157187e-001 -2.3105954e-002 -2.1065386e-001
 -9.9922114e-001  2.6921994e-001  1.6071412e+000  1.3994385e+000  1.2288206e-001  3.5463228e-001 -3.2743469e-001 -6.8792523e-001  1.8045669e-001  2.3454014e-001  9.4477371e-002 -2.5202324e-001  3.6213777e-001  2.2314868e-001  1.3745568e-001  2.4989797e-001 -6.9543785e-001 -5.8569485e-001 -3.7252686e-001  1.8326357e-001  1.2843858e-001  2.9127578e-002 -1.7666222e-001  2.3962143e-001  2.7173719e-001  1.7956569e-001  3.6548759e-002  3.6289067e-002 -5.7591436e-001  3.3889617e-001  1.0462342e+000  5.3205275e-001  1.0204996e-001 -7.1127546e-002  5.4018133e-001  7.4091527e-001  1.3683089e-001 -2.8836714e-001  6.4795428e-001 -1.4987062e-001 -1.4978140e-001  3.5833882e-001  1.2868470e-001  5.7272218e-001 -3.7067421e-001 -1.6718127e+000  8.9791125e-002 -3.3605214e-001  4.8354696e-002  1.3249418e-002  3.1992319e-001  3.9991326e-001 -2.9837150e-001  1.0182478e-002  4.8935390e-001  2.9706606e-001  6.5186242e-001 -5.4356555e-001 -3.1941319e-001  1.5122645e-001  4.5889371e-001 -4.2344417e-001 -3.4042274e-001  4.0762193e-001 -2.9670779e-001 -5.5070191e-001
 -8.4330712e-001  4.9681863e-001 -8.5999710e-001  5.4426363e-002 -3.3754739e-002  8.5501828e-001 -1.9869217e-001 -6.8019906e-002 -2.5812677e-001 -8.0152273e-002  5.5598598e-001 -1.5150505e-001  1.7279720e-001 -1.4419082e-001  2.4096394e-001 -1.2255779e-001 -2.4842378e-001  4.8712143e-001  3.2474705e-001  2.8436764e-002 -2.2187372e-001 -2.6830322e-001  4.8195344e-001 -6.9279287e-001 -3.5727380e-001  2.8046674e-001  5.9675303e-001  6.8259966e-001  3.6763999e-001  4.3669183e-002  6.9002774e-001  4.4931184e-001  3.6909276e-001  2.0998892e-002  3.0597718e-001  5.0122763e-001  4.6194549e-001  3.1183981e-001  3.2094256e-001  2.2176743e-001  6.6856078e-002 -1.2611527e-001 -7.5418614e-001  4.8267121e-001  4.6267999e-001 -6.6313379e-001 -5.8121969e-001 -6.2003993e-001 -4.2325384e-002 -1.5339102e-001  2.3593821e-001  2.3658422e-001 -1.6347313e-001 -6.6503281e-001 -7.8342356e-001 -1.4681948e-001 -2.2102447e-001 -7.5394047e-001 -1.5061587e-001 -3.0117744e-002  5.1627245e-001 -5.0337934e-001  5.4212678e-001 -1.6431309e+000 -3.5933337e-002 -6.3469753e-001
 -8.3994368e-001  6.6390585e-001 -9.6796064e-001 -4.3095891e-001  5.1231761e-001  7.1841023e-002  5.6082065e-001  1.6870670e-001  7.3221935e-001  2.8225591e-001 -7.0637544e-001 -4.7145766e-002  6.8632872e-001 -1.5098957e-001 -2.2500105e-001 -1.7198078e-001 -3.6174921e-001 -6.3277887e-001  2.1699484e-001 -8.2247447e-001 -2.2696774e-001 -2.2722216e-001 -6.1432845e-001 -2.0700867e-001 -2.7136227e-001 -5.6112947e-001  2.6410242e-002 -1.7849527e-001  3.5592798e-001 -3.8059781e-001 -3.2845385e-002 -1.0069282e-001 -5.2964481e-001 -7.5477096e-001 -2.5458901e-001  1.7129752e-001 -1.0445860e-001 -2.4697110e-002  1.1487950e-001  8.4378942e-001 -1.8029197e-001  3.4479704e-001 -2.1407786e-001 -4.4493212e-001  5.5907642e-001 -5.7137912e-001  7.7468823e-002  6.9948639e-001  6.9728008e-001  4.5894539e-001 -3.4090912e-001  6.6008693e-001 -1.3888091e-001 -1.1866243e-001 -6.6685447e-001 -5.6862610e-001  3.6633777e-001  1.3157223e-001 -2.4389509e-001  4.6456349e-001 -5.7661476e-001 -2.2478740e-001  2.1263894e-001  1.1622520e-001  3.2622413e-002  2.6297263e-001
 -5.3294851e-001 -1.4000034e-001 -1.2799881e-001  5.4144517e-001 -4.9858282e-001  1.4811939e+000 -3.7573511e-001 -6.1154836e-001  4.0351196e-001 -3.4402333e-001  1.9167318e-001  6.6163899e-001  4.4852839e-001  1.5319345e-001 -4.1182299e-001 -5.8124654e-001  2.7441504e-001 -8.9960054e-001  4.0016040e-001 -1.9681064e-001 -3.3675190e-001 -3.0761961e-001 -6.2751850e-001 -6.2444005e-001 -6.9969833e-002  6.7084852e-002 -5.6411453e-001 -8.5689158e-001 -2.6713950e-001 -8.4285118e-001  1.2278013e-001 -7.2801662e-001 -8.4846738e-001 -4.4729653e-001 -6.6500599e-001  5.2202545e-002 -6.5283255e-001  1.1838778e-001 -7.0619029e-001 -3.0671045e-001 -6.3702934e-001  2.3007750e-001 -4.2055813e-001 -1.2678216e-001 -1.5664572e-002  3.4886266e-001 -2.6189160e-001  7.7532252e-001 -4.5208167e-001  4.0525821e-001 -1.6271146e+000 -7.9352425e-001 -2.9856471e-001 -2.7658737e-001  6.9727420e-001 -3.8907756e-001 -7.4264289e-001  4.3018838e-001 -2.7130427e-001 -3.3505852e-001 -1.0824525e+000 -4.6708274e-001  1.6723378e+000  1.9877593e-001 -3.5727500e-001 -6.5128701e-001
  5.9457323e-001 -2.7517261e-001  7.8582684e-001  1.7245486e+000  3.4669594e-001  7.0438925e-001  3.1909879e-001 -3.8990135e-001  5.5089532e-001  3.4364590e-001  4.5250063e-001  6.7878271e-001  5.0688925e-001  5.7614197e-001 -3.2398410e-001  1.1777703e-001  2.2861856e-001  7.2967338e-002 -2.1174733e-001 -3.9632809e-001  7.9872296e-003  1.6517349e-001  3.2086844e-001  7.6002522e-001 -2.0490082e-003  8.2601353e-001 -5.5386093e-002 -4.1724087e-001 -3.4352899e-001 -6.1688003e-002  1.0817277e+000  6.6101161e-002  1.1389342e+000  7.5806613e-001 -1.4388692e-001  5.7151098e-001 -2.5439152e-001 -1.4403679e-001 -1.3385302e+000 -8.7174818e-002  6.1485909e-001 -7.7112371e-001  8.4830295e-001 -4.0922635e-001 -2.2242180e-001  9.5737890e-001 -2.1153412e-001 -1.1451423e-001 -5.6807453e-001 -1.1769589e-001 -3.0548209e-001 -2.4319002e-001 -2.5229245e-001  2.9887969e-001  6.5154708e-001 -5.7792813e-002 -1.1340027e-001  8.1229091e-001  1.7958572e-001  4.8742275e-001  1.6836480e-001  2.5733726e-001  7.1594263e-001 -9.4266721e-002  6.3286188e-001  1.3352924e+000
 -2.8475603e-001 -2.1050563e-001  3.6832854e-001  2.8084241e+000  5.7763617e-001  1.9915570e-001  1.7652177e-001 -5.7846003e-001  3.5997457e-001  7.8853869e-002 -5.1143639e-001  3.4328804e-001  3.3607026e-001  5.4269546e-001  3.9031153e-001  3.6306617e-001 -3.9208559e-001 -7.6772906e-001  2.7017013e-001 -1.9601435e-001 -3.0926965e-001 -2.0633272e-001  6.6878277e-001 -1.1495466e-001  6.5354054e-002  1.0243990e-001 -2.7524373e-001  4.9835739e-002 -4.4921065e-001 -5.9571057e-001  4.9605756e-001  7.9621853e-001  1.2039121e+000  7.7237327e-001  5.9422105e-001  3.4396014e-001 -1.4968340e-001 -2.3253303e-001  4.2776914e-002  2.3643506e-001 -1.2079678e-001 -3.3181422e-001 -3.8936396e-001  2.1622043e-001 -4.8936145e-001  2.4159488e+000 -1.4344920e-001  6.8907877e-001 -6.5270204e-001 -3.4396636e-001  3.6572790e-001  3.4399507e-001  2.6923011e-001  7.2475088e-001  9.6139707e-001  9.7011689e-001  6.3783824e-001  3.2580183e-001  1.9837468e-001 -4.9185859e-002  1.2920677e+000  3.7783052e-001  1.1177559e+000  6.6628624e-001  7.9366588e-001  7.9604918e-001
  2.2262653e-001 -6.2868130e-001 -2.1769336e+000  4.8253587e-001 -4.3239101e-001 -6.5265500e-001 -4.4578619e-001 -1.4660941e+000  2.8047158e-001 -5.4164110e-001 -2.3741431e-001  2.6055828e-001 -3.6646219e-002 -2.5851909e-002 -8.7580244e-001 -3.5880727e-001 -3.3888084e-001  3.0438071e-001  7.2450833e-001  6.4969903e-001  6.7935182e-001 -7.4533874e-002  7.2132281e-002  1.6735567e-001 -1.2804649e-001  8.0267518e-001  2.3876342e-001  9.8190491e-001  8.8918291e-002 -2.3661075e-001 -2.7468864e-001 -3.9110999e-001  6.1736680e-001 -9.4817660e-002  1.3261268e-001  2.3339404e-002 -7.7540638e-001  3.6342610e-001  7.4611776e-001  2.8887410e-001 -2.2235932e-001 -3.3849859e-001 -7.0506344e-001  5.9759220e-001  3.8038178e-001  1.0090145e+000 -6.6234847e-002  1.2079124e+000  9.5281721e-001 -1.4491429e-001  3.0125341e-001 -2.8231063e-001 -1.8765502e-001 -1.9578085e-001  4.2894621e-001  6.7838786e-001 -3.9447290e-001 -3.2622778e-001 -6.2543965e-001 -8.8087782e-001 -3.9962837e-001 -4.6807140e-001 -6.2592413e-001 -5.5221529e-001 -4.7496427e-001  9.3984444e-001
 -2.1951964e-001  1.0902175e+000  5.2007951e-001 -1.0326012e+000 -6.0474510e-002 -8.3216295e-001 -6.4017513e-001 -4.0686361e-001  1.6424534e-001 -2.0790890e-001 -2.2488896e-001  9.0087867e-001  1.8554619e-001  5.5799313e-003 -6.7561666e-001 -1.2504568e-001  2.8352733e-001 -1.5464545e-001  9.0299896e-001 -4.4517732e-001  3.2159091e-001 -1.3428790e-001 -1.2011538e+000 -6.6638010e-002  2.2097689e-001  2.5116270e-002 -2.1984251e-002 -1.1054325e-001 -2.9738455e-001  2.6609216e-001  3.6583090e-002 -8.1473933e-002 -2.5047723e-001 -4.9079897e-001  7.0354568e-002  4.4765534e-001 -2.6631711e-001  1.2063251e-001 -5.2571374e-002  4.7037677e-001  4.6423413e-001  2.8509454e-001  2.9500625e-001 -7.5750177e-001  5.3089691e-002 -6.1457423e-001 -4.8395122e-001  4.0488874e-001  1.8877646e-001  7.3114457e-001  4.9231409e-001 -3.3936251e-001 -6.6653300e-002  5.9619090e-002  5.2094757e-002  1.3070785e-001 -3.9433156e-001  5.5809635e-003 -4.5983968e-001 -2.2412578e-001 -2.8961446e-001 -1.5411958e-001  3.9569810e-001 -4.0056969e-001 -8.8534430e-002 -2.4631234e-001
  2.4620662e-001 -3.9746577e-002  7.6276589e-001 -3.7550993e-001  1.4927712e-001 -5.5609532e-001  2.5830092e-001 -8.9749788e-002 -4.5056792e-002  1.6817456e-004  1.1542769e-001 -4.9162565e-001  5.7957165e-002  2.3417724e-001 -9.5263041e-002  1.0360126e-001 -3.5132032e-001  2.8966468e-001  2.1376126e-001 -2.5328601e-001  4.6196122e-001 -2.5952947e-001  5.5276678e-001  7.7987182e-002  6.3181777e-001  4.4029822e-001  7.2595632e-001  7.0007179e-001  9.6436721e-001  1.6349604e-002  2.3002261e-001  2.5477150e-001  4.5841969e-001  1.4568600e-001  2.4096210e-001  4.1111905e-002  3.1447634e-001  1.7004036e-001  5.1525887e-001  1.0788315e+000 -1.9166995e-001  5.3452429e-001  1.6985586e-002  6.5746302e-001  5.6054943e-001  2.5994605e-001 -2.8476852e-001 -1.2417353e-001  1.4378831e-001 -5.2553869e-001  6.6398845e-001 -2.7715603e-001  1.4079631e-001 -2.6908409e-001 -6.6186234e-001  4.6370284e-001 -1.7635154e-001  5.8544494e-002 -3.1846794e-001  3.8975649e-001  3.0233486e-001  3.9866207e-001  7.3267464e-001 -2.2132534e-001  4.3508705e-001 -1.0552546e+000
  5.4191613e-001 -4.4750662e-002  1.1889176e+000  4.9413374e-001  1.8830155e-001  6.0054675e-001  9.0662055e-001  4.6991727e-001 -3.3408121e-001  1.3650542e-001  8.1227307e-001 -1.2963064e+000 -4.9220505e-001 -1.2398746e-001  4.8906812e-001  6.7847134e-001  9.1517496e-001  5.6546225e-001  1.2313868e-001  1.8187139e-001  8.3176461e-001  3.9985557e-001  2.8975330e-001  6.9626881e-001  7.3805368e-001  5.3685495e-001  1.1957563e+000  1.5048918e+000  1.1943682e+000  3.2276672e-001  3.8516788e-001  6.1327098e-001  1.0674850e+000  1.5010690e+000  5.3733545e-001  5.1382900e-001  5.5457696e-001  1.5312988e+000  1.9971371e+000  8.8351078e-001 -1.8435424e-001  9.5431100e-001  1.4705663e+000  1.4781908e+000  2.7607859e-001  1.8363475e-001  7.1040481e-002 -9.0500967e-002 -4.5009021e-001  7.2943512e-002  5.2632977e-001  1.8283136e-001  1.5555904e-001 -7.7456509e-003 -3.8640436e-001  3.7683713e-001  3.5516023e-001 -2.6008487e-001  5.1610527e-001  1.3034554e+000  1.1183456e+000  1.0972320e+000 -2.7366593e-001  2.6619224e-001  3.6837955e-001 -5.8144858e-001
  3.4896646e-001 -1.9134140e-001 -1.5833521e-001  2.4535760e-001 -2.0567205e-002  2.6715511e-001 -8.0014529e-002 -7.8252827e-002  2.0426371e-001 -2.1847382e-001  4.0590146e-001  1.3463650e-002  2.3186089e-001  1.1203340e-001 -9.9437351e-002 -6.1213238e-001  5.7203070e-001  9.1388771e-001  1.0226621e-001  9.0185121e-001  1.2114908e+000  1.3820267e-001  1.2234405e+000  2.1123096e-001  3.6476142e-002 -3.1059558e-001  6.6327346e-001  2.1834298e-001  5.1286355e-001  1.6844377e-001 -8.2513667e-003  1.7948438e-001  2.9048841e-001 -5.9518142e-002  2.2754855e-001 -1.7473554e-001  5.8464935e-001  3.1942391e-001  5.7730138e-001  5.3156426e-002 -2.5763879e-001  4.2461714e-001  7.0464410e-001  1.4527378e+000  4.3346009e-001  9.2499184e-002  7.4833797e-001  2.2414907e-001  3.0031884e-001  6.5614421e-002 -7.2265021e-002  2.5317205e-001 -2.0570406e-001 -5.8023509e-003 -1.2540812e-001 -1.0260012e-001 -4.2300535e-003 -1.1356221e-001 -1.7720031e-001  1.8147880e-001 -4.5267364e-001  3.5764543e-002  5.8067267e-001  5.4023089e-001  9.3733580e-001  1.8888400e-001
 -6.1515168e-001  4.3712221e-001 -2.7134872e-001 -2.5011376e-001  7.9961266e-001 -1.0537623e+000 -3.8377250e-001  8.3428915e-001  6.6353035e-001  3.8525053e-001 -1.9169310e-001  2.1134771e-001  6.2403067e-001  1.2525147e-001 -2.7698013e-002 -1.7414585e-001  1.2254103e+000  1.5097416e-001 -6.7306353e-002  1.3289531e+000  1.1268784e+000  2.3383255e-001 -2.0366355e-001 -6.0992267e-001  5.1072288e-002  2.0321828e-001 -2.4409413e-001 -1.3409395e+000 -1.1907103e+000  5.9125200e-001  1.1307794e-001  7.9156993e-001 -6.6103614e-001 -1.9560226e-001  6.3354179e-001  2.1348489e-001  8.5569994e-001 -6.6389228e-001 -2.3008913e-001 -4.0365749e-001 -5.1856072e-001  2.5428141e-001 -1.3043487e+000 -2.5226432e-001  3.0632619e-001 -5.5775888e-001  1.0918047e+000 -2.3173785e-001  1.1333265e+000  4.0584922e-001  3.4543597e-001  7.0771535e-001  7.8700362e-002  4.2026299e-001  5.6440600e-001 -1.3011832e-001  1.3366087e-001 -3.8401904e-002 -6.0255432e-002 -6.6042745e-001 -1.6539331e+000 -7.8130842e-002  1.4478312e-001  9.0521174e-002 -1.1479878e-001  1.4352477e-001
 -6.9763615e-002 -2.4486377e-001 -2.5568519e-001 -5.8918061e-001  2.2600749e-001 -9.6188304e-001 -2.8740665e-001  9.9888764e-001  2.7002197e-001  9.4227992e-001 -2.4492865e-002  5.5795227e-001  1.9003337e-001 -4.2496175e-001 -1.7499282e-001 -2.2947339e-001  6.6695087e-001  1.9651999e-001 -6.7061298e-001  6.1466475e-001  3.6461603e-001  7.3183784e-002 -2.2266652e-001 -2.9231740e-002  1.4025669e-001 -5.9083434e-002 -1.0435829e-001 -3.7659797e-001 -1.1284321e+000  7.5793103e-001 -1.5396457e-001  8.2240557e-001 -1.5906964e+000 -1.4868703e+000  1.5839591e-001  1.8546660e-001  2.9367084e-001 -6.8508048e-001 -6.7754111e-001 -4.3488272e-001 -1.4532149e-001 -8.0601367e-002 -2.7202699e-002 -1.2084286e-001  5.3391018e-002 -3.8830601e-001  3.5065142e-001 -1.0391172e+000  6.9351390e-001 -2.1343423e-001 -2.5978478e-001  1.3832093e-001  1.6650532e-001  5.4225520e-001  4.9809071e-002 -1.7608315e-001  1.4811068e-001 -8.5003735e-002  1.8155623e-001 -9.4714726e-001 -1.3129956e+000 -6.2245934e-001 -3.1525736e-002 -1.1276817e+000 -1.1712931e-001 -1.1726459e+000
  7.1963219e-001 -1.1137173e+000  1.9508686e-001 -2.3204789e-001 -3.0235462e-001 -1.2198977e-001  6.5684824e-002  7.1680497e-001 -5.4683645e-001  4.1574560e-001 -4.8081025e-001 -6.6820449e-001 -2.8052172e-001 -3.8668923e-001  1.1688989e-001 -1.7651356e-001  2.9366602e-001 -5.6745720e-001 -5.0194463e-001 -5.9306542e-001 -3.4179260e-001 -2.0419254e-001 -2.9047916e-001  9.1051306e-001  2.2765102e-001  1.4080881e-001  2.4197994e-001  8.0804592e-001  3.9437244e-001 -2.6647139e-001  6.7314525e-002  6.5614364e-001 -4.9661292e-001 -5.5865218e-001  8.1471843e-002  1.9353718e-001 -1.1073317e+000  1.3468949e+000  1.3973794e+000  6.5215039e-001 -2.0432323e-001  1.3294319e-002  2.8108663e-001  1.2293311e-002  5.4899580e-002  3.6743165e-001 -5.5180872e-001  3.3654660e-001  1.5279922e-001  3.6978071e-001 -5.5144715e-001 -3.6639081e-001  7.3336266e-002 -8.9635939e-002 -5.5903941e-001  3.8576025e-002 -4.0326358e-001 -5.0932770e-001  2.0302952e-001 -2.7109226e-001  7.3180032e-001 -1.7976445e-001  5.9613148e-001 -4.7244190e-001 -6.0100500e-001 -9.2153562e-001
  2.8904860e-001  4.1143113e-001 -9.6168299e-003  1.5285295e-001 -4.2727910e-001  3.2317156e-001  4.2394031e-001 -3.4884294e-001 -5.8946265e-001 -5.1109172e-001  2.9303445e-001 -9.9899908e-001 -2.0633417e-001  3.5573018e-001 -1.5171204e-001 -4.4215951e-001 -6.4921833e-001  3.9423064e-002  1.5336355e-001 -6.8468482e-002  2.1181220e-001  3.7307018e-001  6.5404381e-001 -9.8501883e-002  2.7917490e-001  3.5048620e-001  7.1256935e-001  1.3658389e+000  1.5172835e+000 -1.3577867e-001 -6.4069703e-002  9.0436028e-002 -6.0417172e-001 -7.0801029e-001  1.7067955e-001 -1.3689413e-001 -5.8021520e-001  1.3843563e+000  1.2797004e+000  2.6413819e-001  2.2711921e-002  4.0522681e-001  6.9412360e-001  3.3567985e-001  3.2741800e-001 -3.5075181e-001  1.1981258e-001  8.5538772e-001  4.2485780e-001  4.7938820e-002 -7.1876951e-001 -8.6714551e-001 -1.9297401e-001 -1.0090422e-001 -4.9939751e-001  1.7182697e-001 -5.2886923e-001 -6.1564119e-001  3.9832189e-001 -1.9675753e-001 -9.3282570e-001  1.5179627e-001  3.3925392e-001  1.5037073e-001 -1.2582793e+000  5.4695188e-001
  1.6060612e-001 -7.6104848e-002 -7.8238089e-001  6.2555014e-001 -5.1947172e-002  4.3660392e-001  6.1119675e-001  7.8435417e-003  2.3619379e-002 -2.9858895e-001  3.4884704e-001  9.8734335e-002 -2.4871271e-002 -1.1475357e-001  1.8496195e-001  6.1474089e-001  8.2049368e-001  1.9416526e-002 -5.7568343e-001  6.8931512e-002 -5.1539666e-001 -9.2961800e-002  1.4135749e-001 -3.7682690e-001  2.9971088e-001 -3.0649222e-001 -3.6776338e-002  3.9068256e-001  8.5940406e-001 -4.4527315e-001  7.9243990e-002  1.3581133e-001 -1.0466887e-001 -5.4205481e-002 -4.5445845e-002 -9.9798945e-002 -2.1637636e-001  4.2526793e-001  4.0110983e-001  1.7619271e-001 -3.2266812e-002  2.9053990e-001 -7.1091065e-001 -6.5623479e-001  4.7893432e-002  5.3731590e-001  1.4929975e-001 -3.0577397e-001 -3.6608020e-001  1.5597551e-001 -4.9998287e-002 -2.1006114e-001 -5.0750546e-001 -1.9090370e-001 -5.8320678e-001 -3.7243994e-001 -3.2051788e-001  1.5153755e-001  2.7692836e-001  5.3974871e-001  3.8151559e-001  3.0161907e-001  6.7650411e-001  1.4428829e-001 -7.8313268e-001 -3.0212395e-001
  1.5043718e+000 -6.8271021e-002 -4.1358480e-001 -2.7570150e-001  1.4921612e-001 -6.6150445e-002  2.0064712e-001  8.1589500e-001  5.7381376e-001  4.3685930e-001  5.6482612e-001  2.7970648e-001 -3.9611896e-001  3.3482364e-001  1.0411758e+000  6.2343719e-001  1.5791870e+000  8.2842903e-001  3.1018756e-001  8.2253922e-001  6.5248330e-001  7.5842224e-001  3.9745577e-001  2.9232562e-001  4.9504265e-001  3.6794483e-001  1.2933105e-001 -1.8188113e-001  9.5030963e-001 -1.3989163e-001  3.2130609e-001  3.0532567e-001 -2.7692764e-001 -5.8726083e-002  1.5060014e-001 -3.8450841e-001 -5.0196900e-002  6.5573145e-001  9.8233369e-002  1.6887761e-001  1.0196502e-001  2.3130240e-001  7.3873016e-002  1.3791822e-001 -7.3051378e-003 -4.4023038e-001  8.4356251e-001 -5.8851892e-001  2.0712427e-001  6.3376634e-001  3.8314208e-001  5.9854948e-001 -5.8841231e-001  3.9594483e-002 -5.1093859e-001 -3.0737989e-001  7.6463796e-002  3.2275609e-001  4.9255864e-001  5.8343187e-001 -4.8696666e-001  6.5762278e-001  3.0829565e-001  6.9483247e-001  3.8687940e-002  4.3437668e-002
  1.3299647e+000  2.9960175e-001  2.5320660e-001 -1.0842902e+000  5.7678962e-001  1.2347230e+000  1.3185591e-001  1.2832819e+000  5.1451628e-001  1.3993991e-001  1.5531472e-001  7.0655315e-001 -1.5463523e-001  8.1792749e-002  1.2342811e+000  9.8390259e-001  1.3869181e+000  5.0285107e-001  1.8317808e-001  7.1675289e-001  6.1490898e-001  7.9391804e-001  1.1303121e+000 -8.4252812e-002  4.3851006e-001 -1.8068583e-001  2.2064550e-001 -2.8552230e-001  1.4610012e-001  9.1157316e-002 -3.0738383e-001  1.7987819e-001  1.0953939e-001  3.4404906e-001 -2.6936149e-001 -8.9453122e-001  3.7628362e-001  3.1026442e-001 -3.3376236e-002  5.7991944e-001  4.1599475e-001  3.7801852e-002  3.6611259e-001  5.4892516e-001 -3.5690829e-001  4.1094086e-002 -9.0848657e-002 -6.5029634e-001 -7.3361717e-001  2.8645621e-001  2.8239922e-001  2.6950371e-001  1.4826282e-001  1.3991593e-002 -5.9058024e-001 -6.3405454e-001 -5.2886436e-001  3.2284405e-001  7.1676952e-001  5.8148671e-001  3.8609444e-002  1.2900941e-001 -2.8934323e-001  4.6709746e-002 -1.9726856e-001  3.7702586e-001
  1.6079004e+000 -3.0335116e-002  7.9570577e-002 -1.2756904e+000  7.5784073e-001  1.5068167e+000  5.1811960e-001  7.6460607e-001  1.8817505e-001  1.6382960e-001  3.5251297e-001  6.7498279e-002 -1.7037173e-002 -3.5076067e-002  9.6663308e-001  4.8694375e-001  5.9482835e-001  6.6721737e-001  3.5211790e-001  5.8193301e-001  8.9371186e-001  3.6352171e-001  7.1275795e-001  1.1499845e-001  5.8993537e-001  5.0137875e-001  1.0741327e+000  1.1024185e+000  1.1012634e+000  9.6724278e-002 -7.6379396e-001 -4.3576667e-001 -4.1606369e-001  1.8686931e-001 -3.8349792e-001 -1.1946001e+000 -1.4532346e-001  7.9846778e-001  5.5644802e-001  1.0435059e+000  3.8156640e-001  3.1396946e-001  2.8943607e-001  3.2721128e-001  1.2384594e-001  1.5385506e-001 -3.1017283e-001  7.8059752e-002 -1.6785308e-001  8.9600834e-002 -8.9351610e-002  3.8990453e-001 -2.3210577e-001 -9.3828058e-002 -1.1599144e+000 -6.2773609e-001 -2.9526008e-001  2.8578940e-001  2.7622511e-002  7.5966457e-001  3.9517060e-002  7.9489231e-001 -1.1927370e+000  4.5354154e-001  1.0702607e-001 -3.3072900e-001
 -9.0716003e-001  1.2872448e-001 -8.5046947e-002 -1.6441795e+000  6.1661077e-001  1.4811995e+000  8.4497980e-001  7.6343421e-001  2.9561475e-001 -5.4949677e-001  7.2307356e-001  8.2999043e-001  2.0491530e-001  1.2802910e-001  3.8728771e-001  7.9926655e-001  9.1887699e-001  2.1857704e-001 -2.0998474e-002  2.5486571e-002  3.1501048e-001  3.0996947e-001  1.1063589e-002  3.9552869e-001  7.3884428e-001  2.1876517e-001  7.5764164e-001  8.4281360e-001  1.0457903e+000  2.2085718e-001 -1.3644758e+000 -5.6218205e-001  2.5040742e-001 -1.2427942e-002 -5.2650927e-001 -8.5241528e-001 -1.1151574e-001  5.5940119e-001  3.0156833e-001  1.0785247e+000 -7.9363085e-002  5.0081100e-002  1.3562343e-001 -1.6534750e-001 -5.3981586e-001 -6.7594941e-001 -7.9829494e-001 -3.1854603e-002  2.6606960e-001  2.5682915e-001 -2.2286392e-002 -3.0058535e-001 -2.7090379e-001 -6.3126250e-001 -1.1856282e+000 -2.4206088e-001 -4.3908493e-001  5.1736380e-002  2.8020456e-001  4.9071261e-001  3.1714074e-001  1.3131060e+000 -1.4702301e+000 -5.2688033e-001  4.6099717e-001 -5.3575507e-001
  9.7309591e-001  8.3672358e-001  4.0517517e-001  1.7504948e-001  9.6638060e-001  1.3959357e+000  1.6642919e+000  5.4186634e-001  1.6150586e-001  5.2924202e-001  3.2546401e-001 -4.9215168e-001  2.0570822e-001  5.7910102e-002  4.5114903e-001  5.0378559e-001  5.7106003e-001  2.7793599e-001 -5.3923679e-001  4.7164236e-001  5.7098884e-001  7.4722092e-001  1.1496667e+000  1.0986337e+000  9.8745651e-001  1.8827861e-001  1.1167591e+000  6.3223261e-001  7.1611993e-001  3.3673528e-001 -5.6806510e-001 -1.8087919e-001 -3.1245373e-001  1.4190205e-001  3.6136857e-002 -1.2052745e-002  3.9514285e-001  1.5841246e-001  1.0331354e-001  1.2459058e+000  1.0885975e+000  6.1288275e-001  9.8165708e-001 -1.3579980e-001  1.8276349e-001 -8.2908218e-001 -3.8440917e-001 -8.9790005e-001 -2.4869631e-001  8.9931457e-001  2.0993161e-001  1.5361997e-001 -2.4511198e-001  2.1620874e-002 -6.6881761e-001 -1.8167218e-001  6.5069161e-001  3.2438607e-001  3.1855895e-001  1.5995331e+000 -1.5434692e-001  1.6708125e+000 -4.4963822e-001 -3.3283525e-001  2.1872395e-001  1.2993460e+000
  7.2225931e-001 -9.8000740e-001 -9.1092913e-001  3.7186199e-001  2.1029724e-001 -4.1737003e-001  1.0224190e+000  6.9007697e-001  3.3380703e-001  8.6952951e-001  2.0266068e-001 -2.2545421e-001 -5.8309748e-001 -3.9490684e-001  6.0771360e-002  2.6928011e-002  7.3350912e-001  2.0640534e-001 -2.6432994e-001  5.3500366e-001  1.2105071e+000  1.0371675e+000  8.6343279e-001  9.3466411e-001  9.0801987e-001 -4.6211474e-002 -4.2819030e-001  8.5714969e-002  5.4365432e-001  4.5795000e-003 -1.2406009e-001  3.4741440e-002 -1.6033903e-002  5.5755243e-001 -2.4281533e-001 -6.3254708e-001 -1.7474543e-001 -1.1612995e-001 -3.0959502e-001 -2.8888770e-001  4.5571031e-001  1.8378366e-001  7.3260001e-001  1.7244885e-001  3.7917092e-001  3.2590402e-001  1.8290784e-001 -3.3640563e-001 -1.3210128e-001  3.0152458e-001 -3.7956526e-001 -4.8442742e-001 -2.7709063e-001 -3.2302897e-001 -2.2967381e-001 -1.3842204e-001  6.0852102e-001  5.3948979e-001  4.0708966e-001  8.6238456e-001 -5.3371150e-001  1.0904297e+000  1.1664838e+000 -3.1052970e-001 -3.0207155e-001 -6.8238381e-002
  4.6504548e-001 -8.7178607e-001  4.3060290e-001  5.7328161e-001 -5.0574184e-001 -4.5866246e-002  9.9325034e-001  6.7146680e-001 -1.2832007e-001  8.3230752e-001  2.6260941e-001 -5.0845603e-001 -4.6115928e-001  1.1968722e-001 -1.0103872e-001 -4.2252121e-001  1.7309151e-001  2.1354441e-002  4.0588816e-001  1.3063606e+000  1.2365164e+000  1.1410455e-001  3.0996922e-001  4.0732850e-001  5.1418189e-002 -5.4811304e-001  8.1952840e-001  2.3861845e-001  6.5744942e-001 -3.7672052e-001  8.5548776e-001 -1.9216256e-001  6.1036304e-002  3.1005006e-001 -1.9845486e-001  5.2787832e-001 -8.8448997e-001 -1.3352903e-001  3.6668669e-002 -1.2570769e-001 -5.4815503e-001  6.3087403e-002  8.6482105e-002  2.7733072e-003  3.7999231e-001  1.1058907e+000  6.1558561e-001  7.8945976e-001 -4.0180102e-001  4.7356739e-001 -8.4510979e-001 -6.6750559e-001  6.6778442e-001  1.4198049e-001  8.5449857e-001 -1.4515974e-002  3.8174147e-001  6.9875808e-001 -9.6708246e-002  4.4513227e-001 -7.2330799e-003  2.1997566e-001  1.7946048e+000  2.9383980e-001  7.9545065e-001  1.6790666e-001
  7.5439750e-001 -7.4589488e-001 -5.8190029e-001  4.6333243e-001 -9.4554371e-001  1.4831395e-001  7.5998864e-001  1.6156157e-001 -4.4879706e-001  2.4105594e-001  8.2921613e-001  4.1154281e-001 -3.4488008e-001  1.7063542e-001 -2.9573565e-001 -4.9010622e-001 -3.9908850e-001  6.3624025e-001  6.2275258e-001  9.5992399e-001  8.4592402e-001  3.5838825e-002 -5.9901021e-001  3.5216499e-001  2.7927441e-001  1.1487419e-002  4.2672370e-001  3.0905065e-001  4.3747538e-001 -1.3885555e-001  1.0330894e+000  9.7115993e-002  8.5133852e-001  5.3921899e-001  1.5412043e-001  4.7213853e-001 -8.1399756e-001  4.0161496e-001  6.2480281e-001 -3.6613048e-001  1.1311232e-001  1.7820493e-001  2.4870589e-001 -2.0879017e-001  3.5606171e-001  7.4560923e-002  7.1026754e-001  1.2473123e+000 -1.8735090e-001 -2.8012414e-001 -7.9644693e-001 -6.9456599e-001  5.3042958e-001  5.4912669e-001  3.6896476e-002  3.2533681e-001  2.9714330e-001  5.8003746e-001  2.2449772e-001 -4.9948319e-002  8.7698825e-001 -3.5880679e-001  8.0377954e-001 -3.6209953e-001 -8.8626635e-001 -1.7149907e-002
  1.6309351e+000 -7.1360324e-001 -1.2347619e+000  7.9347606e-002 -5.8137246e-001  5.5653676e-001 -4.6620846e-001 -6.4380115e-002 -3.3898381e-001 -3.4094485e-001  1.0785356e+000  8.1095691e-001  9.2363703e-002  3.2977470e-001 -1.1228802e-001 -3.7533953e-001 -2.1731902e-001  5.6186669e-001  1.5315141e+000  1.2805995e+000  1.3649298e+000  8.2461946e-001 -4.3438702e-001  2.2325486e-001 -1.6158842e-001 -5.1814719e-002  5.9883716e-001  1.3075068e+000  1.0390271e+000 -2.7910771e-001  7.1047567e-001  6.2735641e-001  4.6539008e-001  1.0430215e+000  6.5583658e-002  3.6031812e-001 -7.2595788e-001  8.7060429e-001  1.5621767e+000 -2.5535633e-001 -4.8239175e-001 -6.0139360e-001  2.4060467e-001  6.0576611e-002  1.4793794e-001  1.1174676e+000  1.3717139e-002  1.7241523e+000  2.3433470e-001 -6.3615374e-001 -4.9922477e-001 -2.5490652e-001 -4.7548292e-004  4.3389615e-001 -2.4652182e-001  4.0331111e-001 -6.5978497e-001  5.1326227e-001  4.1362931e-001 -4.4576126e-001  7.8504300e-001 -2.5926039e-002  7.3563877e-001 -1.3305563e-001 -3.1391983e-002 -9.5665776e-001
 -1.4751047e-001 -3.6337106e-001  1.1226826e+000 -6.9380368e-001  8.3470639e-002 -2.1085169e-001  4.2547976e-001  9.9523256e-002 -5.4191817e-001  2.6732733e-002 -1.9303136e-001 -7.3482678e-001  9.8662571e-003 -2.5525566e-002 -9.9147475e-002 -1.4985694e-001 -1.3827708e-001 -2.3349817e-001  6.5036953e-001  6.0522132e-002  6.6050728e-001  1.0478222e-001  4.8711049e-001  3.4773461e-001  6.7200850e-001  5.5972933e-001  6.6056852e-001  4.9031979e-001  1.1038226e+000  2.9672093e-001 -1.4373773e-001  2.1833517e-001  8.1552170e-001  1.0243577e-001  4.3047157e-002  3.1463054e-002  4.5248834e-001  9.4141452e-001  7.6295549e-001  5.3124300e-001  1.9316703e-001  1.3170858e-001  1.6690990e-001  3.2218045e-001 -1.3515835e-001  7.3530754e-001 -3.4542936e-001  1.0259623e+000  8.0658842e-002  3.8995097e-001  1.1218716e-001  1.3187780e-001 -2.5664872e-001  3.9582930e-001 -4.5520953e-001 -3.0547022e-001 -3.1157052e-001  5.9294375e-001  6.2227216e-001  4.9510605e-002  5.2821491e-001  5.3491515e-001 -1.6278277e-001  1.0767748e+000 -1.4669658e-001 -4.7903705e-001
  1.7630790e+000 -2.4613032e-001 -1.9368891e-001 -1.2340009e+000  6.4867259e-001 -6.2499529e-001 -3.3131811e-001  7.9001682e-001 -4.9361116e-001  2.1086535e-001 -4.8222330e-001  1.2063851e-001 -1.5074928e-001 -1.1278814e-001  9.6266865e-002  3.2405488e-001  5.8830233e-001 -2.0607067e-001 -3.7292358e-001 -3.6391544e-001 -5.5425305e-001  4.1087821e-002  8.7109734e-001 -7.2795345e-001  4.2609076e-001  8.9058068e-002 -3.8209407e-001 -5.1124515e-001 -2.5613183e-001  7.3786948e-001 -3.8672891e-001  2.2089114e-002  5.8301681e-001 -1.2092293e-001  1.4356417e-001 -2.9431444e-001  5.2854974e-001 -1.2957228e+000 -1.1806581e+000 -4.8582239e-001 -3.1495525e-002  3.2956642e-001 -3.1242281e-001  2.0963967e-001 -5.9018567e-003 -2.3478347e-001 -2.5041185e-002  3.1373833e-001 -1.1937287e-001  1.7344084e-001 -1.7106010e-001 -2.4205994e-001 -9.3732209e-002  2.9940002e-001 -2.5060821e-002 -8.5403032e-001  3.0566481e-001  3.1695085e-001  5.9211417e-001 -1.8898361e-001 -1.7859297e-001  9.0406046e-001 -1.3542808e+000 -7.1123316e-002 -7.3581545e-001 -1.5944673e+000
  4.2797078e-001  5.9388535e-001 -1.1384938e+000 -1.2207545e+000  4.4615141e-001 -9.0255298e-001  2.1724737e-001  7.0260096e-001 -2.2899883e-001  3.6654601e-001 -7.6245550e-001  4.7045555e-001 -3.4615770e-002  4.0739752e-001  3.3697156e-001  2.3758596e-001  6.0220132e-001  2.9715297e-001 -9.5460562e-001 -2.6235283e-002 -1.1686381e+000  2.1559170e-001 -4.9655655e-001 -1.3873476e+000  2.3211143e-001 -5.1983888e-001  1.1325937e-001  1.1946556e-001  2.2056961e-001  9.6593433e-001 -1.1797463e+000 -4.5857640e-001 -5.7030445e-001 -1.4381194e+000  4.1117938e-001 -8.0191218e-001  4.2203405e-001  2.0109640e-001 -4.1811621e-001 -2.9035791e-001 -3.4160593e-001 -3.4624085e-001 -6.2083678e-001  1.2489839e-001  4.1459355e-002 -7.7210199e-001 -5.0697352e-001 -3.1307877e-001 -4.2235105e-001  3.6736866e-002  1.9947373e-001 -2.8078042e-001 -1.1890029e-001  8.1030544e-002  3.7406958e-002 -5.4141659e-001  6.1658951e-001  2.5062298e-001  7.6659655e-001  2.4294388e-001 -1.2983337e+000  5.1404259e-001 -1.6259728e+000  1.3555197e-001 -7.3741310e-001 -5.2310440e-001
  1.9952209e-001  6.2289126e-003 -3.7088583e-001 -3.6805174e-001 -5.5637150e-001 -1.0576700e+000  1.9323245e-001  4.0062939e-001 -5.3124981e-001  1.4393946e-001 -5.9424991e-001 -5.7740831e-001 -6.5562798e-001 -9.0763192e-003  1.2695827e-001 -2.5555427e-001  2.1826564e-001 -5.6472846e-002 -4.8378925e-001  4.3373788e-001 -4.5466640e-002  3.8993203e-001 -4.3172825e-002  2.1925514e-001  3.5171186e-001 -1.7433914e-001  2.3560142e-001  2.2966147e-001  3.4630813e-001  2.2482276e-001 -7.9240570e-001  5.8708509e-003 -6.5496166e-001 -6.5236978e-001  4.6649798e-001 -5.7872607e-001 -7.4480393e-003  5.0099194e-001  5.0294262e-001 -3.1184910e-001  1.0966738e-001 -3.3576337e-001  1.2484884e-001  1.5402878e-001 -5.4807326e-001 -5.6904630e-002 -7.1697110e-002 -5.8813175e-001 -2.6740028e-001 -2.1526945e-001 -4.8689872e-002  2.4933401e-002 -1.2702851e-001 -9.0274715e-002 -8.4055823e-002 -9.2597045e-001 -1.4710815e-001  4.0007919e-001  4.8106221e-001  2.0974782e-002  1.6172410e-001 -2.4108579e-001  2.0293586e-001  8.3724060e-001  1.4458568e-001 -8.5262512e-001
 -7.9685196e-001  1.4655261e-001 -4.0445485e-001 -4.6053666e-001 -9.6809845e-001 -2.6328767e-001 -2.2167145e-001 -1.5637028e-001 -7.8270429e-001 -4.0731752e-001 -1.2656797e-001 -5.6148686e-001  3.2443383e-002 -4.4530527e-001 -2.5932193e-001 -5.1653769e-001 -5.5873816e-001 -9.3759433e-001 -5.0098478e-001  6.9772453e-003  6.4545417e-001 -4.8777913e-002 -1.2560922e-001  7.9241932e-001 -3.8954733e-001  3.3955647e-001  7.0759652e-001  1.2434568e+000  7.5155097e-001  3.2810063e-001 -8.5347678e-002  2.5805896e-001  1.1531371e-002 -4.1522195e-001  9.7316550e-002  8.5871841e-002 -2.2541039e-001  1.0658452e+000  1.0645783e+000  5.0348371e-001  4.5115290e-001 -2.1279973e-001 -6.0232412e-002 -2.1920468e-001 -1.3395948e-001  5.7073232e-001 -5.1883972e-001  2.9681414e-001 -5.9799794e-002 -1.3844599e-001 -2.1111241e-001  1.0245134e-001 -8.5895914e-001  1.2219866e-001 -5.9513663e-001 -5.7129211e-001 -6.3111771e-001  2.9578710e-001  6.5377524e-001 -2.2124467e-001 -6.8180525e-001 -5.2159269e-001  6.1479919e-002 -8.1448029e-001  5.6025145e-001 -2.6968790e-001
 -1.1433434e+000 -6.2746063e-001 -8.5274427e-001 -5.3070616e-001  3.3527436e-001 -5.3958178e-001  1.6650511e-001 -3.8391237e-001 -4.4547710e-001 -5.5545889e-001 -4.6594563e-001 -7.3056539e-001 -3.9284312e-001 -3.4553087e-001 -6.6514955e-001 -4.4256505e-001 -2.8283164e-001 -3.8963351e-001  5.6505710e-001 -2.7985995e-001 -7.6825687e-002  3.3132699e-001  4.0568218e-001 -3.1699179e-001 -2.9771605e-001  1.1724612e-001  1.0955779e+000  1.0942810e+000  1.3019430e+000 -2.5129558e-001 -2.2506031e-001  2.1764197e-003 -1.3808709e-002  1.3253575e-001 -3.2621137e-001  1.3134043e-001 -3.1356300e-001  1.5962351e+000  1.2458064e+000  9.4933341e-001 -2.7766945e-001  1.8705411e-001  7.6887899e-001  6.6005003e-001  7.5019961e-003 -5.4762457e-002 -3.9646448e-001  3.2847316e-001 -2.7999879e-001 -7.8524234e-002 -3.0845032e-001 -5.3300480e-001 -5.9588609e-001 -2.3209334e-001 -8.5492827e-001 -3.8718582e-001 -8.9415403e-001  8.9928047e-003 -2.5365473e-001  3.4092514e-001 -1.9481667e+000  5.0358743e-001 -1.8571589e-001 -9.8099686e-001  4.6022095e-001  2.3508789e-001
 -3.4494399e-002  7.4622490e-001 -2.6116850e-001 -4.6925990e-001  2.3593789e-001 -7.0487996e-001 -4.5117183e-001  2.7183249e-001  3.4246916e-001  9.4182653e-002  1.1526093e-001 -3.8641602e-001 -4.6781807e-001  5.8159759e-002  5.8389970e-001  4.4053840e-001  3.6336008e-001  7.3415024e-001  1.2671589e+000 -6.4481913e-001 -4.4501981e-001  1.9857093e-001  1.4876441e-001  8.1121169e-001  7.7503464e-002  7.1727053e-001 -5.7703528e-002 -4.6698688e-002 -6.0333837e-002  7.1553667e-002  1.7077762e-001  1.3632680e-001  1.5285645e-001 -2.9627905e-001 -2.3282632e-001 -3.3725251e-001 -1.1672821e-001 -1.6075042e-002 -4.2518054e-001 -1.2178529e-001  1.0530315e+000  4.0329415e-002  6.0180764e-001  7.4779186e-001  3.8950009e-001 -1.0317830e+000  4.0251271e-001  1.6025750e-001  2.0813797e-001  1.8427286e-001  2.9691883e-001  2.7182938e-001  1.3226647e-002 -8.5965107e-002  4.0856907e-002  1.2524741e-002 -4.3375774e-001  7.1742346e-002 -8.0939531e-001  2.5981472e-001 -6.5664876e-001  6.5621790e-002 -2.2073485e-001  8.3636694e-001  3.3266761e-001  1.2153898e+000
 -9.8099981e-001  7.8952030e-001 -7.5146180e-001 -1.4358939e+000 -2.7615286e-001  2.5653273e-001 -9.4140118e-001 -7.4625513e-001  1.0508407e-001 -1.1405579e-001  8.3168696e-001  5.5027966e-001 -6.3298769e-002  2.1996781e-001  5.8168289e-001 -3.8459268e-001  1.5542875e-001  1.0346406e+000  9.8641008e-001 -4.3206298e-001 -3.8705263e-001 -1.4417097e-001  1.2545364e+000  2.7237464e-001  3.3498465e-001  4.5310279e-002 -8.5508018e-001 -1.5084838e+000 -1.2735322e+000 -5.1768571e-001 -1.0206227e+000 -7.7829094e-001 -3.3475117e-001 -1.2929044e-001 -9.2764566e-001 -1.1832954e+000 -4.8651591e-002 -8.5581027e-001 -1.3303470e+000 -5.6432953e-001 -1.0072848e-001 -4.6076866e-002  3.3230751e-001  1.5935449e+000 -1.3976945e-001 -1.1738501e+000  9.3538794e-001 -7.8795467e-003  7.6002139e-001 -5.5142393e-001  2.0999784e-002 -1.8192017e-001  1.9704650e-001  4.6272909e-001 -1.6978934e-001 -2.0331390e-001 -5.0836144e-001 -2.8438571e-001 -1.1878195e+000 -2.0150705e-001  5.9671435e-001 -7.3172685e-001  1.0202846e-001 -1.0637909e+000  8.9951545e-001 -2.7794934e-001
 -4.3734611e-001 -8.6557522e-001 -6.7710606e-002 -6.2902019e-001 -6.3715109e-001  3.3817170e-001 -4.2084274e-001 -9.7107160e-001 -5.8704345e-002 -6.4052835e-001 -4.1004231e-001  1.1868500e+000  2.4732139e-001 -1.9978215e-001 -8.3236197e-002 -3.9028209e-002 -9.3159485e-001 -6.5767343e-001  4.5791768e-001 -2.1313466e-001 -5.8827744e-001 -2.4932576e-001 -2.1848010e-002 -3.8104397e-001 -6.8687242e-001 -3.7176418e-001 -9.7355140e-001 -9.3896713e-001 -1.2902014e+000 -9.3795975e-002 -6.5008037e-001 -9.4802378e-001 -9.5001152e-002 -3.2573118e-001 -5.0063867e-001 -4.8494787e-001 -1.0594174e-001 -8.5911910e-001 -1.1420164e+000 -1.3150577e+000 -6.5941605e-001 -2.0432271e-001 -1.9459018e-001  8.0315132e-002 -1.6871055e-001  2.9792057e-001  2.9978733e-001  1.0922713e+000  6.7485301e-001 -4.4346682e-002 -3.7857212e-002  8.5595029e-002  2.9169140e-001 -2.9582902e-002  9.1474969e-001 -2.8417035e-001 -2.1688493e-001  3.7402785e-001 -9.4382473e-001 -7.2180817e-001  9.6195329e-001 -6.7841037e-001  9.2266628e-001 -1.0490107e+000 -3.0439195e-001 -4.5696447e-001
 -6.3335037e-001 -1.1877616e+000 -4.9271909e-001  1.4674906e-001 -5.5204393e-001 -6.7681373e-001 -6.7835234e-001 -1.0589837e+000 -4.9030141e-001 -7.6660754e-001 -1.3305284e+000 -7.6112020e-002  8.4556199e-002 -8.6814800e-001 -1.1454578e+000 -6.0808202e-001 -1.2950954e+000 -1.3423543e+000 -5.5166566e-001 -4.4712950e-001 -1.4908368e+000  6.4289482e-003 -5.7242687e-001 -9.3114442e-002 -4.1894254e-001 -1.5185088e-001 -9.0889628e-001 -1.0254267e+000 -1.1051052e+000  5.7407773e-001 -9.5338657e-001 -7.9515855e-001  2.8186095e-001 -6.0651996e-001 -4.0731106e-001 -4.2732314e-001  4.4852804e-002 -1.0127138e+000 -7.1413745e-001 -2.0659156e-001 -4.1536651e-002 -7.9498658e-003 -8.5728081e-001  5.2825491e-001  1.2354201e-001  6.6905298e-001 -6.6109631e-002  5.4640051e-001  2.5321749e-001  2.6047783e-001 -3.8685728e-001 -7.9044232e-001 -2.8414988e-001 -5.0534534e-002  2.2130448e-001 -1.8824293e-001 -2.0834515e-001 -3.3913935e-001 -5.9433811e-001 -3.8788405e-001 -2.7752379e-001 -8.5162335e-001  2.6826368e-002 -2.2505167e-001 -1.1197827e+000 -7.5653192e-001
  2.4995996e-001  6.4638135e-001  6.4454338e-001  9.6570693e-002 -3.8734752e-001  4.9853575e-001 -2.4195616e-001  1.0749108e-001 -2.3871754e-001 -1.3108631e-001 -7.5787147e-001 -6.4809755e-002  1.3680208e-001  4.3895760e-002 -9.9044402e-002 -1.9221367e-001 -9.0702628e-002  9.1660926e-002 -6.2788223e-002 -2.2696982e-001 -1.0929951e+000 -1.7791185e-001 -9.7493146e-001 -8.4804472e-001 -1.4085191e-001 -6.9503496e-002 -1.9899943e-003  2.4036828e-001  2.4156329e-001  3.9963021e-002  2.9297756e-001  7.5722180e-002 -1.8665897e-001  2.8895588e-001  2.0699624e-001 -2.7697326e-001  5.7657532e-001 -2.7108252e-001  2.1973888e-002  2.1633433e-001 -2.9252724e-001  3.6445360e-001 -1.2941935e-001 -7.5544833e-001 -7.3316182e-001 -3.0211792e-002  1.9192041e-001 -7.4937396e-001  2.2446800e-001  2.8483939e-001  1.5814771e-001  2.2370818e-001  2.4410659e-001 -4.4448122e-001  3.6646606e-001 -1.0942647e-001 -1.6021845e-001 -3.2677888e-001  4.7315558e-001  3.8054155e-001  2.8688342e-001 -1.9808778e-002 -1.8631986e-001 -7.6944542e-003 -6.0437438e-002 -5.5532748e-001
  8.8521675e-001  7.1692705e-001  4.4837734e-001  5.9467921e-001 -5.2149542e-001  2.1255712e-001 -3.3864631e-001 -3.3800410e-001 -3.0281907e-001 -1.3306728e-001 -1.5365789e-002 -9.4988016e-001 -4.0039674e-001 -3.3361499e-001 -4.5661627e-001 -4.7309938e-001 -9.9353949e-001 -2.9868068e-001 -7.4283367e-001 -7.5450234e-001 -1.1994147e+000 -3.2470876e-001 -1.7109236e-002 -1.2188589e-001 -4.2311466e-001 -1.0374521e-001 -2.1535212e-001  6.8268502e-001 -8.6813215e-002 -5.5010953e-001  8.6647159e-001  4.7704066e-001  4.2303614e-001  6.8457749e-001  2.4764448e-001  7.0182684e-001 -1.0275766e-001  3.5809256e-001  3.1263140e-001 -4.2930865e-002 -7.6252467e-001 -5.4748757e-002 -5.9925654e-001  4.4971647e-001 -5.7255922e-001 -6.9181170e-001  1.1930585e-001 -6.1493092e-001 -1.3914931e-001  1.6777642e-001  9.7145788e-002  2.5407565e-002  4.3218449e-001 -4.5053784e-001  7.4360423e-001  9.2734177e-001  1.1457646e-001 -2.3464352e-001 -1.6341134e-001  1.2776152e-001  1.5010281e+000 -2.0359250e-001 -8.8431385e-001 -1.6239067e-001  2.1429432e-001  7.4165746e-001
 -3.8756331e-001  1.4228804e-001  7.1560057e-001  8.6084802e-001 -2.2847438e-001 -8.0325863e-001  2.6772276e-001 -8.6859881e-002 -3.4429885e-001  8.7345044e-003  2.3109275e-002 -2.4832801e-001 -8.0102408e-001 -4.2131980e-001 -3.4811390e-001 -5.0979779e-001 -9.3074453e-001 -1.5382616e-001 -6.0105300e-001  4.3886946e-002 -2.8870019e-001 -3.8496154e-001 -4.0917187e-001  1.7601833e-001 -7.7883076e-001  5.8620815e-002 -4.5578167e-001 -2.0266940e-001  1.8156005e-001 -5.0820402e-001  5.5550648e-001  2.9319481e-001 -1.6051477e-001  5.6700805e-001 -1.8232247e-001  6.6754368e-001 -3.2925579e-001  3.2074145e-001  1.1242836e-001  3.5780360e-001  7.1982620e-001 -4.9527320e-001  5.1157879e-002 -7.1959053e-001  5.8613798e-001  1.0452986e+000  6.8943364e-001  2.9288886e-001  6.1106256e-002 -5.5787985e-001  1.7815751e-001  4.2171575e-001  6.7331082e-001  5.4645922e-001  8.2857116e-001  7.5085056e-001  6.6495127e-001 -4.0657802e-001 -6.7428531e-002  4.8591797e-001  9.9426282e-001  1.1737581e-001  7.0162905e-001  3.4917543e-001  5.9989105e-001 -2.4144386e-001
  9.1788287e-001 -7.4244248e-001 -6.7569502e-002  6.1186313e-001 -3.7858163e-001 -9.4355442e-002 -6.5421451e-001 -6.3419817e-001 -3.6075106e-001 -7.4349379e-001  2.2753161e-001  6.2396472e-002 -4.6050961e-001 -1.5905595e-002 -2.3623234e-001  1.2884494e-001 -2.5998445e-001 -3.4574839e-001 -1.2697369e+000  1.7372167e-001 -4.8084770e-001 -2.3287576e-001 -1.0460010e+000  4.0449881e-001 -6.2788793e-002  7.6131599e-001 -2.9629676e-001 -6.5935521e-001 -1.1870044e+000 -5.1059312e-001  4.0191637e-001 -3.6418067e-001  8.1827784e-001  1.4068551e+000 -2.3422511e-001  5.9387615e-001  6.8875112e-001 -1.1885152e+000 -1.0064262e+000 -2.7512426e-001  3.1307371e-001  4.1290877e-001 -3.6181688e-001 -8.7948629e-001 -1.5998156e-001  4.7542122e-001 -3.4846824e-001 -5.2960815e-001 -1.0991540e+000  3.0545772e-001  4.8749540e-001  3.0133695e-001  1.0468830e+000  9.8904117e-001  1.2643747e+000  1.2130788e+000 -1.8343384e-001  5.6348830e-002 -4.1355842e-001 -1.2169919e+000  1.8112310e+000 -8.9713272e-001 -1.2215275e-001  1.0604657e+000 -4.1280840e-001  9.5651213e-001
 -7.9573372e-001 -1.4103406e+000  6.3047068e-001  5.0499991e-001 -3.9112085e-001  6.8028748e-001 -3.5635014e-001 -3.5264183e-001 -5.1252397e-001 -4.4119939e-001  2.8881922e-001 -3.6403916e-001 -5.3819580e-001 -2.9157339e-001  1.9062945e-001  4.9491897e-001 -3.0037087e-001 -9.8701367e-001 -1.4092668e+000 -7.9639007e-001 -2.8918434e-001 -1.3540344e+000  1.1272356e-001 -1.4123086e+000 -2.1973334e-001  2.2116642e-001 -2.2701416e-001 -8.1359851e-002 -6.2798368e-001  1.5630639e-001 -3.2696836e-001 -1.6737188e-003  1.3157455e-001 -1.8506936e-002 -2.2543753e-001 -2.8459853e-001  8.5747424e-001  6.1387678e-002 -1.9654046e-001 -4.9933090e-001 -6.1553281e-001 -1.1258119e-001 -6.8716110e-001  3.8827382e-001  1.8071762e-001 -1.0545405e-001 -6.6773402e-001 -1.7362375e-002  5.9742836e-001 -6.2484290e-001  1.0378213e+000  1.1373648e+000  4.8227332e-001 -5.3422048e-001 -6.0915993e-001  6.9844429e-001 -6.0064159e-001 -8.7145821e-001 -6.9317556e-001 -1.0897102e+000  8.3362376e-001 -7.2471882e-001 -1.1299578e+000 -8.2292680e-001 -7.6046619e-001 -1.8530578e-001
  1.2069391e+000  2.8458815e-001  3.6701073e-001  1.8951511e+000  4.2664171e-001  5.9229277e-001  9.3163115e-001  1.5625356e-002  3.6773915e-001  3.3660465e-001 -2.1513250e-001 -7.5629159e-001 -1.3993351e-001  5.6559171e-002 -3.9924346e-003  2.1933825e-001 -2.2461640e-001  4.4332472e-001  1.0401727e-001  1.5980420e-003  4.3265839e-001  1.8874284e-001 -2.8886569e-001  3.6963624e-001 -2.6054928e-001 -1.3010648e-002 -9.5049091e-002  1.6392017e-001  3.9884670e-002 -1.4837852e-001 -2.3581076e-001  1.3402809e-001 -4.2935074e-001 -7.0247583e-001 -2.7168583e-001  1.6154566e-001 -2.8639489e-001 -2.1349401e-001 -4.6535257e-001  2.3322642e-001  6.3637415e-001 -1.8309476e-001  7.0237449e-001  9.0756447e-002  5.3769710e-001  1.0487215e+000  6.6292430e-001 -2.5027281e-001 -1.6984049e-001 -3.0241473e-001  3.1075519e-001  7.9714218e-001  6.3433773e-001 -2.1020375e-001 -1.3136102e-001  5.9269715e-001  4.8678169e-001 -1.9368297e-001  1.3902385e-001  6.7317968e-001  1.2713454e+000  2.9015583e-001  6.6145844e-001  1.4336061e+000 -1.9065444e-002  1.5959592e+000
  3.5430921e-001 -1.0901197e+000 -2.5944562e-001 -1.2705858e-001  6.0850681e-001 -2.5391816e-001  1.1310946e+000  7.5459973e-003 -3.7673063e-001 -2.3828905e-002 -3.3111717e-001 -1.4177253e+000 -4.1935081e-001 -8.8357827e-001  6.7212350e-001  1.1602890e+000 -7.6293182e-002  5.9714064e-002 -3.2566041e-001  6.5800688e-001  2.4052619e-001 -1.5161348e+000  6.3998864e-002 -1.1746523e-001 -3.6394930e-001 -1.1645488e+000  7.1207601e-001  9.5379009e-001  6.7165575e-001 -1.0681204e-001 -2.0593528e-001  8.7999760e-002 -4.4778294e-002  4.5941423e-001 -3.4413165e-002  1.3533823e-001 -1.0178828e+000  8.1088921e-001  8.5751063e-001  5.2287622e-001  5.2046347e-001 -2.2896237e-001  8.8794491e-001 -3.8308633e-001 -1.2693427e-001  6.0239710e-001  1.1128852e+000 -3.8537537e-001 -1.9741158e-001  1.3823430e-001  8.4669773e-001  2.1140369e-001  8.3109394e-001 -2.1334270e-001 -4.1932938e-001  5.1424967e-003  8.9029372e-001  2.5602877e-001  6.7223771e-001  1.0036733e+000  1.4329098e+000  9.0315320e-001  1.4365294e+000  1.4308981e+000  4.4174991e-001  8.5303185e-001
  3.7968091e-001 -3.0153021e-001  1.2206267e-001 -7.6064158e-001  2.0198723e-002 -1.2757799e+000  2.6633593e-001  3.1467779e-001 -7.4506805e-001  2.4145950e-001 -7.6570002e-001 -9.6896075e-001 -2.0209144e-001 -5.4724411e-001 -3.2842917e-001 -2.6227181e-001 -1.8135417e+000 -6.2582933e-001 -4.9692117e-001 -4.4556274e-001 -6.8094373e-001 -3.8712018e-001 -3.3600485e-001 -7.6977391e-001 -1.2543937e-001 -8.9456046e-001  1.3168408e-001  4.4018398e-001  5.0989168e-001 -1.7820416e-001 -3.8740719e-002  1.2196272e-001  8.4815024e-001  9.9437386e-001  4.1816550e-002  8.8135720e-002 -6.1172698e-001  5.2317500e-001  1.0349282e+000  2.4943720e-001  1.0594111e-001  3.0863907e-001 -3.6043737e-002 -4.0228397e-001 -5.1250656e-002 -1.1704677e-001  6.5642430e-001 -3.8495071e-001 -1.6735861e-002 -3.4161186e-001  1.4362073e-001  5.9082445e-001  1.6843320e-001  3.9595878e-001 -4.6677993e-001  5.2619089e-001  1.4932307e+000  2.6897901e-002  8.0863817e-001  2.3788926e-001  5.0780149e-001  2.2873959e-001 -1.3855654e+000 -5.3244891e-002  2.9781674e-003 -2.7220696e-001
  1.3678908e+000  5.0127701e-002  2.7158414e-001 -5.1031082e-001 -6.1052598e-001  6.6600622e-001 -1.2532164e-001 -5.1930991e-001 -6.0135047e-001 -6.5086512e-001  7.3849398e-001  9.6213996e-001 -7.5804088e-001  6.1663125e-001  9.0583579e-002  1.9937756e-001  4.3149646e-001  1.1008939e+000  1.1346321e+000  1.3749440e-001  8.4137898e-001  8.6139483e-001  1.1794055e-001 -6.8127908e-002  2.2155236e-001 -3.1313893e-001  2.2083904e-001 -3.0977155e-002  7.8302900e-001 -1.4342748e-001  1.9509813e-001 -9.2777475e-001  7.1758342e-002  2.7841428e-001 -5.1348868e-001 -2.2482287e-001 -8.6297517e-002  3.3437681e-001 -6.3505412e-001 -6.3026633e-001 -9.9538511e-002 -1.0911663e-001 -8.3643267e-002 -4.3174851e-001  1.1892020e-002  8.5166753e-002 -6.6336681e-002 -6.8869107e-001 -6.7604851e-001 -4.0569137e-001 -8.7594748e-001 -1.0166203e+000 -2.9190177e-001 -5.9364626e-001 -6.3970953e-001 -3.6031461e-001 -1.2259606e+000 -7.4579613e-001 -8.3262560e-001 -8.1698845e-001 -6.6819995e-001 -1.2700063e+000 -1.5118967e+000  1.4372015e-001 -8.2032865e-001 -1.6744803e+000
 -2.7902617e-001  1.9094929e-001  3.4063090e-001 -1.9149607e+000 -1.0031673e+000  6.4547901e-002 -2.8206265e-001 -2.3717402e-001 -1.0643192e+000 -9.1046697e-001  5.0982434e-002  3.2044206e-001 -1.2065419e+000 -1.9939519e-001 -5.2017392e-001 -3.0594113e-001 -2.0139727e-001  9.0220513e-002 -2.7781658e-001 -5.5729344e-001  3.5171223e-001  2.1756540e-001  5.1687080e-001 -5.4694222e-001  2.6701220e-002  7.7681373e-002 -1.0250779e+000 -1.1498136e+000 -3.2583264e-001  6.1073481e-001 -2.9255198e-001 -1.2167363e+000 -4.6742945e-001  2.6058772e-001 -4.7599652e-001 -3.1884362e-001  1.4274856e-001 -1.3491000e+000 -2.2578146e+000 -5.7060972e-001 -3.8372883e-001  4.5581189e-002 -3.3214461e-001 -1.1880976e-001 -4.7533202e-001 -2.0251199e-001 -1.0982182e-001  3.5076469e-001 -3.4714208e-001 -2.4934765e-002 -9.0243709e-001 -9.7981763e-001  2.6304960e-001 -1.0188539e+000  2.9676165e-001 -5.1581136e-001 -1.2667502e+000 -5.2948398e-001 -6.9432443e-001 -8.0840563e-001 -1.0198331e+000 -5.6078813e-001 -9.6422070e-001 -6.9557881e-001  6.8001236e-002  5.4286594e-001
  1.2724661e-001  6.0458257e-001 -3.2419392e-001 -3.4750013e-001  7.1244822e-001  1.5752984e-001  3.3363710e-001 -1.8286582e-001 -3.6111626e-002  2.0286353e-001  5.5833936e-001  8.1467762e-001 -4.7112936e-001  9.3373698e-002 -2.9280326e-002  3.8555021e-001  5.3072095e-001  6.2020663e-001  7.1671306e-002  3.1214325e-001  7.6783307e-001  1.5286057e-002 -3.0528817e-001 -6.2598611e-002 -6.6865215e-001 -3.6225515e-001 -2.8806049e-001 -2.2761099e-001  2.0095201e-001  9.6119549e-002 -6.2583340e-001 -1.0685972e+000 -1.2124236e+000 -1.2530340e+000 -7.3237751e-001 -2.7461867e-001 -4.8902093e-001  1.8962630e-001  7.0663704e-002  2.1609805e-001  5.4791339e-001 -8.5495565e-001  2.8397383e-001 -2.8190686e-002 -2.6305506e-001  1.1289425e+000 -4.8749657e-001  6.2110332e-001 -4.2968962e-001 -2.1196338e-001 -5.5834626e-001 -3.8617004e-001  6.1527422e-002 -1.4942485e-001  6.4069010e-001 -8.0886205e-001 -7.1235065e-001  7.0782113e-001 -2.9582196e-001  9.0029639e-002  4.5388214e-001  2.1411612e-002 -2.2056175e-002 -2.1323474e-001  1.5610452e-001 -1.4011734e-001
  1.1083623e-001  2.0482086e-001  8.1822770e-001 -4.6960838e-001  8.0006842e-002 -5.0972532e-001 -8.2680296e-002  2.9043594e-001 -3.8486252e-002  1.2127777e-001  2.1848910e-001  1.2020022e+000 -8.4407963e-002 -3.3145424e-001  8.7639916e-001  9.0143567e-001  1.0956440e+000 -2.5550196e-001 -3.9873809e-001 -9.1447184e-002 -9.7769513e-001 -4.1873426e-001 -5.2783160e-001 -8.2281723e-001 -2.0214171e-001 -9.4679659e-001 -1.2265267e-001  4.4528063e-001  1.1424215e-001  1.9157653e-001 -4.2285706e-001 -5.4148220e-001 -6.1109163e-001 -8.9472210e-001 -2.1899387e-001 -8.4374595e-002  3.1045941e-001  4.5199305e-001  2.8465533e-001  5.8685914e-002 -8.2913368e-002 -3.2755165e-001 -1.6025614e+000 -4.1463822e-001 -4.6052793e-001  5.3444912e-001 -7.1647516e-001 -2.6132549e-001 -1.5066874e+000  3.4296027e-001  1.5357159e-001 -1.3847293e-001  1.8725309e-001  8.0889110e-002 -1.9322951e-001 -1.0275594e+000 -3.9378882e-001 -5.7078418e-002 -2.1255156e-001  2.9447644e-001 -6.4141632e-001 -2.9428170e-001 -1.3731426e+000  5.9065900e-001 -2.0101894e-001 -9.5006604e-001
  2.4600999e-001  3.7210137e-001 -5.9407706e-001 -1.6241059e+000 -1.3739353e-001  3.2347777e-001 -3.4219087e-001  6.1693581e-002 -1.5524384e-001 -7.2064113e-002  4.9632559e-001  9.3138286e-001 -2.1608606e-001  2.0346533e-001  4.8707814e-001  5.2682868e-001  4.7896690e-001  9.6801868e-001  7.3174422e-003  5.6071422e-002 -1.3911556e-001  6.8242466e-002 -8.5652156e-001 -4.2817906e-001 -2.0906944e-002 -6.2949192e-001 -4.8524447e-001 -1.1636158e+000 -1.0790437e+000  3.1536244e-001 -9.0731361e-001 -5.6562769e-001 -5.2785892e-001 -1.2062684e+000 -7.0151707e-001 -9.3011795e-001 -2.2999428e-001 -8.5003360e-001 -8.3971197e-001 -1.3371491e+000  1.2355609e-001  1.5231880e-002 -9.2182287e-002 -9.5959271e-001 -6.1473451e-001 -3.6228084e-001 -6.3704798e-001 -6.2560155e-001 -7.8923808e-001  3.9562375e-001  6.6379766e-002 -6.7136843e-001  6.4371079e-001 -1.5448045e-001 -1.4168553e-001 -1.6088614e-001 -2.6697372e-001 -3.3727747e-001 -9.0837623e-001 -4.6131668e-001  5.4090592e-001 -6.2413585e-001 -5.5343353e-001  2.3582695e-002 -1.0735273e+000  1.1478062e-001
 -2.3970088e-001  4.1098066e-001  1.2649257e+000  3.7629875e-001  2.0952973e-001 -6.2941238e-001  4.8647477e-002  5.1884369e-001  5.2386723e-001  1.1521529e-001  1.8054102e-001  3.6713560e-001  8.7202403e-002 -1.5020199e-001  5.2924364e-002  1.5820837e-001  8.4923310e-001  1.0617489e+000  2.9613335e-001 -1.1227760e-001  5.4491928e-001  7.4312641e-001 -6.6391418e-002  4.6168697e-002  1.8320972e-001 -5.1868388e-001  3.2287398e-001 -3.0159101e-001 -2.5295589e-001  5.8534573e-002 -3.6260887e-001 -6.2803261e-001 -1.4888297e-001 -8.7051182e-001 -5.9301295e-001 -7.6901486e-001  3.8850906e-001 -7.6175153e-001 -1.9882871e-001 -2.6244524e-001  1.9248935e-001  1.6847516e-001 -6.3085752e-001 -3.1976099e-001  5.6916158e-002 -9.3576396e-001 -3.4142989e-001 -8.3118415e-001 -8.5803909e-001 -3.3682435e-001 -4.5295265e-001 -6.4764639e-001  1.9216126e-001 -4.9915949e-001 -2.2493265e-001 -5.4098595e-001 -2.1192404e-001 -1.6219666e-001 -3.5629522e-001  6.5945923e-002 -1.4339536e+000 -1.2914808e-001  3.0299273e-001 -1.2309204e+000  3.3771925e-001 -2.5325449e-001
  1.2779164e-001  6.9234135e-001  8.4013856e-001 -1.4154092e-001  9.1833287e-001  2.6663108e-001  6.6527939e-001  1.0250741e+000  4.1087168e-001  2.2163512e-001  7.3415837e-001  1.0194283e+000  3.6134025e-001  5.8143290e-002  3.4441849e-001  1.7949865e-001  9.4212989e-001  7.3594636e-001 -4.1379071e-001  3.7901409e-002 -2.5068859e-001  3.1169088e-001  2.8517999e-001 -8.9236179e-001  1.3756369e-001 -2.8280676e-001 -1.3115998e-001 -4.6085274e-001 -6.8499546e-001  1.3519795e+000  1.3243797e-001 -1.8803155e-001  3.5858358e-001  6.4095462e-001  1.6539581e-001  1.7892590e-001  1.2966100e+000 -4.6117040e-001 -3.0539639e-001 -2.1612556e-001 -7.4236299e-003  1.4155101e-001 -8.7718347e-001 -2.0071194e-002 -2.0925400e-001 -1.6900153e+000 -3.6703750e-001 -1.6879092e+000 -7.1249698e-001  9.6284423e-002  4.2180126e-001  2.7504204e-001 -4.4279197e-001 -1.5107325e-002 -3.9602563e-001  1.0611478e-001  4.0874980e-001  3.5653118e-001  5.9136496e-001  2.2714094e-002  5.2214888e-001  4.5044146e-002 -5.2074873e-002 -4.0434173e-001  2.1740729e-001 -1.2929003e-001
 -5.3502127e-001 -3.5191859e-001  4.3957768e-001  3.7159421e-001  4.4348611e-001  1.4929627e+000  1.6302188e+000  7.5944486e-001  5.5884581e-001  2.0817631e-001  6.3228731e-002  3.8260006e-001  5.6770126e-001  2.2547399e-001  1.4686445e-001 -3.3407000e-002  2.2344457e-001  1.2783223e-001 -2.6173362e-001  9.2540896e-002  6.2280374e-002  5.4446676e-001 -9.2555996e-001  1.8671881e-001 -7.6288563e-001 -2.5889630e-002 -7.4613316e-001 -2.8031765e-001 -6.1241919e-001  3.5934575e-001  3.3787317e-001 -5.3339647e-001 -9.8266262e-001 -2.5585620e-001  2.7236008e-001  2.3392468e-001  5.6087297e-001 -1.0184691e+000 -3.5618010e-001 -8.6893251e-001  3.3673724e-001 -4.2646932e-001 -6.8069265e-001 -1.2962725e+000 -2.6114931e-001 -5.2510713e-001 -6.3333461e-001 -1.2429565e+000 -6.6972022e-001  1.4685555e-001 -2.8901393e-001  2.6617112e-001  8.3431055e-003  2.5424936e-001  2.0723349e-001 -4.4360401e-001  1.8357412e-001  3.1749808e-001  8.8576404e-001  4.1848226e-001  2.5135378e-001  1.3237395e-001 -1.2115160e+000 -2.7053069e-001 -7.5744528e-001 -1.4830631e-001
  9.3637034e-001  1.1941981e-001  6.1484864e-003 -5.8744474e-001  1.5974750e-001 -3.1075671e-001 -1.7153368e-001  1.1010785e-001 -1.3949736e-002 -3.0711002e-001  7.6995042e-002  2.5091059e-001 -2.3848892e-001  3.7155224e-001  6.3155851e-001  2.8294312e-001  8.0727717e-001  3.8376356e-001 -1.0183741e-001  6.0238996e-002  1.5034807e-001 -2.1282463e-001 -7.6584564e-001 -9.9316665e-001 -7.1217694e-001  4.0974852e-002 -3.8986869e-001  2.2853446e-001 -4.1265998e-001 -6.4996892e-001  3.7162392e-001 -3.2552805e-001 -3.5543860e-001 -5.9815761e-001 -5.1432353e-001 -4.7605799e-001 -1.2872390e+000 -4.0821572e-001  6.3729970e-001 -4.4315290e-001 -7.2542085e-001 -3.8897902e-001 -8.8518986e-001 -5.1639839e-001 -3.0646317e-001 -6.7627994e-001 -3.9466668e-001 -1.1798642e+000 -4.8828083e-001 -2.3648059e-002 -1.1075608e-001 -2.7643678e-001  1.2349481e-001 -5.4744681e-001  8.7326185e-001 -3.0609705e-001 -4.7694135e-001  2.1072335e-001  1.5102705e-002 -4.2732296e-001 -1.4326697e+000 -3.6860094e-001 -5.0156112e-001 -5.8836119e-001 -4.0187424e-001  2.3973976e-001
  5.4017465e-001  6.1819590e-001  3.1500824e-001  5.9731746e-002  7.7695430e-002  1.1204698e-001 -8.0551575e-001 -5.1327471e-001 -4.5814575e-001 -3.7993751e-001 -3.3711336e-001 -1.1969192e-001 -5.9368237e-001  1.6245775e-001 -9.1579786e-002  9.7089542e-002  5.4765721e-002 -5.2135046e-001 -2.5568116e-001 -1.3093002e+000  2.9992548e-002 -8.7940410e-002 -4.6702412e-001 -9.5639798e-002 -4.2293374e-001 -7.8757154e-002  4.7838883e-001  2.8306759e-001  3.0047714e-001 -1.6294393e-001 -7.2626497e-002 -6.8783133e-002 -1.5402554e-001 -7.4891765e-001 -2.2046397e-001  1.7052638e-003 -4.0969362e-001  9.7855980e-001  8.6501845e-001  1.6042442e-001 -2.6406090e-001 -5.4563981e-001 -4.4527150e-001 -5.9936007e-001 -3.7679911e-001 -3.9927145e-001 -7.3622972e-001 -1.1684166e-001 -6.8817030e-001 -1.9944302e-001 -6.1880865e-001 -5.7774061e-001 -2.7335719e-001 -2.5532833e-001 -1.0898496e+000  2.6792578e-001 -2.2870492e-001  1.4672087e-001 -3.1527426e-001  3.5186875e-002 -2.5306414e-001  8.5842680e-002 -1.1531867e+000  1.1340723e-001  4.6058021e-001  1.4241441e-001
 -7.4750207e-001 -3.9812326e-001 -1.0249934e+000 -6.5814058e-001  1.1228385e-001 -2.1041626e-001 -4.2246370e-001 -6.0245151e-002 -2.4588395e-002  1.6346367e-002  4.0365626e-001 -7.2974391e-001  4.8411059e-002  2.3642911e-001 -4.9810380e-001 -5.1432300e-001 -9.9579495e-001 -2.6677304e-001 -2.7133414e-001 -2.4654127e-001 -6.8379792e-002 -2.7547247e-001  4.5245760e-001  1.4407599e-001 -6.2937048e-001 -6.9847773e-002 -2.1137108e-001 -5.0849852e-001  2.4697855e-001 -1.0341683e+000 -5.0753106e-001 -2.5319647e-001 -6.7115215e-001  3.3317382e-001 -3.5905651e-001 -2.9931096e-001 -1.6527633e-001  5.5114759e-001 -7.1124573e-001 -2.0035385e-001  2.4448838e-002 -5.6631355e-001 -7.8615054e-002 -6.3883525e-001  2.0990491e-001 -5.1621781e-002  3.5294468e-002  4.6756744e-001  6.3672027e-001 -1.8531891e-001 -6.5488651e-001 -7.4437123e-001 -2.1812540e-001 -2.1664131e-001 -2.4253762e-001  3.8250298e-001  3.0035141e-001 -9.5115113e-002 -3.1096979e-002 -2.2779919e-001 -7.5214899e-001 -2.4345247e-001  3.1027352e-001 -4.0446804e-001 -2.5937587e-001  8.2999220e-001
 -8.6029989e-001 -8.1355029e-003 -1.1383697e+000 -3.2277203e-001 -4.9972622e-002 -1.3387859e+000  3.5344485e-001 -3.6072303e-002 -2.9978018e-001 -3.4597163e-001 -1.6314737e-001 -1.4935458e-001 -4.8432079e-001 -2.9282488e-001 -4.5559376e-001 -2.8237993e-002 -1.5778186e-001 -5.6553657e-002 -6.6550415e-001 -4.4332012e-002 -1.5454326e-001 -5.3715875e-001 -9.1019274e-001 -2.7073988e-001 -5.8201742e-001 -2.4984124e-001 -5.1051532e-001 -5.8773737e-001  1.2794666e-001 -4.5851888e-001 -1.2118860e+000 -8.4610894e-001 -7.4327252e-001 -4.4040204e-001 -4.2235951e-001 -8.0379075e-001 -5.5843704e-001 -9.6162058e-002 -1.3214374e+000 -5.9518386e-001 -1.0750096e+000 -5.8726869e-001 -3.0901674e-001 -2.8765088e-001 -4.7046098e-001 -2.9787196e-001 -3.8112159e-001  1.1323680e-001 -2.9968813e-001 -7.8922441e-002 -3.5638983e-001 -3.9550857e-001  2.6099560e-003 -1.2322500e-001 -6.4146438e-002 -3.6103847e-001 -2.6460529e-001 -5.5641189e-001 -2.2492789e-002  2.3687283e-002 -5.8561359e-001 -3.6627075e-001 -6.9399417e-001  1.6889565e-001 -9.7794969e-001 -2.5089725e-001
  4.2642788e-001  6.7973659e-001 -7.9779226e-001  1.5589652e+000  3.8006966e-001  3.8997288e-002  7.2297895e-001  1.4517561e-001  1.4822328e-002  1.2747825e-001  2.5387749e-001  2.9263435e-001  4.4973828e-001 -3.4836991e-001  3.8786456e-001  5.5639683e-001  1.9035961e-001 -2.4327748e-001 -2.5200021e-001 -1.1102764e-001  2.1296656e-001  4.1562580e-001  4.6894737e-001  5.9295483e-001  3.1357549e-001  1.3380670e+000 -4.8903681e-001  5.8743144e-001  6.1045444e-001 -1.7773827e-001  2.3927789e-001  2.3277111e-003  1.4414998e-001  3.4256371e-001  1.5289150e-001  8.0507979e-002 -3.1673765e-001  4.7351115e-001  9.8706977e-001 -2.3121750e-001  4.3152872e-001  3.5435150e-001  9.5792552e-001  8.1960578e-002  1.6393189e-001  4.7526046e-001 -3.0278379e-001 -7.4562501e-001 -1.8101224e-001  4.0580332e-002 -1.2292551e-001  1.6232508e-001 -9.4008739e-002 -4.3260695e-004  4.2646980e-001 -1.9339217e-001  4.2273861e-001 -1.0089644e-001  1.5409047e-001  1.5335022e-001 -6.2201410e-001 -2.8427921e-001  5.1036522e-001 -3.7062251e-001 -4.9627279e-001  4.5455529e-001
  6.5741349e-001 -9.7391006e-001 -5.9241296e-001 -8.6421992e-001 -4.1772919e-001 -1.0668026e+000  7.4251838e-001 -9.5444557e-001  3.5079973e-001 -2.6773164e-001 -3.1212507e-001  3.1128548e-001 -3.4471149e-001 -2.2862382e-001 -5.4729305e-001 -4.9033398e-001 -6.3996578e-001 -7.4932961e-001 -3.7158159e-001 -8.2618016e-001 -1.3054698e+000 -2.9961770e-001 -5.0377320e-001  1.8683997e-001 -3.7726169e-001  8.6191069e-002  1.8790059e-001  8.8992626e-002  2.4862611e-001 -5.0432351e-001  3.1269048e-001  2.1207690e-001 -2.9942614e-001 -8.7211816e-001 -1.0047526e-001  3.1509133e-001 -1.0652163e+000 -3.3101141e-001 -1.5995015e-001 -4.7100261e-001  7.9147300e-002 -1.3787157e-002  2.4452710e-002  2.8784886e-001  9.9028311e-002  3.4589754e-001 -8.4363002e-001  1.3931950e-001 -3.0096185e-001 -8.9371133e-003 -1.2134183e-002 -6.0896544e-001 -1.4466017e-001 -3.6114724e-001  1.3438239e+000 -1.2483686e-001 -4.7209735e-001  5.1198358e-003 -7.7764911e-001  1.7019259e-001 -1.3814973e+000 -3.9947309e-001  7.7875372e-001  1.0322341e+000 -1.1903308e+000 -6.7568752e-001
  9.4837130e-001  7.8524404e-002 -2.1195965e-001 -5.8145365e-001 -5.8893063e-001 -7.7554814e-001 -2.4797979e-001 -8.7364883e-001 -1.3586993e-001 -4.5759159e-002 -3.6517607e-001 -3.3099562e-001  2.1257797e-002 -4.9399886e-001 -1.1160985e-001 -1.8197862e-001 -2.1955161e-001 -3.3949504e-001 -7.0000372e-001 -7.7495122e-001 -1.7505540e+000 -4.9913820e-001 -4.6109837e-001  1.1516494e-001  1.6930070e-002 -8.1147568e-002 -1.0525751e-001 -1.8928595e-001  7.6503732e-003  1.8396005e-001  6.0289436e-001  4.8950913e-002  4.5323391e-001  6.1026083e-001  4.4267575e-001  3.2962971e-001 -1.1932010e-001  1.3020191e-001 -9.2053583e-002  1.9148137e-001 -7.6794384e-002  1.1483644e-001 -5.1615700e-001 -5.7089693e-001 -1.6001973e-001  7.3857515e-001 -1.9595631e-002  2.4825542e-001 -3.6287679e-001 -5.3758891e-001  1.4518481e-001 -4.2786107e-001 -1.6242094e-001  5.1047528e-001  1.1752718e-001 -1.2104451e-001  1.7166638e-001  2.3097001e-001 -3.0374200e-001 -1.2574785e-001  9.7941632e-001 -4.5685556e-001  5.1128835e-001 -5.0120757e-001 -1.3597206e-001  1.8432923e-001
  3.2542193e-002  4.7699496e-001  7.4591368e-001 -1.1266167e+000 -2.4041143e-001 -3.9339511e-001 -1.5825760e-001  1.0842599e-001 -4.7736604e-002  4.5440228e-001  4.4742828e-001  1.5287166e-001  7.0420431e-001  1.9601036e-001 -6.4266949e-002  1.1886940e-001  3.8490969e-001  7.1467182e-001  2.1870559e-001 -4.4867437e-001 -5.0583225e-001  2.4894977e-001 -3.7627458e-001 -8.2031647e-001  2.6921350e-002 -3.0307105e-001  3.7693978e-001  5.4201016e-001  6.9891208e-001 -4.1218119e-002 -7.8345788e-002  2.0458813e-001  5.2644475e-001  3.6229810e-001  3.6228063e-001  6.5798920e-001 -3.2937452e-001  5.6063993e-001  9.5752942e-001  1.1029798e+000  3.5288138e-002 -2.5328606e-001 -1.5480191e-001 -2.2196025e-001 -2.2850824e-001 -5.6110643e-001 -6.1240727e-002 -2.6900568e-001 -2.8817205e-001 -4.8544459e-001  1.7109727e-001 -3.2567893e-001 -6.2034114e-001  2.2204269e-001 -1.0052112e+000  1.4103812e-001  3.9390084e-001 -4.5243083e-001  4.9871503e-001  4.4536268e-001  2.2469378e-001  6.5295369e-003 -4.1199852e-001 -1.0603090e+000  5.8354208e-001 -3.1135771e-001
 -3.1275124e-001 -1.3941177e-001  1.4459963e+000  9.9433309e-001  4.0157694e-001 -2.7883692e-001 -9.3722948e-002  8.2469539e-001  2.4721373e-001  3.3537339e-001 -4.6389606e-001 -1.0869528e+000  1.1283697e-002 -2.4291593e-001  1.1388076e-002 -3.5756465e-001  5.6609372e-001  5.6834068e-001  5.6755001e-001  5.9261469e-001  7.6756531e-001  4.0596559e-003  3.5256365e-001 -7.3994841e-002  5.5243837e-001  1.6811830e-001  9.6502520e-001  8.6202858e-001  8.9813630e-001  4.7102843e-002  6.3526044e-001  7.2378067e-001  2.6011400e-001  4.1274497e-001  4.0813353e-001  1.8280380e-001  3.2335111e-002  1.4332159e+000  1.3464373e+000  1.2762134e+000 -2.6790501e-001  2.3583834e-001 -2.8659323e-001 -1.8824996e-001  2.9000643e-001  3.9131713e-001  1.2890074e+000 -2.0632818e-001  5.4755553e-001  6.3966344e-001  3.4385553e-001 -3.4185391e-001 -3.6282071e-001 -2.6828406e-001 -8.7214070e-001 -5.4229958e-002  5.6333201e-001  4.9073062e-001  1.2890725e+000  3.5713197e-001  6.6305532e-001  4.8883870e-001 -1.3360505e-001  1.2499752e+000  1.4832951e-001  6.0506819e-001
 -3.4871676e-001  1.9740285e-001  1.5850943e+000 -6.1306229e-001  9.5384767e-001 -1.3346125e-001 -2.3411722e-001  5.5657216e-001  8.3549063e-001  2.9467300e-001  1.1321060e-002  5.1415345e-001 -3.5664898e-001  2.3689685e-001 -1.2544568e-001 -3.0392151e-002  9.8577340e-001  2.0359116e-001  3.7159268e-001  3.2445939e-001  2.0007345e-001 -2.5632343e-001 -6.5524114e-001 -9.4150119e-001  3.2703463e-002  5.8952925e-002  2.9939328e-001  1.2198477e-001  4.7207130e-001 -4.4229683e-001 -2.0833582e-001  5.3913538e-001 -1.5584349e-001 -4.1233616e-001  3.5868252e-001 -6.5365405e-001  4.0072037e-002  9.2551583e-001  6.6132379e-001  1.4814277e-001  4.2703641e-001  9.6286273e-002 -1.0171301e+000  4.3728862e-001 -5.8421843e-002 -2.7837571e-001  4.9458968e-001 -5.9716285e-001  4.9185246e-001  2.2084846e-001 -3.0818229e-001  3.4401336e-001  3.1631284e-001  6.5019504e-002  4.0573797e-001  8.0322223e-003  3.9921819e-001  9.6098106e-002  6.0369440e-001  2.4995664e-001 -1.8256131e-001  5.2274362e-001  1.1149982e+000 -5.6567957e-001 -2.5110791e-001 -7.0583034e-001
 -5.5395411e-001 -6.4939273e-001  7.8281505e-001 -9.5585277e-001  5.4994453e-001 -2.1842838e-001 -6.3071041e-001  1.6007948e-001  3.7558164e-001 -3.0459519e-001 -2.7815247e-002 -3.8573740e-001  5.2197704e-001 -2.6359051e-001  1.2520161e-001 -7.5272235e-001 -2.8732161e-002 -1.5367266e-001 -9.1241130e-002  1.3689180e-001 -4.3633132e-001  1.6452920e-002 -2.7918539e-001  6.2095078e-001  2.8996386e-002  6.5462468e-001 -6.0384871e-001 -1.0845047e+000 -6.5394941e-001 -6.3256009e-001 -8.9179960e-001 -6.9165292e-001 -6.3658569e-001 -2.2716006e-001 -4.0204943e-001  1.5316664e-001 -8.7984608e-002 -9.3042959e-001 -9.7707807e-001 -3.9769879e-001 -7.1870112e-001  6.0033661e-004 -4.0547879e-001 -1.5477457e-001  2.5035362e-001 -1.0203711e+000 -3.6913509e-001  3.8591305e-001  1.0435819e+000  3.0619132e-001 -1.0619154e+000 -1.8546701e-001 -5.9306922e-001 -1.4213465e-001  6.9898854e-001  9.7535453e-002  5.6280660e-002 -3.2643606e-001 -4.1513015e-001 -1.9697007e-002 -2.3064793e-001  8.6996265e-001  4.4109321e-001  6.1051945e-001  1.0763991e+000  2.0777478e-001
  6.6084614e-001  2.4498112e-001 -1.8074792e+000 -1.6144173e-001 -7.8461015e-001 -1.2081472e+000 -8.5006431e-001 -2.7213336e-001  4.0023921e-002 -1.0839441e-001 -3.0559634e-001 -6.1438414e-001  2.8604638e-001 -1.5701931e-001 -3.8514475e-001 -3.4257558e-001 -1.0060753e+000 -7.1897627e-001  3.7076347e-001 -5.2171528e-002  1.6541556e-001 -7.4041109e-002  5.4483668e-001  8.1195862e-001 -2.0451484e-001 -7.3033150e-001 -8.6834840e-001 -1.3357652e+000 -3.4866020e-001 -6.0003912e-001 -1.2709127e-001 -4.1855667e-001 -5.2106532e-001  3.7706970e-001 -1.3001124e-001  1.2195984e+000 -2.1564921e-001 -6.7313666e-001 -5.1772104e-001 -7.8310511e-001 -2.7601369e-001  2.4747614e-001  2.5458721e-001  1.7911138e-001  8.0440398e-002  2.7587790e-001  1.7224908e-001  1.3189074e+000  3.4588391e-001  1.8886230e-001  1.3584528e-002  1.5740384e-002  2.9767676e-001  5.9802809e-001  1.2786620e+000 -8.8618974e-002  1.7607151e-001 -1.3325801e-001 -3.2090846e-001 -8.3894341e-002 -4.0817203e-001 -2.0523377e-001  6.0935026e-001  6.3087720e-001  6.4095232e-001 -2.1607699e-001
 -3.2000429e-001 -7.0201798e-001  3.5187594e-002  2.0840694e+000 -1.0518278e+000 -1.1282758e+000 -4.8291686e-001 -5.4163744e-001 -3.1388354e-001  1.5561499e-001 -7.1283744e-001 -9.3527706e-001  1.6454072e-001  2.1918633e-002 -6.0315434e-001 -4.7294483e-001 -3.0721106e-001 -6.1086800e-001 -2.4449841e-001  2.0972517e-001  1.3782864e-001 -7.5509455e-001 -1.4024366e+000  1.3752438e-001 -5.2865021e-001 -1.9914489e-001 -1.3030429e+000 -1.1119964e+000 -7.4300409e-001 -1.0255717e+000 -2.9608182e-001 -1.1231205e-001  4.9554923e-001 -2.4060961e-001 -5.2452457e-001  1.0875874e-001 -1.0190922e+000 -6.7788746e-001 -1.3068268e+000 -6.4568697e-001 -4.6751444e-001 -5.8851422e-001 -4.4937005e-001 -7.1746592e-001 -3.2182276e-001  5.8578933e-001 -4.9759298e-001  1.0471750e+000 -4.4079235e-001 -6.0282675e-001 -3.1153195e-001 -1.3523216e-001  6.2998401e-001  2.7379782e-001  1.2579080e+000  2.2907255e-001  2.5611714e-001  1.1056603e-001 -8.0568639e-001 -1.1760788e+000 -1.5160330e-001 -3.7444587e-001 -2.2312529e-001  1.2660203e+000  1.1257532e-001 -1.5477117e-002
 -1.5862271e+000 -6.6430221e-001 -9.4516829e-003  2.7079286e+000 -8.0359829e-001  2.5546217e-001 -4.8889937e-001 -4.5247966e-001 -6.4568388e-002  2.1593565e-001 -4.5171621e-001 -4.5090236e-001  3.7554175e-001  4.9884639e-001  6.7162109e-001  9.3739130e-001 -2.7039969e-001  6.0786677e-002  1.0200137e-001  1.8621986e-001  5.5762083e-001 -2.8039198e-002  9.0609969e-001 -1.3101048e-001  5.7350435e-001  2.0591621e-002 -5.4402614e-001 -1.0922300e+000 -1.4369888e+000  5.8553821e-001  1.0284023e+000  4.6527289e-001  4.1958285e-001 -3.4158355e-002 -1.1890942e-001 -2.1493624e-003  3.1391754e-001 -7.2445767e-001 -1.0225511e+000 -2.0951400e-001  1.8729721e-001  9.0176776e-002 -6.1604487e-001 -1.2754473e-001 -2.8471249e-001  2.7626074e-001 -1.1146477e-001 -8.7875717e-001  4.9320662e-001 -8.0730220e-002  1.2382542e+000  1.2314438e+000  8.5039561e-001  7.2313990e-001  5.2126045e-001  2.5240037e-002  3.3699007e-001  1.3206106e-001 -1.2607119e-001 -5.3376622e-001  1.2690226e+000 -3.4218272e-001  6.1121832e-001  5.6536623e-001 -2.0705298e-001  2.0766654e-001
  5.9632247e-001 -3.3326263e-001  5.4959717e-001  1.2384550e+000 -2.7760925e-001  9.1617575e-002 -8.1516009e-001 -8.1658632e-001  2.0382629e-001 -3.2165120e-001  1.3845947e-001  1.2304175e+000  4.7559894e-001  3.8688155e-001  2.2767454e-001  3.6963619e-001  1.7266201e-001  1.2866884e-001 -1.7044164e-001 -1.6875030e-001  5.5620148e-001 -4.1435430e-001 -1.7097026e-001 -2.6138471e-001  8.3712061e-002 -2.3939347e-002 -2.5286460e-001  4.1848723e-001 -4.5289036e-001  8.4880179e-002  5.9432465e-001  3.4672135e-001 -7.0613904e-001 -4.6434580e-001  2.3336420e-001  6.5745282e-002  1.1095741e+000  8.4172818e-002  3.7689986e-001  1.1235807e-001 -4.3741344e-001 -1.9040256e-001 -8.1220470e-002 -4.9809643e-001 -2.4434101e-001  1.0290029e-001 -3.7581755e-001 -4.3381152e-001  1.3610534e-001 -4.8761050e-001  6.3252817e-001  6.8122403e-001 -5.6687445e-002 -2.3094235e-001  1.0027891e-001  3.4263948e-001 -4.3293995e-001 -4.9291674e-001 -4.8793386e-001 -6.6595334e-001 -4.9393471e-001 -4.1317099e-003 -6.9563063e-001  4.4930877e-001 -9.8528558e-001  3.2868841e-001
  4.7385232e-001 -4.2199315e-001  1.9728241e-001  9.0265735e-002 -5.2023830e-001  2.9307926e-001 -4.3157159e-001 -3.6348730e-001 -7.6321024e-002 -4.0324982e-001  3.2792984e-001 -9.9235519e-001 -5.8864350e-001  5.1730710e-001 -4.7276248e-001  5.7907468e-002  2.2908531e-001 -1.5424133e-001  2.3224286e-001  7.4683508e-001  1.6647696e+000  1.6780233e-001  8.3541118e-001  4.8481818e-001  4.3012518e-001  7.2930517e-001  2.5162338e-001  5.3159383e-001  3.6265496e-001 -3.1211481e-001  1.2036299e+000  6.1674229e-001  1.1144807e+000 -2.2771769e-001  1.0051655e-001  4.4079497e-001 -2.2455703e-001  4.0878904e-001  5.2440816e-001  6.0596180e-001  5.2294981e-001  3.5015169e-001  7.3155534e-001  9.1608370e-001  6.1575293e-001  1.0010862e+000 -2.9090707e-001  2.4651317e-001  4.8302901e-001  1.2328737e-001  8.7891730e-001  2.3911705e-002 -1.2239429e-001 -4.1514174e-001 -2.6970937e-001  7.9666509e-002 -1.3393920e-001 -5.4470635e-001 -3.7977737e-001 -3.6383934e-001  8.2606965e-001  3.4956001e-001  1.9672498e-001  4.2980143e-001 -2.3008624e-001  6.9897387e-001
 -1.2056480e+000 -7.3193579e-001 -1.1500892e+000  6.7770028e-001 -5.3863793e-001  6.7045065e-001  3.1505688e-001 -1.6094580e-002 -4.7881555e-001  3.4709437e-001  1.0057208e-001 -1.1319456e+000 -8.9972780e-001 -6.1546621e-002 -6.1179103e-001  1.1230432e-001 -9.5077734e-001 -1.2884907e+000 -6.2239967e-001 -2.0919177e-001 -4.7107800e-001 -1.8668910e-001  1.9156907e+000  1.3104325e+000  6.3262476e-001  6.6280793e-001  8.9139369e-001  8.6597930e-001  3.9519442e-001  4.3232296e-001  1.1330924e+000  7.7690935e-001  9.1664253e-001  1.5213720e+000  1.1153784e+000  1.3118966e+000  1.7362285e+000  2.1171022e-001  4.0645681e-001 -9.2223975e-002  3.9279833e-001  1.3525983e+000  1.8331910e+000  1.6149102e+000  1.5131224e-001  2.5576443e-001  1.1426583e-001  4.4905137e-001 -1.7178111e-001 -9.9407883e-003  6.7163856e-001  8.4809320e-001  2.3720819e-001  3.8212461e-001 -5.8537474e-001  8.7770147e-001  4.5931625e-001  6.2540649e-002  5.6920038e-001  2.1419016e-001  6.0926391e-001  1.9352646e-001  3.1059046e-001  9.3273019e-001  1.0233895e-001  7.3518679e-002
  6.6631292e-001  2.6189662e-001  1.2876997e+000  5.0685228e-001 -2.9386891e-002  3.4466757e-001 -1.9019670e-001 -7.6377103e-001  3.6205388e-001  3.2511797e-001 -1.7808379e-001 -1.1449088e+000  1.5607481e-001 -1.9000382e-001 -1.1972250e+000 -6.8794410e-001 -9.7606942e-001 -5.6860234e-001  7.0141694e-001  2.4335434e-001  2.8953176e-001  5.1351028e-002  4.6232464e-002 -7.0866726e-002  3.1873651e-001  5.2867832e-001  2.5878958e-001  1.1170723e-001  5.6861585e-001 -7.2843651e-001 -6.0406340e-001  1.9569654e-001  7.7341450e-001  1.7114043e+000  1.6453276e-001 -1.1580118e-001 -2.8841209e-001  9.1138253e-002  2.4647821e-001  7.0970853e-001 -4.4359648e-002  5.9572255e-001  9.4897953e-001  1.2594930e+000  3.6024158e-001  4.0768997e-001  6.2370054e-001  1.5184558e+000  3.4057309e-001  3.0594857e-001  7.6373335e-003  1.1277474e-001  2.9108687e-002  1.3098982e-001  1.3476135e-001  1.0759891e+000  5.6864679e-001  3.4514704e-001 -3.3112511e-001  5.2504460e-001  3.9004887e-001  6.0768240e-001 -4.4434271e-002  3.0298380e-001  1.5254975e-001  5.5360631e-001
  2.5697054e-001  3.2492608e-001  2.0933416e-001 -1.1134824e-001  1.7478041e-001  5.3262601e-001  1.3000381e-001 -5.8505043e-001  2.4685439e-001 -2.9077944e-003  3.1379533e-001 -1.7290400e-001  2.3777031e-001  3.7632597e-001  4.8680601e-002  1.6665390e-001  9.6567711e-002  1.0316931e-001  1.4664767e-001  4.5447913e-001  3.6410729e-001  3.9774335e-001  5.5305117e-001 -3.6336283e-001 -1.1806676e-001  1.2016297e-001 -1.9072024e-001 -1.3376897e-001 -1.5262933e-001  2.1786171e-001 -2.6239546e-001 -5.7622065e-001 -4.1310958e-001  4.0069667e-001 -3.7080216e-001 -4.5428119e-001  2.3345980e-001 -1.7394086e-001 -6.3311369e-002 -5.2077077e-001 -4.3481214e-001  3.9339757e-002 -2.6974160e-001  4.2667705e-001  3.6974359e-001 -4.5933918e-001  1.1645992e-001  5.0839052e-001  1.0411615e-001  4.4045984e-001 -2.1638776e-001 -2.2778128e-001  3.0864787e-001 -1.3127467e-001  7.4992964e-001  4.0919621e-001 -4.6347010e-001 -3.7324640e-001 -6.2997510e-001 -4.4213074e-001 -4.7688952e-001 -7.2643239e-001 -9.0157106e-002  8.8099471e-001  5.4491723e-001 -2.8473282e-001
 -5.9740361e-001 -1.7166208e-001 -5.1109121e-001 -3.2904620e-001  1.1787973e-001 -1.5414009e-001  2.4487098e-001  1.5229566e-001 -3.2339654e-001  2.6558355e-001 -3.7808139e-002  5.9709111e-001  5.2686856e-001  1.6637206e-001  7.9857790e-001  5.2321669e-001  5.9390626e-001 -3.4949107e-002 -2.3265224e-002 -7.4281366e-003 -4.3857018e-001  1.2472924e-002  7.1200167e-001 -2.0136366e-004  9.5044531e-001 -3.0322882e-001  5.2267458e-002  3.1427628e-001 -3.2413510e-001  1.6048521e+000  3.1402744e-001  3.9189621e-001  8.9082208e-001  5.9394553e-001  7.3114351e-001  4.9495736e-001  4.2412533e-001  7.0597526e-001  5.4512626e-001  3.9708157e-002 -1.6287824e-001  6.0818575e-001  8.9735666e-001 -1.9858927e-001  4.2510967e-001 -3.0216099e-001  7.2513707e-001  1.9000585e-001  5.4995766e-001  1.5186716e-001  5.8761663e-001  6.7810181e-001  7.7309888e-001  7.3767657e-001  3.2553285e-001  5.7093601e-001 -1.8621296e-002  1.6801710e-001  6.6542013e-001  7.1163225e-001  1.2084461e-001 -4.1494566e-001  4.8981566e-002  5.8629186e-001  1.4602102e-001  1.8121469e+000
  7.0263668e-001 -3.0017982e-001  9.6364070e-001  5.1412639e-001 -9.2491402e-002  2.4711275e-001  1.1867314e-001  1.8676753e-001 -3.9513534e-001  3.4701848e-001 -2.6134292e-001  1.3756815e-001  3.5431485e-001  1.0014579e-001 -2.6499814e-001 -3.1399877e-001 -3.8745601e-001 -6.1934588e-001  5.5173596e-001  7.6714857e-001  8.1450360e-001  5.4931448e-001  2.4970270e-001  4.3183162e-001  5.2613247e-001  6.2588573e-001  1.3579116e-001  3.9327342e-001  2.8641687e-001  3.7859895e-001  2.6714374e-001  6.1754400e-001 -2.6090441e-001  2.9584379e-001  4.8360755e-001  3.4896196e-001  4.6637186e-002 -1.0598011e-001  8.2580601e-001  8.3871111e-001 -6.2993043e-002  4.9941645e-001  9.3160503e-001  5.8905421e-001  7.2661469e-001  1.3600727e+000  6.8023138e-001  1.7736023e+000  9.3366053e-001  1.0685503e+000  1.2986848e-001  2.4336690e-001  4.6944010e-001  4.2915509e-001  7.5435710e-001  8.6564843e-001  3.7675147e-001  2.4235593e-001 -1.2049348e-001 -2.2433818e-002  5.7935533e-001  2.1946124e-001  1.2685048e+000 -8.7197587e-001  1.0929129e+000 -1.0662156e+000
 -6.3088968e-002 -9.0196582e-001 -1.4082783e-001  7.8538303e-001 -4.0684942e-001 -8.4874783e-002  2.1864504e-001  1.8463765e-001 -8.3139655e-001  4.9216312e-002 -4.2654569e-001 -1.6003935e-001 -3.3130146e-001 -1.7202568e-001 -2.4294463e-001 -4.2310920e-001 -6.4013387e-001 -4.0879096e-001  4.1254710e-002  3.7485240e-001  4.8698014e-001 -2.1262316e-001  2.8246648e-003  6.4690965e-001  6.0465092e-001  2.0321626e-001  1.6372439e-001  2.0267411e-001  3.8235822e-002  9.2764906e-002  5.9303316e-001  9.6211440e-001  5.1872740e-001 -4.4019747e-001  6.3323913e-001  8.0840671e-001 -5.2243099e-001  4.1488673e-001  4.3800665e-001  4.7479556e-001  2.7093190e-001  4.2735161e-001  8.9631734e-001  1.1438634e-001  5.6641414e-001  1.5237112e+000  7.9152834e-001  3.1859819e-001  5.1634049e-001  9.5474076e-002  1.5220883e-001  2.8607230e-001  2.9310771e-001  4.8057622e-001 -4.5872024e-001  6.8717741e-001  6.3297792e-001  1.9928372e-001  2.8736689e-001 -7.2998324e-003  1.1597812e+000  4.5175343e-001  8.6799292e-001 -3.0831033e-001  3.8611929e-002  5.9283038e-002
 -4.5209161e-001 -8.4059623e-001 -8.5265966e-001  1.5535990e+000 -4.4694318e-002  8.6855158e-002  3.4416888e-001  1.9090270e-001  7.0937339e-002 -5.6593244e-001 -1.3110404e-001  1.4393657e-001  3.0038236e-001 -3.0728258e-002 -1.8895821e-001  3.2833962e-001 -1.1540488e-001  3.1624043e-001  1.4833547e-001 -3.8256526e-001 -1.1192313e+000  3.2882097e-001 -7.5348918e-001  3.4001236e-001  8.0446576e-001  1.0123905e+000  1.2043685e+000  1.4086253e+000  8.2685569e-001  6.2214597e-001 -1.8492656e-001  3.0681198e-001 -1.0351221e+000 -4.1117375e-001  5.0116131e-001  1.5150302e-001  8.2668611e-001  7.1137051e-001  1.0603459e+000  6.1020996e-001  4.1010398e-001  4.6688430e-001  8.8231366e-001 -2.1222426e-001  6.8805589e-001 -2.1817286e-001  1.4672543e-001  4.9646743e-001  1.1997057e+000 -6.2811403e-002  2.8601530e-001 -8.7160514e-003  9.3519346e-002 -4.4190008e-001  4.0384215e-001  3.8974603e-002 -2.7403874e-001 -6.3199129e-003  8.7807364e-001  4.3899490e-001  3.3637947e-001  3.0739688e-001  1.6922322e+000 -7.4685481e-001 -7.0605549e-001  3.3855212e-001
  4.3853529e-001  2.4208072e-001  2.4068025e-001 -7.2777817e-002 -2.8299616e-001  1.1097662e-002  6.0879942e-001  7.4955522e-002  4.9857286e-002 -3.9370387e-001 -1.1898521e-001 -1.6882138e-001 -1.4171380e-002  4.2943806e-001  1.5222911e-001  4.4360704e-001  2.1914512e-001  3.2390856e-001  3.9157320e-001 -3.2690117e-001  3.3940888e-001  8.8327212e-001 -1.9907670e-001  4.2039889e-001  7.0558818e-001  4.2593741e-002  5.0267744e-001  4.1953948e-001  5.5393919e-001  2.8223593e-001 -1.4611842e-001  4.3272653e-002  3.3280560e-001  3.5270807e-001 -2.8739866e-001  2.3294026e-001 -3.5357612e-001  1.1092242e-001  1.4561168e-001  8.3592266e-001  1.0720901e+000  5.7830813e-001  8.8492952e-001 -3.1302170e-001  4.3581858e-001  3.6468020e-001 -3.4159908e-001  4.0287192e-001  5.4235266e-001  7.3830579e-001  4.2099551e-001 -2.8740152e-001  5.0329851e-001 -1.4204238e-001 -1.8090692e-001 -2.6348724e-001 -2.1530319e-001 -1.3910835e-001 -5.6851139e-001  1.7260886e-002 -1.9353296e-001 -1.1816051e-001  2.3555960e+000  5.1357551e-001 -2.5742281e-001  4.5046882e-001
  9.5042772e-001 -5.2007554e-001  9.1838842e-001 -7.8043107e-001 -5.3346169e-001 -3.5332098e-001 -9.3016924e-001 -7.1403778e-001 -1.9575965e-001  2.4744026e-002  3.4600449e-002 -6.8552982e-001  1.6925863e-001  3.7390639e-001 -5.6876791e-002  3.3096436e-001 -3.7714456e-001  1.4161327e-002  4.0377097e-001  1.5920103e-001  3.4905172e-002 -3.7932953e-001  7.8785772e-001 -9.0193813e-001 -2.3968403e-002 -3.3556601e-001 -9.0455663e-001 -5.5116181e-001 -7.0885774e-001 -2.8938528e-001 -1.0695602e+000 -2.8979675e-001 -2.5508012e-002  3.9548215e-001 -9.9074822e-002 -4.9684754e-001  4.4364938e-002 -6.5088374e-001 -2.8704708e-001 -1.0303749e-001 -5.0604832e-001  6.8878490e-001 -6.8056902e-001  1.4557843e+000 -1.8619480e-001  2.4898211e-001  2.0754413e-001  8.6699477e-001  7.1531830e-001  1.2309873e-001  1.2856125e+000  6.3635166e-001  1.2742758e+000  8.6534321e-001  1.1232266e+000  8.2607104e-001  3.4663954e-001 -4.2039417e-002 -6.8062909e-001 -9.9596666e-001  1.9117102e+000 -1.4968684e-001 -1.0291348e+000  1.9561705e-001  2.3273822e-001  5.2117801e-003
 -7.8400162e-001  9.5390383e-001 -1.5291279e-001 -5.0122545e-001 -3.9868131e-001  2.5880133e-001 -7.3754947e-001 -1.0292230e+000 -3.8505527e-001 -7.3552047e-001 -1.2584433e-002  8.3804746e-001  4.1316711e-001  3.4059008e-001 -3.5182894e-001  5.2404008e-002 -3.5760525e-001  4.0444425e-001 -4.5855374e-002 -2.9870271e-001 -4.3431755e-001 -6.6254883e-001  1.1196607e+000 -3.2440690e-001  8.5953444e-002  2.5853658e-001  7.1145318e-002 -4.9563203e-001 -1.3228875e-001  1.5775665e-001 -4.3250191e-001 -1.0341461e+000  2.3472121e-001  3.4009476e-001 -2.8898729e-001 -1.9107977e-001 -3.4892929e-001  1.3142558e-001  5.1997117e-001 -5.1861689e-002 -6.7511426e-001  4.8429397e-001 -5.9527389e-001  7.1014741e-001  2.0339859e-002 -6.0665116e-002  3.7111097e-002  1.1583661e+000  1.3670124e+000  6.7686008e-001  4.7386633e-001 -1.3223971e-001 -3.3269041e-001  5.1551614e-001 -5.0857796e-002  8.9504433e-002 -5.2834223e-001  1.7752691e-002 -2.3231383e-001 -3.7577438e-001  7.4405620e-001  7.2599650e-002 -1.8317064e-001 -2.4754137e+000  8.3732441e-001 -1.3774419e+000
  1.9712777e+000 -9.3436989e-001 -1.6089766e+000 -2.9330583e-001 -8.4511085e-001 -4.5137320e-001 -5.3533756e-001 -1.0432498e+000 -7.2763797e-001 -2.9703687e-001 -7.9204553e-001 -7.4428544e-001 -5.2657353e-001 -8.4532240e-002 -1.0368873e+000 -4.9816196e-001 -6.5063785e-001 -5.9228563e-001 -6.3803141e-001  3.2276200e-001  5.5170666e-001 -6.6294026e-001 -1.0671188e+000 -5.3930516e-001 -1.0250840e+000 -6.6536101e-001  6.4616357e-002  8.9783839e-002  1.9813824e-001 -7.3918526e-001  1.3128369e-001 -5.9414785e-002  2.2605993e-001  7.9555633e-001  6.6782008e-002 -2.8574542e-001 -1.6791032e-001  2.3968765e-001  3.6542844e-001 -1.1393011e-001 -8.0849372e-001 -5.6299964e-001 -6.8872957e-001 -2.3812966e-001 -1.0605326e+000 -2.7024963e-001  3.1451842e-001 -2.4659281e-001 -4.3570555e-001  2.1122105e-002 -3.3952779e-001 -4.3823001e-001  5.5196489e-001  4.1400635e-001  1.9428651e+000  8.1734244e-001  3.1675180e-002 -2.6099930e-001 -2.9107866e-002  2.1980184e-001  1.3409510e-001  1.1039697e-001 -1.3977961e+000  1.1980839e+000 -7.3587687e-001 -6.8832054e-001
  1.0464556e+000 -9.8708471e-001 -3.2491009e-001  9.5653044e-001 -1.4898642e+000 -1.2864985e+000 -7.6311317e-001 -1.7926867e+000 -1.0158375e+000 -6.6787169e-001 -1.0385581e+000 -6.0044957e-001 -1.1501344e+000 -3.6122931e-001 -1.8176726e+000 -1.8764707e+000 -1.7193721e+000 -2.0922264e+000 -1.1185469e-001  2.9535908e-001 -2.9380704e-001 -3.4266064e-001 -1.8164127e+000  4.9091944e-001 -1.6683714e+000 -1.2392370e-001 -1.0371297e+000 -4.2559151e-001 -1.1442002e-001 -9.5714890e-001  7.9011203e-001  1.6540413e-002 -4.0917217e-001 -7.3193081e-002  3.2185939e-001  7.8058992e-001  2.5548880e-001 -2.7553712e-001 -3.2420647e-001 -1.1072000e+000  4.8271575e-001 -7.7291114e-001  6.4791818e-002 -1.8037664e+000  3.2571309e-001  6.4496676e-001  1.0141421e+000 -4.7042098e-001 -1.8637645e+000 -7.9754553e-001 -1.7624483e+000 -8.1503711e-001  1.8615782e-002 -5.4761933e-001  3.9519058e-001  5.5035177e-001 -3.0855384e-002 -3.4224395e-001 -5.1463839e-001 -7.1859129e-001 -2.0776835e+000 -8.3069842e-001 -1.8494792e-001  1.2581132e+000 -6.5718113e-001 -1.8859001e-001
 -1.0314988e-002 -2.7485331e-001  7.1240974e-001  6.8198123e-001 -4.8406961e-001 -3.0437064e-001 -3.3417498e-001 -3.6080807e-001 -2.0448665e-001  9.4425261e-002  7.8261782e-001  2.0784780e-001  7.6639902e-002  1.1375781e-001 -6.1421897e-001 -1.8654756e-001 -4.2794647e-001  7.1828720e-002  7.5207190e-001 -2.9013530e-001  2.4701748e-001  2.7043631e-001 -1.3758616e+000 -5.6334983e-001 -3.0624693e-001 -7.3177805e-001  2.1255633e-001 -3.9865254e-001  1.7725586e-001 -3.3425417e-001  1.2639846e+000  4.2482125e-001 -4.8877434e-001 -7.3267795e-001 -1.8298593e-001  5.1501281e-001 -1.1648812e+000 -3.6813735e-002 -3.2591980e-001 -2.9688179e-002 -4.5775001e-002 -9.1433453e-001 -9.7335195e-001 -6.1547268e-001 -3.8163945e-001 -4.1123610e-001 -9.9331813e-001  2.9162355e-001 -5.4993996e-001 -1.3397509e+000 -6.7179571e-001 -9.1674756e-001 -6.8790034e-001 -3.4976536e-001  8.0011141e-002 -2.4964440e-001 -1.5660452e-001 -8.7538696e-001 -8.2065100e-001 -6.0299601e-001 -8.9413500e-001 -6.5912754e-001  3.1084306e-001 -1.6825123e-001  1.1769083e-001 -2.6506027e-001
 -4.7306411e-001 -1.1942762e+000  1.2735035e+000  7.2341548e-001 -1.5114170e+000 -4.1313952e-001 -1.1378135e+000 -8.9057023e-001 -1.7608581e-001  2.2088080e-001  1.3419063e-001 -3.5323736e-001 -4.4211976e-001  1.9211936e-001 -5.4364878e-001  7.1688865e-002 -1.3853261e+000 -1.3223979e+000 -1.1436328e+000 -1.1219689e-001 -4.1118885e-001 -3.5278574e-001 -1.3132510e+000 -2.3182025e-001 -3.9153358e-001 -3.0918983e-001 -1.6217519e+000 -1.5197804e+000 -7.8426212e-001 -2.3315710e-001  2.2342384e-001 -2.4562648e-001 -1.3870607e+000 -6.9779705e-001 -6.1211744e-001  3.0087149e-001 -1.6942243e-001 -1.9517727e+000 -1.9352756e+000 -1.4666295e+000 -3.8847546e-001 -5.6678352e-001 -3.4843855e-001 -8.8300090e-001 -5.2826046e-001  3.5594129e-001 -9.4885606e-001 -1.7646755e-001 -1.2562788e+000 -9.4407731e-001 -3.1971010e-001 -8.0464923e-001  1.8870531e-001 -1.1347265e+000 -3.0469122e-002 -3.0820560e-001  3.5309124e-001 -1.0777198e+000 -1.1552137e+000 -1.3836176e+000 -8.3987652e-001 -8.6082364e-001  2.9649501e-001  8.4059801e-001 -6.4341044e-001  1.7747702e-001
 -4.6044392e-001 -4.1888062e-001 -2.6758629e-001  3.2150462e-001 -6.8266803e-001 -1.2953735e+000 -4.2536245e-001 -2.3861051e-001 -7.1401763e-001  2.2114877e-001 -4.1011574e-001  2.0648718e-001 -4.7441553e-001 -6.5845463e-001 -5.3810986e-001  1.0681997e-001 -7.7857814e-001 -4.3292426e-001 -8.1438239e-001 -4.9467863e-002  5.8245195e-001  2.4818345e-001 -1.6296439e+000 -8.2326074e-002 -7.8556485e-001  2.4782798e-001 -7.8189825e-001 -4.7199312e-001  5.2757609e-001 -6.9985082e-001 -6.6065903e-001 -6.5003687e-001 -8.4418290e-001 -1.3386476e+000 -1.0100967e+000  3.4609460e-001 -7.9133110e-001 -3.2180693e-001 -6.6004263e-001 -8.9796814e-001 -5.5229952e-001 -6.9295454e-001  1.8128850e-001 -1.9458009e+000 -3.9695067e-001 -2.9657760e-001 -7.3980976e-001 -9.2163191e-001 -1.5144759e+000 -4.4262012e-001 -2.8999931e-001 -2.0722217e-001  3.8870310e-002  5.7955435e-002 -1.3555863e-001 -8.2089917e-001 -4.2810879e-001 -1.1554382e-001 -8.3255086e-001 -6.9554487e-001 -1.9053305e+000 -4.6158070e-001  8.4104951e-001  5.8840724e-001 -6.9705434e-001  2.3092624e-001
  3.2541735e-001 -9.0058929e-003  5.8352535e-001 -6.1426234e-001 -3.2909771e-001 -6.4174134e-001  2.7487017e-001  9.6382881e-002 -4.7330703e-001  6.2551670e-002 -4.1562257e-002 -6.9619604e-001 -5.2224215e-001 -5.5852567e-001  9.7696103e-002  2.6981379e-001  2.7372699e-001  4.7366919e-001 -2.8110709e-001  4.9255901e-001  7.7319230e-001 -3.2321650e-001 -3.0666434e-001 -1.7939600e-001 -1.9144870e-001 -3.0077276e-001 -2.2903978e-001 -3.0655303e-001 -5.1160447e-001 -3.4500820e-001 -3.2266773e-001 -8.2256549e-001 -8.9275417e-001 -1.0274714e+000 -1.0094358e+000 -6.7158282e-002  7.7848992e-001 -2.4638972e-001 -4.6173975e-001 -5.6426293e-001 -1.6005720e-001 -5.5571568e-001  3.3785066e-001 -3.7496857e-001 -5.9620358e-001 -1.2728292e-001 -5.0989162e-002 -4.5893084e-001 -2.0684818e-001 -2.9994404e-001  3.0968610e-001  2.9341785e-001  3.6521486e-001  1.8559262e-001 -2.5579900e-001 -1.1273059e-001 -3.0852125e-001 -1.7914886e-001 -3.4077836e-001  1.6796101e-001  4.1657948e-002 -9.9508112e-002 -1.0305118e+000  1.9250157e+000 -3.5457924e-001  4.0187534e-001
 -8.2649002e-001  2.6130698e-001 -3.7938764e-001 -7.2450709e-002 -4.3218143e-001  9.1955580e-002  4.4653854e-001 -3.0053667e-001  2.6627101e-002 -4.0387993e-001 -2.3105147e-002 -5.9015192e-001 -9.0450514e-002 -2.2379348e-001  1.9450317e-001 -8.3681173e-003 -2.9401135e-001 -1.4155655e-001 -8.1187516e-001 -3.0276342e-001  1.8265533e-001 -6.2571305e-001 -1.3841404e-001 -1.1036110e+000 -7.1377493e-001 -3.3321157e-001 -7.9038627e-001 -1.7674423e-001 -2.6792322e-001  1.4630109e-002 -8.1884807e-001 -9.1725973e-001  5.2396137e-002 -3.9848434e-001 -9.1647479e-001 -8.4501322e-001  9.2022799e-001 -5.3646305e-001 -5.8157091e-001 -8.8731568e-001  3.2037649e-001 -2.2126537e-001 -1.0326255e+000  5.0433978e-001  5.1107837e-002  3.6112392e-001 -7.4636973e-001  7.4617425e-001 -3.3544960e-001 -2.2045110e-001  1.6925278e-001  4.3605217e-002  2.4471344e-001 -3.5968333e-001  4.5642183e-001  1.2330269e-001 -4.9494153e-001 -2.7427339e-001 -4.7437399e-001 -2.0831456e-001  5.2000360e-001 -3.9627114e-001 -1.6742784e+000 -2.8344367e-001  4.9271977e-001  9.6321162e-002
  1.5745263e+000 -9.2102645e-001  4.0916174e-001 -9.4574099e-001  2.0773274e-001  1.9846463e-001  2.0786182e-001  6.6403416e-001  2.1253243e-002 -2.7928476e-001  6.4720576e-002 -7.9749098e-001 -5.5104225e-001 -2.4124712e-001 -4.7945600e-003  3.1286445e-001  2.1993560e-001  6.5523500e-001 -8.6398573e-002 -3.7879371e-001  7.8051531e-001 -2.7988113e-001  1.1028041e-001 -8.3468610e-001 -3.1759155e-001 -2.0566711e-001  3.4683784e-001 -2.4678511e-001 -6.2819814e-001 -6.0157980e-001 -1.2121385e+000 -3.9336539e-001 -2.3875266e-001  5.6536980e-001 -8.8417554e-001 -9.9407671e-001 -2.6209425e-001 -6.5219014e-002  1.1619499e-001  1.0432220e+000 -6.9086602e-001 -4.1329589e-001  6.2151147e-002  2.3587585e-001 -2.5996899e-001 -1.5936881e-001 -5.0340963e-001  1.3934263e-001  3.2503520e-003 -2.4059972e-001  4.7083736e-001  4.0583553e-001 -1.9977140e-001 -5.0157363e-001 -3.4875118e-001 -1.6598517e-001 -2.1119649e-001  2.8786608e-001 -3.3343146e-001 -3.2811849e-001  1.1443753e+000  6.1174819e-003 -2.6875793e-001  6.8917646e-001  1.6923469e-003  7.4083397e-001
 -7.0143143e-001  1.9277065e-001  2.0255003e-001 -1.0053431e+000  5.5381415e-001 -3.8290005e-001  1.5858515e-001  4.3760422e-001 -2.2621728e-001  2.9598935e-001 -3.3837223e-001 -9.0525527e-001 -5.4924840e-001  9.6595301e-002  3.6504615e-001  8.2462699e-001  6.7829774e-001  1.7378631e-001 -2.2041123e-001 -7.3987560e-003  2.7594519e-001 -4.8115747e-002 -3.9167538e-002 -7.5052623e-001  1.3761682e-001 -3.5175747e-001  9.0103271e-001 -2.2222601e-001 -3.3061682e-003 -4.0243301e-001 -4.0767752e-002 -6.8450196e-002 -9.0890804e-001 -2.0292718e-001 -2.4831710e-001 -9.8680643e-001  1.8086632e-001  4.6032909e-001  2.6606728e-001  9.8493071e-001 -4.2391464e-001 -1.8693486e-001 -3.4846187e-001  2.2173026e-001  4.6402149e-002 -1.1878417e+000 -1.2343264e-001 -8.4657857e-001 -3.9583006e-001  3.4337174e-001  4.4722323e-001  2.0076533e-001  6.7843581e-002 -6.9669916e-001 -8.3184026e-001 -1.6866947e-001 -2.8389292e-001  2.0562696e-001 -3.7477695e-001 -5.3635539e-001  5.2804293e-001  6.1746316e-001 -7.9551788e-001 -5.5105050e-002 -4.5026088e-001 -9.3422249e-001
 -9.0318158e-001  2.7293231e-001  1.4486980e-001  4.3233749e-001  3.7102710e-001 -8.5112007e-002  4.7766028e-001  9.4124602e-001 -1.5315681e-001  4.9873398e-001 -2.6585132e-001  1.0630047e-001 -5.6875562e-001  1.1981438e-001  9.6103085e-002  2.6428484e-001  1.1165005e+000  2.9072565e-001 -1.0607999e-001 -2.8793234e-002 -4.6145721e-001  4.4193582e-001  1.1625894e+000  1.0520845e-001  8.8859882e-001 -1.7552585e-001  2.4290861e-001  4.5783913e-001  5.6961272e-001  2.2834875e-001 -5.0684004e-001 -1.2084298e-001  9.1899722e-001  2.6398601e-001 -2.3698325e-001 -2.4855805e-001 -4.3104834e-002  3.0384724e-001 -5.1835652e-003 -2.6160215e-001  7.5727470e-001  4.8198330e-001 -9.0863115e-002  9.3746129e-001  2.6732167e-001  2.1973201e-001  4.1745640e-001 -1.3734842e+000 -5.9306698e-001  3.2724159e-001  2.0229549e-001  5.9515514e-002 -1.3971476e-001 -3.0900499e-001 -2.2425629e-001 -2.0569675e-001 -1.1408888e-001  7.0254110e-002  1.6319665e-001  6.9339824e-002 -8.7499263e-002  2.5505473e-001  6.2633754e-001 -6.3290661e-001 -5.2930398e-001 -8.2391971e-001
  9.4682498e-001  9.7647582e-001  1.3244918e-001 -8.2085608e-002 -1.7515854e-001  1.3544678e-001  5.1606073e-001  3.1727904e-001 -1.4638105e-001 -4.3783730e-001 -3.3116736e-001 -8.6857406e-002 -5.7861681e-002  1.3727096e-001  3.2954061e-001  3.8233396e-001  5.5194777e-001  1.6920181e-001 -7.6110171e-001 -1.7239124e-001 -4.5216951e-001 -3.6380307e-002  1.5921287e-001  1.0683849e-001  5.3025411e-001 -1.8039431e-001 -2.2173230e-001  1.3259993e+000  1.0800825e+000 -4.8842886e-001 -4.4641591e-001  3.1897885e-002  3.1321324e-001  6.9425976e-002 -2.9624725e-001 -3.1955275e-001 -6.2340815e-001  9.2574470e-001  6.5671184e-001  9.0746410e-002  1.5820362e-003  3.8122531e-001  2.4164278e-001  4.2099825e-001 -2.7744222e-001 -2.0943225e-001 -2.4667714e-001 -1.1562546e+000  1.2922538e-002  3.7228225e-001  6.8536050e-001  2.4970880e-001  1.7381888e-002 -1.1601439e-001 -1.1348972e+000  4.1268890e-001 -5.8107617e-002 -7.3313386e-001  7.4604407e-001  9.3336390e-001 -1.6321727e-001  1.8162231e-001 -1.1908480e+000  3.9539585e-002 -1.3129486e-002  7.2338684e-001
 -1.0567577e-001 -3.7596135e-001  9.7017993e-001  5.9591756e-002 -4.8371917e-001  2.8808418e-001 -3.3064052e-001 -3.9202011e-002 -2.2567196e-001 -5.0366864e-001  8.7098439e-001  6.9490508e-001 -4.6835756e-002 -1.3252755e-001  9.5215904e-001  4.7684246e-001  4.3016404e-001  2.0464689e-001 -3.9205957e-001  8.4971623e-001  3.5916383e-001 -2.6473964e-002  1.3947194e-001  8.2106043e-002 -1.0827051e-001 -6.9640720e-001 -8.5234640e-001 -4.6320342e-001 -6.0197131e-001 -3.2921613e-002  6.7257264e-001  3.7018901e-001  1.4253494e-001 -5.8962318e-002 -4.3321950e-001 -4.9818225e-001 -9.6776886e-001 -7.0365180e-001 -1.3193256e-001 -7.4101570e-001 -3.6416876e-001 -3.7904994e-001  7.8641372e-002 -2.2083494e-001 -4.3124413e-001  4.7564547e-001  6.0373205e-001 -3.1165132e-001 -1.4151191e-001 -4.1689682e-001 -5.7043101e-001 -1.6276584e-003 -2.2706342e-001 -2.0543491e-001 -1.5635607e-001  2.5006455e-001 -3.7192236e-002 -2.6307583e-001  4.5485903e-002  3.9677926e-001 -3.9380611e-001 -4.0769542e-001 -1.3109176e+000 -3.9502579e-001 -4.7141295e-001 -9.5054907e-002
  1.1780768e+000 -3.2299383e-001 -5.3608357e-001  8.7003814e-001  5.6326555e-001  9.3432716e-001 -3.3754178e-001  3.3163877e-001  8.4543074e-001  3.4121524e-001  7.0173796e-001  1.3091700e-001  3.6063713e-001 -1.6192429e-002  1.2221028e+000  4.7875471e-001  9.5951534e-001  2.2488467e-001 -5.2662976e-001  4.3045108e-001 -1.4475259e-001  8.3417338e-002  5.5729043e-001  1.1821427e+000  2.4243792e-001 -3.2548606e-001 -1.1142820e-001 -5.8281097e-001 -9.4965296e-001  5.4569053e-001  2.0995542e-001  8.1651844e-001  8.5503013e-001  4.1528398e-001  5.2999416e-001 -2.5940542e-001 -1.2415951e-001 -8.8028281e-001 -6.6068909e-001 -5.5677323e-001  1.1025362e-002 -1.3213400e-001 -7.8422955e-002  4.1673394e-001  2.8826889e-001 -1.1873352e+000  2.9164038e-001 -8.7786336e-001 -4.2661956e-001 -2.5110034e-001 -2.8341015e-001  7.4607543e-001 -1.6990080e-001 -1.3664745e-001 -2.1252773e-001  3.4833636e-002  9.8218339e-002 -3.9371829e-002  9.1082712e-001 -3.7055903e-001 -2.1616043e-001 -2.8847162e-002  1.9403305e-001  2.1267000e-001  7.8198951e-001  7.5108178e-001
  1.1777396e+000 -4.4229155e-001  2.8580042e-001 -5.3869542e-001  1.3291429e-002 -9.8872776e-002 -2.0117717e-001 -2.5577926e-001  6.2386359e-001  7.0632957e-002  3.9239133e-001  4.8656302e-001  3.4708069e-001  3.9546588e-001 -5.6068034e-001 -8.0754368e-002 -6.7704678e-002 -4.9593972e-001 -1.1765937e-001 -7.3135760e-001 -2.6075484e-001  9.8863918e-003  8.5366711e-001  1.4601056e+000  6.0703957e-001  2.8100205e-001 -7.8448539e-001 -5.1751578e-001 -8.9278481e-001  6.6275243e-001  3.3030823e-001 -1.2503739e-001 -4.6749769e-001  7.1864237e-001  8.5257238e-001  1.1989160e+000  5.7213880e-001 -8.0054877e-001 -9.2208111e-001 -6.6538948e-001  3.4842042e-001 -4.9058717e-002  7.5240179e-001  9.9495116e-001 -5.5346016e-001 -1.2000536e+000  6.7308942e-002 -5.0477386e-001 -6.8493170e-001 -6.9081980e-001 -1.0129738e-002  2.8720474e-001 -1.8064028e-001  1.8101266e-001  3.5212509e-001 -9.3543792e-002 -6.0139573e-002 -1.5482435e-002 -5.5669225e-002 -5.6922874e-001 -5.0359723e-001 -3.3973948e-002 -1.8632173e-001  2.1586291e-001 -5.7793973e-001 -3.1396519e-001
 -1.5472429e+000  9.4081406e-001  3.3307538e-001  3.1688514e-002 -3.6535683e-001  9.0573881e-001 -7.3531416e-001  3.3149152e-002 -3.7974986e-001  4.5506132e-001  1.1451737e+000  8.3400561e-001  2.0920386e-001  4.7257084e-001 -1.4700107e-001 -9.6496894e-002 -3.4721800e-001  9.9354197e-001  9.5653107e-001  1.2870299e-001  1.6041282e-001  1.0392277e+000  5.6293489e-001 -5.9823274e-001 -3.6174064e-002  2.9428426e-001 -3.7900159e-001 -6.9634279e-001 -1.7666434e-002  9.0739171e-001  6.7161079e-001 -1.4181705e-001  1.0348374e+000  8.4509600e-001  5.0437323e-001  6.7299651e-001  7.9032118e-001 -2.8910147e-001 -2.2183291e-001 -3.6686815e-001  1.9406871e-001 -4.6302237e-001  1.1685835e-001 -2.5834637e-001  9.1989904e-002 -4.8798728e-001 -3.6989726e-001 -5.8331694e-001 -4.5400126e-001 -6.7774677e-001 -4.5408966e-001 -4.4534534e-001  5.6033686e-002  5.4912362e-001  5.4278129e-002  5.8970370e-002  3.8723849e-001 -2.4081147e-001  2.0735521e-001 -5.2367250e-001 -7.8173447e-003 -7.3050090e-001 -2.6328680e-001 -1.0865868e+000  1.7116413e-001 -4.0281380e-001
  4.2318350e-001  1.0476643e+000  2.9937170e-001  2.6180272e-001  1.5106090e-001  6.9731824e-001  8.7933441e-002  2.3596392e-001  1.4623910e-001  3.0849732e-001  6.6042296e-001  7.3846396e-001  2.3928398e-001  5.6039133e-001  8.5044005e-001  6.1703710e-001  7.6735792e-001  9.1228700e-001  9.5252038e-001  4.0485250e-001  5.9464236e-001  5.5216862e-001  1.7835707e+000  4.2910170e-001  6.8988324e-001  5.8851742e-002  3.2266971e-001 -3.0580053e-001 -2.2788249e-001  9.5654536e-001  2.3075377e-001 -5.7418214e-002  2.2281501e-001  2.0915616e-001  1.8884576e-001  1.4888691e-002  7.2098576e-001 -4.1602740e-001 -4.2072467e-001  3.0206591e-001 -2.9708923e-001  1.3343295e-003 -1.1431409e-001  9.0633949e-001  8.0652728e-002 -5.1704059e-001  9.2273113e-002 -1.0991755e-001  6.3328507e-002 -5.7181597e-001  6.4491468e-001  3.6919151e-001 -2.2690332e-002  1.1618860e-001 -1.6165617e+000 -3.0352844e-001  1.6511317e-001  1.5872869e-001 -3.6635711e-002  6.7904145e-002 -1.3526855e-001 -4.1789908e-001 -6.7489075e-001 -6.7997736e-001  1.0663142e-001  4.0583967e-001
 -1.0236083e+000  6.0738294e-001  2.9550563e-001 -2.6355701e-001  7.1424279e-001  1.3741433e+000  5.6377274e-002  8.5883751e-001  8.0052798e-001  1.9493688e-001  9.1073291e-001  1.1037648e+000  4.5189280e-001  2.1104796e-002  6.3367226e-001  1.4136581e-001  9.1932686e-001  5.1277441e-002  5.4588907e-001  5.0086482e-001  1.7012131e-001  5.0289893e-001  1.5711941e+000  4.6999318e-001  3.6264571e-001  1.7209153e-001  9.1370464e-001  6.2290446e-001  3.7234329e-001  1.7171948e-001  4.8847404e-002 -1.0045674e-001  7.7824295e-001 -7.8925380e-002  4.1142733e-001 -4.6916432e-001  1.1006360e+000  2.5928418e-001  1.4581243e-001  4.5518854e-001  4.7513577e-001  1.9612210e-002  3.3459047e-001 -7.1692526e-001  1.9476243e-001 -2.4212319e-001  3.8080282e-001  1.0340340e-001 -4.9501990e-002  4.8531113e-002  5.4651576e-001  4.5889169e-001 -1.1679253e-001 -1.9848018e-001 -5.9189175e-002 -4.1417081e-001 -5.0072939e-001  9.0394725e-002  4.3911496e-001 -1.5141724e-001 -6.2955288e-001 -3.1967003e-001 -7.3082375e-001 -3.1285672e-001  1.0611023e-001 -3.3918915e-001
 -1.0377468e+000  1.0971937e-001 -6.6177368e-001 -2.7997806e-001  4.7037102e-001  1.6591102e-001  2.5675432e-001  1.4613819e-001  7.2328247e-001 -1.6419712e-001 -7.7137193e-002  6.5877018e-001  5.0570190e-001  8.6421682e-002  2.9573291e-002 -4.3087296e-001 -6.1288842e-002 -7.9509192e-001  1.8517065e-002  2.2553574e-001  1.2607498e-002 -7.4531366e-002  3.3593287e-001 -2.3178967e-001  1.5024074e-001  1.3810932e-001  1.3869054e-001  3.8191514e-001  5.2051608e-002  2.1372830e-001 -2.9561722e-001  1.2894697e-001  1.1060495e-001 -1.4122710e-001  2.2166427e-001 -5.0614019e-002  3.0825468e-001  2.7382288e-001  3.1525204e-001  7.5730769e-002  7.4122787e-002  1.7902128e-001 -4.0584193e-001 -1.7841938e-001  9.8942443e-002  2.1627950e-001 -4.1129907e-001  9.3699471e-001  1.8852646e-001  8.9432382e-001 -3.8163037e-001 -5.0628234e-002 -8.4704574e-001  3.9646079e-002  3.4564931e-001 -4.4589264e-001 -1.8015022e-001 -3.1033080e-001 -1.1725810e-001 -2.1113649e-001 -1.4641377e+000 -2.8935711e-001 -2.3973590e-001  1.2910758e-001  5.3941577e-001 -6.7259662e-001
 -1.3715184e+000  9.6969228e-002 -1.0832936e+000 -2.2391609e+000 -3.9288006e-001 -1.3084803e+000 -1.8603150e-001 -6.1374260e-001 -3.6602028e-001 -6.7461525e-001 -6.5979439e-001  5.2203229e-001  5.2006677e-001 -5.9092635e-001 -1.7404666e+000 -1.0218395e+000 -4.3888286e-001 -3.5254928e-001  2.4358925e-001 -1.0009668e+000 -8.3857156e-001 -3.3334193e-001 -1.6153719e+000 -6.4821062e-001 -4.3245088e-001 -3.9248961e-001 -2.9101199e-001 -2.6469262e-001 -4.2455264e-001  2.2423924e-001  3.1613151e-001 -2.5649528e-001 -8.4142409e-001 -6.1301284e-001  1.9257483e-001  1.1850814e-001  2.6450173e-001 -2.5093950e-001 -3.1805223e-002 -3.7386201e-001 -4.5283185e-001  2.2881694e-001 -1.1817932e+000 -2.3515575e-001 -6.9521861e-001 -1.6995265e+000 -9.7501419e-001  9.2062731e-001  9.1721645e-001 -2.9624201e-001 -1.0851574e+000 -1.2583001e+000 -1.3506558e+000 -6.0599181e-001 -2.2009867e-001 -8.4507625e-001 -5.0050720e-001 -9.2833230e-001 -3.7210493e-001 -8.2078407e-001 -2.2739523e+000 -8.8568383e-001 -1.3421648e+000 -1.3976032e+000  7.2817753e-003 -4.4828534e-001
 -7.5987782e-001  3.8599514e-001 -3.4887567e-001  6.0883657e-002 -9.3816993e-003  2.0022459e-001 -2.1032034e-001 -6.1002198e-001  1.3831085e-001 -2.2857951e-002 -8.8929921e-002  3.0392598e-001  2.2296880e-001  1.2021069e-001 -6.1281564e-001 -8.8046617e-001 -5.6427602e-002  4.5233463e-001  1.1651763e+000 -3.1042724e-001 -1.2636005e-001  1.0732179e-001 -3.0576037e-002 -3.2926054e-002  7.3063641e-002  8.0990996e-001 -1.3421823e-001 -7.1551222e-001 -6.5834714e-001  8.6573603e-001 -2.8452301e-001  1.5306747e-001 -1.4034103e+000 -1.9279109e+000  5.2784335e-001  3.4459152e-001 -9.7898185e-002 -2.5626784e-001 -4.0947971e-001  3.3358433e-002  3.5474373e-002  6.2436517e-001  1.0518293e+000  1.3484190e-002  8.6379057e-001  7.8081011e-002  4.7567039e-001  9.9401895e-001  1.0960148e+000  2.8448673e-001 -6.4177441e-001 -7.7431931e-001 -3.8183710e-001 -2.0766931e-001  8.8971324e-002 -2.0908349e-001 -6.3952357e-001 -1.2563919e-001 -3.7424888e-001 -4.1402085e-001 -1.2445926e+000 -2.6211067e-001  4.5882129e-001 -1.2401700e+000 -1.0554419e-001 -2.2282956e-001
 -5.4686205e-001  2.8344865e-001 -6.8839100e-001 -1.4490131e+000 -8.0598965e-002  4.8878082e-001 -6.6264506e-001 -1.6538928e-001 -5.5567662e-002 -2.4353418e-001 -1.5039355e-001  4.7156799e-001  3.9996231e-001  2.5265919e-001  7.0776437e-001  2.5482171e-001  9.0010724e-002  7.5023053e-002  4.3861897e-001 -1.1544973e+000 -5.4099244e-001  3.5373013e-001  4.6952211e-001 -2.2864779e+000 -1.3381424e-001 -5.2091972e-001 -7.0835294e-002 -6.4714295e-001 -1.0032215e+000  4.0361041e-001 -1.8267265e-001 -1.4856852e-001  2.2568333e-001 -3.4755964e-001  3.3181274e-002 -6.4896013e-001  4.7463239e-001 -4.9944636e-001 -4.3459336e-001 -3.4748128e-001 -1.1897157e+000 -3.2929891e-002 -4.6090311e-001  6.3473032e-001 -3.7607096e-001 -8.1415794e-002 -2.1696578e-001 -1.1402614e-001  5.1383909e-001 -1.2158232e-001 -2.4105616e-001  3.5747554e-001 -2.9805871e-001 -8.2975855e-001 -7.4443848e-001  8.3120193e-002 -1.1444972e+000  8.1501604e-002 -8.5233559e-002 -2.5381584e-002  2.0361714e-001 -5.1292648e-001 -9.0079535e-001 -3.2049246e+000  4.0302459e-001 -4.6889567e-002
 -1.8361776e+000  5.2019507e-002 -1.6173182e-001  1.6974412e+000  7.2227389e-001  1.6975291e+000  4.8462664e-001  5.5554533e-001  6.9164927e-001  7.2403866e-001  6.1946754e-001  8.1193380e-001  2.1540197e-001  4.6967418e-001  8.0204642e-001  3.9384608e-001  5.0247477e-001  6.5007491e-001  5.4463662e-001  3.3841146e-001  2.6756201e-001  1.9129790e-002  4.3802377e-001  7.8087154e-001  3.6576234e-001  4.4013634e-001  1.1071753e+000  3.8257377e-002  1.2616110e-001  4.1207499e-001  3.7665347e-001  9.1189238e-001  3.2596334e-001 -1.6426715e-001  1.4656886e-001 -6.5551934e-001  2.6085784e-002  2.6480987e-001 -1.4205402e-001  6.6097763e-001  5.1752891e-001 -2.1609881e-001  1.0113526e-001  1.1617683e-001  3.8458159e-001  5.8487223e-001  1.5512400e-001  4.6592044e-003  9.2898757e-001  2.9278650e-001  1.2477786e-001  4.3943420e-001 -5.3388969e-002  7.8679800e-001 -2.5809380e-001  5.9574173e-002 -1.6109546e-001  1.2908757e+000  4.5444262e-001  8.9187215e-001  6.6548584e-001  8.8835146e-001  2.2565186e+000 -4.1806367e-001  2.3252801e-001 -5.9538682e-002
 -1.5598204e+000 -7.8485617e-002 -5.7392535e-002 -3.7309611e-001  5.2989651e-001 -6.4300632e-001  1.7116432e-001  8.1332932e-001  3.0384727e-001 -8.0955479e-002 -3.5697332e-001  4.0336266e-001  2.5010491e-002 -8.7477612e-001  1.1324653e+000 -3.9864232e-001  4.8830708e-001 -3.8013008e-001 -7.6001907e-001 -4.5000684e-001 -1.4103035e+000  4.0319339e-001 -5.0351499e-001  3.4612257e-001  2.4619451e-001 -1.1492257e-001  3.7992937e-002 -5.5673139e-001 -2.7097355e-001 -2.4804248e-001 -2.9199520e-001  5.0334624e-001  8.6027031e-001 -2.6631231e-002 -1.9420994e-001 -4.9667102e-001  4.3366315e-002 -1.6942723e-001 -9.2020043e-001 -2.4723354e-001  6.1527934e-001  6.7578458e-002  4.7165319e-001  3.7767940e-001  5.3862459e-001 -1.2604683e+000  6.4581830e-002 -8.8364782e-001  3.6511965e-002 -1.1296687e-001 -8.2449482e-002  6.9937782e-001 -9.5062572e-001  1.1754461e-001 -1.4002302e+000 -8.8259903e-001 -1.9203955e-001 -4.5143996e-001  1.4131286e+000  4.3693280e-001 -2.9113997e-003  4.3185448e-001  3.9535598e-001 -2.5850838e+000  5.8170606e-001 -1.0315815e+000
  1.2416683e+000  1.1945806e+000  9.6884361e-001 -1.7467473e+000  1.7705399e+000  4.3090992e-001  7.0731816e-001  1.0864092e+000  5.5425842e-001  5.5316868e-001 -7.2846034e-001 -1.7912960e+000  3.5646521e-002 -9.5123418e-001 -6.7935691e-001 -2.7121818e-001 -2.7450495e-002 -8.2743225e-001 -1.1830455e+000 -8.2577299e-001 -2.3257105e+000 -1.6040851e+000  1.4983827e-001 -5.1368889e-001 -6.1638091e-001 -3.5967164e-001  6.4941794e-001  6.5046440e-001  7.5117269e-001  5.7880751e-002 -4.0799462e-001  3.5968727e-001  5.5326728e-001 -2.4800436e-001  3.7189830e-001 -1.4559980e-001  6.1430309e-002  6.5753083e-001  1.0969550e+000  1.2994516e+000 -1.0258291e+000 -3.5981914e-001 -1.5211201e+000  1.3384885e-001 -1.1052197e+000 -1.1250897e+000 -1.2721718e-001 -6.5201382e-001 -1.6994159e-001 -6.0238393e-002 -1.0035127e-001  1.4389377e-001 -7.9911925e-001 -7.5926102e-001 -4.1272211e-001 -2.4784731e-001  6.2266730e-001 -1.9543294e-001  9.7341531e-001  7.9029003e-001  1.7280079e-001  5.4092454e-001 -2.1242574e+000  1.3670032e+000  4.2837979e-001 -9.8271536e-001
  1.6995941e+000 -7.4867446e-001 -5.5987585e-002 -9.1852582e-001 -4.0552812e-001 -7.1537128e-001 -2.5647090e-001 -7.1079959e-001  7.2477445e-001 -2.4186491e-001 -1.0952023e+000 -5.4854377e-001 -2.3538027e-001 -5.0941553e-001  1.4463937e-001 -4.5353912e-001 -9.8191712e-001 -1.0236146e+000 -2.8900221e-001 -2.5569255e-001 -2.9980962e-001 -9.4035741e-001 -4.4962969e-002 -7.4183971e-001 -9.7517999e-001 -1.1609938e+000 -1.1737921e+000 -1.3762137e+000 -2.0633281e+000 -9.5670404e-001 -3.1067736e-002 -3.2621506e-001 -1.2907183e+000 -1.1812984e+000  2.0494703e-001  4.6967118e-002 -6.6511351e-001 -1.2387971e+000 -1.0141749e+000 -1.1540736e+000 -1.0315686e+000 -3.6284019e-001 -1.0153042e+000 -6.9077186e-001 -1.0460907e+000  6.5422531e-001 -1.6044496e-001 -7.8849255e-001 -1.3157061e+000 -5.4163326e-003 -9.0296270e-001 -5.3364997e-001  1.3173042e-001  3.4328295e-001  7.2187662e-001 -1.2660027e-001  3.6448387e-001  6.8824827e-001 -9.1940262e-001 -8.3558543e-001 -3.6287696e-001 -1.4107368e-001 -7.5137965e-002  2.6459503e+000  9.3874393e-004  1.2417744e-001
 -4.3106655e-001 -2.3819066e-001 -1.4383852e+000  3.4215579e-001  9.7676024e-002 -1.5097455e+000 -3.9472533e-002 -7.9558707e-001  1.7217738e-001 -2.5866219e-001 -5.1348426e-001 -1.2766090e+000  2.6068155e-001 -9.1505209e-001 -5.0802868e-001 -2.3334949e-002 -1.2160873e+000 -1.2797825e+000 -6.7743607e-001 -5.0057159e-001 -1.3513894e+000 -1.9263771e-001 -4.3322704e-002 -3.8932885e-001 -7.3567875e-001  1.1437434e+000 -5.4744780e-001  1.1408736e-001 -3.1794356e-001 -1.8663383e-001 -5.7147195e-002  1.3397022e-001  3.0969439e-001  1.4917784e-001  2.5112635e-001  3.2669483e-001 -5.2791536e-001 -6.8709517e-001 -3.9441666e-001 -1.7011601e-001  8.6605581e-001 -1.0946273e-001 -5.2582639e-001 -3.8806726e-001  2.0111251e-001  2.2752409e-001  7.1413044e-001 -3.6618246e-002  7.7596174e-001  9.4051098e-002  3.1581436e-001  3.0047290e-001  4.3278089e-001  3.6014965e-002  1.1719640e+000  4.4254170e-001  4.2910664e-001  4.0627653e-001 -6.2302788e-001 -8.2402269e-001  9.1953040e-001 -8.6800380e-002  7.0810907e-001 -7.8803906e-001 -4.1904030e-001  1.7713989e+000
  1.7912177e+000 -1.4293078e-001 -3.2514390e-001  5.1885531e-001  2.8245765e-001  1.7648336e+000 -1.4516813e-001 -3.4429470e-001  2.5199374e-002 -3.1452529e-002  4.6164639e-001 -2.7922543e-001  5.5629014e-001  1.1054826e+000  3.7177501e-001  1.6163937e-001  4.2264253e-001  4.9443436e-002  7.9258227e-001  2.9122985e-002  9.5919415e-001 -2.0204185e-001  1.1885800e+000 -1.5157240e-001  1.4033015e-001  1.1379672e-001  3.9078576e-001  1.0619718e+000  6.6164916e-001 -4.7618277e-002 -8.2962001e-001 -6.7205985e-001  5.4564649e-001  4.4183270e-001 -7.6598277e-001 -2.0913880e-001 -6.3323703e-001  2.3664150e-001  8.6317180e-001  6.1250353e-001  1.8164660e-001 -1.1956626e-001  1.2275585e+000  4.7213998e-001  5.9664165e-001  1.5978386e-002  4.5443890e-001  5.2350020e-001  5.7047145e-001  9.4940985e-002  1.2846000e-001  1.0776513e-002 -4.7285320e-002  8.6386769e-002 -2.2269347e-001 -7.1227861e-002 -5.1717687e-001  2.0169486e-001 -7.0172292e-001 -1.2590935e-001  1.1124795e+000  7.5614130e-001  5.0421983e-002  7.1383158e-001  2.0457908e-001  5.6794926e-001
  1.2552561e+000  1.3435446e-001 -5.4653983e-001 -1.3443837e+000  5.1595941e-001  2.6160710e-001  9.3972206e-001  3.3676196e-001 -4.5717358e-001 -9.9264659e-001  4.6450563e-002  7.9902690e-001 -5.4298603e-001  1.1895610e-001  3.8085266e-001 -6.1941327e-002  2.3341334e-001  1.0240478e+000  1.7146250e-001  3.4502106e-001  3.7607699e-001  5.2288909e-001 -7.0471755e-001  3.1474309e-001 -2.8621380e-001 -1.6524651e-001  1.3761846e+000  1.4168493e+000  1.3820269e+000 -2.2117511e-001 -6.9969671e-001 -3.9473717e-001 -2.8066730e-001  1.7762164e-003 -3.4121451e-001 -1.8407962e-001  2.6579214e-001  1.5389747e+000  1.4243302e+000  9.6699834e-001 -6.2372110e-002 -4.2289497e-001 -4.9851183e-001  1.1381759e-001  1.4999223e-001 -1.9343495e-001 -4.5472697e-001  4.0810028e-001  7.2066132e-002 -8.7018348e-002  1.2851096e-001 -9.8331791e-002 -1.5618376e-001 -1.2739411e-001 -7.2106576e-001 -5.6464168e-001 -8.7321980e-001  7.5139119e-002  1.8898691e-001  1.4470969e+000  6.3301993e-001  8.7092321e-001 -4.1693983e-001  9.1094004e-002  2.6577782e-001 -6.9889811e-001
  1.5671530e+000 -8.4020205e-002  6.7588769e-001 -2.3581843e-001  2.4968537e-001 -2.4206819e-002 -1.3342714e-001  5.8769775e-001 -1.7520520e-001 -1.5417721e-001  1.2862473e-002 -4.7357155e-001 -3.9499260e-001 -1.1774283e-001  3.4172469e-002  4.2180331e-002  1.0656348e+000  1.2254610e+000 -6.3246422e-002  1.2160848e+000  1.0062848e+000  8.3677624e-001 -9.2072098e-001  2.0451140e-001 -2.8010845e-001  2.1381102e-001  6.4575613e-001  1.4093558e+000  1.1420772e+000 -1.2785108e-001 -1.4212075e-002  3.9997793e-001 -2.6715154e-001  4.4244731e-001  1.7424217e-001 -2.5515396e-001 -1.2882593e-001  1.3020432e+000  9.6971226e-001 -1.3503295e-001  7.3084874e-001  1.5847252e-001  7.1801609e-001 -8.8685403e-002  1.1743282e-001  9.4423134e-001  8.3242369e-001  3.8722329e-001 -2.7212348e-002  6.3969851e-001  2.4500853e-002  2.7884033e-001  4.5479717e-001  7.5133870e-002 -4.5334860e-001 -1.8902952e-001  1.5682872e-001  3.6267716e-001  9.4122235e-001  1.1268061e+000  3.2580707e-001  8.2175041e-001 -2.6623146e-001  1.2131338e+000  1.3679681e-001  1.1599308e+000
 -4.7000342e-001  4.2854930e-001 -4.7580837e-001  4.8803525e-001 -6.0315864e-002 -2.0047075e-001  2.8110180e-001  4.4118883e-001 -2.1214509e-001  3.7163716e-001  5.9636019e-001 -3.1865984e-001 -5.0783517e-001 -4.2243655e-001  3.5601634e-001 -4.0577994e-001 -2.7989878e-002  6.9083034e-001  8.4063171e-002  3.4938454e-001  7.7033338e-001  1.3771159e-001 -4.9592388e-001  3.5882326e-002  2.6924344e-001  4.4926668e-001 -4.4537066e-001 -6.2509987e-001 -3.1403362e-001 -3.2020327e-001 -3.1607577e-001 -3.5315722e-001 -7.6070888e-001 -1.4323987e-001 -1.8167458e-001 -7.8971298e-002  1.6262411e-001 -3.8299158e-002 -3.4825590e-001  1.5790036e-002  2.2646668e-001  7.2651498e-003  1.7156062e-001 -4.8884859e-001  7.7007333e-001  4.6977760e-001  5.5330694e-001  2.9901256e-001  1.1824940e-001 -2.7072913e-001 -4.8584375e-001  3.2295741e-001  3.9367350e-001  5.9830501e-002  5.5723717e-001  4.3664394e-001  6.1865875e-001  1.8371321e-001  3.4089596e-001  4.5929570e-001  5.7633870e-001 -9.2710750e-003  9.5472733e-001 -1.0647647e-001  8.4880799e-002  4.7170652e-001
