# Supplementary material for: Resting-State Temporal Synchronization Networks Emerge from Connectivity Topology and Heterogeneity
Source: PLoS Comput Biol. 2015 Feb 18;11(2):e1004100. doi: 10.1371/journal.pcbi.1004100 (PMC4333573; doi:10.1371/journal.pcbi.1004100)
Supplement: S1 Dataset — Each volunteer underwent two scanning runs (blocks). For each recording session (subject and run), BOLD time series were averaged over the corresponding 66 brain regions of the brain atlas. Each file subXblockY.txt contains the time series of all 66 brain regions from subject X and run Y. The labels of the brain regions are contained in file ROIs_Labels.txt. (ZIP) [file pcbi.1004100.s006.zip › DataSet S1/subj4_block1.txt]

  7.8372380e-001 -1.3514889e-001  7.9844786e-001  1.8742834e-001 -7.9519318e-001 -4.5506385e-001 -6.2928368e-001 -1.0666314e+000 -8.7480784e-001 -2.4503032e-002 -1.3893678e-001 -2.1561283e-001 -2.8372220e-001 -2.4841822e-002 -1.4942487e-001  1.8113076e-001 -2.6136351e-001 -2.5102550e-001  1.3505877e-004 -3.5211845e-001 -1.0655806e+000 -2.1293481e-001 -9.1218904e-002 -7.4496721e-001 -1.4265570e-001 -1.9160191e-001  5.6183678e-001  4.5690160e-001  6.3724456e-001  1.1309031e-001  8.2333740e-001 -7.3300468e-002  5.8510375e-001 -6.6066626e-001 -9.2750667e-002  5.2671979e-001  1.2232790e-001  1.2865117e+000  8.9851286e-001  1.0785163e-001 -4.3463128e-002 -4.5989626e-001  2.0189764e-002 -5.5091882e-002 -4.0913939e-001 -9.9857029e-001  2.0043044e-001 -2.5927783e-001 -1.5717696e-001 -4.5817760e-001  3.2778808e-001  1.6842641e-001 -2.1268496e-001 -8.4946726e-002 -5.5007272e-001 -8.7611643e-001 -3.6407731e-001  4.3247004e-001 -7.2168328e-001  2.8773634e-001 -2.4803359e-001 -5.8602547e-001 -1.2963353e+000 -3.0830962e-001 -1.7506480e-001 -3.4488400e-001
 -1.0644745e+000 -1.9489641e-001 -2.9901270e-001 -1.6164073e+000 -7.7891063e-001 -6.2949178e-001 -9.3295724e-001 -7.2480567e-001 -5.8320550e-001 -3.5819390e-001 -3.1563467e-001 -5.8194753e-001 -3.6665514e-001 -4.2515468e-001 -1.0539471e-001  6.7808117e-002 -3.0960042e-001 -5.3374076e-002  4.8484778e-002 -6.4305710e-001 -3.8994335e-001  3.4698329e-001  8.3878654e-002 -4.0469351e-001  5.4669182e-002 -5.4338127e-001  4.3454478e-001 -4.6298501e-003 -2.1211825e-001 -2.4647570e-001  1.0411184e+000  6.1355767e-002  8.7379129e-001 -3.4594151e-003 -1.4185134e-002  3.8491711e-001 -3.6060477e-001  4.9205095e-001  2.8147141e-001  8.2381400e-002  3.1852745e-001 -4.5901216e-001 -3.7322662e-001 -4.5386576e-001  1.7435660e-001 -7.7039129e-001 -1.8881375e-001 -4.6607536e-001 -1.2262115e-001 -4.6184457e-001  2.4795647e-001 -5.8245208e-002 -6.5229995e-002 -2.3526841e-001 -7.7658249e-001 -4.8488447e-001  1.0970497e-001  1.5361891e-001 -4.1467439e-001  1.2264205e-001 -1.8308591e-001 -3.7623371e-001 -7.1087068e-001  1.1656398e-001 -3.5400695e-001 -6.3789388e-001
  1.7643557e-001 -3.3425000e-001 -7.0551301e-001 -1.9565521e+000 -3.4871485e-001 -6.3524598e-001 -1.0172494e+000 -6.9748620e-001 -7.5763259e-002 -1.3913496e-001  1.4072715e-001  6.5113344e-002 -7.8836294e-001 -1.0656799e-001  1.4435072e-001 -4.4088974e-002  6.6695304e-002  2.5185650e-001  5.8710819e-002 -3.2509708e-001 -1.0347728e+000 -2.9217266e-001 -6.2096990e-001 -1.7996225e-001 -3.0432050e-001 -7.6067190e-001  1.8389286e-001  2.8437876e-001  6.2312403e-001  1.7109162e-002 -1.2334017e-002 -2.9970232e-001  4.5124429e-002  1.1333959e-001 -1.2156582e-001 -2.0473420e-001 -1.6229337e-002  9.7389409e-001  1.3441369e+000  4.4065573e-001 -2.3822616e-001 -4.0827591e-001  5.4161220e-002 -1.3208245e-001 -2.6678216e-001 -1.0948413e+000 -3.6397601e-001 -1.5401969e-001 -1.1647512e-001  5.0687032e-002 -2.1905465e-001 -1.0706056e-001  2.2076621e-001 -7.2660429e-001 -1.5506707e-001 -4.4914004e-001  3.2715468e-001 -5.3534750e-001 -1.0649501e-001  2.6618804e-001 -3.9929534e-001 -9.0804949e-002 -2.2107211e+000 -4.2341970e-001  5.5897473e-001  1.6129873e-001
 -9.7794470e-001  1.6313995e-001 -1.1724900e-001 -5.7173106e-001 -5.8161546e-001  5.2827922e-001 -1.0931134e+000 -1.3725703e-001 -5.3811635e-001 -8.4404579e-001 -5.3485539e-001 -8.0381150e-001 -9.9796415e-001 -7.0119314e-001  1.3215763e-001 -5.0352022e-001 -2.6606400e-001 -1.7018980e+000 -1.4230414e+000 -4.1387780e-001 -6.4105752e-001 -2.9571318e-001 -1.3255465e+000 -3.1834479e-001 -7.1920139e-001  1.8016581e-001 -2.0189860e-001 -2.3049014e-001  3.6835999e-001 -2.8559008e-001 -9.3339003e-001 -9.4980552e-001 -1.3180167e+000 -1.1618459e+000 -8.5064541e-001 -6.7917305e-001 -5.5574310e-001  6.8759970e-001  3.5145871e-001  4.5533664e-001 -6.9971030e-002 -4.7405181e-001  1.0849367e-001 -1.2433819e+000 -7.0351634e-001 -5.5815444e-001 -1.0258842e+000 -6.4428783e-001 -9.8636475e-001 -8.2054507e-001 -1.8774944e-002 -2.9549018e-001 -2.9529444e-001 -5.5479141e-001 -7.8730896e-001 -7.3742007e-001 -6.9206669e-001 -3.8720151e-001  2.2126736e-001 -5.8444478e-002 -1.0396508e+000 -1.1488141e-001 -1.2440887e+000 -3.0170819e-001 -7.0348886e-001 -2.9747224e-002
  1.8591053e+000  2.0074469e-001  6.6683184e-001 -6.0437905e-001  2.4083315e-001  1.5686139e-001 -2.3721139e-001  4.1361321e-001 -3.7121805e-002 -4.5215612e-001  1.8486261e-001 -1.1980651e+000 -5.8691823e-001 -8.4548358e-001 -3.3355892e-001  9.3185370e-002 -1.4187859e-001 -7.9296390e-001 -8.3369875e-001  1.4961302e-001  1.0101514e-001 -2.5253219e-001 -3.4473734e-001  7.6613255e-001 -4.0435730e-001  1.6340117e-001  2.2754711e-001  7.5129945e-001  6.1563801e-001 -2.1263762e-001  2.6145353e-002 -2.8881075e-001 -2.4439626e-001  1.0653523e+000 -5.0992425e-001 -6.1825173e-002  5.9335459e-002  5.1481168e-001  6.6908261e-001  2.8547012e-001  9.9148927e-002  2.2073003e-002  3.9698156e-001  6.4706199e-002 -4.3461979e-001 -5.1777147e-001 -1.3120916e+000 -8.9921747e-001 -1.8779012e-001 -5.3992724e-001 -4.0805865e-001 -7.8623654e-001 -7.2723404e-003 -6.7701587e-001 -9.8102215e-001 -7.5850171e-001 -6.7076553e-001 -5.1133151e-001 -5.6700986e-001  1.0423724e-001  1.0120289e+000  2.2223017e-001 -6.9449079e-001  1.0025651e+000 -2.2752074e-001  8.3223434e-001
  1.1289468e+000  5.3321409e-002  3.6346013e-001 -6.0952673e-001  9.0660753e-002 -1.6671931e-001  1.5162729e+000  4.9437702e-001  4.6356699e-002 -5.4909334e-001 -6.2205962e-001 -6.6019348e-001 -3.1054476e-001  1.3359223e-001  3.7847576e-001 -2.0647430e-002 -8.8480628e-002 -7.2732992e-001 -1.0952894e+000 -7.3919522e-001 -3.9097054e-001 -1.0396437e-001 -4.9891359e-001  1.7828349e-001 -5.3909139e-001  9.8747987e-002 -7.5012733e-001  4.3429003e-001  1.3971702e-001  6.9108772e-001 -1.7229604e+000 -1.2961200e+000 -6.4729427e-001 -2.7069427e-001 -1.1017022e+000 -8.9943510e-001  4.5913605e-001  7.3278026e-002  3.5508343e-001 -5.3084024e-001 -5.4801641e-001 -3.0364128e-001  4.3708745e-001 -8.2897542e-001 -3.4051017e-001 -1.0955552e-001 -1.5835997e+000 -5.9016674e-002 -2.6893731e-001 -5.7700872e-001 -8.7589648e-002 -7.0929887e-001  3.2268982e-002 -5.3379546e-001  3.4822366e-002 -3.7674062e-001 -6.6956299e-001 -5.3271440e-001 -6.0724065e-001  2.2832830e-001 -2.5364243e-001  2.6551771e-001 -5.0231341e-001  8.1287376e-001 -1.4541908e-001  4.9256607e-001
  1.6509239e-001  5.8126845e-001  1.5747757e-001  1.3471148e-002  2.4677450e-001 -1.1698229e+000  5.8973924e-001  3.4615985e-001  4.1425720e-001 -4.3102258e-001 -7.5710786e-002 -9.5943570e-001  1.0228743e-002 -6.0078285e-001  4.7921884e-001  3.8574579e-001 -2.6299532e-001 -5.6776221e-001 -4.6520445e-001 -4.6506956e-001  3.1826677e-001  2.4844657e-001 -3.3002212e-001  4.4602223e-001 -4.7968665e-001  1.9524597e-001 -7.2895348e-001  4.5639036e-001  3.5434177e-001  6.0607592e-001 -4.1652079e-001 -7.3384122e-002  1.8282799e-001  5.7615305e-001 -6.8461474e-001 -7.3983313e-001  6.9248395e-001 -2.2116145e-001  1.8826237e-001  4.4832885e-002 -3.9126313e-001 -1.4495141e-001 -7.7743491e-002 -5.1773384e-002 -9.3963210e-003  9.3455686e-002 -1.5477565e+000 -1.1348915e-001 -4.4152443e-001 -3.8827182e-002  2.3185783e-001  5.8620702e-002  3.8519245e-001  1.3474820e-002  8.3324147e-002  5.1245804e-001 -4.5104144e-001 -7.8871170e-002 -7.4367315e-002 -5.4810940e-002 -4.2642302e-001  1.3689375e-001  5.9582530e-001  5.2952465e-001 -7.2049279e-002  6.0154846e-001
 -8.0713103e-002 -8.0588725e-001 -2.3616775e-001  1.0543920e+000 -8.4340875e-001 -9.9120923e-001  2.0231689e-001 -1.3338780e-001  2.2446914e-001 -8.5447167e-002 -1.2301896e-001  9.2092434e-001  1.8649788e-001 -1.2685774e-001 -7.5950115e-002 -4.1416631e-001 -4.9453280e-001  3.1631229e-001  5.0255029e-001 -1.8542428e-001  4.2804696e-001  5.0868611e-002 -1.9062262e-002  3.6352780e-001  2.2535937e-001  6.2478998e-002 -7.1374182e-001  6.1503805e-002  7.4584518e-001 -1.7198234e-002  1.9861284e-001 -5.9065232e-001  1.9276570e-001 -3.6022196e-002 -3.5151212e-001  8.6488065e-002  5.0153509e-002  5.3811810e-001 -3.4131055e-001 -4.1234372e-001 -5.1794935e-001  3.0866794e-001  1.5013158e-001 -3.9468043e-001  1.1724550e-001  4.4491970e-001 -4.4016803e-001  2.8615239e-001  5.7893675e-001 -1.0136403e-002 -1.5906812e-001  2.2685014e-001  4.3698006e-001  3.2769867e-002  1.3862581e+000  4.6715374e-001  1.5651176e-002  2.1418013e-002 -1.1419303e-001 -5.3829518e-002  2.2567170e-001 -3.2589175e-001  1.8115090e-001 -1.2414357e-001 -6.0676007e-001 -6.2883569e-001
 -7.8120356e-001  1.0852886e-001 -4.0264437e-001  4.8560372e-001  1.2197766e-001 -6.3935334e-001 -6.4343380e-002 -5.7300987e-001  3.6411207e-001 -5.4693697e-001 -5.0668465e-001  2.9398524e-001  3.1446883e-002 -1.2081900e-001 -7.0187706e-001 -6.2645290e-001 -3.2039398e-001  6.4156067e-001 -2.8609684e-001 -3.9066486e-001 -1.8748794e-001  3.9575895e-001  9.9258553e-001 -4.6511453e-002  3.5449710e-001 -1.1902354e-001 -5.2594628e-001  5.1900026e-002 -2.3207836e-001 -8.3418459e-001 -4.5863310e-002 -2.4622863e-001 -4.7932493e-001  7.0485971e-001  1.3245766e-001  5.4245329e-001 -1.2510283e-001 -4.2493980e-001 -6.0360238e-001 -5.2517269e-001 -9.9926866e-002  1.4111877e-001 -5.0973223e-001  1.1759818e+000  1.2315316e-001 -3.2416875e-001  2.9219025e-001 -6.3157085e-001 -9.3748584e-002  3.0528185e-001  7.2150020e-002 -1.3046462e-001 -2.8870832e-002  1.5152658e-001 -1.6536169e-001  3.9143766e-001  7.3177371e-003  1.1944089e-002 -4.6298012e-003  1.3037054e-001  8.5470353e-001  1.0560635e-001  3.9959482e-001 -9.9539142e-001 -2.0849993e-001  2.6121962e-001
 -4.8485941e-002 -5.7563897e-001 -5.3502870e-001 -9.1930845e-001 -4.4990705e-001  3.0601814e-001 -8.4798539e-002 -8.0287522e-001  2.0605982e-001 -4.1018401e-001 -3.8677122e-001  7.0073595e-001  6.2398792e-001  5.0756032e-001 -5.2649134e-001 -8.2862613e-002 -2.6895558e-001  1.2984555e+000 -3.0143803e-001 -2.3019786e-001 -1.4134364e-001 -2.0229716e-001  1.7322563e+000  6.9397718e-001  1.7944133e-001  5.3821910e-001 -3.4215695e-001 -9.9145615e-001 -9.6777554e-001  2.4653825e-001 -5.5628668e-001  2.8550221e-002  4.0104719e-001 -1.5099286e-001  3.6165990e-001  2.5278039e-001 -1.8272170e-001 -1.2019667e+000 -8.3150096e-001 -5.2124521e-001  1.6346417e-001 -1.2640542e-001  5.9676793e-001  9.8666578e-001  3.5306906e-001 -1.0920817e-001  2.9754622e-001 -4.7893246e-001 -1.7907835e-001 -8.2287492e-002 -1.0766180e-001  3.4664435e-001  2.1981410e-001  1.4042059e-001 -3.4766348e-001  2.5583552e-001 -3.1822871e-001  2.7247368e-001 -4.4223981e-001 -6.3582068e-001  2.6138855e-001  7.5985590e-002  1.8880369e+000 -1.2615317e+000  3.6675731e-001  1.1861026e+000
  3.2105221e-001  3.6593639e-001 -4.7444486e-001 -1.1118818e+000 -4.2244691e-001 -1.6343694e-001 -8.3684870e-001 -1.2175224e+000 -2.6913472e-001 -4.1199564e-001 -7.4877579e-001  1.4535350e-001 -4.6263733e-001 -1.0277170e-001 -9.2594298e-001 -3.7104132e-001 -1.4899132e-001  2.3825515e-001 -8.2211930e-001 -5.5808586e-001 -1.6508137e-001  6.6107180e-001  1.8580962e+000  1.3300610e+000  8.4439231e-002 -3.8734739e-001 -8.6231907e-001 -1.6157688e+000 -1.2697958e+000 -3.5398855e-001 -7.4462258e-001 -3.5707493e-001 -3.7173702e-001 -4.0760748e-002 -4.4071222e-001 -2.0648876e-001 -1.8086859e-001 -9.1380164e-001 -8.3988112e-001 -8.7685889e-001  1.6992728e-001  4.6202140e-004  4.7614086e-001  3.2328031e-001  9.4829906e-001 -4.3321940e-001  3.8962568e-002 -6.6966650e-001  1.8908684e-001  2.4019155e-001 -4.7438185e-001 -2.5825683e-002  2.7174386e-001 -5.4069763e-001 -1.2804484e+000  2.9419847e-001 -6.1967697e-001  5.6414255e-002 -7.7295656e-002 -2.9546144e-001  5.2090183e-001  1.6285299e-001  5.6973565e-001  1.1101908e+000  1.5915545e-001  4.3308224e-001
  7.6182763e-002 -5.2741185e-001 -4.2027953e-001  1.4886431e+000 -2.7919968e-001  1.3992850e+000 -8.0473667e-001 -1.3480828e+000 -1.5430919e-002 -5.6216115e-001 -5.6709815e-001  6.4379042e-001  2.3430972e-002  6.7239124e-001 -1.2242099e+000 -6.4358783e-001  2.7220685e-001  4.3752498e-001  1.0491730e-001 -1.2471757e-001  3.0070620e-001  7.6167398e-002  1.4917729e+000  8.4964579e-001  7.4497111e-001 -2.4222998e-002 -6.6058523e-001 -2.1306658e+000 -1.7279331e+000 -2.8196245e-001  4.3738101e-001  9.9341123e-002 -3.0230770e-002 -3.0712827e-001  1.2259969e-001  1.9089610e-001 -3.7369007e-001 -4.3905946e-001 -6.6337575e-001 -3.2245507e-001 -7.0133529e-001  1.5626590e-001  3.1876474e-001  1.3637741e-001 -4.8788074e-001 -1.0239023e+000  2.4640067e-001  1.0585725e-001  1.5620550e-001 -7.6654270e-002 -4.8988999e-001 -3.6922821e-001 -2.6401710e-002 -1.8693292e-001 -5.9453752e-001  4.5034126e-001  1.1187876e-001  7.1955415e-002 -5.4647620e-001 -4.1789986e-001 -5.7130975e-002  3.1384671e-001  1.0184233e+000 -5.8852829e-001  2.7207877e-001  3.9627195e-001
  1.2770601e+000  3.5142605e-001 -3.9018598e-001 -1.9283899e-001 -2.6106625e-001  9.7024708e-001 -6.9229317e-001 -1.3756996e+000 -4.8842335e-001  3.0081681e-002 -2.7585969e-001  4.1352658e-001  3.4723605e-001  1.1824919e+000 -5.8674796e-001 -5.6035294e-001 -2.3188584e-001  3.6408940e-001  2.1664117e-001  1.2275345e-001 -2.2595041e-001  8.0502849e-002  2.7608781e-003  3.8582821e-001  3.5745424e-001 -1.6678084e-001  1.4434369e-001 -5.3825734e-001 -6.7118561e-001 -7.2428775e-002  7.4165503e-001  2.4562836e-001 -7.3469135e-001 -1.0642233e+000  4.8212401e-001  8.4035529e-001 -9.3532272e-001  1.1617503e-001  9.2254040e-002  3.9983885e-001  5.1872905e-002 -9.5202314e-002  9.0717468e-001 -5.3357996e-001  1.2386990e-001 -2.8813765e-001 -1.4125787e-001  7.2718055e-001 -3.5318383e-001 -3.6625291e-001 -8.6687162e-001 -2.4635602e-002 -2.3166359e-002  2.2701542e-001  8.3400314e-001  1.4362767e-001  4.0641973e-001 -2.1107075e-001 -5.7530490e-001 -6.7882029e-001 -5.3223195e-001 -2.3151384e-001 -3.3152464e-001 -8.8712967e-001 -2.0265233e-001 -7.2072579e-001
 -3.8765497e-001  1.9543613e-001 -1.2237754e+000 -2.6827925e-002 -3.3175950e-001 -2.6323496e-001 -4.5096283e-001 -1.0009589e+000 -1.8484013e-001 -8.5829531e-001 -6.9229070e-001 -3.3740562e-001 -1.6961218e-001 -5.4551726e-001 -3.1324963e-001 -2.9939834e-001 -9.7208771e-001 -7.0951833e-001 -4.2070102e-001 -8.5452648e-001 -5.7917587e-001 -2.9872950e-001 -6.9146887e-001  1.6796524e-001 -5.0365993e-001  7.6740055e-002  3.6762203e-001 -4.0061795e-001 -6.4943728e-001  1.8853226e-001 -5.7340694e-002 -2.5319153e-001 -3.8806269e-002  1.8418543e-001 -5.8131043e-001 -4.1933361e-002  1.5664289e-001 -7.9026440e-001 -4.0663299e-001  6.5433150e-002 -1.5099110e-001 -4.8372639e-001  3.6295910e-001  1.0434969e-001 -5.2524649e-002 -4.8484915e-001 -1.4592354e-001  5.6354769e-001 -1.0139328e-001 -7.0286649e-001 -6.4709807e-001 -2.2836064e-001 -4.7201126e-001 -5.6662191e-001 -9.3273362e-001 -5.7474922e-001 -3.7850367e-001  3.1425409e-001 -5.8043618e-001 -7.1432781e-001 -3.6091135e-001 -6.1976101e-001  3.1027588e-001  8.7656895e-002 -2.7718824e-001 -2.8136868e-001
  4.9570848e-001 -1.4720942e-001 -5.4685637e-001  9.7211121e-001 -1.5591974e-001  8.4078432e-001  5.3837577e-001 -8.4528447e-001  2.3200049e-001 -6.2752315e-001 -6.3393968e-001 -8.3751282e-001 -1.3318628e-001 -3.7053237e-001 -2.4276351e-001 -5.6805244e-001 -9.2219524e-001 -5.3365342e-001 -1.0832448e+000 -1.6169340e-001 -1.0317895e+000 -5.5704596e-001 -4.0735760e-001  1.0132543e+000  1.3390554e-002 -1.6575233e-001 -8.0387393e-001 -4.4830296e-001 -1.0196458e+000  1.6637164e-001  6.3328216e-002 -1.8498777e-001 -8.9675007e-002 -3.3899902e-001 -1.9944198e-001  4.8244330e-001 -5.2005730e-001 -4.5303887e-001 -1.2348834e+000 -6.6536994e-001  2.7367187e-001 -2.4349507e-002  1.4267234e+000 -2.3036535e-001 -3.8205758e-001  6.2588573e-001 -3.6208344e-002  2.7491421e-001 -3.7820413e-001 -1.6642133e-001 -6.0508375e-001 -5.3087460e-001 -3.0447887e-001  6.4203001e-003 -3.8730225e-001 -1.1128328e-001 -2.3186862e-002  1.8692080e-001 -1.0090245e-001  2.0330775e-001 -1.0494141e+000 -3.5093583e-003  7.9869102e-001  3.3309033e-001 -1.3706174e-001  3.1129784e-003
 -3.6348451e-002 -6.0413627e-001 -9.8809498e-001 -4.3647361e-001 -3.6013402e-001 -3.2032177e-001  7.6350835e-002 -7.4728917e-002  6.9849290e-002  2.6618488e-002  1.6257447e-001 -8.1560402e-001  5.5391892e-002 -2.7407258e-001  1.5572654e-001  2.1699319e-002 -7.1472347e-001 -9.3195981e-002 -5.1615168e-001 -7.0458189e-002  1.9866920e-001  6.0692766e-002 -2.9763178e-001  5.2416694e-001  3.1029786e-001  3.2922736e-001 -4.1665017e-001 -2.1732881e-001 -3.5831336e-001 -1.3013665e-001 -5.3590506e-002  2.7011354e-001  3.2308406e-001  9.4520547e-002  6.2823171e-001  2.3980909e-002  1.4324925e-001 -7.8891860e-001 -3.4455623e-001 -4.4839049e-001  7.2303080e-001 -1.6927742e-002  4.4273110e-001  5.5914315e-002  5.2104127e-001  2.8785380e-001  3.9487468e-002 -1.6982764e-001 -3.2260778e-001 -4.5790150e-001  2.9098749e-002 -1.4435780e-001 -1.1122000e-002 -3.1847655e-002 -9.6114047e-001  3.2873095e-001  2.5380948e-001  2.1997743e-002  5.3760488e-002 -1.0605234e-001 -3.3580901e-001 -1.0381514e-001  6.4156445e-001 -1.8003290e-001  6.0588447e-001  9.9245337e-001
 -1.1574546e+000 -2.4621924e-001 -5.5725151e-001 -1.2692933e+000 -4.4215485e-001  8.2185803e-001  1.2936452e-001 -5.4320251e-001  1.3337205e-001 -3.5511246e-001  7.3189137e-002  7.1969291e-001  7.3985939e-001  4.9508112e-001  1.3136703e-001  5.3226416e-001 -5.6318813e-001 -9.1751970e-002 -5.2222780e-001 -5.1879777e-001 -7.1954126e-002 -2.2665080e-001 -7.2979015e-002  6.7024193e-001  5.1484215e-001  3.2637908e-002 -6.3058125e-001 -7.6344143e-001 -1.2958599e+000  1.6389420e-001 -1.9159941e-001 -5.5209845e-001  5.7999946e-001  3.5536190e-001  1.6202294e-003  1.9530347e-001 -4.3837548e-001 -1.8497382e+000 -1.1357582e+000 -7.7485221e-001  5.9331306e-001  1.4925770e-001  1.5699763e+000 -1.7419233e-001  1.4359717e-001 -2.8305259e-001 -4.2797049e-001 -8.4309228e-001 -2.3679815e-001 -4.0745861e-001  1.7059942e-001  1.2863310e-001 -5.2693327e-001  1.7257864e-001  7.9309751e-001  1.8234587e-001 -1.0228077e-002 -4.1711625e-001 -4.3906439e-001 -4.6234354e-003 -1.1490398e+000 -3.4752663e-001  4.1880503e-001  9.5325581e-001 -5.4127436e-002  1.1281301e+000
 -1.5208624e+000 -1.3992618e-001 -8.9735060e-001 -7.5934199e-001 -4.9484768e-001  7.3127406e-001 -6.8122121e-001 -1.9388104e-002  1.1500111e-001 -6.9254054e-001 -1.8465826e-001 -1.6422055e-001  1.8985317e-001 -4.6039031e-002 -1.3237130e-001  2.0058397e-001 -2.5140288e-001  3.5256772e-001 -4.8705299e-001 -1.3187942e-001  2.6576653e-001  2.0871394e-002  3.3431429e-001  2.2675691e+000  3.8772925e-001  1.0710758e+000 -7.1164547e-001 -2.7876800e-001 -1.1165571e+000 -2.0197578e-001  4.1310165e-001  9.2140293e-002  4.4316394e-001  2.8961474e-001  3.7231368e-001  9.1447420e-001 -9.3492749e-002 -1.0538993e+000 -8.6353028e-001 -6.5939646e-001  1.1098259e+000  2.2810872e-001  9.9507866e-001 -1.8539566e-001 -6.4657179e-002  5.5496114e-001 -9.1180377e-002 -5.8354098e-001 -6.5327545e-002 -3.5682484e-001  2.2704133e-001 -2.5213363e-002 -3.1193268e-001  2.5505159e-001  1.1574477e-001 -1.1405560e-001 -5.5936196e-001 -1.9290958e-002 -2.1595105e-001 -6.9714289e-001  2.8872239e-001 -3.2167130e-001 -2.9056490e-001 -6.8685629e-001 -2.1282718e-001 -5.8784398e-001
 -2.0183862e+000 -2.8396261e-001 -1.7153856e-001 -1.3133206e+000 -4.1336839e-001  1.5778388e+000 -3.1506100e-001 -3.3750903e-001 -4.5930516e-002 -4.0445570e-001  3.1738662e-001 -3.9766239e-001  4.1882767e-001  4.1763406e-001  5.6697302e-001  3.3148364e-001 -1.7193382e-001 -1.6977462e-001 -1.0145484e+000 -9.9681976e-002  5.9630971e-001 -2.7064359e-001  5.3253430e-001  8.4833604e-001  1.1293113e-001  4.0215263e-001 -8.1110411e-001 -2.2323186e-001 -3.5795261e-001  5.0426243e-001 -5.6850644e-001 -5.4071488e-001  5.5129074e-001  7.0971329e-001 -2.3595980e-001 -2.9903260e-001  3.2406287e-001 -1.2218945e+000 -5.5664797e-001 -5.3570330e-001  4.1134881e-001  2.3704431e-001  1.4640076e+000  6.1492535e-002  4.3636096e-001  2.7575395e-001 -6.6773450e-001 -3.6479290e-001 -2.1211439e-002 -3.1445111e-001  1.6650680e-001  1.3951116e-001  5.1564278e-001  1.3868621e-001 -6.9110917e-001  3.4741286e-002 -3.2079790e-001 -5.4414841e-001 -2.8016284e-001 -4.8578800e-001  9.9293590e-001 -4.0947990e-001  4.4795657e-001  6.6629914e-001  1.0229373e-001 -1.8282366e-002
 -1.2339242e+000  1.3437423e-001 -1.1345998e+000 -1.1814616e+000 -5.3289266e-001 -5.9932814e-001 -1.7045439e-001 -5.8291883e-001 -6.2420831e-003 -3.9922452e-001 -8.5143841e-001 -6.7324778e-001 -5.1622061e-002 -2.3592091e-001 -1.3950954e-001  1.5512485e-001 -8.4251918e-001  1.7397895e-001  9.8249888e-002 -3.2423877e-001  4.5374566e-001  6.9176119e-002  6.9810134e-001  3.2462024e-002  4.8620540e-002  2.5348635e-001  4.3127758e-001 -4.1754410e-001 -1.1843958e-002 -1.5015273e-002 -6.1069433e-001 -2.6440519e-001 -2.6928191e-001  6.0866304e-001 -1.7188511e-001 -1.4721385e-001  4.9970793e-001 -9.5526051e-002  1.5765378e-001  6.0769139e-001  5.9916451e-001  1.3557863e-001 -1.5179524e-001  7.0428353e-001  2.8440773e-001  2.7523476e-001 -2.8738395e-002 -6.3402600e-001 -1.5011165e-001 -2.2419838e-001 -2.0672781e-001 -9.0103157e-002 -4.8892515e-002 -1.3502004e-001 -7.7968525e-001 -9.6601802e-001 -2.5433043e-001  4.6459365e-002 -2.2658421e-001 -4.8054568e-001  3.8903181e-001 -4.4104662e-002 -9.9741988e-002 -4.3186757e-001  3.4133873e-001  6.5387300e-001
  6.6018313e-001  8.2353812e-003 -5.1398174e-001 -1.6667152e+000 -2.3311332e-001  5.0044112e-002  1.2025703e-001 -1.3862134e+000 -6.3377902e-001 -4.7645901e-001 -5.3798179e-001 -2.7457905e-001 -3.6723667e-001  9.3965130e-002 -7.7816685e-001 -8.8877152e-003 -2.8198962e-002  8.2686186e-001  4.8108779e-001  4.2407630e-001 -1.8223824e-001 -2.0331318e-001  2.3697598e-001  5.2632995e-001  1.1819820e-001  2.2790988e-001  8.0889430e-001  1.0805483e-001  8.3846129e-002 -3.7682983e-001  7.7088432e-001  7.4444180e-002  8.5490950e-002 -7.6348199e-002  1.0932592e-001  5.2505409e-001 -1.0227497e+000  3.7438291e-001  3.4012170e-001  6.0649903e-001  6.0359328e-001  2.5383600e-001  1.3232591e+000  8.2922773e-001  3.9059638e-001 -4.2729071e-001  2.8092222e-001 -7.0028457e-001 -2.1786400e-001  1.1033029e-001  2.2516710e-001 -1.3408732e-001 -2.4631833e-001 -1.0289621e+000 -8.4657323e-001 -4.5671945e-001 -4.5183792e-002 -6.5398049e-001 -3.5443600e-001 -6.1312599e-001 -5.3952145e-001 -2.5561963e-001 -3.6064447e-001 -3.7013105e-001 -4.9671829e-001 -3.6412720e-001
 -4.6551615e-001  5.6088675e-001 -6.5887198e-001 -3.1093137e-003  7.4907716e-001  3.9725451e-003  3.0927179e-001  1.4888448e-001 -8.3392111e-002 -2.5875813e-001 -1.1530948e+000  1.3873682e-002 -2.2830277e-002  3.2539255e-002 -7.9366555e-001 -2.8352775e-001  5.3973166e-002  7.1452529e-002 -5.2762758e-001  1.6883736e-002 -4.5654620e-001  3.9326323e-003 -1.1198535e-001 -1.2437403e-001 -1.2655621e-001  4.5485953e-001  6.3813049e-001  8.2528089e-001  2.1791814e-001 -3.3081212e-001  3.8964644e-001 -4.7404694e-001  8.8650134e-002 -8.3456621e-001 -3.1137726e-002 -8.0256810e-003 -7.7323774e-001 -3.0318836e-001  6.3896127e-001  3.6422606e-001  1.1750004e-001  3.7815139e-001  8.2873227e-001  4.1519962e-001  5.3240463e-001 -3.4630871e-001  5.1691633e-001  5.4826911e-002  6.1519748e-001  1.5884604e-001  3.2506511e-002  3.8499717e-001 -5.0281504e-002  1.2750030e-002  1.4391616e-001 -7.5920556e-002 -4.1059728e-002 -3.0785227e-001 -6.7076859e-002 -3.8378744e-001 -1.3813688e+000  5.4082312e-001 -1.7980893e-001 -8.0594729e-001  7.9290156e-001  5.0212940e-001
 -7.2248144e-001 -3.0282802e-001 -7.0849796e-001  8.8852601e-002  6.1339945e-001 -4.4075618e-001 -4.2134265e-001  5.9335045e-001  2.5361999e-002 -2.6083910e-002 -7.1329542e-001  3.9076321e-001  1.4925070e-002 -5.1557145e-001 -5.1839975e-001 -2.8515500e-001 -1.3854391e-001  3.2425765e-001 -4.5816928e-002 -1.3709773e-001 -7.9881652e-001  2.3824268e-001 -8.4974397e-001  5.0580821e-001 -8.2513837e-002 -1.8816660e-001 -3.1041409e-001  9.5962971e-002 -2.2955951e-001  2.5448420e-001 -1.3989177e-001 -6.2668027e-001  3.9613099e-002  2.4777468e-001  2.8377860e-001  2.8756579e-001  4.7204947e-002 -1.1710390e+000  1.9067724e-001 -3.3300685e-002  2.5345297e-001  3.4702981e-001  1.1295254e+000 -2.2527025e-001  3.5447134e-001 -1.6702298e-001 -2.7728847e-001  3.0302714e-001  4.8876181e-001 -2.9506722e-001 -5.7557012e-001 -1.5284908e-001 -2.9867275e-001  2.8433604e-001  5.1835249e-001  5.6649943e-001 -1.3670853e-001  7.9602317e-002  9.5030240e-002 -5.4482616e-001 -1.4188170e+000 -3.4538345e-002  1.9922509e-001  3.8396800e-001 -2.3647878e-001 -1.2770868e-001
 -8.7189293e-001  3.2832586e-001 -5.8171026e-001 -5.5477243e-001  4.1718707e-001 -1.5394110e+000 -7.1555030e-002 -6.8136788e-001  1.0394115e-001 -2.1839536e-001 -5.7708035e-001  1.5168114e+000  6.6203404e-001 -1.6940425e-002 -8.4659810e-001 -7.1963697e-001 -7.5377980e-001  2.6333117e-001 -4.9531618e-001 -5.1855765e-001 -1.3236163e+000 -4.7047419e-001  1.8489773e-001  1.1933648e-002 -2.6856552e-001 -3.0449060e-001 -4.6966615e-001 -2.6037587e-001 -3.2936070e-001 -2.1638147e-001 -6.4050093e-001 -7.4741007e-001  1.0960418e-001 -9.0520098e-001 -5.2912724e-001 -3.3225674e-001 -1.0847666e+000 -6.7683841e-001  4.7923489e-001 -2.8321717e-001  4.6021076e-001  1.9267192e-001  7.3171797e-001  1.0400868e-001  4.5808512e-001  5.1498806e-001 -2.6865963e-001  4.0445279e-001  3.4956769e-002  4.9204829e-002 -6.1444379e-001 -1.1845021e+000 -7.7838832e-001  6.7711221e-002  7.1902833e-001  1.0824107e-001 -7.3881123e-002  3.9651857e-002 -6.7432600e-001 -4.8579650e-002 -9.6199253e-001  3.4298641e-001  1.0650056e+000 -8.6442030e-001  5.1599713e-001 -3.3031745e-001
 -9.5342608e-001 -9.7673276e-002 -4.2261650e-001 -5.6536509e-001 -2.3142568e-001 -1.5075301e+000 -9.5607492e-001 -2.2718896e-001 -3.3182465e-001 -4.3610042e-001 -3.2710706e-001  3.6430711e-001  2.7504787e-001 -6.2061910e-001 -5.9125156e-001 -5.9577425e-001 -3.0405590e-001 -4.5741788e-001 -5.7822191e-001 -6.2993151e-001 -6.4394160e-001 -3.2241067e-001 -9.0872050e-002  3.4611021e-001 -1.0658885e-001  3.2411948e-001 -5.4706349e-001  5.9205346e-003 -1.5357759e-001  2.7386686e-001 -5.0442623e-001 -2.3338918e-001 -7.1446068e-001 -4.0050701e-001  5.7262981e-002 -1.5355722e-001 -9.1986718e-001 -5.6272946e-001 -1.0645001e-002 -9.7896266e-001  3.0494406e-001  8.4784838e-002  3.7988293e-001 -3.1817437e-001  4.0582793e-001 -8.5253309e-001 -7.7229282e-002 -4.1786712e-002  1.4837059e-001  1.6943229e-001 -3.8987192e-001 -7.1754525e-001 -5.8424198e-001 -3.7510764e-001  2.0120856e-001  2.3286681e-001 -5.0603695e-002  2.6590805e-001 -3.2018734e-001 -7.2075023e-001 -2.6333740e-001 -4.0689464e-001  1.9942431e-001 -5.0706608e-002 -3.8142304e-001 -8.8355652e-001
 -1.2865568e+000 -9.0585935e-001  6.1507297e-003 -4.6828886e-001 -1.1220454e+000  2.3233184e-001 -2.3570316e-001 -8.2698037e-001 -2.5614995e-002 -5.1016937e-001 -3.2745661e-001 -1.2580846e-001 -5.8007778e-001 -6.9832320e-001 -6.1490118e-001 -7.8419742e-001 -5.1467931e-001 -7.8698529e-001 -7.7782341e-001 -6.3642747e-001 -7.6031052e-001 -3.0101946e-001 -6.7543586e-001 -2.8863470e-001 -5.4856114e-001 -6.4659715e-001 -1.3819351e+000 -1.1121645e+000 -7.5432724e-001 -6.7016410e-001 -5.2102778e-001 -5.5079872e-001 -1.2542060e+000 -1.8206282e+000  1.7905677e-001  1.9288218e-001 -7.9522556e-001 -6.3339783e-001 -7.2617155e-001 -1.2426454e+000  5.1214108e-001 -1.1705363e-001  6.4293310e-002 -5.6655852e-001 -1.5418253e-001  3.5683392e-001  1.0083138e-001 -3.7867239e-001 -4.0664250e-001 -1.0472844e-001 -9.1999011e-001 -9.1025229e-001 -9.4342205e-001  1.8816456e-002  1.3170051e-001  1.0932978e-001  5.5995679e-002  8.4148916e-002 -3.6075422e-001 -5.3659442e-001 -9.9331424e-001 -6.8053274e-001 -9.8185418e-002 -7.2672694e-001 -1.0608716e-001 -9.2274712e-001
 -5.3275706e-001 -1.7494596e-002 -2.2971972e+000  8.0418284e-002 -4.9785396e-001 -8.7847989e-001 -2.6830276e-001 -3.2060071e-001 -9.0760813e-002 -2.5047924e-001 -4.6752748e-001 -8.3903673e-001 -5.2159827e-001 -1.1011714e+000 -4.3162467e-001 -1.1761479e+000 -4.2862024e-001 -1.3341432e+000  1.1984555e-001 -7.7118117e-001 -3.1141239e-001  4.3714674e-001  4.3251103e-001 -7.3226043e-001 -1.9245316e-001  2.8783694e-001 -5.9418115e-001 -6.6432365e-001 -1.0764412e+000 -1.3436950e+000 -3.3832248e-001 -3.6170724e-001 -1.4669725e+000 -3.4624339e-001  5.6605960e-002  1.6578850e-001 -6.8968732e-001 -7.8607926e-001 -5.1110343e-001 -6.3715107e-001  2.5144309e-001 -3.1940258e-001 -6.5523709e-001  1.5313018e-001  2.2868560e-001 -1.1037859e-001 -2.2602611e-001 -7.6186561e-001 -4.9968635e-001 -1.8517384e-001 -7.3568775e-001 -6.3078454e-001 -6.7629082e-001 -1.5123658e-001 -1.2777811e-001  2.2655937e-001 -2.9793980e-001 -5.0502706e-001  9.4438966e-002 -5.4047358e-001 -8.4303090e-002 -5.2137962e-001  6.4674273e-001 -1.2607435e+000 -2.3992587e-001 -4.7151443e-001
 -4.8415170e-001 -4.2974871e-001  6.7368921e-002  7.5947811e-001 -4.9372668e-001 -1.2065205e+000 -2.2441314e-001 -4.7131438e-001 -5.4125827e-001 -5.3264510e-001 -3.5195399e-001 -4.1255957e-001 -3.9566679e-001 -6.0585894e-001  1.0398907e-001 -2.9484843e-001 -9.0811597e-001 -3.6820288e-001  7.5988024e-002 -3.7424716e-001 -1.0936680e-001 -5.7317239e-001  6.3928094e-001  1.9466017e-001 -5.5281073e-001 -2.6719651e-001 -8.5073992e-001 -1.0844501e+000 -6.5162656e-001 -8.2270137e-001 -1.7838109e-001 -3.3861222e-001 -5.0379448e-001 -8.5713700e-001 -1.2239993e-001 -5.4014292e-002 -3.9628111e-001  1.5001191e-001 -5.6778636e-001 -1.1858939e+000 -5.4356112e-001 -3.9700616e-001  3.9994911e-001 -1.8673332e-001  7.4154359e-002 -3.7449482e-001  9.5662020e-001  1.5265813e-001  2.6447653e-001  1.8841321e-002  3.6997433e-002 -3.2429448e-001 -4.4861638e-001 -3.0916951e-001  2.9548305e-001  2.2911546e-001  9.4365681e-002 -4.3298689e-001  4.5275748e-001 -6.7994992e-001 -8.4560998e-001 -7.3507441e-001 -3.6404982e-001  1.0442283e+000 -4.5461162e-001 -2.4659691e-001
 -4.7013217e-001 -2.5245760e-002 -1.6385681e+000  8.5561083e-002 -3.7564835e-001  8.1854352e-002 -5.7378620e-002 -8.3059856e-001 -4.0120446e-001 -1.8115491e-001 -6.2354526e-001  3.9795901e-001 -3.8032557e-001  1.6990967e-002 -5.6516511e-002 -9.0095991e-002 -1.8382417e-002 -6.7177684e-002 -1.0376458e-001 -4.1197824e-001 -3.0323270e-001  6.1753741e-002  5.9929958e-002  4.6060381e-001  1.6428807e-001  2.3676563e-001 -6.3233719e-001 -3.4995702e-001 -7.8102181e-001  2.5050080e-002  3.3813137e-002 -1.7639428e-001  5.6222327e-001 -6.3867575e-001 -8.3097421e-002 -1.8242700e-001 -5.2884530e-001 -5.6907152e-001  3.5270852e-001  1.9962151e-001 -5.0591666e-001 -8.1410153e-002  3.1921055e-001 -3.5228908e-002 -7.1395248e-001 -8.0941558e-001 -3.1947965e-001 -3.6843158e-001  2.7975839e-001  3.1693416e-001 -2.8693791e-001 -5.7734264e-001 -5.2695107e-002  2.1973586e-002  9.5964905e-001 -4.4732978e-001  4.2070046e-001 -1.1019509e-001  1.3144618e-001  4.0857599e-001 -3.2074821e-001 -9.6199950e-002 -3.9794896e-001  5.6539567e-001  1.0396134e-001  2.3468746e-001
  7.9742434e-002 -3.1026427e-001 -1.0994644e+000  2.0147665e-001 -2.6669535e-001 -8.6237559e-002 -1.9862664e-001 -6.8254848e-001  6.1628002e-003  2.3183864e-001 -2.6601020e-001  2.5211553e-001  4.8663076e-001  6.2181203e-001 -4.5384359e-001  2.2286702e-001 -1.1400204e-001  6.3373519e-001  4.8244505e-001 -3.2169945e-001 -2.0597246e-001 -4.5754361e-001 -5.4013471e-001  2.2483703e-001  3.6178130e-001 -1.1987354e-001  2.8141905e-001  2.7587407e-001  2.6369287e-001 -2.6209724e-001  4.4952993e-001  7.9787662e-002  3.9701063e-001  2.0005508e-001  2.8542589e-001  3.3758800e-002 -5.4840330e-001 -9.3926167e-002 -3.6209623e-002  6.9765950e-002 -4.0599131e-001  1.7835248e-001  4.4375498e-001  1.5444525e-001  1.8294622e-001 -7.7107645e-001  2.6464132e-001  4.2030330e-001  6.6194370e-001  1.2149692e-002  5.3556939e-002 -5.5841835e-001  2.4444538e-001  1.7478176e-001  5.2749787e-001 -1.0257258e+000 -8.0565936e-002 -5.7604790e-001 -4.3531709e-001  6.3680748e-001 -9.9868350e-001 -4.5990798e-001  3.9291674e-001 -2.7007708e-001 -1.7109839e-001 -1.2027435e+000
 -4.0013349e-001  3.1395585e-001 -1.1986040e+000  9.5340888e-002 -4.4134423e-001  2.8138457e-001 -1.7242186e-001 -5.0862825e-001  1.4913241e-001 -2.1232334e-002  1.3486617e-001  3.8807020e-001 -1.3870158e-001  2.3700589e-001  2.2323536e-001  3.0119401e-001  5.7174012e-002  2.6448026e-001  6.1293439e-001 -5.2374898e-001 -8.4662326e-001 -4.5221971e-001  1.6111479e-001  6.0086955e-001  2.4957986e-001  1.3280552e-001  5.0497467e-001  8.8691358e-001  7.1783104e-001  1.8767838e-001  3.8444209e-001  4.1327381e-001  4.7574539e-002  8.2319697e-001  1.7986632e-001  3.0027584e-001  5.2484139e-001  2.6354715e-001  7.6028639e-001  1.0806660e+000  6.6230257e-002  9.6755489e-002 -6.3168377e-001 -2.3741413e-001 -5.3883884e-002  8.3125052e-001  3.9053685e-001  6.9071550e-001  7.8839582e-001 -3.0308999e-002  6.4685928e-001 -2.8035778e-002  2.4008492e-001  4.1746871e-001  5.6526136e-001 -3.1373984e-001  9.3741126e-002 -2.3555808e-001 -2.5565588e-001  4.4922490e-001 -7.3342384e-001 -2.9301087e-001  1.7284709e+000  7.5485676e-001  8.2951024e-002  4.3894552e-002
  6.8040080e-001 -3.3848333e-001 -1.2085840e+000  6.0353212e-001 -6.4926394e-002 -7.5774811e-001 -1.4908415e-001  3.4314533e-001 -8.6201630e-002  2.1688025e-001  7.8993632e-001  5.9216335e-002  7.1217239e-001 -1.7699803e-001  5.8716217e-001  4.2484451e-001  3.7007285e-001  1.9165693e-001  6.8554516e-001  5.1633852e-001  1.6911832e-001 -2.2949532e-001 -1.5242524e-001  1.2208910e+000  3.6434252e-001 -1.3795058e-002  2.5686924e-001  2.7220702e-002  2.3706932e-001  7.7689340e-001  2.6620827e-001  4.7577046e-001  1.0902047e+000  9.3521234e-001  3.2374991e-001  2.1272499e-001  7.5547179e-001  5.0099585e-001 -1.1318059e-001  2.7598034e-001 -4.2727316e-001  7.4783254e-002  6.9650848e-002 -1.8974151e-002 -5.2565195e-001 -1.4277306e-001 -2.3180741e-001 -4.7539058e-001 -2.9278229e-001  3.6556518e-001  1.4187340e-001  3.4428684e-002  4.1584369e-001  1.7601646e-001  6.4244967e-001  1.6840567e-001  2.4439975e-001 -4.9413715e-001  3.0906892e-001  5.3145112e-002  3.2873233e-001 -2.8395315e-001  1.2983230e+000  1.7775727e-002 -3.2934435e-001  2.2187521e-001
  6.7951567e-001  5.9295082e-001  8.4953091e-002  1.2468858e+000  2.7607208e-001 -4.3160763e-001  6.5200015e-001  1.2792665e+000  7.6642679e-001  6.8509600e-001 -3.1502236e-001 -1.1152920e-001  3.4041542e-001  1.1939854e-001  5.9549287e-001  4.1089091e-001  9.1557674e-001  9.5776669e-002  8.6898282e-001  6.3566881e-001  6.8563407e-001  1.6896213e-001 -1.3393179e+000 -9.6077083e-001 -3.4348357e-001 -4.5546569e-001  1.0942557e+000  2.2079310e+000  1.6793251e+000  4.9623055e-001 -6.6003032e-002  5.7321563e-001 -6.9253912e-001  3.1671903e-001 -8.6469333e-002 -3.6484377e-001  8.9695509e-001  9.4752229e-001  9.9183034e-001  1.2722915e+000 -9.9148331e-001 -5.5138729e-002 -4.7456908e-001 -1.0871970e+000 -5.5623072e-001  1.5035663e+000  1.4483508e-001  8.7182956e-001  4.2529371e-001  2.4711982e-001  4.7675229e-001  5.5031256e-001  6.5179290e-001  9.7784317e-002 -1.0954895e-001 -3.2106809e-001  3.9741190e-001 -4.3149638e-001  5.0442886e-001  2.1507939e-001  1.0229898e+000 -2.6996172e-001 -9.5285577e-002  1.8671546e-001  4.1947626e-001  1.2071344e-001
  1.3996324e+000  3.6819122e-001 -1.4339229e+000  3.8257633e-001  8.4772272e-001  3.1320632e-001  1.5381810e-001  1.5430158e+000  7.2234190e-002  7.2183277e-001  3.3379536e-001  2.4524266e-001 -9.9775646e-002  2.1174210e-001  4.5361824e-001  4.5912248e-001  4.5211845e-001  6.9058131e-002  3.5850490e-001  6.7557368e-001  3.7398362e-002  1.5386675e-001 -4.6800537e-001 -1.9044473e-001  3.2056726e-002 -2.0383864e-001  5.9694163e-001  7.0022333e-001  8.5150362e-001 -2.7665545e-001  3.7005420e-001  5.9884238e-001 -2.0083511e-001  1.2269305e-001  7.7907539e-001  1.9782265e-001 -6.4601307e-003  3.9335650e-001  3.5649612e-001  5.4510750e-001 -8.5660711e-001  1.1071564e-002 -5.2685798e-001  5.1351610e-001 -4.7969822e-001 -7.2408607e-001  6.0196975e-001 -1.2550508e-001  5.7423676e-001  3.3919567e-001  2.0236982e-001  1.4965308e-001  6.9126631e-001  6.6991451e-002  3.7187086e-001  9.0478515e-002  9.9683604e-001  1.6174508e-001  1.0060327e+000  5.9280629e-001  5.9804354e-001  3.4424515e-001 -5.6274238e-001  9.3194719e-001  3.4536608e-001 -2.0483612e-001
  1.0567384e+000  2.1839492e-001  3.5075383e-001  3.4063057e-001  4.5034979e-001 -3.2089833e-001  1.1801239e-001  1.6275730e+000  3.2257498e-001  6.7488806e-001  4.5453707e-001 -9.9811989e-002  1.7468765e-001 -5.5763461e-002  2.3188874e-001  4.3629277e-001  6.8252601e-001  1.3334061e-001  1.2954979e+000  7.6732617e-001  7.6615011e-001 -3.9507239e-002 -6.1405333e-001 -1.1814954e+000 -2.8569531e-001 -4.8629794e-001  1.0601325e+000  1.0311220e+000  5.8787328e-001  2.1242576e-001  4.1569112e-001  5.2082692e-001 -3.4850786e-001 -2.6629997e-001  1.8954160e-001 -3.3076583e-001  9.5260931e-001  6.4303013e-001  8.4648560e-001  6.2723308e-001 -7.2832503e-001 -1.6218747e-001 -1.0913129e+000  5.7287444e-001 -2.3768258e-001 -3.2874224e-001  1.0548282e+000  4.7524818e-001  7.9044470e-001  6.2040074e-001  3.9901570e-001  1.9765716e-001  8.4995363e-001 -1.7752350e-001 -3.7334864e-001 -7.2591515e-002  9.2708795e-001 -1.7136417e-001  4.3350143e-001  3.8700733e-001  6.7888232e-001  2.0358352e-001 -5.7523122e-001  6.0776384e-001  4.1449512e-001  7.2680024e-001
  3.6834973e-001  1.5401902e-001 -4.9108663e-001  1.1498491e-001  1.6703697e-001  1.5709028e+000 -4.1179115e-001  9.6512125e-001  3.2983118e-001  1.6829393e-001  5.1682213e-001  2.4769272e-001 -1.6013679e-001  2.9337782e-001  3.2061140e-001  3.1911070e-001  7.4812138e-001  5.5266901e-001  3.6451334e-001  8.2119742e-001  6.6877777e-001  1.4691419e-003 -2.9639084e-001 -5.7751316e-001  4.0333906e-001 -1.4046279e-001  1.2463673e-001  2.1109465e-001  4.9538171e-001  9.6185887e-001  3.8957396e-001  6.9166986e-001  4.5650420e-001  5.7820711e-001  4.8665989e-002 -1.0369537e-001  9.1755903e-001  9.4809845e-001 -4.2540457e-001  3.7401377e-001 -6.2817384e-001  4.0677145e-001 -1.4540210e+000  4.6413702e-001 -4.0643155e-001 -5.0630290e-001  4.1769756e-001  4.4404015e-001  2.5901167e-001  1.0944381e-001  2.5875823e-001  1.6247172e-001  7.0167967e-001 -4.2814221e-001 -1.6848048e-001 -3.4590829e-001  4.9360675e-002  4.5601316e-002  4.4944601e-001  7.0046183e-001  1.5741217e+000 -1.4122344e-001  9.5070703e-002  2.4260282e-001 -2.7403130e-001 -4.7724744e-001
  8.7278648e-001 -5.0402605e-001  3.9376346e-001  1.9931747e-001  2.2958579e-001 -1.6596799e+000 -5.7005378e-001  3.7645038e-001 -3.0283100e-001 -2.2606754e-002  8.3435683e-003 -1.1132794e+000 -6.0653431e-001 -1.3053642e+000 -4.8283490e-001 -3.3325943e-001  8.1644417e-002  4.0917186e-001  2.8472776e-001 -3.3983498e-002  4.8161895e-001 -1.6821599e-001 -6.6974988e-001 -1.0085442e+000 -6.3275167e-001 -6.7497883e-001 -7.7207956e-001 -2.0349449e+000 -1.4159031e+000 -1.2307375e+000 -1.4989899e+000 -1.0923932e+000 -1.2791069e+000 -5.5978551e-001 -1.0686825e+000 -1.7274165e+000 -3.8363745e-001 -1.2084932e+000 -2.3931998e+000 -9.9809127e-001 -5.7139846e-001 -3.9419881e-001 -6.8804662e-001 -6.4809844e-001 -4.3150089e-001 -1.4080646e+000 -1.7571276e-001  1.5343719e-001 -4.6566719e-001 -3.1931557e-001 -5.8624171e-001 -5.2225759e-001 -5.6694099e-001 -9.1907484e-001 -1.7240290e+000 -6.7319429e-001 -1.0795452e+000 -6.4774809e-003 -3.8739283e-001 -3.3222615e-001 -1.3421348e+000  5.0940308e-001 -8.5364395e-001 -5.4627605e-001  1.0058305e-001 -2.9937423e-001
 -6.0031619e-001 -6.5347639e-001  1.8115827e+000  8.0870185e-001 -4.6860211e-001  5.9685164e-001  2.1155656e-001 -5.6796916e-001 -6.9584413e-001 -1.5742483e-001 -3.7571913e-001  1.1241710e-001 -5.6209417e-001 -3.2880554e-001  2.3884770e-001 -2.6349759e-001 -8.5399521e-001 -9.1337975e-001 -8.7731903e-001 -1.0552988e+000 -7.4941741e-001 -4.8936802e-001 -5.9698917e-002 -2.3719387e-001 -6.7534234e-001 -1.3296752e-001 -4.7471214e-001 -1.6945012e+000  4.4610667e-001 -5.6222621e-001  7.6835390e-002  1.3551174e-001 -7.7383384e-001  7.2105593e-001  6.4418514e-002 -3.0290925e-001  5.4706485e-001  7.2524621e-001 -6.5938413e-001 -4.7305112e-001 -1.5261564e-002 -1.5541335e-001  1.9428886e-001  4.7560895e-001  3.0290180e-001 -2.7702393e-001 -4.3229317e-001  1.4942945e-001  4.2845571e-001 -5.2251777e-001  6.1748350e-001  4.4191682e-001 -4.1365219e-001 -5.8997832e-001 -1.5322673e-001 -5.8131395e-001 -1.8605762e-001 -1.0556622e-001 -5.4471824e-001 -7.1547144e-002 -1.0351015e+000 -7.9623029e-001  7.6265063e-001 -2.6095969e-001  7.3326375e-002 -1.7346001e+000
 -7.7036955e-001 -7.7634617e-001 -1.3391496e-001 -1.1763969e-001 -5.1600733e-001  1.2963845e+000 -3.5765464e-001 -1.0964459e+000 -4.2202553e-001 -2.8244081e-001  2.3083809e-001 -2.6526599e-002 -1.4744702e-001  3.9171752e-001 -6.9996226e-003  5.3552390e-002 -7.4416374e-001 -1.1732765e+000 -3.3696957e-001 -4.2561881e-001  5.0665529e-001  8.0537025e-002  5.0164910e-001  4.9540805e-001  3.5076066e-001 -2.2628345e-001 -1.9301260e-001 -1.2668100e+000 -8.7074760e-001 -1.0989895e+000 -3.8964158e-001 -4.1211744e-001  2.4954738e-001 -8.9868014e-002 -1.3741571e-001  1.8700405e-001 -6.3133685e-001 -4.2211722e-001 -9.4202467e-001 -5.0748938e-002  5.0097403e-001  3.6696098e-001  7.1354535e-001 -8.0367892e-001  3.9585018e-001  2.7010362e-001 -1.7882218e-001 -1.4480913e+000 -1.1484449e+000 -3.8163061e-001  4.2929808e-001  4.9085619e-001 -7.8175615e-001 -1.7571393e-001 -4.1625686e-002 -6.0780043e-001 -3.1986057e-003 -2.7943440e-001 -5.8810095e-001  6.2419886e-002  3.3037228e-001 -1.7162137e-001  9.5383629e-001  3.5809246e-001 -5.1584746e-001 -4.3856025e-002
 -3.2544427e-001 -1.4023626e-002 -1.8676624e-001  1.7417958e+000 -3.6305270e-001  1.3334739e-002 -6.2243327e-001 -4.2299698e-001 -6.2184672e-001 -1.8870101e-001 -3.7048882e-001 -9.7114348e-001 -6.6300257e-001 -2.2516130e-001  1.7098738e-001  2.5235449e-002 -7.4347379e-001 -9.6659596e-001 -1.6988226e-001 -5.5380089e-001 -2.7508669e-001 -2.5544694e-001 -9.3316446e-001 -7.1685971e-002 -3.5723644e-002 -1.2568587e-001 -6.5421083e-001 -2.5544034e-001 -6.9012691e-001 -7.4753200e-001 -2.0135526e-001 -3.8717783e-001  6.8227305e-001  2.2696761e-001 -4.2357849e-001  1.8156789e-001 -1.3968945e-001 -4.1029470e-001 -6.8637135e-001 -4.6090515e-001 -7.6245502e-001 -4.8113696e-001  1.5135383e-001 -1.4935067e+000 -4.2139773e-001  2.7884667e-001 -8.3832477e-001 -7.6013745e-001 -1.3034634e+000 -5.1978913e-001  1.1540884e-001  1.1657971e-001 -8.5289391e-001 -4.3100569e-001 -8.0027459e-001 -5.0002497e-001 -1.6805716e-001 -8.3484503e-001 -4.3921707e-001 -3.3935862e-001  7.2371049e-001 -6.2399501e-001  9.2099111e-002 -1.5092573e+000 -9.8148262e-001 -5.4109928e-002
 -3.8424217e-001 -1.1185236e-001 -5.8460648e-001 -9.1165669e-001 -8.6437084e-002  1.0451250e-001  8.5357695e-002 -1.0225469e-001 -9.8491637e-002 -6.8213773e-003 -6.3193222e-001 -5.8599775e-001 -3.2295757e-001 -5.0377146e-001 -5.3597493e-001 -6.3778736e-001 -6.7783249e-001 -1.1596551e+000 -1.0145042e+000 -1.7253384e-001  4.9109528e-001 -9.4615865e-001 -5.5924115e-001 -2.0671342e-001 -3.5999556e-001 -7.0696754e-001  2.2716780e-001  6.0962488e-001  8.2494687e-001  6.1059469e-001 -8.3258471e-001 -4.9778256e-001 -6.6816011e-001 -9.9533188e-001 -5.0173062e-001  2.8095127e-002  1.7074965e-001  9.6241303e-001  5.3754067e-001 -5.3422041e-002 -5.5290045e-001 -5.2542510e-002 -8.6456127e-003 -1.0575293e+000 -4.2549003e-001  1.6956111e+000 -4.3024737e-001 -3.0960998e-002 -3.2944053e-001 -1.1064887e-001 -5.1422823e-001  8.8769799e-002 -5.8776004e-001 -5.6948426e-003  3.0113135e-001 -3.4859552e-001 -2.0866115e-001 -7.6489758e-001 -3.7481822e-001 -1.7882472e-001  8.7079633e-001 -6.8257051e-001 -5.0160989e-001 -1.7243819e-001 -5.2376009e-001  1.3172853e+000
  2.1766415e-001 -2.1879991e-001  4.3958260e-001 -6.6296957e-001 -1.2436973e-001 -9.5931493e-001 -2.8562340e-001 -3.6252155e-002 -3.3922842e-001 -3.8914133e-001 -6.9541429e-001 -7.0066794e-001 -6.8337716e-001 -8.2101467e-001 -2.3086532e-001  3.5462336e-002 -2.4652733e-001  1.4628977e-001 -4.1420928e-001 -3.0070389e-001 -3.1021238e-001 -1.2548322e-001 -7.4170787e-001 -6.0380270e-002 -4.8116074e-001 -5.0170821e-002  2.3456253e-001  2.6162392e-001  5.6560813e-001  7.4350860e-001 -4.0207222e-002 -1.7817092e-002 -5.1365539e-002 -4.4256474e-001 -9.6189176e-001 -4.1974614e-001  7.0794850e-002  1.0001492e+000  6.4354455e-001  5.0824330e-001  1.3668874e-002 -4.0149616e-001 -5.2061644e-001  1.2808107e-001 -3.9142743e-001  1.5650028e-001 -8.3501139e-001  6.7776988e-002  2.4462510e-002 -3.5822452e-001 -2.7995922e-002  5.3570738e-002 -4.4632153e-001 -2.3543760e-001 -9.3843750e-002 -4.9172586e-001 -4.0273596e-001 -2.8848617e-001  1.1500158e-001 -1.8923465e-001 -7.1551907e-001  1.3782520e-001 -4.9776210e-001  6.9637245e-001 -1.6855755e-002  5.0645597e-001
  2.1118716e-001  4.8634278e-002  1.3186437e-001 -2.4310239e+000  2.6910907e-001  5.1666153e-001 -2.0559341e-001  2.3104262e-001 -1.7386475e-001  2.7815546e-002  4.6816462e-001 -1.6748843e-001 -3.4831682e-002  9.5319645e-002 -7.2312292e-002  2.0235199e-001 -1.1973297e-001  4.8767408e-001 -1.4451313e-001  1.5179794e-001 -5.0938851e-002 -2.1838075e-001  1.5806802e-001 -5.9234517e-001 -1.8128602e-002 -6.1373483e-001  5.0792433e-001  3.5655807e-001  4.5166523e-001  3.0288964e-001 -3.2759097e-001  2.6232566e-002 -1.1770580e-001 -2.0057635e-001 -3.8145576e-001 -5.8752691e-001  7.3181982e-001  2.3125216e-001  4.3054789e-001  4.8266073e-001 -3.4484820e-002 -9.7280533e-002 -1.6808299e+000 -1.1722597e-002  6.6012932e-002  8.9548369e-001 -6.9790861e-001 -3.4684640e-001 -1.0888262e-001 -7.4315049e-001  3.4008257e-001  1.3287818e-001 -5.2871513e-002 -7.8096343e-002  6.8638656e-001  2.2409369e-002 -2.0621636e-001 -2.3813562e-001  6.1911788e-001 -6.7396434e-002 -4.0218753e-001  1.0491089e-001 -9.4322368e-001  2.6340436e-001  2.5919672e-001 -5.7556335e-001
 -1.2643470e+000  2.4811079e-001 -1.9537387e-001 -7.3488166e-001  5.1577152e-001  8.3288873e-001  3.6840285e-002  8.5063284e-001 -7.5879564e-001  1.3987469e-002  5.3019311e-001  1.8129093e-001 -5.5590295e-001  5.6411141e-001  1.9568521e-001  3.0550850e-001  7.3646292e-002  1.8629681e+000  4.5689639e-002  1.8162140e-002 -2.0389875e-001  1.9680711e-001  3.6795506e-001 -1.3501568e+000 -4.0478539e-001 -2.4491159e-001  7.0551270e-001  1.4251881e+000  7.7296173e-001  1.5644110e-001 -6.0899258e-001 -1.7217905e-001 -5.5139627e-001  4.9515668e-001 -5.2278226e-001 -6.8516316e-001  1.3443957e-001  3.2862502e-001  8.5148376e-001  6.1806745e-001 -1.3348323e-001 -5.4241244e-001 -7.6936710e-001  5.1586300e-001 -2.6187182e-001  2.7721052e-003 -7.8569875e-001 -9.8816552e-001 -1.1748173e-001  1.6883060e-001  4.4547652e-002  3.2394914e-001  8.3403958e-002  7.2422882e-002 -6.8460959e-001  4.9849314e-002 -4.4592201e-001 -3.9900614e-001  5.1209548e-001  4.0725403e-001  8.6963677e-001  8.4919042e-001 -6.3908347e-001 -8.2411064e-001  9.0012161e-001  6.2497477e-001
 -2.1478946e-001 -1.7733016e-001  2.9522361e-001 -1.8277187e+000  2.3518539e-001 -1.2449868e-002 -4.0965651e-001  1.1432965e+000  1.5931393e-001  1.7508749e-002  2.1755832e-001 -2.2501234e-001 -2.9130821e-001 -4.3282616e-001  5.7473693e-001  2.0846113e-001  1.4066674e-001  6.1623538e-001 -5.1997922e-001 -1.5105440e-001  4.3855774e-002 -7.3779910e-001 -3.7712535e-001 -1.4239889e+000 -6.1313089e-001 -8.9186656e-001  1.3828774e-001  5.0308513e-001 -4.1217123e-003 -3.7102488e-001 -5.5010814e-001 -1.6519714e-001 -1.0988446e+000 -1.8655155e-001 -4.2412556e-001 -1.2193549e+000  5.8739479e-001  1.2230831e-001 -2.1438350e-001 -4.4624666e-002 -4.4052328e-001 -9.1192049e-001 -1.8464122e+000 -1.0068106e+000 -2.4986590e-001 -3.8572009e-002 -3.8330065e-001 -9.9013257e-001 -2.9716515e-001 -4.8262602e-002  5.8332562e-001  5.3103114e-001 -2.6248333e-001 -5.9377631e-002 -5.0269201e-001  1.7463424e-001 -2.6630096e-001 -3.4155031e-001  3.8158557e-001 -5.8682621e-001  1.5868244e+000  1.0559623e-001 -1.8546770e+000 -7.6017220e-001  9.0382084e-001 -7.0447864e-001
  8.3943868e-002 -5.2631249e-001  1.0922857e+000 -6.7108562e-001 -2.7954108e-001 -2.8504413e-001 -2.8959496e-001  1.1038411e+000 -1.1001767e-001  5.7164152e-001  4.6074530e-001  1.9144071e-001 -6.2802894e-001 -4.4200769e-001  4.4535032e-001  4.0657291e-001  1.2585925e+000  5.1339166e-001 -2.9975331e-001  3.8882278e-001  1.3246836e-001  1.8512267e-001 -5.4887142e-001 -1.6392414e+000 -3.0102704e-001 -1.2687679e+000 -5.0152263e-001 -6.5303780e-001 -6.1742897e-001  6.1944426e-003  2.1267194e-002  1.7152192e-001  4.5327312e-001  7.4786635e-001 -1.5353918e-001 -4.0421149e-001  7.5901362e-002 -4.6856447e-001 -5.0756554e-001 -9.9957945e-001 -2.4449585e-001 -5.8108728e-001 -1.1432805e+000 -1.1158276e+000 -3.4535125e-001 -9.6538556e-002 -3.6040204e-001 -8.7240407e-001 -4.4275697e-001  4.3385097e-001  6.7865870e-002  3.9919642e-001 -4.3628926e-001 -5.3610128e-002 -3.2357225e-001  4.3559476e-001  2.2518416e-001 -7.3189965e-002  6.8404993e-001 -7.1618429e-001 -7.1913621e-001  4.8945628e-001 -1.6005277e+000 -6.9435736e-001 -2.4784419e-001  8.4325114e-001
  4.5673968e-001 -2.0989297e-001 -5.6409093e-002 -1.1489838e+000  8.4333204e-001  5.0954404e-002 -5.9680636e-001  1.8416646e+000  2.9527148e-001  4.6290727e-001  1.1154905e+000  2.0167906e-001  4.8819675e-002  2.4034151e-001  7.0963534e-001  7.5362827e-001  1.2675469e+000  1.3087994e+000  6.2276089e-001  1.1086647e+000  3.3080312e-001  1.0248210e+000  6.0852492e-001 -9.9118417e-001  1.6879301e-003 -1.9864976e-001 -6.0446477e-002 -1.2104125e-001 -3.3161708e-001 -3.0534987e-002 -6.6366303e-002  7.5646022e-001  3.4676674e-001  4.3397186e-001  8.4713434e-003 -2.0324837e-001  8.0081173e-001 -2.3163731e-001  4.2004393e-002 -3.0712112e-003 -9.9564425e-002 -2.4644523e-001  2.8490171e-001  3.8960252e-001  4.0302868e-001 -2.5153524e-001 -8.8761470e-002 -4.2499387e-001  1.5893941e-001  3.6792181e-001  8.7780861e-001  1.0392036e+000 -1.6042004e-001  2.5945395e-001 -3.3183530e-001  4.9752579e-001 -2.3817960e-001 -4.6786675e-002  9.6604449e-001 -1.7341392e-001  7.6876488e-001  1.0487944e+000 -6.7321510e-001 -7.1258634e-001  7.5598013e-001 -3.8196915e-001
  4.1571452e-001 -5.7381495e-002 -2.6245980e-001  5.7210852e-001  2.5449272e-001 -2.5396657e-001 -4.8078893e-002  1.3965388e+000  1.1149174e-001  7.3101029e-001  1.0511504e+000  8.4777647e-001 -2.3511102e-001 -1.8567656e-001  2.4704990e-001  2.2171054e-001  4.4208280e-001  9.0198694e-001  1.8555860e+000  5.9360447e-001  3.3766607e-002  1.2066735e+000  9.2730844e-002 -9.1102986e-001  1.9593827e-001 -4.7438081e-002 -6.1109582e-001 -4.5788196e-001 -1.3031924e+000  5.8942442e-001  3.4828113e-001  3.7959044e-001  1.0606564e+000  9.0315679e-001 -6.9304513e-003  2.5633966e-001 -1.4636356e-002 -9.4856161e-001  3.9943016e-002 -5.7010523e-001  3.0592272e-001 -8.1334560e-001 -5.3387699e-001 -2.0591888e-001  5.4807003e-001 -6.2054842e-001 -5.5225139e-001 -2.1954663e-001 -7.4651749e-001  3.0403043e-001  3.2941622e-003  3.5268957e-001 -6.8358024e-001 -3.4856166e-002 -3.5481465e-002 -8.8074150e-002 -4.6105427e-001  4.8417932e-001  8.6111349e-001  1.6425059e-001  1.0596111e-002  1.0487490e+000 -2.9798876e-001 -1.0437802e+000 -3.1749565e-001 -8.5600262e-001
 -1.3304758e+000  1.3762063e-001 -4.3231573e-001  4.8149137e-001  6.3833694e-001 -4.8242222e-001  3.2485095e-001  1.2403133e+000  8.3062700e-001  6.7411526e-001  6.1482354e-001  1.3348061e-001  6.6942882e-002 -5.4132189e-001  6.3213794e-001  8.8241577e-002  1.0825155e+000  2.6028764e-002  4.2545072e-001  3.2984583e-001 -2.5849289e-001  7.0745161e-001 -3.5043601e-001 -5.9636097e-001 -1.1415379e-001  2.4000642e-001 -6.0658566e-001 -6.3137375e-001 -6.5405626e-001  3.6633196e-001  7.5180830e-001  7.3973270e-001  2.8723086e-001  2.4893731e-001 -1.8394877e-001 -5.6622217e-001 -2.4193148e-001 -5.1637782e-001 -3.1274361e-001 -1.9686779e-001 -9.1971770e-002 -3.3087116e-001 -4.8437809e-001 -6.3194442e-001  1.6089700e-001 -8.0318752e-001 -3.2770165e-001 -2.6153739e-001 -4.8693988e-001 -5.6921055e-002  8.2499394e-002  6.0027590e-002 -6.3509840e-001  1.7290972e-001 -4.9508193e-001  1.3475199e-002 -4.5939010e-001  3.1080942e-001  4.0951860e-001  4.6985351e-001 -1.6227875e-001  1.0171500e+000 -6.5476973e-001 -3.3840121e-001  4.0708454e-001  1.5377248e-001
 -9.4460064e-001 -4.7613106e-001 -9.9508316e-001  1.0221356e+000 -8.1972830e-002 -6.6454441e-001 -4.0800914e-001  9.9159799e-001  2.3965125e-001  3.1830654e-001 -3.3986158e-002  2.3865513e-002 -2.0733975e-001 -3.4829585e-001 -1.2799621e-001 -5.7377626e-001  3.3539003e-001 -1.5575807e-001 -1.0388862e-001 -9.9254312e-002  3.2296765e-001 -2.0065278e-001 -7.7153936e-001 -1.5709806e+000 -5.8017671e-001 -1.7089137e-001 -7.3099682e-001 -1.1320094e+000 -4.9907350e-001  2.4126112e-001  4.3360854e-002  2.8259339e-001 -4.2948237e-002  1.9463964e-001 -8.4203480e-002 -1.2087961e+000  3.4167637e-002 -3.9899614e-001 -7.8683539e-001 -6.3949028e-001 -5.3281991e-001 -5.9904839e-001 -1.2165088e+000 -1.2637199e-001 -2.4940682e-001 -1.0233401e+000 -3.7899629e-001  3.6090440e-001  6.1556172e-001 -1.7432284e-002 -1.3089547e-002  1.4457336e-001 -1.1558339e-001  3.7619590e-001  8.5636222e-001  5.8838403e-001  2.8150127e-001  7.8171253e-001  7.1939885e-001 -5.5101354e-002  1.4822637e+000  2.4074265e-001  2.4726471e-001 -8.3949699e-001 -2.7112573e-001  5.9168977e-001
  1.6290729e-001 -5.0747520e-001  1.3935192e+000  3.5998342e-001 -6.8437875e-002 -4.4561024e-001  3.3345374e-001  9.3127212e-003  3.3740588e-001  3.6805245e-001 -5.2979820e-001  3.2859128e-001  1.2358700e-002 -5.6006689e-001 -3.8494474e-001 -5.8840043e-001 -6.1066400e-002 -5.9055899e-001 -8.9865680e-002  9.2505894e-002  3.3924274e-001 -1.1330883e-001 -1.7773769e+000 -9.2206603e-001 -6.3113636e-001 -6.2004463e-001 -2.5618571e-002  1.1784011e+000  6.3047588e-001  8.8609404e-002  1.6400096e-001  4.8546807e-001 -1.2340310e+000 -1.1107678e+000  3.2053107e-001 -2.1160286e-001  5.3060582e-002 -8.8164812e-002  5.1517683e-001  3.7333495e-002 -6.0147596e-001 -9.4329165e-001 -1.5818195e+000 -5.5083112e-001 -2.5558981e-001  5.6765836e-001  2.8465075e-001  1.7913785e-001  5.8162478e-001 -1.5431229e-001  6.7664096e-002  1.5277345e-001 -1.0365993e-001 -1.7968943e-001  9.9707393e-001  4.6267832e-001 -1.0740355e-001  3.0181641e-001  7.5458611e-001  2.8957123e-001 -8.8127834e-002 -5.5009737e-002 -7.2394179e-001  3.3058113e-001 -4.7269849e-001 -7.2310176e-001
 -9.6409701e-001 -1.1247051e-001  9.9852625e-003  4.6558608e-001  1.1262657e-001 -8.1407341e-001  7.5412375e-001  7.0128881e-001 -2.2944972e-001  7.6027792e-001  2.6075728e-001 -7.6607025e-001  1.2002335e-002 -3.6545807e-002 -2.8531603e-001  1.4680692e-001  2.1528833e-001 -8.1627218e-001 -5.1387559e-001  2.3878626e-001 -1.5007940e-001 -4.0285857e-001 -8.0632719e-001  2.2407778e-002 -1.7690095e-001  6.5590800e-001  3.5256998e-001  5.9243872e-001  9.5360139e-001  8.1662760e-001 -1.2854310e-001  3.6765373e-001  3.0213553e-001  6.1298467e-001  2.4930998e-001  4.3285893e-001  9.7272693e-001  6.0462439e-002 -5.3009847e-001 -6.0728678e-002  1.4520138e-001 -2.4316318e-001  7.1430972e-001 -1.3966863e+000 -2.3369787e-001  3.7274425e-001  4.7299385e-002 -3.1017942e-001 -2.5488060e-001  3.2289543e-001  2.9580512e-001  7.2447345e-002 -1.3579929e-001  2.2402690e-001 -1.0227305e-001  7.4863108e-002  3.8849759e-001 -3.3903586e-002  4.8248601e-001  4.7502819e-001 -3.1497295e-001 -1.9499591e-001 -3.6607870e-001 -2.0447106e-003  1.3526831e-001 -2.5996159e-002
  9.2560228e-001 -1.1479150e+000  5.1754679e-001  1.2842732e+000 -3.5414553e-001 -1.2943648e+000 -1.1888053e-001  6.5064207e-001  3.1551238e-001  5.9982837e-001 -1.9344774e-002 -1.7838824e-001  8.8550249e-002 -3.7658793e-001 -1.1238467e+000 -6.5206791e-002  5.4522541e-001 -1.3279167e-001  1.2334808e-001 -5.9025795e-002  1.3253565e-002 -1.2780742e-001  1.3986996e-001  2.2388269e-001  3.4282276e-001 -1.9967758e-001  4.1879290e-002  8.3468415e-001 -3.3899777e-002  1.6532508e-001 -2.0559830e-002  1.3831007e-001  1.6676391e-001 -7.4436637e-001  2.3906950e-003 -7.0384853e-002 -4.2233293e-002  4.4026477e-002  4.7986322e-001 -4.5078239e-001 -1.3042282e-001 -1.8018190e-001 -7.5827215e-002  2.3434699e-002 -1.0462498e-001 -7.0460764e-001 -5.0545583e-001 -3.8998499e-001 -1.7579943e-001 -8.6934495e-002 -6.2659185e-001 -4.2612470e-001 -3.1182491e-001 -9.3963350e-002 -1.8957008e-001  3.8941727e-001  6.4826045e-001 -2.5722116e-001  1.0616174e-001  4.9271954e-001 -4.6338609e-001 -1.6342474e-001  1.1474487e+000  1.5872687e-001 -1.1844217e+000  2.1490596e-001
 -1.1265604e-001  4.4512567e-001 -5.5859679e-001  5.1839900e-001  4.9604131e-001 -3.0152005e-001  5.5147479e-001  5.1280364e-001  3.0136901e-001  4.5442692e-001 -1.3383936e-001 -5.2527229e-001  4.1481056e-002 -2.1583054e-001  1.9559117e-001  2.7421571e-001  5.0180141e-001 -3.5304760e-001 -8.5898007e-001  2.3990395e-001  3.7028515e-001  1.3168693e-001  3.1367699e-001  1.3021344e-001 -8.1199922e-002  2.7077324e-001  1.1465647e+000  1.0434366e+000  1.0231142e+000  2.5006401e-001  6.2316378e-001  1.0274258e-002 -2.8577253e-001  2.1168855e-001 -2.8353852e-001  1.6834886e-001  3.5121389e-002  7.8679514e-001  9.8550229e-001  1.2598163e-001 -1.6419385e-001  9.5665300e-002  3.0835794e-001  1.1988421e-001 -4.2343980e-003 -1.5312129e+000  8.1757281e-002 -1.0765488e-001 -2.6081721e-002  1.3198012e-001  4.2222916e-001 -3.3983954e-002 -1.0938416e-002  2.2603930e-001 -3.9446164e-001  4.8505556e-002  4.2516792e-001 -3.3565476e-001  4.7541298e-001  8.0063611e-001  1.3563605e-001 -1.1649726e-001  1.3140403e+000  5.9384302e-002 -3.8626744e-001 -9.0071365e-001
  5.4846383e-001  5.1475108e-001 -4.7340842e-001  1.2162912e+000  5.5159695e-001 -4.7155699e-001  2.6148843e-001  5.5064678e-001  4.4681124e-001  5.2951623e-001 -3.5477393e-002  2.3641831e-001  6.7168295e-001 -5.0160812e-001  9.5754421e-001  6.3380999e-001  2.1797761e-001 -6.7682070e-001 -1.2145165e+000  5.9481208e-001  1.9758767e-001 -1.4543405e-001  3.4386825e-001 -6.0944638e-001 -5.9109378e-001 -2.4627418e-001  9.7862394e-001  1.6527476e+000  1.9090321e+000  4.3625224e-001  1.0174932e+000  7.7646431e-001  3.3060362e-002 -1.0302635e+000  2.7390800e-001 -4.6567331e-001  3.6703810e-001  1.0516557e+000  1.1543908e+000  8.7224659e-001 -9.7084271e-002 -6.5491224e-002 -1.4162458e+000  3.6790334e-001 -8.9405633e-002 -5.4258750e-001  1.6783347e-001  8.7119362e-002  7.6022821e-002  8.4729358e-002  5.2557641e-001  5.6715611e-001  9.1699456e-001  4.1841142e-001  7.5777197e-002  6.1474935e-001  3.9686684e-001  1.1369369e-001  5.8264053e-001  5.1876129e-001 -4.0313362e-001  5.4508336e-001  9.9065692e-001 -4.0351884e-001  7.3537712e-001 -2.0010638e-001
 -4.4556298e-001  4.6851690e-001  3.8888511e-001 -1.9812527e-001  5.5263334e-001  8.1528899e-001  4.7362326e-001  5.6904107e-001  5.1197829e-003  7.2606527e-001  3.5908683e-001  1.3682330e-001  3.5403679e-001  2.2539703e-002  2.5637747e-001  2.3945865e-002  8.9156141e-001  5.1375099e-001 -6.9177651e-001  8.6127841e-001  1.0585672e+000  9.9637158e-001  1.1705170e-001 -7.2329468e-001 -1.6563158e-001 -6.2824707e-002  4.3316675e-001  8.1748326e-001  8.5827329e-001  7.7367011e-002 -5.9867904e-001 -1.1787086e-001 -5.2684316e-001 -4.5208700e-001  1.0904133e-001 -1.0022048e+000  3.9952912e-001  8.5475700e-001  1.2545905e+000  7.1280210e-001 -1.7103574e-001 -1.1910214e-001 -3.8813902e-001  5.5401898e-001  3.1607018e-001 -4.3962837e-001  6.7991873e-001 -3.3023497e-001  2.7205027e-001  1.4445941e-001  1.3525526e-001  3.9928152e-001  4.2342365e-001  5.7858793e-001  9.5835857e-002  2.3491352e-001  1.2065082e-001  2.1266813e-001  9.0542247e-001  9.5428398e-001  3.0904556e-001  5.2881531e-001  9.6645040e-001 -7.5723212e-001  3.8539525e-001  2.3095836e-001
 -1.4245577e+000 -2.7462902e-001 -1.1912840e+000 -1.0972280e-001  1.0527517e-001 -4.9242076e-001  3.5542429e-001  5.5620927e-001  4.3696152e-001  3.6306478e-001 -2.9085111e-001 -3.5306107e-001  3.3267025e-001  1.5010808e-002  2.7280522e-001 -1.2345889e-001  5.3588172e-002 -3.0313434e-001 -9.4640488e-001  1.6077597e-001 -6.4579795e-001 -2.0019779e-001  5.4767998e-001 -5.8378324e-001 -2.7611411e-001 -6.8632544e-002  2.7057280e-001 -3.2892438e-001  6.0615624e-002  5.2049938e-002  1.7654646e-001 -2.9145496e-001 -8.4237500e-001 -2.5677251e-001  1.6817523e-001 -1.2898540e-001  4.1323582e-002  6.3858438e-001 -4.0940428e-001  2.2341799e-001 -4.3245180e-001  1.0236225e-001 -5.8148789e-001  8.7663981e-001 -4.0798630e-001 -1.5228851e+000  5.5315705e-001 -5.8979846e-001 -4.6492114e-002  3.5845497e-001  3.5747964e-001  4.4137488e-001  6.8749011e-001  4.6212635e-001 -6.9683824e-001  4.7930430e-001  4.3946369e-001  9.3159525e-001  7.8403746e-001  9.3761847e-001  4.8287599e-002  1.1321010e-001  1.2557212e+000 -2.6207356e-001  1.6470198e-001  3.6764824e-001
 -1.1108706e-001  1.5494947e-001 -4.8813857e-001  6.0947738e-001  6.4200454e-001  2.3541936e-001  1.5751115e-001  4.1617875e-001  2.0171768e-001  2.5917666e-001 -3.2494654e-002 -1.8172317e-001  4.0405966e-002 -1.1239822e-001 -4.6979089e-001  3.6362823e-003  1.0970404e+000  1.8414616e-001 -6.6406456e-001  7.0754317e-001  3.6266873e-001  2.3042421e-001 -5.3914253e-001  1.5020616e-001 -5.7873602e-002  2.9438524e-001 -4.8604299e-001 -1.4318886e-001 -5.6569566e-002 -1.4470464e-001 -1.9698632e-001  2.7945138e-002 -1.0929455e+000  2.2972214e-002  2.4570475e-001 -2.3890912e-001  4.9439625e-002  3.6032159e-002 -1.0814527e+000 -3.9575588e-001 -4.5891137e-001  3.5529884e-001 -1.0692605e+000 -1.5944481e-001 -5.0517866e-001 -1.6787358e+000  5.7643042e-001 -1.0026818e+000  7.7744260e-003  5.8014827e-001 -1.3646540e-001 -1.4774992e-001 -1.1074222e-001 -2.0897152e-001  2.6496760e-001 -4.2563378e-002  1.3807010e-001  3.5429209e-001  1.3330426e-001  6.2031785e-002 -2.8368860e-001 -2.1933892e-001 -1.1460406e+000 -3.0612511e-001  8.5029670e-002  8.4797698e-001
  1.1484444e+000  8.2822250e-001  9.6751805e-002  1.6621647e+000  4.8462126e-001  8.7771048e-001  4.2016304e-001 -3.5555367e-001 -1.8249870e-001  5.8392617e-001  5.2288524e-001  4.7108881e-001  4.6707793e-001  4.7091322e-001  1.2041498e-001  3.5105019e-001  6.4100780e-001  2.9502338e-001 -3.6355456e-001  5.4742137e-001  2.5414753e-001 -7.8369200e-001  1.1674785e-001  7.9018007e-001  4.8396598e-001  2.1490826e-001  1.1434565e+000  2.2576307e-001  1.0057166e+000  7.0707658e-002  1.3094819e+000  4.4796419e-001  1.7911514e-001  4.1818608e-001  4.8792398e-001  7.8390405e-001 -8.5091490e-002  1.4897829e+000  3.3608244e-001  7.8160938e-001 -4.3041190e-001  3.2700579e-001  2.1762909e-001  4.2983558e-001 -4.5117708e-001 -7.5434283e-001  3.1857379e-001 -8.3887534e-001 -3.5203459e-001  4.6630852e-001  2.1604492e-001  1.7774155e-001  3.5723114e-001  1.7905124e-001  6.5604202e-001 -2.7925750e-001  7.3693124e-001 -3.2452134e-001  7.1333124e-002  7.2382532e-001  5.2311236e-001 -4.0600285e-002  3.7428113e-001 -4.6818245e-001  4.7693028e-001  3.8106608e-001
 -9.9636327e-001  7.4112414e-001  8.9262674e-001  1.0687969e+000 -1.2044903e-001  5.3796729e-001  6.7726815e-001 -5.0759821e-001 -3.6626382e-002  1.8066965e-002 -1.1957198e-001  3.2428655e-001  4.7466337e-001  3.9124733e-001 -3.7601653e-001 -1.7899219e-001 -3.4213426e-002 -4.1837984e-002 -4.3752233e-001  1.0419765e-001  6.9267920e-001  2.0435620e-002 -5.9578330e-002 -4.3452358e-001  5.7053368e-002  2.8601683e-001 -2.2632993e-001 -1.9095020e-001  4.2678996e-001 -1.3936837e-001  7.0450690e-001  3.2388912e-001  8.1746767e-001  3.5621278e-002 -1.4035797e-001 -2.5899268e-001 -2.7188343e-001  6.5339372e-003 -3.8213982e-002 -4.2454057e-001 -1.6109716e-003 -1.1601524e-001 -2.5886154e-001 -2.4811878e-001 -4.0029787e-001 -1.7992225e+000 -5.6947702e-001 -4.3110556e-001 -5.8768499e-001 -1.8164678e-001 -7.4733642e-001 -5.3468352e-001 -4.6800367e-001  1.2241832e-001 -4.7371286e-001 -3.4933793e-001 -3.5330583e-001  1.4366734e-001 -6.2585519e-001  3.1457832e-001 -4.2450198e-001 -3.6441245e-002  1.0664072e+000 -1.6315973e+000  1.9354460e-001 -2.9480779e-001
  1.3142660e+000  3.9349850e-001  6.3290292e-001  9.7461254e-001  2.8707860e-001  1.2015990e+000  7.0125094e-001 -1.8833122e-001  2.0348804e-001  1.5034963e-001 -1.5383348e-001  1.7505495e-001 -1.5163352e-001  5.3692840e-001 -1.4443037e-001  2.8950375e-001  7.5207074e-001  8.3234109e-001 -3.7207517e-002  2.4362024e-001 -5.2940682e-001  3.4386996e-001  1.2523284e+000  6.4223259e-001  3.7154217e-001  4.8473833e-001  5.8702654e-001  1.1366209e+000  1.6168129e+000  7.0878818e-002  2.8153599e-001  2.8594804e-001  1.0151365e+000  2.3308771e-001  5.1158290e-001  2.2711600e-001  6.7197545e-001  1.1580655e+000  4.9190512e-001  3.3812441e-001  7.8650086e-001  2.0747602e-001 -2.1386814e-001  1.3838658e-001  3.1782816e-001  1.1498377e-001 -1.4799888e-001 -5.5433027e-001 -1.8242849e-001  2.7256276e-001  1.9358671e-001 -3.1092317e-001 -3.1827470e-001  9.2733845e-002 -3.9533864e-001 -4.4284552e-001  1.8557710e-001 -1.3111135e-001 -4.9603653e-001 -5.9854715e-003 -2.9068001e-001  5.9247455e-001  7.2625983e-001  5.0963261e-001  2.8761537e-002  5.2608794e-001
 -5.3570161e-001 -1.9200255e-001  4.4405545e-002 -8.1203973e-001 -5.1566367e-001 -2.0531451e+000 -2.3535789e-001 -2.2988614e-001 -7.2664314e-001 -1.3880410e-001 -4.4493960e-001  6.0897906e-002 -5.5348913e-001 -3.2839564e-001 -3.0849085e-001 -1.8415874e-001 -6.0295394e-001  3.0451696e-001  3.1379185e-001  1.4813414e-001 -2.0112774e-001  6.0357625e-001  3.9714452e-001 -3.0494565e-001 -2.1943632e-001 -1.1133602e-001  1.9833898e-001 -2.0662921e-002  1.4420155e-002 -1.4089628e-001  1.6586039e-001  4.2964511e-001 -7.5152746e-002 -4.0302012e-001  2.3366997e-001 -9.0987995e-004 -9.1689832e-001 -9.7322876e-002  3.0573568e-002 -4.6269109e-001  4.2518022e-001 -4.2828900e-001 -5.9733118e-001 -1.0620702e+000  1.3836658e-001 -5.8001616e-002 -9.8274557e-002 -7.8965750e-002 -3.1563377e-001  6.6282493e-002 -9.3810542e-001 -8.0512757e-001 -8.0977596e-001 -1.1540198e-001 -3.5540904e-001 -7.9010025e-001 -3.5866323e-001  1.8179996e-001 -5.3029919e-001  5.4208788e-003 -1.1108025e+000 -3.3896592e-001  7.0293522e-002  4.2587933e-001 -6.1754185e-001 -9.8258394e-001
  1.3832338e+000  5.1954853e-001  1.6109054e+000  1.0225114e+000  5.1058234e-002  1.0689975e+000  5.4520913e-001  2.2198773e-001 -4.3222995e-001 -1.0200873e-001  6.5531207e-001  3.9927554e-001  1.3447425e-001  1.0354594e+000 -6.9698431e-001  3.0067416e-001  7.9995394e-001  1.1384600e+000  1.4538029e+000  5.9376067e-001  2.3558989e-001  5.3512329e-001  1.9308225e+000  7.3814878e-001  1.0521685e+000  9.3121714e-001  4.9523397e-001  9.7180107e-001  8.5644832e-001 -2.5066060e-001  4.8792540e-001  9.0690137e-001  1.4016645e+000  1.1801337e+000  9.2206474e-001  9.0271567e-001 -3.2388462e-001  3.4667840e-001  1.3879837e-001  5.8901333e-001  1.0956988e+000  6.3854271e-001  4.6014172e-001  8.0487015e-001  8.7587420e-001  1.0144450e+000  4.2975780e-001  7.6651121e-001  9.2903139e-002  5.7378094e-001  1.4115914e-001 -9.1072268e-001  6.0262617e-002  1.5595228e-001 -6.0452158e-001 -2.4506566e-001  3.7788477e-001 -2.0264007e-001 -1.3298256e-001  6.4288850e-001  8.9155269e-001  3.3999255e-001  2.3480391e+000  9.8943229e-001 -3.9366089e-002  9.2542235e-001
  1.3669592e+000  7.0162051e-001  2.4240402e-001  1.3661330e+000  1.4070461e-001  1.8487456e-001  8.3787420e-001  1.2289046e-001 -4.7902506e-001  9.4258815e-002  6.7896745e-001 -2.9844487e-001 -2.5239466e-001  2.1156444e-001 -2.8900061e-001  1.5250907e-001 -1.0113770e-002 -2.0041483e-001  5.4383168e-001  1.8490454e-001 -4.8287410e-001  1.9308306e-001 -7.2525793e-001  5.7907227e-001  1.8369704e-001  8.2775604e-001  1.0483922e-001  1.7988290e-001  8.5422661e-001  1.0808274e-001  7.3989259e-001  6.1212038e-001  6.7203790e-001  6.6854844e-001  8.9030041e-001  1.3513470e+000  5.1510977e-002  1.1707199e+000  8.5206275e-001  4.6806006e-001  6.5440042e-001  1.8587860e-001  4.2087107e-001 -9.4386868e-001 -2.4709770e-001 -4.0575494e-002  5.0552167e-001  2.6864592e-001 -4.9526563e-003  2.0693655e-001 -1.0982815e-001 -5.6689431e-001  4.0726522e-001  5.1523739e-001  2.6311981e-001 -5.7607817e-002  2.0359536e-001 -3.7931361e-002  8.9757108e-002  7.3219096e-001  3.8631127e-002  7.8972153e-001  8.3331703e-001 -1.7971503e-001  1.1956296e+000 -1.1199436e+000
 -3.3322399e-001  1.3963745e-001  1.3808465e+000  5.9431986e-001 -2.3328557e-003  7.7183035e-001  6.5430957e-001  6.5093172e-002 -5.3699322e-001  1.2758354e-001  4.1619361e-002  5.0332516e-002 -1.6781873e-001  2.5130941e-001  3.7489182e-002  7.8472034e-001 -2.6524103e-001  3.7629213e-001  7.8485831e-001 -3.3489572e-002  4.1363916e-001 -3.3094533e-001 -1.0382827e-001  1.0863065e+000  3.5542652e-001 -3.2261838e-002  9.3356390e-001  9.2517608e-001  1.1833973e+000  3.7892897e-001  3.5846620e-001  6.7240337e-001  9.1944422e-001  4.6424613e-001  6.1417209e-001  1.2585855e+000 -2.5350643e-001  9.6231896e-001  8.1713972e-001  1.1651925e+000  9.4831068e-001  2.3650253e-001  3.9990279e-001 -1.4071828e-001 -1.7240534e-001  1.6669957e+000  2.4576681e-001  9.6826134e-001  2.8423868e-001 -1.1859324e-001  4.6333983e-001 -5.0841436e-001  1.0121265e+000  3.0757497e-001  9.4496378e-001 -2.2538440e-001  5.3181265e-001  1.6331076e-001  2.0506156e-002  5.5608777e-001  1.4391663e-001  6.7889443e-001  6.7365475e-001 -3.8832492e-001  3.0134360e-001 -3.5346406e-001
  1.6716197e-002 -1.5428385e-001  1.1662561e+000  1.4723679e+000  7.0017706e-002 -3.0061559e-001  1.0248776e+000 -3.8294249e-001 -6.3812981e-001 -4.6262258e-001  1.0199318e-001 -4.4381874e-003 -6.3858778e-001  1.9021044e-001  3.5852554e-001  1.8818667e-001 -1.4096243e+000 -1.1129795e+000  4.2279243e-001 -8.3425418e-001 -2.5345395e-002 -1.7237843e-001 -1.1647559e+000  5.4725710e-001 -4.0752605e-001  1.5898676e-001  1.3215551e-002  9.1599403e-001  5.7828938e-001  3.5201181e-001 -4.3403567e-001 -7.5201255e-001 -3.0856381e-001  1.8337881e-001 -2.9115085e-001  2.9655094e-001  7.5255729e-002  2.3474760e-001 -2.9138022e-001  2.3011054e-001  3.6365693e-001  1.8169849e-001  4.7694799e-001 -8.1475762e-001 -6.5176149e-003  1.7961098e+000 -3.4030275e-001  1.2608616e+000  6.0763589e-001  3.7671341e-001  2.7803241e-001  1.6981928e-002  3.8751595e-001  3.4500379e-001  7.7230048e-001  7.3223366e-002  1.1822995e-001 -2.3137010e-001 -2.3074554e-001  5.0576946e-001 -8.1051712e-001  4.4815487e-001  3.2984884e-001  5.6860897e-001 -3.1652377e-001  2.0020739e-001
  6.1417876e-001 -1.9633433e-001  7.3427788e-002  1.0168852e-001  4.9551501e-001  6.5436843e-001  1.8339555e+000  1.2511985e-001  2.9642784e-001 -1.0670709e-002  1.7881194e-001  6.7115836e-001  7.4722076e-002  5.6352931e-001  7.2796955e-001  2.6286712e-001 -2.2207918e-001 -2.1103106e-002  3.8193856e-001  3.2654534e-002  4.7406676e-001  4.9370427e-001  3.4925355e-001  9.0639338e-001  4.2349679e-001  3.6731813e-001  8.3728268e-001  8.5523336e-001  6.2378865e-001  1.5911984e-001 -4.8525771e-001  2.3255932e-001  4.6966419e-001  8.3208376e-001  1.0720199e+000  2.6953660e-001  4.7361442e-001  8.1671665e-001  9.4844787e-001  9.7157682e-001  6.1341067e-001  5.4177842e-001  1.0719775e+000  1.0835264e+000  8.1510957e-001  1.0079060e+000  9.7545150e-001  7.4770334e-001  5.7135912e-001  2.5391263e-001  5.3290135e-001  6.1293154e-001  1.0622855e+000  6.9689957e-001  9.6146733e-001  2.8867524e-001  8.8375494e-001  7.0700499e-001  8.3019009e-001  1.1164117e+000  7.6205101e-001  8.8052617e-001  8.6077866e-001  7.4641499e-001  4.1179770e-001  1.5744711e-001
  6.6026832e-001 -1.2022022e+000 -3.0139524e-001  2.6984428e-001 -2.1253116e-002  3.3894074e-001  1.6432146e+000 -7.0915620e-001 -4.0482371e-001  3.2163901e-002  1.8065738e-001  6.8944593e-001  1.4684190e-001  1.8975485e-001  1.0220321e-002 -6.4069576e-002 -6.2614973e-001  7.5748343e-001  1.1971996e+000  2.5927649e-001  1.2095306e-001 -1.6012628e-002  1.0251701e+000  3.9074254e-001  3.5814327e-001 -6.1608414e-002 -3.3386395e-001 -1.7033760e-001 -2.2962601e-001  3.0546588e-001 -3.2960038e-001 -4.3686588e-001  6.2665499e-001  6.2856722e-001  5.0795025e-002  6.7079812e-001  5.0461299e-001  1.6683386e-001 -3.8597159e-002 -1.8706406e-001  4.3362784e-002  1.7097317e-001  3.8499631e-001 -2.2066827e-001  4.0625907e-001  8.7386376e-001  6.5984444e-001  1.2971250e+000 -3.5509628e-002 -2.4890302e-001 -7.8345365e-002 -1.2167357e-001  3.0462946e-001  5.1822608e-001  7.8400563e-001 -2.9378288e-001  2.5306156e-001  2.8479136e-001 -3.2872080e-001  4.5253739e-001 -2.2319579e-001 -4.6829703e-002  1.0588344e+000 -1.0165170e+000 -5.8567666e-001  1.6861716e+000
  3.5205167e-001  2.7242012e-001 -9.6315228e-001 -2.8768767e-001 -1.5805783e-001  6.7050296e-001  1.1964176e+000  3.0391462e-001 -2.4355698e-001  2.3063552e-001  2.8842432e-001  4.6703228e-001  1.5606775e-001  6.0202154e-001  2.9275697e-001  6.7244929e-001  2.6037338e-001  8.8707918e-001  1.3068889e+000  6.5688347e-001 -4.5165583e-002  7.4658661e-001  1.0907509e+000  1.2841398e+000  4.1146040e-001  1.5005820e+000  6.9420822e-001  6.7939246e-002  6.4465183e-001  1.0934889e+000  1.4237161e-001  4.0213626e-002  1.6421090e+000  1.1885307e+000  2.2188669e-001  7.8317191e-001  9.3669901e-001  1.0753227e+000  1.5340507e-001  8.3003466e-001  6.5986124e-001  5.5180687e-001  8.6975455e-001  1.2560385e-001  2.4819414e-001 -7.7233107e-001  1.2276217e+000  1.8653567e-001 -4.1478357e-001  5.4521210e-001  5.2982325e-001  6.0649585e-001  5.9253698e-001  2.8631777e-002 -3.0461256e-001  2.5188261e-001  1.5712303e-001  2.0415033e-001  5.7491285e-001  3.3914127e-001  7.1694873e-001  3.9502699e-001  1.4587904e+000 -6.6553610e-001  5.2068100e-001  2.8335577e-001
  1.1435934e+000 -5.6053217e-002  5.8557274e-001  3.2992302e-001 -4.3737379e-001  1.9685679e-001 -5.9295512e-001  3.2309372e-001  5.6148070e-001 -3.6623488e-002  1.0929671e+000 -4.3289313e-001  7.4991999e-003 -4.6725095e-001  8.1045005e-001  5.5144263e-001  3.8418972e-002  1.2748258e+000  1.7557084e+000  5.0392463e-001  7.7535560e-001  1.0681711e+000  1.3732898e+000  4.4922817e-001  4.5759427e-002  4.2642302e-001  8.2344834e-001  1.8721537e-001  3.5412960e-002 -4.6911501e-001 -5.5455823e-002 -4.2798579e-001  7.8730456e-001 -3.4189580e-002 -3.6640669e-001 -1.7277578e-001  1.5222218e-001  1.5920411e-001  1.7175993e-001  4.7251717e-001  5.0311493e-001 -1.7212647e-001 -7.7903513e-002  8.8709162e-001  3.5412823e-001 -3.1956542e-003  1.0055904e+000  2.0857513e-002 -3.6700438e-001  5.2694363e-001  5.6094177e-001  4.0851913e-001 -3.2597328e-001 -3.3187300e-001 -9.9733516e-001 -3.1369702e-001 -5.0491847e-001  3.7152965e-001  3.3246755e-001 -7.5915769e-001  9.2164208e-001 -7.8480727e-002  2.9210452e-001 -3.0094582e-001 -1.9852688e-001  6.2377129e-001
  1.9171210e+000  2.7993829e-001  9.5716659e-001  2.2111076e-001 -6.2119236e-002 -3.7555916e-002 -2.7830275e-001  2.8395364e-001  9.0228812e-001  3.2831539e-001  1.3610077e+000 -2.1595117e-001  4.1183108e-001  7.7150379e-002  1.5815138e-001  3.9934135e-001  9.8877239e-001  1.6372116e+000  1.9860749e+000  9.7888393e-001  1.0439284e+000  1.0884390e+000  3.1767068e+000  6.0529066e-001  7.3208878e-001  1.3123446e+000  4.8157703e-001  2.6886130e-002  4.1208798e-001 -2.7618707e-001  4.2124244e-001  3.5863873e-001  8.3763286e-001  7.6536620e-001  4.2894730e-001  5.8087000e-001  1.0073592e-001  5.8452983e-001  4.1205120e-001  3.6990208e-001  5.6355356e-001  6.5336398e-001  7.2789223e-001  2.3228995e+000  7.0352256e-001  3.6533041e-001  1.2288769e+000  1.8655208e-001  8.6921657e-001  3.4838121e-001  6.8277007e-001  6.0654496e-001  4.5284574e-001  2.8895599e-001  3.4520811e-001  3.9810964e-001  3.4675819e-001  4.4465267e-001  3.1219062e-001  9.8293816e-002  1.1553862e+000  9.6432308e-002  5.7738395e-001 -8.9579572e-001  1.1688123e-001  9.3062445e-001
  5.7254056e-001 -5.6338930e-002  1.9741814e-001  1.2567281e+000  3.8943639e-001 -4.1283179e-001 -4.6609198e-001  1.4053092e-001  4.3738876e-001  7.6566385e-001  1.2677426e+000  4.5637383e-001  7.5907623e-001  3.6888048e-001 -1.1853426e-001  8.0601504e-002  5.3428415e-001  1.8188318e+000  1.8763524e+000  9.3949772e-001  1.3500925e+000  1.4441785e+000  1.3323815e+000  2.7790784e-001  8.7599519e-001  6.9317890e-001  5.0458536e-001 -5.7839785e-001 -5.7521979e-001 -2.9018122e-001  6.6080593e-001  3.4029571e-001  4.5584242e-001  1.3613281e-001 -8.7971103e-003  2.9522926e-001 -3.0584192e-001 -3.6208226e-001 -1.2157213e-001  5.4509284e-002  6.2961968e-001  3.2895256e-001  5.8394346e-001  1.7666986e+000  1.0379524e+000  2.1394729e-001  6.6152314e-001  7.7228603e-001  2.7060757e-001  3.8806597e-001  1.2765853e-001  1.1763425e-001  1.8721398e-001  4.1669899e-001 -2.1921060e-001  7.1439082e-001 -9.3469232e-002  4.7531578e-001  7.4009469e-002 -7.4726584e-001 -2.2622314e-001 -2.7031713e-001  5.7493649e-001 -5.2259096e-001  4.1578721e-001  6.4020467e-001
  8.6267098e-001  5.9271103e-001  7.9354155e-002  2.6530412e-001  5.8663524e-001 -3.3131597e-001 -7.3630815e-001 -9.6091024e-002  2.8977494e-001 -7.4147099e-002  6.3282249e-001  4.7071343e-001  5.5885502e-001  3.6532102e-001 -4.5879111e-001 -1.1199999e-001  5.2063526e-001  1.2935925e+000  4.7836090e-001  7.0466183e-001  1.1199617e+000  7.7425432e-001  3.3785066e-001 -6.7446202e-003  4.2194839e-001 -1.7632679e-001  7.3599182e-001 -7.7930948e-001 -4.1557670e-001 -5.8584678e-001 -1.8891126e-001 -1.7922950e-001  2.0742255e-001  2.3223156e-001 -3.5383752e-001 -2.9532885e-001 -8.4639157e-001 -2.7176324e-001  2.2981646e-001  4.5326379e-001  4.4605615e-001  3.7338031e-001 -3.6689126e-001  1.4270276e+000  5.5786282e-001  7.9862550e-002  2.8105358e-001  1.8757408e-001  4.0625064e-001  2.0083687e-001 -3.7564220e-001 -2.9531467e-001  1.2450388e-003 -5.1868820e-001 -3.5594030e-001  6.1645161e-001 -1.8069621e-001 -1.4187516e-001 -7.3116387e-002 -4.0593907e-001  3.0980953e-001  4.2654556e-001  8.7127219e-001 -7.5816580e-001  6.3142145e-001 -1.4333770e-001
 -3.8465014e-001  7.2729222e-002 -2.2509595e-001 -2.3992054e-001  2.6088664e-002  1.2651753e+000 -6.5603194e-001 -6.7943242e-001  9.3126186e-002 -5.5423344e-001 -3.5634315e-001  4.5834837e-001 -8.2676814e-002 -2.8037334e-001 -6.0516332e-001 -5.6026475e-001 -2.3294261e-001 -7.2966930e-001 -6.5908461e-001 -4.2680294e-001 -5.2965000e-001 -1.5136390e-001 -2.2433065e-001 -6.1983531e-001 -2.1165381e-002 -4.6898030e-001 -4.4821896e-001 -2.8096166e-001 -5.0064566e-001 -3.1715112e-001  2.1932836e-001 -5.5535222e-002 -1.9868134e-001 -1.1549704e+000 -1.7095859e-001  3.2703594e-001 -1.6456037e+000 -1.4243140e-001 -4.4300334e-002 -1.7943751e-002 -2.1135965e-001  4.4431887e-002  1.6289833e-001 -6.4396034e-001 -1.5393564e-001  3.1447080e-001 -1.1609822e-002  5.4523626e-001 -7.9169292e-001 -1.0009885e-002 -3.4630747e-001 -9.5141410e-001 -1.6491681e-001 -2.1540799e-001 -9.4456570e-001 -1.6011587e-001 -6.4631879e-001 -3.0968296e-001 -7.1467360e-001 -5.0746418e-001 -1.2269012e-001  3.4236454e-001 -6.2561748e-001 -1.5304877e+000  1.7882944e-001 -1.3854416e+000
  6.4622350e-001 -9.5610016e-002  1.8200276e+000  5.8652646e-002 -3.5287984e-001  1.1302009e+000  4.0552020e-001 -5.4899943e-001  4.8638522e-001  1.0417397e-002  1.2126409e-001  5.0657133e-001  4.8530230e-001  5.4092490e-001 -1.8866143e-001 -3.2398229e-001 -4.4698813e-001 -3.7817141e-001 -7.0083790e-001 -1.3838585e-001  6.4390406e-001 -5.0989742e-002  6.1692547e-001  8.6931420e-001  4.5484597e-001  3.4005427e-001 -8.2656749e-001 -3.7794852e-001 -6.9712464e-001 -1.6770132e-001 -1.5000077e-002  5.4842387e-001  1.6839766e-001  1.0001079e-001  6.1263715e-001  6.7313405e-001 -5.9401600e-001 -9.3616772e-001 -9.4798381e-001 -6.3680314e-001 -5.3717804e-002  6.3409231e-002  1.3162089e+000 -4.4220585e-001 -6.0722894e-002  5.9447781e-001  5.6665663e-001  5.1373590e-002  1.5355575e-002  5.9964533e-002 -6.6143980e-001 -8.4293507e-001  2.1489521e-001 -5.8981919e-002  4.2557337e-001  9.9327962e-002  4.2904289e-001  6.1065512e-002 -6.4558127e-001  2.4453113e-001  7.4078230e-001 -6.9084499e-001 -8.8805639e-001  1.6286853e-001  5.3227195e-002 -4.0618225e-001
 -1.6112018e-001 -7.7153335e-001 -4.6954449e-002 -9.0824946e-001 -9.7948861e-001 -3.7606185e-001  1.0145116e-001 -2.6337332e-001 -6.9802981e-002  1.9795361e-001 -4.0115630e-001  1.5730672e+000  4.1617186e-001  8.0299220e-001  1.3761910e-001 -1.9571006e-001 -4.2416565e-001 -5.4197160e-001 -2.7537137e-001  1.1930225e-001 -1.3285278e+000 -1.5290277e-001 -1.3109415e+000 -3.4105230e-001  1.3694169e-002 -4.2654011e-001 -1.3758207e+000 -8.6751740e-001 -1.3567264e+000  8.6143239e-002 -1.7847998e-001  4.0306241e-001 -9.4135978e-001 -5.8965904e-001  9.7970721e-001  1.7478945e-001 -1.4280907e-001 -7.6869921e-001 -4.2352636e-001 -7.3248321e-001 -2.9466612e-001 -2.2962677e-001 -4.4843144e-001 -5.3402118e-001 -4.9506831e-001 -1.2236029e-001 -2.1362431e-001 -7.8060395e-002 -3.5325137e-001 -1.2712532e-001 -1.7019074e-001  1.0556111e-001  2.0976373e-001  3.1594457e-001  1.1034750e+000 -6.6887021e-001 -1.0077527e-001  1.7091782e-001 -1.1271716e-001 -4.5817987e-001 -8.2548843e-001 -5.1424298e-001 -1.6077943e+000 -2.1167713e-001  6.3710331e-002 -4.0785668e-001
  1.9217512e-001 -5.7936891e-001  3.0190401e-001 -9.8272145e-001  1.1244223e-001  1.5179729e+000  1.7855020e-001  4.1259690e-001  4.8095263e-001  9.5403872e-002  1.0818577e-001 -1.6051759e-001  8.1223524e-001  4.3561014e-001  4.6041509e-001 -5.6908887e-002  1.5513589e-001  1.4813956e+000 -3.0207931e-002  4.0265362e-001 -3.1493804e-001  1.9579958e-001  1.4788213e+000  1.3602400e+000  5.3213824e-001 -1.3873070e-001 -6.7263165e-001  5.3919128e-002 -8.0094386e-001  3.3018109e-002 -1.7849494e-001  6.6447826e-001  1.6718966e-001 -2.6571613e-002  1.2492281e+000  1.0238904e+000  7.8035307e-001  8.4634502e-003  2.6042746e-001 -2.0319559e-001  3.3964672e-001  3.3239996e-001  7.9661549e-001 -1.1690636e-001  1.3080594e-001  3.4221070e-001  7.2459463e-001  2.3486807e-001 -5.1390576e-003  4.4765207e-001  4.0646870e-001  5.3655847e-001  3.6981104e-001  9.0562130e-001  1.6057069e+000  9.9568543e-002  5.6054161e-001  7.8540240e-001  6.9495210e-001  3.4980179e-002 -6.8172839e-004  5.2982265e-001 -1.1136052e+000  2.7561510e-001 -4.2027091e-001  6.7459747e-001
 -7.0808109e-001  1.5175016e-001 -6.3218856e-001 -5.1865879e-001  1.3377906e-001 -7.8366180e-001 -7.5711445e-002  2.8594255e-001 -3.2871787e-002  1.4997846e-001  2.5974927e-001  6.3255556e-001 -2.8330214e-001 -2.1447843e-001  1.6318120e-001  2.2273849e-002 -7.1754090e-001  7.5751645e-002 -2.0408526e-001 -1.1621702e-001  4.0870130e-002 -1.6664127e-001  1.5671745e+000  3.1197536e-001  1.8849121e-001 -3.5992829e-001 -4.0469071e-001 -4.7726757e-001 -4.9887721e-001  1.7983505e-001 -5.5682851e-001 -1.0770342e-001  7.3327132e-002 -3.5447253e-003  1.2387050e-001 -3.0718584e-001  3.8738153e-001 -1.2985597e+000 -6.4816699e-001 -4.9458635e-001 -4.3432204e-001  5.0663121e-001  4.0711955e-001  8.7093374e-001  4.4494863e-001  2.3550733e-001  2.8045572e-001 -1.4345041e-001  4.4535000e-001  3.8225476e-001  1.4565092e-001  3.0573030e-001 -1.4517616e-002  7.3475870e-001  8.1557341e-001 -2.0935168e-001 -1.2159412e-001  3.5419828e-001 -8.2056646e-002 -6.4886969e-001 -7.7452546e-001  2.7418488e-001 -2.4882060e-001 -3.0618179e-001 -3.9410841e-001 -6.0011162e-002
  3.6561849e-001 -4.4998187e-001 -4.9641401e-001 -2.0061506e+000  5.5066733e-001  4.9048292e-001 -1.5592454e-001  3.9861989e-001  1.7220813e-001 -7.2701015e-002  3.9853607e-001  8.7511778e-001 -1.1060784e-001  5.6723492e-001  1.5135143e-001  4.4034037e-002 -7.5161734e-003  6.0032757e-001  1.9304747e-001 -3.9299793e-001  1.9053136e-001  4.9733889e-001  1.1209333e+000  5.5923652e-001  7.3883575e-001  2.7117222e-001 -3.4150817e-001 -6.9539906e-001 -1.3872145e+000  8.4358815e-001 -1.2032617e+000 -2.6736266e-001  8.3321367e-001  5.9306201e-001  3.2893093e-001 -6.5742578e-001  8.9859588e-001 -1.6670916e+000 -2.6653037e-001 -1.2213428e+000  1.5881290e-001  1.1027703e+000  5.5057041e-001  1.0022285e+000  4.6044241e-001  9.3356106e-002  1.3972392e-001  1.1402818e+000  4.6917766e-001  2.5418863e-001  8.1973195e-002  4.6836351e-001  8.2070359e-002  7.7582951e-001  1.9521217e+000  4.5835682e-001  6.6860709e-001  6.5249198e-001  8.3730377e-001 -2.2091896e-001  4.2232955e-001  3.5088364e-001  2.3631204e-001  2.7879189e-001 -3.1120965e-001  8.4653580e-001
  4.2691747e-001 -5.3231408e-001  1.2560268e+000  9.5118328e-001 -4.6370709e-001  4.5871204e-001 -6.8836025e-001 -1.8379750e-001  1.1255256e-001 -8.7496485e-002  8.1379125e-001  1.1733166e+000  2.4937931e-001  5.2962639e-001 -4.0382861e-001  3.8420832e-001  2.0714584e-001  1.6257842e+000  2.2136754e+000 -2.4589392e-001  1.2614813e+000  6.2595646e-001  7.2508119e-001  1.4236999e-001  5.2799598e-001  2.1544397e-001 -1.5657338e-001 -7.1644096e-001 -8.6956019e-001 -5.1647286e-001 -9.5575721e-001 -4.6657984e-001  8.4297751e-001  8.4756124e-001 -6.9024801e-001 -2.8169502e-001  6.4374815e-002 -1.3747825e+000 -1.0142103e+000 -1.0195049e-001  4.5476059e-001 -1.4751389e-001  7.6616886e-001  2.7748118e-001  2.4462751e-001  1.1397932e+000 -1.5698447e-001  6.2705951e-001  3.6275480e-001  2.2462502e-001 -1.6811934e-002  1.8565746e-002 -8.1376007e-002  4.9752752e-001  8.5635833e-001  5.7192718e-001 -2.9462082e-001  1.8865343e-001 -1.7305007e-001 -7.3746473e-001  8.3882384e-001 -3.8776080e-001  6.2011365e-001 -1.6342935e+000 -7.1286432e-001  2.4332745e-001
  6.2650966e-001 -1.6737067e-001 -9.0982625e-001 -1.3116725e-001  4.5056574e-001  1.0600369e+000 -2.8574588e-002 -4.8857419e-001  5.1748984e-001 -4.4673088e-001 -2.3689049e-001  3.5344509e-001 -5.6663301e-001  2.7777197e-001 -4.2712692e-001 -2.5398987e-001 -2.5064012e-001  1.7260382e-001  5.5789243e-001 -1.0440686e+000  2.4431504e-001 -2.7115626e-002 -4.3430096e-002 -6.1176778e-001  8.5475386e-002  6.6555046e-002 -9.9944211e-002 -6.5611911e-001 -5.6327607e-001  1.0812289e-001 -1.6304941e+000 -1.0390988e+000 -9.2564261e-001 -2.8005991e-001 -9.4563615e-001 -1.6064393e+000 -2.4631284e-001 -1.0100564e+000 -4.9285628e-001 -5.7124681e-001 -4.8244616e-001  2.0334673e-001 -6.8378573e-001 -1.2362455e-001  7.3617498e-002  1.1421913e+000 -2.5155512e-001  6.9538894e-001  5.7771257e-001 -2.0689661e-001 -2.8306250e-001  3.6125883e-002  2.0727987e-001  2.5436034e-001  8.2789765e-001  4.7299338e-001 -5.7125098e-001  6.3502555e-001 -4.1122716e-001 -1.7763335e-001  8.5941218e-001 -1.6847722e-001  7.9565936e-001  9.8693348e-001 -5.6366413e-001  6.0548046e-001
  1.7671579e+000 -1.0735033e+000 -3.5287731e-002 -1.2043975e+000 -1.3331670e-001  4.4466728e-001 -4.2692938e-001 -2.2810562e-001 -3.8524218e-002 -5.6651188e-001 -1.8510716e-001 -8.3905462e-002 -5.7176936e-001 -3.0685211e-001 -7.2679880e-001 -1.8010370e-001 -8.2655212e-002  6.7306183e-002  3.5674273e-001 -3.2204543e-001  1.0190941e+000 -1.6613310e-001  4.8567655e-001 -8.0348276e-001 -3.3465168e-001 -9.9841453e-001 -2.3562896e-001 -9.3101125e-001 -9.3181931e-001 -8.6724709e-001 -1.0107114e+000 -5.8124509e-001 -5.1383949e-001 -1.3707947e+000 -1.0962992e+000 -1.7317640e+000 -5.6191058e-001 -7.0355454e-001 -3.1520812e-001 -3.5477716e-001 -7.5607694e-001 -1.8758308e-001 -6.2478200e-001 -2.6492178e-001  9.5477683e-002  1.1060578e+000 -2.3409013e-001  7.5028429e-002  1.3946392e-001 -6.9226252e-001 -2.1868573e-001 -2.9758428e-001 -1.5707481e-002 -5.4412093e-001 -3.1493342e-001  2.2394297e-001 -9.6059464e-001  6.5306117e-002 -5.2447867e-001 -6.5379282e-001  1.0675937e+000 -3.9113605e-001 -8.6361990e-001 -4.2480555e-001 -6.7897548e-001 -9.9041453e-001
 -8.4830034e-001  8.7502350e-002 -8.1517959e-001 -1.2114645e+000  2.1083039e-001  5.0043477e-001 -5.6034572e-002  2.4952260e-002 -2.0082715e-001 -2.8466532e-001 -9.1376650e-002  2.6110645e-001  5.1944569e-002 -2.0134464e-001 -4.3768814e-001 -2.6006640e-001  2.9056464e-001 -3.4089772e-001  3.9019989e-001  1.7935915e-001  5.3805965e-001 -5.3717506e-001  6.2563166e-005  7.4157786e-001 -6.8499544e-002 -4.0731315e-001 -6.4953834e-001 -1.3683759e+000 -1.3634428e+000  1.9206368e-001 -2.0164522e-001 -6.6594781e-001  3.2150118e-001  2.5133807e-001 -4.8837565e-001  2.0583998e-001 -5.4384132e-001 -1.0961575e+000 -1.1787072e+000 -4.5818876e-001 -2.7002877e-001  2.1534203e-001  1.2763575e-001  1.9196365e-001 -2.3929192e-001 -2.5316627e-001 -2.7940216e-001  3.4369778e-001  2.3358529e-001 -3.9975680e-001 -8.4980888e-001 -6.7230578e-001 -3.5984369e-001 -2.8500224e-001 -3.3654170e-002  6.9090757e-001 -1.5655728e-001  3.4490702e-001 -2.6307918e-001  1.1511925e-001  2.5782870e-001 -1.8612382e-001 -5.5958890e-001 -2.2158104e-001 -1.0540881e+000 -1.2818840e+000
  5.0431371e-002  4.1770855e-001  4.0702992e-001  1.5610078e-001  6.8408155e-002  1.3044798e-001  1.7758097e-001 -2.2317273e-001 -1.8574683e-001 -2.6810964e-001  5.7837342e-001 -9.3136820e-002  3.1358823e-001  4.6770109e-001 -9.6220118e-002  2.8719696e-001  2.3194013e-001  3.5103378e-001  9.5422250e-002  5.1817199e-001 -2.1388380e-001 -3.5872498e-001  1.8376303e-001  2.1685246e-001  4.1149022e-001  2.9848805e-001  4.8388937e-002 -2.6511543e-001 -9.6360584e-001 -2.0672772e-001  4.0552397e-001 -1.9079423e-001 -2.8875692e-001 -2.7243806e-001 -2.3442766e-001  2.1579594e-001 -1.6252680e-001 -4.9285813e-001  6.8521437e-002 -7.6166258e-003 -5.2574651e-001  5.4330459e-002 -2.2466429e-001 -2.9033471e-001 -2.0924273e-001  3.1501718e-001 -3.0044462e-002 -2.2662207e-001  9.3889944e-002  3.4173332e-001 -1.2016472e-001 -1.4061950e-001  2.0636809e-001 -4.8501997e-002  2.3356513e-001 -4.1350417e-002  1.8173420e-002 -1.8433585e-001  8.6405098e-003  3.0728611e-001  6.8655490e-001 -3.0964167e-001  2.3722992e-001  7.4225446e-001 -3.4149594e-001 -1.8888113e-001
 -6.3097771e-002  4.6188978e-001 -1.1519969e-001  8.7530227e-002  8.7410548e-001 -1.8458426e-001  6.9066212e-002 -7.5232319e-002  4.0748822e-001  2.4858369e-001  6.4548470e-001  2.2966931e-002  3.5080829e-001  6.2301626e-001  4.0296874e-001  1.4407491e-001  2.2099234e-001  7.6213715e-001  6.9496601e-001  3.1825329e-001  7.6672790e-001 -1.0061152e-001 -5.7412773e-001 -9.2017708e-001 -6.3880193e-002 -4.4101209e-001  9.3022312e-001  5.3071858e-001 -3.3300108e-002 -5.1954214e-001  8.1024476e-001  2.5106185e-001 -3.5319461e-001 -4.6980254e-001  3.7633229e-001  3.8797063e-001 -1.0300486e-001 -6.3231430e-002  3.1776304e-001  8.8570168e-001 -6.7642710e-003  1.0892781e-001  2.1518691e-002  5.7126213e-001  1.4999849e-001  1.2987427e+000  8.8350223e-001  1.7053555e-001  4.2062494e-001  3.7722645e-001  3.4603335e-001  6.7021383e-001  3.2211796e-001  5.4565458e-001 -1.6888081e-001  4.7699540e-001  8.8032634e-002  4.6986588e-001  2.0159674e-001  6.5169455e-002  9.9699492e-002  1.8859913e-001 -5.3633661e-001 -6.1196400e-002  1.3437599e+000 -1.1246254e-001
 -1.0864495e+000  8.3051291e-002  1.2172030e+000  2.4840075e-001 -7.2457527e-002 -4.0005753e-002  4.9114170e-001 -2.7633027e-001 -3.4127992e-002 -4.6009960e-001 -5.6018008e-001 -5.4979759e-001 -4.5189762e-003 -7.0167028e-002  5.4184611e-001  2.0039809e-001 -1.1577682e-001 -1.0067956e+000 -7.3613989e-001  2.1547526e-002 -1.0627576e+000 -3.7586786e-001 -6.8011385e-001 -5.3126081e-001 -9.2766263e-002 -2.0545411e-001  2.6693509e-001  2.9365103e-001  3.8351654e-001  6.7749118e-001  2.2886920e-001  3.8899712e-001  6.2823529e-001  3.4370327e-001  1.1903176e-001 -5.3202453e-001  4.4476127e-001 -2.3290380e-001 -2.6297622e-001  5.0264247e-001 -4.1682524e-001  2.9602083e-001 -1.0252715e+000  3.3503726e-001  4.0064531e-001  4.5452994e-001  5.3600328e-001  1.0987438e+000  5.9964262e-001  3.5295622e-001  1.6431441e-001  8.4910473e-001  1.1569862e-001  8.5175128e-002 -7.7267650e-001  4.0065956e-001  1.0712685e-001  6.4699784e-001  6.2401003e-001  5.5415201e-001  3.7068542e-001  1.9023994e-001  6.9837535e-001  1.2150979e+000  3.4871340e-001 -1.5552720e-001
 -6.7684606e-001  1.5949071e+000  2.0383818e-001 -4.5199695e-001  9.1844697e-001  1.8975205e+000  1.0214889e+000  4.9782542e-001 -3.9377750e-002 -1.3657981e-001  3.3679313e-001 -2.4056663e-001  1.9066802e-001  8.8555370e-001  1.4682499e+000  5.1070631e-001  1.9655428e-001  7.2051393e-001  7.0593428e-001  4.2393557e-001  4.8588307e-001  3.9964498e-001  8.4750317e-001  1.0920640e-001 -7.4253405e-002  1.8375403e-001  1.0255374e+000  1.1812746e-001  1.9935362e-001  6.0823240e-001  1.0325281e+000  7.8250412e-001  2.7615943e-001  3.7140983e-001  6.0093209e-001  3.1267430e-001  6.0046225e-001  3.0251403e-001  4.9548179e-001  8.7723158e-001  8.9069562e-001  1.6234024e-002  1.4559015e-002 -3.5359171e-002  8.7330308e-001  9.2211129e-001  1.2962557e+000  8.4427098e-001  1.2088068e+000 -8.6364165e-003  1.4315741e+000  1.9961244e+000  6.7183839e-001  4.0815967e-001  4.4641690e-001  5.6845438e-001  8.6593138e-002  5.7156818e-001  6.8870443e-001  8.5438063e-001  1.7106393e+000  4.6797952e-001  4.0394700e-001  9.0772373e-001  7.6568855e-001  1.6469267e-001
 -2.7779843e-002  3.9346398e-001 -7.1706184e-001 -9.2398708e-001  3.3919294e-001  2.7753169e-001  2.6649658e-003 -3.9853211e-001 -7.0555898e-002 -4.2820239e-001 -1.0006388e-001 -7.4902928e-001 -2.4290301e-001 -1.9843636e-002  1.2786653e+000  3.8613758e-001 -1.1320413e+000 -4.4439931e-001  6.0604246e-002 -1.8288382e-001 -7.1545383e-001 -2.9778863e-001 -5.9309498e-001 -2.2013710e-001 -6.4926141e-001  6.7004244e-001 -2.0078746e-002 -5.5808367e-001 -2.8912367e-001  9.0087128e-001  2.7950392e-001 -3.2827028e-002 -1.3158024e-001  2.6539186e-001  4.5323057e-001  6.5038301e-001  8.3594738e-001 -2.8085487e-001 -1.0142924e+000  1.1062548e-001  7.2954127e-001  4.2691780e-003  5.3990170e-001  1.7565937e-001  2.1295563e-001  1.7198324e+000  3.4839159e-001  1.1256945e+000  1.1677543e+000  3.9104961e-001  5.5661834e-001  1.2798983e+000  3.8943320e-001  3.8519519e-001 -2.0555429e-001  7.0071341e-001  1.5332163e-001  3.9608759e-001 -7.9638140e-002  2.3778628e-001  7.2984778e-001  3.8164592e-001 -1.4139536e+000  4.9386240e-001  5.9412234e-001  3.2647820e-001
  2.1329911e-001  3.0588684e-001  1.1898826e+000  5.6842954e-002 -3.3249608e-001  1.9957672e+000 -4.6015126e-001  2.8425585e-001 -3.1402779e-001 -2.3707188e-001  7.2915255e-001  3.7297650e-001  4.0832926e-001  7.5745122e-001  1.5014466e+000  7.4323872e-001  2.7144538e-001 -5.6938871e-002  6.2265525e-001 -2.2804734e-001 -9.2393273e-002  1.2353374e-001  6.1608049e-001  7.6887812e-001 -1.8154343e-001  8.8812919e-001  6.5231363e-001 -7.3341105e-002  6.6393440e-001  9.7646877e-001  7.3325757e-001  1.1825622e+000  1.4923351e+000  1.0637309e+000  1.5422576e+000  1.2886748e+000  1.4907106e+000  3.0054035e-001 -2.0394832e-001  7.3005933e-001  5.4541150e-001  8.1369479e-001  1.5743231e+000  1.5555391e+000  8.1105127e-001  1.3345980e+000  7.5322081e-002  1.3595234e+000  7.3264882e-001  1.0387803e+000  7.0780170e-001  1.2153786e+000  7.7469528e-001  1.4614249e+000  1.4616100e+000  1.3944813e+000  8.3036918e-001  6.4700255e-001  1.9736822e-001 -3.5645800e-001  1.7485792e+000  3.6991979e-001 -1.3081446e-001  1.3345559e+000  1.4411578e+000  1.4286528e+000
  1.8476074e-001 -4.6342488e-001  8.6543409e-001 -9.3918128e-001 -6.8849360e-001 -1.0109692e-001 -4.1587624e-001 -4.2141624e-001  1.2296255e-001 -4.8112017e-001  2.1221028e-001 -1.6364743e-001 -3.9499489e-002 -4.6821728e-002  6.1258644e-001 -2.0548701e-001 -1.0954885e+000 -9.3016038e-001 -4.1406126e-001 -1.2425700e+000 -5.5460372e-001 -2.7770335e-001  3.0297406e-002 -1.5494187e-001 -1.3693372e-001 -5.0227485e-001  1.3038957e-001  3.9803361e-001 -1.9837137e-001  7.6779151e-001  1.9754124e-001 -4.1864603e-001  6.6475238e-001 -3.0757464e-001 -2.4899252e-001  5.4060471e-001 -2.6529472e-001 -2.4636271e-001  2.7542349e-001  4.5162232e-001 -1.2970943e-001  4.7720740e-001  2.8829733e-001  1.1526067e-001  2.1731158e-001  1.0447747e+000 -6.9265221e-001  1.1562182e+000  2.0142110e-001 -1.2169443e-001 -2.4749787e-002  3.9381593e-001  1.1825863e-001  7.4827622e-001  1.1513672e+000  5.1114733e-001  2.1707639e-001  4.3180575e-001 -6.1286549e-001 -2.3986037e-001  4.8162814e-001 -4.1294264e-001 -1.8229762e-001  1.6919317e+000 -1.3672946e-001  4.2464625e-001
  7.3665869e-001  4.8946056e-001 -1.8769821e+000  6.7830335e-001 -4.3094659e-001 -3.2341586e-001 -1.0120743e-001 -1.7783191e-001  2.2037496e-001  1.1944386e-002  7.2710206e-001 -7.7478556e-001  2.7355190e-001 -2.3167048e-001  3.6261320e-001  1.1241716e-001  1.2292753e-001 -4.4074781e-001  1.5325976e-001 -5.4754435e-002 -2.5883309e-001 -2.7883206e-001  9.3850906e-001  1.1743501e+000  2.8025537e-001 -4.7037531e-001 -1.0513057e-001 -1.1216697e+000 -5.2720964e-001  4.2499504e-001  5.7227300e-001  1.7632441e-001  1.1860049e+000  5.1919921e-001  4.8206654e-001  1.2546566e+000 -3.3296170e-001  2.8409984e-001 -3.8228922e-001 -6.1682585e-001 -1.5130224e-001  5.4028285e-001  8.7714324e-001  2.9047212e-001 -1.6988273e-001 -1.3697890e-001  8.4424966e-001  7.3151119e-001  9.4950567e-003  2.3396654e-002  4.8338675e-001  5.6242120e-001 -4.9275813e-002  3.6095208e-001 -5.6029465e-001  6.5422738e-001  5.7124620e-001  5.8621620e-001 -1.7418429e-002  1.7740084e-001 -3.4269935e-001  1.2599574e-001  2.7280959e-001  1.6059450e-001  7.0757025e-001  2.1438449e-001
 -1.5602726e-001  8.0267729e-001 -7.7548147e-001  2.7125988e-002  3.9117927e-001  6.6559167e-001  1.7607194e-002  1.6327772e-001  8.5106360e-001 -5.6702292e-001  4.4428073e-001 -8.2362088e-001  5.5348723e-001  1.4680057e-001  1.0021036e+000  6.2371883e-001 -3.9951291e-001 -7.1547719e-001 -2.6428924e-001 -1.8293825e-001 -6.2194342e-002  4.8375734e-001  1.0317964e+000  8.5003830e-001  4.8510006e-001  2.8129967e-001  4.9821000e-003 -5.6328290e-001 -6.4487053e-001  1.2035279e+000  7.0079158e-001  2.5181303e-001  1.3268582e+000  1.3894430e+000  8.1030744e-001  1.1807047e+000  1.9982300e-001  1.3352672e-001 -3.9249397e-001  9.5605503e-002  2.2684629e-001  7.9204371e-001  2.1818691e-001  9.6279744e-001  3.9402213e-001  1.1495215e+000  8.8781997e-001  1.2100222e+000  2.5796704e-001  6.3527829e-001  6.5720523e-001  1.1845564e+000  6.6413683e-001  5.5229521e-001  2.0769101e-001  6.0655698e-001  5.0710275e-001  5.0881381e-001  2.9022002e-001 -3.9174255e-001  1.1058783e+000 -3.0685242e-001  7.8697205e-001 -4.4119728e-003  8.0017431e-001 -1.2571210e-001
 -1.0526618e+000  6.3513879e-003 -8.9436631e-001 -5.7055664e-001 -4.1784658e-001 -5.1240981e-001 -4.7814334e-001 -9.8407067e-001 -3.1360512e-001 -1.2856964e+000 -1.0752134e+000 -5.8194953e-001 -7.5712513e-001 -7.6997016e-002 -1.6245930e-001 -1.5911219e-001 -6.7292721e-001 -1.4450267e+000 -1.4193476e+000 -1.5229476e+000 -1.5680765e+000 -3.1246619e-001 -7.3434681e-001 -4.1387664e-001 -1.9158275e-002 -2.6680859e-001 -7.8280079e-001 -6.7756063e-001 -6.7271898e-001 -3.4129576e-001 -8.7111802e-001 -8.4158360e-001 -3.4363615e-001 -2.9984845e-001 -4.4950191e-001 -2.2850034e-001 -8.1028514e-001 -5.6598946e-001 -4.0689652e-002 -7.1699825e-001 -7.1217645e-001  4.5723763e-001 -8.3069978e-001 -1.6769616e-001  2.6332164e-001  3.5977284e-001 -5.6185545e-002  3.3191235e-001  6.5687874e-001  7.7075783e-001 -2.4465735e-001  1.1198071e-001  5.3338357e-001 -3.7834687e-001  4.8224839e-001 -6.9072372e-002 -2.7283380e-001  3.3357979e-001 -5.3390031e-001 -2.4813458e-001 -5.3826464e-001 -3.8940844e-001 -1.7973077e-001  5.5680905e-001 -1.2106422e+000  1.5766210e+000
 -9.8916544e-001  1.5308819e-001 -3.5389960e-001  5.1559351e-001 -2.0455904e-002  1.8976661e-001  3.8243794e-002 -3.6971653e-001  6.8665848e-003 -7.7527183e-001 -6.1590671e-001 -2.3619936e-001 -9.6906127e-002 -1.4618996e-001  7.4165014e-002 -4.0339689e-002 -5.7012699e-001 -3.5862349e-001 -1.4372651e+000 -8.2574669e-001 -5.0350837e-001 -3.4488852e-002  1.4510877e+000 -5.6947424e-001  1.5270120e-001  1.1290587e-001 -9.2223543e-001 -4.7621068e-001 -4.0903606e-001  6.5390850e-001 -4.2413716e-001 -7.7281237e-001  4.1741286e-001  6.2972045e-001 -4.9273329e-001 -1.2815898e-001  5.9665011e-001  8.2372943e-002  2.5998069e-001 -6.1781091e-001  4.0127145e-001  4.4590764e-001 -2.9255936e-001  8.7761010e-001  6.4878474e-002 -9.9976590e-001 -3.8635705e-001  7.0172326e-001  4.3555824e-001  3.4349173e-002  1.5981738e-001  3.1735357e-001  5.5163536e-001 -1.1774898e-001  6.1332307e-002 -3.4515797e-001 -1.8009041e-001  1.8199587e-001  8.7629442e-002  3.2609146e-001  5.9757143e-001  4.3627781e-001  1.5120963e-001  7.4434565e-001 -5.6837422e-001 -2.8971426e-001
  9.8284430e-001  4.0523633e-001  2.9689623e-002  7.2311724e-002 -3.8472379e-001  3.1767983e-001 -6.5085121e-002 -5.8754569e-001 -3.2267573e-001 -4.9167976e-001 -1.0722545e-001  6.2290911e-002 -2.4254455e-001  2.8677092e-001  4.8874736e-001  3.3925225e-001  1.9325713e-001 -1.3866708e-001 -6.4834338e-001 -1.1530068e-001 -5.3231064e-001  3.1528993e-001  7.0740890e-001  8.4440389e-001 -1.0091660e-001  1.6804343e-001 -4.5499366e-003  4.7606901e-001 -2.5394723e-001  2.3510289e-001  1.1369115e-001  5.9382418e-002  5.7240379e-002 -5.7513700e-001  1.7009427e-001  2.2165216e-001  4.3545655e-001 -5.7197507e-001 -4.4391697e-001 -5.9584851e-001  3.4377421e-001  3.1429423e-001  9.6919157e-001  3.1775052e-001  4.1926815e-001 -7.1650400e-002  5.0301484e-001 -3.5239781e-001 -6.3225410e-002  5.4024453e-001  5.3114829e-002  2.9235234e-001  7.9747428e-003 -1.5635833e-001 -4.4137062e-001 -1.2429926e-001 -1.4069144e-001  1.1818126e-001 -3.5018513e-001 -4.9133722e-001  1.9685185e-001 -2.1505779e-001  5.4401383e-001  1.0128827e+000 -2.2210068e-001 -3.8029458e-001
 -1.1978519e+000 -8.4687396e-001 -1.2456453e-001  1.4100807e+000 -6.6886528e-001 -6.9863794e-001 -4.1943746e-001 -6.7807097e-001 -8.1246003e-003 -6.3001397e-001 -3.3830236e-001 -5.5976631e-001 -5.4346259e-001 -1.9165914e-001  1.8025476e-001 -1.2917888e-001 -4.5029083e-001 -7.2785317e-002  5.0938450e-001 -2.5306498e-001 -6.7752305e-001  7.6739564e-001 -1.0332604e-001 -1.8536904e-001 -1.1275498e-001  6.9346254e-002 -7.0237843e-001  2.4124108e-001  8.9030780e-002 -5.2063771e-002 -6.5755683e-002 -2.9137327e-001 -2.7600529e-001 -9.0592228e-002 -1.2594583e-001  2.7889206e-001 -2.9512565e-001 -1.3209545e-001 -2.2006918e-002 -1.9886898e-001  2.6386203e-001  2.1255616e-001  1.1744374e-001  6.1670126e-001 -3.8847690e-002 -1.3673938e-001 -4.5079350e-001  2.4275239e-001  7.7742967e-001 -2.9096723e-001 -2.0053316e-001 -5.0182626e-001 -1.3211846e-001  1.7266075e-001 -4.5146621e-001 -4.9417920e-001 -1.2878596e-001 -5.3208984e-002 -5.4846164e-001 -7.2692008e-001  8.6945111e-001 -3.7704306e-001  5.8321434e-001 -6.4419570e-001 -7.4144173e-001 -3.3212860e-001
 -9.2300244e-002 -1.8709743e-001 -7.4956319e-001 -2.5471102e-001 -9.0194288e-001  5.3678288e-001 -6.1660997e-001 -7.2613716e-001  2.6616008e-001 -8.9266174e-001 -2.6420276e-002  1.1117697e-001 -5.8173389e-001 -4.7769990e-001 -4.7745915e-001 -4.1781422e-001 -3.7957541e-001  7.5850995e-002  2.5103361e-001 -1.0010226e-001  5.3998681e-001  2.7258865e-001  5.6294866e-001  4.5108412e-001  2.5214225e-001  5.3526767e-001 -3.3137737e-001 -1.7018020e-001 -7.3338563e-001 -5.1514734e-001 -1.8003602e-001 -6.0941556e-002 -1.2725303e-001 -1.3865180e-001  8.4299416e-002  2.0271064e-002 -3.2898034e-001 -7.0975282e-001 -1.9597071e-001 -4.8382463e-001  7.0325059e-001  4.4911814e-001  9.2411972e-001  1.1992990e+000  3.4974388e-001  2.8015482e-001 -1.8733200e-001  7.7395466e-001  9.4991117e-001  1.3070839e-001 -2.6956162e-001 -5.3967218e-001 -2.2355833e-001 -6.3490818e-002 -2.3457201e-001  2.3736466e-002 -2.7012618e-001  2.6386165e-001 -1.3276959e-001 -5.6365006e-001  6.8400532e-001 -4.7239009e-001  8.5789080e-001 -6.9067785e-001  8.4086476e-002 -2.3740901e-002
 -3.2189162e-001 -3.0393496e-002 -1.3364156e+000  5.6901771e-001 -1.2476562e+000 -7.6532351e-001 -7.9749480e-001 -9.3281406e-001 -9.8065140e-002 -4.6262761e-001 -7.2825550e-002  2.0145172e-001 -3.4210678e-001 -4.0920797e-001 -7.2079043e-001 -5.5330333e-001 -4.7157448e-001 -9.6265537e-002  4.7696586e-001 -5.1145591e-001 -6.6541832e-001 -3.2162436e-001 -2.9640324e-001  6.7888897e-001  2.9218534e-001 -3.9299758e-001 -4.4942550e-001 -4.7562967e-001 -4.6992116e-001 -6.2607622e-001 -5.9648689e-001 -5.3570876e-001 -1.2418142e-001 -3.7724757e-001 -7.2866174e-001 -6.7875138e-001 -2.1896548e-001 -8.7324509e-001 -8.3953543e-001 -1.7975798e-001 -6.3115950e-001  4.2145429e-001  2.0430237e-001  5.4902176e-001  2.9769839e-002  7.8360787e-002 -2.5343168e-001  1.8785854e-001  5.0546351e-001  5.6214013e-001 -9.0360116e-002 -7.9457787e-001 -4.7592022e-001 -4.2616761e-001 -3.1232576e-001 -1.8044324e-001 -1.1382189e+000 -5.4207543e-001 -7.3393250e-001 -7.3230606e-001  2.9451795e-001 -8.2736186e-001  6.2401881e-002 -1.0417019e+000  1.3132272e-001 -5.9639830e-001
 -8.0859685e-001 -3.0238837e-001 -1.0152346e+000 -5.2527134e-001 -5.3947370e-001 -5.9493747e-001 -1.4677042e+000 -4.9046107e-001 -1.5322707e-001 -4.7668856e-001 -1.1289341e+000 -1.2218715e-001 -2.2124357e-001 -7.8479924e-001 -1.3581392e+000 -4.8264841e-001  4.3523825e-001  4.5350001e-001 -3.9263089e-001 -6.7918731e-001 -4.9032848e-002 -4.2212738e-001 -2.7127365e-001 -5.1725311e-001  3.5796340e-002 -7.5809758e-001 -9.6452990e-001 -4.7068841e-001 -1.2086751e+000 -8.0553423e-001 -1.0791221e+000 -4.3041429e-001 -1.0332414e+000 -7.5724848e-001 -7.9057931e-001 -2.0206650e+000 -7.4448143e-001 -1.3612407e+000 -8.3877843e-001 -8.5695947e-001 -8.2265411e-001 -7.8606417e-002 -1.1793290e+000  9.0178329e-001  2.2280439e-001 -1.8976737e-001 -4.3018121e-001 -2.5414539e-001  6.7252084e-001 -3.8045370e-001 -8.2182712e-001 -1.0636310e+000 -6.0469137e-001 -7.7689373e-001  3.0815813e-001 -5.4042961e-001 -8.2084482e-001 -8.6879914e-001 -2.4271237e-001 -7.6904119e-001 -2.6907345e-001 -6.5574235e-001 -1.2277021e+000  1.7162584e+000 -6.3124875e-001 -5.4511661e-001
  9.5204173e-002  9.6496003e-002  1.2459769e-001 -3.0555104e-001 -3.0707563e-001 -2.5966162e+000 -1.3012396e+000 -9.5781991e-002  5.5582232e-002 -4.9911005e-001 -8.6316768e-001 -2.8911555e-001  2.6601105e-001 -6.8314686e-001 -3.2678790e-001 -4.7120992e-001 -4.9503602e-001 -1.1232801e+000 -2.9737451e-001 -6.3282789e-001  1.5856184e-001 -9.6667506e-001 -9.6562473e-001 -3.4469245e-001 -4.1020928e-001 -9.7664778e-001 -2.5401168e-001  6.5851670e-001  4.1905807e-001 -3.5653912e-001 -1.1792579e+000 -1.0801991e+000 -1.0841405e+000 -5.3726302e-001 -1.2547010e+000 -1.6936759e+000 -6.6449447e-001  3.7548492e-001  4.6028227e-001 -1.1702969e-002 -4.5940516e-001 -4.6435718e-001 -2.4748085e-001 -3.6542517e-001 -7.6996243e-001  9.4293590e-002 -8.9435571e-001  4.8090445e-001  3.3829078e-001 -3.6332286e-001 -1.8076741e-001 -5.0247773e-001 -4.1287717e-001 -9.8203847e-001 -4.2164432e-001 -4.0536182e-001 -7.5736132e-001 -5.8114265e-001 -6.1535105e-001 -5.3091865e-001 -2.5861395e+000 -7.4422463e-001 -2.0822617e-001  4.9377639e-001 -2.1857177e-001 -6.3794167e-001
 -5.2571880e-001 -6.0755214e-001  4.3799817e-001  8.3451037e-001 -2.0576945e-001 -1.1494909e-001  6.6725712e-001 -2.5756099e-001 -3.1544659e-001  9.1798350e-002 -7.3458028e-001  8.1050543e-003 -5.5451783e-002 -4.1958436e-001 -4.7336909e-002 -3.5464911e-002  2.3010771e-001  2.5765136e-001 -7.0664794e-001 -2.4873669e-002 -5.9471509e-001  9.6749975e-002 -3.7295604e-001 -2.6057143e-001 -5.2378051e-002  4.4263879e-001 -9.7629879e-002  1.2715027e+000  9.2120322e-001 -1.6702923e-001  1.4642890e-001 -4.4059169e-001  2.9437537e-001  3.5337686e-001 -6.4584448e-001  5.9115753e-002 -1.3524313e-001  5.1253884e-001  9.7867218e-001  2.8669278e-001 -3.6227626e-001 -3.0663326e-001 -4.9983018e-001  2.7433184e-001 -5.0092601e-001 -8.0012803e-001 -1.0422465e+000 -1.4207022e-001 -3.5327130e-001 -1.9775064e-001 -3.2900466e-001  2.4712667e-002 -1.9568216e-001 -4.4217223e-001  5.3130265e-001 -1.1510200e-001  1.4646704e-001 -5.6406804e-001 -3.4419126e-001  8.1120455e-001 -4.0736001e-001 -1.7727672e-001  2.1754077e-001  3.9845224e-001 -6.5189057e-001  4.4843745e-001
 -4.3516562e-001  5.6356310e-001  6.5952899e-001  1.8505620e+000 -5.2096933e-001  8.5031152e-001  1.2543646e+000 -1.6984208e-002 -3.5424450e-001  2.8683280e-001 -2.8844906e-001  2.3990108e-001  4.0360281e-001 -1.8493780e-001  7.3688474e-001  4.0914685e-001 -3.9790198e-001 -7.0541942e-001 -1.6395445e-001  5.2009782e-001 -7.9204111e-001  1.0657152e-002 -2.5787871e-001 -4.2758216e-002  1.1426552e-001  1.0196358e+000  1.0968486e+000  7.3776827e-001  1.4134090e+000 -6.4282101e-002  6.4361138e-001 -3.5876094e-002  3.6622898e-001  4.8930918e-001  5.6260364e-003  7.5161913e-001  2.5941025e-001  1.3296218e+000  1.2520040e+000  1.0592306e+000  3.8082939e-001  2.6162799e-001  9.5350939e-001 -4.3347682e-001 -4.2256338e-001  1.9293610e-001 -2.3261617e-001 -7.5089376e-001 -2.9073691e-002 -2.3814957e-001  5.9529599e-001  1.0332938e+000 -6.7984693e-002 -2.2466417e-002  2.0580526e-001  3.7635420e-002  3.6857646e-001 -5.5672650e-001 -1.7740528e-001  6.7757461e-001  4.8367758e-001  3.4346814e-001  1.0297755e+000  1.6597095e-001  1.0830031e+000  3.0177973e-001
  5.8905169e-001  5.3486631e-001 -7.1016879e-002 -3.5339010e-001  1.0108152e+000 -3.3575583e-001  6.2988487e-001 -3.3935410e-001  3.4216265e-001 -2.8944343e-001 -7.1796764e-002 -4.1124450e-001  4.1432180e-001  2.1324122e-001  3.5914501e-001  1.6035790e-001 -1.1440323e-001  1.5228249e-001 -3.3351093e-001  1.9255388e-001 -1.0798294e+000 -1.6871066e-001 -1.3886797e-001  2.8753671e-001  1.0364125e-001  8.1861615e-001  5.3263070e-001  5.1590553e-001  4.0727884e-001  1.5051597e-001  1.0812860e+000 -3.0015079e-002  8.1458525e-001  1.5410916e-001  4.5543083e-001  1.0182296e+000 -5.6294594e-002  4.2293896e-001  4.2756479e-001  7.6781330e-001  3.6695258e-001  2.9508844e-001  3.5836251e-001  1.6297673e-001  5.4784552e-001  3.2294971e-002  6.3151278e-001  2.6701522e-001  1.2941762e-001  2.3885262e-001  2.7648157e-002  2.3839450e-001  1.1567380e-001 -1.1645424e-001  2.5035399e-001  2.1215491e-001  6.5084111e-001  2.0931875e-001 -2.0464263e-001  3.1642940e-001 -3.6437952e-001  4.6197545e-001  1.5974336e-001 -3.5412936e-001  8.0697750e-001  1.5154056e-001
  8.6889659e-002  3.9439323e-003  4.1467138e-001  3.1215275e-001  5.8717271e-002  8.8949697e-002  4.0378773e-001 -1.9291489e-001 -3.7816954e-002 -7.2283881e-002 -9.9191705e-002  3.5863622e-001  7.6591621e-001  5.5511047e-001  3.4492511e-001 -1.9966701e-001  1.1075001e-001 -3.1859396e-001  7.1734836e-002  5.6199136e-001 -1.2579389e+000 -6.8187477e-001  2.3518445e-001 -5.7794607e-002 -7.8188370e-002  3.7826614e-001  7.0130676e-001  1.1264260e+000  1.4577700e+000 -5.7255352e-001  1.4579533e+000  7.9571575e-001 -2.2328191e-001  2.7734929e-001  1.4260564e+000  1.9590404e+000 -4.3493982e-001  1.6909586e+000  1.7980854e+000  9.7720987e-001  3.0171120e-001  6.1091013e-001  2.0468527e-001  6.4172693e-001  1.0097294e-001  1.5560154e-001  2.3001824e+000  9.8774866e-001  4.3956444e-001  9.1604494e-001  1.9369414e-001  8.2993255e-003  4.9205216e-001  1.7879979e-001 -1.3224296e-001  3.0913180e-001  6.3541937e-001 -2.6056962e-001  1.6266741e-001  4.7148350e-001 -2.2069516e-001 -1.9457562e-001 -3.3887674e-001  7.6647098e-001  3.0990368e-001  4.8035324e-001
 -1.3563252e+000 -5.6403202e-002 -1.5837520e+000  5.1554827e-002  7.4545861e-001  2.7167181e-001  4.6606658e-002 -1.1562058e-001 -3.6790882e-002  3.0138313e-001  1.2816301e-001 -8.8326996e-002  1.2231812e-001  3.8892199e-002  3.5085521e-001 -3.0935600e-001  4.8542867e-002 -3.0494028e-001 -7.6872101e-001  2.4210451e-001 -3.3503088e-001  2.1003297e-002 -4.3890959e-002  4.4935282e-002 -3.1055194e-001 -1.8505197e-001  5.5697779e-001  1.0781199e-001  3.7108152e-001 -5.8074839e-001  5.4709120e-001  4.5483980e-001 -4.2992411e-001 -6.8309955e-001  8.5405768e-001  6.0137498e-001 -2.3665210e-002  5.9832025e-001  6.7345262e-001  9.8401899e-001  1.2586970e-001  4.8544191e-001  8.0627560e-001  6.4709647e-001 -4.8758805e-002  3.4520446e-001  1.0443515e+000  5.7812710e-001  2.7201122e-001  1.8846986e-001 -2.1306914e-001  2.4912887e-001  5.5123931e-001 -1.0285525e-001 -2.0703864e-001  6.5467559e-001  3.5149297e-001  3.5675952e-001  1.6720207e-001  3.1733593e-001  3.2266270e-001  4.6893219e-001  4.6885833e-002 -1.1047033e+000  6.1866100e-001  6.9161281e-001
  5.1194025e-002  1.6011081e-001  4.2663112e-001  9.8430852e-002 -1.5144839e-001  6.7839940e-001 -3.3282807e-001 -1.7445552e-001 -4.5921222e-001  2.3197129e-001  4.2902185e-001 -4.8999334e-001  2.9191312e-001  3.2697402e-001 -4.5418730e-002 -2.7091783e-001  7.3030297e-002  1.3708078e-001  1.1249237e-001  2.0982402e-001 -3.1827625e-001 -1.3536193e-001 -5.4701112e-001 -6.6720503e-001  2.2583614e-001 -5.9073224e-001  1.1098505e+000  5.8905509e-001  9.7923761e-001 -1.2343154e-001  2.7136280e-001  3.5657935e-001 -1.5130974e-001 -3.8490065e-001  3.9386729e-001  1.6730039e-001 -4.7045514e-001  1.3865089e+000  1.1312440e+000  7.8401628e-001  2.4899555e-001  6.6006332e-002  2.9101899e-001  9.9366550e-002 -1.2760355e-001  1.0426733e+000  5.3307324e-001  8.5669718e-001  5.6178599e-001 -4.2989117e-001  1.8176322e-001  1.2885083e-003  4.7423917e-001  1.6729093e-001  3.4313227e-001  4.8325988e-001  2.4157455e-001 -2.3916718e-001 -4.5000076e-001 -4.8548398e-001  4.9553192e-001 -5.5628452e-002 -8.1417010e-001  1.4687221e+000  3.8960116e-001 -8.5831353e-001
  6.6563110e-001 -5.5111317e-001  2.5421595e-001 -7.8107773e-001 -3.0798256e-001  2.6158784e-001 -7.5096473e-001 -1.6540828e-001  2.1966210e-001 -3.0715129e-001 -2.8964257e-001 -9.0047389e-001 -1.9236326e-001 -3.1598451e-001 -7.0997908e-001 -5.0178804e-001  5.7894123e-002 -4.3220415e-001 -1.8178233e-001 -3.3267305e-001  4.8730853e-001  3.6619081e-001 -7.0633427e-001  8.3374180e-001 -1.6690433e-001 -1.1582094e-001  1.3582476e-001 -3.0883818e-001  1.6884702e-001  4.0431328e-002 -3.6860596e-001 -1.4120177e-001 -1.7669164e-001 -1.6100067e-001 -1.3093834e-001 -3.5760904e-001  3.4096514e-003  3.5623209e-001 -8.4026429e-002  1.9355569e-001  4.0905828e-001 -1.0609892e-002  3.9093107e-001 -1.1183601e-001 -1.8128523e-003 -1.8159561e-001 -8.2389356e-001 -5.1417983e-001 -7.3515270e-001 -7.4215606e-001 -1.8627393e-001 -3.8834481e-001 -4.6043357e-001 -5.0527709e-001 -5.2104055e-001 -4.2519121e-001 -5.2477716e-001 -1.8176447e-001 -4.5171929e-001 -1.0432319e+000 -5.1317657e-001 -2.9505718e-002 -4.2766424e-001  6.3040105e-002  8.4697237e-001 -1.0696610e+000
 -1.8637409e-001 -1.7978424e-001 -2.6428097e-001  2.1115580e-001  7.7190020e-003  5.5425882e-001 -9.7464118e-001  1.7172801e-001 -6.5012487e-002  3.9762477e-001  6.3976832e-001 -6.7950928e-001 -3.1217672e-001 -1.6096693e-001 -4.5660226e-001 -2.2603443e-001 -2.5433231e-001 -7.6403512e-003  3.0811688e-001 -2.6264949e-001 -3.1408870e-001  4.4853670e-001 -1.0427580e-001  3.7600251e-001 -2.2972648e-001  2.3184360e-001 -1.0164212e-001 -9.7240197e-002  4.7511906e-001 -4.1314896e-001  2.8937139e-001  8.1421161e-003  3.6675520e-001  1.3131881e-001 -7.3117102e-003  5.9698686e-001 -6.2190136e-001  4.4183741e-002  1.5744154e-001 -3.7055563e-001 -3.0637979e-002 -1.0482849e-001  3.8983866e-001  2.7423593e-001 -3.5544967e-001 -1.8045843e-001 -3.4000463e-001 -4.3557127e-001 -1.1192007e+000 -5.2102148e-002 -3.1024745e-001 -2.5190047e-001 -4.7318739e-001 -1.3362711e-002 -7.1217597e-001  1.6396446e-001  3.5511498e-001  6.3923855e-002 -3.6553421e-001 -1.0059529e+000  6.8013139e-001  1.5529976e-001 -3.5353038e-001 -8.4069566e-001  4.8932747e-001  4.6316486e-001
  1.1348855e+000  8.3728768e-001  1.2213269e+000  7.8310673e-001 -1.6228100e-001  5.0597249e-001 -1.0205019e-001  2.3660917e-002  1.4150339e-001  2.2032006e-001 -6.5801204e-002 -3.4820187e-001 -1.0204696e-001  9.2245608e-002 -4.7332113e-001 -3.7878128e-001  3.0753177e-001  2.5957437e-001 -5.2627326e-002 -8.1326078e-002  9.8843390e-001  1.1850070e-001 -2.2406520e-001  3.2473886e-001  3.5722393e-001  1.5214794e-001 -2.6220307e-001  2.3184285e-002  3.2224907e-002 -3.7515978e-001  3.9605944e-002  3.3704893e-001  1.3872293e-001  4.6378398e-001  1.4682955e-001  3.7995640e-001 -2.8876304e-001 -3.7633395e-001 -3.0730976e-001  2.3130280e-001 -8.3690739e-002 -2.4471771e-001 -9.8449219e-002 -8.4209004e-001 -5.8342348e-001 -5.1364664e-001 -5.6513087e-001 -2.1563201e-001 -7.2460418e-001 -1.5587400e-001 -6.5501915e-001 -8.0357760e-001 -5.2770791e-001  6.8884919e-002 -4.7351911e-001  1.5445339e-001  4.3147067e-001  4.3822605e-001 -2.3055900e-001  8.1475963e-003 -5.5493162e-001  2.4809053e-001 -8.6340707e-001  2.1530817e-001  3.2912011e-002 -5.5142799e-001
 -1.9797444e-001  3.4098218e-001  1.9726112e-001  9.8811963e-002 -3.6762444e-001 -6.0735552e-001 -9.0771905e-002 -5.3257483e-001 -1.0948695e-001  8.4525063e-002  3.5083125e-001 -4.4808816e-001 -1.2470030e-001  1.7615453e-001  4.0710661e-001  4.5929790e-002 -4.5773610e-001 -8.0222498e-002  2.3980822e-001 -1.3043062e-001  3.4656891e-001 -2.3217776e-002 -3.1875814e-001  1.1944406e+000 -1.9667189e-002 -5.4010412e-002 -7.2061762e-002  5.3503384e-002  1.8956734e-001  3.3783093e-001  6.4259351e-002  3.7240127e-001  2.3259670e-001  1.4298386e-001  2.2139857e-001 -2.1763857e-001  5.4136920e-001 -3.6965033e-001  2.5000532e-001 -1.8699292e-001  6.4326549e-001 -3.0443733e-001  1.6988201e-002 -2.3944739e-001  3.4685373e-001  9.9892716e-002 -3.1821327e-001 -9.7219937e-001  1.3943472e-001 -4.9422039e-001 -2.1996061e-001  2.9825864e-001  1.4089005e-001 -7.6917949e-002 -8.5877050e-001  1.8546891e-001 -1.9998634e-001  3.9665220e-001 -3.0315763e-001 -3.0342886e-002  3.2557126e-001 -6.4476966e-001 -4.3823367e-002 -6.2501520e-001 -1.5494316e-001  4.0576004e-001
 -1.1025340e+000 -4.7237184e-001  8.0747774e-001 -4.4345513e-001  3.2650372e-001  8.5714133e-002  2.1031395e-001 -5.5668118e-001 -3.7406980e-001  4.7201781e-001 -6.1623753e-001  4.1052288e-001 -4.5607551e-001 -2.2141573e-001 -8.4783276e-001 -6.9321102e-001 -3.1246464e-001 -1.2698719e+000 -8.9027270e-001  1.2235139e-001  5.1671986e-001 -6.9368480e-001 -8.9225949e-001 -4.1308820e-001 -3.1525094e-001 -8.8496426e-001 -1.7100222e-001  1.1696317e-001  5.3191581e-003 -7.0773463e-001  1.0863463e+000  6.9160356e-001 -5.7547541e-001 -4.5137706e-001  2.6844828e-001 -1.0367688e-002 -1.5346851e-001 -1.0281855e-001  4.6548206e-001 -1.8727563e-001 -5.6754626e-001 -7.6925189e-002 -2.5448979e-001 -8.6630702e-001  9.7620748e-002 -3.1878049e-001 -9.2915778e-002  6.6588429e-001 -3.0985772e-001  4.0275478e-001 -4.5036657e-002 -4.1337288e-001 -2.5993671e-001  1.7262635e-001  4.3105783e-001 -6.2315196e-001  2.7692730e-001  4.1934473e-001  4.2629636e-002 -2.0772396e-001 -1.0271390e+000 -5.8332171e-002 -1.3334514e+000 -4.6329900e-001  2.5750849e-001 -2.6741740e-001
  4.8375848e-001  6.7615257e-001 -8.2387645e-001 -5.4999096e-001  6.8152106e-001  5.6211369e-001  5.8875597e-001 -1.6733899e-001 -5.6121977e-001  2.8896221e-001 -3.8046300e-002  2.0243050e-001 -5.6942715e-002 -3.9321070e-002 -2.0025035e-001 -4.1117807e-001  2.1462764e-001 -5.2776549e-001 -2.1677096e-001  2.9225220e-001  1.6760358e-001  2.5505456e-001 -1.3429747e+000  6.3877488e-001  1.9183647e-001  7.9067664e-001  1.3719858e+000  1.5438885e+000  1.4835281e+000  3.0806648e-001  1.2447346e+000  1.0108955e+000 -1.0931643e-001  3.9261290e-001  9.1838100e-001  2.8524620e-001 -2.9125205e-001  8.2342227e-001  1.3755715e+000  1.1750682e+000  5.5265926e-001  5.1650450e-001  5.7488944e-001 -5.9942826e-001  6.1589947e-003 -2.5106229e-001  1.1648905e+000  2.4146712e-002  6.2863059e-001 -4.5887010e-002 -2.9118994e-001 -1.5762577e-001  1.2435848e-001 -1.8745279e-001 -1.1038884e-001  1.7098992e-001  7.4680024e-001  7.9050332e-001  4.6235809e-001  5.9904918e-001 -2.1696377e-001  4.2298569e-001  2.7906131e-001  7.6641151e-001  2.5373561e-001  3.3860771e-001
  1.5227904e+000  7.2179525e-002  1.5797922e-001 -1.0323381e-001  4.1455482e-001 -3.8360820e-002  2.1612695e-001  1.8690402e-001  8.6080632e-002  4.2582348e-001  2.2537955e-001 -2.2904749e-001 -2.1930977e-001 -1.4295689e-001  6.7168139e-002 -1.8415351e-001  2.9427090e-001  6.0121271e-001  8.3047887e-002  3.8193472e-001  3.2565604e-001 -1.0951982e-001  1.1006577e+000 -4.2319383e-002  2.3012405e-001 -3.4122001e-001  5.2142897e-001  1.2931745e-001  1.7508106e-001 -4.2246790e-001  1.4702718e+000  9.3029193e-001  6.4017226e-001  6.3543271e-001  8.6123832e-001  8.5468220e-001  4.1867133e-002  3.0408067e-001  9.7896080e-001  3.0730645e-001 -4.7260403e-001  4.0132436e-001  8.4134698e-001  1.4440925e+000  1.0585527e-001  1.4151013e-001  2.1799420e-001 -4.0043841e-001 -1.2994808e-001  2.5477675e-001  1.0205034e-001  4.0934891e-001 -1.4247788e-001  3.4909181e-001 -1.5758128e-001  7.8335068e-001  8.1398634e-001  4.1324653e-001  2.3067904e-001 -1.5205819e-001 -6.6416297e-001  3.9274144e-001 -7.6196801e-001 -8.4520665e-001  3.4858433e-001  1.0681329e+000
 -2.5135639e-001  2.7774870e-001  6.3050943e-002  5.0857361e-001  3.3494712e-001  3.6295821e-001  1.0085658e-001 -2.8259785e-002 -3.1401684e-001  8.4176976e-003  5.0917389e-002 -3.2797455e-001  5.0330830e-001 -1.7629204e-001  6.0184094e-002 -7.6795190e-003  9.6448523e-001  1.4182291e+000  1.7759260e-002  9.7537453e-001  6.5068600e-001  6.5924650e-001 -1.5319048e-001  1.1857232e+000  4.9222443e-001  1.1857297e+000  7.4111064e-001  6.3011440e-001  9.6119603e-001  1.9637194e-001  9.3190024e-001  1.1414844e+000  1.0924666e-001  5.5751173e-001  1.1835133e+000  9.6639576e-001  3.6088295e-001  9.5520859e-001  6.0643699e-001  9.7956474e-001  9.1647552e-001  3.3107609e-001 -2.4496366e-001 -2.4963395e-001  1.1649837e-001 -3.3914801e-001  5.3599107e-001 -6.1277462e-001 -2.0923785e-001 -1.5068901e-001 -4.1812334e-001 -1.0411209e-001 -1.4240340e-001 -8.7029207e-002  1.3006906e-001  2.2492683e-001  3.7252837e-001 -2.4002686e-001  2.7560668e-001  8.4216108e-002  4.5262735e-001  1.3032514e-001  1.2507711e+000  1.4469951e+000  7.0229225e-001  3.5964765e-001
 -2.4125482e-001  1.4257828e-001  1.4434753e-001  4.2631205e-002  1.6345845e-001  7.4413823e-002 -1.4646086e-001  1.1008444e-002 -4.6291763e-001  5.5480837e-001  7.8808625e-002  9.1688070e-001  2.8997051e-001 -1.3994213e-001  5.6629240e-002 -7.7166648e-002  3.1842763e-001 -9.9309037e-002 -7.5674594e-001  4.3516078e-001  3.1537303e-001  4.5327017e-002 -6.2570975e-001  2.5941388e-001  2.4165129e-001  2.9083687e-001 -4.8578747e-002  8.0879600e-004  1.2546421e+000 -4.6966182e-001  5.2150110e-001  7.1886874e-001 -1.6079239e-001 -2.9848888e-002  7.2588552e-001  9.5600940e-002 -8.5993941e-003  1.4817871e+000  1.0907785e+000  4.5172846e-001  2.0818513e-001  7.9500232e-002  2.1490910e-001 -2.1330393e-001 -5.2549685e-001  1.1754462e-001 -1.6691286e-001 -6.6600905e-001  5.7066325e-001 -6.7320578e-001 -1.0905369e-001 -2.9028803e-001  8.7458552e-003  2.8287831e-002  3.3439183e-001  1.2658906e-001  5.7110565e-001 -1.0266139e-001 -2.8186008e-001  4.9393383e-001  1.8532684e-001 -6.6762602e-001 -8.1173186e-001  7.2053797e-002 -2.9325658e-001 -4.0498714e-001
 -1.2715170e-001  8.9858999e-002 -1.8550207e-002  2.8717534e-002  4.3517627e-001  6.2033541e-001  7.2783507e-001  2.0210135e-002 -3.5001283e-001  3.7218246e-001 -6.5715853e-001  1.3608337e-001  1.3263395e-001  2.4340378e-001 -1.5438873e-001 -4.1769572e-001  1.7806287e-001 -8.7710293e-001 -1.3081006e+000 -1.3014674e-001 -3.4288500e-001 -4.4366026e-001 -1.0765248e+000 -6.8151931e-001 -2.2206201e-001  4.0815929e-001  3.7389844e-001 -1.4992526e-001  3.3480420e-001 -9.9816451e-002  1.6132379e-001  6.6895658e-003 -4.4923188e-001 -2.7591556e-001 -1.8963741e-001  1.8917894e-001 -3.4027780e-001  7.4519148e-001 -3.0916656e-001  6.7105173e-001 -6.7996046e-002  1.5771655e-002  6.4189021e-001 -1.4826368e+000 -5.0829410e-001  5.3990863e-001 -5.7032868e-001  2.5536596e-002 -3.8671024e-001 -7.8411827e-001 -4.4610843e-001  2.4707423e-001 -4.3202057e-001 -2.6493504e-001  4.7938716e-001  1.7765585e-002  1.9089862e-003 -8.7089412e-001  1.6990342e-001  1.0877330e+000  5.1566601e-001  3.4797238e-001 -4.9435981e-001  3.1813239e-002  4.4933572e-002 -1.1392426e+000
 -4.9178205e-001 -2.1939689e-001  3.2475284e-001 -6.5222350e-001 -4.1736807e-001 -1.9286730e+000 -6.0785914e-001 -2.8052303e-001 -3.2939958e-001  8.9763520e-001 -7.8788975e-001 -3.1980204e-001 -2.9865857e-001 -1.1907046e+000 -6.8519155e-002 -3.0974616e-001  3.5792588e-001 -1.2473574e+000 -8.2583047e-001 -1.1024203e-001 -2.9163997e-001 -3.8998289e-001  1.3379991e-001 -5.4176842e-001 -3.4633783e-001 -5.8689502e-001 -3.0332831e-002 -1.1158176e+000  3.1101473e-001  2.7744150e-001  3.8931368e-001  9.7958043e-001 -4.8271054e-001 -2.4965816e-001  2.1893247e-001  1.6371009e-001  4.1781765e-001  3.3780267e-001 -3.1405257e-001 -1.1297922e-001 -2.6460513e-001 -2.9115072e-001 -1.5691804e+000 -3.5206741e-001 -1.8692951e-001 -1.0700328e-001 -1.0117613e-001 -3.0373562e-001 -1.6711322e-001  4.6877760e-002  4.3203528e-002  3.4342683e-001 -4.3717038e-001 -8.4038074e-002  2.3588076e-001  7.2800412e-001  1.4936681e-001 -2.2959983e-001  2.5370099e-001 -5.4427661e-001 -4.0162505e-001 -4.6603359e-001 -7.9485180e-001  4.5429384e-001 -3.1140657e-001 -1.4269390e-001
 -5.0687816e-001  1.8950267e-001 -4.5055049e-001 -2.5878078e-001  2.0735966e-001 -6.1168452e-001 -1.3672423e+000 -2.1328361e-002  1.3452903e-001  4.2853295e-001 -4.9358273e-001  2.2456527e-001  1.3899118e-001 -4.6147201e-001 -2.5867327e-001 -3.0415547e-001  1.4790217e-001  3.6110096e-001 -1.9336341e-001 -7.1242424e-002 -1.4041675e-001 -1.0673507e-001  3.4769112e-001 -8.5924118e-001  5.2892855e-002 -3.9173083e-001 -6.1449470e-001 -2.7314174e-001 -1.0942303e+000 -5.4004627e-001 -7.1372936e-001  1.0909752e-001  1.9137564e-001 -7.4073995e-002 -1.8143895e-001 -6.3124419e-001 -4.0581472e-001 -8.1169615e-001 -5.8596784e-002 -1.8751216e-001 -2.5896070e-001 -3.5375238e-001  8.9917333e-002  6.7200485e-001 -7.1628861e-001 -1.1794259e+000  4.1943313e-002 -1.3080899e+000 -8.2883388e-002 -4.0275552e-001 -3.2134219e-001  2.7641966e-002 -6.9133278e-001 -7.9079861e-001 -4.1354397e-001 -3.3587537e-001  7.3863755e-002 -1.4455391e-001  9.3587984e-002 -8.4645791e-001 -1.3873619e+000  2.3640488e-001 -1.1627972e+000 -1.2870032e+000 -9.5115447e-002  1.1319489e-001
 -9.5559607e-002  2.1101612e-001  4.7898640e-001 -1.8986784e+000 -1.7871975e-001 -9.5022820e-001 -1.6602106e-001  6.7748250e-002 -1.5686812e-001  8.9019295e-002 -3.2834755e-001  1.4870329e-001 -1.0838260e-001 -3.8375588e-001  1.1701459e-001  3.9815884e-001  3.3850022e-001  1.6842760e-001 -3.0673123e-002  1.0218785e-001  5.5793815e-002  4.3414039e-002  8.0463663e-001 -2.7830652e-001 -1.2854712e-001 -2.0958520e-001 -5.5411626e-002 -1.3070706e+000 -6.0170290e-001  1.7641647e-001 -1.4100205e-002  3.7543728e-001  9.3019901e-002  5.7294696e-001  1.6470850e-001 -6.9241013e-002  4.6338051e-001 -2.5604172e-001 -1.4837684e-003  3.0024378e-001 -3.4663147e-001 -6.7322113e-001 -1.2731557e+000 -7.2077943e-002 -5.8848439e-001 -5.0298598e-001 -3.2757029e-001 -1.0632115e+000 -8.5826095e-001 -2.4908823e-001  7.9613118e-002  1.0200615e-001 -4.7250072e-001 -3.5193426e-001 -3.4030947e-002 -4.8876413e-002  1.2939471e-001 -6.8521121e-001  4.2117098e-002  1.4427511e-001  3.4279621e-001  2.2558769e-001 -3.4753372e-001  6.2613445e-001 -7.1127582e-002 -8.6535763e-002
  7.5507536e-001  1.9672177e-001  6.3077769e-001 -1.8718775e+000  5.3595413e-001 -5.5199553e-001 -6.7301835e-001  1.0606207e-001  1.9719728e-001  1.9658215e-001 -2.8169453e-001 -4.6221226e-002  1.0508416e-001 -4.0501947e-001  3.6799549e-002  1.7198950e-001  3.6003671e-001 -2.9130961e-002 -6.0397373e-001  1.1112485e-001  8.8520280e-001 -3.4022278e-001 -3.3885676e-001 -1.1473223e+000 -4.5911311e-001  8.4788803e-002 -5.9730671e-002  4.0107664e-001  2.2411799e-001 -4.9443771e-001 -5.3793633e-001 -1.8550750e-001 -7.9321310e-001  2.0571337e-001 -8.8219765e-001 -9.6098640e-001  6.0103025e-001  3.3620978e-001  4.7238412e-001  1.7577785e-002 -4.3033902e-001 -1.0458390e+000 -8.2359856e-001 -9.1763125e-001 -1.2309918e-001  3.5732361e-002 -5.1027378e-001 -1.6534493e+000 -7.5909996e-001 -8.0765788e-001  2.6746096e-001  2.3113479e-001 -1.6003320e-001 -4.7282495e-001 -1.0341092e+000 -3.7605496e-001 -3.0319000e-001 -2.5848959e-001  1.0195413e-001 -1.7261311e-001 -9.6960094e-001  9.8547516e-002 -1.2502602e+000  1.2715148e-001  4.7573199e-001 -4.0307785e-001
 -1.8999099e-001 -1.0372138e-002 -1.9970565e-001 -5.3933705e-001  1.9151574e-001 -6.3979554e-001 -5.6877048e-001  7.2095683e-001 -8.2545468e-002  8.4155117e-002 -2.5088648e-001  1.1544453e-001 -1.3396656e-001  1.0707492e-001  3.9695855e-001  3.4925840e-001  3.6641654e-001  1.0740029e-001  2.8569971e-001 -1.9627631e-001  6.7075919e-001  1.2046892e-001 -7.2569352e-001 -8.3985839e-001 -3.8908037e-001 -5.0556505e-001  5.4993608e-001  5.7737058e-001 -3.9677008e-001  2.7329966e-001  1.0656542e-001 -2.0602048e-002 -3.8416121e-001 -1.8408324e-001 -4.7134093e-001 -1.1637946e+000  1.3872197e+000 -1.2374683e+000  4.9701169e-002  3.3339181e-001 -6.2317055e-001 -5.2177054e-001 -8.1395491e-001 -9.8402140e-001 -6.3534126e-001 -8.6660141e-001 -4.2163368e-001 -7.5946498e-001 -6.0734988e-001  2.4973494e-002  1.8315400e-001  7.5356634e-001 -1.9032906e-001 -2.0606340e-001 -3.5783791e-001 -2.9618520e-001 -4.5203185e-001 -7.9999619e-001  5.4003798e-001 -4.0710411e-001 -1.0300342e-001 -1.2399106e-001 -8.9624787e-001 -4.9522928e-001 -3.6407791e-001  9.4482415e-002
 -5.8046225e-001 -1.7657779e-001 -8.8088014e-001 -9.1948020e-001  3.3192578e-001 -1.0367153e+000 -5.8651652e-001  6.4149032e-001  1.6332025e-001  3.5433626e-001 -3.9041600e-001 -2.6833696e-002 -3.1084476e-002  1.0608176e-001  2.2292532e-001  4.4940975e-001  7.1369958e-001  1.8665954e-001  7.0458343e-002  2.8855497e-001  3.3130536e-001  2.6812233e-001 -3.8897112e-001 -6.9032765e-001 -9.8849760e-003  2.1523656e-001 -2.5229740e-001  5.2406593e-001 -2.0784821e-001 -4.0600063e-001  8.9506670e-002  4.5412245e-001  3.5205427e-001  1.0380646e+000 -1.2160794e-001 -3.1048385e-001  1.8721490e-001 -7.5158559e-002  3.8007881e-002 -6.4929581e-001 -3.2094014e-001 -3.2160823e-001 -3.0306047e-001 -1.7226273e-002 -3.1682438e-001 -1.0749749e+000 -9.0317182e-002 -4.0074589e-001 -6.9028870e-001  2.3065688e-001  6.1559612e-001  2.9259695e-002 -2.2344886e-001  2.6268764e-001 -3.9228648e-001 -3.3282565e-001 -2.3313171e-001 -1.3139648e-001  5.9211537e-001 -6.7961567e-001 -1.1281234e+000 -3.5195743e-001  1.0567028e-001 -7.8341880e-001 -1.9225370e-002 -4.6486731e-001
  5.7309966e-001 -2.2128887e-001  1.7613175e-001  9.5156102e-002 -2.6440069e-002  1.4662646e-001 -6.7140024e-001  6.7911163e-001 -2.3191615e-001  6.6089332e-001 -3.0372253e-002  8.3848529e-001  1.3450453e-001  6.1714461e-001  1.0233226e-001  3.7094080e-001  1.1126422e+000  7.9947060e-001  7.6785858e-001  5.2009332e-002  2.2257022e-001  3.8928055e-001 -1.0298397e+000 -4.5984368e-001  3.2626275e-001 -3.8773768e-001 -2.5079987e-001 -2.5602957e-002 -3.2140129e-001 -2.0097852e-001  8.9354883e-002  3.2725761e-001 -8.3812697e-002  6.8803301e-001 -7.6211383e-002 -3.4601557e-001  2.6502555e-001 -3.5080600e-001 -4.3252753e-001 -3.6677332e-001 -5.2844793e-001 -2.8477739e-001 -6.3112337e-001 -7.6521921e-002 -3.6141508e-001  1.6393452e-001 -4.2898213e-001 -2.9139414e-001 -6.2262152e-002  8.1579474e-002  1.0265389e-001  1.3153002e-001 -7.5821821e-004  3.2489793e-002  5.0755019e-001  9.7380132e-002 -2.8976915e-001 -3.2341851e-001  2.8099628e-001 -2.5433150e-001  6.1523992e-001 -8.3098435e-001 -1.0602173e+000 -1.4472295e-001 -4.4808927e-001 -1.8491080e-001
 -7.4919824e-001 -1.6621884e-001  5.3410644e-001  2.8702583e-001  3.4369989e-001 -7.3529929e-001 -4.3625725e-001  1.1577068e-001  6.0839606e-001  1.9381091e-001 -2.6456169e-001  1.7264696e-001  2.5542814e-001  1.4537441e-001 -9.9984614e-001 -1.3534505e-001  4.7609820e-001 -1.9690076e-001 -4.6698767e-002  2.6492952e-001  1.0106640e+000 -2.0297445e-001 -4.5462626e-001  2.8265848e-001  2.0456920e-002  4.6525001e-001 -1.8398053e-001 -5.1135015e-001 -5.5611015e-001 -4.2928193e-002 -3.7284204e-001 -7.7728372e-002 -7.2176358e-001 -8.1191991e-001 -1.6965029e-001 -7.2323326e-001  6.3346388e-001 -5.8339827e-001 -9.3431133e-001 -7.6397706e-001 -3.0157757e-001 -9.0585009e-001 -2.4582982e-001 -8.1255567e-001 -3.9155123e-002 -1.0658073e+000 -7.0257805e-001 -8.7023956e-001 -5.4147618e-001 -9.9986517e-001 -1.5718114e-001 -3.6209904e-001 -3.8510659e-001 -3.6570731e-001 -6.6206327e-001 -1.0140516e+000 -2.6124320e-001 -4.6815105e-001  2.0982001e-002  3.7825957e-001  4.6201083e-002 -5.0047120e-001 -3.6379940e-003 -9.2807703e-001 -7.2067242e-001 -1.3914779e-001
 -8.5203255e-003  1.8971364e-002  2.1376569e-001  2.1549300e-001 -2.1501261e-001  5.3752976e-002  6.0191113e-002  3.2009799e-001 -3.8159776e-001  4.5533362e-001  4.2013680e-002 -3.3550698e-001  4.1677954e-002 -6.9457872e-002 -3.5992769e-001 -1.1466790e-001  4.0950179e-001 -6.2892487e-001  5.2724652e-002 -2.2432142e-001  4.5720330e-001 -3.0768022e-001 -5.2666043e-001  7.0324030e-002 -2.5699040e-001  1.5663361e-001 -8.3536268e-001 -7.6561185e-002  2.4400787e-001 -5.5979271e-001 -5.6935917e-001 -3.4487216e-001 -4.4419477e-001 -1.0457660e+000 -8.7834688e-001 -9.2159260e-001 -5.8250100e-001  2.7938782e-001 -2.1807128e-001 -3.3783616e-001 -2.8650525e-001 -1.0777331e+000 -4.7275396e-001  1.0423907e-001 -4.1406956e-001 -2.7465571e-001 -6.8004216e-001  2.8033831e-003 -6.0456781e-001  5.2143178e-002 -1.8693715e-001 -2.7314043e-001  3.9977992e-001 -9.5269289e-002 -5.0906596e-001 -4.2581831e-001 -2.3942681e-001 -1.5320657e-001 -1.8004453e-001  6.6506276e-003  2.4749448e-001  4.0526088e-002 -6.8003131e-001  1.9361110e-001 -1.2151816e-001 -6.6793970e-001
  2.9121487e-001  3.5117136e-001  8.9707363e-001  5.8195296e-001 -2.6989891e-001 -1.0779046e+000  1.5358580e-001 -1.3491292e-001  1.0064089e-001  4.4984007e-001  6.5210137e-001 -8.4688384e-001 -1.9649541e-001 -1.5858058e-001 -5.3325063e-001 -4.5153720e-001  1.3282576e-001 -5.5236876e-001 -1.1519726e-001  4.5849998e-001  2.8320382e-001 -6.8614346e-001  3.9416089e-001 -6.4544387e-001 -3.5196751e-001 -1.4762266e-002  6.4300432e-002 -5.9425589e-001  2.9861615e-001 -9.0085974e-001 -3.2283495e-001 -3.9020273e-001 -6.9121848e-001 -9.8583961e-001 -6.2668032e-001 -4.6088069e-001 -1.0603763e+000  9.6707301e-001  4.5626978e-002  2.6842165e-001 -1.6197202e-001 -6.5496459e-001 -1.0266396e+000 -3.2243968e-001 -6.7742509e-001 -6.2825488e-001 -2.5262393e-001 -1.1245680e+000 -8.5670457e-001 -5.1911439e-001 -3.3308399e-001 -4.2068412e-001  2.8268516e-001 -2.2808246e-001 -1.5772317e+000 -2.6689309e-001 -3.0552815e-001  6.1549515e-002 -1.9615015e-002  3.2393676e-001  9.6597500e-001  1.1504553e-001 -1.6190876e-001 -3.2652377e-002 -4.0923865e-001  6.8243137e-001
 -1.1118265e+000  1.8485980e-001  5.0353479e-001 -4.0931180e-001  6.2586475e-001  5.7893348e-001  6.4889247e-001  9.7579747e-001  5.4056534e-001  8.6119175e-001  6.0034065e-001 -4.6380177e-001  3.8799873e-001  4.3361964e-001  5.5164055e-001  3.8436202e-001  3.3958860e-001 -4.4902277e-001 -7.1714720e-001  6.6622867e-001  4.6440301e-002 -4.0111847e-001 -3.1109012e-001 -6.2711817e-001 -1.6882506e-001  2.2960082e-002  3.2729617e-001  3.0174301e-001  7.2602957e-001  7.4655860e-001  1.4952397e-001  3.8554750e-001 -1.7219500e-001  5.9852920e-001  1.4489056e-001  6.9162391e-002  4.9915000e-001  7.3597978e-001  7.8509989e-001  6.6251211e-001  2.2893399e-001 -4.0872435e-001 -9.8482279e-001 -3.5205157e-001 -1.1848235e-001  2.0714748e-001  3.3134655e-001 -6.6750981e-001 -9.5450807e-002 -2.6899094e-001  2.1737641e-001  7.1323627e-001  8.2856550e-001  1.5474653e-001 -4.9817718e-001  5.3683299e-001  5.4850440e-001  6.7580733e-001  9.0086135e-001  5.4637841e-001  1.1755545e+000  2.4680829e-001 -2.4844173e-001 -4.4182107e-001  6.9314989e-001  4.8959187e-001
 -7.1779867e-001 -3.3188010e-001  6.0574372e-001  5.6521317e-001 -2.7395596e-001 -5.5741327e-001  8.2245045e-001 -1.3587636e-001  1.8271414e-001 -1.0414229e-001  5.2477113e-001  4.4283999e-001 -2.4178597e-001  2.1635306e-001  5.5692238e-001  6.5153829e-001  3.6770351e-001  3.4536809e-001 -8.3112372e-001  6.6881722e-002  1.2028962e+000 -2.6868214e-001 -3.5669064e-001 -3.4463869e-001 -2.3907327e-001 -3.1962419e-001 -1.1793578e-002  1.3607681e+000  4.8675893e-001  6.9615206e-001 -5.0216385e-002 -4.7214867e-002 -2.8453483e-001 -2.7696879e-001 -3.5869390e-001 -5.0424572e-001  1.3350485e+000  6.9191741e-001  1.7178468e+000  1.0655049e-003 -2.4365434e-001 -7.3445997e-001 -7.3159383e-001 -7.6309889e-001 -1.9340397e-001 -1.6610542e-001 -4.8870018e-001 -5.1687622e-001  1.8843365e-001 -4.3412551e-001  5.2763817e-001  8.9421422e-001  4.4656665e-001  2.6454829e-002  7.8326255e-002  2.3925010e-001 -2.3062129e-001  1.1518027e-001  3.1932127e-001  8.2311460e-001  5.8394156e-001  8.4080943e-001  1.7245799e-001 -2.3293315e-001  2.7399007e-002 -2.6845550e-001
 -6.3303694e-001  1.1428218e-001  2.5176624e-001  7.0823970e-002 -1.1514344e-003  1.2661308e+000  6.5176098e-001  3.7232620e-001  1.8535015e-001  3.1647742e-001  1.8494375e-001  7.8013662e-001  1.0308329e-001  5.8591011e-001  7.8545444e-001  4.4453080e-001  2.2705679e-001 -1.1165172e-001  1.5456797e-001  9.4002141e-001 -6.3589070e-002 -1.5805208e-001  7.5660324e-002 -9.4728923e-001 -3.3725335e-001 -1.5891746e-001  1.2303772e-001  1.6159541e+000  5.6191535e-001  2.8558803e-001  2.8959198e-001 -9.9218003e-002  3.0443052e-002 -8.2257949e-002 -3.5297033e-001 -2.7045890e-001  1.4533262e-001  4.4659387e-001  3.5225788e-001  1.6275255e-001 -1.7468822e-001 -5.0290835e-002 -9.3370184e-001 -3.2781798e-001 -3.1433569e-002  2.7430117e-002  4.3300801e-003  3.7430938e-001  1.4556403e-002  3.0659195e-001  4.2976644e-002  4.5089127e-001  4.8435296e-001  1.5390646e-001  1.0713981e+000  1.7288138e-001  2.2002391e-001  4.8603949e-002  4.3718703e-001  6.0445360e-001  2.4560898e-001 -8.6604187e-002 -1.1307382e+000 -6.2602444e-002 -2.9835118e-001 -3.8354417e-001
 -4.8028767e-001 -8.0676363e-001  8.6916870e-001  1.0202812e+000 -2.5104456e-001 -1.1162390e+000  8.0859362e-002  1.1025535e-001  4.0325133e-001 -2.3389196e-001 -7.2318436e-001 -1.6400823e-001  1.9141326e-001 -5.4403937e-001 -1.5283899e-001  2.6358251e-002 -4.7746319e-001 -5.9014669e-001 -3.8658735e-001  3.6677688e-001  1.9379281e-001 -5.2182882e-001 -5.7206799e-001 -7.2424789e-002 -6.2410954e-001  3.2226594e-001 -3.4235447e-001  5.9062022e-002  3.6204047e-001  1.3949955e-001 -8.8167110e-001 -7.2485183e-001 -7.6386905e-001 -5.1593989e-001 -5.4564546e-001 -1.2432594e+000  4.7058734e-001  2.0960493e-001  3.5831703e-003 -7.9583679e-001 -5.1965333e-001 -7.2612025e-001 -8.0948783e-001 -6.3970184e-001 -3.4177462e-001 -4.5730533e-001 -6.8375385e-001 -3.8173297e-001 -1.3550642e-002 -4.3929235e-001 -3.2023835e-001 -9.5941901e-001 -2.2094228e-001 -6.1416330e-001 -1.7207455e-001 -5.3895898e-001 -4.6435443e-001 -4.7223846e-001 -6.1385428e-002  1.2771330e-001 -5.5944902e-001  2.1758175e-001  6.7017390e-001 -5.0612581e-002 -1.2972686e+000  1.5639715e-001
  2.2876616e-001 -1.7523790e-001  9.1471181e-001  4.1188412e-001  7.2763845e-002 -3.8322963e-001  6.7398528e-001  4.1531804e-001  1.1459568e-001  2.3145557e-002 -4.2104825e-001  2.4835465e-001 -1.1830567e-001  5.3428588e-002  6.1285517e-002  3.0175006e-001  1.2509761e-001  3.3337917e-001  2.7544696e-001  5.0056981e-001 -5.5938008e-001 -4.4588348e-001 -6.3114377e-001 -5.9908887e-002 -1.7098712e-001 -6.9235226e-002 -2.4670684e-001 -5.5267344e-002 -3.3263183e-001 -3.6048868e-001 -5.3707404e-001 -3.7810458e-001 -2.1946747e-002  2.3352141e-002 -3.5424654e-001 -5.6038955e-001  6.3730467e-002 -2.1698309e-001 -3.9256134e-001  2.6592470e-001 -6.8784228e-001 -4.5910469e-001  1.7097080e-001 -7.1686031e-001 -5.6862234e-001 -9.7432769e-001 -1.2193815e-001  5.4264706e-001  4.3037550e-001  2.5057311e-001 -1.9140859e-001  1.9341969e-001  6.7027959e-001 -6.1753726e-001  6.6146630e-001 -3.7011657e-001 -5.0168831e-001 -3.5622086e-001  2.0320755e-003  2.6611532e-001 -1.2981302e-002  2.9385640e-001 -2.3211082e-001  4.9228204e-001 -3.9891102e-001  6.0474838e-001
  9.6201314e-001 -1.3042450e-001  5.9802681e-001 -1.7387163e+000  4.4428563e-001 -7.9191012e-001  4.2047787e-001  5.9864400e-001  2.3821847e-001 -2.0212052e-001 -3.7891386e-001 -1.8261683e-001  2.0329322e-001  1.0533890e-001  8.4753769e-002  3.9920831e-001  3.7644783e-001  4.4922956e-002  6.8809840e-001  3.0247923e-001  8.2728680e-001 -4.4076354e-001  1.0112170e+000  1.0006176e+000  4.1821704e-001  2.8139006e-001 -1.7667899e-002  6.3508235e-001 -1.1935207e-001  5.7593251e-002 -6.0487623e-001  1.3011635e-001 -3.1669889e-002 -1.0069514e+000 -1.7529212e-001 -7.7554341e-001 -1.5171956e-001  1.3609246e-001  1.9707937e-001  3.6977848e-001 -3.8099138e-001  1.7381517e-002  5.6812670e-001  4.8576632e-001  1.2740310e-001 -6.3416789e-001 -5.0461040e-001  4.8928132e-001  6.1498105e-001  1.7031414e-001 -1.0316791e-001 -5.2578097e-001  6.9027844e-001 -1.1547493e-001  5.0122214e-001 -1.8431277e-001 -2.1954441e-001 -1.2045092e-002 -1.3523677e-001 -4.3982986e-001 -1.2601276e-002 -2.2647029e-001  1.0149752e+000  1.7124693e+000 -1.5721922e-001 -8.9339923e-001
  2.0254937e-001  1.4224248e-001  5.7759690e-001 -6.1221053e-001  5.0675152e-001 -2.3417233e-001  7.7739056e-001  1.2155115e-001  5.0277549e-001  3.9016262e-001 -3.8050789e-001  5.4326648e-001  6.4940321e-001  3.6583044e-001 -2.5837768e-001  2.1227654e-001  3.9083872e-001 -5.7325164e-001  6.0480852e-001  5.8330616e-001  1.5114311e-001  4.3656715e-001 -3.6353457e-001 -7.2456080e-001  3.0090965e-001 -1.6135626e-001  2.5904724e-001  1.9016044e-001  1.6396739e-001  7.0675491e-001  6.8314311e-002 -1.4882950e-001  4.0376412e-001 -6.2674099e-001  1.0078307e-002  3.2345175e-001 -5.1447397e-001 -3.1477799e-001 -3.4666475e-001 -1.4220127e-001 -3.7004513e-001  5.3670546e-001 -4.6998706e-001  5.9077242e-001 -6.6952170e-002 -7.7765463e-001  2.0926492e-001  5.8101965e-001  1.8644990e-001  8.8158873e-001  7.2303341e-002 -4.5294954e-001  2.7211966e-001 -2.4878320e-001 -9.7601816e-001  4.5417412e-001  8.5540373e-002 -9.9481127e-002 -3.9674973e-001 -3.0668461e-001 -8.6957206e-001 -2.6896063e-001 -1.7832754e-001  1.7104103e-001 -2.4072073e-001 -1.4293812e-001
  2.5200716e-001 -1.0323039e-001  3.3846360e-001  9.6255409e-001  1.0700203e-001  3.8450450e-001 -3.0762030e-001 -2.7668549e-001 -8.9707439e-002  2.6563327e-001 -4.7098191e-001  2.1403418e-001  2.6656325e-001  1.6717994e-001 -4.3239877e-001 -2.9888602e-001  1.4207942e-001  4.0018811e-001 -3.4793230e-001 -4.5183809e-002  6.0127891e-001 -1.5382108e-002 -3.9869024e-001 -8.3275458e-001 -4.2135755e-001 -1.2548132e-001  2.2114296e-001 -3.0705782e-001 -8.6860263e-001 -5.0318826e-002 -4.9142538e-001 -5.6201252e-001 -6.3413296e-001 -4.4840400e-001 -4.1726933e-001 -7.1412807e-001 -1.8204062e-001 -3.9320332e-001 -1.9725131e-001 -1.5969433e-001 -5.9381630e-001 -6.4688965e-001 -1.3568332e+000  3.3688893e-002 -4.2561835e-001 -7.4862000e-001  3.9387290e-002 -4.3670363e-001  2.9494078e-001 -2.7230073e-001 -4.9090159e-001 -6.4488612e-001  5.6773011e-002 -2.4733633e-002  3.9924523e-001 -1.3286041e-001 -1.7179011e-001  1.5358959e-001 -1.8525576e-001 -2.4327504e-001 -7.2012858e-001 -1.5461987e-001  2.8026167e-001 -4.4771794e-001 -4.4495621e-001 -1.2001548e-001
  3.1058779e-002 -4.8768841e-001 -4.9257641e-001 -3.7663917e-001 -1.2297633e-001  7.9599611e-002 -4.2530797e-001  1.2059329e-001 -3.3636905e-002  6.7001533e-001  5.0152205e-002  6.9906638e-001  5.1369083e-001  4.6539316e-002 -9.0570920e-002 -2.4411575e-001 -1.3715895e-001  4.7797790e-001  3.9376721e-001  4.4444162e-001  3.5923481e-001 -3.1963681e-001 -1.0672139e+000 -4.7891253e-001 -9.5059026e-002 -4.0430005e-001 -4.5078355e-002 -5.6187405e-001 -4.4270628e-001 -9.6068709e-001 -3.8711502e-001 -2.4957565e-001 -1.0999749e+000 -4.9254064e-001 -5.9203551e-001 -5.8983375e-001 -6.7015446e-001 -6.8324702e-001  1.5338193e-001  2.9746539e-001 -4.2241058e-001 -3.5145934e-001 -6.0393792e-001 -1.2579095e+000 -7.5715046e-002 -3.9246643e-002 -1.9999123e-002  3.3049406e-001  4.4537683e-001 -4.8137894e-001 -3.5159569e-001 -5.1423534e-001  1.4541626e-001 -3.6554417e-001  7.6565812e-001  4.1792463e-002 -4.2632008e-002 -1.4904912e-001 -2.6060537e-001 -3.3141845e-001  3.5750177e-001 -8.5650049e-001 -9.0196507e-001 -3.1922583e-001 -7.0161956e-001 -1.2096587e+000
  6.5723822e-002 -7.8107914e-001  7.1889372e-001 -1.5823499e-001 -3.2621818e-001 -5.0223188e-001  2.6112259e-001 -6.1857117e-001 -2.7875326e-002 -2.0726281e-001 -6.1118740e-001  4.1126446e-001  2.6240041e-001  3.5864855e-003 -2.1208208e-001 -2.1465765e-001 -6.3672892e-001 -5.2854155e-001  1.8077471e-001 -4.0204524e-001  5.2098135e-001 -5.3125512e-001 -7.3639114e-001 -1.0013764e+000 -3.4889709e-001 -1.0660605e-001  4.0854433e-002 -3.2007211e-003  3.5041319e-001 -1.3589263e-001 -3.7780516e-001 -1.6889533e-001 -7.1621019e-001 -1.7754520e-001 -3.8924104e-001 -5.0044440e-002  3.3480913e-001 -3.6251654e-001 -3.9363782e-001  1.3901868e-001 -3.6756801e-001 -2.4170328e-001 -2.6950660e-001  4.2782498e-001 -1.2936152e-001  1.8130447e-001 -3.2280756e-001  1.1341761e+000  9.1635011e-001 -4.4622079e-001  2.1309761e-001 -4.1005499e-001  3.4063904e-002 -4.9463198e-001  5.6936752e-001  2.0187550e-001 -1.6069412e-001 -1.5490123e-001 -6.8420829e-001 -1.4550413e-001 -4.6997544e-001 -1.0328234e+000 -7.0354065e-001  1.3592344e+000 -1.3975425e+000  8.9528675e-004
  4.2682783e-001  6.1666360e-001  4.6385503e-001 -1.0383687e+000  4.5761337e-001  6.1713023e-001  8.7656143e-001  1.0679923e-002 -5.9409020e-002  1.8370787e-001 -7.0407388e-002  3.5255641e-001 -1.1291774e-002  6.0118949e-001  3.4639510e-001 -1.8034282e-002 -1.9318153e-001 -4.8622273e-001  8.4976019e-001 -2.2805974e-001  1.1165476e-001 -2.5870102e-001 -1.0555439e-001  3.8702398e-001  1.0395795e-001 -4.4371927e-001 -3.0814615e-002 -6.4659963e-001 -3.3911178e-001 -3.6012875e-001 -6.4981320e-002  1.1240553e-001  1.7556344e-001 -3.2261158e-001 -2.2198811e-001 -5.1880609e-001 -2.5843803e-001 -2.4385969e-001 -1.0676793e+000 -7.8472376e-002  2.3178859e-001 -1.1741520e-001  5.4114264e-001 -4.6661768e-001  1.9199534e-001  1.7026172e+000 -1.0121699e-001  1.4097244e+000 -2.8446760e-001 -2.3538561e-001  3.1285523e-001 -5.2183877e-002  9.4929258e-002 -5.2785371e-002  1.1545182e-002 -1.7045499e-001 -3.7641293e-001  3.7420605e-001 -5.9693246e-001  5.5587352e-001 -3.2376871e-001 -4.4599818e-001 -1.5118414e+000  3.2650998e-001  7.3217476e-001 -4.8819231e-001
 -1.4043668e+000 -7.8217829e-002 -1.3097036e+000 -4.6395019e-001  4.0674596e-001 -2.0312541e-001  5.8406856e-001 -6.8503161e-003  2.7503415e-001  5.6391583e-001  3.3970603e-002 -4.4447885e-001  3.6121057e-001 -3.1745507e-001  5.7465390e-001  3.8157856e-001 -1.5534156e-002 -6.7228623e-001 -2.5419866e-001 -1.6442190e-001  1.4194945e-001 -2.0529141e-001 -2.8738009e-001  7.3048781e-001  4.1352383e-001  1.0530047e-001 -1.0189486e+000 -6.8615449e-001 -6.3546324e-001  2.1120233e-002 -6.3649276e-001 -1.3456291e-001 -5.7110583e-001 -7.3927829e-002 -1.5492196e-001 -5.9625711e-001  3.9783820e-001 -5.9398986e-001 -1.1572389e+000 -1.0368554e+000 -4.4946233e-001  1.8999462e-001 -5.6449622e-001  3.2424609e-001 -1.9696068e-002  1.7075074e-001 -6.0213267e-001  2.1558174e-002 -9.0546746e-001 -7.0210039e-001  5.0571303e-001  4.8442174e-001 -3.3865729e-002  4.4715543e-001  1.0636206e-001 -9.0938467e-002  1.8565957e-001  7.9891593e-001 -9.8261153e-002 -4.4775890e-002 -4.1520050e-001 -2.6299535e-001  1.6110600e-002 -2.7907379e-001 -2.3420862e-001  4.3381003e-001
 -5.4052915e-001  3.9018343e-001  1.1844635e-002 -6.3096648e-001 -1.0950526e-001  5.5851609e-001 -7.3822524e-002  4.5901181e-001  7.6839898e-001  2.1716621e-001  8.4506138e-001  1.1687293e-001  6.0958708e-001  1.5498959e-001  1.1331194e+000  3.6083240e-001  3.3715430e-001  1.4892820e-001  3.7642864e-001  7.3834372e-001  4.0355042e-001 -5.5247949e-002  3.9997410e-001  6.9769672e-001 -3.4025028e-002  2.5119348e-001 -9.0668147e-001 -1.6437919e+000 -1.3398103e+000 -4.3728631e-002 -7.6839130e-001 -3.2972908e-001  4.9463218e-001  6.1386079e-001 -5.4043346e-001 -8.7660132e-001  4.4227964e-001 -1.4599841e+000 -1.6588174e+000 -1.0585262e+000  4.3513529e-001  3.7167450e-001  3.4033019e-001  1.2655804e-001  4.5618575e-001  6.8576142e-001  5.2140408e-001  4.6115320e-001 -4.6996211e-003  6.0290407e-001  4.0656915e-001  1.2849239e+000 -1.8898755e-001 -2.0799276e-003  3.3783527e-001  6.3301417e-001  3.1546172e-001  4.9960133e-001  5.5449710e-001 -6.3365552e-001 -6.2971534e-001  5.1345903e-002 -4.3100285e-002  9.7725414e-002 -8.8220059e-002  1.2576103e+000
  4.5451235e-001  6.0029340e-001 -1.2657235e+000 -4.3624530e-001  4.5284682e-001  3.7642616e-001 -5.6373479e-001  8.4093010e-001  1.3949719e+000  5.2348763e-001  1.1401771e+000  2.4751465e-002  7.0275467e-001  1.6976966e-001  1.3068923e+000  5.1753465e-001  8.4438766e-001  3.4875409e-001  3.8110875e-001  1.6154568e+000  5.2011121e-001  7.3807155e-001  1.4301844e+000  1.4935790e-002  6.0883359e-001  6.7471892e-001 -6.1679507e-001 -1.3975742e+000 -1.0271041e+000 -1.1341142e-001 -3.4253081e-003  8.8898800e-001  8.6256549e-001  5.2889577e-001  7.2931998e-001  6.9825228e-002 -1.4626286e-001 -7.2957737e-001 -1.1306844e+000 -1.1932157e+000  2.9199990e-001  7.0980216e-001  1.1162832e-001  1.7705179e+000  7.7650250e-001 -7.9213651e-001  8.9301524e-001 -4.4673425e-001 -3.8403611e-001  7.0799649e-001  1.2313803e+000  1.7118065e+000 -3.8324356e-001  7.5189946e-001 -3.5302485e-001  9.7878904e-001  4.3094901e-001  5.0819776e-001  1.0079982e+000 -7.5695642e-001 -3.6107172e-002  1.5498128e-001  9.3415630e-001  4.1861910e-001  5.0457055e-001  1.5051475e+000
 -8.9502178e-001 -5.1903444e-001 -7.6106810e-001 -1.9758750e-001 -3.4061225e-002  2.2534497e-001 -1.0598655e+000  6.0761805e-001  6.0930274e-001  6.1476433e-002  6.0789059e-001 -1.1405831e-001  2.4277355e-001 -1.2884136e-001  9.5999196e-001  2.4065584e-001 -1.1103409e-002  3.2234082e-001  3.7510519e-001  7.4978259e-001 -1.1402302e+000  2.0174691e-001  4.2505390e-002 -7.3980083e-001 -6.0388873e-002 -4.7470725e-001 -9.8465683e-001 -1.0834101e+000 -1.1481086e+000  3.4614475e-001  3.4406713e-001  7.4389805e-001  3.0729891e-001  4.2209962e-001  3.3748918e-001 -4.2180864e-002 -3.6825862e-001 -8.9937372e-001 -1.0067080e+000 -9.7621726e-001  6.8696064e-002 -1.0062741e-001 -1.0932843e+000  2.0004486e-001 -2.6215365e-001 -5.2849865e-001  1.2041593e+000 -3.2434697e-001 -1.9748707e-001  5.4530081e-001  3.5520212e-001  1.1484056e+000 -4.2865333e-001  2.1919327e-001 -7.6816346e-001  2.1334975e-001 -6.0068523e-002  3.1398298e-003  7.3714665e-001 -8.6764925e-001  1.7782136e-001  5.1237369e-002 -1.4902088e+000 -7.9787692e-001  7.9396402e-001 -5.9914267e-001
 -7.1561452e-002  5.2652414e-003  9.2527017e-001 -4.9342687e-002  6.1062259e-002 -4.8897309e-001 -5.7936465e-001  1.1683699e+000  3.2989488e-001 -3.8568657e-001  1.0175193e+000  1.1526496e-001  2.4955321e-002 -7.8376856e-002  8.0000658e-001  7.3196425e-001  4.3904883e-001  5.7066159e-001 -2.4104390e-001  2.4064756e-001  1.3897925e-001  3.1816708e-001 -3.0526247e-001  1.1589876e-001 -4.5094532e-002  5.3419742e-001 -1.4168289e+000 -2.0425087e+000 -1.3299855e+000  1.2441967e+000 -6.1246002e-001  1.9222950e-001 -1.7124410e-001 -1.4877919e-001  1.7700929e-001 -7.9492714e-001  6.8382787e-001 -1.0598168e+000 -1.4445556e+000 -1.8579635e+000  4.8613871e-001 -3.1512231e-001  5.0812257e-001 -2.5264825e-001  2.6704843e-002 -1.4913591e+000  3.9825601e-001 -6.2637027e-001 -7.3325877e-001  9.6805650e-001  2.2505390e-001  2.2628395e-001  1.7052657e-001 -3.6397061e-001 -3.4985566e-001  3.8678215e-001 -5.3574436e-001  5.2067681e-001  1.0207835e+000 -2.4092471e-001  5.7010747e-001  3.5760425e-001  4.4419793e-001  6.3479446e-001 -5.1792004e-001 -4.9228351e-001
 -3.0562534e-002 -4.3395274e-001  9.4079044e-001  1.4515310e-001  5.0873942e-001  1.8290473e+000  2.9323926e-002  6.7154454e-001  2.5016035e-001 -1.6901580e-001  1.1320122e+000 -1.0751337e-002 -2.0802012e-001  3.6463468e-001  3.9655707e-001  7.0136466e-001  3.1362722e-001  1.3411950e+000  8.2437930e-001  5.7734213e-002  2.3353061e-001  3.6972027e-001  9.1765901e-001  6.1466417e-001 -1.6570234e-001  1.9575439e-001 -1.7093983e-001 -3.3083101e-001 -7.4103742e-001  1.2464826e-001  4.5146809e-002 -4.0761263e-001  4.1847925e-001  7.0622810e-001 -5.7239956e-001 -6.1774633e-002  6.0031236e-001 -3.4696076e-001 -2.7176897e-001 -7.2971846e-001  4.3487095e-001 -5.9701498e-001  1.4712567e-001  5.8097176e-001  1.7093141e-001 -6.6067046e-001  3.9134916e-002  3.4252596e-002  4.1886526e-001  1.6921765e-001  2.9409321e-001  3.2749248e-001  2.1889018e-002 -6.3826027e-001 -1.9376607e-001  4.7847725e-001 -5.7935422e-001  3.2578505e-001  5.2466548e-001  5.1711891e-001  1.1463852e+000  7.0429764e-001  6.6113081e-001 -4.8998581e-001  2.1456489e-001  3.7216674e-002
  2.5851157e-001  1.6119261e-001  7.3841798e-001  2.9070859e-001  3.1883912e-001 -3.9853262e-001  1.1735572e+000  2.2697849e-001  1.2494455e-001  4.4134257e-001  1.2518651e+000  1.9983173e-001  1.6186849e-001  3.7888922e-001  2.4809601e-001  5.5115709e-001  3.6243094e-001  1.0336234e+000  1.4134090e+000  4.1758004e-001  9.5263660e-001  3.0700402e-001  1.3486261e+000  5.7855944e-001 -1.9791110e-001  3.2865520e-001  2.5284581e-001  3.8904391e-001  4.1603855e-001  7.7906511e-001 -1.8253531e-001 -4.1609118e-002  2.1977972e-001 -3.3327896e-001 -5.9876703e-002  3.3964130e-002  6.9638081e-001  7.4469237e-001  5.9611941e-001  7.2571807e-001  2.4176635e-001 -1.9941733e-001  4.6900072e-001 -2.2023456e-001  5.7984637e-001  5.9671271e-001  2.8588475e-001 -5.3790791e-001 -6.3969465e-001 -3.3715358e-002  1.0180772e-001  3.1247278e-001 -5.7959016e-002 -1.5692835e-003 -5.7255071e-001 -1.7385540e-001 -2.5550699e-001 -3.8328224e-001  4.9717058e-001  1.0179526e+000 -2.3828015e-001  7.9690000e-001  5.3460341e-001 -7.3289646e-001  2.6041877e-001 -3.1787809e-001
 -3.3934013e-001 -3.3087682e-001  2.5107576e-001 -5.6091556e-003 -4.2803872e-001 -9.3287755e-001  2.6358335e-001 -4.0969195e-001 -3.8256654e-001 -7.8337952e-002 -6.5712951e-001  6.9813869e-001 -2.5205172e-001  2.7373626e-001 -3.8616853e-001 -4.1569141e-001 -5.0003051e-001 -5.7348357e-001  9.2453492e-001 -5.9936943e-001 -3.7696244e-002 -4.6496195e-001 -6.9569371e-001 -5.3559008e-001 -4.7101349e-001 -2.5461550e-001 -1.0157559e+000  3.1214151e-001  1.5635247e-001 -1.0923679e-001 -8.7017354e-001 -1.3429460e+000  1.5156265e-001  6.4359093e-001 -1.1698242e+000  2.0352806e-001  4.5575015e-001 -4.1283038e-001  2.7103192e-002 -5.3945630e-001 -7.6387228e-001 -2.7214871e-001  8.8715937e-002 -8.0303759e-001 -1.8320761e-001  1.3405773e+000 -1.3094041e-002  3.6409295e-002  1.8733938e-001 -1.7146804e-001 -5.6439914e-001 -3.7860702e-001 -8.4965340e-001 -1.0444641e-001 -4.6747785e-001 -5.2079027e-001 -2.8005773e-001 -5.2906363e-001 -3.5472243e-001 -4.3287120e-002 -1.7996596e+000  1.2011478e-001 -4.8848888e-001 -6.6946093e-001 -4.6074866e-001  6.5187328e-001
  1.6210295e+000 -7.1398178e-001 -5.4089199e-001 -8.0679589e-001 -1.1845462e-001 -5.1989169e-001 -1.2899147e-001 -2.8746747e-001  1.1104820e-001 -8.2697186e-001 -4.7123981e-001 -1.3231965e-001 -1.0194597e+000 -4.2325840e-001 -1.0679921e+000 -5.7693357e-001 -7.8872462e-001 -8.4998688e-001 -3.2441065e-001 -1.2359019e+000 -4.1682243e-001 -6.7753651e-002 -4.9514430e-001 -4.9345002e-001 -5.3207548e-001  5.4745373e-002 -4.3649757e-001 -4.0108585e-001 -6.4240677e-001 -6.0486705e-001 -1.3719318e+000 -1.3133358e+000 -1.1070515e+000 -5.3473755e-001 -8.5243278e-001 -1.0461767e+000 -7.4326053e-001 -3.8033271e-001  5.0835051e-003 -1.9194634e-002 -7.4362325e-002 -2.4116799e-001 -2.2907977e-001 -3.3682591e-001  1.3890086e-001  8.6855472e-001 -1.7842074e-001 -9.5880192e-001  1.2161126e-001 -7.2384641e-001 -3.1876561e-001 -6.5920748e-001 -6.2525980e-001 -9.5732421e-001 -8.5425924e-001 -6.9958480e-001 -5.9631409e-001 -6.4058470e-001 -4.5990874e-001  3.9293003e-002 -6.7406471e-001  2.1032422e-001 -9.4557737e-001 -1.7534185e-001 -4.1533134e-002 -6.5925885e-001
  4.8086886e-001 -8.0086234e-001  9.9845273e-002 -3.8503607e-001 -1.5072495e-001 -2.2998356e-001  2.9294718e-003 -3.5586163e-001 -6.9570234e-001 -4.5297686e-001 -8.1478673e-001  7.1769396e-001 -2.4980317e-002  3.0278649e-001 -4.4054529e-001 -3.3433604e-001 -4.7886012e-001 -3.8843145e-001  4.4544004e-001 -2.6896273e-001 -1.6712719e-001 -3.4682514e-001 -1.7123286e+000 -4.1343805e-001 -7.7630075e-001 -3.3892448e-001 -4.0011393e-001 -1.1590872e-001  2.2122262e-001  5.1943852e-001 -1.0678296e+000 -6.0187615e-001 -7.4284152e-001 -9.2056203e-002 -6.7102479e-002 -1.6959865e-001  8.0094734e-002  9.8259858e-002 -3.7092609e-001  8.0854518e-002  2.0469050e-001  1.1174962e-001  6.0684993e-001 -3.3690657e-001  5.1491875e-001  5.6628120e-001  3.9850751e-002  9.0585295e-001  4.9044803e-001 -1.3065383e-001 -2.7876818e-001 -2.9642340e-001 -1.7400914e-001  2.8173483e-001 -4.0219060e-001 -1.7909487e-001 -3.3685908e-001 -1.1240221e-001 -1.4300271e-001  8.4092183e-001 -1.4372147e-001  9.6623770e-003 -2.4356139e-001  1.9599328e-001 -3.4096174e-001  1.8203472e-001
 -7.0571719e-002 -6.9165702e-001 -2.3770690e-001  1.0714733e+000 -1.9039481e-001  1.6414486e+000  9.3050863e-001 -5.1356606e-001 -6.3057690e-001 -3.4355452e-001 -7.9456921e-001 -1.7855472e-001 -5.2783717e-001  3.5895688e-001 -2.9249312e-001 -6.2712174e-002 -3.0225464e-001  2.0714665e-001 -4.5459177e-001 -1.9909994e-001 -3.1004753e-001 -8.0834183e-001 -1.1440796e+000 -1.1129119e+000 -1.0886664e-001 -3.5684148e-001  6.5997386e-001  1.1119414e+000  1.5789780e+000  4.4558156e-002  1.6263381e-001 -4.5452032e-001 -8.3648103e-001  7.6781811e-002 -9.4791968e-002  5.8674088e-001  4.8705709e-001  1.3056035e+000  9.6177141e-001  5.9577185e-001 -1.1584083e-001  2.9241488e-001 -1.4409782e+000 -1.9996161e-001 -1.2760435e-001 -3.9981060e-001 -4.2542054e-001  7.1077398e-002  8.4002864e-002 -2.3795122e-001 -6.8041722e-002 -1.5371463e-001  1.0890563e-001 -5.2923580e-001 -2.3078943e-001 -2.6528667e-001 -4.7311455e-002 -5.5256060e-001 -5.0006442e-001  1.0737135e+000  8.9962142e-001 -2.6759530e-001  1.1201604e+000  1.2773430e-001  6.1716637e-001  1.7791855e-001
 -1.7803103e+000 -5.6250372e-002 -5.1446511e-002  3.7831913e-001  2.4835168e-001  3.7944042e-001  6.1704777e-002 -7.2853522e-001 -5.5154231e-001 -3.3097136e-001 -6.5361325e-001  7.3077019e-002 -2.1548168e-001 -1.9281269e-002 -1.9872275e-001 -3.0556949e-001 -7.4869207e-001 -4.0467792e-001 -2.5784153e-001 -1.8596587e-001 -8.4056677e-001 -7.8749503e-001 -1.4742634e+000 -1.2305974e+000 -4.4630431e-001 -1.8355999e-001  5.7228834e-001  4.2335685e-001  7.8305856e-001 -3.9953088e-001 -2.2878730e-001 -4.5542684e-001 -5.8549033e-001 -7.4876930e-001 -7.7612539e-001 -8.0547536e-003  5.8045805e-001  1.2015100e+000  4.4563006e-001  1.1147415e+000 -4.5957141e-001 -2.2797830e-001 -6.5527640e-001 -1.3090803e+000 -5.1909257e-001  5.4870196e-001  1.5764706e-001  5.9765638e-001 -3.5619989e-001 -6.2287084e-001 -1.8787803e-001 -1.8369012e-001  2.4926211e-001 -5.7916057e-001  3.2456332e-001 -5.9413413e-001 -2.4978263e-001 -1.6634353e-001 -6.1694900e-001  9.3235408e-001  3.8724460e-002  7.8036943e-002 -2.9811239e-001 -2.7727023e-001 -7.5029732e-001 -1.1602372e+000
 -2.9185169e-001 -5.0973949e-001  1.0776848e+000  1.0934465e+000  8.1890538e-002  4.8189348e-002  8.0060102e-001 -6.0569575e-001 -6.9562226e-002 -2.9347107e-001 -3.3967321e-001  5.9134293e-002  2.3984953e-001 -4.8397850e-001 -4.5539956e-001 -3.2482003e-001 -3.7603111e-001  1.8346061e-002 -1.9878373e-001 -2.9243601e-001 -5.3859439e-001 -2.5511691e-001 -8.8203443e-001 -4.1315602e-001 -5.9635607e-002 -6.5296759e-005  4.8639944e-002 -2.0969355e-001  4.7520172e-001 -4.5866537e-001 -4.2332796e-001 -7.7650686e-002 -2.4008187e-001 -3.6363798e-001 -1.4664695e-001 -2.5078022e-001  5.5365166e-001  1.1743975e+000  3.3889725e-001  5.0026107e-001  1.3849331e-001  1.4255366e-001 -3.5976537e-001 -2.3377026e-001  2.2491867e-001  4.1876394e-001  3.0173942e-001 -8.8043008e-002 -6.1001959e-001 -6.1691524e-001 -2.4590027e-001  1.7578156e-001 -1.6502114e-001 -4.1833143e-001 -3.9104016e-003 -4.8445963e-001 -1.5486099e-001 -9.8415192e-002 -2.1582345e-001  1.2344352e+000 -2.8626928e-001  2.9307263e-001  3.2267811e-001  8.3380688e-002 -3.4710805e-001 -3.0247426e-001
 -9.3572378e-001 -8.0461880e-001 -2.6094790e-001  5.6056639e-001  5.7962404e-002 -6.2064466e-001  2.7833924e-002 -4.1655751e-001 -2.2381117e-001 -7.5708629e-001 -8.2137326e-001 -1.0325570e-001 -6.3527179e-001 -5.7613635e-001 -4.6668439e-001 -8.5728814e-001 -9.4781075e-001 -4.4943701e-001  2.2192372e-002 -7.1062984e-002 -6.4130693e-001 -5.8042238e-001 -1.2226059e+000 -8.4261157e-001 -7.6356953e-001 -7.9830180e-001 -2.9138754e-002  5.6025071e-001  1.5005940e-001 -7.1003712e-001 -1.0737318e+000 -1.2426193e+000 -1.1832995e+000 -7.5861929e-001 -1.6844622e+000 -1.3651908e+000 -5.6541392e-001  1.5286510e-001  5.1805137e-001  9.6814875e-002 -4.9878850e-001 -9.8564575e-001 -1.3484089e+000 -1.1146195e+000 -9.5295536e-001  5.2834718e-002 -2.6296482e-001  4.1184933e-001  2.0214895e-001 -4.4925056e-001 -5.2237277e-001 -1.5641526e-001 -1.0868220e-001 -5.5717019e-001  8.2031101e-001 -3.6025294e-001 -6.6689142e-001  2.5318395e-002 -7.1330946e-001  1.6903398e-001  2.8829865e-001 -6.5134007e-002 -9.5560136e-001 -8.6380209e-001  8.5489245e-002 -7.1683312e-001
  5.2413820e-001 -2.8096793e-001 -6.1698726e-001  2.9714333e-001  6.2252864e-001 -3.2970306e-001 -3.5400496e-002 -3.8220776e-001 -4.3220643e-001 -5.2360752e-001 -2.5357548e-001 -7.3301707e-001 -6.7719012e-001 -4.6110314e-001 -5.6552229e-001 -3.9647295e-001 -1.4691156e-001 -1.6565988e-001  1.9738602e-001 -3.3379391e-001 -4.7035455e-001 -5.4022163e-001  1.9007499e-001 -2.3601665e-001 -3.1045990e-001 -1.7944484e-001 -2.5071259e-001 -5.3942390e-001 -4.2196250e-001 -9.5616235e-001 -1.3891061e+000 -1.3480942e+000 -1.0845774e+000 -2.9520541e-001 -1.0809577e+000 -6.1903501e-001 -6.7863337e-001 -5.8898390e-002 -9.4321743e-002 -1.4036370e-001  2.9784339e-001 -4.6063577e-001 -5.6250795e-001 -1.4407616e-001 -7.6005656e-001  5.6391847e-001 -1.0225068e+000 -6.8050135e-002 -8.0394890e-001 -6.8812153e-001 -6.2721030e-001 -1.1968870e+000  2.7514639e-001 -5.2792504e-001 -1.0158152e-001 -3.5765269e-001 -5.1590389e-001 -5.2457079e-001 -9.8173716e-001 -2.5339583e-001 -2.6915612e-001 -3.7245839e-001  3.5921405e-001 -6.4027366e-002 -8.4422888e-003 -2.0393668e-001
 -2.7554205e-001 -2.7534023e-001  5.6718611e-001  9.5035521e-001 -3.0580975e-001 -1.2465231e+000 -3.0066979e-001 -9.1986449e-002  9.7991297e-002  3.7350549e-001 -1.7656283e-001 -7.4912042e-001  9.7927251e-003 -4.9121799e-001 -3.1723280e-001 -3.1258618e-001 -1.3240756e-001 -1.4587389e-001  2.8789236e-001  6.6817645e-001  4.2436136e-001  4.4130591e-001 -3.5203927e-001 -8.0872374e-001 -2.3343171e-001 -5.4624547e-001  9.3032903e-002  3.7332661e-001  4.8640695e-001 -6.4360977e-001 -3.9967017e-001 -4.1228231e-001  1.9273133e-001 -6.6425174e-002 -2.9854835e-001 -9.9639800e-001 -4.2276212e-001 -2.9738780e-002  5.6611893e-002 -5.8431465e-001 -1.2926342e-001 -2.0248106e-001 -2.5769249e-001 -3.6809290e-001  4.5935921e-002  7.4422116e-001 -1.5558825e-002  6.6775027e-001 -1.8834693e-001 -2.8908397e-001 -2.4764095e-001 -7.6091779e-001 -4.4059138e-001  1.4187492e-001 -8.1922818e-001 -2.6878966e-001 -1.6524711e-001  1.3626742e-001 -3.2562002e-001 -1.7531407e-002 -1.0058181e+000 -8.2217458e-002 -7.3664583e-001  6.2997008e-001 -2.7914582e-001 -1.9869335e-001
  5.1672155e-001  2.4619378e-001  3.8075909e-001 -2.2749162e-001 -5.6682320e-001 -6.9483239e-001  2.4616615e-001  5.6136280e-001  6.9677158e-001  3.4832920e-001  3.9683749e-001  3.1880778e-001 -4.3055078e-001 -3.1622088e-001 -1.2939373e-001 -2.4128432e-001  4.4763348e-001 -8.5093936e-001 -2.4781747e-002  2.4025246e-001  3.2215142e-001  4.6145452e-001  1.1126851e+000 -6.6454593e-001  8.3845664e-002 -2.8005408e-001 -4.2312559e-001 -7.5044407e-001 -2.8087714e-001 -3.7455288e-001 -2.2935769e-001  2.9353633e-001  4.7047854e-002  5.5691877e-002  9.0761491e-002 -1.7172180e-001  1.9032389e-001 -3.3669778e-001 -1.4633716e+000 -7.1991999e-001 -3.4108541e-001  7.0942202e-002 -9.0796239e-001  9.6603049e-002  1.0175462e-002 -4.1284576e-001  2.0503394e-001 -1.2842934e+000 -3.1076467e-001  7.8575457e-002 -1.0106705e-001  2.1430796e-001 -2.9363022e-001 -2.5754739e-001  1.3513181e-001 -2.9358490e-001  1.3815641e-001 -6.4178508e-001  5.1077365e-001 -1.5580867e-001 -9.4494805e-001  5.3521622e-004 -7.0063688e-002 -2.7648382e-002 -4.2239214e-001  2.1439891e-001
  4.5833831e-001 -9.2267946e-001 -5.0431075e-001  9.0853790e-001 -5.2125910e-001 -6.7398968e-001 -1.0955394e-001  4.9897864e-001  7.7317022e-003  6.4456246e-001  7.2186024e-001 -7.2853702e-002 -1.3697071e-001 -2.7119986e-001 -1.0541245e-001  1.6762421e-001 -2.8946612e-001 -6.2263054e-001  4.3072877e-001  3.4007424e-001  1.4774935e-001  1.7398880e-001 -3.9573949e-001 -9.3170894e-003 -2.0893064e-002 -4.1671849e-001 -8.6557159e-001 -7.4735339e-001 -5.0368759e-001  5.9194659e-001  2.1245282e-001  3.3941839e-001 -2.4561015e-001 -6.2961511e-002 -9.6394609e-002  2.6527441e-001 -1.2242061e-001 -3.8635423e-001 -6.8195272e-001 -5.0318653e-001  8.5496258e-002  1.4351570e-002  8.4215603e-002 -6.9082341e-001 -5.9066711e-002  2.7133292e-001  2.8231978e-001 -1.6166610e-001 -3.0375167e-001 -4.5445451e-001 -1.1901966e-001  2.1280157e-001 -2.0155177e-001  1.5878243e-001  3.0951729e-001  1.2163991e-001 -4.4988455e-002  2.7649001e-001  2.2811550e-001 -2.2888489e-001 -9.0155766e-002  4.0503964e-002 -2.1166340e-001 -2.7284216e-001 -4.4692437e-001 -4.2330943e-001
  4.0363063e-001 -2.4606302e-002  1.3297748e+000  5.0970622e-001  3.6846646e-002 -1.3928563e-002  4.2132686e-001  1.1616711e+000  2.1562844e-001  2.1433679e-001 -9.4632009e-002  5.0115092e-002 -3.4178306e-002  1.5176184e-001 -8.4677459e-002 -5.7037005e-002 -1.3025385e-001  7.6118524e-002 -1.2966417e-001 -1.8714615e-001 -1.0548368e+000 -6.8099348e-001  5.3792789e-001  4.4185397e-001 -8.5535988e-002 -4.4666378e-001 -4.0512197e-002 -7.8057001e-002 -2.0782736e-001 -8.4487752e-001 -5.8973683e-001 -3.0596422e-001 -2.0198247e-001  4.2170910e-001 -1.8190632e-001  1.2984826e-001 -4.0810743e-001 -3.5241012e-001 -5.0793458e-001  1.2835767e-001 -8.7669001e-001  6.1259679e-003  6.5432074e-001  9.7112474e-001 -1.9818552e-001  4.4404433e-002 -5.9887041e-001  2.0595531e-001  9.0695414e-001 -3.2977218e-001  1.3623944e-001 -4.2890405e-003 -2.0091994e-001 -1.2066227e-001  1.2304864e-001 -7.1193458e-002 -3.0403649e-001 -2.9338862e-001  2.3691115e-001 -4.0736533e-001 -1.1783657e+000 -2.5055844e-001 -8.1577568e-001 -2.8363773e-001  4.5957301e-001  9.5840869e-001
  7.3510249e-001 -3.8704819e-001 -4.1066513e-002 -3.2673722e-001 -4.6856907e-001 -3.7068919e-002 -3.4991782e-001  2.9819402e-001  6.0255134e-002 -1.9915313e-001  4.1992169e-001  1.1924798e+000  7.4586518e-002  1.4424928e-002 -7.0184166e-001 -4.1304654e-002  3.1915286e-001 -4.9701972e-002  3.9082431e-002 -2.3196068e-001  2.5857541e-001  8.9187688e-002  8.4173949e-001  8.9307765e-001  1.9624711e-002  1.7433044e-001 -4.5937163e-001 -3.7902687e-001  1.0115888e-001  4.9027475e-002 -1.0601926e-002 -1.0819525e-001  4.5152866e-001 -3.8757741e-001  4.9088107e-001  2.8442601e-001 -5.6024353e-001 -2.4953101e-001 -8.4604197e-001 -6.2550410e-001  1.4851093e-001  3.3548509e-001  3.1254350e-002  2.4604154e-001  4.4165767e-001  4.9648882e-001  9.5655951e-004 -5.2601998e-001  5.8208377e-001  7.1085166e-002 -3.0725005e-001 -5.7042268e-001 -4.1371467e-001  1.4192541e-002  4.2781554e-001  1.0379258e-001 -7.4216247e-002  4.6216397e-003  6.2065158e-001 -5.0281620e-001 -1.0734148e+000 -6.7231176e-001  1.0316238e+000  6.8019295e-001 -9.2074005e-001 -4.3674418e-001
  3.5419685e-001 -1.5889170e-001  2.0853861e-002 -7.0230545e-001 -5.3360033e-001 -1.3755207e+000 -4.3667125e-001  1.9649805e-001 -9.1601597e-001 -3.9302617e-002  8.2179797e-002 -1.6078762e-001 -3.1707156e-001 -5.9871170e-001 -2.2720295e-001 -3.0711180e-001 -3.2361457e-001 -1.1361844e-001 -5.3085059e-002 -1.1559833e+000  1.5813163e-001 -8.5700670e-001 -4.3924161e-001  3.4874475e-001 -3.0110235e-001 -5.2916403e-001 -3.4532754e-001  4.7605150e-002  5.4009585e-001 -5.8791843e-001 -5.2458388e-001 -2.3400151e-001 -1.2927208e+000 -4.9845933e-001 -4.0117463e-002 -2.9818516e-002 -7.0517923e-004  2.8282843e-001 -6.1426276e-001 -2.7134850e-001 -4.6765948e-001 -1.2715744e-001  3.5543718e-001 -5.7703463e-001 -5.5126056e-001 -3.8650884e-001 -6.6837809e-001  2.6818032e-001  2.6656983e-001 -6.4210841e-001 -4.5259493e-001 -5.1461764e-001 -2.9687921e-001 -7.8708495e-002  1.1857481e-001 -3.6754388e-001 -3.4259417e-001 -5.5973654e-001 -5.8019658e-001 -7.0126232e-001 -9.4194429e-001 -2.8313974e-001 -2.6387297e-001  1.0565865e+000  1.2171419e+000  1.6324555e-001
 -8.3519989e-001 -6.6741416e-001  2.2701879e-001 -1.0454132e+000 -1.3081262e-001 -1.7697815e-001 -5.5560966e-001 -3.2307526e-001 -5.2169888e-001 -2.3422969e-001 -6.7343887e-001 -4.1927518e-001 -7.6968708e-002  1.6375000e-001 -1.0215787e+000 -4.2410595e-001  6.9998777e-002 -2.7586641e-001 -4.4791716e-001 -6.6302325e-001 -7.6186393e-001 -4.7622264e-001 -3.2461327e-001 -5.9751768e-001 -1.2487763e-001 -1.8966477e-001 -5.8594884e-001 -1.2807697e+000 -6.5753526e-001  2.0328518e-001 -2.0866279e-001 -2.4726056e-001 -4.4370694e-002 -2.0647865e-001  5.1724261e-001  2.8517018e-001 -5.5006237e-001  5.6328605e-001 -4.4548385e-001 -8.6554738e-001 -2.3001966e-001 -5.4849058e-003  7.0661091e-001 -4.1521641e-001 -5.3856123e-001 -3.0989085e-001 -3.4666801e-001  4.1166175e-001  2.7270776e-001 -6.2290797e-001 -1.1259086e+000 -1.1779344e+000 -2.3994410e-001 -2.6992749e-001  1.4812688e-001 -1.9310812e-001  1.3861759e-001 -6.5124113e-001 -3.6071963e-001 -4.4425853e-001 -9.0064801e-001 -2.8474686e-001 -1.1220478e+000 -4.1988207e-001 -7.1565844e-001 -9.3785145e-002
  9.0466833e-001  9.3961612e-001  1.0216772e+000 -1.4287123e+000 -1.1476320e-001  8.8246871e-001 -6.7082712e-002 -5.2553398e-001 -5.0966774e-001  9.2967251e-002 -1.6251058e-001  6.8944102e-001 -2.3840186e-001  3.6215459e-001  6.7119816e-002 -9.4345090e-002 -1.1673620e-002 -3.7255573e-001  1.3395465e-001 -6.0777890e-001 -1.7890938e-001 -3.1230462e-001 -6.3188360e-001 -3.3618898e-001 -7.2688873e-002 -8.2295048e-001 -3.6461047e-001  7.0445219e-002  2.7251985e-001 -5.4148834e-001 -2.4630991e-001 -2.7952895e-001 -1.4761652e+000 -7.9876198e-001  1.0875173e-001 -1.5188189e-001 -1.6741813e-001  8.9363721e-001  4.9121942e-001 -3.7652222e-002 -4.5996351e-001  1.5525035e-001  3.5890472e-002 -5.0999891e-001 -2.7569998e-001  9.0045342e-001 -2.8980116e-001  8.0428913e-001  2.5333303e-001 -4.3743574e-002 -6.2691630e-001 -7.4660338e-001  6.8980507e-002 -2.9358798e-001  4.9680302e-001 -1.9907917e-001  1.0932135e-001 -2.8884692e-001 -6.0470239e-001  2.1637545e-001 -3.7647577e-001  2.1862681e-001 -1.4222295e+000  7.1608006e-001  9.3422013e-001 -3.5770241e-001
 -6.0330520e-001  8.3005902e-002  3.1962325e-001 -1.1603298e-002  4.1768010e-001  1.3886548e-001  1.1113394e-001  5.5992305e-002  6.1522175e-002 -8.6499656e-001 -5.9628083e-001  2.7952618e-001  1.3579917e-001  7.4707570e-001  2.7694532e-001 -4.0954154e-001 -9.0673966e-001 -1.0274829e-001  9.3396839e-002 -8.8142764e-001 -2.8357660e-001  1.9385423e-002 -1.2374333e+000 -9.7329633e-001 -2.7831131e-001 -4.1818846e-001  1.6324642e-002 -1.1079946e-001 -2.9424311e-001  4.7394754e-003 -4.0659530e-001 -9.0820043e-001 -1.1098581e+000 -9.9241392e-001 -6.2675761e-001 -5.5405663e-002 -6.9470490e-001  8.0160869e-002  2.4870549e-001  4.0129806e-001 -2.1000737e-001 -8.1509709e-002 -7.6738104e-001 -1.1643626e+000  4.9543547e-002  1.5404639e+000 -8.6184587e-002  1.1185478e+000  6.2934858e-001 -6.3663165e-002 -4.9264120e-002  1.3145447e-001  7.3743451e-001  3.0947852e-001  1.0488137e+000  3.7263698e-001  3.0918901e-001  1.6472966e-001 -1.7408972e-001  2.1858545e-001  1.2748704e+000  6.7959080e-001 -7.1591462e-001 -1.8228933e-001  4.9261456e-001 -1.0417706e+000
 -3.2448628e-001 -2.5116791e-001  3.6432505e-001  3.1703855e-001 -3.2080660e-001  2.0669604e-002  1.6172131e+000 -8.2178255e-001 -7.9604158e-001 -6.8884564e-001 -1.0777747e+000  1.2146078e-001 -2.5188339e-001  5.8252459e-001  2.1738451e-001 -3.8377910e-001 -8.4722712e-001 -1.8980582e+000 -1.7007525e+000 -5.9757803e-001 -6.4637504e-001 -7.2447753e-001 -3.9119852e-001 -4.9797482e-001 -3.9234697e-001 -6.0134151e-001 -2.8856537e-002  1.2019693e+000  2.7778210e-001  3.3788486e-001 -4.3736062e-001 -1.0733544e+000 -3.5663729e-001 -9.6400644e-002 -4.2039042e-001  3.1893556e-001 -6.8019451e-002  1.9755445e-001  4.7806712e-001  2.0839489e-001 -5.1487743e-001  2.4866040e-001 -3.8608159e-001 -2.2616456e-001 -9.9167093e-002  1.2974271e+000 -3.9102668e-001  1.7402807e-001 -5.1686556e-001  2.5747714e-001 -1.9302074e-001  1.4048463e-001  6.7227203e-001  1.3293217e+000  6.2007238e-001 -3.5672794e-001  4.4376628e-001 -6.6575148e-002 -7.9456679e-002  9.9943193e-001  2.1610143e-001  7.7422408e-002 -9.1984334e-002  1.9390546e-001  3.2556566e-001  1.0846158e-001
 -4.4154702e-001 -7.4040855e-001 -4.6077135e-001  1.0409445e-001  3.1254682e-001  4.5059873e-001  1.3428931e+000 -2.9487721e-001  4.7910228e-001 -8.1854044e-001 -1.0072707e+000 -3.6269411e-001 -6.8635500e-001 -3.2786596e-001 -3.1222789e-002 -4.6318012e-001 -6.1743130e-001 -1.7898295e+000 -5.8250032e-001 -3.5303090e-002  3.2329528e-002  2.3433699e-001 -4.8510886e-001 -4.5007679e-001  1.8157707e-002  5.9823021e-002  3.3023242e-001  9.2448190e-001  2.0453503e-001  1.8634774e-001 -6.1812345e-001 -6.1699920e-001 -8.0426777e-001 -1.2509876e+000 -4.0849992e-001 -3.3749677e-001 -1.7957810e-001  5.6421939e-002  3.3253575e-001  7.7777491e-002 -5.8128798e-001  3.2472327e-001  1.1503797e-001 -3.6754503e-001 -2.3632285e-001  2.9401683e-001 -1.0010096e-002  4.5279896e-002 -8.4114768e-001  6.1521982e-001 -1.5941706e-001  1.6908918e-002  3.1329135e-001  7.3764473e-001  1.0997959e+000 -5.0745643e-001  1.4647528e-001  5.9037401e-001 -2.0314019e-001  2.7333777e-001  9.4165116e-001  7.8284517e-001 -6.4061281e-001 -8.3012402e-001 -2.6011171e-001 -3.9677653e-001
  2.5973559e-001 -7.8394793e-001  1.1248607e+000 -1.7938914e+000 -6.5370988e-001 -6.9055521e-001  1.2078937e-001 -2.0263776e-001 -4.7493972e-002 -2.7981872e-001  3.2564929e-001 -3.7667136e-002 -2.7936938e-001 -8.8740351e-001  7.5963134e-001  4.3640148e-001 -1.2750266e-001 -8.9752311e-001 -5.5362774e-001 -5.2437644e-002 -6.5601631e-001 -5.7397694e-001 -6.1210571e-001  8.6442967e-001  2.7567780e-003  1.2633983e-001 -7.8566984e-002 -6.9387906e-001 -4.3754717e-001  5.4540757e-001 -1.0225962e+000 -4.8941597e-001  5.9697582e-001 -2.9645412e-001 -5.6760624e-001 -2.6981995e-001  2.8301138e-001 -4.3139743e-001 -8.5917543e-001 -4.2889076e-001  3.6569620e-001 -1.8018667e-001  5.9344189e-001 -1.2141643e+000  2.7223072e-001 -1.5388411e-001 -4.2753393e-003 -5.6934457e-001 -7.8832631e-001  2.9486507e-001  1.7093423e-001  2.3624980e-001 -1.6388244e-001  3.2005983e-002  4.9062167e-001  2.3334280e-002 -4.1520637e-001  6.1793850e-001  3.1555742e-001 -2.4061698e-001 -8.3524571e-001  5.0076412e-001 -1.6335377e-001 -7.5278847e-001 -5.4862513e-001 -2.1472179e-001
 -2.2565296e+000  2.9759974e-002  1.1210978e+000 -9.2436711e-002 -5.9436936e-001 -6.4817921e-001 -2.1266083e-001 -6.5453412e-002 -8.4332799e-002 -4.1776836e-001 -1.0079631e-001 -4.0675939e-002 -4.9419434e-001 -6.4649984e-001  5.0491659e-002 -2.1145337e-001 -3.6763642e-001 -7.0706914e-001 -5.8027561e-001 -2.9451166e-001 -6.9902256e-001 -5.1715306e-001 -7.5872905e-001 -1.2523370e+000 -4.7283097e-001 -3.3748800e-001 -2.8279143e-001  2.5649853e-001 -3.3207460e-001 -2.5486515e-001 -1.0666882e+000 -5.3122599e-001 -3.7955404e-001 -3.9437793e-001 -1.0063758e+000 -1.1821268e+000 -1.9829853e-001 -7.6829730e-001 -1.4383736e-001 -6.4247774e-001 -3.0933554e-001 -5.4783020e-001 -6.7310523e-001 -7.1322057e-001  6.5073760e-002 -8.8468861e-001 -5.0013177e-001 -7.9668249e-001 -9.3342781e-001 -2.8497507e-001  2.6695627e-001 -1.1227060e-002 -5.0512288e-001 -4.5356660e-001 -4.3580584e-001 -4.7938808e-001 -9.4147832e-001 -1.6276901e-001 -3.0193043e-001 -2.9093137e-001 -7.5173977e-001  1.2454829e-001 -1.1949681e+000  6.7530868e-001 -5.2090567e-001 -2.3032544e-002
  1.4193864e+000 -3.7204700e-001  1.7680991e+000  1.3198808e+000 -6.2107080e-002  7.9685034e-001 -5.1147241e-002  5.7599951e-001 -3.8559939e-001  1.9769714e-002  4.2885869e-001 -5.6361719e-001 -2.8915287e-001  1.9371908e-002  1.5639540e-001 -1.1068057e-001  4.5050735e-001 -2.7244080e-001 -2.4458322e-001  5.7931176e-001 -3.8491100e-001 -1.5517772e-002 -2.6497433e-002 -9.2191483e-001 -3.3872133e-001 -6.9809021e-001  3.4584817e-001  5.5708768e-001  5.9822641e-002 -2.8832660e-001  2.5681614e-001 -2.4309143e-001  2.0223557e-001 -1.8713783e-001 -6.5032530e-001 -5.3974816e-001 -3.5111322e-001 -3.4794575e-001 -9.7856722e-002  2.9569476e-001 -1.8855261e-001 -1.1709860e-001 -8.2399683e-001 -2.8295166e-001 -9.2187965e-002 -7.0973584e-001  5.6481353e-001  3.3125084e-001 -5.7133433e-001 -2.7630253e-002  3.6706578e-001  3.4325505e-001  3.2571056e-001  4.7909415e-002 -2.8340029e-001  2.1249889e-001 -3.3360793e-001  4.7938294e-001  1.5255920e-001 -7.6897010e-002  9.3159171e-001  1.5261817e-001 -8.5647966e-001  1.6753520e-001 -1.7552541e-002 -2.4131135e-001
  3.9452944e-001  4.9842411e-001  1.6022119e-001  9.3864848e-001  3.3635153e-001  9.3208878e-001  1.2919562e-001  3.0761218e-001 -4.1300954e-001  1.0873013e-001  8.5900507e-001 -5.2406652e-001 -1.6817029e-002  4.8562721e-001  1.2310833e-001  5.4644912e-001  5.3415718e-001  5.8564883e-001  2.5692662e-001  4.1770073e-001  2.7484780e-002  4.6981586e-001  6.0851990e-001  5.0724717e-001  2.4080296e-002  6.3774757e-001  5.9699852e-001  5.3202790e-002  5.5962303e-002  9.3672125e-001  4.2858510e-002  1.4961271e-002  5.2980386e-001  7.4137835e-002 -6.1423094e-001  1.5664026e-001  4.5905628e-001 -4.7818384e-001 -2.5148097e-001  2.6072950e-001  5.3961739e-001 -1.7658510e-001  7.3650910e-001 -2.5672234e-001 -3.1367893e-002 -9.5904880e-001 -1.0900877e-001 -5.9650641e-001 -1.9094767e-001  2.9547399e-001  6.0947455e-001  3.0077983e-001  6.0299852e-001 -3.7771326e-003 -4.1859509e-001  5.3958783e-002 -2.9069728e-001  6.6481442e-001 -1.5614464e-001  3.0874914e-001  1.3078005e+000  5.1588061e-001 -3.7373651e-001  8.2315524e-001 -3.5445350e-001  7.0061332e-001
  8.7796528e-001  2.9664572e-001  7.8991609e-001 -3.4559985e-001  1.1919549e-002  1.6818501e+000  2.9489767e-001  1.3726930e-002 -2.5641672e-001  3.0464703e-001  8.2197239e-001 -3.8529512e-002  3.2862673e-001  1.6849778e-001  4.0153230e-001  6.3375160e-001  2.1194132e-002  6.8405367e-001  7.8074355e-001  8.3948575e-001  7.9574288e-001  3.9827686e-001  7.7735692e-001  4.8918824e-001  1.7458758e-001  4.8115179e-001  8.5434882e-001 -5.5317756e-002  8.3029832e-002  7.5076227e-001  5.4493747e-001  2.4715554e-001  1.2138992e+000 -2.5501475e-001  4.1326464e-001  4.7999847e-001  1.9206011e-001  3.4327183e-002 -3.9383222e-002  6.7821668e-001  5.9571737e-001 -8.7772721e-002  5.4539031e-001  5.0031194e-001  1.6466970e-001 -1.5244094e-001  7.5745942e-002  7.8682554e-001  3.6844612e-001  2.1972144e-001  1.3293027e-001 -4.8260721e-002  4.6038065e-001  4.0669824e-001 -1.3923291e-001 -3.0108159e-002  7.4350689e-002  6.3156155e-001 -1.3713624e-002  2.5077278e-001  9.0468104e-001  2.9820843e-001  1.5791889e+000  5.3677046e-001 -2.1778953e-001 -9.7796052e-001
  1.7840123e-001  5.5480724e-001  1.3137251e-001  6.0933082e-001  5.7892389e-001  4.0850534e-001  5.4076909e-001 -4.5603882e-001  4.7231184e-003 -4.9802910e-001 -2.6037815e-001 -5.1762105e-001 -4.2993814e-001 -8.0725759e-002 -2.8035607e-001 -1.4383607e-001 -5.9011669e-001  4.5580872e-001 -6.3478271e-001 -3.6102363e-001  9.4304611e-002 -7.4603219e-002  3.7394541e-001  4.8729236e-002 -1.1171711e-001 -1.8455681e-001  6.0900284e-001  5.0216831e-001  2.5727690e-001  1.1934336e-001  3.2955462e-001 -3.5592493e-001 -1.6710207e-001 -4.2776265e-002 -1.2718880e-002 -8.0707421e-002 -6.1615852e-001  3.0422231e-001  3.3636346e-001  6.3645247e-001 -2.3349728e-001 -1.1670367e-001  1.8929362e-001  7.0695819e-001  1.5325484e-003  2.9347525e-001  1.1878640e-001  4.1983396e-001  1.1168694e+000 -2.9218870e-001  3.7772191e-001  2.6336501e-001  8.7417668e-003  1.0816296e-001 -3.4204686e-002 -9.6203816e-002  1.3020128e-002  3.2687244e-001 -5.4070822e-001  2.8743360e-001 -3.7648787e-001  6.2813500e-001 -3.2422232e-001  2.9087741e-001 -9.8721381e-002  6.5822978e-001
 -4.5223703e-001  6.2114236e-001 -5.5419519e-001 -1.6365130e+000  5.9782267e-001 -6.2672044e-003  1.0544605e+000 -2.6765706e-001  1.0509963e-001 -3.1257299e-001 -3.7054662e-001 -1.4839368e-001 -6.7803468e-001  6.5921144e-002 -5.5758955e-001  3.3569075e-002  2.3945165e-001  5.6638096e-001  4.1803570e-001 -1.2118682e-001  5.6463360e-001  2.8197991e-001  4.5189027e-001 -1.5941880e-001 -9.5886908e-002 -2.1691453e-002  5.5513647e-001  4.3437915e-002  5.6244877e-001 -1.7946916e-001 -4.0570827e-001 -2.4962058e-001 -1.9659324e-001  2.6099468e-001 -3.9428877e-001 -3.4180558e-001 -7.7787657e-002 -4.8759788e-003  4.2689442e-001  3.4629219e-001  1.2900385e-001  9.6563655e-002  2.1623127e-001  6.3508901e-001  2.6346028e-001  6.2749941e-001 -8.7998652e-002  9.3749780e-001  7.9257318e-001  2.3892547e-001  8.8759678e-002 -2.6259345e-001 -3.7097523e-002  2.9329574e-002 -4.5848920e-001  1.7108949e-002 -3.6144986e-001  3.5623146e-001 -5.5738516e-001  6.4778809e-001  7.8335705e-001  1.4272822e-001 -1.5550104e-001 -3.9074729e-001  1.1378678e+000 -1.4263851e+000
  1.2919818e-001 -3.6204850e-001 -7.2598379e-001  7.5302792e-002 -1.1021096e-001  1.3645787e-002 -1.6746083e-001  1.8673507e-003  4.5846911e-002 -4.9688570e-001 -3.4318107e-001 -4.0392070e-001 -5.5869624e-001  1.8551821e-001 -8.5617843e-001 -3.6506122e-001 -6.7866277e-001  7.6641561e-001 -1.4747910e-001 -4.0752547e-001  6.7910987e-001  6.5519936e-001 -4.1928375e-002  4.3477165e-001  4.0346236e-002  2.9513370e-001  2.0665762e-001 -2.4902579e-002 -2.4595879e-001 -4.0841502e-001 -3.8732675e-001 -2.4584830e-001 -5.3443017e-003  5.1295018e-001 -1.4828115e-001 -4.8019018e-001 -3.6076845e-001 -1.0370851e+000 -1.3682536e-001  6.5592275e-002 -1.0022660e-001  9.3533398e-003  8.8479877e-001 -4.0695493e-001  5.6354097e-001  7.0710954e-004 -6.5504013e-001 -1.4086166e-001  4.5038654e-001 -1.7495448e-002  2.3657444e-003 -3.0437603e-001  4.5575712e-001 -4.2210340e-001 -2.6919468e-001 -4.4018968e-003 -4.9654951e-001 -1.1740974e-001  1.7390296e-001  5.1528547e-001  3.2548987e-001 -1.7269660e-001 -2.0750152e-001 -7.6975271e-002 -6.9543722e-001  5.9163119e-001
  4.9795598e-001 -1.9159742e-001  1.1141756e+000  6.6530912e-001 -1.4248055e-001  7.2193417e-001 -1.8995507e-002 -5.8244988e-002 -4.6699434e-001 -1.2202831e-001 -1.7386944e-001 -4.1782821e-001  2.0392319e-002  6.6082234e-001 -1.9123028e-001  3.1210439e-002  2.4992440e-001 -1.9892928e-001  1.6001184e-001 -1.9450964e-001  1.9351665e-001  2.3864171e-002  6.3027682e-001  4.6987071e-001  1.9398296e-001 -5.0330884e-002  1.1450742e-001 -4.8356812e-002 -2.2350689e-001  2.9972110e-001  7.3224804e-001  7.5669895e-001  8.7509627e-001  1.5866495e+000  3.6369776e-001  6.2750847e-001  2.5384307e-001 -1.1802673e-001 -2.9651060e-001 -2.9902087e-002  8.2336706e-001  5.7352110e-001  2.0115581e-001 -2.2491890e-002  6.7642594e-001  8.3724822e-001 -2.5886879e-001  9.2069851e-001  3.3929281e-001  8.3592210e-001  4.1903302e-001 -1.2246755e-001 -7.1935007e-002  3.6389883e-001 -1.0540035e-002  4.0538780e-001  1.7129636e-001  1.4859494e-001  2.2718922e-001  6.3609729e-001 -3.0491910e-001 -3.6182554e-001  1.3579921e+000  5.9504967e-001 -7.0490135e-001  1.1016274e+000
  2.6982077e-001 -8.6757269e-001 -5.5805838e-001  5.9949817e-001 -1.5344973e-001 -9.5633430e-001  8.3015397e-002 -2.4272561e-001 -1.9914687e-001  1.7718252e-001 -1.8692468e-001  6.4471112e-001 -1.3434815e-001 -4.8068009e-001 -4.7458490e-001 -2.2993477e-001 -3.2978611e-001 -4.7081174e-001 -2.1486166e-001 -7.2068202e-001 -2.2433471e-001  1.2121616e-001 -9.6134164e-001  7.4402687e-001  1.3428473e-001  1.4898465e-001  3.3571204e-002  1.9675869e-001  2.6554537e-002 -4.9546103e-001  3.8307824e-001 -1.8978000e-001 -7.1169917e-001 -3.3225777e-003  1.3501396e-002  4.0913878e-001  3.1747645e-002  4.1130361e-001  2.5246881e-001 -5.3508006e-002  2.2854198e-001  8.7828660e-002  1.5203920e-001 -3.4326925e-001  8.6994392e-002  9.5369756e-001 -6.4484597e-001  6.2226783e-001  5.0587635e-001  1.3871897e-001 -5.4364147e-002  5.4935563e-002 -6.6692398e-002  4.9106387e-001  8.3881439e-001  1.6074987e-001 -1.4541705e-001  1.9809098e-001  1.4027595e-001  4.4523868e-001 -8.6720326e-001 -4.0972615e-001  6.0510826e-001 -2.5552589e-001 -3.3508709e-002 -3.6218609e-001
  6.1410185e-002  3.8174550e-001  7.7848648e-004  1.9929230e-001  3.2942089e-001 -6.8703935e-001 -1.0879319e-001  5.6666889e-001  9.1538027e-002  5.4175438e-001 -7.5945137e-002  2.1624821e-002 -1.8731440e-002 -2.4787502e-001  5.1719845e-001  1.8662063e-002 -3.0936952e-001 -1.7092071e-001  4.1495789e-001  2.4953115e-001 -4.7964518e-001  2.2551504e-001 -7.1077582e-001 -8.3223157e-002 -2.7555871e-002 -1.2482789e-001  1.1040804e-001  1.0863900e+000  5.2418908e-001 -1.3866662e-001 -4.4901461e-001 -5.9567704e-002 -4.3361209e-001 -3.5003089e-001 -7.2886139e-002 -3.6944961e-001 -1.5845640e-002  2.5035532e-001  7.6009499e-001  5.9847943e-001 -4.6903415e-001  2.2804176e-001 -9.6229032e-001 -5.4137342e-001 -1.9407287e-001 -4.3785189e-001 -1.1629281e-001  8.0265689e-001  3.4658050e-001 -1.2838351e-001  1.1439489e-001 -1.6584100e-001  4.0007482e-002 -3.0915239e-001  6.0301160e-001  1.8364854e-001  1.7818749e-001 -1.0795646e-001  1.4679767e-001  8.9527000e-002 -1.6639653e-001 -7.9713530e-002 -2.1501420e-002  2.0613453e-001 -3.8206568e-002 -1.8995392e-001
  7.7665120e-001 -4.1176057e-001 -3.4577220e-001  6.6266560e-001  7.4724791e-002 -4.6487944e-001 -1.2155151e-001  9.5563649e-002  3.8583421e-001 -9.5886540e-004  3.0045279e-001 -8.2726473e-002  2.4247852e-002 -6.5165190e-001  1.0137102e-001  1.6047709e-001  8.2823037e-002  1.0966335e+000  4.6507637e-001 -1.2990596e-002  9.3154933e-002  8.8714131e-001  1.3804851e+000 -3.2279872e-001  2.4937417e-001  7.6665716e-002  4.1879582e-001  6.3299536e-001  3.6688470e-001  8.8986036e-002  5.1294624e-001  2.3515656e-001  5.7506534e-001 -2.3478911e-001  6.0557425e-001  4.5723224e-001  1.6571955e-001  2.5777722e-001  9.1357276e-001  5.0574673e-001  6.4549156e-001  1.5900522e-001  4.1717800e-001 -1.8256394e-001  5.3372735e-001 -5.3297972e-001 -4.3587818e-002 -3.1088875e-001  6.0897771e-001  5.1261159e-002 -3.2429939e-001 -5.8254456e-001  1.6687723e-001  1.0609389e-001  6.3384995e-001 -2.3393138e-001 -2.3305499e-001 -1.9570035e-001  1.8311422e-001 -4.0739496e-002  7.4431108e-001  1.9835901e-001  1.7828895e+000  5.4132239e-001 -7.5349904e-001 -4.8687980e-001
  8.2286949e-001  1.1177733e+000 -4.2384354e-001  6.9968450e-002 -2.6075190e-001  6.2584594e-001 -3.8162250e-001  4.1089887e-001 -7.1966549e-002  4.4896406e-001  9.1542578e-001 -1.8809921e-001  1.0013407e-001  1.8711107e-001  7.4828112e-001  8.2236608e-002  5.2913274e-001  3.0245451e-001  4.0975472e-001  6.3977077e-001 -8.1230691e-001  4.6962103e-001  9.8545779e-001  1.8300558e-002  4.7867368e-001 -6.6696173e-002  2.4552981e-001 -6.8169235e-001 -7.5576141e-001 -1.7630932e-001  1.0323078e+000  9.0888365e-001  8.5291307e-001 -5.3850266e-002  9.0331069e-001  8.9504529e-001  2.2353539e-001  6.8888151e-002 -2.6722341e-001 -1.3738851e-001  1.2998799e-001  2.9360112e-001  1.7949163e-001  5.9957970e-001  9.8328684e-003  2.6621789e-001  6.8810833e-001  2.9197657e-001  5.5256826e-002 -6.5769374e-002  2.8945262e-001  1.8074478e-001  2.3041825e-001  3.2762225e-001 -5.0369637e-001 -2.8207364e-001  3.0115582e-001  4.3251176e-001  1.7724567e-002 -2.8264544e-001  8.6867926e-001 -1.0299077e-001 -3.3311787e-001 -9.7853666e-001  5.7558414e-001  9.7713305e-001
  3.4703876e-001  8.9201786e-001 -1.0919810e+000 -5.2280271e-001 -2.1567562e-001 -2.9348809e-001 -6.8194464e-001  1.3325194e-001 -3.3160563e-002 -2.8533624e-001  5.3325254e-001 -1.8236204e+000 -4.2192961e-001 -6.0383526e-001  6.7259877e-001  4.7519652e-001 -7.1676831e-001 -1.6635276e-001 -8.5394762e-001 -2.2981009e-001 -6.7103470e-001  6.0204907e-002 -1.4060799e-001  6.8257909e-002 -1.3636703e-002  3.3845701e-002 -1.2455821e-001 -2.2507533e-001 -4.6093087e-002  3.5614695e-001  1.0641466e+000  3.7126980e-001  1.2545882e+000  5.1198121e-001  7.5859133e-001  1.0620457e+000 -2.8512510e-001  2.9669301e-001  1.6477891e-002 -1.4662455e-001  5.2788774e-001 -1.4393872e-001  6.3576005e-001 -1.2135786e-001  1.2606301e-001  2.9572283e-002  2.3840629e-001 -1.2034003e+000 -5.3772062e-001  2.7872338e-001  2.6841190e-001  3.5545754e-001 -1.4029226e-001  6.6439627e-002 -1.3572721e+000 -4.3116948e-002  6.3336092e-001 -2.4115923e-001  6.7427207e-001 -8.6797122e-002  9.4606339e-001  1.7259060e-001  4.8353146e-001 -8.2160572e-001 -1.9029036e-001  1.1066765e+000
 -2.5526679e-001  5.1636282e-001  3.6601257e-001 -3.5866560e-001 -7.5863984e-002  1.1307045e+000 -2.8239617e-002 -4.7182060e-001 -1.6936894e-001 -1.6801013e-001  1.0878949e-001  6.0989147e-002 -2.8270234e-001  4.6724406e-002  4.7111046e-001  2.6130310e-001 -2.9611854e-001  1.6777003e-001 -9.6973930e-001 -6.4003814e-001  1.1668305e-002 -1.9028760e-001 -7.7337945e-002 -3.8824155e-001 -1.8724195e-001  2.2712346e-001 -1.5314825e-001  2.8036679e-001  2.6641720e-001  7.1472429e-001  4.0642292e-001 -5.4815167e-002  5.6252815e-001  2.7114945e-001 -5.0285719e-002 -5.9163123e-002  5.3617447e-001  9.4189631e-001  6.5685126e-001  5.8313055e-001 -6.1099286e-002 -6.6432415e-001 -9.7968274e-001 -1.5501575e-001 -8.7344252e-002 -4.7311328e-001 -9.8679901e-001 -6.7164743e-001 -4.9998004e-001 -1.2456651e-001  5.6566169e-001  9.1125409e-001  3.0096113e-001  2.6626353e-001 -1.2950646e-002 -3.3290496e-001  2.8383992e-001 -1.5659880e-001  9.5529005e-002  4.6720964e-001  7.6828926e-001  4.2622048e-001  1.1659236e+000 -9.8242485e-001  4.4911395e-001  1.5447901e+000
 -1.4916589e+000 -1.1691668e-001 -3.1860498e-001  5.7863715e-001  3.6842000e-001  6.7312683e-001  2.5655208e-001  1.2669488e-002 -5.7753445e-001 -4.9065592e-001 -1.0642795e-001 -1.7829420e-001 -2.5530700e-001  6.2098176e-001  1.1804497e-001 -4.2343508e-002 -1.1841895e-001  2.3552879e-001  2.0872574e-001 -4.0649929e-001 -5.7913889e-001 -5.2790309e-001 -4.8041538e-001  8.0080420e-002  7.8377309e-002 -2.2833881e-001  1.1591258e-001 -1.2962861e-001  1.7761882e-001  1.9901796e-001  1.3330042e-001  2.0380751e-001  5.9720243e-001  2.4081262e-003 -2.1901454e-001 -3.8114282e-001  3.8661750e-001 -4.1276741e-001 -5.1219126e-002  8.8042934e-001 -7.1082862e-001 -8.6789229e-002 -3.1511667e-001  8.5881959e-001 -8.5620231e-001 -1.2700459e-001 -5.2049054e-001 -5.1051936e-001 -9.2429013e-002  3.6124610e-001  3.2506394e-001  3.1684332e-001  2.2057377e-001  2.2149260e-001  1.7050543e-001 -2.4834674e-002 -1.8454424e-002  2.2480525e-001  7.2147558e-002  1.7550668e-001  1.3375533e+000  6.9121038e-001  2.9590362e-001 -4.5327522e-001  7.8207211e-002 -1.4892813e-001
  4.4057884e-001 -1.2576837e-001  1.2712930e+000  1.6797123e+000 -1.7392488e-001 -5.4271026e-002  4.9520305e-001 -4.8940964e-001  3.2782070e-002  2.6516504e-001  5.0154281e-001 -8.9712812e-002  4.1310007e-001  3.1257049e-001  2.9174097e-001 -1.0166832e-001 -1.1350539e-001 -1.0683780e-001 -9.8136887e-002  5.8027295e-001  1.2559038e-001  4.6239834e-001  7.0577444e-001  7.6445933e-001  2.6006563e-001 -9.3995911e-002 -2.0625081e-001 -1.2862111e-001  3.6461216e-001  3.0774796e-001  5.2130760e-001  4.9182288e-001  3.5090056e-001  8.7379955e-001  1.6155057e-001  2.9584022e-001  4.6589866e-001  5.4674770e-001  3.7363188e-001 -2.0175907e-001  3.2416588e-001  3.9123601e-001 -3.1241452e-001  2.4695540e+000 -1.2006144e-001  3.6200705e-001  3.2747918e-002 -1.0925588e-001 -2.5154670e-001  2.0046288e-001  3.8427084e-001  2.5396939e-001  9.4375744e-002  5.1680433e-001 -4.9846142e-001  7.9939794e-002  1.4542568e-001  4.6715027e-001 -1.8705607e-001  2.9250223e-001 -1.7596926e-001  1.4207439e-001  1.5656465e+000  8.3204600e-001 -3.6890959e-002  2.4296165e-001
 -5.6386801e-002  5.1812614e-002  1.1803341e-001  6.3856472e-001  3.4812472e-001  3.0861462e-002  4.4745787e-001  3.3746013e-001 -2.4695049e-001  7.1882114e-001  5.5633647e-001  1.6305582e+000  3.9950857e-001  6.0781911e-001  1.1004144e-001 -1.9433533e-002  8.1861092e-001  9.4654542e-002  1.8822235e-001  5.5430150e-001  2.6320589e-002 -3.1638091e-001  5.2557047e-001 -2.5430259e-001  4.3156111e-001 -3.5866671e-001  2.4885910e-002  2.3401872e-001  4.9625537e-002  1.1650898e-002  9.8515819e-001  5.4597525e-001  5.6908479e-001  4.6055116e-001  7.4717557e-001  1.0507703e+000 -9.8144421e-002  1.8128148e-001 -2.9988297e-001 -4.0211373e-001 -3.5478004e-001 -2.6387635e-003  1.1440892e-001  8.7464963e-001 -2.8559821e-001  1.0456727e+000  8.7489533e-001 -5.7436194e-001 -6.3035503e-002 -4.5702411e-001 -1.7961157e-001 -2.6364360e-001 -2.2612640e-002  6.0508904e-001  3.5419922e-001 -2.0930312e-001  2.6660865e-001 -1.5432672e-001 -2.6757087e-001 -3.2856077e-001 -1.0017585e-001 -3.6517186e-001 -1.9815942e-001 -1.4405153e+000 -8.2866437e-002 -4.4121190e-001
 -4.9510842e-001  2.2720049e-001 -6.1666412e-002  1.2128855e+000 -2.9219422e-001 -2.4133336e-001 -3.3413629e-002  2.7809355e-001 -2.3451417e-001  5.0283062e-001  7.3366898e-001  1.1485181e+000  7.5742146e-001  3.8381232e-001  2.6360668e-001  2.9561773e-001  4.1716644e-001  6.6993560e-001  1.0705036e+000  3.0558590e-001  3.6759441e-001  8.1282809e-001  2.7015859e-002  3.5421763e-001  4.3266455e-001  1.0195522e+000  4.7155659e-001  7.5833764e-001  5.0864954e-001  4.3230994e-002  2.5479229e-001  3.9897625e-001  5.4046987e-001  9.4366925e-001  6.3769035e-001  5.7531531e-001  2.6363401e-001  3.6864981e-001 -4.1794212e-002  6.3543743e-002  3.8158538e-001  5.1776621e-002  3.8192728e-001  4.9960518e-001  5.2075417e-001 -5.0067685e-001  5.7667640e-001  8.8729842e-001 -5.8727258e-001 -7.5675561e-002  3.0084666e-001  2.5484427e-001 -8.3007243e-003  2.5247436e-001 -5.8151911e-001  6.6558711e-001  6.2272219e-001 -4.7518502e-002 -1.6292329e-001 -7.6800085e-002  4.1739022e-001 -5.8143014e-001  9.4691514e-001 -3.0250325e-001  4.3189011e-001  3.0565286e-001
 -6.7034671e-001  2.7506931e-002  1.8575835e-001  4.7558541e-001 -1.5204689e-001  1.3108085e-002 -9.9438765e-002 -4.1164986e-001  4.2928740e-002  2.3391229e-002 -2.9286283e-001 -4.8766132e-001 -3.6813924e-001 -3.3677795e-002 -5.7790571e-001  5.3743782e-002  7.9603154e-002  1.4491692e+000  1.2592454e+000 -2.3194553e-001 -4.2524033e-001 -1.1578055e-002 -9.9342734e-002 -2.1286724e-001  1.5098513e-001  9.3255581e-002  3.8974023e-001  6.5292809e-001  2.6272268e-001 -1.6261207e-001 -1.6359313e-001 -4.0312611e-001  1.4136968e-001 -2.1827918e-001 -9.7346028e-002 -5.5853388e-001  2.7315427e-001 -7.0460614e-002  5.5982033e-001  4.1073039e-001 -2.0697953e-001 -1.5103015e-001 -5.2801828e-001 -2.6671894e-002 -1.9904745e-001 -6.0644895e-001  5.3943765e-001  1.2743123e-001  1.7891823e-001 -1.3650548e-001 -5.0187282e-002 -1.9967453e-001  1.3670729e-001 -1.7497592e-001 -6.5884865e-001  1.8414334e-002  2.5813971e-003  1.6313597e-001 -2.1009021e-001  7.4833819e-002  5.5666777e-001 -6.8642364e-002 -4.3822653e-001 -7.7689363e-001  4.8561874e-001 -9.3423486e-002
  3.1689658e-001  9.6915253e-001 -2.2955395e-001  3.7796541e-001  2.6709590e-002  3.0855580e-001 -1.8538954e-001 -2.7670279e-001 -1.3235454e-001  1.1398487e-001  1.2860376e-001 -1.1681370e+000  2.4653252e-001  6.6011056e-002  8.3348648e-001  5.3778546e-001 -2.1935601e-001  5.2749638e-002  5.9381084e-002  2.7343507e-001  6.4123794e-002  3.6241498e-001  3.3571788e-001  1.0622262e-001  8.2963824e-002  4.1751171e-001  2.7158948e-001 -4.5081549e-002  4.1395268e-001  1.1567847e+000  1.2174886e-001  4.3760103e-001  8.4083871e-002 -2.4713568e-001  1.0346401e-001 -1.7537839e-001  2.9472868e-001  7.5378183e-001  8.2043283e-001  6.0658789e-001  5.1575046e-001  2.1095514e-001  5.0627301e-002  9.3313383e-002  5.5548537e-001  2.4230400e-001  6.0755066e-001 -4.2671442e-001 -1.2612843e+000  3.7210280e-001  4.2227111e-001  5.5487093e-001  3.3609457e-002  2.4399096e-001 -1.1285106e+000 -4.9790353e-002  2.4838423e-001  7.0130221e-002  4.3101642e-001  8.8970699e-001 -3.1211418e-001 -2.4763302e-001  1.1802087e+000 -8.2469001e-001 -5.7521008e-001  3.1352359e-001
 -7.2712472e-001 -1.9400200e-003 -5.8816410e-001  1.4705338e-003 -1.8756734e-001  8.2847567e-001 -1.8686501e-001 -3.4386348e-001 -3.4447380e-002  8.8326997e-002 -2.0341134e-002 -2.9722616e-001 -1.7657776e-002 -8.4019823e-002  1.4537030e-001  6.4308606e-003  3.6925214e-001 -5.1386517e-001 -7.5137010e-001 -3.1039061e-001 -4.4864485e-002 -3.9495155e-001  3.2869571e-001  3.8378909e-002 -8.6944654e-002 -1.8246635e-001 -2.5178927e-001 -1.0729663e+000 -9.1979062e-001  1.6642757e-001 -8.5680390e-002  6.2670627e-001  2.2673921e-001 -2.0014263e-001  5.6493630e-001  6.0151687e-001  4.5225797e-001 -1.1085872e-001 -1.4338073e-001 -9.3002355e-002 -2.3280077e-001  1.0847418e-001 -3.5584628e-002 -7.0788983e-001 -8.9350847e-002 -7.9686669e-002  2.7950009e-001 -4.1530464e-001  1.3476837e-002  5.1913326e-002  2.5272964e-001  2.5903005e-001 -2.8511895e-002  9.3716361e-002 -1.1481400e-001 -2.8783676e-001  2.4298393e-001 -4.5190402e-001  4.9498981e-001  9.8537636e-002 -1.7988610e-001 -3.0432834e-001  2.5156487e-001 -9.2774750e-001 -1.4619160e-001 -5.5485399e-001
  1.7373928e+000  5.5295028e-001 -2.4089103e-001 -8.6233880e-001  1.4939106e-001  1.2259447e+000 -1.8625029e-001  2.2609470e-001  7.3211395e-001  8.6305622e-001  1.1550765e+000  7.2912434e-001  1.1673701e+000  6.2415328e-001 -1.1622746e-001  9.8221890e-002  1.1416015e-001  1.2487559e-001  1.3459008e-001  6.6082063e-001  7.7046026e-001  1.3346876e-001  8.5337054e-001  1.3785392e+000  6.3548300e-001  1.6577613e-002 -4.7511185e-001 -2.6924751e-001  1.0362283e-001  9.4435165e-001  7.0394000e-001  1.5094368e+000  1.0090255e-001 -1.0434765e+000  1.1021104e+000  4.9016282e-001 -2.4205375e-001  7.0844329e-001  5.6438676e-002 -8.4994407e-001  3.8722843e-001  7.9790313e-001  7.5923793e-001  7.5961341e-001  1.9759097e-001 -2.4926593e-002  6.6449615e-001 -5.7814035e-001 -3.3963716e-001  9.9069869e-001 -3.4747322e-001 -1.8536990e-001 -1.9403946e-001  1.8311036e-001  1.0560484e-001 -5.6937803e-002  5.6259211e-001 -5.2717281e-001  4.2975114e-001 -1.5885336e-001  1.6434981e-001 -2.5348010e-001  1.6381376e+000  6.9803062e-001 -3.6778162e-001 -6.4712178e-002
  4.5339551e-001 -1.4474696e-001 -6.1806090e-001  7.2529466e-001  3.2064243e-001  1.7028678e-001 -2.0598133e-001  5.1013578e-002  4.1112341e-001  6.5622465e-001  6.8414317e-001  1.5632939e-001  6.1742300e-001  2.8431261e-001  4.7451136e-001  4.9398898e-001  5.0833766e-001 -5.2440151e-001 -8.1996590e-001  6.4759437e-001  9.1707733e-001  3.6977872e-001  2.5141416e-001  1.9986179e+000  5.8317189e-001  7.9482312e-001  2.4854771e-001 -1.5036281e-002  2.1768240e-001  5.9142370e-001  8.9588292e-001  1.2508197e+000  8.9740770e-001  6.0783330e-001  1.7455388e+000  1.1123424e+000  2.3983131e-001  4.5387249e-001  4.7878944e-001 -9.9588574e-002 -3.5954351e-001  7.0471788e-001  1.5473605e+000  6.4194534e-001  3.0114568e-001  1.1311522e-001  3.6688651e-001 -3.8844710e-001  9.7699967e-002  7.1487213e-001 -2.0054601e-001  1.1434235e-001  5.0966940e-001  4.2283872e-001  1.0568016e+000  3.2525299e-001  8.8365556e-001  2.0293363e-001  3.6216284e-001 -4.2943204e-001  3.4539022e-001 -2.2497878e-001  1.1897945e+000  1.1489581e+000  6.9082165e-001 -2.9799696e-001
  4.6283684e-001 -1.0237098e-002  1.7329880e-001 -1.0631838e+000  8.5179258e-002  2.3971216e-001 -6.4206798e-002  5.6455193e-001  9.7746272e-001  2.9132539e-002  1.3134196e-002  2.1100189e-001  8.7734031e-001 -2.2579935e-001  3.4231841e-001  4.9602671e-001  5.2854107e-001  9.2219132e-001 -1.6147949e-002  1.8356170e-001  3.5722129e-001  7.5494505e-003  5.0522443e-001 -7.7280530e-002  3.1044233e-001  1.8492822e-001  6.0387059e-001  1.0178971e-001  5.9704353e-002  3.1211078e-001  8.0322930e-001  7.3261848e-001 -3.6097392e-001  1.1531366e+000  6.0983698e-001  9.1811362e-001  6.0725919e-001 -2.3226146e-001 -1.3740979e-001  1.9164948e-001 -1.4685145e-001  2.1772869e-001 -1.0608536e-001 -3.9276877e-001 -4.7007724e-002  3.3695009e-002 -3.1415011e-003  5.4388906e-003  3.3353014e-001 -5.6934820e-002  5.9008159e-002  7.1536154e-002  2.3425874e-001  3.7400285e-002  5.4281741e-001 -1.0486605e-001  5.8124800e-001  7.0786090e-002  1.9518610e-001 -6.1009633e-001 -1.0491931e+000 -3.5991466e-002 -6.8566393e-001  1.7583132e+000 -1.2009240e-001  2.4857459e-001
  8.3033816e-001  7.9610388e-001  2.3051577e-001 -2.6776344e-001  5.6174937e-001  2.1917862e-001 -2.9373944e-002  4.3906949e-001  2.3129772e-001  2.7462705e-001 -6.2622105e-002 -6.7964496e-001  2.2705514e-001 -8.2035610e-002 -8.7607420e-001  2.7672297e-001  9.8677707e-001  6.5344561e-001 -2.9384766e-001 -2.7575598e-002  1.0162625e+000  2.7129887e-001  6.4532945e-001  9.1094581e-001  6.3886868e-001  1.4395610e+000  5.4165920e-001  8.1943903e-001  6.1841578e-001 -3.1357967e-001  2.5230223e-001  2.4663165e-001 -4.1007789e-001 -6.3282823e-002  4.3856156e-001  5.3327009e-001 -1.3511875e-001 -1.4210782e-001 -4.7207096e-001  2.2693530e-001  6.0130094e-001  5.4208001e-001  9.6212920e-001 -3.3982107e-001 -2.2561464e-001 -4.9373710e-001  5.0131273e-001 -9.0968566e-001 -1.0603100e-001 -5.9260394e-002 -3.7170501e-001 -9.1243091e-001  2.3194098e-002 -1.6876546e-001  3.4911709e-001 -7.6294804e-001  1.7366414e-001 -5.8382587e-001  4.3568484e-001  3.6577761e-001 -1.5632319e-001  3.2090660e-001 -6.5423100e-001  1.2033991e+000  2.4778522e-001  2.8221646e-001
  2.1600531e-001  8.7124402e-001 -6.6135330e-001 -8.6290119e-001  6.2263509e-001 -6.4581784e-001 -7.2117017e-001 -4.3259985e-001  2.6732049e-002 -1.4519567e-001  6.4344608e-002  1.0953249e+000  2.2634773e-001  4.0974300e-001 -8.5391524e-001 -1.5790510e-001  8.4716647e-001  2.5852001e-001  8.7522970e-001 -6.5974091e-001  6.3750742e-001  3.4238542e-001  2.4954775e-001  5.2444854e-001  6.0756723e-001 -2.6564924e-001  5.7053884e-001  6.9439001e-001  6.6308478e-001 -7.6653139e-001  2.7503535e-002 -8.6876783e-002  9.5706894e-001 -3.5253090e-002 -2.8447317e-001 -2.1419447e-001 -1.0814987e+000  9.0109889e-001  3.7053841e-001  6.1264165e-001  6.5218306e-001  3.2485523e-001  3.9901849e-002  2.7713644e-001  1.7365456e-001  2.6395133e-002 -7.0816386e-001  7.5332421e-001  4.0540901e-001 -1.1684088e-001 -6.2570037e-001 -9.1504915e-001 -7.4349945e-001 -3.0961896e-001  4.7080555e-001  1.2676549e-001 -3.6629672e-001 -2.5200183e-001 -6.9049240e-001 -1.4599334e-001 -1.6613855e+000  2.0676087e-002 -1.3223178e+000  3.5215416e-001  1.3864598e-001 -3.6434413e-001
 -5.1813912e-002 -9.5263826e-001 -9.7091239e-001 -5.4679386e-001 -1.4297516e-001 -1.5172979e-001 -1.6897616e-001  3.4578989e-001 -1.0398008e-001  8.1896823e-003 -6.2281959e-001 -6.8094909e-002 -5.8083342e-001 -2.5551031e-001  3.6065902e-001  1.2161460e-001 -5.4512781e-001  2.5545823e-001 -1.9718081e-001  3.4090593e-001  6.6226392e-001  6.1928143e-001  5.1006329e-001 -7.7648224e-001 -3.9584634e-001 -9.1982812e-002  3.2126447e-001  5.0633668e-002  1.8444620e-001 -2.1177276e-001  1.4008564e-001  2.3785009e-001  2.0930828e-001  1.9349814e-002 -4.2264282e-002  5.2788564e-003  6.0104209e-001 -5.0089815e-002 -8.2715753e-002  4.6634285e-002  2.3961970e-001 -2.9673470e-001 -4.5616977e-001  7.1652358e-001  3.1003819e-001 -5.0225339e-001 -3.4869907e-001 -2.8284636e-001 -3.7361662e-001 -2.1667470e-001  3.3074396e-001  2.6631882e-001 -5.5264771e-001 -4.7471818e-001 -5.0389332e-001  2.2514892e-001  2.1814204e-002 -2.4394133e-001  1.8496149e-001 -6.7760126e-001  1.2718102e-002 -1.0240522e-001  6.6441750e-002 -9.4844310e-001 -4.0706456e-001  1.3300397e+000
  5.4141492e-001 -2.6786690e-001 -1.3495982e-001  1.1863784e-001 -2.5114164e-001 -1.3031733e-001  2.1194636e-001  3.8447510e-001  7.5302240e-001  4.4680156e-001 -2.5828033e-001  3.9146865e-001  4.9707129e-001 -5.4053769e-002 -2.5480686e-002  1.7489851e-002 -2.1201147e-001  4.0096371e-001 -6.4892358e-002 -2.8006501e-001 -2.1518191e-001 -4.9904286e-001  8.5405208e-002 -4.2774220e-002  6.7557001e-002  1.2267611e-001 -2.2281345e-001 -1.1157536e-001 -1.2295989e-001 -9.2433743e-001  6.4426119e-002 -7.1901619e-002 -6.6068065e-001  1.0100499e+000  5.0307702e-001  5.0983760e-001 -3.6936605e-001 -7.4398544e-001 -1.1374028e-001 -4.3297760e-001  4.8494401e-001  2.7488739e-001  4.6211510e-001 -7.8110117e-001 -8.8340618e-002 -8.2303193e-001 -1.5254559e-001 -4.1277578e-001 -4.7949029e-001 -2.7739739e-001 -4.6759416e-002  2.1856753e-001 -2.3415468e-001 -1.0220492e-001  1.0511167e-001  6.5181517e-001  3.4452113e-001  6.1638278e-002  3.8714505e-002 -8.9669250e-001  6.4372866e-002 -4.0171252e-001  9.6643780e-001 -8.0365197e-001  2.0801755e-001 -6.6491518e-001
 -7.0067905e-001  6.2638818e-001 -9.9843077e-001 -1.1647730e+000  4.5505141e-001  4.3938194e-001 -9.0452329e-002  1.9815149e-001 -9.2281574e-002  3.4724321e-001  3.9181291e-001  4.0504744e-002  5.1491973e-001  3.4434051e-001  3.3756992e-001  2.4409516e-001  7.4776164e-002  3.2965700e-001  8.9252710e-001  1.0802948e+000  3.9693619e-001  4.5949219e-001  8.5221691e-001  4.3985630e-001  6.4035399e-002 -1.1003492e-001  4.0177726e-001 -5.2607857e-001 -6.1878130e-001 -3.8776788e-001  4.1099949e-001  5.6144500e-001  5.3921967e-001 -2.8225393e-001  5.3942034e-001  5.9178604e-001 -2.3838139e-001 -5.9014224e-001 -6.3191134e-001  6.1538022e-002  2.7612491e-001  4.7445135e-001  8.1490028e-001  5.3416804e-002  6.8143986e-001  3.2550725e-001  1.7487825e+000  2.9604343e-001  2.4118998e-001  5.4155794e-001  3.0797694e-001  8.0962699e-001 -7.0430591e-002  4.4638407e-001  3.8229156e-001  3.3403852e-001  1.6908002e-001  2.3970043e-001  2.6899741e-001 -6.4444281e-001  6.2719691e-001  4.2921268e-001 -5.7055733e-001  2.0565891e-001  1.0282858e+000  2.0528718e-001
 -6.4997424e-001 -7.5261880e-001  2.3532370e-001  9.7086983e-001 -2.4541450e-001 -8.0950913e-001 -8.0309329e-001  5.2580028e-001 -2.6539024e-001  8.5246360e-002 -3.1116021e-001  1.1964858e+000 -7.3334885e-001 -3.8455786e-001 -8.8266482e-001 -2.5325555e-001  2.0417800e-001  5.0996656e-001  8.6630822e-001 -4.6134246e-001 -2.7586566e-001  4.5884494e-001 -6.2493007e-001 -7.4936876e-001 -1.6839124e-001 -1.4878700e-001  3.2264985e-001  1.0469123e+000  2.0059551e-001  2.3870001e-001 -5.0425480e-002 -1.7691550e-001  2.6361145e-001 -1.0084473e-002  8.5102207e-002  5.3029948e-002  5.8433131e-002 -8.7788878e-001  6.6279165e-002 -3.3787898e-001 -1.8126711e-001 -2.0068848e-001 -4.2475040e-001  1.3198008e-004  2.5868624e-001  3.6129839e-001  5.0703385e-002  3.6663617e-001  2.0848930e-003  1.2753158e-001 -6.1569759e-001 -7.7528333e-001 -5.0604548e-001  3.8482341e-001 -5.5850685e-002  1.4820788e-001 -6.4302574e-001  6.8446228e-003  1.2630404e-001 -9.0150343e-001 -7.3084309e-001 -6.9860736e-002  5.2287810e-001 -4.6674032e-001 -5.5875658e-001  5.3120367e-001
  5.2469557e-001  1.5236372e-001  7.2120541e-001  2.2440873e-001 -2.8970464e-001 -4.5258468e-001  6.7243094e-002  3.5543285e-001  3.5781188e-001 -2.8410359e-001  4.7206144e-002  7.1705593e-001  5.1601431e-001 -1.3353586e-001 -4.7274835e-001 -1.1137828e-001  3.1675783e-001  9.9382877e-001  1.0795747e+000 -1.6666432e-001  2.8605719e-002  8.3213784e-001  5.5785434e-001  3.8820498e-001  5.8071320e-001  1.0416432e-001  4.1074572e-001  1.7063838e-001  4.5543434e-001  2.1803586e-001  2.4707133e-002  1.6725106e-001  4.1826619e-001  6.2725616e-001  3.5641745e-001  2.3428280e-002 -1.0979900e-001  1.7018175e-002  2.1047308e-001  5.2937552e-001  8.1801761e-001  2.3756722e-001 -1.1097442e-001  3.2857658e-001  6.4925388e-001  5.6022314e-001  4.1804432e-001  1.3756574e+000  9.2318611e-001  4.2249421e-001 -3.0259378e-001 -5.6294926e-001  2.9412015e-002  5.8937520e-001  8.8449582e-001  2.1670787e-001  1.1373883e-001 -1.7919881e-001  4.5791861e-001  5.1620946e-001 -2.4889739e-001 -1.8459668e-002  6.7463108e-001 -1.5362788e-001  8.2364060e-001 -2.6066261e-001
  1.7019935e+000  1.1250868e+000  2.0653592e-001  1.2125634e+000  3.4327708e-001  3.3771500e-001  2.3760439e-001 -1.0961386e-001 -1.6107776e-001  6.7244320e-003  5.4508843e-001  8.5690505e-002 -2.4147895e-001  4.1363566e-001 -1.8000624e-001 -2.7905837e-001 -3.8605917e-001  2.9563487e-001  1.9628616e-001 -1.0518535e-001 -1.6911897e-001  1.1253634e+000  9.6042599e-001  1.7329628e+000  6.1837592e-001  9.1188745e-001  3.9931956e-001  3.5780218e-002  5.8607913e-001  7.6803657e-001  2.0775108e-001  5.0314570e-001  1.8507919e+000  1.1690657e+000  5.5718731e-001  7.5103126e-001 -5.3700954e-001  5.3975707e-001  4.7633771e-001  9.4051851e-001  1.2795526e+000  8.3002362e-001  2.0810679e+000  1.6471681e-001  9.5117521e-001  6.5330296e-001  2.3463596e-001  8.2396556e-001  1.9887770e-001  1.8884718e-001  2.0850311e-001  4.8331929e-001  5.9896484e-002  5.2766657e-001 -4.5768951e-001  6.9374960e-001  4.4571085e-001  4.8401591e-001 -1.2654740e-001 -4.0311155e-002  3.5769041e-002  8.2958192e-001  1.2567975e+000 -8.1281683e-001  1.0468211e+000  1.8553263e+000
  1.3815541e+000  6.0087789e-001  6.5209425e-001 -5.0403399e-001 -6.6610201e-002  1.1270499e+000  6.3968734e-001 -9.0781666e-002 -5.1025915e-001 -1.4683204e-001  2.9673973e-001  1.3639228e+000  3.3261561e-002  6.1925817e-001  6.0155725e-001  3.1148252e-001 -8.6651112e-001  3.7108052e-001  7.9460836e-001 -2.2750591e-001 -7.6667521e-001  2.6697428e-001 -1.3701474e-001 -2.5849858e-001 -2.5413513e-001 -9.8905726e-003  6.6729599e-001  5.2899079e-001  3.8092663e-001  6.7945677e-002  9.1446020e-002  9.2920947e-002  6.3478547e-001  3.2768655e-001  2.7075141e-002  2.6673308e-001  7.0478950e-002  3.8349939e-001  6.4536722e-001  4.9880157e-001  3.0349889e-001 -4.1060944e-001  1.0103918e-003 -5.5679402e-001  8.4994324e-002  1.4289320e+000  3.0744605e-001  1.5857099e+000 -1.0003015e-001 -8.7991395e-002  7.9316342e-002  2.6171157e-001  6.4317026e-001  8.7008378e-001  9.1621415e-001  3.8367589e-002 -1.5822459e-001  3.9020250e-001 -5.8348431e-001 -1.1990640e-001  7.0450970e-001  9.8390080e-002  9.1413870e-002  1.6290704e-002  3.4615372e-002 -2.9003333e-002
  9.5031973e-001 -1.0689383e-001 -5.2493216e-001 -6.4017259e-001  9.2273185e-002  9.3277348e-001 -1.2558622e-001 -4.2178574e-001 -3.9794437e-001 -4.7309323e-001  3.0712644e-001 -4.7978953e-001 -5.0251394e-001  6.7869840e-002  2.8686793e-001 -5.3769492e-002 -1.5955057e-001 -4.3436202e-002 -3.0039075e-001 -6.6778399e-001  7.8228265e-001  5.2069500e-001 -5.0299438e-001 -1.6672496e-001 -6.5890682e-001  1.9406284e-001  6.1383349e-001  2.3910197e-001  4.6521199e-001 -7.0072456e-002 -3.2178821e-001 -4.9933083e-001 -1.4092086e-001  2.2397538e-001 -7.7898935e-001 -5.5176767e-001  1.7075450e-002  5.1633540e-001  1.0360571e+000  7.0672886e-001 -4.2941964e-002 -6.9601823e-001 -1.8085726e-001 -6.5349183e-001  1.7801421e-001  6.9368829e-001 -7.0877013e-001 -6.0361136e-002 -1.3071307e-002 -3.9674545e-001  3.6260424e-002 -2.2813941e-001  1.2354015e-001  1.7301898e-001 -2.6430835e-001  4.9996559e-001  6.2804974e-002  3.7263991e-001 -3.6493634e-001 -3.1982869e-001  1.2971537e+000  9.9129312e-002  2.1046403e-001  8.5834566e-002  1.6528056e-001  5.1489746e-001
 -1.4655285e+000  1.3273896e-001 -9.3713057e-001 -3.6214727e-001  1.1238139e-001 -6.8742070e-001 -2.3233096e-001  3.8876488e-002 -3.9939919e-001 -3.7259143e-001  3.0478223e-002 -1.0065728e+000 -4.7203828e-001 -9.2486414e-002  2.2815149e-001 -4.0149739e-001 -2.3419096e-001 -1.2519378e+000 -3.7373835e-001 -6.9429529e-001 -3.6928240e-001 -1.9403033e-001 -1.6398449e-001 -4.6157858e-001 -1.7054082e-001 -4.1509585e-001  2.1348255e-001 -3.1720344e-001 -4.3217189e-001  2.0777528e-001 -1.1021328e-001 -2.0166211e-001 -1.0522172e-001  4.2725924e-002 -2.6509127e-001  2.8797175e-001  5.4141735e-002 -3.0194474e-001  3.0019266e-002  6.4246045e-001 -1.0341970e-001  2.6856564e-001  3.3308616e-001  6.6800711e-001 -2.1798568e-001  3.3218885e-001 -2.5180683e-001  8.1374913e-001  2.8810954e-001  1.9011210e-001  3.4951347e-001  4.2152790e-002  7.1557946e-001  6.8929422e-001  7.6027178e-001  2.6443893e-001 -1.8964238e-002  1.0019725e+000  4.1744918e-001  7.8144378e-002  3.2984872e-002  5.6404670e-001 -9.7586958e-001 -1.0923095e+000 -6.3032504e-002 -3.5566652e-001
 -3.1327080e-001 -1.0634203e-001  1.5409259e-001 -1.2483617e+000 -3.6866227e-001 -7.7573149e-001 -2.5065040e-001 -7.3868257e-002 -1.9958981e-001  2.2362068e-001  1.7446802e-001 -7.6902661e-001  1.3090237e-001  6.9274923e-003  2.4102154e-001 -8.4157026e-002 -5.5170298e-002 -3.8969373e-001 -4.4160957e-002 -5.9037186e-001  6.7865705e-001  8.2876861e-002  5.2425610e-001  3.3398792e-001  3.4401705e-001  2.5601607e-001 -4.7418131e-001  1.8146565e-001  1.0954013e-001 -6.5979858e-001 -1.6591987e-001  1.2310742e-001  9.0182495e-002  5.2806959e-001  5.7008819e-002  2.1271310e-001 -6.7556232e-001  4.3984271e-001 -2.2446247e-001 -5.4044592e-001  4.3629389e-002 -6.2782436e-002  2.7981311e-001 -6.3266715e-001  1.9585757e-001  9.0832684e-001 -2.5950094e-001 -4.6127331e-001 -2.9217667e-001 -5.3595525e-001  3.4157748e-002  1.2913855e-001 -3.2291450e-001  1.7661499e-001  1.4414946e-001  2.1839718e-001  1.0561089e-001  2.2031201e-001  2.5026941e-001  1.3885779e-001 -6.4588716e-001 -5.1842578e-001  1.5012043e-002 -4.6945271e-001 -9.7210521e-001 -2.2887635e-001
 -7.0002854e-002  5.1277110e-001  4.3656742e-001 -2.6067386e-002  1.0592950e-001 -1.0327261e+000  4.0382039e-002  2.0339508e-001  2.0493486e-001  4.0088148e-001  4.8052487e-001  2.0160725e-001  3.4162852e-001  4.0289264e-001  9.4652694e-002 -4.1448037e-002  5.4490449e-001  7.1773839e-001  2.5739263e-001  4.7587260e-001 -2.0358387e-001  1.8166309e-001 -1.5751511e+000 -5.8789273e-001  2.2771039e-001  4.4976186e-001  1.6936864e-001  7.3563458e-001  7.0324622e-001 -1.3169594e-001  3.2337233e-001  4.1059621e-001 -1.0939809e+000 -1.1339649e+000  1.9929623e-001  4.6583101e-002 -2.9492578e-002  2.3634711e-001  3.7423326e-001  1.9460276e-001  2.8367508e-001 -7.2235358e-002 -5.6263076e-001 -4.3556111e-001 -2.8761777e-001  8.4683438e-001 -5.5785557e-001  5.5101283e-001  5.0119777e-003 -6.8022679e-002  4.0857312e-001 -1.2066537e-001  4.2632787e-001  2.6126534e-001  1.1328451e+000 -3.7135004e-001 -1.1570154e-001 -4.4992697e-001  9.8772324e-002  6.1509664e-001  2.8245188e-001 -4.8553783e-001 -3.9923015e-001  8.0260930e-001 -4.8088321e-002 -4.0171301e-001
 -6.5952366e-001  7.7125942e-001 -1.1230967e+000 -3.5731703e-001  3.3693415e-001 -5.2848351e-001  6.9585655e-001  7.8349557e-001  6.3710460e-001  4.6606613e-001 -1.4175830e-001  6.2890257e-002  5.9641019e-001 -6.5388427e-002  1.1611326e+000  4.2523174e-001  5.0764191e-001 -9.7938468e-001 -7.1711782e-001  6.2190125e-001  1.7212866e-001  4.0225473e-001  2.9636404e-001  4.0972342e-001 -4.9529012e-002  3.2432701e-001  2.6377754e-001  1.0878147e+000  4.8134160e-001  6.9289978e-001  2.4576881e-001  6.5075480e-001 -3.9964702e-001 -6.6634140e-003  6.4597700e-001  7.5499362e-001  6.1829469e-001  1.9652261e-001  2.1860571e-001  6.8169529e-001  7.6376025e-001  9.7488397e-001  9.0140611e-002  4.4276876e-001  9.9088048e-001  3.3923128e-002  3.5619482e-001  1.9648259e-001  8.0845159e-001  4.4938188e-001  4.1168626e-001  1.0260756e+000  3.1180919e-001  6.1984881e-001  1.1059465e+000  6.8943208e-001  1.2599045e+000 -7.3848794e-002  5.4345340e-001  4.8407400e-001 -2.8583088e-001  2.6350959e-001  1.6094167e-001  1.4698297e+000  1.3411181e+000 -1.3363169e+000
  1.1549743e+000 -5.5152042e-001 -7.8082322e-001  5.0059079e-001 -2.7711545e-001  2.1282758e-001 -9.7000316e-001  9.4000508e-001  6.9921353e-001 -1.6349016e-001 -4.0095704e-002 -3.2317920e-001 -6.4394386e-002  1.1144417e-001  5.6061183e-001  3.5016478e-001 -3.8620194e-001  6.1178353e-001 -3.9891795e-001 -2.1842350e-001 -6.0763966e-001  2.5777352e-001  8.8837953e-001 -3.7331661e-001  2.7755111e-001  2.7948189e-002  1.0812061e-001  6.0909226e-002 -1.0240715e+000 -6.2205237e-002  8.9293160e-001  9.4124386e-001  2.6255015e-001  1.6909445e-001  1.2410650e+000  7.3983410e-001  1.5474396e-001 -1.0522632e+000  5.5583998e-001  1.5391700e-001  1.0434870e-001  2.9880434e-001  5.3709513e-001  1.1132059e+000  5.5046339e-001  1.1532782e-001  4.9019489e-001  7.4743885e-002  1.7233897e-001  1.1405605e-002  6.9479265e-001  4.0688507e-001  2.1305550e-001  2.2383677e-001 -8.4985575e-002  4.6929432e-001  3.7460417e-001  2.5877933e-001  1.0915442e+000 -1.3305017e+000  7.5738321e-001 -4.1376238e-001  1.0602924e+000 -1.7127815e-001  3.4346462e-001 -2.1878122e-001
 -2.5907745e-001  2.6901771e-001  9.0939827e-002  4.3161534e-001  9.7446362e-002  2.3535185e-001  4.1346624e-001  1.1004672e-001 -1.0849369e-001  4.7112287e-002  5.2182000e-001  1.0779054e-001  4.2381898e-001  4.9758939e-001  1.1970129e-001  2.6653731e-001  3.8951094e-001  2.0734291e-001  1.4721399e-001  2.8496613e-001 -1.6123359e-001 -6.3706008e-004  1.1952907e+000  1.9617830e-001  7.9149714e-001 -5.1628632e-001  6.3404036e-001  1.0391204e+000  3.4735289e-001  6.4341205e-001  9.4983700e-001  1.0525740e+000  3.8184112e-001  8.1073130e-001  1.5359557e+000  1.0579312e+000  7.4959211e-001  3.6553548e-001  1.2049870e+000  3.3821319e-001 -6.5404003e-002  7.5263421e-001  3.7116113e-001  8.4030483e-001  4.8335862e-001  6.3363280e-002  3.8142083e-001  3.2636595e-001  6.5427898e-001  1.0415696e+000  5.7155144e-001  1.3566341e-001  2.2611706e-001  4.2738453e-001  5.1517374e-001  6.5705862e-001  5.0485510e-001  4.4590274e-001  9.4121161e-001  2.8273023e-001  2.6639417e-001  3.4520729e-001 -2.4593366e-001  7.1192038e-001 -2.5900686e-002  7.2988869e-001
  1.3065484e+000  8.9481434e-001  8.7912415e-001 -7.7159664e-001  1.9569053e-001 -4.7461062e-001  7.4838686e-001  2.3441169e-001 -9.1202821e-003 -4.0878260e-001 -7.3771456e-001  5.9055988e-001  3.2507554e-001 -4.7123578e-001 -1.8619881e-001 -8.7135298e-003 -3.2857237e-001 -6.2584100e-001 -3.4707066e-001 -6.8400548e-001 -1.1019307e+000 -4.8496239e-001  1.6612981e-001  1.7070150e-001  1.4788631e-002 -8.6116604e-002 -1.0229526e-001  3.1339265e-001  7.0132319e-001 -1.0470307e-001 -2.8623693e-001 -5.3231357e-002 -1.1340011e+000 -6.7464772e-001 -1.9823024e-002 -2.2842300e-001 -3.6511394e-001  6.8098998e-001 -1.0198499e-001  2.8041397e-001  9.7924644e-002  6.1202224e-001 -8.2505340e-002  5.7109034e-001  1.0363414e-001  6.1053533e-001 -6.7564288e-003  7.0971015e-001  1.5800535e+000  8.3332844e-001  2.2736980e-001 -9.2447141e-002  6.0200725e-002  2.0730587e-001  1.1887564e+000  4.0754419e-001  2.9549993e-001 -1.3523898e-001  6.1987129e-001  8.0767521e-001 -7.4101346e-001  5.0422089e-001 -1.9409216e-002  1.1046552e+000 -1.2883202e-001  4.4194278e-001
  6.9502830e-001 -1.1511595e-002  6.2115277e-001 -4.2880389e-001  9.6095302e-002  2.3705005e-001 -9.4612788e-002  2.1590479e-001  2.5249764e-002  5.8195487e-001  1.2144831e-001  1.2928861e+000  2.8940250e-001  1.2363631e-001 -8.4919271e-001 -4.5567865e-002 -1.5843061e-001  1.0887529e+000  6.5404950e-001 -3.5439953e-001 -4.2852374e-001 -8.5107303e-002  2.8917478e-001 -2.8161655e-002  7.3675342e-001 -9.7993242e-002  3.3114668e-001  2.0385751e-001 -2.2833325e-001  1.9082376e-001  7.2684007e-001  4.7974647e-001  3.6676015e-001 -1.9322466e-001  7.3040034e-001  1.0421097e+000  1.4425398e-001  7.7730504e-002  4.1416355e-001  5.4902819e-001 -7.3644310e-002  6.2606796e-001 -2.9753553e-001  7.5277774e-001  4.1031036e-003 -8.1296153e-001  2.2601885e-001  1.3577834e-001  6.6987134e-001  1.1318447e+000  3.7094654e-002 -2.6072568e-001  2.0095027e-001  6.0952904e-002  3.5533108e-001 -3.3430367e-001  2.1549429e-001 -4.2043660e-001  8.4150328e-002  2.5126188e-001 -2.8625440e-001  3.2286610e-001 -4.2735720e-001  3.9483967e-001  1.7516090e-001  1.2360766e-001
  9.3420917e-001  5.3901483e-001  1.1204782e+000  1.3744719e-001 -1.9183352e-002 -4.5010357e-001 -5.5560917e-001  1.1090711e-001  6.9987832e-001  6.1565535e-001  8.7821147e-001 -1.1369172e-001  3.9583689e-001  3.3757501e-001  8.2496692e-002  1.1470568e-001  2.6139110e-001  4.0862012e-001  6.4074452e-001  4.1749598e-001  5.0947097e-001 -1.5882953e-001  8.8517774e-001  5.0202623e-001  5.2210531e-001  1.0632548e-002  3.0054571e-001  1.1206411e+000  4.0303553e-001 -7.2591982e-003  4.6314540e-001  2.3848133e-001  7.5929427e-001  9.2984601e-001  7.5273408e-001  1.1665964e+000 -5.8832410e-001  1.7826814e-001  7.4592302e-001 -2.3958496e-001 -3.9383855e-002  4.3049872e-001  5.9889264e-001  1.9563917e+000 -7.6691506e-002  2.4077967e-001  4.2178514e-001  6.5212127e-002 -2.9219291e-001  1.0265052e+000  2.7966063e-001  3.2204132e-001 -1.6197120e-001  3.1922703e-001 -1.1835108e-002  5.3072313e-001  5.2715884e-001 -7.3800087e-002 -3.7361279e-001 -5.0298368e-001 -2.0904697e-002 -7.3119106e-001  8.5876761e-001 -2.5252514e-001  6.4759775e-001  4.9224450e-001
 -8.8815405e-001  5.4280166e-001 -2.4440449e-001  8.6227970e-001 -1.8836189e-001  7.7290132e-001 -6.0105223e-001 -5.7974241e-001  2.9277574e-001 -1.3604315e-001  3.9117722e-001  2.1733974e-001  2.3791757e-001  4.8858135e-001  1.2534989e-001  4.9007086e-002  2.3368469e-002  7.4695254e-001  6.3609946e-001  6.3698446e-002  5.1989649e-001  3.4224163e-001  9.6076995e-001 -2.4222030e-001  1.1083579e-001  3.1972806e-001 -1.3246454e-001 -4.3723119e-001 -4.1419152e-002 -2.5847120e-001 -4.6940178e-001 -2.9325222e-001  5.3284486e-001 -5.3872066e-001  1.0073007e-001 -1.6554764e-001 -6.4188179e-001 -3.7612006e-002  3.9774565e-001 -2.9309904e-001  4.0776144e-001 -6.1875064e-003 -5.8713360e-001  6.2932421e-001  3.2129935e-002 -5.1398337e-001  1.2061662e-001 -2.9222746e-001 -2.4630135e-001 -4.3570157e-001 -3.6703443e-001 -2.9131602e-001 -2.4247066e-001 -6.0632931e-002 -3.6707451e-001 -6.7501480e-001 -1.5151679e-001  2.3715618e-001 -6.5624869e-001 -8.9214503e-001  7.4256704e-001 -6.4807873e-001  4.7010228e-001 -8.8208342e-001  2.6707283e-001 -3.7032748e-001
 -5.8884641e-001 -3.6159781e-001 -1.9537849e-001  6.7175796e-001 -1.4075911e-001  6.3289278e-002 -8.6708401e-001 -3.8825321e-001  1.1317615e-001 -5.6083283e-001  2.7488740e-001 -6.5311192e-001 -1.0567244e-001  1.3182523e-001  2.4353203e-002 -9.0729668e-002 -4.1794481e-001 -2.5308332e-001 -3.1571447e-001 -6.2730024e-001 -1.8751969e-001 -1.7995295e-001  2.4548632e-001 -4.1540938e-001  2.0915467e-001 -3.6115551e-001 -6.9891668e-001 -5.4201066e-001 -2.6013599e-001 -2.7025952e-001  3.4949026e-001 -3.9895588e-001  3.7409480e-001  7.6183742e-001 -2.9613907e-001  8.4491607e-002 -4.7619987e-001 -4.9966484e-001 -8.3652310e-001 -6.2196148e-001  1.8551042e-001  7.7448215e-002  3.0511762e-001  8.9292788e-001 -1.5205205e-001 -1.5215074e-002 -1.7902397e-001 -3.1954654e-003 -4.7948581e-001  3.3887284e-001 -1.2783879e-001 -1.0420062e-001  3.0931100e-002 -1.1984256e-001 -5.6696671e-001 -5.3099589e-001 -2.4116406e-001 -6.8850709e-002 -3.3327340e-001 -8.6664236e-001 -2.1535253e-001 -4.4103835e-001 -3.8601598e-001  2.4824830e-001  8.2528522e-001 -2.3158398e-001
 -4.8580019e-001 -4.5180702e-001 -4.1543049e-001  1.1668340e+000 -2.4885377e-001  1.4696622e+000  3.0232581e-001  2.3153402e-002  3.6966183e-001  6.6433943e-002  7.0230556e-001 -4.9855222e-001  1.7888689e-001 -3.4189609e-002  8.1508709e-001  2.7172618e-001 -3.2628058e-002  1.9613208e-001 -7.1034774e-001  3.5656206e-001 -2.7791867e-002 -3.5495240e-001  4.5253104e-001 -1.7715501e-001  1.5839280e-001  2.1378692e-002 -5.4926425e-001 -3.1246337e-001  1.7727740e-002  1.1705634e-002  4.9650639e-001  3.7332484e-001  1.6717202e+000 -1.8962265e-001 -1.6040171e-001  1.4891902e-002 -3.2363591e-001  3.2258969e-001 -6.1438795e-001 -7.1648110e-001  2.1901256e-001 -1.0084966e-001 -1.0634586e+000  4.5952482e-001 -8.4778899e-001 -6.7449367e-001  9.8789942e-002 -8.2772692e-001 -1.1679692e+000  1.1346661e-002 -5.6577805e-001  3.3403426e-001 -4.8609795e-001 -1.5789955e-001  4.4537741e-002 -3.5817437e-001 -2.5219305e-001  3.6093783e-001 -1.6509748e-001  5.5806051e-002  2.3501220e-001 -9.2535339e-002  2.9038908e-001 -3.9901853e-001  1.0996048e-001  7.1502038e-001
  4.3122226e-002 -4.2807350e-001  7.5250590e-001  3.4774874e-001  5.3670983e-002  3.0899069e-001  7.0293314e-002 -8.2027948e-002 -1.7178601e-001 -6.1335015e-001 -7.6208417e-001 -8.8215813e-001 -4.3410465e-001 -5.7804037e-001  4.0798337e-001 -5.4963678e-002 -5.7947609e-001 -8.4830044e-001 -2.9206001e-001 -4.8109872e-001 -9.8934781e-002 -4.1845028e-001 -1.1710834e-001 -4.0995081e-001 -2.4909987e-001 -3.3855187e-001 -2.0193768e-001  2.9998522e-001 -3.1336997e-002  1.0685291e-001 -6.4867912e-001 -8.7433318e-001 -5.6641490e-001 -8.3527340e-002 -4.2626767e-001 -5.2679971e-001 -1.8865159e-001 -2.9573954e-001 -3.2393979e-001 -1.5450714e-001 -5.8511096e-001 -3.2503119e-002 -8.5532644e-001 -3.4381123e-001 -2.0782327e-001  2.5544193e-001 -5.1065005e-001  2.2447443e-001 -4.3886814e-001 -1.2678730e+000 -2.0357942e-001 -5.1602531e-001 -8.0591761e-001 -9.8846897e-001 -1.1085553e+000 -8.7009021e-001 -7.1264962e-001 -5.7713653e-001 -7.3821563e-001 -7.0485015e-001 -9.2992793e-001 -5.2907970e-001  1.0391232e+000  1.1686568e-001 -1.4752757e+000  2.7291085e-001
  8.6041506e-001  2.9145329e-002  1.5267470e-001 -3.2998820e-001 -1.2811708e-001 -7.9831933e-001  7.2690681e-001 -5.7427576e-001  2.8781516e-001  1.1587578e-001 -6.8495689e-002 -2.0199878e-002 -4.0983766e-001 -3.2468068e-001 -1.2031399e-001  8.3933476e-002  3.2941945e-001 -7.0265057e-001 -1.0064772e+000  3.1408176e-002 -8.9639598e-001 -3.8288909e-001  8.5754617e-001  1.9972757e-001  1.7632654e-001 -1.6472276e-001 -1.0013480e+000 -2.2403783e-001  9.0234336e-003 -1.0585349e-001 -7.0994529e-001 -7.0023462e-001 -2.0094670e-001 -7.1285575e-001 -4.9835239e-001 -3.1837865e-001  5.5263370e-001  1.9367159e-001 -5.0698317e-001 -1.0245933e+000 -9.6494159e-001  4.7862052e-001 -1.5816293e-001 -7.6335374e-001 -3.9982216e-001 -6.6319247e-001  5.7859787e-001 -2.8929064e-001 -4.7606472e-001  1.4157137e-001 -5.3194164e-001 -8.9274646e-001 -6.5122599e-001 -4.1074898e-001 -2.8670015e-001 -6.4199686e-001  1.6351495e-001 -8.2506001e-001 -4.5986329e-001  5.1759140e-001 -1.0236142e+000 -6.8636717e-001  2.0885534e-001  9.6667663e-001 -9.8907223e-001  5.5513158e-001
 -1.3033115e+000 -8.8195139e-001 -3.0751621e-001  1.8827034e+000  1.1225002e-001 -4.0085083e-001 -6.6588328e-002 -2.4518331e-001  1.2741162e-002  5.0127344e-002 -8.6721455e-002  1.1264865e+000  5.6535184e-001  2.6883568e-001  2.8703511e-001  3.3894321e-001  4.2858600e-001 -1.9857636e-001  4.8023145e-001 -1.8852436e-001  4.8211902e-001 -2.9172151e-001 -1.2334338e+000 -3.8388212e-001 -3.4203751e-001 -2.0907543e-001 -3.4520561e-001 -1.0011390e+000 -7.2603671e-001  6.3024495e-002 -2.7138497e-001 -9.4463128e-001 -3.0621752e-001 -1.9259770e-001 -1.1208383e+000 -7.8379522e-001  2.5637086e-001 -4.3843162e-001 -9.5478950e-001 -1.0274500e+000 -6.0725158e-001  1.5934846e-002 -8.9479475e-001 -8.4992365e-001 -3.2611281e-001 -6.2114111e-001 -2.5884728e-002 -4.4038078e-001 -6.4067478e-001 -6.8323039e-002 -4.1358886e-001  1.5051582e-001 -1.7648717e-001  1.6122427e-002  2.8459751e-001 -2.4518126e-001 -3.5228745e-001 -1.8110729e-001 -1.0357031e+000 -3.6449100e-001 -1.0949192e+000 -3.8755940e-001  1.7615032e+000 -3.9480290e-001 -6.1594482e-001 -1.4006192e+000
  6.0771709e-001 -4.2641111e-001  5.5253446e-001  2.7779132e-001  1.8920036e-001 -1.4195323e-001 -3.8464764e-001  1.7046744e-001  5.7902342e-001  5.0974634e-001  2.2585655e-001  3.6987469e-001  7.3755849e-001  1.1582212e-001 -2.9361613e-001  2.1590167e-001  1.4163766e+000  6.0916929e-001  1.2375407e+000  3.6656584e-001  1.6333325e-001  6.2412670e-001  3.5494605e-003 -3.0642512e-001  7.1375988e-001 -8.7776709e-001 -4.1375155e-001 -3.5730704e-001 -6.0031766e-001  8.8472914e-001  6.4062885e-001  2.0255263e-001  8.6158192e-001  1.1153357e+000  3.0707789e-002 -1.9312954e-001  1.0622983e+000 -9.8490245e-001 -7.6189026e-001 -1.0541502e+000 -3.6312188e-001  5.5430491e-002 -1.0353784e+000  5.5465860e-001  4.9643215e-002 -4.0841407e-001 -6.9268259e-002  2.9832197e-002 -1.9810559e-001  7.3806794e-002  1.2498666e-001  7.9121367e-002 -3.9434855e-002 -2.5361685e-002  6.0741472e-002  1.2135374e-001 -1.8952823e-001 -2.9759264e-001 -4.6960286e-001 -6.7325339e-001  7.4445955e-001 -1.9641106e-001  1.3249658e-001 -3.2038085e-001 -9.9006034e-002 -4.9609533e-001
 -1.9524082e+000 -6.0109196e-001  6.9069100e-002 -1.4438396e-001 -6.3944340e-001  2.9820272e-001  6.7708267e-001  1.3428839e-001  4.3650981e-001  2.9042190e-002  1.9728652e-001  9.7242857e-001  4.0299729e-001  3.3592294e-001  2.7393440e-001 -9.5049872e-003 -2.0348890e-001 -1.2646754e+000  7.5226260e-002 -9.8947911e-002  8.4309869e-001 -2.1246238e-001 -1.3298334e+000 -8.4088641e-001 -4.4458900e-002 -3.3934196e-001 -4.4432271e-001  3.0447616e-001  4.8509874e-001  1.4829242e-001 -7.1304261e-001 -3.0430084e-001 -3.1001589e-001  1.3308983e-001 -4.6863209e-001 -8.2841744e-002  8.6396147e-001  3.3851329e-001 -5.6843613e-001 -2.5272690e-001  2.2138168e-001  3.4899732e-001 -2.8475556e-001 -1.0806995e+000  9.8577160e-002  2.0687643e+000 -6.6987273e-001  1.3825436e+000 -1.9301517e-001  1.0967781e-002  1.8983830e-001  1.2474052e-001  5.0430036e-001  4.1664246e-001  5.7377966e-001  1.1017591e-001 -3.4976535e-001 -3.2273062e-001 -4.0293724e-002 -4.0890107e-001  1.0222292e+000 -2.3556363e-001  1.0400961e+000 -1.5713731e-001 -7.6244847e-002 -5.2829314e-001
 -1.4575271e+000  1.3575897e-001 -1.2668795e+000  4.3192601e-001 -2.1768213e-001 -5.7279460e-003  5.5596761e-001  3.5637983e-001  1.4181728e-001 -2.4033998e-001  8.1542641e-002 -5.4535008e-001 -2.9083223e-001 -8.1946146e-003  4.1479579e-001 -1.4359764e-003 -6.3468086e-001 -1.3519136e-001  4.5562141e-001  2.5755410e-001  2.0295417e-002 -1.0737421e-001 -7.1245636e-001  5.5933648e-003 -6.5550031e-001  1.3249991e-001 -7.1892212e-001 -1.1408834e+000 -4.1635328e-001 -2.8161195e-001 -4.3533745e-001 -6.0585983e-001 -7.3177455e-001 -7.2586431e-001 -8.6908123e-001 -7.2660914e-001 -1.6408343e-001 -5.9210235e-002 -8.1664251e-001 -7.7241362e-001 -1.1790986e-001 -3.9791865e-002  1.1010629e-001 -3.7817782e-001  1.9456652e-001 -2.3907989e-001  5.0386103e-001  1.1237336e+000  5.2335372e-001  9.4160008e-002 -2.7266359e-001 -2.4869686e-001  3.1316741e-001 -3.1957769e-001 -3.4598586e-002  6.7071437e-001 -2.8031910e-002  4.4486260e-001  4.4647864e-001  5.0946580e-001 -3.6646915e-001 -1.3242538e-001  5.6965714e-001 -1.8817147e-001 -5.4758790e-001  4.7340633e-001
  4.4260435e-001 -3.3059506e-001  4.9543535e-002 -9.0426794e-001  5.9162164e-002 -9.5654897e-002  2.3525118e-001 -1.8160332e-001 -2.1595183e-001 -8.5487911e-001 -5.3975389e-001  3.7050584e-001 -4.6214873e-001 -2.9825100e-001  2.1624871e-001 -1.2836796e-001 -1.3049468e+000 -1.2508760e+000 -9.5086122e-001 -1.2293175e-001 -9.5704517e-001 -8.1418709e-001 -1.1636578e+000 -2.9487504e-001 -1.1295186e+000 -4.4522017e-001 -7.9409973e-001 -5.9353237e-001 -2.7170211e-001  4.9763960e-001 -1.8059344e+000 -1.0326994e+000 -1.1329398e+000 -9.5314442e-001 -1.4002378e+000 -1.4963938e+000 -3.1738487e-003 -3.0465100e-001 -3.2073510e-001 -4.8876609e-001 -4.5006666e-001 -4.9344284e-001 -4.3617486e-001 -8.5207419e-001 -3.1186112e-001  9.2113335e-001 -7.3868559e-001  4.6378733e-001 -4.8914109e-001 -1.1461796e+000 -3.6398763e-001 -1.7133581e-001  5.9291931e-003 -7.6694923e-001 -6.0488231e-001 -6.5672990e-002 -6.3483492e-001 -1.1998761e-001 -5.7663510e-001 -9.5817117e-001 -4.6128111e-001 -3.1861475e-001 -3.2236956e-001  1.0858143e+000 -5.4442156e-001  2.5467043e-001
 -1.6899161e+000 -1.0269263e-001 -1.7098012e+000 -6.0031579e-001 -1.2512636e-001 -3.6921266e-001  7.3871306e-001 -4.6615921e-001 -5.0048183e-001 -6.1738180e-001 -6.0631505e-001 -1.3648106e+000 -6.9385678e-001 -7.9069036e-001  8.6010728e-001  9.1327362e-002 -3.5473309e-001 -1.7603682e+000 -1.4964014e+000 -8.3846781e-001 -8.2713579e-001 -7.9335131e-001 -2.1381966e+000 -1.3238552e+000 -1.1391353e+000 -4.4787960e-001  3.7676839e-001  6.3540870e-002  6.5790000e-001  2.1641709e-001 -8.8502273e-001 -1.1518062e+000 -2.2739173e+000 -5.6244675e-001 -9.2140695e-001 -8.1169512e-001  3.2183416e-001  8.9226054e-001  2.3759879e-001  7.7190653e-002 -1.1923241e+000 -1.6462892e-001 -4.0466228e-001 -1.0253763e+000 -3.5903035e-001  1.2251965e+000 -1.5539107e-001 -2.1653642e-002 -3.2131869e-001 -5.5149880e-001  3.4661236e-001  8.2689146e-001  1.3656833e-001 -4.2283885e-001 -8.4593304e-001  6.6948305e-001  6.1458091e-002 -2.1533640e-002  6.1607851e-002  3.6857028e-001 -4.3368513e-001 -1.0434854e-001  2.5285076e-001 -3.8486943e-001 -5.9271181e-001 -3.0280810e-001
  2.5059850e-001 -4.7192993e-001  8.0568523e-001  1.0113533e-001  4.4428768e-001  5.7126997e-001  9.8048936e-001 -5.0982168e-001 -1.6886450e-001 -8.2507155e-001 -1.0388576e+000 -4.4517733e-001  6.3810952e-002 -1.2997769e-001  5.1146871e-001 -6.3632816e-002 -4.1534671e-001 -1.1665794e+000 -1.0273284e+000 -6.7322957e-001  2.2549917e-001 -6.0014307e-001 -3.0810107e-001 -4.3692291e-001 -8.4930083e-001 -2.1617603e-001  4.2895604e-001  1.2936058e-001  4.2381092e-001  1.4900715e-001 -5.6543881e-001 -9.3899054e-001 -3.4586362e-001  4.4985283e-001 -5.5358722e-001 -3.6305866e-001  5.9036628e-001  8.1682437e-001  7.1436180e-001  6.1862602e-001 -2.0224472e-001 -2.0342216e-001 -7.8133028e-001 -4.1163593e-001  1.2737174e-001  7.8764067e-001 -5.2839072e-001  5.6361155e-002  6.8974776e-001  4.1463569e-001  6.6196974e-001  5.5775640e-001  2.9029818e-001 -2.1338366e-001  2.0997608e-001  2.5411459e-001 -9.6357746e-002 -1.3042473e-001 -3.8494830e-001  4.8768580e-001 -7.1922223e-001  3.8068175e-001 -1.7433533e+000 -3.1475468e-002 -4.7296627e-001 -7.5103472e-001
 -1.0098252e+000  4.9865158e-001  1.1812079e+000 -1.2391164e+000  3.3521728e-001  2.8024981e-001  1.5005043e+000  1.0668571e-001  1.6709123e-001  7.9668124e-002 -1.2316587e+000 -1.5003744e-001  5.6096255e-001 -1.8744895e-001  6.5129947e-001 -1.5797230e-002 -7.3292705e-001 -9.6852047e-001 -7.2628394e-001  1.8013170e-001 -1.3051706e-001 -6.6670364e-001 -9.4515786e-001 -1.0082010e+000 -4.7718863e-001 -2.9656831e-001  5.7156901e-001  1.6471677e+000  1.1791256e+000  1.0365839e-001 -4.9482271e-002  2.5464939e-001 -2.5365003e-001 -7.0358766e-001 -3.4521591e-001 -3.5124996e-001  2.6012709e-001  1.5374550e+000  1.8642807e+000  7.6288163e-001 -2.8619542e-001 -7.0995794e-002 -5.5962275e-001 -5.6606371e-001  2.5459300e-001  1.9222335e+000  2.4052176e-001  1.1096964e+000  8.6484650e-001  2.1049489e-001  5.2899202e-001  1.0008334e+000  3.6884774e-001  2.0395457e-001  6.3310740e-001  2.0624455e-001  3.8985210e-001  2.2336310e-002 -7.8376417e-002  1.1554523e+000  6.0728169e-001 -1.4381704e-001 -6.9952478e-001  9.7849694e-001 -6.6977836e-001 -2.5357874e-001
 -2.5466961e-001 -2.7796865e-001  1.3960671e+000 -5.1146947e-001  6.5904132e-001  6.7159813e-001  9.1322146e-001  7.2642682e-002  2.2521531e-001 -4.0154252e-001 -6.7469215e-001 -7.2281299e-002  9.9558683e-004 -2.2738328e-001  2.8636884e-001  1.1986453e-001 -4.2469331e-001 -7.0895516e-001 -1.2481463e+000 -3.3514665e-001 -6.7158130e-001 -6.3510599e-001 -1.0270077e+000 -1.2313594e+000 -4.3257474e-001 -2.5187749e-001  3.4632973e-001  5.0832692e-001  6.4934869e-001  1.8958965e-001 -5.9541091e-001 -9.1660388e-001 -1.7169482e+000 -8.1004054e-001 -4.2013262e-001 -8.7701369e-001  8.6183562e-001  3.9624100e-001  3.1882056e-001  2.8803996e-001 -3.6980048e-001 -1.6235858e-001 -8.5985551e-001 -9.3357077e-001 -2.5212793e-001  2.6507726e-001  1.2626743e-001 -6.8895194e-001 -6.1542029e-002 -1.7347955e-001  2.9751171e-001  3.8453982e-001  4.0424337e-001  1.7832317e-001  2.8587999e-002 -4.0181308e-001  2.0111586e-001 -3.5255919e-001  2.5704294e-001  7.8083599e-001 -1.0645264e+000  4.3024964e-001 -4.5730040e-001  6.0664470e-001 -1.4397116e-001  2.7389127e-001
  4.1905558e-002 -3.4372424e-001  2.2879587e+000 -9.7747541e-001  2.8085238e-002 -5.5802738e-001 -1.6773718e-001  3.8133923e-001 -9.1471539e-002  1.3397405e-001 -7.3536278e-001  3.8332248e-001 -3.1990120e-001 -5.0676501e-002  1.7441109e-001 -1.5819684e-001 -4.0723388e-001 -8.4165801e-001 -1.7400462e-001  1.1981535e-003  2.7541660e-001 -3.7451820e-001 -1.8496567e+000 -2.9844666e-001 -6.6712569e-001 -3.9775692e-001 -3.6961892e-001 -1.1419166e-001 -1.5859620e-001 -1.5212571e-001 -9.6671783e-001  6.0189647e-002 -1.1015272e+000 -6.6049902e-001 -5.7612085e-001 -7.7457527e-001 -5.7918770e-002 -6.5011719e-001  8.3996740e-002 -1.9707967e-001 -2.3599662e-001 -7.3881386e-001 -5.6566099e-001 -1.9110200e+000 -3.9063641e-001 -4.9393007e-001 -1.3116437e-001 -4.3262852e-001 -2.8734270e-001 -2.5525188e-001  3.8184524e-002  1.4892694e-001  3.8978578e-001 -3.2513879e-001 -2.5050013e-002 -6.8167861e-001 -2.4173121e-001 -6.6113223e-002  2.4212186e-001 -5.0600473e-001  3.1719699e-001 -1.1543847e-001 -1.8493109e+000  2.2087507e+000 -8.1681139e-001 -9.7964113e-001
  6.5800579e-001 -2.1565233e-001  6.3827361e-001 -1.2723579e+000  4.2034351e-001 -6.4309025e-001 -3.9601253e-002  3.3821370e-001  6.9192063e-002  1.7100793e-001 -5.0955331e-001 -8.9287828e-002 -1.4772712e-001  3.6049766e-001  1.3562119e-001  3.2063404e-001 -2.4631720e-001  3.4721069e-001 -1.7341791e-001 -1.1824319e-001  6.6074749e-002 -4.7231732e-001  6.7932957e-003  8.8304523e-002  1.3232015e-001 -3.4379046e-001 -1.1942016e-001 -8.4837364e-001 -4.4713322e-001 -2.4013506e-001 -7.7989367e-001 -5.3011503e-002 -2.0023352e-001 -1.0315789e+000  9.7256414e-002 -6.3370136e-001 -4.5257865e-001 -5.0387125e-001 -3.7326138e-001 -3.6060701e-001 -6.2327522e-001 -3.3738444e-002  6.0080386e-001 -4.0034786e-001 -1.6952375e-001 -1.0817049e+000 -5.9579638e-001 -1.2630947e+000 -6.4595557e-001  3.0855897e-001 -5.1351608e-002  1.8445974e-002  3.9857298e-001 -1.2213351e-001  5.2724082e-002 -5.4134651e-001 -1.3388755e-001 -2.6225361e-001  2.4687531e-001 -4.2473310e-002 -6.8124743e-001  4.0197789e-002 -1.8147943e+000  1.0834249e-001  6.5877178e-001  7.6898961e-001
  1.0857999e+000  1.5631292e-001 -2.0114182e-001  9.3971716e-002 -8.5301068e-002 -6.2648494e-001 -1.0925239e+000  4.6335805e-001  7.2544048e-001  5.9265824e-001  1.7234721e-001  1.1122701e-001  5.9780586e-001  4.2855218e-001  2.9957106e-001  1.4465287e-001  5.7237535e-001  1.1334661e-001  3.6924215e-001  6.3392283e-001 -2.1961194e-001  3.2407709e-001 -7.8213288e-001  2.6251517e-001  6.6372080e-002  4.0461557e-001 -3.1479142e-001 -5.3412848e-001 -5.6821439e-001  1.6825554e-001  5.8424526e-001  8.0714559e-001 -3.8497853e-001 -4.5854984e-001  6.1479149e-001  2.7012421e-001 -8.7221526e-001 -8.5380074e-002 -9.6426897e-002  1.7466722e-001  2.0525905e-001 -6.4269205e-002  4.6501501e-001 -3.9143987e-001 -1.3287034e-001 -1.5309193e+000  2.9676448e-001 -1.3771980e-001 -5.0430104e-001  1.9142130e-002 -5.1001908e-001 -2.0302855e-001  2.2604672e-002 -1.8397981e-001  7.9564412e-001 -2.4442610e-001  1.1018771e-001 -1.8908887e-001  4.9762698e-002 -2.5363665e-001 -6.0933274e-001 -2.1863992e-001 -8.6248270e-001 -1.7125412e-001 -1.9457888e-001 -3.2331669e-001
  7.8311749e-001 -3.0732942e-001  6.6823565e-001 -2.3296164e-001 -3.5647069e-001 -2.3418979e-001 -1.1283981e+000  3.0544766e-001  4.3982735e-001 -9.3711557e-002 -8.8238372e-002  1.2997480e-001  1.1361376e-001 -3.6159506e-001 -1.5987372e-001 -3.2687649e-002  2.9523397e-001 -1.3648570e+000 -3.3134362e-001  2.9615712e-003  3.2374693e-001 -5.0250182e-002  5.1980170e-001  7.0787575e-001 -1.4221137e-001  4.4957382e-001 -5.6859844e-001 -9.8671144e-001 -5.2211477e-001 -2.1969734e-001  6.9297780e-001  1.6241428e-001  6.3889968e-001 -3.4858473e-002  1.1279415e-001  5.1173784e-001 -1.2787663e-001 -1.5982772e-001 -8.4225749e-001 -9.4128212e-001 -6.5854454e-002  1.1938905e-001  5.1361581e-001  2.7669579e-001  3.5950713e-001 -4.4202895e-001 -3.0857126e-001 -8.5062939e-001 -7.6422508e-001 -6.2412181e-002 -3.7310356e-001 -4.9870635e-001 -3.2601176e-001 -4.5932940e-001 -5.2519665e-001  7.6261820e-002  8.5416908e-003 -8.6363220e-001  1.6728708e-001 -8.2319896e-001 -9.8910463e-001 -6.0556571e-001  2.6960636e-001  1.0435618e+000 -2.8289866e-001 -1.6964997e-001
  5.7648074e-001  1.5003939e+000 -6.6580499e-002  1.3124013e-001  5.6245091e-001  1.7998434e-001 -6.8933792e-001  5.4728049e-002 -3.6097680e-001  5.0631791e-001  4.4338397e-001 -4.2713690e-001  5.5475678e-002  6.2928899e-001 -1.1601594e-001  1.2879838e-002  2.1629659e-001  8.6292811e-002  7.8185008e-001  6.6135249e-001  5.1339222e-001  3.1158914e-001  2.2877101e-001 -3.7602972e-002  3.0930851e-001 -3.6512184e-002  3.1116136e-001 -3.6606256e-001 -6.6404840e-001 -1.6345645e-001  1.3571943e+000  4.6810815e-001  2.6516133e-001  2.9691329e-001  5.3573435e-001  4.1219644e-001 -5.4183241e-001 -2.3363726e-001 -8.3818646e-002 -2.2214634e-001 -1.0313472e-001  3.8011378e-001  1.0975130e+000  9.5629568e-001  1.1799834e-001 -4.1275337e-001  1.1626249e-001  1.7171755e-001 -1.4668946e-001 -9.6780436e-002 -1.7328571e-001 -7.1900581e-001 -6.0907831e-001  7.3275505e-004 -7.9033561e-001 -1.0050855e-001  1.6574505e-001 -5.0336956e-001 -4.4270139e-001 -1.5885139e-001 -8.0707827e-001 -2.8480416e-001 -6.3987791e-001 -1.2158676e-001 -2.2065617e-001  3.7263928e-001
  6.9436056e-001  7.1759649e-001 -1.0868135e+000  9.6833591e-001  5.5419905e-001  2.0202597e-001 -2.5557428e-001 -2.4755794e-001 -1.5238795e-001  3.2969717e-001  1.8301567e-001 -6.0599669e-001 -1.0332911e-001  4.9431912e-003 -6.9909940e-001 -4.7096220e-003  3.2131000e-002 -5.5680829e-002 -1.5806296e-001  2.5641859e-001  4.7290393e-001 -5.6707917e-001 -2.4738187e-001  4.3349214e-001  2.1918146e-001  7.4384781e-001  4.3156228e-001  2.8546708e-001  1.6792723e-001 -5.8854670e-001  6.3855695e-001  5.2407433e-001  4.9475004e-001 -2.8872667e-001  1.2319479e-001  8.5196695e-001 -8.0497597e-001 -3.3204951e-001  3.6678704e-002  3.9829889e-001  1.2975786e+000  2.3503975e-001  4.8658902e-001  4.6229066e-001  1.5825043e-001 -9.7889477e-001 -2.1092166e-001 -1.1173553e+000 -1.7806162e-001 -3.6404164e-001 -4.8937809e-001 -8.8974577e-001 -8.4210601e-001 -8.5497594e-001 -7.1874146e-001 -1.7879967e-001 -1.9216442e-001 -4.9930765e-001 -7.9965187e-001 -4.0091568e-001  3.1335013e-001 -1.9446290e-001  1.1025042e+000 -4.3734500e-002 -2.1696893e-001 -8.3246415e-001
 -5.5663476e-001  7.9744818e-001  6.5350102e-001 -4.0956382e-001  4.6203428e-001  9.8902760e-001  1.3385834e-001  5.0036046e-003 -5.0886367e-001 -5.3610048e-003 -2.9783379e-002 -3.5508746e-001 -2.8394157e-003  1.8160202e-001  6.4526751e-002  2.6050849e-001  1.8077793e-001 -2.5800412e-001  4.9299117e-001  1.9021027e-001 -7.2914405e-002  9.5061620e-002 -5.4780367e-001 -3.5419327e-001  2.1490565e-001 -5.3519162e-001  3.6446044e-003  5.6555436e-002  2.8436759e-001 -2.6470943e-001 -5.7113687e-002 -2.6277700e-001 -3.1562687e-001 -3.5053907e-002 -5.2072141e-002 -4.2545330e-002  3.6246452e-001 -9.5813941e-002 -6.1453314e-001 -4.0376789e-001 -1.6638132e-001  1.1971378e-001  8.6072984e-001 -1.1667783e-001  3.4778009e-001 -3.0564924e-002  3.5430630e-001  6.2049524e-001  8.4071191e-002 -1.8207646e-001 -2.9665215e-001 -2.5678313e-001 -3.1687971e-001 -6.6427080e-001 -1.0750373e+000 -5.9403096e-001  1.6211699e-001 -2.3602237e-001 -3.5905866e-001  1.3575809e-001 -5.9013752e-001 -3.7656120e-001 -1.5016289e-001  3.9677839e-002 -6.8159730e-001 -6.1917067e-001
 -8.4805596e-001 -1.7066601e-001 -5.8477833e-001  3.0992753e-001 -5.7765554e-001  1.3995569e-002 -5.2042140e-001 -3.7069567e-001 -5.4383068e-001 -3.4064103e-001  1.1017222e-001  1.5068799e-001  8.1360030e-002  5.9346230e-002 -6.0328470e-001 -2.5932688e-001 -5.6653610e-001  2.7986475e-001 -3.6737007e-001 -3.8352102e-001 -1.1074042e+000 -7.4702387e-001  4.9219004e-001  9.1824297e-001  2.3599990e-001  1.9657652e-001  1.3979155e-001 -3.9071461e-001  2.8784327e-002 -1.5730720e-001 -2.6966661e-002 -4.0576411e-001 -2.8089515e-001  4.4538422e-002 -1.5330826e-002  5.0369986e-001 -4.8295766e-002 -1.2536372e-001 -1.0987770e+000 -3.3920547e-001  8.6107221e-001  3.2097855e-001  1.2489216e+000  2.9560552e-001 -2.9567847e-001  4.3831226e-001  1.9864173e-001 -1.2234267e+000  4.4808132e-002 -4.0226541e-002 -8.9555072e-001 -9.6724597e-001 -5.3465323e-001 -3.7908363e-001 -7.8403104e-001 -4.7118031e-001 -1.4004445e-001 -7.5988983e-001 -8.7339922e-001 -2.9707714e-001 -1.6529201e+000 -2.5535699e-001  4.2613409e-001  2.2364218e-001  1.2780783e-001  5.1674225e-001
  2.0319005e-001  5.0602974e-001  6.1571481e-001  1.1382024e+000 -2.4321351e-001  2.0288740e-001  1.4136529e-002 -6.4973992e-001 -2.1855687e-001 -2.0669569e-001  7.6315323e-001  3.1042229e-001  2.6690749e-001  5.8494054e-001 -7.4863390e-001 -1.6224338e-001  9.4138020e-002  6.8414988e-001  6.4816968e-001 -1.7760603e-001 -4.2115964e-001 -5.8384390e-001  5.7439630e-001  8.2255875e-001  2.5726633e-001 -2.4792505e-001  1.0771871e-002 -3.6244816e-002  1.3974872e-002 -5.7788706e-001  1.3629329e-001 -4.7801848e-002 -2.1765339e-002 -7.8608498e-001  4.2359806e-001  6.5227808e-001 -7.0332353e-001 -4.0094176e-001 -1.0615933e+000  3.8059179e-001  5.6659041e-002  5.3776858e-001  7.2347526e-001 -1.4566788e-001 -3.1455137e-001  2.5462243e-001  6.1627126e-001 -3.8024812e-001 -2.5301104e-001  4.2432928e-001 -3.6791109e-001 -4.5936825e-001 -5.4685250e-001  1.2956544e-001 -4.8327970e-001 -8.7145289e-001 -2.1409881e-001 -3.4238254e-001 -7.7213909e-001  2.9605961e-001 -8.2220432e-001  4.2484787e-001  1.0802921e+000 -3.3695418e-001  1.2665543e+000  2.3782692e-001
 -1.7514927e-001  4.1562213e-001  2.8609477e-002  7.0895207e-001 -2.1709677e-001 -1.7980350e-001 -3.1193997e-001 -9.3469227e-001 -2.2210141e-001 -3.3753182e-002  1.2713426e-001 -4.1042194e-001  4.8617496e-001  1.9991037e-001 -7.9291653e-001 -1.1497461e-001 -2.9530731e-001  7.8915000e-001  1.5544528e-002 -8.5947895e-002  6.7616729e-002 -2.5704539e-002 -2.2706780e-001  3.1663217e-001  3.4763087e-001  6.3270468e-001  5.8662351e-001  3.7222588e-001  1.0263831e+000 -1.2287732e-001  8.5753420e-001  7.0399613e-001 -2.3660183e-002  3.1198395e-001  1.0105690e+000  6.8661081e-001 -2.5375551e-001  5.5767085e-001  6.2675776e-002  5.5993757e-001  3.6288515e-001  8.5886729e-001  1.0363457e+000  6.4158921e-001  5.5957397e-002  3.3829031e-001 -4.0985264e-002 -7.3568283e-001  4.2927800e-001 -1.6856233e-001  1.7030231e-001 -1.0559964e-001 -1.4021901e-001  2.4874474e-001 -6.3017357e-001 -5.5775068e-001  8.4633328e-002  2.8112030e-001 -6.2613335e-003  7.5174346e-001  7.0416406e-001  2.3567935e-001  3.5671823e-001  3.1261544e-001  7.9868023e-001 -1.1710679e+000
  6.3994756e-001  6.6292148e-001 -8.2972102e-001  7.3390615e-002 -8.8221788e-001 -1.0148414e+000 -6.7646666e-001 -7.3174105e-001 -5.7793554e-001 -1.2896228e-001 -2.0753786e-001 -6.7616454e-001 -4.3374658e-001 -3.7254610e-001 -5.6095241e-001  7.9384227e-004  1.0413549e-001  6.2505123e-001 -6.5513740e-002 -4.9534138e-001 -4.8973026e-001  4.9451025e-001 -3.0681627e-001  7.4601619e-002  4.4465575e-001  2.4980754e-001 -4.3423857e-001 -1.1797477e+000  3.7715297e-002  1.0973780e-001  2.0909025e-001  2.1403247e-001 -4.8593826e-002 -1.0600723e-003  4.3142449e-001  5.2680506e-001 -2.6938873e-001  4.5088343e-001 -6.2288447e-001 -2.6206965e-001  7.9641239e-001  5.4976794e-002  7.9221717e-001  7.2554015e-001  6.2170544e-001 -1.5308966e+000 -3.6785057e-001 -7.2468438e-001 -3.8355612e-001 -1.7148867e-001  6.6911402e-002 -1.8821255e-001 -3.9634579e-001  2.6504363e-002 -1.0300239e+000 -3.1526155e-001 -1.4066833e-001 -1.6640156e-001 -4.8605955e-002  6.9973160e-001 -6.5497328e-001 -4.3916369e-001  1.0667091e+000 -9.3195988e-001  1.1195334e+000  8.2114731e-001
  8.7635785e-001  5.6675201e-001 -3.9843235e-001  8.1326373e-001  5.0926729e-001  2.7172795e-001  3.8256683e-001 -1.2687483e-001  2.9109048e-001  4.4436877e-001  5.8688023e-001 -1.1541450e+000  4.2182747e-001  6.4238490e-001 -3.3172298e-001  2.9325953e-002  7.6111216e-001  4.2932714e-001  5.1085521e-001  9.9613125e-001  1.2035620e+000  1.1147419e+000  1.9992659e+000  1.1978141e+000  6.2567659e-001  1.3418841e+000  5.4550798e-001 -2.9753477e-001  1.4138524e-002 -2.3459606e-001  6.4954730e-001  1.0226986e+000  1.9110072e+000  4.2654550e-001  1.0249371e+000  1.2677039e+000  7.5515003e-002  9.2619293e-001 -8.6093253e-001 -1.8969043e-001  8.2943577e-001  3.8588045e-001  1.8856119e-001  1.5679097e+000  2.4128692e-001 -1.7357339e+000  6.5374186e-001 -9.7914452e-001 -1.0309078e+000  8.0300714e-001  6.3677644e-001 -1.4152175e-001 -3.2485615e-001  2.6639595e-001 -1.5394264e+000 -4.0333961e-001  4.3947097e-001  1.4903222e-001  1.2194880e-001  1.1065774e+000 -3.5272316e-001 -3.6538928e-002  4.8310790e-001 -2.3603299e-001  9.0301896e-001 -1.4519289e-001
  4.6993128e-001 -1.5645795e-001  6.9520387e-001  3.9053370e-001 -2.4613114e-001 -8.9115845e-001 -4.1701333e-001 -7.2962624e-001 -7.4621406e-001 -6.0931898e-001 -4.1829091e-001 -1.3987641e+000 -6.4839479e-001 -9.4156390e-001 -5.9690861e-001 -8.2471896e-002 -8.5927418e-002  9.1342455e-001  7.6765000e-001  6.2014992e-002  5.3836887e-001  5.6166414e-001  6.4347373e-001 -3.4014320e-001 -6.5611824e-001  5.7226285e-001  1.0171556e-001 -3.7500488e-002 -4.1487161e-002 -3.9982947e-002 -2.2466472e-001 -6.5484851e-001 -2.8408778e-001  1.3403611e-001 -7.6397366e-001 -6.9388146e-001 -3.8910362e-001  9.3666807e-002  4.6590433e-002 -4.6325925e-001  2.3774105e-001 -1.4399579e+000 -7.0026830e-001  8.3140873e-001  3.1624373e-001 -1.3107679e+000  3.2152610e-001 -4.4151640e-001 -1.6032272e-001 -9.9575932e-001  1.2691008e-001 -2.9245072e-001 -8.9074173e-001 -1.0626655e+000 -1.4669691e+000 -1.0190761e-001 -4.4257688e-001 -5.0127608e-001 -9.7600705e-002 -6.7478062e-001 -2.7253133e-001  8.4920539e-002  3.1896781e-001 -3.5334239e-002 -1.9867279e-001  1.4387617e+000
  1.8078673e-001  1.1384805e-001  9.1113949e-001 -6.9168595e-002 -6.2179017e-002  3.7769627e-001 -7.5104183e-001  2.2218016e-001 -2.4144503e-001  1.9808841e-001  1.0476969e-001 -4.7483231e-001 -5.5388387e-001 -6.5359617e-001 -1.9295715e-002  2.4020229e-001  6.0685184e-001  5.8610965e-001 -2.3960442e-001  7.9741706e-001  6.0534773e-001  5.8402759e-001  1.1388952e+000  1.0510317e+000  4.0428042e-001  5.0476423e-001 -3.1850527e-001 -8.4994743e-001 -3.5021454e-001  5.3156906e-001  1.0227469e-001  6.1070117e-001  1.1042922e+000  8.6778630e-001  1.0821299e-001 -3.8797021e-001  9.8130952e-002 -2.8546257e-001 -3.7568762e-001 -6.7702228e-001  2.4498492e-001 -5.9675384e-001 -1.9137424e-002  1.2333290e-001 -9.1044129e-002 -1.9496593e+000  4.3166522e-001 -9.0926394e-001 -3.0512000e-001  4.1832258e-002  4.4027204e-001 -3.0822034e-002 -4.1709624e-001 -3.3524736e-001 -6.0153340e-001 -1.2299406e-001 -5.8270701e-002 -5.7100867e-002  5.2801352e-001 -6.0642471e-001 -8.5305240e-001 -1.7324251e-001  4.5388398e-001  1.2140969e+000 -3.1644264e-001  1.2689237e+000
 -8.8452480e-001 -7.6213201e-001  4.9238606e-001 -2.7568665e-001  1.6032047e-001  2.4225497e-001 -4.8193107e-001  5.2966825e-001  2.2437722e-001  2.7587214e-001  4.4009439e-001  3.8207846e-002 -2.8198579e-001 -8.1346729e-001 -3.2314469e-001  3.0802850e-002  9.0468103e-001  1.2473720e+000  3.9573352e-002  1.0808591e-001  1.1542248e-001 -2.6003279e-001 -1.7828256e-001  6.7536289e-001  2.2626596e-001  9.7263535e-002 -8.9631732e-001 -9.0452021e-001 -1.0540565e+000 -4.2845068e-001 -6.8564583e-001 -1.7392254e-001  6.7405936e-002  7.9594281e-001 -1.0569862e+000 -1.1729726e+000  3.0726567e-001 -7.5011412e-001 -1.1139887e+000 -8.2720709e-001  2.5706701e-001 -3.3481421e-001  6.9621297e-003 -7.4460879e-001  1.3787236e-001  8.8700544e-002 -3.6002103e-001 -7.4643897e-001 -3.0850106e-001 -3.5491987e-001 -4.3752102e-001 -2.4834551e-001 -2.9378922e-001 -7.7615966e-001 -7.6097475e-001 -3.0459938e-001 -6.9074210e-001 -4.7284720e-002 -3.0714435e-001 -1.9488222e-001  4.5175248e-001 -1.2595010e-001 -2.5692744e-001  9.5569992e-001 -3.6596321e-001 -4.3465437e-001
 -4.2900398e-003  3.3358970e-001 -1.4132811e+000  5.6633966e-002 -7.2282648e-003  6.7597099e-002 -3.8243988e-001 -2.0689547e-001 -2.4780061e-001  6.2775693e-001  9.6898863e-001  1.0508713e+000 -4.6678487e-001 -4.3858034e-002 -6.1011864e-001 -7.7542828e-002  6.4898260e-001  9.7270234e-001  1.0446627e+000  8.2947251e-001  4.2064986e-001  4.0587286e-001  1.6410470e+000  5.4804722e-001  1.0226531e+000 -1.9267215e-001 -9.5431917e-001 -5.1264756e-001 -1.1763503e+000 -8.6102912e-001 -1.0912638e-001  2.1887953e-002  6.6885119e-001  4.5621026e-001 -4.7339861e-001 -5.2604800e-001 -4.0712695e-001 -1.5550763e-002 -1.2190797e+000 -3.8981726e-001  6.1317539e-002 -1.5846369e-001 -4.9842896e-001  1.1739488e+000  1.2507690e-002 -3.2816920e-002 -5.3751790e-001 -7.1697987e-001 -5.0285509e-002  1.7948760e-002  8.1221012e-002 -1.3923180e-001 -2.0159501e-001 -8.3775596e-001 -4.6940238e-001 -3.2934538e-001 -5.4032461e-001 -6.6526141e-001 -4.8957713e-001  4.5182657e-001  1.0906259e+000  2.2914196e-001  4.7570091e-001 -1.0851818e+000  5.4807598e-001 -8.2925275e-001
  5.6725997e-001 -6.7898591e-001 -1.8542573e-001  1.0971010e+000 -1.0003310e+000  1.3113299e+000 -9.8979605e-001 -4.4863218e-001 -6.0745807e-001  2.8553632e-001  3.1986172e-001  5.1184089e-001  4.4340604e-001  2.0150577e-001  8.4998171e-002 -5.3176289e-002 -4.0523574e-001  7.7961113e-001  1.5827743e-001  6.5088429e-001  4.4637931e-001  3.1657218e-001  4.2638044e-001  9.9105761e-001  3.4975290e-001  7.5869414e-001 -1.9086741e-001 -4.0784220e-001 -6.8868117e-003 -2.5919271e-001  5.2691376e-001  1.5094004e-001  4.4952965e-001 -2.1293859e-001  3.3532886e-002  2.0324511e-001 -8.4126611e-001  9.2042775e-001  7.5848180e-001  7.6548757e-001  7.1638320e-001 -6.6877760e-001  2.1844636e-001 -2.1045023e-001 -2.1974537e-001 -3.3771230e-001 -5.1518905e-001 -4.4336912e-001 -2.0964522e-001 -8.4069325e-001  3.2769719e-002  5.6854755e-002 -3.2195967e-001 -3.1352097e-001 -2.8922758e-001 -5.1447286e-001 -4.5702447e-001 -5.5469945e-001 -2.8145165e-001 -4.3841034e-002  4.2476959e-002 -2.4539699e-001  1.5526025e+000 -2.5479869e-001 -2.9495758e-001 -1.1838396e+000
  2.1403556e+000  4.9402498e-001  5.6207898e-001  3.2894144e-001 -4.2092890e-001 -1.6305986e-001 -6.4919097e-002 -4.5301149e-002 -3.9719380e-001  9.1959896e-001  6.5877936e-001  7.6543330e-001  4.2679672e-001  1.3848836e-001 -1.5759510e-001  2.8474303e-002  6.7230173e-001  2.9789306e-001  8.0216235e-001  6.4215422e-001  7.7896706e-001  3.9045014e-001  1.8376186e+000  2.8703459e-001  9.4116705e-001  7.0831326e-002  8.0406267e-002 -6.9970351e-001  2.2168970e-001 -4.8744979e-002  8.7415171e-001  1.2140105e+000  1.1531062e+000 -1.5624246e-001  4.4267721e-001  5.3337478e-001 -2.0242567e-001  6.4259762e-001  3.5647084e-001  2.0811482e-001 -5.9410014e-001 -1.3402193e-001  2.0590674e-001  8.1617233e-001 -5.9617603e-001 -2.5138282e-001 -1.3775375e-001 -1.3611363e-001 -3.4901049e-002  5.2437219e-001 -1.5488474e-001 -4.5807844e-001  1.5194893e-002  1.5739059e-001 -1.9339394e-001 -4.3357922e-001  1.9929950e-002 -5.1540874e-001 -8.3263424e-002 -6.0858513e-001  4.5209472e-001  6.3041459e-002  2.8064479e-001 -5.6258988e-001  1.3406636e-001  5.2719378e-001
 -2.8882082e-002  3.9264413e-001  5.5516862e-002  3.9526647e-001  1.3326952e-002  3.4705823e-001 -1.1842901e-001  1.9997294e-002 -5.7233144e-001  1.6740740e-003  3.1134234e-002  1.1474350e+000  1.8355029e-001  1.1166282e+000 -5.9602851e-001  1.5550948e-001  6.9713737e-001  1.4556888e+000  8.6319751e-001  5.6404359e-002 -8.4510003e-002  7.8276325e-001  7.7449832e-001  4.7010040e-001  8.3798529e-001  5.1323732e-001  4.4841740e-001 -4.4902841e-001 -7.4359387e-001  3.4937161e-002  5.7840819e-002  6.7848547e-001  8.2867436e-001  1.3208874e-001  3.0947855e-001 -3.2230905e-001 -2.4094363e-001 -4.1768428e-001 -3.2877684e-001  6.2001496e-002  4.3301840e-001 -2.5708078e-001 -3.2076760e-001 -9.7709033e-002  4.8548873e-003  5.4876346e-001 -7.3876777e-001  6.5058901e-001  2.1264815e-001 -1.8099838e-001 -3.7220006e-001 -3.0226922e-001  4.8853739e-001  3.5779791e-001 -3.1050182e-003 -5.4850531e-001 -5.9096810e-001 -6.2925172e-001 -4.2094512e-001  1.6263547e-001  5.4912234e-001  2.0035481e-002 -1.2020225e+000  1.2225581e-001 -3.8879706e-001  5.4208039e-001
  7.3719553e-001 -3.4984355e-001  1.3082672e+000 -3.1963467e-001 -4.1771453e-001 -9.9911188e-001  4.8465644e-001 -1.3365134e-001 -2.8751023e-002  2.0641385e-001 -6.8497871e-001  2.0875129e-002 -3.0690555e-001  6.1976413e-002 -1.4487716e+000 -2.5527528e-001  5.0498017e-001 -2.0692461e-002 -4.3990406e-001 -3.3775353e-001 -8.5433709e-001 -2.7080912e-002  5.0885094e-001 -1.7904543e-001  7.0494106e-001 -2.0086460e-001 -4.3810094e-001 -1.9120056e-001 -1.1304312e+000 -2.4344465e-001  1.1046386e-001  2.1758689e-002 -7.3230113e-001 -1.4660946e-001  5.2301361e-001  1.4955914e-001 -1.4323034e-002 -9.9248219e-001 -5.2404189e-001 -6.5356969e-001 -8.4324424e-001 -1.1560593e-002 -7.3816824e-001  1.8522652e-001 -1.3920279e-001 -2.8469993e-001 -9.7319203e-001  7.0040904e-001  4.2063022e-001 -6.3630407e-001 -5.8150584e-001 -9.8601456e-001 -2.1126839e-001 -5.3382042e-001  2.2208218e-001 -4.9060862e-001 -2.5511781e-001 -5.2972202e-001 -4.7530198e-003  8.1194382e-003 -1.2894807e+000 -5.6669080e-002 -8.5161086e-001 -5.1949215e-001 -7.9157970e-001 -8.9371847e-001
 -5.2797433e-001 -1.6235829e-001  3.6142736e-001  7.8891024e-001  1.9400509e-001 -6.3875835e-001  7.1247880e-001 -1.5173197e-001 -3.6853652e-001  2.6963659e-001 -5.4090095e-001 -1.1733642e+000 -4.7025826e-001 -4.2048361e-001 -4.9824286e-002  8.5542633e-002  3.1716011e-002 -6.3122449e-001  3.1133183e-001  7.5819943e-003  4.6740940e-001  5.5446472e-001  7.4362806e-001 -4.9879026e-001  1.6319749e-001  1.6130671e-001  2.5212223e-001  5.3751074e-001  6.0509097e-001 -2.6042283e-002  9.0896948e-002  1.9719967e-001  3.3716416e-001  7.4163530e-001 -6.3385715e-002 -2.0451976e-002  3.5906786e-001 -4.6039659e-001  4.5419845e-003 -3.2231064e-001  1.0801575e+000 -1.7634275e-001 -2.2062991e-001  5.4453694e-001  2.8892577e-001 -3.2177440e-001 -3.2788526e-001  1.2758229e+000  5.6415014e-002  2.4347803e-001 -2.3531348e-002  1.3535789e-001  1.5078121e-001  3.2653650e-001 -2.7032596e-001 -5.2869386e-002  9.7955759e-002  4.7393817e-001  1.3297021e-002  3.7565995e-001 -3.6415088e-001 -3.0835266e-001  1.9341922e-001  5.7721348e-001 -7.7276941e-001  1.2536478e-001
 -2.6463295e-001 -6.0108837e-001 -1.0468091e+000  2.0635217e-001 -2.0603262e-001 -8.2005525e-001  4.4401329e-001 -3.9187631e-001 -1.4554397e-001  1.1503744e-001 -8.3558213e-001 -7.8605960e-001 -6.2009262e-001 -4.6962407e-001 -6.0846650e-001 -1.8535689e-001 -2.0608359e-001 -1.1559266e+000 -8.8537245e-001 -1.0236998e-001  5.7463553e-002  3.4891289e-001  7.9117536e-001  5.3191068e-001  7.5417730e-003  2.4093875e-002  2.8707663e-001  1.0413440e+000  4.2650225e-001 -6.5192251e-001  2.4616881e-002 -4.0682604e-001  8.6659768e-001  3.7513194e-001 -5.8221724e-001 -6.0455333e-001  1.3437961e-002 -1.3683572e-001  1.2169008e+000  7.0314441e-001 -1.4559714e-001 -2.2348248e-001  2.7468372e-001  2.6311614e-001 -2.8860983e-001 -7.4569542e-001 -4.9759420e-001  3.0489813e-003 -6.4448714e-001 -2.7792107e-001  8.5455011e-003 -7.9945629e-001 -3.7744816e-002  2.1974657e-001 -8.7261316e-001 -5.5818936e-003 -2.2797191e-001  1.1925333e+000  5.3636108e-002 -2.2847995e-001 -3.4804475e-001 -4.0474019e-001 -2.5060050e-001 -1.9689618e+000  7.3130803e-002 -8.9419762e-001
  4.5067154e-001  6.0063067e-001  2.3578782e-001  3.3265291e-001  4.0236082e-002  9.8518216e-002 -2.8427094e-001  6.7606259e-001  3.6367775e-001  2.1642257e-001  3.6309960e-001 -1.1058856e+000 -2.1097950e-001 -4.8163807e-001  9.5045574e-001  2.2505421e-001  1.2510185e-001  9.8987179e-002  2.1212326e-001  1.7530457e-001  1.0606611e+000  1.0043121e+000  2.8398717e-001  3.0230142e-001 -4.7657457e-001  1.8668614e-001 -2.0082212e-001  6.1599542e-001  1.7851350e-001 -1.3112399e-001 -2.9916362e-001  3.2282395e-001  7.3690651e-001  5.2444982e-001 -3.6831117e-001 -3.8069349e-001  2.6765887e-001 -6.2899799e-002  3.5545619e-001 -1.1074456e-001  2.3423348e-001 -1.1236649e-001  3.5728900e-001 -2.5525579e-001  1.1196300e-001  2.3243431e-001  5.3363573e-002  2.6352371e-001 -5.2448117e-001  4.0939566e-001  1.2790501e+000  7.9778546e-001  3.8906099e-001  4.1990382e-001 -3.8709057e-001  2.6262406e-001 -4.1023358e-001  1.4090228e+000  2.2521708e-002  3.0204381e-002  1.6229582e+000  6.8129756e-002  2.9599088e-001 -4.0695939e-001 -1.0888238e+000  9.2414393e-001
 -8.4885734e-001 -5.7224723e-001  6.5811478e-001  6.5327481e-004 -3.5416659e-001  1.0229051e+000 -1.3372192e+000  4.7103273e-001  2.1235639e-001 -4.1109458e-002  4.7607199e-001 -3.8315051e-001 -5.6413935e-001 -6.9435066e-001  3.7233415e-002 -8.4828856e-001  8.4000313e-001  4.6094037e-001 -3.5787070e-001  1.7405715e-001  1.2044886e+000  1.0242690e+000  4.9528392e-002 -8.5698804e-001 -1.5383021e-001 -5.0646671e-001 -6.7373168e-001 -1.0431851e+000 -1.7031186e+000 -6.6667695e-001 -2.2108083e-001 -3.8593368e-001 -2.4434425e-001  1.5352486e-001 -7.6577106e-001 -8.7643887e-001 -7.8076829e-001 -1.6376051e+000 -9.8436294e-001 -1.1541936e+000 -8.9770688e-001 -4.7819211e-001 -6.3609268e-001  4.5899849e-001 -4.7934359e-001 -3.7826376e-001 -3.9543829e-001 -2.8909538e-001 -8.2616486e-001 -4.5815513e-001 -3.4501500e-001 -4.2289583e-001 -7.6987604e-001 -4.4502623e-001 -7.4739547e-001  7.0450354e-002 -5.5628088e-001  4.1318208e-001 -1.5701057e-001 -1.6000291e+000  5.1512045e-001 -1.2301084e-001 -1.4792993e+000 -1.1344483e+000 -6.2117266e-001 -4.6850064e-001
  1.9965485e-001 -5.5922414e-001  1.5587046e-001 -5.7510053e-001 -2.9918040e-001  5.2092486e-001 -2.9995096e-001  8.2939655e-001  7.0552033e-001  4.1848182e-003  3.3623310e-001 -2.2273672e-001 -8.3692335e-002 -8.7047899e-002  1.0039927e+000 -1.9175583e-002  7.0115166e-001 -3.0333731e-001 -3.6260443e-001  5.9881923e-001 -2.2146292e-001  5.2995392e-002 -3.8241212e-001 -1.4066355e+000 -2.1583492e-001 -1.1959304e+000 -9.8478558e-001 -4.4748183e-002 -1.1284559e+000  1.7257688e-001 -4.3201822e-001 -1.8816905e-001 -8.5315850e-001 -6.6013442e-001 -9.8890796e-001 -1.3849866e+000 -5.5677359e-001 -1.4903128e+000 -7.9153467e-001 -1.5164689e+000 -1.2685521e+000 -6.2613678e-001 -1.2844738e+000 -1.4577983e+000 -1.1659999e+000 -3.9420300e-001 -3.6690396e-001 -6.4025339e-001 -5.1229747e-001 -4.3987033e-002 -3.2788023e-001 -1.3881480e-001 -8.9186907e-001 -4.8177209e-001  4.6808277e-002 -1.4817800e-001 -3.4542994e-001 -4.5133764e-001 -4.6306440e-001 -1.1605804e+000  4.2003392e-001  9.3292402e-003 -1.8245894e+000  2.5296503e-001 -2.5400828e-001 -2.2260193e-002
 -1.2139356e+000 -2.6495876e-001  1.2578916e-001 -6.6873723e-001 -2.5244641e-001  5.5064102e-001 -1.3161874e+000  4.1994953e-001 -4.1421535e-001 -1.0325416e+000 -4.1314285e-001 -1.5190388e+000 -8.9671529e-001 -4.2990054e-001  4.2202599e-001  1.0161409e-001 -1.0169368e-001 -4.3237629e-001 -1.0150357e+000 -3.2365112e-001 -9.6711988e-001 -1.9389996e-001 -2.4426608e+000 -2.1097630e+000 -1.0888034e+000 -3.9336602e-001 -1.0512583e+000 -1.0011901e-001 -8.2247192e-001 -3.0801673e-002 -1.4449030e+000 -1.5227678e+000 -9.0912655e-001 -6.6492898e-001 -1.6089312e+000 -1.3398801e+000 -9.8336824e-002 -1.0614099e+000  1.9095051e-001 -1.2328197e+000 -3.1667426e-001 -9.7881758e-001 -1.0837949e+000 -1.1552556e+000 -1.2556117e+000  2.5066456e-001 -1.0980255e+000  7.5046587e-003 -1.2750991e-001 -4.8801748e-001 -4.9887094e-001 -3.6650875e-001 -6.1881006e-001 -5.3834615e-001 -8.0758302e-002 -6.3013132e-001 -9.8803750e-001 -5.4672937e-001 -2.0423191e-001 -1.7353080e+000  7.3961664e-001 -2.1149677e-001 -1.4599418e+000  4.1019738e-001 -3.3212059e-001  2.8958666e-001
  5.1091101e-002 -5.8397763e-001  2.9228125e-001  1.2841513e+000 -1.1940091e-001 -1.8508059e+000 -4.0535607e-001 -9.4098988e-002 -1.3631529e-001 -8.7455603e-001 -5.5185913e-001  5.8028712e-001 -3.4883924e-001 -9.1975274e-002 -5.7375408e-001 -8.3525885e-001 -7.3727158e-001 -5.9527028e-001 -1.7711426e-001 -3.0489619e-001 -6.8575800e-001 -6.1157639e-001 -1.6273787e+000 -1.4926938e+000 -7.5028145e-001 -5.4744144e-001  1.1536300e-001  1.1913519e+000  5.9442423e-001 -4.3882897e-001 -7.9778408e-001 -6.0486828e-001 -9.0077768e-001 -1.0152175e+000 -6.5800802e-001 -6.8008701e-001  1.1943204e-001  3.6680646e-001  7.5333726e-001  7.6773975e-001 -1.0917802e+000 -3.8289266e-001 -1.9704390e+000 -6.0931011e-001  2.1922621e-001  6.6278903e-001  2.5455133e-001  6.6685471e-001  4.0982744e-001 -1.0879801e-001 -2.6148183e-001  1.8105491e-001  3.2099103e-001 -3.1000917e-001  2.9631435e-001 -1.4907980e-001 -1.0330112e+000 -4.0466258e-002 -2.0885468e-001 -2.5156623e-001 -5.8948832e-003 -2.8070079e-001  5.0572695e-002 -3.4547344e-001  4.3567704e-001 -2.5093694e-001
 -1.8026374e-001 -3.6695762e-002  1.8404024e+000 -3.3027048e-001 -2.6003909e-001 -2.1091844e+000 -2.8371519e-001 -2.8326262e-001 -5.2038137e-001 -5.1996406e-001 -5.5712730e-001  7.8320573e-001 -4.7629713e-001 -4.6619806e-002 -4.5775501e-001 -4.1021597e-001 -5.1118208e-001  7.7864249e-001  1.6314978e-001 -8.8812516e-001 -1.8124115e+000 -1.9528976e-001 -7.5211316e-001 -1.1860396e+000 -4.6617175e-001 -5.1119243e-001  3.4410937e-001  3.2721577e-001  5.6852442e-001  2.3705288e-001 -3.2711227e-001 -6.1532674e-001 -1.0827277e+000 -3.9223150e-001 -7.9208562e-001 -8.1713076e-003  1.5676983e-001  6.1225560e-001  1.1227884e+000  1.3496729e+000 -7.0094884e-002 -4.3310207e-001 -9.7615400e-001  1.6110647e+000  4.8990903e-001  5.3050397e-001  6.1800568e-001  1.1322662e+000  1.4194338e+000  5.8209267e-002  3.7303395e-001  3.9941554e-001  4.2015098e-001  3.5079324e-002  1.3226092e-001  2.9322342e-001 -7.1270332e-001  7.2611668e-002  3.0439257e-001  8.2720555e-002 -1.9939075e+000  4.7279192e-002  1.7713974e+000 -1.5884653e-001  4.8404740e-001 -8.4032424e-001
 -1.3369990e+000 -6.1559804e-001  3.4337814e-001  1.1294586e+000 -3.3735078e-001 -5.9539215e-001 -4.4277525e-001  8.3713793e-002 -1.5090831e-002  1.2810213e-001 -4.3322605e-001  1.1462723e+000  3.4508427e-001 -3.2993803e-001 -5.5010780e-001 -1.1495924e+000 -8.8308392e-002 -2.8872634e-001  7.7936307e-001 -3.1199244e-001 -5.2042948e-001 -2.9089388e-001 -6.6704204e-001 -1.3380343e+000 -9.3660373e-002 -6.0606112e-001  3.0712922e-001  2.8045303e-001  3.1717250e-001  1.7250903e-001 -1.0992997e-001 -2.9050607e-002 -8.5425150e-001 -9.2170836e-001 -2.1834297e-001 -3.8291922e-001 -8.9889650e-001 -2.6838873e-002  1.2760725e-001  5.7966393e-001  1.1040606e-001 -1.7203708e-001 -1.2665657e+000  7.6590985e-001  1.0164705e-001 -4.6780209e-001  4.0729599e-001  4.1953451e-001 -8.7459384e-002 -2.1518134e-001 -5.1145238e-001 -2.0781205e-001  3.6444781e-001  7.5352194e-002  1.5987769e-001 -2.6284038e-001  1.5265500e-001 -3.4299491e-002  5.1267996e-001  1.4546951e-001 -9.9340397e-001  1.9213321e-001 -9.3122241e-001  1.4052368e+000 -1.0975980e-001 -3.6965884e-001
 -1.8531515e-001 -3.4879660e-001 -1.9183213e-001 -5.0711321e-001 -3.0278626e-001 -1.8435052e+000 -7.5418663e-001 -5.6130986e-001  1.2569558e-001 -4.2395450e-001 -1.2267169e+000  1.1306011e+000 -2.2533296e-001  9.7398191e-003 -1.0537003e+000 -1.1477505e+000 -7.1990886e-001 -4.5707005e-001 -1.0564740e-001 -6.8771063e-001 -1.0403586e+000 -5.1537005e-001 -9.3109767e-001 -5.2535433e-001 -2.5997245e-001 -5.2875961e-001 -5.3505152e-001 -2.7793570e-002  1.6294632e-001  3.7341416e-002 -5.1131090e-001 -7.6126895e-001 -1.4093834e+000 -3.3217489e-001 -3.8368821e-001 -9.7787055e-001 -6.2078191e-001 -2.3338579e-001  3.4204434e-001 -4.5074080e-001  1.0657668e-001 -9.4240215e-002 -1.3901759e-001 -3.5075984e-003  1.4900387e-001 -1.4680674e-001  2.0860133e-001  5.2774173e-001  5.8675772e-001 -4.2393204e-001 -9.9964668e-001 -1.0276172e+000 -1.8164962e-001 -2.7850246e-001  2.3163424e-001  2.3035508e-001  3.7586781e-001 -4.1969325e-001 -2.1660605e-003 -6.6313267e-001 -1.6402736e+000 -7.8696514e-001 -2.4996317e+000  9.2422666e-001  2.1551251e-001 -1.3916355e+000
  2.8583797e-002  1.1791352e-001 -1.5495237e-002 -1.5132404e+000  3.6110020e-001 -1.0608251e+000 -2.6200699e-001 -3.9232155e-001 -1.7842013e-001 -4.6439506e-001 -1.9934834e+000  6.0636615e-001 -7.0903282e-002 -2.9072891e-001 -7.0173179e-001 -3.7605780e-001 -1.7133143e-001 -3.9245729e-001 -5.9067929e-002 -8.3435724e-001 -7.3922912e-001 -9.5890094e-001 -1.5404998e+000 -1.0125312e+000 -2.4472469e-001 -7.9444697e-001 -3.9779385e-001  4.7069218e-001 -5.0336244e-001 -5.2155796e-001 -8.1535541e-001 -6.7311303e-001 -9.9194191e-001 -5.6100183e-001 -4.8988060e-001 -1.1481999e+000 -3.4429599e-001 -3.8064908e-001  2.0212900e-001 -1.0576125e-001 -1.1519518e+000 -6.3119841e-002 -8.2693826e-001 -3.9102500e-001 -6.2276250e-001 -9.2698374e-002 -6.0522885e-001 -3.8349454e-001  2.2386674e-001  2.6038602e-001 -6.7935363e-001 -9.6352319e-001 -2.3909307e-002 -5.7288837e-001 -3.8109213e-001  1.4225447e-001 -1.7928999e-001  8.6237576e-002  2.9274702e-002  4.1362219e-001 -3.3724548e-003  5.9473808e-002 -3.1427377e+000  7.8237542e-002  1.3633683e-001 -1.0546869e-001
 -1.4366146e+000 -6.5947519e-001 -8.6175058e-001 -7.8959436e-003  5.7136701e-001  2.9217246e-001  7.4900304e-001 -7.8578025e-001  1.8802675e-001 -2.4754701e-001 -4.2890759e-001 -2.1273383e-001  2.2161701e-001 -3.3633814e-001 -8.3763050e-001 -4.4001624e-001  8.6601767e-003 -9.2628564e-001 -1.0737462e+000 -5.7460723e-001  1.4186934e-002  6.8323771e-003 -5.8785043e-003  2.3533132e-001  1.9830300e-001 -1.3303591e-001  2.7345477e-001  5.4777534e-001  7.3995464e-001 -3.6690091e-001 -2.1541843e-001 -1.9359604e-001 -6.2544569e-001 -7.5037567e-001  1.7129562e-001  2.6846722e-002  5.0897661e-001  1.0024472e+000  1.5444977e-001  3.7842015e-001  5.9695825e-001 -5.7623083e-002  4.5894300e-001 -2.3248392e-001 -1.7280124e-001 -2.2504292e-001 -3.3202406e-001 -1.2451312e+000 -2.6441436e-001  4.3711757e-001 -4.5542712e-001 -2.3854346e-001 -1.7714300e-002 -2.9582545e-001 -7.7284108e-001  1.5977656e-001  3.6619380e-002 -4.8789041e-001  4.7145233e-001  1.0876600e+000 -1.0428474e+000  7.3007145e-002  1.0671264e+000 -6.4559033e-001  1.0828127e-001  1.0850641e+000
 -4.0326066e-001  7.2410666e-001 -8.4817406e-001 -3.8133270e-001  2.4999217e-001  3.2386423e-001  1.3983559e-001  6.5830980e-001  2.3962682e-001  2.9839962e-001 -1.1249696e-001  2.8691955e-001 -8.9503476e-002  3.7720487e-001 -1.4261580e-001  2.7660149e-001  3.9184668e-001  1.0078972e+000  7.7208263e-001  3.1919850e-001  9.4680846e-001  7.1135507e-001 -4.0345576e-001  3.7447230e-001 -4.9624637e-001  8.1947994e-001  3.3033975e-001  6.6077647e-001  7.1460800e-001 -4.0722042e-001 -1.1368332e+000 -1.1252397e-001 -7.0588820e-001 -7.4919714e-001 -5.1153356e-001 -1.1194322e+000 -2.8914085e-001  4.8969831e-001  5.6635084e-001  7.7923917e-001 -1.3511973e-001 -7.2920149e-001  2.4002182e-001 -1.8511995e-001 -3.2066548e-001 -3.8918378e-001 -3.0458786e-001 -1.2903708e-001  2.1789514e-002 -6.0715280e-001  2.8167202e-001 -1.0694787e-003 -2.1524700e-001 -4.5655617e-001 -7.1278999e-001  1.0572925e-001 -4.1397679e-001 -3.1218050e-001  3.2313274e-001 -1.2022416e-001  6.9909960e-001  6.7722169e-001 -6.4225345e-002 -1.5993931e+000  3.9667343e-001  1.5815484e-002
 -1.4829978e-001 -1.7919319e-001  7.3668258e-001  1.9402473e-001  2.6640874e-001  9.0293434e-001  8.0982004e-002  1.4583401e-001 -2.6362298e-001  7.0244743e-001  1.2307956e+000  2.8264908e-001  5.6699234e-001  4.3995502e-001 -9.6577419e-002  1.6938463e-002  7.5008973e-001  7.0395041e-001  5.2910595e-001  4.1459709e-001  8.9018180e-001  8.3075643e-001  7.8495239e-001  2.5891191e-001  2.1464520e-003  7.6823543e-001  1.6261124e-001 -6.9715245e-002  2.0586069e-001  2.4823387e-002 -1.5766868e-003  1.7527479e-001 -4.7848257e-001  1.8823327e-001 -3.9599457e-001 -6.5719315e-001 -1.9247083e-002  3.3340407e-001 -4.8321977e-001 -3.1569783e-001  6.4906171e-001 -2.7248732e-001  2.7057915e-001 -5.7282502e-001  1.0456591e+000  1.9220699e-002 -3.7563331e-001  3.7815073e-001  9.3807051e-002 -5.3416861e-001 -2.6685524e-001  1.4794949e-002 -4.3766971e-002  5.0465467e-001  3.1039610e-001  4.0976008e-001 -5.1760473e-001  4.8977299e-001 -7.5027780e-001 -7.1070122e-002  8.3319048e-001  1.3538029e-001  6.5706658e-001 -1.8568169e-001  4.6251574e-001 -1.1610537e-001
  1.1031052e+000  4.0879911e-001  2.9433667e-001 -2.1752053e-001  3.7440132e-001  1.7524525e+000  1.4583504e-001  5.1079659e-001  1.6167049e-001  8.5732688e-001  1.4161763e+000 -3.2917164e-001  2.1450071e-001  2.9644552e-001  2.7935646e-001  6.6941823e-001  1.2720790e+000  1.2611860e+000  7.8939073e-001  1.0567859e+000  1.2682679e+000  7.1960931e-001  1.2242717e+000  6.1674001e-001  3.3315108e-001  7.7145590e-001  4.0908771e-001  4.1952429e-002  2.5518784e-001 -1.1887899e-001  1.0872288e+000  8.4335788e-001  7.8400496e-001 -1.2342530e-001  5.0315336e-001  4.8484240e-001  2.0580594e-002  7.7631490e-001  5.7777341e-001  4.4005441e-001  4.6178027e-001  2.1568115e-002  3.0274865e-001  5.9554686e-001  3.4359964e-001  1.9145319e-001 -1.1631403e-002  4.5507601e-001  1.4931117e-001 -2.7177576e-001 -4.3628845e-002 -2.5897633e-001 -2.7799835e-001  1.4061473e-001 -3.0538324e-003  6.1447498e-001  3.5541885e-001 -1.9526363e-001 -1.5417228e-001  2.1010261e-001  1.6381149e+000  9.9585738e-002  3.9281054e-001  4.4142855e-001  4.6814018e-001 -2.1937845e-001
 -3.0985671e-001  5.7596184e-001 -1.9503422e+000  1.1745092e-001  7.7042638e-001  3.6050998e-001  1.0513765e+000  1.3329888e-001  3.3864438e-001  5.5319593e-001  6.8999479e-001 -5.9208052e-002  2.2788697e-001  6.6394488e-001  4.2677741e-001  5.2401195e-001  8.1602633e-001 -4.5855081e-001  1.3948428e-001  2.8203217e-001  3.5482442e-001 -4.3672374e-002 -1.1001454e+000  1.2114054e+000 -1.8132429e-001  5.4564072e-001  3.5437390e-001 -3.4924115e-001  4.2578744e-001  6.1664164e-002  8.3505409e-001  3.2520509e-001  8.6650337e-003  5.0364077e-001  5.0275683e-001  3.2813172e-001  3.9442290e-001  4.6563825e-001 -7.1329278e-001 -5.8329091e-001  2.2334398e-001 -9.0854902e-002 -1.1940429e-001 -2.3342163e-001  1.0933793e-001 -6.7947777e-001  5.7146599e-001  2.8313739e-001 -4.4742307e-001 -5.5017259e-001  3.2424905e-001  1.7945402e-001 -2.1608218e-001 -7.8372778e-002  1.7028786e-001  5.9805891e-001  1.8259888e-001  7.9523429e-001  6.1855303e-002  7.5050901e-001  2.1692725e-001  2.0351593e-001  6.7740735e-001 -2.7439235e-001  8.5785211e-001  1.9542895e-001
 -1.4705159e-001 -5.0104168e-001  1.8998616e+000 -5.6688317e-001  3.6739837e-001 -1.2505563e-001  1.0105039e+000  2.1055405e-001  8.8526994e-002  3.3735690e-001  4.0036492e-001  5.7989149e-001  4.7329316e-001  1.2746724e-002 -1.6739999e-001  9.0254183e-002  3.0586873e-001 -7.8165072e-001  6.1747323e-001  4.6051970e-001  1.3087438e+000 -2.7629298e-001 -1.9151524e-001 -1.2913197e+000 -2.5518929e-001 -7.1595123e-001  7.4928021e-002 -1.5736281e-001  3.4758985e-001  2.4941226e-002 -2.0337945e-001 -2.2571081e-001 -4.4808151e-001  6.6455649e-001 -2.9082652e-001  2.5755198e-002  8.3806666e-001  1.5598263e-001  7.0915625e-002 -2.2094386e-002 -6.4749378e-001 -2.9802055e-001 -1.3124759e+000 -8.1638655e-001 -2.8373027e-001 -8.0014565e-002  4.3992087e-001  1.3056569e-002 -6.9472746e-001  4.1809396e-001  2.0233179e-001  6.7701787e-002  3.6231668e-001 -1.5679866e-001  6.6228480e-001 -2.5266210e-001  2.5899638e-001  3.3357179e-001 -2.1848325e-001  3.3559192e-001  2.2687190e-001  2.2091239e-001 -6.4654785e-001 -1.9934459e-001 -5.9056048e-001 -1.1506455e+000
 -5.0255069e-001 -3.5661724e-001 -6.4060348e-001  7.6081923e-001 -7.8636305e-002  7.8213212e-001  1.0468577e+000  2.3320869e-001 -8.4519155e-002  3.6851301e-001 -2.2723594e-001 -3.3428416e-001 -2.7345896e-001 -2.0142650e-001  6.5444007e-001  7.0119487e-001 -7.0894596e-002 -6.0681746e-001 -7.2767341e-001  5.6576425e-001 -2.9375722e-001 -5.9713691e-001 -3.5799690e-001  3.2682280e-002 -1.5672944e-001 -1.5776157e-001 -6.7889203e-001 -7.3973249e-001 -2.3334227e-002  3.4335550e-001 -2.9534719e-001 -2.2020520e-002  9.3542275e-002 -4.5221569e-001  2.9022351e-001  1.5068761e-001  7.6279377e-001  4.7902831e-001 -8.2017907e-001 -7.4652823e-001 -1.0483195e-001  4.4395386e-001 -3.5946140e-002 -2.7503138e-001 -4.4258969e-001 -1.1130851e+000 -7.4478916e-002 -1.3130080e+000 -8.6419540e-001 -4.8999153e-002  6.3894668e-001  4.5662804e-001 -1.4453086e-002 -1.6828536e-001 -2.7030860e-001 -4.0083875e-001  4.4902183e-001 -8.5042812e-002  6.2496368e-001  1.5392019e-001 -7.9784249e-001  1.6390761e-001  5.9967892e-001  1.4611134e-001 -1.0912565e+000  4.2185077e-001
  1.1542873e+000 -3.0147623e-001  5.8748197e-001  7.8608290e-001  8.4649704e-001 -4.7879694e-001  1.1318320e+000  1.3782084e-001  5.2790963e-001  9.1868925e-002  6.8880231e-002 -1.4296245e-001 -1.0157942e-001 -2.3792417e-001  3.9426569e-002  2.4968047e-001 -2.8781930e-001  5.9288061e-001 -1.8185838e-001  5.7881901e-001 -7.8303104e-001  6.6384142e-001 -3.5285755e-001  8.5565786e-002 -5.0975053e-001  7.4320322e-001  3.1183344e-001  3.5632478e-001  6.6061785e-001  6.4437280e-003 -4.2812977e-001 -2.2257459e-001 -2.8064798e-002 -2.2292809e-001 -6.3816801e-001 -1.2702515e-001 -3.7845054e-002  6.0223140e-001  2.0067303e-001  1.7379277e-002  3.2259478e-001  1.2178515e-002  5.3766048e-001  2.3526317e-001  2.8172493e-001 -4.1688890e-001  1.2710759e-001 -8.1730492e-001 -1.8251507e-001  6.6303363e-001  9.2749662e-002  2.0617434e-001 -4.2508137e-001 -3.5969688e-001 -7.5277513e-001  1.3472159e-001 -2.3880012e-001  4.0647174e-001  2.8181803e-001  1.5499351e+000 -5.4837677e-001  7.0644564e-001  1.2143648e-001  9.9487597e-002 -1.5619176e+000  3.5458319e-001
 -6.6648329e-002 -2.0783223e-001  1.6575698e+000  4.3778704e-001  4.4750198e-002  4.1209670e-001  5.1624893e-001  1.3799333e-002 -3.3500037e-001  6.2792606e-002  2.9582997e-001  6.2710720e-002  1.5171500e-001  4.6585500e-001  8.0364434e-001  3.1422270e-001  1.7726196e-001 -4.4900706e-001  8.7201535e-002  7.3893450e-001 -9.2637922e-002  2.1940524e-001  8.8275425e-001 -1.6431701e-001  3.8677142e-001  9.8415686e-002  1.1095899e-001 -2.0690252e-001  1.1670060e-001  8.2591223e-001 -2.8248033e-001  5.0220689e-001  1.6908376e+000  5.8164350e-001  2.6487797e-001  4.6925064e-001  5.3234460e-001  8.0633930e-001  2.4218999e-001 -4.5751988e-002  2.2374285e-001  5.6408165e-001  6.2512514e-002  6.4346299e-002  4.2726862e-001  9.2162780e-001  9.6352803e-002 -4.8167646e-001 -6.1180779e-001  5.3175183e-001 -3.5343613e-002  6.7409829e-001 -7.6539732e-002  3.6601956e-001 -7.6333105e-001  4.9319529e-001  3.1308518e-001  1.1082561e-001  1.7706077e-001  2.4267073e-001  2.5273270e-001  6.0868078e-001  8.7762229e-001 -2.1415680e-001 -5.7210890e-001  8.3031961e-001
  1.1034603e+000  5.8199645e-001  1.1318213e+000  2.7812070e-001  9.3750770e-001  1.2242129e+000  1.7831499e+000  3.9527191e-001  7.7801639e-001  3.2031142e-001  5.5504753e-001 -3.9360371e-001  4.6878382e-001  9.1210306e-001  1.4528688e+000  1.3522561e+000  1.2755267e-001  7.0469185e-002  4.4154853e-001  8.9814898e-001  1.0404333e+000  1.2985229e-001  2.4297823e-001  3.8852391e-001  2.5941048e-001  7.1609717e-001  1.1144650e+000  3.3912048e-001  8.5386851e-001  5.0379214e-001  1.5603076e-001  8.2843886e-002  1.1319284e+000  2.3650576e-001  3.2453119e-002  2.2364588e-001  4.0638268e-001  7.2748391e-001 -2.6523569e-001  1.1388700e+000  9.1326807e-001  2.9943036e-001  1.0471263e+000 -8.0093377e-001  2.0689335e-001  2.1481048e+000  1.9593652e-002  2.2471757e-001 -5.9433251e-001  1.9479870e-001  9.5740619e-001  7.1078339e-001  5.4312963e-001  9.8266160e-001 -6.6634254e-001 -1.7618595e-001  3.9629191e-001  8.6680119e-001 -2.0650611e-001  1.8951564e+000  1.4664793e+000  7.4596710e-001 -9.5779736e-002  1.0484542e+000 -2.3984576e-001  1.2303542e+000
  1.6914286e+000  6.1700864e-001 -7.4595495e-001 -8.2009105e-001  1.2611089e+000  2.2658754e+000 -3.2130998e-001  4.9068302e-001  7.6827732e-001  2.6779024e-001  1.6415297e+000  7.2477220e-001  6.6384702e-001  1.4089854e+000  7.9805923e-001  1.0600086e+000  9.6916496e-001  1.8416362e+000  1.8476082e+000  1.5947730e+000  1.2295076e+000  5.0774418e-001  4.6086602e-001  5.9520503e-001  4.7698167e-001  4.3426873e-001  7.9706951e-001 -3.2227136e-001 -2.0123042e-001  1.4582810e+000  3.4265404e-001  9.9879579e-001  8.4831844e-001  7.5823280e-001  3.3008430e-001  1.5249831e-001  7.8235972e-001 -1.9092921e-001  6.7066903e-002  5.1056903e-001  1.4688927e+000  4.8777542e-001  5.0049142e-001  2.9292602e-001  9.3202303e-001  1.2908368e+000  1.2506679e+000  9.9226966e-001  5.6272947e-001  3.1900024e-001  6.7392246e-001  8.6271048e-001  1.2981256e+000  1.7251612e-001 -1.3656334e-002  8.1214654e-001  2.4609532e-001  4.9425017e-001 -3.8247945e-002  4.4882231e-001  1.9483808e+000  8.1731236e-001  9.4667786e-001 -8.8909592e-001 -1.1548971e-001  7.2784607e-001
  3.1759267e-002  5.0583294e-001 -1.4636275e-001 -9.5176369e-001  5.7730933e-001  1.2343155e+000  5.4651464e-001  7.0979846e-001  5.7950966e-001  5.5711165e-001  8.5782952e-001  7.2363296e-001  7.1781252e-001  9.1169190e-001  7.9988517e-001  8.9808036e-001  6.0788034e-001 -1.3059200e-001  3.3273571e-001  2.3506540e-001  2.5096019e-001 -3.0589380e-001  3.0011961e-001  4.8349155e-001  4.3198212e-001  3.2399195e-001  6.3213312e-001  1.1303850e-001  1.1237224e-001  9.8092138e-001  4.1135666e-001  6.2336388e-001  5.8483500e-001  3.7050482e-001  8.4271148e-001  4.1276620e-001  1.3492646e+000 -1.2596784e-001 -2.6872442e-001  8.1551364e-001  4.1123548e-001  6.9775767e-001  7.8400617e-001 -7.1776287e-001  2.8830276e-002  5.9634260e-001  5.6302097e-001  5.4957540e-001  3.2356309e-001  1.0745733e+000  6.3060235e-001  7.8923588e-001  1.0348883e+000  1.0637328e+000  1.9388200e+000  7.8070445e-001  8.0852863e-001  6.3380399e-002  6.7722826e-001  7.8250142e-001  1.2633084e+000  3.0216921e-001 -1.8469066e-001  5.0095009e-001  2.1147464e-001  4.2466112e-001
 -7.9479960e-004  6.5340188e-001  3.0472803e-001 -1.5212820e+000 -1.2407791e-001  6.7051285e-001 -3.8240264e-001  6.7399341e-001  5.7661733e-001  3.1286164e-001  3.7709680e-001  2.6710904e-001  5.7095518e-001  3.4769380e-001  8.3031723e-001  5.3931798e-001 -2.1316863e-001  2.4875292e-001  5.8372846e-001  1.1889239e-001  5.9057564e-001 -3.6542965e-001 -2.9879618e-001  4.9706256e-001  1.4720863e-001 -1.9672166e-001 -3.7225912e-001 -4.5691204e-001 -2.9259961e-001  1.4412011e-001  1.0457650e-001  1.7811800e-001  6.0589493e-001  7.4824280e-001  4.3429788e-001  1.8555911e-001  1.8574260e-001 -4.5761000e-001 -1.9715338e-001  2.5795148e-001 -3.6213703e-001  6.6696811e-001  3.5639431e-001  1.8130105e-001  2.8386605e-001  3.7680641e-001  1.2392686e+000  8.3267119e-001  4.6725624e-001  8.0362850e-001  4.7357933e-001  6.2298622e-001  1.0594569e+000  8.8603656e-001  2.2217475e+000  3.1145070e-001  9.6808511e-001  4.8275933e-001  8.4039979e-001 -6.2251155e-002  4.1988931e-001  1.2264269e-001 -7.1945057e-001 -6.1831116e-001  4.1356913e-001 -3.2365793e-001
  6.5716841e-001  3.5026576e-001  3.8195390e-001 -1.1551469e+000 -1.7993326e-001  4.5753409e-001 -3.5236028e-001  6.1627483e-001  7.0519401e-001  7.3810540e-003  5.0813374e-001  6.1230535e-001  6.8221899e-001  1.5611062e-001  7.7028981e-001  1.8891208e-001  5.2811043e-001  3.8747220e-001  7.8059343e-001 -5.5778568e-002 -3.2978500e-001  1.9692105e-001  1.1559149e+000 -1.6192028e-001  4.2028174e-001  2.9166614e-001 -9.0690216e-002 -7.9886098e-002 -3.5455729e-001  2.6257616e-001  1.4004690e-001  5.5102239e-001  2.4167736e-002 -1.1646515e-001  9.8550758e-001  2.9584727e-001  2.7609913e-001 -1.0200447e+000  1.6501865e-001 -4.0614958e-001  4.4956055e-001  6.3906656e-001  6.9509401e-001  6.9412689e-001  6.3452502e-001 -3.2899659e-001  1.0899027e+000 -3.4908603e-001 -2.6486503e-002  8.4073931e-001  3.1450635e-001  4.3447698e-001  4.5150101e-001  5.4502604e-001  4.3326632e-001  3.7419419e-001  2.1910076e-001  6.5178116e-001  8.6915648e-001 -6.5650341e-001  9.5909236e-001  3.5069281e-002  4.1255451e-001  6.9068469e-001  1.7911505e-001  2.0475501e-001
 -1.5914713e+000 -1.5964566e-001 -3.8037339e-001  2.8894342e-002 -9.9215842e-002 -3.9542061e-002  3.6944607e-001 -1.1138028e-001 -3.9838347e-001 -1.1726328e-001 -4.7734211e-001 -8.7335803e-002  3.4598772e-001 -2.6162901e-001  9.3306198e-002 -2.1287862e-001 -1.8627995e-001  1.2717437e-001  1.9746128e-001  4.4465218e-001  6.1644846e-001 -4.5814927e-001 -1.4602525e+000  2.9228522e-001 -5.9959713e-001 -4.5742728e-001 -1.0635387e-001 -7.1325926e-003 -5.2181432e-001 -4.9500692e-001  6.1586123e-001 -1.0277547e-001 -8.8006538e-001 -9.9306993e-001  1.9553457e-001 -9.3294150e-002 -1.5250815e-001 -4.9577144e-001 -7.0012915e-001 -2.2330709e-001 -3.6933255e-001 -2.6654500e-001 -6.1536990e-001 -5.0232784e-001 -6.1208390e-001  2.2349400e-001  4.0157773e-001 -2.1522092e-001  1.1292433e-001 -1.4565484e-002 -5.4202207e-001 -5.0535445e-001  3.2589188e-002  4.6683159e-001  4.2363752e-001  2.4539096e-001  2.8751362e-001 -5.1156877e-002  3.2903679e-001  1.5573561e-001  1.9062869e-001 -3.7225492e-001 -7.9784745e-001  1.7850823e-001  3.4777040e-001  1.9527836e-001
 -1.2124409e+000 -6.9046913e-001 -8.3255038e-001  1.5799153e-001 -5.6468026e-001 -1.6877194e+000  3.8721975e-003 -6.9023247e-001 -5.9072611e-001 -2.2228539e-001 -9.0722590e-001 -7.2330504e-001 -1.3910753e-001 -7.2839916e-001 -2.5733694e-001 -6.8437132e-001 -9.0064351e-001 -6.4125135e-001 -1.2392612e+000 -8.0864861e-001 -7.4539006e-001 -9.6235892e-001 -1.1773559e+000 -1.2339472e+000 -8.2493073e-001 -3.7445456e-001 -4.1279100e-001  6.8961967e-001  4.8540361e-001 -1.2137961e-001 -3.1961176e-002 -2.2729955e-001 -1.0739082e+000 -3.0360152e-001 -3.8733978e-001 -3.7549905e-001 -2.3914713e-001 -2.7854981e-001  7.7708252e-001 -2.0769607e-002 -1.7348511e-001 -8.4977850e-002 -4.5959099e-001 -1.5494110e+000 -5.6578576e-001 -6.3373833e-001 -4.5089444e-001 -8.0834452e-001  1.4691989e-001 -4.1676517e-001 -7.0213079e-001 -6.1358576e-001 -5.9119362e-001 -4.4434881e-001 -3.8752623e-001  1.8432872e-001  2.5342247e-001 -5.2410821e-001 -3.2929705e-001 -1.0361204e+000 -1.5047958e+000 -2.0300242e-001 -1.8330683e-001 -1.2994601e+000 -3.8009432e-002 -1.4451713e-002
 -1.0224545e+000  4.1994442e-001 -7.1413655e-001  4.6993301e-001 -1.6225089e-001 -8.7806555e-001  7.4492951e-001  3.6834722e-001  7.4143264e-002  1.3176604e-001 -4.9786197e-002  4.4780263e-001  3.2016436e-001 -3.4175587e-001  2.3320997e-001 -2.5517933e-001 -5.4966077e-001 -1.7711533e-001 -3.3262561e-001 -4.8956534e-001  2.7443411e-001 -2.0769023e-001  1.1623791e-002  1.3598064e-001 -6.1768538e-001 -1.9055849e-001  1.0392677e-003  1.2946453e+000  3.8110977e-001 -4.5864145e-001 -7.5762556e-002 -3.8409222e-001 -1.4776179e-001 -4.3214362e-001 -2.7535942e-001  1.3036700e-001 -3.2741548e-001 -5.0452740e-001  6.0782818e-001  2.7506375e-001 -3.7951047e-001 -4.9154716e-001  2.0308086e-001 -5.5006804e-001 -3.0825461e-001  4.0330110e-002 -5.1546163e-001 -8.1900130e-001 -3.7334124e-001 -1.7912334e-001 -5.8051314e-001 -2.3755647e-001 -2.3774898e-001  7.3161486e-001 -3.2560185e-001 -4.4597806e-002  1.1826778e-001 -3.2097600e-001  2.2200902e-002 -4.3836023e-001 -7.7707950e-001 -1.3978790e-001  7.6814782e-002  4.2284375e-001  2.0472940e-001 -4.1229036e-001
 -1.1757467e-001 -7.6179126e-001 -5.5498713e-001 -6.2998855e-001  1.8415281e-002 -1.9906871e+000  5.9814921e-001 -3.8875725e-001 -1.0897735e-001  2.0960769e-001 -3.1424214e-001  1.4905214e-001 -4.1181117e-001 -7.8134307e-001 -3.0539668e-001 -4.7169403e-001 -6.2668005e-001 -1.1406896e+000 -2.2427495e-001 -6.8829662e-001 -2.3629414e-001  3.5326414e-001 -3.8381102e-001  2.5870889e-001  3.9877965e-001 -1.5484800e-001  9.8104944e-002 -3.5512644e-001 -2.2256968e-001 -5.1480938e-001  4.8885140e-003 -5.7289499e-001 -2.2679268e-001 -2.9195038e-001 -3.3722234e-001 -3.6307068e-001 -9.3143951e-001  2.1902814e-001 -1.0897215e-001 -2.5651021e-001  7.6911773e-002  1.7340723e-002  2.1548926e-001 -1.8907095e+000  2.4976471e-004  1.4171780e-001 -4.4506363e-001 -7.4588294e-001 -7.2104475e-001 -8.3051756e-002 -6.2317272e-001 -3.0564938e-001 -5.8971454e-001 -8.8468226e-002  2.9764499e-001 -3.5053552e-001  2.5859109e-001  2.0299835e-001  2.3474361e-001 -1.6279600e-001 -1.2366601e+000 -7.1439736e-002  8.7102828e-001 -6.4810712e-001  1.3771918e-002 -1.1771302e+000
 -3.8433445e-001 -6.0916781e-001 -1.8096599e-001  7.7274472e-001 -2.3012256e-001 -1.5941159e+000 -1.6380582e-001  1.5623815e-001  1.4694805e-001 -4.7635588e-001 -1.0395385e+000 -1.0057886e+000 -6.5731651e-001 -2.0903500e-001 -3.2230623e-001 -5.0024503e-001 -7.0102691e-001 -6.8637878e-001 -9.0036758e-001 -1.0411572e+000 -6.0102043e-001 -8.8600295e-002 -1.2442708e+000 -2.0067786e-001 -2.2441234e-001 -2.1565533e-001 -1.7922255e-001  8.7450562e-001  3.0481598e-001 -2.0182571e-001 -9.6636419e-001 -1.1151302e+000 -7.9674819e-001 -5.0050519e-001 -5.0014713e-001 -4.1420984e-001 -4.4770799e-001  2.3827627e-002  1.5658891e+000  1.5001234e-002 -3.8425870e-001 -4.4569720e-001  3.2035948e-001 -5.6926771e-001 -2.7065033e-001  2.7080487e-001 -6.4823028e-001  5.2618285e-002 -6.5200623e-002 -6.9272862e-001 -5.0499218e-002 -7.5231895e-002 -4.1848474e-001 -8.4490629e-002  6.4724445e-001 -5.8493908e-001  1.3064933e-001 -6.0915699e-002  1.8701191e-001 -7.2281398e-003 -1.2049212e+000 -1.1577169e-001  7.7988774e-001  7.0251393e-001 -9.0113775e-002  3.0961163e-001
 -8.9397100e-001 -6.7968310e-002 -1.3582489e+000  1.5058598e-002  6.1140281e-002 -2.0270921e-001  7.5896655e-001  2.5754629e-001  3.6071519e-001  9.2762763e-003 -2.0990325e-001  1.0064589e-001 -4.5248917e-001 -3.9388312e-001 -1.0034850e-001 -3.7129528e-001  5.3450989e-001 -9.0761233e-001 -4.1001985e-001 -3.6524491e-001 -1.0990549e+000 -9.2103448e-001 -7.9677639e-001 -3.0150110e-001 -6.5498030e-002 -7.3356234e-001 -1.9944547e-001  1.0075004e+000  6.7413377e-001  3.4250312e-001 -5.9394717e-001 -6.5377344e-001 -4.5980307e-001 -4.4669073e-002  1.4003058e-001  3.3886994e-002  2.4694126e-001  3.0099444e-001  6.4668733e-001  8.1723270e-002 -2.0653689e-001  3.0148532e-001 -7.0027930e-001 -3.3040979e-001 -4.0064436e-001  3.9410087e-001  6.1333229e-002 -1.1858581e-001 -1.2327440e-001 -1.0674886e-001 -3.9232545e-001 -2.7255251e-001  5.8111684e-001  1.5726643e-001  8.0051821e-001 -9.9944498e-002  2.4165730e-001  5.0599954e-001  5.6611693e-001  4.1195507e-001 -7.7315585e-002  1.1771958e-002  2.1812254e-001  6.1716396e-002 -4.5314242e-002 -9.4983188e-001
 -6.5489526e-001 -1.0992942e-001  1.3542609e+000  1.0204634e+000 -2.7302545e-001 -1.3568097e+000 -6.3203584e-001 -1.9609555e-001 -5.9286532e-001 -3.3832837e-001 -1.5990890e-001  3.1802273e-001 -1.3220276e-001  2.4730979e-001 -4.7019145e-001 -6.3034563e-001 -6.6246152e-001 -5.7235660e-001  5.4647243e-002 -6.3773247e-001  1.4469316e-001 -3.4846777e-001 -8.6655694e-001 -5.3037138e-002 -2.3718629e-001  1.0996348e-001 -4.5827261e-003 -5.7420760e-001 -3.5051352e-001 -2.5803203e-001 -4.8058541e-001 -4.0641227e-001 -6.9360501e-002 -4.0007752e-002 -6.4143311e-002  6.6979966e-001  1.6481379e-001 -4.6447637e-001  4.3699169e-001  2.9724715e-001  1.3403329e-001  1.0381875e-001  1.7053464e+000 -1.8116025e-001 -3.7758814e-002  5.8913143e-001 -3.2793507e-001  4.4621169e-001 -4.1762658e-002  2.8320783e-001  3.6020881e-002  3.7337460e-002  2.1226647e-001  1.4488106e-002  4.7203973e-001  2.1801747e-001 -3.2073764e-001  2.3538934e-002 -3.3054179e-001  2.2093654e-001  9.2979936e-002 -3.2624306e-001  5.7691148e-001 -1.6811093e-001 -1.0147663e-001  4.6520580e-002
  2.2507929e+000  9.1244533e-003  1.1430492e+000  1.0541926e+000 -1.9781953e-001 -7.8159357e-001 -6.2157145e-002 -4.5612148e-001 -3.1070267e-001  1.5302970e-001 -1.2459548e-001  3.9617691e-001  8.1956138e-002  1.3017720e-002 -7.1195636e-001 -5.1941945e-001 -5.0344637e-001  2.8212100e-002  7.4839019e-001 -5.1061943e-001 -9.0732472e-002  4.4761639e-002  1.5616885e+000  2.2421908e-001  6.8319761e-001 -2.2971929e-001  2.3075660e-001  1.1511694e+000  6.9394186e-001 -4.5300522e-001  3.9758044e-001  3.1537255e-001  2.2353167e-002 -1.9036547e-001  6.5908633e-001  9.2250004e-001  2.7152247e-001  3.0597808e-001  8.1151835e-001  1.6195844e-001 -2.7395125e-001  9.9667002e-001  6.4645834e-001  1.6339669e+000  2.9664819e-001  8.6743892e-001  5.1624883e-001  1.0428780e+000  1.1692309e+000  1.9317111e-001 -5.4752448e-003 -3.3519296e-001  1.8033538e-001  3.9931431e-001  5.2682522e-001 -3.4969265e-002  1.8924202e-001 -5.6005510e-001 -1.7944341e-001  2.1338607e-001 -5.4614660e-001 -5.3756763e-001  4.9038010e-001  8.0489547e-001  5.6141086e-002 -3.1062165e-001
  5.3958987e-002  1.3404103e-001 -1.0938588e+000  1.5438203e+000 -2.5445481e-001 -5.4226403e-001 -1.2841996e-001  3.4984529e-002 -9.0254618e-002  3.1006287e-001  3.0548508e-001  3.4790722e-001  2.6517887e-001 -7.1288904e-002 -3.5478573e-001 -5.1450736e-001 -1.2725841e-001 -1.3981949e-001 -1.6353127e-001  2.3452725e-001 -2.5417338e-001 -1.4534891e-001  1.8022096e-001  4.5886535e-001  6.9915091e-001  1.3163422e-001  2.4845607e-001  1.7522394e-001 -3.2643808e-001 -2.6560045e-001  6.3192758e-001  7.8501657e-001  4.1876738e-001 -3.2721287e-001  1.0489034e+000  1.2367119e+000 -9.3048240e-002 -1.8151527e-001 -6.1620182e-001  3.9139132e-001 -6.5062302e-001  4.0208896e-001  3.8718122e-001  6.6698468e-001 -1.2451845e-001  3.6502388e-001  7.5310486e-001  1.1971447e-001  2.5687541e-001  1.8255589e-001  1.4066947e-002  2.7570021e-001 -5.7710642e-001  1.0227282e-001  4.6833110e-001 -6.3584820e-002  4.7894206e-001  7.5450971e-002  3.5543822e-001  2.6600367e-001 -5.5759735e-001  3.6454877e-001 -2.2535349e-001 -8.4584724e-001  1.6742000e-001  3.4765480e-001
  3.3142966e-001 -3.3302387e-001 -2.3954037e-001  1.1989829e+000 -1.1205933e-001  9.5348695e-001 -9.0617598e-003 -2.0856431e-001  4.3273756e-001  3.1620484e-001  4.8485609e-001  9.5300514e-002  3.6084175e-001 -4.4901631e-002 -3.3494213e-001  5.2415136e-002 -5.0844127e-001  2.0952665e-001 -4.7438169e-001  1.3144707e-001  2.4910822e-001 -3.5510774e-001  2.6483420e-001  8.9979582e-001  1.8007331e-001  1.9536595e-002  3.6791491e-001  4.3712951e-002  1.3794745e-002  8.5127649e-001  4.0795063e-001  5.1429415e-001 -3.0723937e-001 -1.1725478e-001  9.1299504e-001  1.0816020e+000 -1.0112641e-001  1.4703447e-001 -4.7138285e-001 -1.7537567e-001  6.4248792e-002  1.3192593e-001  2.8701904e-001  1.8322128e-001 -4.5339644e-002  7.8631670e-002  4.2010563e-001  6.7300418e-002  3.1620495e-001 -2.9379753e-001  2.8405318e-001  5.1844946e-001  5.2655148e-001  5.2163469e-001  1.2731167e+000  3.4547786e-001  6.3554860e-001  6.5914874e-001  3.8851981e-001  3.1953030e-001  7.9507287e-001  3.4479393e-001  4.9348518e-001 -4.1404835e-001  1.8390194e-001 -7.1111513e-001
 -1.2397391e+000  5.0088590e-001 -5.3677325e-001 -5.8035031e-001  9.1684809e-001  4.1289100e-001  1.8315097e-001  1.6976497e-001  1.5417175e-001  2.9000425e-001  1.0140782e-001 -6.6174789e-002  3.9112214e-001  1.5695664e-001  4.2195667e-001  4.6407721e-001  5.7666475e-002  5.1388550e-001 -4.7433500e-001  1.3156979e-001 -2.3650945e-001 -2.3351343e-001 -9.2762343e-001 -3.4932384e-001 -7.0574134e-001 -1.8384851e-002  7.5456087e-001  5.6524847e-001  6.1919208e-001  4.1570142e-001  5.4226774e-001  2.7441740e-001  3.1767790e-001  4.1964551e-001  8.6096445e-002  1.7968623e-002  7.6671295e-001  1.5696636e-001  1.3176335e-001  8.9934381e-001 -1.2801905e-001 -4.7798374e-001 -3.7782140e-001 -7.2941155e-001  1.6277797e-001  4.4046913e-001 -5.8237418e-001  1.0865418e+000  1.4072480e+000 -2.0521716e-001  5.3669814e-001  6.7971554e-001  6.9770155e-001  3.0559847e-001  1.4379307e+000  7.7180216e-002  2.3327527e-001  2.9933955e-001 -4.3531815e-001  1.0308484e+000  1.8003138e+000  3.1531853e-001 -8.4010769e-001  2.3250914e-001  6.6063868e-002  8.4134921e-001
  1.8431292e+000  1.7991053e-002  9.2033559e-001 -3.8465896e-001  3.1075246e-001  9.6966940e-001 -1.7245511e-001  3.4769519e-001  2.8829339e-001  1.0149598e-001  4.2352639e-001  2.7375770e-001 -1.9553260e-001  4.2062088e-001  3.1450138e-001  3.7153273e-001  2.4989214e-001  2.9320806e-002 -4.6183574e-001  6.4605663e-002  1.0070911e-001 -2.0838709e-001 -3.7542700e-001 -2.7893085e-001 -8.6710087e-002  6.7288342e-002  7.6892078e-001  2.0890854e-001  3.8774907e-001  1.0777309e-001  3.3757478e-001  2.6632728e-001 -2.5994686e-001  2.0020935e-001  2.5921351e-001  4.0243847e-001 -1.7697100e-001 -7.5327437e-002 -8.2360137e-002  6.9146972e-001 -2.8632786e-001  1.2245648e-001 -6.5715836e-001  1.8014919e-001  6.4816849e-002  3.2813496e-001 -8.2846696e-003  6.4714407e-001  1.3063639e+000 -6.0925720e-002  1.2877024e-001  4.9847162e-001  6.9178586e-001  5.5109047e-001  1.1990800e+000  3.5879680e-001  2.9402478e-001  3.5103372e-001  1.3438435e-001  7.6055356e-002  6.3973350e-001  6.8939071e-001 -8.9462128e-001  9.1729825e-001  9.2997128e-001  9.3055873e-001
 -1.2617442e+000 -7.7140130e-001 -1.3663005e+000 -2.6374187e-001 -3.0489280e-002  6.9591654e-001  3.4891216e-001  2.5290090e-001 -1.1504236e-001 -3.4709463e-001 -2.5438685e-001 -4.3599185e-001 -9.3144237e-002  2.1362438e-001  5.1862253e-001  5.3686182e-002 -3.2747768e-001 -4.4508814e-001  5.3750838e-002 -3.6103536e-001 -1.7464390e-001 -4.7197640e-001  2.5057933e-002 -1.8076091e-001 -7.5948521e-001 -3.5136544e-001  2.0333910e-001 -8.8795243e-002  9.7634410e-002  7.6862659e-002  7.1628986e-001 -3.2246583e-001 -4.3658700e-001  2.2527996e-001  3.1539516e-002  5.0215239e-001  1.4524618e-001  4.9439512e-001 -2.0682228e-002  6.4284981e-001 -7.8258673e-001 -3.2607779e-001 -7.0494993e-001  5.3223240e-001 -6.1601426e-001 -8.7288716e-002  4.3343691e-002  5.6433039e-001  4.3772515e-001 -5.7280573e-001  4.4222610e-001  7.2580716e-001  5.2938157e-001  3.2813707e-002  8.5106226e-001  6.2123315e-001  3.7376029e-002  7.4088436e-001  3.3825180e-001  7.2334927e-001  9.6444375e-001  5.0304017e-001 -1.1267677e+000  1.1952827e+000  6.4106915e-001 -1.4736524e-001
 -4.7547005e-001 -2.1042150e-001 -4.3131899e-002  6.5498808e-001 -3.4095212e-001  9.4079136e-001  6.2865490e-003  1.1543966e-001 -1.2237552e-001 -7.2629040e-002  2.9696452e-001 -6.8177845e-001 -2.4498098e-001 -3.0366986e-001  5.8404429e-001  1.5981784e-001  4.7832880e-002 -8.3424463e-001 -9.0468059e-001 -2.0962174e-001 -3.9277100e-001 -1.4245158e-001  6.0439285e-001  5.9622454e-001 -4.0132127e-001  1.0716233e-001 -1.9992375e-001 -9.3597418e-001 -5.8905912e-001  2.1624023e-001  5.7745892e-001  4.2806092e-001  1.1118486e+000  1.3911351e+000  7.8947707e-001  9.2078457e-001  3.6021710e-001  1.3452244e-001  5.2504140e-001 -3.5357753e-002  5.3925766e-002  1.8110221e-001  3.0486646e-002  2.5488808e-001 -5.1934047e-001 -2.6655175e-001 -3.2011571e-001 -6.1760994e-001  2.6144737e-001  6.0287972e-001  3.1657511e-001  8.9742060e-001  3.0181993e-001 -3.4391713e-002 -2.0197330e-001  8.5083680e-001  7.0487815e-001  2.7375266e-001  6.7186548e-001 -5.3830527e-002  1.4017421e+000  3.4776633e-001  4.7818132e-001  1.3469581e+000 -3.5313899e-001 -6.2267902e-002
  5.9687413e-001  1.5973241e+000 -1.3595537e+000 -1.3974004e+000  3.9873254e-001  1.5142741e-001  1.4935257e-001  1.0396037e-001 -1.3306983e-001 -4.6307358e-001 -7.8858924e-001 -1.1207156e-001 -2.8807969e-001  2.0463675e-001  3.2029669e-001 -1.6443415e-001  7.6689526e-003 -4.1205079e-001 -3.5124084e-001 -1.7421980e-001 -9.6723738e-001 -3.5972485e-001 -1.0528639e-001 -6.2080476e-001 -5.3116048e-001  3.7322629e-002  7.2192055e-001  8.7350849e-002  8.5200662e-002  3.1959177e-001  1.3609993e+000  5.6961048e-001  3.4651049e-001  1.0241094e+000  5.0037368e-001  7.6941140e-001  6.9204295e-001  4.7117966e-001  7.5895348e-001  1.2837894e+000 -3.9287835e-001 -1.3140286e-001 -1.5224622e-001  7.4188963e-001  4.8860296e-002 -3.4982702e-001  5.9327660e-001  4.0180781e-001  8.1827987e-001  1.5293613e-001  9.2786594e-001  1.2811794e+000  3.5777369e-001 -4.6564467e-002  3.0497284e-001  1.1460588e+000  3.3990864e-001  3.3804202e-001  5.3469746e-001 -3.4338204e-001  1.2447135e+000  2.3673500e-001 -1.2588352e+000  4.9197797e-001  2.0371260e+000 -9.5881292e-002
  3.4244794e-001  6.0414470e-002  1.7938790e-001 -5.1459301e-002  1.4712443e-001  4.5371416e-001  2.8352420e-001 -5.8228672e-001  6.9413735e-002  1.0944397e-002 -1.7737258e-001 -1.3008804e-001 -1.3028181e-001 -9.1412656e-002 -1.2808872e-001 -3.7629983e-002 -2.4223522e-001  1.7455975e-002 -4.9278953e-001  6.1636498e-002 -3.1767326e-001  1.1755919e-001  5.7836014e-001  3.0896428e-001  2.5245705e-002 -3.1425700e-002  7.1036233e-001  2.2119507e-001  4.3609636e-001  6.4877595e-002  4.9603254e-001  3.1453269e-001  9.5445049e-002 -1.3958078e-001  5.1050128e-001  4.5787920e-001 -9.0457594e-003  6.2790603e-001  4.4286386e-001  3.6610695e-001  1.8986981e-002  2.9729979e-001  8.8951382e-002  3.5811747e-001  1.7943128e-001 -7.1924212e-001  8.5229139e-001 -4.1157714e-001 -2.5430799e-001  3.1093261e-001  1.4143935e-001  3.7723894e-001  2.5291271e-001  1.6950589e-001 -2.9431979e-002 -2.0415299e-002  3.6886825e-001  4.8186952e-001  3.5437830e-001  2.1824701e-001  2.1083473e-001  1.9187084e-001  2.9417712e-001  1.6819877e-001  7.3176936e-002  6.1655348e-001
  1.1844309e+000  7.6111382e-001  4.3637490e-001  6.8728861e-001  9.3236776e-001  1.4077904e-001  9.2110084e-001  3.3122894e-001  7.2078066e-001  2.9368915e-001  2.6924963e-001  2.0377576e-001  5.0916753e-001  6.0638843e-001  1.5013613e+000  1.0425628e+000 -7.9049076e-002  4.5645803e-001 -6.6128324e-002  5.4842152e-001  4.2679003e-001  6.6872762e-001  6.7804756e-001 -5.3232821e-001 -3.2152852e-001  2.5815424e-001  1.9972960e+000  2.3130825e+000  2.2214393e+000  1.3076097e+000  5.9522054e-001  6.3243400e-001  7.3625367e-002  2.2660547e-001  5.0294887e-001  3.0095039e-001  4.4958878e-001  1.3620154e+000  1.7773933e+000  1.3747221e+000  3.0381474e-001 -2.0649564e-002 -9.7123485e-001  1.0000017e+000 -8.8305577e-002  6.1167489e-001  9.3513140e-001 -3.4673910e-002 -1.9778634e-001 -2.3443482e-001  8.6228786e-001  7.6154375e-001  6.1927449e-001  6.4512292e-001 -1.7252115e-001  3.8250555e-001  3.8832787e-001  6.9862376e-001  9.2445927e-001  2.0100818e-001  5.2301900e-001 -5.4144995e-002  7.2639326e-001 -4.4034085e-001 -3.3857738e-001  1.3051971e-002
  1.4835767e+000  5.9831640e-001  1.1111698e+000 -8.8960889e-002  1.2637531e-001  8.7653123e-001 -1.5668092e-001  9.3416359e-001  1.2131682e-001  4.5057153e-001  1.2820384e+000 -6.8034762e-003  6.2958996e-001  7.9148680e-001  6.2159015e-001  8.3740781e-001  2.7587177e-001  9.6167760e-001  3.4021283e-001  1.3048899e-001  1.2390288e+000  9.5541575e-001  8.2430520e-001  7.5129530e-002  1.6375981e-001  3.3288559e-001  1.3799859e+000  3.6356425e-001  2.8711746e-001 -4.8387068e-001  1.1505447e+000  1.1417523e+000  8.5222550e-001  1.0471123e+000  9.5697326e-001  1.5977900e+000  1.2284926e-001  5.1839283e-001  7.0393624e-001  6.0469338e-001  1.1062881e-001 -3.2926909e-001  2.9773861e-001  6.5421441e-001  7.3729857e-001  3.4773400e-001 -1.8439330e-001  6.9628267e-001 -3.4398207e-001 -8.0274029e-001  3.7684115e-001  4.1075092e-001  1.5264272e-001  3.8681742e-001  5.4186737e-002  2.0955559e-001 -1.9087370e-001 -1.9910725e-002  4.4568531e-001 -4.4701380e-001 -5.4449667e-001 -6.5788312e-001  1.4511693e+000  1.2238220e+000 -6.9105410e-002  8.0841998e-001
  9.9603236e-001 -1.2306130e-001  3.4915881e-001  1.0011575e-001 -3.1544523e-001  1.2218710e+000 -1.6363707e-001  7.0270907e-002  1.0887370e-001  8.7006945e-001  9.5107943e-001  1.0107839e+000  3.7051365e-001  3.8710442e-001 -3.9879952e-001  2.3816415e-002  3.3727711e-001  8.7069014e-001  6.0537556e-001  2.4517792e-001 -1.4815697e-001  5.1427761e-001  3.3797997e-001  1.1333936e+000  4.3115628e-001  3.7756914e-001  4.6254998e-001 -4.6537098e-001 -7.4647643e-001 -1.2458345e-001  1.1306154e+000  9.8441084e-001  4.8326599e-001  4.9591384e-001  1.1427672e+000  1.4050601e+000 -1.8231549e-001 -1.7390785e-001 -1.7344753e-001 -2.9469498e-002  2.9765758e-001 -7.2605327e-002  6.7967598e-001 -5.3727586e-001 -1.7884287e-001  4.4063623e-002  3.1977914e-003 -3.6968742e-001 -5.8113219e-002 -5.2650222e-001 -7.6721949e-001 -2.8092806e-001 -3.0178968e-001  2.4134169e-001  1.4877518e+000 -3.1220564e-002  3.9065423e-001  4.9586533e-001  5.9891090e-003 -5.4663946e-001 -9.2019577e-001 -1.3793650e-001 -1.4863467e-001  3.2783658e-001 -6.7887773e-001  3.0276665e-001
  3.1623242e-001 -8.5028926e-002 -4.0807518e-002 -1.9777509e+000  4.1821289e-001  2.0942719e-001 -5.5884448e-001  1.4955667e-002  2.2467803e-001 -8.8100176e-002  2.6153707e-001  5.9746271e-001  3.3955627e-001  1.0341361e-001  2.4440629e-001 -2.0392669e-002  3.4092883e-002  5.3877334e-001  7.0824091e-001 -6.0075868e-001 -5.3728195e-001 -2.9460211e-001  3.0810719e-002  9.0971901e-001  3.4232717e-001  5.8505158e-001 -8.4285368e-001 -6.9102633e-001 -8.6635197e-001 -3.9918778e-001  1.7811504e-001  1.0486294e-001  5.1944483e-001 -2.6812643e-001  4.5895941e-001  3.6933349e-001 -5.1971828e-001 -5.2429959e-001  1.6151766e-001  1.1023008e-001  4.1053795e-001  8.6537447e-002  1.8929730e-001  2.7540043e-001 -2.3607389e-001  3.0905238e-003 -6.7488203e-001  4.1145293e-002  2.5107286e-001 -4.5027427e-001 -4.7888421e-001 -7.1339381e-001 -4.6105727e-001 -1.6227079e-001  4.9715751e-001 -3.5744456e-001  1.0001292e-001 -6.8533676e-001 -2.7730587e-001 -7.9033617e-001 -9.9552839e-001 -1.8412572e-002 -1.5836537e+000  5.9740322e-001  3.2398688e-001 -3.4467587e-001
  5.7708104e-001  2.1845022e-001 -1.1638998e-001  3.8060198e-002 -1.6878384e-001 -1.2311844e+000 -1.8807200e-002  7.3806349e-002  3.8302891e-001 -2.3834393e-001  9.5062880e-002 -2.6415370e-001  1.7380015e-001 -3.7961085e-002  1.1166632e-001  1.6569616e-001  2.7799231e-001  1.8176378e-001  4.5832108e-001 -2.2477595e-001 -7.2586628e-001  2.2515427e-001  2.9884975e-001  3.9404146e-001  4.7987857e-001  8.9755817e-002 -7.1761110e-001 -6.7072886e-001 -1.1141335e-001  3.2163941e-001  7.8072841e-001  9.5930468e-001  4.9931575e-001  4.7805301e-001  1.0887747e+000  6.1830162e-001  5.3200445e-001 -1.9018540e-001 -1.2850481e-001 -5.3295927e-001  7.5313571e-001  3.1210010e-001  1.0103330e+000 -1.1217182e-002 -1.4269636e-001  1.5837085e-002 -3.1571097e-001  2.7802373e-002 -5.5215200e-001  3.0727942e-001 -4.9239031e-003 -4.9356745e-001 -2.7677486e-001  1.7762422e-001 -2.8525132e-001 -3.4128759e-001  5.4467067e-001 -3.3788025e-001 -2.3057496e-001 -6.2527874e-001 -8.4125753e-001  2.4686579e-001 -3.8597443e-001 -2.4937433e-003  1.5882841e-001 -1.3864605e+000
  2.7345874e-001  2.0882619e-001 -1.3163672e+000  1.8307343e-001 -2.0801821e-001  9.3510961e-001  6.8110196e-001 -2.9510578e-001  2.1221345e-001 -1.3313717e-001  1.3498053e-002 -4.4421185e-001 -2.7240242e-001 -1.1490474e-001  4.7089762e-001  3.9698178e-001 -7.0326365e-001 -9.4835373e-001 -2.4735723e-001 -3.2687524e-001 -3.9278994e-001 -4.7774602e-001 -8.2728239e-002 -4.6635470e-001  1.0653753e-001  1.9883233e-002 -6.1052806e-001 -1.7328140e-001  1.6535016e-001  3.5421797e-001  8.5053669e-001  4.3166496e-001  4.3935150e-001 -1.7364905e-001  4.6879625e-001  7.3113468e-001  2.8156811e-001 -4.1449289e-002 -2.5049286e-002 -2.1516619e-001  3.5724776e-001  4.4930969e-001  8.5939114e-002 -9.2696109e-001 -8.6121616e-002  1.8793756e-001 -8.9260250e-001 -4.8800013e-001 -9.6129023e-002  1.8465039e-001 -4.4130474e-001 -2.8757041e-001 -4.8482630e-002  8.3069653e-002  3.1271931e-001  1.1156977e-001  3.1559677e-001 -2.8863657e-001 -5.7146817e-001  2.8505101e-001  1.2308345e-001 -2.1879818e-001  9.4521607e-001 -3.6757645e-001  3.7681472e-001  1.2682642e+000
 -4.2733926e-001  7.8676564e-001  1.3056159e+000 -6.0182962e-002  7.8212664e-001  3.8359747e-001  8.2465156e-001 -2.1606457e-001 -1.7845872e-001 -5.4650316e-001 -4.5546932e-001 -1.3571358e-001  1.3597366e-001  7.0018892e-001  4.9844207e-001 -6.5748588e-002 -1.5699063e-001 -9.5482451e-001 -6.2033787e-001 -1.0878181e+000  2.0432613e-001 -2.6640068e-003 -1.5749623e+000 -6.6531076e-001  1.3671534e-001 -6.1599854e-001  9.7325295e-001  1.4056538e+000  1.3557761e+000  1.4245144e-001 -1.1336629e-001 -4.3632355e-001 -2.5633728e-001  3.5834834e-001 -1.6531739e-001  5.7219874e-001 -1.9227308e-001  9.5531406e-001  1.1863020e+000  5.1450061e-001 -8.0562239e-002  7.2235434e-001  1.7023048e-001  4.3414241e-001  1.3750197e-001  1.8562530e+000 -4.1016908e-001  8.4777379e-001  3.7738608e-001  4.8871850e-001  3.0062759e-001  1.1609080e-001  7.4215909e-001  2.2430601e-001  2.9275622e-001  2.7587158e-001  4.6045654e-001 -1.4791621e-001 -5.2634199e-001  6.1637549e-001 -8.4751366e-001  1.2443111e-001 -1.6679901e+000 -2.8517179e-001  5.0416019e-002 -1.0521052e+000
 -1.1956481e+000  9.4666871e-001 -3.1884723e-002 -2.1287939e-001  5.1249876e-001  1.1663281e-001  4.7595210e-001 -5.9532457e-001  1.3722593e-001 -5.6510731e-001 -1.1921905e+000  5.5179388e-001  2.7633735e-001  5.7134120e-001 -2.3161146e-001 -1.8304651e-001 -9.5595102e-001 -5.9127151e-001 -6.5244545e-001 -6.4968484e-001 -7.1383093e-002 -4.7588826e-001 -1.1123432e+000  2.4059036e-001 -3.7126352e-001  1.8748245e-002  3.7836842e-001  1.3438627e+000  1.1730042e+000  1.2850926e-001 -1.5591365e-001 -4.5646448e-001 -6.1324262e-001 -4.1057615e-001 -1.8068847e-001 -2.2378660e-001  6.0951788e-002  8.6787350e-001  1.2772422e+000  5.9766145e-001  9.2168721e-003  1.7885569e-001  1.0535280e-001 -4.3673038e-001 -3.0663467e-001  3.2009218e-001  3.6290283e-001  4.0488133e-001  4.5408400e-001 -3.7600938e-001  6.4802153e-001  4.7216336e-001  5.5157571e-001 -1.4125594e-001  4.9376786e-002 -2.9362104e-001  3.8270515e-001  4.1158050e-001  6.1647912e-002  7.4642351e-001 -2.2113708e-001  3.1141633e-001 -1.0564229e+000  3.7921516e-001  6.1830167e-001  2.9535623e-001
 -3.0877257e-001  2.5699043e-001  1.5362540e-001  6.2398107e-001  6.9509222e-001 -2.9984657e-001  4.6667647e-002 -5.2244935e-001 -6.7400480e-001 -3.0169744e-001 -3.7087337e-001 -1.2038598e+000 -1.9813986e-001 -2.1229642e-001 -7.4064192e-002  2.6521412e-002 -3.3471101e-001  1.2466382e+000  2.1190845e-002 -5.2865016e-001  2.4922812e-001 -4.0015276e-001 -3.4848749e-002 -3.1832511e-001 -1.0247757e-001  3.4257388e-001  1.3644024e+000  1.8240027e+000  1.4179715e+000 -5.9830966e-002  1.8925894e-001 -9.1882189e-001 -3.1818052e-001  2.1532239e-001 -7.9859451e-001  4.1178911e-002 -7.8016553e-002  1.0743370e+000  1.8922161e+000  1.2183680e+000  2.1937582e-001 -2.3144964e-001  4.4248801e-001  8.6520351e-001 -2.0112286e-001  6.5388597e-001  9.9538590e-002  4.1142917e-001  3.5707251e-001 -6.0899012e-002  4.6847738e-001  2.0404115e-001  2.3455228e-001 -5.6458571e-001 -8.2004440e-001  5.4259426e-002 -3.3411277e-001 -4.0822984e-001 -4.5317351e-001  4.6651761e-001  4.2936526e-001  3.3785569e-001  4.1788349e-001  1.4913233e+000  5.8863253e-001  3.8708641e-001
  1.7726744e+000  6.5336190e-001 -2.6040643e-001 -1.4350778e-001  9.9744048e-002  1.6334586e-001 -2.7869519e-001 -6.1106654e-001  3.4001894e-002 -5.8253569e-001  2.9872920e-001 -1.1877590e-001 -1.7255409e-001  3.0930666e-001 -1.9674725e-001  1.6245611e-001  2.5580741e-001  1.2739431e+000 -7.6937294e-002  1.5984935e-001  7.8849440e-002  7.8193301e-001  2.0760434e+000  1.1703836e-001  1.9327045e-001  3.5946924e-001  6.9150050e-001  1.1159598e+000  6.9122565e-001  7.7064744e-001  1.0470176e-001  2.0522477e-002  1.1435071e+000  9.0541996e-001 -1.1238318e-001  2.8423919e-001  2.6232995e-001  6.5737045e-001  8.1261669e-001  5.5542322e-001  4.1327728e-001  4.2192367e-001 -2.4721481e-001  1.3974430e+000  1.1360417e+000 -5.1126477e-001  3.0765082e-001 -4.4266126e-002  1.5537787e-001  1.0858699e+000  5.9163529e-001  1.4442855e-001  8.3867326e-002 -6.3518488e-002 -4.5128604e-001 -3.3560485e-002 -5.1507685e-001 -2.6580988e-002 -9.5401587e-002  5.9953921e-003  2.4966708e+000  5.3336868e-001  1.3436367e+000 -1.1048144e+000  5.7028604e-001  1.7908490e+000
  4.3017374e-001  5.9193556e-001 -1.3331638e-001  7.4689048e-001 -2.7941416e-001  1.6544408e+000 -4.6687401e-001  4.8717483e-001 -6.3735447e-001  2.1179350e-001  8.0719744e-001  1.8034564e-001 -4.4026401e-001  4.9349791e-001 -2.0522969e-001  2.8683246e-001  3.2677064e-001  1.2412865e+000  6.4994500e-001  6.4693283e-001  3.5262012e-001  5.8900950e-001  2.3572319e+000  3.9165335e-001  5.6906058e-001 -2.5077516e-002  8.6915139e-001  8.3990750e-001  7.7274360e-002  5.9554057e-002  2.6247224e-001  2.0293855e-001  7.6290381e-001  9.9807980e-002 -5.1225803e-003  1.0446424e-001 -5.8574893e-001  4.5829054e-001  2.0830695e-001  8.0030216e-001  3.4452912e-001  1.9690130e-001  3.8293417e-001  1.6229890e+000  1.0060271e-001 -7.0811424e-001  3.3040546e-001  2.8668600e-001  7.2227619e-001  7.5720952e-002  1.5593998e-001 -2.2855233e-001  4.1691569e-001  6.9212063e-001 -4.6225677e-001  5.4477728e-001 -1.6382763e-001  1.6808659e-001 -2.1307148e-001 -2.7418695e-001  2.4759674e+000 -2.6403495e-001  1.7739302e+000 -1.1723305e+000  1.0124616e+000  5.3177332e-001
 -1.5516595e-001  4.5257745e-002 -1.3568346e+000 -2.0552712e-001  2.7431358e-002 -3.5112267e-001 -7.1542972e-001  6.7184492e-001  2.7667063e-001 -9.0528385e-002  1.2198066e-001 -2.9356803e-001 -2.4613619e-001 -3.1124040e-001 -8.0641509e-001 -3.2379411e-001  7.9927925e-001 -1.4544091e-001 -4.6873073e-002 -5.5119227e-001  3.7745238e-001  5.9469050e-001 -5.9458023e-002  1.0941109e+000  6.6464437e-001  3.0912007e-001 -8.1996052e-001 -6.4167250e-001 -1.5420719e+000  9.5127061e-003 -1.0450980e+000 -1.8379444e-001  5.8589965e-001  5.5513627e-001  1.3854609e-001 -4.5434712e-001 -1.2890658e-001 -1.3467274e+000 -1.4099610e+000 -8.2021812e-001 -1.8154723e-002  4.5434844e-001  4.1430831e-001  5.5212760e-001  6.7817956e-002 -2.8468428e-001 -4.3851454e-001 -2.1360262e-001 -4.5227142e-001  1.4479953e-001 -2.6213576e-001 -5.1318141e-001  2.0243737e-001  4.8840178e-001 -2.1556934e-001  3.7535169e-001  1.0282181e-001  5.0667084e-001  5.4415078e-001 -2.7876910e-001 -1.6271394e-001  8.8407831e-002 -5.5049416e-001  7.6466054e-001 -2.0544149e-001  9.7218576e-001
  2.2571955e+000 -6.6723250e-001  1.0773771e+000 -1.8069543e-001 -7.9418828e-001 -1.3030669e+000 -1.3413115e+000  1.5490192e-001 -7.1386494e-001  2.0365544e-001 -5.0023738e-002 -2.1503893e-001 -7.3101103e-001 -1.2002459e+000 -1.5053659e+000 -1.1332240e+000 -2.1980657e-002  4.6597217e-001  6.8948171e-001  5.6832775e-001  2.7710630e-001  3.7148267e-002 -4.5584998e-001 -5.9017374e-001  8.1432470e-002 -7.5164373e-001 -8.3062345e-001 -2.2834756e-001 -9.3761491e-001 -1.6839018e+000 -3.7177883e-001 -5.1508725e-001 -9.0908556e-001 -8.5444299e-001 -1.3312365e+000 -7.9917480e-001 -1.7416136e+000 -2.2129539e+000 -9.5749421e-001 -1.5199697e+000 -7.4105383e-001 -7.9166360e-001 -5.5735375e-001 -1.6702556e+000 -5.6335329e-001 -7.3284107e-001 -3.7275442e-001 -2.8908408e-001 -3.4929314e-001 -7.1986657e-001 -1.1564271e+000 -1.4602167e+000 -8.1768955e-001 -1.1047229e+000 -4.1062093e-002 -3.8535499e-001 -1.1770021e+000 -2.4216829e-001 -8.6628747e-001 -1.4113600e+000 -4.5801920e-001 -5.9421990e-001 -1.9786152e+000 -4.3220503e-001 -9.4486372e-001 -7.4245867e-001
  1.3685819e+000 -1.0677935e+000  4.0876007e-001  2.0374425e-001 -9.5267507e-001 -1.1007106e+000 -1.1520879e+000  1.1517100e-001 -4.5530508e-001  1.2400956e-001  3.4694843e-001 -1.6247024e-001 -7.4041360e-001 -9.4657498e-001 -1.2532973e+000 -1.0510839e+000  5.4193949e-001  5.0704248e-001  5.4213162e-001  5.7909372e-001 -2.9415695e-001 -4.6007006e-001  6.6883016e-001  3.7688155e-002  2.8103470e-001 -2.6340605e-001 -6.0353563e-001 -3.6703714e-001 -8.7253156e-001 -8.8471524e-002 -4.7236713e-001 -3.4203970e-001  3.2006056e-001 -8.4672212e-002 -1.2175460e-001 -1.4031268e-001 -7.2636569e-001 -9.0578816e-001 -6.7089149e-001 -8.5081261e-001 -6.3456113e-001 -2.8068467e-001  3.0590575e-001 -4.6586760e-002 -2.3316613e-002 -3.0728620e-001 -2.1397892e-001  3.0275943e-002  1.9231715e-001 -1.9766706e-001 -1.0482478e+000 -1.3941879e+000 -7.8534393e-001 -1.1956967e+000 -7.7365858e-001 -2.4553199e-001 -5.9505351e-001 -6.6750968e-001 -5.8163924e-001 -1.0267469e+000 -7.5693844e-001 -5.8677987e-001 -7.1564861e-001  9.7950845e-001 -1.8573955e-003  1.4434307e-001
 -1.3884812e+000 -9.3559300e-001 -8.4180907e-001  8.8502875e-001 -6.7419739e-001 -1.0824198e+000 -5.6919213e-001  1.9966020e-002 -1.0289395e-002  1.0616709e-001 -3.0176245e-001 -3.8815863e-001 -7.4151174e-002 -8.1106985e-001 -5.7291440e-001 -7.9865857e-001 -3.4277669e-001 -1.2370013e+000 -1.0899494e+000  1.3388492e-001 -1.4807934e+000 -7.6883042e-002 -4.2986339e-001  2.8897838e-001  2.4104867e-001  4.9117394e-001 -1.2323631e+000 -1.4190221e+000 -1.2586522e+000 -9.2789175e-002 -3.0928666e-001 -1.4168279e-001 -5.4063723e-001 -6.9867343e-001 -8.1857180e-002 -5.5047334e-001 -2.1163598e-001 -1.4303510e+000 -1.7378791e+000 -7.7629618e-001  1.2387018e-001  3.9944963e-001 -2.0962702e-001 -5.2585009e-001 -1.6108029e-001 -1.2413243e+000 -3.8824420e-001 -7.2931993e-001 -4.2965236e-001  4.4158214e-001 -5.7166351e-001 -7.4659400e-001 -6.8845670e-001 -2.5701841e-001 -7.6837813e-001 -8.2811658e-001  2.4098237e-001 -4.4952623e-001  9.8159311e-002 -6.0174728e-001 -1.5154470e+000 -6.0620899e-002  5.6049109e-001 -1.2537447e-001  1.7899363e-001  4.0633691e-001
 -2.7181666e+000 -2.5278301e-001 -2.1007031e+000  3.0833828e-002 -5.5790202e-001 -8.9688708e-001 -2.0952834e-001 -2.9074886e-001 -4.0052132e-001 -3.3501377e-001 -1.0126024e+000  1.1916332e-001 -1.3392944e-001 -5.0675196e-001 -7.7531184e-002 -2.9527481e-001  1.1178107e-001 -1.0624614e+000 -1.0443879e+000 -2.8816661e-001 -9.0189973e-001 -2.0579781e-001 -9.5025211e-001  4.1913694e-001 -6.5776547e-001 -1.4603048e-001 -1.1528102e+000 -9.4355720e-001 -9.4685232e-001 -2.5434585e-001 -2.5830738e-001 -1.8476466e-001 -2.6757206e-001 -4.0189639e-001 -5.8055454e-001 -1.0144443e+000  5.6311400e-001 -9.1145649e-001 -1.5676209e+000 -8.2766364e-001 -2.3734107e-001 -6.3745526e-001  8.2685263e-002 -8.8458112e-001 -1.2406574e-001 -1.3578092e+000 -1.1741258e-001 -9.9816011e-001 -5.8300400e-001  2.7616182e-001  4.0966698e-001  4.6494662e-001 -6.6328019e-001 -7.2580447e-002 -6.3589117e-001 -5.0090312e-001 -1.4575082e-001 -6.1697695e-001  3.7211870e-001  1.8624980e-001 -7.2198436e-002 -1.4244157e-001  2.4306855e-001 -1.0478021e-001 -1.9201136e-001 -9.4760765e-001
 -1.8386565e+000 -8.7835591e-002 -8.0034737e-001  4.9553344e-001 -5.4475423e-001  5.0011209e-001 -5.4729656e-002  1.1050558e-001  6.0004160e-001  5.0852937e-001 -8.1823304e-003 -1.6172656e-001  2.5387047e-001 -2.6633022e-002  5.0056849e-001  7.3545608e-001  6.5426015e-001 -5.3642153e-001  4.5462756e-001  5.6073432e-001  1.2601649e-001 -1.4430677e-001 -6.4069330e-002  1.4681049e+000  4.0656782e-001  6.1826191e-001 -6.1596115e-001 -2.3716519e+000 -1.0105462e+000  1.3591781e-001  4.4537701e-001  3.6079657e-001  2.6970723e-001  1.4087510e-001  4.0413254e-001  4.3337599e-002  3.1578458e-001 -2.2535423e-003 -1.6958038e+000 -6.7543567e-001  1.7555426e-001  2.6205764e-001  7.3777744e-001 -3.4170636e-002  6.8947101e-001 -5.5563051e-001  2.6399308e-001 -2.0061590e-001 -8.0040986e-001  5.1877765e-001  1.9415902e-001  5.6010755e-001 -2.2703098e-001  5.6531879e-001 -5.4241820e-002  4.4535639e-002  3.1636437e-001 -4.2461104e-002 -1.5024016e-002  3.6145096e-001  5.2497455e-001  5.6567333e-002  2.7009472e+000  1.5266909e-001 -4.2336195e-001 -4.8594092e-001
 -1.0503800e+000  3.1906169e-001 -4.6692736e-001  3.9705799e-001 -6.9910023e-002 -3.6907932e-001  3.3298531e-001 -3.2086986e-001  4.2404576e-001  6.2067229e-001  2.9156428e-001  3.0463571e-001  9.6658148e-001  1.1709898e-001  1.2453688e-001  2.9252145e-002  1.7487753e-001 -1.0487243e-001  5.5162394e-001  7.0943053e-001  1.0146018e+000  1.8910141e-001  4.1406062e-001 -1.9831249e-001 -3.1160428e-001 -3.7882288e-001 -7.8435914e-001 -1.2026956e+000 -4.9903027e-001 -1.7738241e-001  3.8263663e-001 -2.2410026e-001  4.9740307e-001  4.2850606e-001 -2.0658204e-001  3.7921774e-001 -8.8902093e-002 -3.9942100e-001 -2.6385975e-001 -3.5917427e-001  4.5437043e-001 -2.7553409e-001  8.5539131e-001 -3.7755135e-001 -1.1107878e-001 -4.1920415e-001  7.4403872e-001 -6.7387056e-001  5.1203185e-001  1.1612803e-001 -6.8298535e-003  8.4297829e-001  5.5006477e-002  9.4308057e-003  9.6907193e-001  5.8540895e-001 -6.4862654e-002  4.8945300e-001 -1.9260561e-002  4.8612407e-001  1.4526347e-001  5.9713769e-001  4.2498828e-001 -1.1299126e+000  2.5339114e-001 -1.0916636e+000
