# Supplementary material for: Resting-State Temporal Synchronization Networks Emerge from Connectivity Topology and Heterogeneity
Source: PLoS Comput Biol. 2015 Feb 18;11(2):e1004100. doi: 10.1371/journal.pcbi.1004100 (PMC4333573; doi:10.1371/journal.pcbi.1004100)
Supplement: S1 Dataset — Each volunteer underwent two scanning runs (blocks). For each recording session (subject and run), BOLD time series were averaged over the corresponding 66 brain regions of the brain atlas. Each file subXblockY.txt contains the time series of all 66 brain regions from subject X and run Y. The labels of the brain regions are contained in file ROIs_Labels.txt. (ZIP) [file pcbi.1004100.s006.zip › DataSet S1/subj4_block2.txt]

  1.2782225e+000  1.3247419e+000  7.5185988e-001 -1.1254638e+000  8.0591585e-001  1.0922914e+000  8.2820561e-001  5.3228403e-001  1.0117937e+000  7.9679834e-002 -1.9291886e-001  1.0130211e+000  1.1603637e+000  6.1857517e-001  5.5657173e-001  1.6280378e-001 -4.2044127e-001  9.1899807e-001 -5.2139337e-001  8.7579879e-001  2.1471174e-001 -5.3895590e-001  6.7033671e-001 -1.6428992e+000 -2.4878791e-001 -7.0304742e-001  1.0071807e+000  1.1981183e+000  8.9313846e-001  2.9492409e-001  4.6008241e-001  1.1287330e-001 -4.7933019e-001 -4.5062040e-001  1.4747935e-001  4.2679302e-001  1.3991404e-001  2.5878183e-001  7.2182109e-001  8.5788795e-001 -8.6312666e-001 -1.1077591e-001 -1.4233553e+000  1.3031187e+000  1.1171329e-001 -4.7331381e-001  6.9495737e-001  9.2573238e-001  1.1427963e+000 -3.6714204e-002  1.3824775e-001  5.9297970e-002 -8.4340468e-002  9.9810973e-002 -2.1582614e-001  4.9491103e-001 -5.6380873e-002  3.0595759e-001  9.1457834e-001  5.5077746e-001  1.9298261e-001  7.6770516e-001 -1.7932056e-001 -5.9328443e-001  1.4257493e-001  7.0171487e-001
  1.2938680e+000  7.7054904e-001  4.1398613e-001 -7.4081598e-001  6.7498053e-001  5.1152348e-001 -2.5110845e-002  3.4380705e-001  9.1620974e-001  2.6502262e-001  6.2346076e-002 -5.2680936e-001  1.0597437e+000 -1.1752649e-001  2.7721666e-001 -5.8536635e-002  1.4631316e-001  9.7472247e-001  1.1615216e-001  2.0209421e-001 -7.1178141e-001  9.6431642e-002  1.1909842e+000 -6.0926016e-001 -5.6774873e-002 -1.6776726e-001  1.1885335e-001  6.0679557e-001  5.6104591e-002  3.6726072e-001 -2.7445145e-002  1.3287470e-001 -4.5776387e-001 -1.9011707e-001 -3.9898623e-001 -1.9955115e-001  8.0996222e-001  1.1866584e-001  9.5668990e-002 -3.9007702e-001 -7.5766277e-001  9.3393483e-002 -5.9741191e-001  3.1075461e-001 -4.5970617e-001  1.9293483e-001  9.0144076e-001  6.9975066e-002  5.2581596e-001 -3.0803419e-001 -5.1197711e-002 -1.7519602e-001 -5.7850755e-001 -2.7838514e-001 -3.1421528e-001  4.7706940e-001 -2.7966566e-001  3.5618935e-001  1.1091047e+000  5.7319357e-001  5.8110660e-001  6.0665557e-001 -6.5259616e-002 -8.8950137e-001 -8.2110880e-001  3.2695019e-001
  4.1431920e-001 -8.2712468e-002  1.6248531e-001  4.4305621e-001 -4.4178954e-001 -8.6782542e-001 -9.5399210e-001  1.9835712e-001 -8.6313641e-004  7.9464640e-003  4.7654023e-002 -1.0193378e+000 -4.4907036e-003 -1.0308783e+000 -1.7092060e-002 -1.8915092e-001  4.3088202e-001  3.5804584e-001  5.0183553e-001 -1.1972321e-001 -9.8530737e-001 -4.2186223e-001  5.0417211e-001 -7.1967250e-001 -2.5713456e-001  7.7685193e-002 -7.3049032e-001  6.8089040e-001 -4.2446631e-001  2.4131512e-001 -6.9781413e-001  2.1222409e-001 -1.6441106e-001 -1.0129543e-001 -3.5632381e-001 -1.1595644e+000  5.3891141e-001 -8.2961734e-001 -4.2335146e-001 -1.5034711e+000  1.2110421e-001 -5.4558822e-001 -1.0012367e+000 -4.8304548e-002 -6.6747876e-001 -1.1026301e+000  5.8466592e-001 -7.2124064e-001 -2.2298312e-001 -1.7658956e-001 -9.4177195e-002 -4.3052391e-001 -1.3170910e+000 -3.8227006e-001 -1.4201401e+000 -6.7993939e-001 -6.5346026e-001 -2.2486941e-001  3.3903635e-001 -6.0328634e-001 -1.8323127e+000 -3.8814757e-001  1.2055741e+000  6.7244305e-001 -1.2149907e+000  7.9748505e-001
  8.9406529e-001 -8.0055977e-002  5.2485414e-001 -2.7068421e-001  3.4378233e-002 -1.3083483e+000 -5.5877927e-001  3.4786940e-001  4.0763437e-001  5.3939774e-001  6.5966721e-001  3.9873829e-002  6.3337793e-001 -2.2276636e-001 -2.7576547e-001 -2.0959944e-001  3.7216554e-002  4.2491993e-001  1.0308550e+000  5.0978978e-001 -4.3659400e-001  4.6859565e-001  3.0433320e-001 -5.9079661e-002  2.4497555e-001  1.7118479e-001 -5.1801880e-001 -8.7716116e-001 -1.0581693e+000 -5.8938596e-002  1.4157187e-001  2.0906276e-001  4.3659359e-001 -3.1949913e-001 -3.2095014e-001 -5.4068634e-001 -7.9402248e-001 -9.1394147e-001 -7.1428448e-001 -1.1532211e+000  2.8343069e-001 -1.0157849e-001 -5.4691538e-002  5.6169043e-001  1.5139245e-001  2.2793719e-001  4.1517204e-001 -5.7511641e-001  7.1087811e-001  1.1230379e-001 -4.0781144e-001 -4.3247133e-001 -7.2915618e-001 -1.6994532e-002 -4.6882392e-001  4.6520916e-001 -1.2570430e-001 -8.9932534e-002 -2.5226555e-001 -2.7255578e-001  3.1957175e-001 -9.2993627e-001  6.5426406e-001 -8.7499141e-002  4.1887846e-001 -7.4536366e-001
 -4.8974625e-002  9.4882659e-002  3.8162716e-001 -6.9787129e-001 -9.2472367e-003  5.2421271e-001  1.9054747e-001 -4.1047978e-002 -5.8526029e-001  1.2288686e+000  5.1014556e-001  2.3542893e+000  8.8783862e-001  8.6099949e-001 -3.2828219e-001 -3.2963884e-002  9.0592121e-001  6.2434575e-001  5.2019426e-001  6.2280569e-001 -2.0720744e-001 -2.6479442e-001  1.1682085e-003 -6.6803457e-001  3.3736604e-001 -2.5717004e-001  6.0713891e-001  6.6659471e-002 -3.6163263e-001 -4.2900470e-001  5.7221018e-001  7.6704896e-001  6.3287609e-002  6.0019001e-001  7.9817309e-001  4.2558208e-001  7.0561983e-001  4.7543861e-001  5.8794916e-002  1.3620906e-001 -7.7174257e-001 -1.4638845e-001 -7.1325490e-001  1.4036611e-001 -3.6173954e-001  1.6823597e-001  6.6530632e-001  5.6634971e-001  7.3916388e-001  3.0918177e-002 -1.6287503e-001 -7.2007906e-001  3.0544525e-002  6.1196237e-001  1.2250207e+000  5.7915404e-001  2.0475066e-001  2.0278787e-001 -2.9442355e-001 -3.4383366e-002 -8.9466354e-001 -9.4411124e-002 -1.0878158e+000 -4.7454370e-001 -2.1464196e-001  2.7792686e-001
 -5.0672105e-001  1.5160567e-001  5.7180937e-001  5.1577488e-001  5.3269233e-001 -1.4244902e-002 -6.9567794e-002 -3.4665300e-002  6.9901529e-001  1.2550884e+000  1.3605075e+000  1.5571471e+000  1.1886008e+000  3.1838700e-001 -7.9245850e-001 -2.2483380e-001  9.7381588e-002  5.7355403e-001  1.0999813e+000  6.8174960e-001  8.9513068e-001  4.3695961e-001 -6.8403135e-001  3.2445854e-001  3.0028204e-001  3.0203141e-001 -5.7975756e-002 -4.4589512e-001 -4.3194155e-001 -3.2379715e-001  4.2633180e-001  8.7969611e-001  1.2345230e-001 -1.3611600e-001  2.4449522e-001 -4.8799954e-003 -2.8240607e-001 -3.7389566e-001 -5.4874996e-001 -5.6044901e-001  2.2917809e-001 -1.9542696e-001 -1.0955895e-001  5.0872588e-002 -3.2625626e-001  5.8033923e-001 -3.9622869e-001 -6.3882211e-001  1.9959191e-001 -5.9316586e-002 -4.4308248e-001 -4.9747655e-001 -4.4310428e-002  5.1681937e-001  2.2945672e-001  3.6638475e-001 -1.3078074e-002  9.7546484e-002 -4.6764850e-001  2.9751031e-001  7.2879962e-001  4.8062700e-002  1.6694966e-001 -6.6068619e-001 -4.8842176e-001 -1.3934135e-001
  1.2276409e+000  1.3373880e-001  1.0736180e+000 -5.0364401e-001  4.6948986e-001 -3.1865972e-001  5.8987036e-001  4.3774294e-001  9.0975213e-002  8.0735557e-001  9.0962568e-001  2.0102721e-001  2.8666596e-001  1.5156566e-001 -5.5529809e-001  2.7491702e-001  2.3689269e-001  4.0590023e-001  7.7904990e-001  7.9361575e-001  1.1097524e+000  2.3285157e-001  7.1845246e-001  2.0881507e-001  7.4883027e-001  8.1090195e-002  1.1801671e-002 -1.1976387e+000 -6.4023037e-001  8.7982548e-002 -3.1949329e-001  2.7161542e-001  6.7486859e-001  2.8907104e-001 -2.0839315e-001 -1.6311384e-001 -2.4902276e-001 -7.1646838e-001 -5.4383906e-001 -1.3548567e-001 -2.6059049e-001  1.7921706e-001  1.4531901e-001  6.1370459e-001 -2.4830873e-001  6.3528650e-001  5.4710424e-001 -2.3448891e-001 -3.0331573e-001  2.8094416e-001 -2.9634609e-002 -4.6004772e-001 -2.8142516e-001 -2.5999321e-002 -4.1395101e-001 -1.5482012e-001  1.1081913e-002 -3.0475342e-001 -1.6428567e-001  1.5509644e-001  1.2959667e-001  9.6799939e-002 -3.3659341e-001 -9.6912698e-001  5.1446368e-002  3.6273224e-001
  1.1956044e+000 -2.2993539e-001  4.4165789e-001  2.4748627e-001 -1.5230474e-001 -4.8822235e-001  8.7753473e-001 -1.7425687e-001  3.1238574e-001  2.6320496e-001  4.3694089e-001 -1.1477685e+000 -8.4590968e-002  1.2201260e-001  6.0661806e-002  2.1528208e-001 -9.1893203e-001 -5.5737260e-001  3.5782012e-002  9.7896791e-001  4.1571475e-001 -1.9840474e-001  5.2872186e-001  5.5214078e-001  2.2113656e-001  2.0692229e-001 -4.5907552e-001 -8.9347218e-001 -3.5066979e-001  1.0231642e-001 -5.1026969e-001 -5.0605425e-001  4.1920616e-001 -1.8176906e-001 -3.6347547e-001 -2.5393752e-001 -1.4281049e-001 -6.8740557e-001 -1.1860943e+000 -9.9581113e-001  2.0061761e-001 -4.8983779e-002 -5.8658721e-002  2.7503000e-001  1.5245705e-001 -1.9623833e-001 -1.7232599e-001 -7.3848932e-001 -3.2752193e-001  1.9858962e-001 -1.1671367e-001  1.9561126e-001 -1.0070172e-001 -1.2229479e-002 -9.2043361e-001 -6.4302610e-001 -2.0717189e-001  2.0546303e-001 -1.1328227e-001  7.8235105e-001 -5.0570761e-001 -3.8602670e-001 -1.3946669e-001  3.0136744e-001 -1.2371383e+000 -4.6985530e-001
 -8.0397046e-001 -3.1387220e-001  5.5916432e-001 -8.0553298e-001  2.8227335e-001 -2.6620088e-001  2.6752258e-001  2.4577622e-001 -2.6674679e-001  3.2710356e-002 -5.1471851e-002 -5.9197427e-001 -5.0237958e-001 -3.0411779e-002 -1.4746936e-001 -5.0007015e-002  1.7924641e-001 -4.5085017e-001 -4.7184327e-001  3.7361845e-001  8.9472332e-001  1.5993750e-001  2.5867769e-001  5.0803237e-001  4.5046442e-001  3.3556343e-001 -4.4541564e-001 -8.0314504e-001 -7.8141925e-001 -7.3202520e-003  1.0047500e-001  2.3080013e-001  5.8791956e-002  4.7026056e-001  3.5067938e-002  2.4593166e-001  5.3601109e-001 -9.7675852e-001 -7.9797785e-001  6.2687517e-002  5.8603042e-002 -2.8836786e-002  7.0718877e-001  3.7706527e-002 -1.8658691e-001  5.9914119e-001  1.0375195e-001 -5.5986302e-001 -6.8696975e-001  4.6954767e-001 -1.9420630e-001 -3.8942026e-001  1.8088782e-001  1.7572665e-001 -2.1205876e-001 -4.0475171e-001 -8.8018270e-002  3.0283974e-001 -2.0168014e-001  6.0486147e-002 -2.9569270e-001  1.0390114e-001 -4.9870503e-001  8.2951912e-001 -9.3785504e-001  4.0143011e-001
 -5.5095968e-001 -5.1637308e-001  9.6044082e-001 -1.1457963e+000 -4.9051672e-001 -5.0230833e-003  5.6261972e-001 -6.4398243e-001 -8.1064782e-001 -3.1020032e-001 -5.2116961e-001  9.7934721e-002 -7.2263456e-001  5.8429377e-001 -1.1650035e-001 -1.1840730e-001  8.4029195e-002 -1.5482977e-001 -1.2974407e-001 -3.0116060e-001  8.6239639e-001 -5.7230499e-001 -1.2693080e+000  7.3615255e-001 -2.7702447e-001 -5.8934358e-001 -9.1070917e-001 -5.6762708e-001 -3.5499724e-001 -9.9650307e-001 -1.3655425e+000 -1.7154222e+000 -1.3025798e+000 -1.1201006e+000 -1.3471263e+000 -1.0855802e+000 -7.7645507e-001 -2.3787809e-001 -7.7976339e-001 -5.5674189e-001 -7.2550677e-001 -6.3376786e-001  7.1020643e-001 -1.5638400e+000  1.4891446e-001  2.6395320e-001 -6.4398862e-001 -6.1754515e-003  3.0287566e-002 -5.1896911e-001 -5.8143006e-002  3.6608093e-001  8.8841528e-001 -7.2898035e-001 -5.1155682e-001  1.7069815e-001 -4.5941105e-001 -4.8962217e-001 -4.7479916e-001  5.2214924e-002  7.2974886e-001 -1.9858431e-001 -7.8262105e-001  3.3088549e-001  2.6855475e-001 -2.7706168e-001
  9.2148518e-001 -1.5649533e-002  9.7197945e-001 -3.6723605e-001  1.3818712e-001  1.1980511e+000  6.2618065e-002 -7.4619990e-002 -3.7603175e-001 -5.4486744e-001 -4.0157272e-001 -4.8328597e-001 -8.0797641e-001  1.7216911e-001  2.2433333e-001  4.2099573e-001  4.8202605e-001  6.2907463e-001  2.8996843e-001 -2.3488883e-001  6.7101114e-001  3.2600287e-001  1.8816144e-001 -6.2948495e-001  2.0059039e-001  1.2839751e-001 -3.7280435e-001 -1.2898730e+000 -5.3477772e-001 -2.9257431e-001 -4.3879011e-001 -8.4713359e-001 -1.4790070e-001 -2.9980018e-001 -1.1140482e+000 -6.7379466e-001 -4.8448507e-001  1.0896925e-001 -8.2218593e-001 -1.7265096e-001 -1.1390051e-002  9.5937494e-002  2.4111018e-001  1.7381894e-001  3.5204837e-001  3.4627010e-003 -2.5965954e-001 -3.3563804e-002 -5.6642311e-001 -4.8527541e-001  1.1290437e-001  4.1179184e-001  1.1602414e-001 -7.0888979e-001 -6.6746815e-001 -2.0221293e-001 -6.4544040e-001 -2.9569533e-001 -6.9581121e-001 -7.2669709e-001  9.1430136e-001  1.3742785e-003 -2.5020802e-001 -1.4037966e+000  1.0818550e-001 -4.0778127e-001
 -1.0776572e-001  3.1596822e-001  2.0490898e-001  1.2930510e+000  4.4157618e-001  1.2726441e+000  2.2809567e-001  2.1474398e-001  3.6942357e-001  1.9834235e-001  7.8465668e-001  3.9522192e-002 -2.4364481e-001  5.5531257e-001  3.0120195e-001  7.4196770e-001  4.7978227e-001  9.3795949e-001  1.1313115e+000  7.4867621e-001  1.8163806e+000  1.3539768e+000  6.1481183e-001  5.7754527e-001 -8.6124958e-002 -8.4619092e-002 -3.2182374e-001 -1.1442385e+000 -3.7560207e-001  1.2919057e-003 -2.5133375e-001  1.9834046e-001  5.2289462e-001  2.0771594e-001 -3.7640627e-001 -9.5923089e-001 -1.2085572e-001  1.6370629e-001 -8.0848919e-002 -2.4284018e-001  3.6886004e-001 -4.7200615e-001  2.5575681e-001  1.5320227e-001  3.7032763e-001  1.9902552e-002  3.3006977e-001  2.6655685e-003  1.3876626e-001 -8.9636976e-001  2.8833140e-001  1.2623513e-001 -2.4197468e-002  7.8824763e-002  3.2274803e-002  2.1273837e-001 -1.0413166e-001 -2.3704659e-002 -3.7013393e-001 -3.1009655e-001  3.5847850e-001  3.8837172e-001  4.2795192e-001  1.2005716e+000 -1.0112650e-001  1.3453640e+000
  5.3720600e-001  4.9474621e-001 -1.5533203e-001  8.8546200e-001  2.9862999e-001  1.0679737e+000 -1.0403350e-001  7.7499454e-001  1.5886917e-001  3.5717509e-001  7.5523761e-002 -1.2889396e-003 -3.8211333e-001 -3.9055330e-002  4.2964765e-001  4.8501039e-001  9.7664491e-001  1.0611532e+000  7.8065714e-001  8.1852224e-001  7.6596178e-001  7.1357996e-001  1.2011002e-001  2.3036683e-001  5.4902022e-002  2.1228618e-001 -5.1767775e-001 -3.1598802e-001 -3.4093998e-001  1.1211478e+000  7.9141088e-002  4.3278263e-001  2.2199923e-001  5.7481968e-001  3.4412820e-002 -5.8948029e-001  9.5285924e-001  2.1665568e-001 -1.4011091e-001 -6.7325561e-002  8.8966381e-002 -1.5820390e-002 -2.3066201e-001 -5.0571062e-001  1.4417178e-001 -1.4618899e-001  2.7466217e-001 -4.2497021e-001 -6.1106817e-002  2.4935543e-001  6.5351132e-001  6.3088441e-001 -6.1772627e-002 -1.4805898e-001  4.7285142e-002  3.3536668e-001  2.1534570e-001  3.9610141e-002  1.8836521e-001 -2.2102241e-001  1.0563822e+000  6.2799411e-001 -3.7598204e-002 -5.6583872e-001  6.0347686e-001  8.2450339e-001
  1.4604655e-001 -3.3608335e-001 -3.1851916e-001  2.3033663e-001  4.6419543e-002  8.7649731e-001 -3.9769067e-001  3.1806374e-001 -9.5210124e-004  3.1835464e-002  7.1336637e-001  2.7599778e-001 -3.7493533e-001  7.5130301e-001 -9.1653473e-003  2.4687006e-001  7.8158983e-001  1.0038923e+000  5.8377174e-001  3.8184480e-001  3.8312177e-001  8.1026610e-001  1.0161861e-001 -1.8098890e-001 -1.0466846e-001  7.2794832e-002 -8.2546973e-001 -1.7179872e+000 -1.0801751e+000 -3.6044861e-002  1.1393865e-001 -1.8805176e-001  5.9977843e-001 -2.7681917e-003 -6.7823792e-001 -9.6459028e-001 -5.7318884e-001 -7.4036040e-001 -1.1838545e+000 -5.4035252e-001 -5.1670471e-001 -5.0082989e-001 -1.0070263e+000 -6.5072155e-001 -8.5685355e-002 -5.5396534e-001 -1.3180005e-001  8.9343392e-003  1.6273889e-001  5.4302000e-001  5.2961585e-001  4.9559437e-001  3.4026295e-001 -4.8384091e-001  1.8495412e-001  5.0563365e-001 -1.3447614e-001  3.7137623e-001 -4.9241449e-001 -2.0318761e-001  6.7781232e-001 -1.5590942e-003  1.0173685e-001  6.4383343e-002  3.0757051e-001  4.8407382e-001
  2.4632133e-001 -2.0518403e-001  2.9522761e-001  7.0324673e-001 -1.3539605e-001 -5.6149109e-001 -2.3506133e-001 -2.6202072e-001 -4.5114781e-002 -4.5896279e-001 -7.0736187e-001 -4.6426829e-001 -7.0792172e-001 -4.3780678e-001 -2.5177890e-002 -7.7692120e-002  2.7102597e-001  3.9928758e-001  9.7484795e-002 -2.4264345e-001  9.4298760e-001  2.4799444e-001  4.1777717e-001  7.1759784e-001 -2.7701038e-001  2.0745504e-002 -4.7942998e-001 -2.0811389e-001 -1.5260456e-001 -8.1982348e-001 -7.9170765e-001 -9.8544562e-001  1.7337887e-001  2.0155100e-001 -9.6574488e-001 -7.4320682e-001 -6.6977069e-001 -4.6357763e-001 -1.5520372e-001 -2.0120404e-001  2.8904345e-001 -5.2426130e-001 -1.6750750e-001 -8.5369527e-001  4.5846705e-002 -6.1176116e-001 -5.4519937e-001 -8.6076143e-002 -4.3016350e-002 -4.7038336e-001 -2.9264665e-001  1.6580606e-001  3.1153675e-001 -2.7887878e-001 -1.1747742e+000  3.1251162e-002 -4.0813520e-001 -2.7096975e-001 -3.9984175e-001 -5.8761889e-001  1.0937878e+000 -2.7770635e-001  6.7399106e-002 -3.8928941e-002 -2.5271774e-001 -9.7709993e-002
  1.0008552e+000 -4.6990763e-001  4.2212088e-001  4.2821226e-002 -6.4328210e-001 -9.3836670e-001 -1.8661966e-001 -1.0287751e+000 -9.1059764e-001 -6.0092569e-001 -4.1844923e-001  2.9964046e-001 -7.5753506e-001 -6.4426595e-001 -9.0607338e-001 -3.8111143e-001  1.5126587e-002  1.2176081e-001 -6.3417680e-001 -3.7582628e-001  1.0626958e-001 -5.1755130e-001 -3.8002291e-001 -1.2363222e-001 -5.8376268e-001 -1.7500734e-001 -8.0683776e-001 -6.5200132e-001 -1.4609061e-001 -8.4846837e-001 -1.0250242e+000 -1.6381708e+000 -9.7902965e-001 -7.0726929e-001 -1.4912548e+000 -3.5828061e-001 -5.4436533e-001 -3.0755719e-001  1.6370124e-001 -1.0438919e+000 -4.4676923e-001 -8.7688803e-001  2.6555866e-003 -2.0998029e-001 -5.0638653e-001 -5.9102635e-001 -7.0599844e-001 -5.2893719e-001 -7.9812994e-001 -6.3200719e-001 -3.6816652e-001 -6.7538982e-001 -2.5615904e-001 -7.2106740e-001 -9.6152846e-001 -2.5312856e-001 -7.4521664e-001 -6.0095590e-001 -6.7705071e-001 -8.0318117e-001 -4.7039833e-001 -3.3422225e-002 -8.1527189e-001  2.9432856e-001  2.4653084e-001  3.8228010e-001
  1.1986186e+000  1.5972481e-001 -2.2692300e-002  1.2351965e+000  2.2002419e-001  1.6705192e+000  5.6955028e-001 -5.2817741e-001  1.0092580e-002 -1.8301224e-001  5.7788510e-001  5.5977703e-001  2.1285660e-001  6.3652106e-001  6.8474181e-001  7.1279187e-001  6.8610779e-001  4.7778333e-001  1.9994834e-001 -9.8703552e-003  6.2050844e-001  3.1518331e-001  5.0689951e-001  4.9029014e-001  5.6807060e-001  1.1030670e+000  3.2512529e-001 -3.1249994e-001 -6.1043186e-002  8.9067454e-001  3.5643493e-001 -3.1641540e-001  1.6699943e-001 -2.0232594e-001 -2.1672719e-001  4.3172626e-001  1.3948048e+000  3.1897092e-001  3.1418662e-002  2.1392204e-001  3.8818822e-001  7.4914474e-001  1.0889837e+000  2.6265433e-002 -8.0569949e-002 -5.8966466e-002  4.7654415e-001 -2.5978878e-001 -3.0996588e-003  2.5145537e-001  1.3591719e-001  7.1858442e-001  7.5298628e-001 -3.8828956e-002 -4.4237401e-001 -2.1749422e-001  3.1487640e-003  7.2928009e-002 -3.9772229e-001  6.6793381e-001  1.3224435e+000  1.0382960e-001  2.5986501e-001 -1.0394376e+000  9.5272732e-001 -6.5794665e-002
  6.8145848e-001 -2.4607168e-002  4.0578407e-001  6.0459847e-001 -2.4936911e-001  3.1166750e-001  1.0544645e-001 -1.9726705e-003  9.4780276e-002 -1.3594862e-001  1.7914881e-001 -3.8079465e-001  3.1104862e-001  4.3039825e-001 -1.7944821e-001 -9.3780602e-002  1.6647036e-001  2.7211001e-001 -1.6561266e-001 -4.7754374e-001  2.8730151e-001 -5.7830969e-002 -2.0097121e-002  5.1348374e-002  5.5010716e-001  6.2974336e-002  7.8254321e-001  6.2770973e-001  4.2297732e-001 -3.4916688e-001  1.8783672e-001 -7.0278415e-001 -4.1241615e-001 -2.1096477e-001 -6.5903077e-001  3.2656816e-002 -5.3824022e-001  1.2946614e-001  3.4896118e-001  8.3282518e-001  4.2949123e-001  3.9070951e-001 -1.5358801e-001  1.0245988e-001 -5.0221058e-001 -6.4703271e-001  2.8132158e-001  3.6999060e-001 -5.2556203e-001  3.3705148e-002  1.2324573e-001 -7.3489287e-001 -6.9541244e-002 -1.0609238e-001 -6.1030743e-001  2.1945487e-001  5.5602615e-002 -5.5403189e-001 -4.2854547e-001  7.0919815e-001  1.2632330e-001 -2.5701767e-001  2.4392280e-001 -4.1425556e-001  8.2204117e-001  1.3173814e-002
  8.2572519e-001  7.6879976e-002  6.3874049e-001  8.7700948e-001 -2.7267614e-001  8.9281122e-001  4.0143045e-001  2.4576016e-001  1.0296869e-001 -3.8127726e-002  3.6589391e-002  8.5951815e-001  6.4814727e-001  9.1404344e-001  6.8240869e-001  3.3471852e-001  7.2791982e-001  1.2009171e-001  3.4473342e-001  6.0463476e-001 -3.8117420e-001 -3.4292119e-001 -8.4207863e-002  3.5189773e-001  7.3694026e-001 -6.3333439e-001 -4.2727073e-001 -6.6769715e-001 -3.8791478e-001  9.4903054e-001  5.0285583e-001 -4.4197638e-001  2.5134632e-001 -2.9845889e-001  3.2254218e-001  6.4392314e-001  2.8109548e-001 -6.9943604e-002 -1.1305709e+000 -1.9484313e-001  4.4826633e-001  9.7248173e-001  6.4185825e-002 -8.2462528e-002  1.0935291e-001  5.2089204e-001  2.7512222e-001 -1.3637902e-001  3.8554129e-001  4.4674897e-001  3.8685608e-001  5.9737490e-001  9.9015150e-001  2.7269349e-001  3.1618064e-001  2.7064146e-001  4.7226962e-001  1.8469884e-001  3.5011334e-001  8.8241608e-001  1.2530317e+000  3.7798607e-001  6.6560753e-001  1.0560723e-002  8.8020316e-001  5.8753714e-001
  9.1250503e-002  2.4439983e-001  1.5634108e-002  1.0460021e+000 -2.4509572e-001  1.8753471e-001 -4.6418190e-001  3.5380756e-001 -4.9043653e-001 -4.5247970e-001  3.3550249e-001 -5.2472852e-001  1.1856091e-001  6.5980473e-001  6.1403448e-001 -1.0556692e-001 -5.6461376e-001 -8.9223337e-001 -8.4024123e-001 -5.4578377e-001  8.3621865e-001 -3.0979210e-001 -1.6110765e+000 -2.4694377e-001  3.5069040e-001 -3.1625842e-001 -3.5761080e-001 -2.2397369e-001 -3.3606186e-001  4.1920970e-001 -3.4437222e-001 -5.0933162e-001 -4.3469070e-001 -1.0128595e+000  1.0280305e-001  1.4338497e-003 -1.4181714e-001 -1.4017928e-001 -1.5327367e-002  1.7266512e-001 -4.9347247e-001  4.4311422e-001 -6.1767559e-001 -5.9500345e-001 -1.0383302e-002  7.0147097e-001 -5.7423977e-001  3.5102546e-001 -5.7782050e-001  4.6485690e-001  3.0051156e-002 -5.2136789e-002  4.4043781e-001  3.2665659e-001  4.7642941e-001 -1.9485413e-001 -8.1142860e-002 -2.9609780e-001 -2.8891275e-001 -4.5505391e-001 -4.2088372e-001 -3.5262877e-001 -2.6206880e-001  1.1032034e+000 -4.2805696e-001 -9.5126070e-001
 -4.0393993e-001  9.6050766e-002 -2.4550736e-001  4.1365396e-001 -4.2044988e-001  8.4863765e-002  2.9505631e-003 -4.1198350e-001 -4.4827684e-001 -5.3635506e-001  4.7970189e-001  4.8582611e-001 -1.6224349e-001  2.6193342e-001  6.4950933e-001  4.5176770e-001  3.0261350e-001 -2.5068871e-001 -2.2350346e-001 -1.1357524e-001 -6.4097670e-001 -1.1796997e-001 -2.4689065e-001  1.6157726e-001  2.6213000e-001  5.5892643e-001  1.8982233e-001  3.7612787e-001  6.4384655e-001  7.5813713e-001 -5.3652618e-001 -5.1090922e-001 -3.5230311e-001  1.7181199e-001  1.6412109e-001  1.0774421e-001  3.2861836e-001  5.6849699e-001  6.5281786e-001  2.5000598e-001  2.4996325e-001  4.9969394e-001 -2.1736949e-001  5.0353773e-001  6.1941486e-001  7.0514447e-001 -1.3097836e-001  4.2006367e-001  6.0770089e-002  3.1826904e-001  3.5574109e-001  1.4283667e-001  7.6339642e-001 -2.0061894e-001 -4.8730725e-002 -2.4785475e-002 -1.7613188e-001 -5.7653710e-001 -2.1775593e-001 -2.1398123e-001 -1.0830536e-001 -1.7961383e-001  8.8616549e-001  1.4985255e+000  9.0573267e-001  6.6335714e-001
  3.8899755e-001 -2.1853415e-001  8.8007170e-002  5.1921078e-001 -2.2849570e-001 -6.5922095e-001 -2.2448735e-001 -5.8995867e-001 -2.9235379e-001 -1.0708994e+000 -9.8425576e-001  5.1886894e-001 -4.8899750e-001 -2.7851222e-001 -3.7769316e-002 -6.6069552e-002 -6.9878124e-001 -6.8044063e-001 -8.0705390e-001 -9.1640123e-001 -5.5220555e-001 -5.5496155e-001  2.6417473e-001  6.8798192e-001 -7.9976445e-002  1.4093315e-001  1.7157084e-001  6.1970616e-001  9.5689867e-001 -8.5212103e-002 -9.8368786e-001 -5.9455808e-001 -3.2979912e-001 -1.1836016e-001 -4.1379382e-001 -4.4693422e-001 -2.0400058e-002  7.2727082e-001  9.2443645e-001  2.5414229e-001 -5.3942854e-002  2.3995502e-001  1.6964987e-001  7.1483988e-001  6.3051894e-001  2.7253057e-001 -7.0914653e-001  7.5670721e-001  1.3825911e-001 -2.0464265e-001  1.7004263e-001 -8.6474579e-002  6.8320905e-001 -3.5979489e-001 -1.9727864e-001 -4.3461948e-001 -1.0454773e+000 -7.2487963e-001 -7.1217703e-001 -5.8270755e-001 -1.6327270e+000 -8.1097131e-001  1.0306377e+000  4.9364372e-001  6.7713834e-001 -6.6770407e-001
  7.9880724e-001 -5.8297134e-001 -3.5079507e-002 -1.1014604e-001 -8.1977143e-001 -4.6254837e-001 -1.6268637e-001 -8.7961759e-001 -3.6940894e-001 -4.2627877e-001 -1.8968894e-001  1.8919819e-001 -4.9159208e-001  6.7943622e-002 -2.8962914e-001 -2.7355072e-001 -5.1998994e-001 -6.0534902e-002  3.2684562e-001 -1.6080070e-001 -1.5510742e-001  3.9151976e-001  3.3391386e-002  2.6319034e-001 -7.6464976e-002 -3.0217364e-002  5.6823789e-001  8.4711851e-001  7.6875396e-001 -7.0225478e-001 -4.8887167e-001 -4.4866684e-001  8.5182880e-003 -1.4395397e-001 -7.2975739e-001 -8.4868379e-001 -1.6646694e-001  1.3763299e-001  9.8984858e-001  3.8671442e-001  2.0170969e-001  1.1817289e-001  3.2567597e-001  3.6779560e-001  9.5764324e-001  3.0924530e-001  8.6933798e-001  7.8636421e-001  1.2884850e-001 -1.4592780e-001 -4.0304922e-001 -3.1549340e-001  4.5827811e-001 -2.2129776e-001  2.5541983e-001 -3.2183229e-001 -5.6172580e-001 -2.0964970e-001 -8.1858141e-001  6.5616584e-002 -4.5768762e-001 -7.1765423e-001 -1.8493516e-001 -8.5519402e-002 -7.5861933e-001  2.2041055e-001
  1.8661066e-001 -7.0906178e-001  6.6260924e-001 -1.4139675e+000 -9.9562414e-001 -1.4421906e+000 -2.9399174e-001 -9.7893511e-001 -3.5432654e-001 -6.3329427e-001 -8.8671391e-001 -4.7311692e-001 -7.6547827e-001 -1.0375175e+000 -8.1291729e-001 -7.4791926e-001 -1.1131583e-001  1.1731669e-002  3.8707637e-001 -5.1177772e-001 -4.6971031e-001 -2.9985129e-001 -3.1901166e-001 -8.7474320e-001 -2.6390029e-001 -1.0739931e+000 -7.7244516e-001 -3.2445753e-001 -1.7432396e-001 -8.3551589e-001 -7.2638990e-001 -7.5377265e-001 -2.8860814e-001 -3.2263238e-002 -1.0342168e+000 -6.5664225e-001 -6.5854496e-001 -2.0347008e-001  1.6176068e-001 -7.2119811e-001 -2.5399657e-001 -5.0894139e-001 -7.2429605e-001 -1.0174275e+000 -3.8626984e-001 -8.3185499e-001 -3.8332732e-001  1.2329076e-001  2.4017112e-001 -7.6629231e-001 -2.6748162e-001 -6.8101007e-001  1.3081447e-001 -4.1656803e-001 -5.7562767e-001 -6.4957602e-001 -9.7063745e-001 -4.9566721e-001 -3.9676630e-001 -3.1546095e-001 -3.7638784e-001 -5.3773452e-001 -3.3360254e-001 -4.9795683e-001 -4.0511954e-001  2.6253782e-001
 -6.0506542e-001 -1.3087523e+000 -3.2319841e-001 -7.2107443e-001 -1.0604796e+000 -1.3634277e+000 -2.4234082e-001 -4.6495804e-001 -6.1978875e-001 -7.7336502e-001 -3.6461040e-001 -1.1148553e+000 -5.1284871e-001 -8.2462860e-001 -8.7864263e-001 -3.7392729e-001  5.8418667e-002 -6.3523951e-001 -2.9794997e-001 -2.9363668e-001 -5.0454352e-001  1.1367928e-001 -8.3867412e-001 -7.1181574e-001 -3.8090025e-001 -6.7679418e-002 -6.0351118e-001 -2.8116371e-001 -3.6204130e-001 -2.0814214e-001 -1.0683944e+000 -1.1154697e+000 -2.8546814e-001 -5.6229251e-001 -9.0683291e-001 -6.5197994e-001 -1.8190359e-001  4.3011450e-001  2.1325477e-001 -5.8489981e-001  3.4562757e-001 -7.3701732e-001 -4.4447043e-001 -8.2870436e-001 -8.4598916e-002 -7.3156401e-001 -1.0191845e+000 -1.1489834e-001 -3.6073968e-001 -4.9792200e-002 -2.1003103e-001 -6.0063230e-001 -3.2256388e-001 -9.0166036e-001 -3.9542072e-001 -6.1577223e-001 -9.2629708e-001 -9.0743915e-001 -2.0147320e-001 -3.4715194e-001 -5.4678256e-001 -6.5799781e-001 -2.0993010e-001  1.1380320e+000 -8.3000023e-001 -7.0152920e-001
  1.2960527e+000  2.9729927e-001 -3.8617836e-001 -2.2067548e-001 -7.2004221e-001 -1.4390493e+000 -1.2799020e-001 -4.7222765e-001  2.0956639e-002 -3.0497955e-001  2.4093811e-001 -6.0692141e-002 -2.4745399e-001 -2.0932421e-001 -3.8831515e-001 -2.0905512e-001  1.5389863e-001 -1.5403638e-001  8.8695201e-001  5.0968985e-001  4.3080572e-001  9.5825261e-002  2.2015498e-001 -3.1497042e-001  1.9078595e-002 -4.6946109e-001 -2.9662346e-001 -1.1637698e-001 -1.1921874e-001  2.6409259e-002 -4.5047616e-001 -3.4646044e-001  3.3376419e-001  3.1869003e-001 -7.0962471e-001 -1.2640869e+000 -4.2297853e-001 -2.3160926e-001 -1.9025822e-001 -2.5161909e-001 -9.6735732e-002 -3.3626653e-001 -2.4919871e-001 -1.6140173e+000 -1.2038513e-001 -9.5217415e-001 -2.5806621e-001  4.3710008e-002 -2.1532947e-001 -2.0234851e-001  1.1817168e-001  1.0838236e-001  2.2141043e-001 -2.2038989e-001 -8.1897156e-001 -4.8518023e-001 -2.1092119e-001 -1.4436720e-002 -1.4474804e-001  4.5622695e-002 -2.4625010e-001 -3.2868822e-001  6.7704536e-002  4.0654167e-002 -9.4226615e-001  4.1783721e-001
 -2.6150843e-002  5.1410928e-001  7.6137009e-001 -3.8069813e-001  3.6299756e-001  1.2043460e+000  4.6351746e-002 -8.2234993e-002 -2.3900429e-002 -1.4847599e-001  4.5143688e-001  3.9733687e-001 -3.0085200e-001  9.2124850e-001  1.6479221e-001  3.8517366e-001  8.7675603e-002  5.3181353e-002  6.1564721e-001  4.4928331e-001  1.2180390e+000  2.4601014e-001 -3.5113451e-001  3.6800379e-001  1.5336107e-001  4.2618539e-002  1.7457441e-002 -4.1505184e-001 -8.0057387e-002  4.6645168e-002  3.4688275e-001 -2.3037097e-001  5.5712912e-002 -2.1830807e-001  6.1794119e-002 -4.6826262e-002  5.5041907e-002  2.5711581e-001 -4.7509481e-001  2.7513760e-001  2.9669805e-002  5.5952068e-002  1.1203995e+000 -3.6656917e-001  2.6610184e-001  9.1148723e-001  2.7861189e-001  9.0828969e-001  3.3366866e-001  5.1902634e-001  3.6590289e-001  5.7507892e-001  5.3651047e-001  1.8202726e-001  5.0292687e-001 -3.0522221e-001 -1.8619007e-001  1.5377519e-001 -1.9922872e-001 -2.4584853e-002  1.3741234e+000 -1.1784051e-001  2.7223631e-001  5.3753132e-001  4.0349366e-001  4.2480138e-001
  4.3370632e-001  2.9991563e-002 -1.2459636e+000  1.5568255e+000  6.5088626e-002  1.3643433e+000 -2.7913129e-001  1.7506812e-001  8.4238304e-002  3.2579711e-001  1.2036895e+000 -1.3365625e-001  1.1649360e-001  8.1819033e-001  1.1761767e+000  6.0211754e-001  7.2355524e-001  6.6330335e-001  7.1160340e-001  9.1116738e-001  9.3635063e-001  8.2987531e-001  1.0319257e+000  5.6225889e-001  3.4298624e-001 -1.1873192e-001  7.3563609e-001  3.6509591e-001  1.8863315e-001  1.1683887e-001  4.2390108e-001  1.1006382e+000  1.3225134e+000  1.5927492e+000  6.5003383e-001  8.0162347e-002 -4.3820314e-001 -2.8995922e-001 -2.2052839e-001  2.6848592e-001  6.1724003e-001  5.8240227e-001  3.2109678e-001  1.6814110e+000  1.0001521e+000 -7.3442591e-001  1.0241905e+000  5.9435179e-001  1.0626395e+000  6.7243338e-001  7.6750417e-001  1.5227980e+000  6.6692121e-001  7.8282357e-001  1.0665938e+000  6.8758768e-001  7.4935167e-001  1.3988847e+000  6.8588610e-002 -3.6824781e-001  9.2456694e-001  3.3540974e-001  1.3451974e+000  1.1121640e+000  1.8682164e+000  7.1561343e-001
 -1.2126973e+000  1.9115583e-001 -4.6921344e-001  1.3668053e+000  1.0228298e-001  5.9725144e-001 -4.1376456e-001  3.2102564e-001  5.4988974e-001  6.7311047e-001  9.2959741e-001 -6.2562937e-002  5.0553574e-002  3.2773812e-002  9.3580097e-001  4.8887801e-001  2.0238681e-001  1.6695740e-001  4.7560241e-001  6.0999127e-001  3.8402294e-001  7.3088239e-001  1.0036331e+000  4.9510637e-001  1.8085814e-001  7.4038768e-001 -2.3761867e-001 -4.1003510e-001 -4.1096196e-001  2.3754852e-001  8.5922928e-001  1.0149429e+000  1.0787917e+000  9.5768450e-001  5.8912720e-001  2.8859051e-001 -1.5099450e-001 -8.9606265e-001 -1.5591727e-001 -6.3095234e-001  1.8454187e-001  2.0383604e-001 -4.1739180e-001  1.3581474e+000  6.4797990e-001 -1.2163076e+000  7.9782327e-001  2.6699020e-001  4.9435717e-001  5.9647951e-001  1.2651767e+000  1.8447054e+000 -2.9421728e-002  6.1713777e-001  9.7794994e-001  9.0876334e-001  5.2641623e-001  8.0943019e-001  8.4010763e-001 -6.0364785e-001  3.9725376e-001  3.0791037e-001  1.0739908e+000 -1.0139769e+000  5.0922446e-001 -6.3625801e-002
 -6.1001863e-001  4.1423745e-001 -2.1987038e-002  1.3735379e+000 -4.4306660e-001  7.5054254e-001 -5.2391996e-001  5.0748155e-001 -8.6287251e-002  3.7190539e-002  6.4166552e-001 -2.4282745e-001 -3.1784058e-001  2.3233509e-003  9.2445319e-001  4.2115323e-001  1.1404023e-001  1.0607499e-001 -1.6341036e-001 -1.2866617e-002 -5.1896284e-002  3.6433005e-001  3.8836864e-001  4.6325710e-001 -1.1903697e-001  7.9602404e-001 -1.2051470e+000 -7.0844983e-001 -1.1742756e+000  4.9959520e-001  6.8469919e-002  8.9948639e-001  8.1097666e-001  4.3088735e-001  4.0981615e-001  9.1794150e-002  3.8075148e-001 -4.5617341e-001 -1.0227516e+000 -1.5800547e+000  4.8439367e-001 -1.5519553e-001  2.0695424e-001  4.0002979e-001  1.5592324e-001 -7.4895060e-001 -2.0763522e-001 -5.3206280e-001 -2.5742175e-001  2.0814308e-001  2.9452210e-001  1.0584113e+000 -4.0287855e-001  4.7199904e-001  2.8755222e-001  1.7783214e-001  2.3655709e-001  4.9857767e-001  6.3167519e-001 -2.2093465e-001 -7.2893472e-001 -1.3906654e-001  3.2519569e-001 -2.2193322e-001 -8.9682677e-001  4.8640800e-002
 -1.5739747e+000  1.2747589e-001 -1.4208689e-001  4.1483714e-002 -5.1569952e-001 -8.2115051e-001 -1.5432677e-002  7.2287061e-001 -5.1309247e-001 -1.0574064e+000 -7.4998620e-001 -1.4642632e+000 -5.1293766e-001 -2.5253950e-001  4.5955253e-001 -5.8266992e-004 -9.8847053e-001 -6.4676326e-001 -4.4509116e-001 -1.9734357e-001 -2.6682818e-001 -4.0342496e-001 -6.2327869e-001  8.0249724e-002  4.0353754e-001  5.1783185e-001 -4.5544892e-001 -2.5075327e-001  7.3450258e-002  1.5673316e-002 -5.0747465e-001 -2.5901315e-001  2.0950068e-001 -1.1649510e-001  2.0989748e-001 -2.8972129e-001  5.1502943e-001  4.4787075e-001 -8.6324473e-001 -5.9272739e-001  1.8308872e-001  5.2842230e-001  1.4877079e+000  1.1475309e-002  3.6838050e-001  1.5663406e-001 -7.5933419e-001 -4.1548162e-001 -8.0708733e-001  1.0922660e-001  7.5134473e-001  4.6666919e-001 -1.4776009e-001  1.6171695e-001 -3.2766302e-001 -8.5907083e-001 -3.1660021e-001  2.2378990e-001  1.2222749e-002 -6.3181839e-002 -1.1838318e+000  2.0010928e-001 -2.5588905e-001  2.7365881e-001 -1.5637492e-001 -3.8901992e-001
 -1.2582631e+000 -6.5630802e-001 -1.2805880e-001  2.1870558e-001 -1.9183121e-001 -8.1648573e-001 -2.9951412e-001  1.4334007e-001  2.3416133e-002 -6.6079600e-001 -1.5747464e-001 -9.6131408e-002 -3.1743036e-002 -4.5841431e-001  7.1608336e-001  4.0012709e-002 -7.4135038e-001 -4.4912783e-001 -3.9530400e-001 -3.1654912e-001 -2.9491468e-001  3.5185411e-001 -4.0829089e-001  3.6165381e-001 -1.0029169e-001  4.2645657e-001  7.1108440e-001  3.0986264e-001  4.2198292e-001 -5.2928998e-001 -5.1901548e-001  3.7026227e-001 -1.8941974e-001  2.2756310e-001  6.9152616e-001  7.9431186e-001  4.5798653e-001  4.8917712e-001  5.6028582e-001  4.5552754e-001  5.4364930e-001  7.3311132e-001  1.6159361e+000 -3.9120406e-001  4.9508193e-001  4.6693862e-001 -6.8359374e-001  5.7756445e-001 -1.2309733e-001  8.4938475e-002  1.0839290e-001  3.1278877e-002 -1.5859548e-002  4.6763895e-001  1.5322091e+000 -4.5162367e-001  2.0608699e-001  2.9136369e-001 -3.3711265e-001 -3.0048193e-001 -1.2948845e+000  2.8139529e-001  3.2962233e-001  1.7449146e+000 -3.5277669e-001  1.2501745e-001
 -1.5918566e+000 -1.0266290e+000 -3.0021181e-002  4.2828281e-001  2.6736603e-001 -1.0857463e+000 -9.2079867e-001 -1.3486157e-001  8.0173897e-001 -3.5864713e-001 -6.6429442e-001 -3.5145383e-001  1.3687706e-001 -1.0162429e+000 -5.4122478e-002 -8.5187128e-002 -5.7865267e-001 -5.0862615e-001 -1.2777832e-001 -5.5711941e-001 -5.0235123e-001  6.4718510e-001  7.2404668e-001  5.1519555e-001 -2.4223584e-001  5.5365344e-001  4.8371719e-001  1.8846690e-001  5.1899570e-001  1.3832143e-001  2.8204780e-001  5.0903982e-001 -3.6234472e-003  6.4906244e-001  8.5740984e-001  6.7573906e-001  4.0439111e-001  1.2128880e-002  3.0908784e-002  4.0167132e-001  6.2544834e-001  6.2823318e-001  4.6885269e-001  6.9931891e-001  6.2967728e-001 -6.7715844e-001  1.0690013e-003  1.1393164e+000  5.2262695e-001  3.7243634e-001  4.9887642e-001  5.5957129e-001 -2.0085208e-001  3.7353167e-001 -1.7183358e-001  1.9981141e-002  1.2201170e-001 -1.1632100e-001  7.8512472e-001 -1.2370449e-002 -1.6990622e+000  2.2571858e-001  1.2065901e+000  5.6247871e-001 -2.1811894e-001  3.2980977e-002
 -1.2705383e+000 -5.9841032e-001 -2.3907528e-001  4.1343994e-001 -1.6779712e-002 -1.2010929e+000  3.1192575e-002  3.0298288e-001 -3.6610023e-001 -2.4312906e-001 -1.0194925e+000  2.3579573e-001  1.4145572e-001 -1.2679811e-001  2.8333273e-001  1.1855222e-001 -1.0489158e-001 -2.4129371e-001 -2.9204954e-001  3.6783145e-001 -4.6489147e-001  1.2966372e-001 -2.4129537e-001  6.7813548e-001  2.6943906e-001  5.2456159e-001  5.8774337e-001  7.3381762e-001  1.9705649e-001 -3.2869958e-001  1.0991791e-001  5.8392764e-001 -3.3220218e-001  6.6890800e-001  1.8191542e+000  1.0725765e+000  3.5911176e-001  2.8782718e-001  6.8485688e-001  9.4713152e-001  1.2331806e+000  1.0908288e+000  8.3224496e-001  1.5400401e+000  4.3843674e-001 -6.7463245e-001  6.2712829e-001 -1.2084838e-001 -3.2142302e-001  1.0805385e+000  7.8597810e-001  7.3488848e-001  3.2708931e-002  9.2468887e-001  3.1529085e-002  3.6131674e-001  9.5206566e-001  8.9726994e-002  8.2721212e-001  4.2976901e-001 -7.9102455e-001  4.2072049e-001  1.1564014e+000  6.4312322e-001 -5.2323942e-001  6.7157845e-001
  7.2097353e-001  9.2361729e-001 -4.1986693e-001  1.6997524e+000  1.0494000e+000  7.3872360e-001  2.6069396e-001  1.0495867e-002  6.0750790e-001  7.3638672e-001 -2.7208765e-001  3.8324596e-002  6.8743661e-001  8.7337255e-001 -4.3674211e-001 -3.5115420e-002 -5.3413167e-001 -1.7120022e-001  1.3349093e-001  5.7006665e-001  2.6920388e-001  3.2566285e-001  2.8856214e-001  5.9090643e-001  1.7262761e-001  4.8828567e-001  4.9463656e-001  4.8485079e-001  3.9380426e-001  5.8162423e-001  1.1187115e+000  7.2718995e-001  9.1526948e-001  3.2508107e-001  1.0975405e+000  1.1550246e+000  3.9289225e-001  2.1022169e-001  4.1754256e-001  7.8171414e-001  3.5181482e-001  7.7652194e-001  2.9141128e-001  7.8220572e-003  3.4726332e-001  1.3716848e-001  1.2266350e+000  3.8861929e-001 -9.2204546e-002  1.2838231e+000  4.0163031e-001 -2.6132169e-001  4.2273000e-001  4.9959383e-001  2.9965987e-001  1.1207854e-001  6.7261272e-001  7.5452312e-001  2.8558473e-001  7.1882423e-001 -4.3801954e-001  8.5908494e-001  9.3371877e-001  7.5023496e-001  6.5574800e-001 -4.8260528e-001
 -1.4813343e+000 -5.9532229e-002 -2.2028524e+000  1.3984791e+000  1.7581067e-001  1.1981530e+000  1.0160206e-001  4.3481989e-001 -1.4653958e-001  3.2566384e-001  2.0043705e-001  5.3351683e-001  3.8041048e-001  9.0057119e-001  3.6034357e-002 -2.4085308e-002  1.5573433e-001  4.6887234e-001 -3.1115816e-001  2.0458690e-001  2.2436539e-001  1.6015886e-001 -8.2478888e-002 -1.6824033e-001  2.9541347e-001  4.7069061e-001  7.1492318e-001  7.2315287e-001  7.1028486e-001 -1.3450146e-001  4.6420032e-001  5.1934377e-001 -3.7635082e-001  2.1337445e-001  5.0853948e-001  4.9162411e-001  7.0684749e-002  4.0520170e-001  6.0558870e-001  9.0450203e-001  3.7337390e-001  3.5721839e-001  4.6353818e-002  6.2764706e-001  4.4245284e-001 -5.0762340e-001  3.9711831e-001 -5.3149630e-002  4.1388572e-001  6.2201292e-001 -9.3593927e-002 -2.0299345e-002  7.6270357e-001  1.5043933e-001  1.2375582e+000  3.6605441e-001  6.6356529e-001  3.6598506e-001  2.1791568e-001  3.4827984e-001  1.4677608e+000  2.6089342e-001  1.1373115e+000  3.0342878e-001 -4.7397234e-002 -1.6979158e-001
 -2.9624463e-001  5.8188288e-001 -2.0677323e+000  2.3517559e+000  2.3736223e-001  6.1582022e-001  1.6715455e-001  5.3225431e-001  2.0110460e-002  2.7827625e-001 -2.3295860e-001 -8.9926665e-002  4.9080673e-001  6.2882464e-001 -3.6965277e-001  2.0241910e-001 -6.1623768e-002  4.4712365e-001 -3.5549178e-001  6.5235447e-002  3.5425978e-001 -1.2193884e-001  6.5749469e-001  1.1019296e+000 -9.8936580e-002  8.8791203e-001  6.0710158e-001  8.1513072e-001  7.3826831e-001  5.9508126e-001  1.3256793e+000  9.1622906e-001  6.5724806e-001  4.3758492e-001  1.0216374e+000  7.8773104e-001  3.0312550e-001  3.0161409e-001  8.7182945e-001  9.5821722e-001  1.3781312e-001  2.2280761e-001  1.7075253e-001  7.0182993e-001  1.7600855e-001  2.4137430e-001  3.9224234e-001 -3.3236891e-001  2.9290959e-001  2.7524684e-001  1.5323633e-001 -1.9980857e-001  5.4287213e-001  4.2051149e-001  6.2624437e-001  3.7559061e-001  7.2043854e-001 -1.0585680e-001  6.8559910e-001  8.5537479e-001  1.8683135e+000  4.5482293e-002  2.1501307e+000 -5.7652501e-001  8.2349556e-001  4.6030044e-001
 -1.0183680e+000 -4.4055026e-001 -4.9194435e-002 -3.0123917e-001  3.7810956e-002 -7.6144688e-001  5.0000667e-001 -1.7394400e-001 -1.8510950e-001  3.0158506e-001 -6.7423667e-001 -1.0253383e-001  2.9106959e-001 -7.1986890e-001 -6.8059679e-001 -2.5324203e-001 -1.9916228e-001 -5.9965425e-001 -1.0642845e+000 -8.1736079e-001 -4.5567797e-001 -7.2308024e-001 -4.6615819e-001  5.6946824e-001 -2.4982619e-001 -8.8160864e-002  2.5920292e-001 -1.4044709e-001 -3.2496668e-001  1.0772848e-001  5.0318984e-002 -4.4375287e-001 -8.4791591e-001 -6.1612004e-001 -1.6357452e-001  5.5807710e-001  4.6156561e-001  2.4799827e-001  3.0418750e-001  3.3207993e-001 -3.2885871e-001 -3.9248342e-001 -3.4556134e-001 -1.7702802e-001 -4.0762386e-001  2.7609363e-001 -1.1013894e+000 -2.5379284e-001 -6.3997703e-001 -7.3298894e-001 -1.6435232e-001 -1.1806238e-001 -1.6638857e-003  9.7801401e-002  5.4410244e-001  8.4026119e-002  5.9865447e-001 -5.0742531e-001  2.2333277e-001  4.6229232e-001 -1.3014341e-001 -1.0210573e-001 -1.4414101e-001 -1.2679915e-001 -2.4614454e-001 -6.7267117e-001
 -7.1996453e-001  3.9746932e-001 -2.1592565e+000  4.1391969e-002  2.9498967e-001 -1.2215132e+000  6.2321882e-001  4.6407372e-001 -2.3186987e-001  4.4715874e-001 -5.1923622e-001 -8.1882007e-001 -9.1403661e-002 -7.8562956e-001 -6.0898975e-001 -2.7556906e-001  3.0972683e-001  1.0111437e-001 -3.7065172e-001  3.3195649e-001 -4.1623212e-001  2.9301394e-001  9.9656034e-001  4.7895510e-001  2.3660086e-002 -4.3317219e-003  5.4656142e-001 -8.0619312e-001 -9.4851858e-002  3.5623879e-001  7.1500402e-001  6.2826175e-001  6.3833366e-001 -2.6830445e-002  3.1941820e-001  4.8926451e-001 -2.2266225e-001  6.0649438e-001 -4.1076529e-002  2.4291085e-001  5.5355920e-001 -6.4744560e-002 -2.7248912e-001  6.4599162e-001 -2.3487297e-001 -3.3502974e-001  6.8930911e-001 -1.3140250e+000 -2.3618635e-001  3.1130207e-002 -2.5603409e-001 -3.0194247e-001 -6.9679302e-001  3.5803290e-001 -8.3076868e-001  2.0393646e-001  5.2349787e-001  4.8999374e-001  5.0527650e-001  8.1827638e-002 -4.9407534e-001  1.1200046e-002 -2.4665913e-001 -6.6015672e-002  3.5693331e-001 -6.0770988e-001
  3.4920121e-001  1.0173087e+000 -5.4061960e-001  7.9506907e-001  7.8631260e-001  5.2412702e-001  1.2507131e+000  3.3656263e-001  9.7607929e-002  4.2291870e-001  1.6265877e-001 -5.1082226e-001  6.8989647e-002 -1.5899425e-001  4.4404461e-001  5.6793368e-001  7.2215374e-003  1.3066188e-001 -8.1793490e-001  2.5958061e-001 -9.4888764e-001  2.0432701e-001  9.0053811e-001  5.3170803e-001  1.8543455e-001  8.3641536e-001  1.1705445e+000  6.2735098e-001  1.0246023e+000  4.6769285e-001  1.2079167e+000  6.3840881e-001  8.7421967e-001  1.0750117e-001  4.1145921e-001  1.1144629e+000 -2.8354734e-001  1.1752150e+000  9.2404091e-001  1.0661562e+000  7.2217956e-001  2.3649402e-001  2.3508227e-001  4.6309033e-001  1.3343588e-001  1.6614498e-001  1.1989705e+000  6.2139200e-001  6.1965451e-001  8.8775868e-001  1.0507056e-001 -2.3644832e-001 -3.2849709e-001  7.3361724e-001 -1.3262656e-001  6.1249944e-001  8.4713466e-001  4.8305952e-001  4.6966056e-001  2.5302600e-001  4.6461793e-001  8.2911180e-001  1.3798804e+000 -3.6126140e-001  7.8320600e-001  2.8248144e-001
 -2.0281220e-001 -1.6214475e-001 -3.3922129e-001  5.1628368e-001  7.0213436e-001  2.2653578e+000  8.3194640e-001  1.5539385e+000  2.3077755e-001  1.2572506e+000  1.0166909e+000  2.0004092e-001  7.5859807e-001  4.8378059e-001  5.0293249e-001  1.1454629e+000  5.7314896e-001  1.3387998e+000  2.7922290e-001  7.8442129e-001  1.1575772e-001  1.3584918e-001  1.6438839e+000  1.2184678e+000  8.3797403e-001  6.5048005e-001  1.1834083e+000  1.2955161e+000  1.1672158e+000  9.7998099e-001  1.2558166e+000  1.3784290e+000  1.1525925e+000  8.6947740e-001  9.8645648e-001  1.2878986e+000  4.1291595e-001  9.0266719e-001  1.1849584e+000  1.6133071e+000  7.7083551e-004  4.9506631e-001  4.1410277e-001  1.1942719e+000  5.3367213e-001  7.8428031e-001  1.1302840e+000  6.8817907e-001  1.2271066e+000  1.0777945e+000  3.2691550e-001 -3.4011284e-001  2.3226826e-001  5.4828654e-001  1.3520948e+000  7.4571541e-001  4.5578740e-001  7.6563080e-001  1.3107147e+000  1.1535967e+000  1.5514750e+000  1.1681806e+000  1.0590154e+000 -2.1253674e-001  4.8747660e-001 -7.0669098e-003
 -3.9809266e-001 -2.1831859e-001  1.0839055e+000 -8.7674560e-001  6.8004185e-001  9.5076895e-001  2.9966243e-001  1.7919403e-002  6.3223193e-001  1.5076204e-001 -2.0464673e-001  1.4315923e-001  5.2498664e-001  1.2978984e-001  4.7202292e-001  2.6085893e-001 -9.2908708e-002 -6.9019453e-001 -5.0076166e-001 -3.1254483e-001 -6.3783790e-001 -2.9508024e-001 -2.7792062e-001 -5.8422469e-001  1.0980169e-001 -1.5873078e-001  6.0118242e-001  9.1196080e-001  1.2744739e+000  3.5820582e-001  1.8634911e-001 -9.9854096e-003 -2.2953812e-001 -5.4523112e-001  1.4826533e-001  1.6419858e-001 -6.4910457e-001  1.6879766e-001  4.3985522e-001  7.9237643e-001  3.9332943e-002 -1.6375029e-001 -4.5331210e-001 -7.1124563e-001  4.3864869e-001  1.2156363e+000  6.6629894e-003  9.6752746e-001  5.1778924e-001  2.5438366e-001  4.9615002e-001  1.7865181e-002  6.2634728e-001  3.4878499e-001  5.6264764e-001  3.6432414e-001 -1.0188951e-001  5.0976025e-001 -2.6511032e-001 -3.4731776e-002  5.1948302e-003  6.9025149e-001 -6.8834090e-001  1.4788026e+000 -7.1760357e-002  1.9645023e-001
 -7.0127580e-001  2.5427586e-001  7.6551441e-001  4.5991922e-001  7.5781757e-001  1.1848262e+000  9.3981299e-001 -6.3359121e-001 -1.1553627e-001 -6.0315054e-001  3.0244485e-001  9.7880496e-001  3.6899761e-001  1.4786233e+000  1.2046350e-001  3.4476696e-001 -1.1254000e-001 -1.0517659e-001 -3.3785277e-001 -1.3542048e-001  7.0621459e-002 -2.9655033e-001  6.0280428e-001  3.7357029e-001  1.8069860e-001 -8.6735727e-002  6.0964124e-001  2.9548722e-002 -1.0874058e-001  8.5899061e-003 -1.7333338e-001 -6.5803705e-001 -3.0247083e-001 -2.6182067e-001 -3.9147296e-001 -4.0815050e-002 -8.3845571e-002 -1.9792975e-001 -4.2881266e-001  4.0046362e-001 -1.9289359e-001  3.8778653e-001  3.3951033e-001  7.6536899e-001  2.0511763e-001  1.1444051e+000  3.9971524e-002  4.1171830e-001  6.6658672e-003  6.3997894e-001  2.2777575e-002 -2.8602819e-001  9.7133092e-001  1.1336331e-001  9.2518667e-001  1.8731402e-001 -1.6188827e-001 -4.6931535e-001 -8.8095234e-001  7.1887170e-001  8.2038444e-002  1.9593253e-001  8.9838291e-001  4.7126305e-001  1.3308123e-001 -1.1625781e+000
 -1.4860163e-001  4.3000158e-001  3.6908304e-001 -1.9163531e-001  5.0296775e-001  9.9773965e-001  6.1379883e-001  1.2346744e-001  1.5536451e-001  1.0609832e-001  3.9645535e-001  7.0371110e-001  1.6455447e-001  4.5372527e-001  3.0439690e-001  3.6245561e-001  5.9938495e-001  5.6289240e-002 -5.1604563e-001  6.0657340e-002  1.5738966e-001 -3.9416276e-001  1.6162522e-001  4.4040306e-001  2.4054957e-001 -8.5975011e-002  3.0136367e-001  1.0761562e+000  7.5004771e-001  6.5861009e-001  3.0156153e-001  2.8996220e-001 -1.4244798e-001 -1.9171390e-001  1.7419834e-001  4.4955769e-001  3.6458897e-001  7.2122295e-001  1.3651689e+000  4.0981523e-001  4.5908526e-001  5.5695083e-001  1.6751112e-001 -8.7752098e-003  2.6051618e-001  8.0038968e-001 -3.4755532e-001 -6.2286988e-001  4.5019359e-001  3.2451641e-001  2.2253814e-001  1.5396124e-001  3.5076818e-001  3.4072982e-001  1.2042081e+000  1.9059639e-001  2.3221430e-001 -3.9692988e-002  1.0254445e-001  8.7551682e-001 -2.3060578e-002 -8.9467940e-002  4.1240190e-001 -1.8042047e-001  3.8810578e-001 -1.1714922e-001
 -4.1923939e-001  1.4905186e-001 -3.6824444e-001 -6.5857522e-001  7.2319225e-001  3.8520513e-003  4.4512129e-001  1.1771453e-002 -1.7822953e-002  1.5323475e-002 -2.2097726e-001  5.6106401e-001  4.7287112e-001  3.3027151e-001 -2.9063739e-001 -9.6822163e-002  2.5154034e-001 -1.1385703e-001 -8.5953779e-002  1.3940053e-001  4.2199615e-002 -3.0145684e-001 -4.9854953e-002  6.5883760e-001 -1.2358401e-001  9.1824877e-002  8.5479248e-001  1.0823096e+000  7.1068369e-001  7.2801163e-001  1.0677327e-001 -1.1623221e-001 -8.3259023e-002  3.1630542e-001  2.4240268e-001  3.0537741e-001 -6.3045925e-002  2.1134869e-001  4.5712911e-001  3.0097760e-001 -4.2832646e-001  1.8923166e-001  6.2456398e-001  3.6996449e-001  3.7218128e-003  9.9686470e-001 -1.0807414e-001 -2.6797538e-001  3.6632904e-001  3.3900105e-001 -3.7067107e-001 -2.8836204e-001  3.7650567e-001  7.2556916e-001  2.7866908e-001 -1.9774768e-001  3.2464793e-001  2.0929378e-001  1.7096355e-001  8.5939763e-001  7.2544433e-001  1.5361426e-001 -6.3622729e-001  2.0056058e-001  4.6380580e-002 -8.2453975e-001
  1.0147223e+000  1.1304508e-001 -2.0655033e-001  4.6448801e-001  5.1228357e-001  4.8578336e-001  3.6831830e-001  3.9611618e-001  6.3401392e-001  2.3828574e-001  2.8985634e-002  1.3499256e+000  6.0010965e-001  5.2437201e-001  1.5773059e-001 -1.7887948e-002  3.1774966e-001 -2.5061550e-001 -7.6248262e-002  1.3423391e-001  2.7953894e-001  5.8538809e-003 -4.0539607e-001  4.7659082e-001 -1.6595708e-001  1.1158379e-001  1.2536334e+000  1.7396871e+000  1.1188731e+000 -3.1791924e-001  1.5090798e-001 -1.6504667e-001 -2.1620045e-001 -1.2613288e-001  8.7198881e-002  5.2061389e-001 -3.4055643e-001  5.3575385e-001  1.0035964e+000  7.9707711e-001  2.1813768e-001  1.0296869e-001  1.9040442e-001  2.4269601e-001  4.3708789e-001  9.1734449e-001 -7.8328848e-002  1.1005359e+000  6.8304212e-001 -1.3575395e-001 -6.0042951e-002 -8.3773846e-002  1.9796132e-001  4.4933821e-001  6.4675929e-001  9.5333684e-002  4.9188851e-002  3.9949748e-001  1.3976455e-001  6.3969178e-001  9.1077488e-001  2.9482222e-001  4.6816928e-001  8.7335185e-001  1.8104006e-001 -1.8293742e-001
  1.4159410e-001  4.0798935e-001  7.6398961e-001  2.6770455e-002  7.1315697e-002 -3.3378234e-001  2.0292401e-001  2.6459951e-001  5.2317510e-001 -2.6402710e-001 -9.3494989e-003 -3.7506885e-001  1.0835610e-002 -5.1664991e-001 -2.0739137e-001 -2.2009785e-001  2.8243362e-001 -4.3658135e-002  3.8173505e-001  5.7551149e-002 -1.6721852e-001 -6.3348086e-002  6.9934801e-001 -2.0342755e-001  1.0993353e-001 -1.0336690e-001  5.3697513e-001  8.9620937e-001  9.7990922e-002  2.4141426e-001 -3.4443679e-002 -2.2250176e-001  2.6388282e-002  4.0880306e-001 -2.1892795e-001  4.6415054e-002  5.5487265e-001 -5.3190365e-001  5.7379550e-001  2.4960209e-001 -7.2105061e-001  1.6808567e-001 -6.0090614e-001  8.8800617e-001 -2.3366131e-001  5.2310524e-001  5.0975112e-002  1.0203655e+000  1.3789002e-001  2.0984650e-001 -3.3920493e-001 -4.5905883e-001 -5.2135099e-001 -3.4303554e-001 -2.7643593e-001  3.4808717e-002 -5.8135601e-001 -3.2573354e-001  2.0681861e-002  2.8122468e-001 -3.8478267e-001 -6.3046347e-002  3.8956030e-001 -1.3670885e+000  1.5300235e-001 -4.3182834e-001
 -1.8535893e-001  6.8444096e-003  1.1181716e+000  4.2565928e-001 -1.6783299e-001 -8.8749711e-001 -5.0158288e-001  5.9397853e-001  5.1232165e-001  5.1105928e-002  3.6409428e-001 -1.0733818e+000 -8.0967587e-003 -7.0137253e-001  2.7736784e-001 -1.2979254e-002  4.5224584e-001  3.9641593e-001  3.6648743e-001  5.0435895e-001  8.3563299e-001  5.5713316e-001 -4.8132140e-002  7.6744665e-001 -1.3510249e-001  4.0600838e-001  2.0980968e-001  7.8465660e-001 -2.4313451e-001 -1.1897434e-001 -2.7270692e-001  1.8259790e-001  2.4773286e-001  2.1494031e-001  4.3501994e-001 -6.3582627e-001  2.5789430e-001 -3.9437353e-001 -1.3124661e-001 -4.0725220e-001  3.2711510e-001  5.7509803e-002  8.5802987e-001  1.5193467e-001  5.2646080e-001  1.7640732e-001  1.2312430e+000  4.1906605e-001  2.3198752e-001  7.0441801e-001  4.1557009e-001  4.5271432e-002 -7.9500499e-001 -2.9141108e-001 -1.1064315e+000  3.9912354e-001 -3.1492199e-001 -1.7374497e-001  4.1370767e-001 -5.9787114e-001  6.6817481e-001 -9.6202339e-002  5.7158535e-001 -2.0603545e-001  5.6375229e-001  1.4646646e+000
 -8.7236584e-001  2.1647808e-002  5.7566124e-001 -1.0163759e+000 -1.0167103e-001  8.5441280e-001 -6.1100702e-001  4.1850907e-001  4.4044793e-001  3.1946292e-001  9.3611667e-001  5.0500515e-001  7.3667804e-002  3.5989530e-001 -4.3861884e-001 -6.4963470e-001  6.9958259e-001  1.3038359e+000  1.7705725e+000  8.5983022e-001  1.4178129e-001  7.1633781e-001  5.3205312e-003 -8.7744588e-002  1.1992204e-001  1.1023338e-001  6.3428009e-002  4.9085372e-001 -2.8083472e-001 -3.2564928e-001  2.8276752e-001  3.7759610e-001  5.5534435e-001  3.2486704e-001  5.3860970e-001 -1.0132143e-001 -6.6259497e-001 -9.2785438e-001  1.6705210e-001 -2.1224299e-001 -6.0863014e-001 -1.6142197e-001  5.7808467e-001  1.7180550e-001 -5.3153453e-002 -1.0643158e-001  5.1965557e-001  7.3979408e-001 -2.6044869e-002 -1.0212093e-001 -2.5732429e-001 -5.4465699e-001 -3.4605771e-001 -2.2222628e-001 -6.0131217e-001  8.7763668e-003  2.4239899e-001  3.7418889e-001  3.3671220e-001 -5.9944246e-001 -1.2852918e-001  3.9779351e-002 -1.0195160e+000 -6.9389489e-001  3.8040114e-001 -5.7630302e-001
 -2.9488581e-001 -3.9097899e-001 -7.4235815e-001  4.3851581e-002 -3.5752974e-001  1.8365716e-001 -8.1163297e-001  4.1751164e-001  1.0259215e-001  1.2087063e-001  7.9822520e-001 -2.6257151e-001 -3.1158374e-001  3.6392566e-001  6.5081270e-002 -5.8729017e-002  6.0328321e-001  9.9935742e-001  1.0288681e+000  5.9215394e-001  8.0987461e-001  6.7996955e-001  1.0892491e+000  6.0846298e-002 -1.3785436e-001  1.0484155e-001 -1.5591930e-001 -1.3215517e+000 -9.9611953e-001 -4.7493252e-001  1.9427040e-001  7.7872173e-001  7.3591893e-001  2.4443731e-001  8.8008393e-001  3.8534895e-001 -4.9421017e-001 -1.4889371e-001 -1.0937755e+000 -1.4417671e-001  3.5785352e-001  9.0841485e-002  4.2388482e-001  3.6802482e-001  3.5654819e-001 -3.5468295e-001  2.9231045e-001  5.2495306e-001  2.6065543e-001 -1.6550490e-001 -3.6546948e-001 -1.5794685e-001 -6.2935393e-001 -6.6218696e-002 -6.3508628e-001  4.0299745e-001  8.4928731e-002 -1.4672531e-001  2.8658647e-001 -5.7360486e-001 -1.0665080e-001 -2.2388593e-001  7.7464015e-001 -3.6995507e-001 -1.6290756e-001  4.2942521e-001
 -1.6975411e-001  1.3864860e-001 -6.8398325e-002  1.0663372e+000  5.6257044e-001  4.9441482e-001 -1.8823185e-001  6.1955831e-001  6.6827164e-001  3.8855755e-001  1.4396251e+000  7.6521721e-001 -1.6310977e-001  9.9105577e-001 -2.8390798e-001  2.3040092e-001  9.9795526e-001  1.0751393e+000  1.0930999e+000  1.6180964e-001  5.0959028e-001  4.4938074e-001  1.0789702e+000  1.2108094e+000  3.9604238e-001  8.9905776e-001  5.2221035e-001 -8.0352139e-001 -1.0387362e+000  1.2701317e-001  3.0994770e-001  1.0993677e+000  6.0897915e-001  8.4018975e-001  4.0405495e-001  3.7345212e-001 -4.5929069e-001 -5.0705139e-001 -8.6613588e-001  4.7991094e-001  1.2629141e+000  8.3420468e-002  1.4743165e+000  2.1844831e-001  1.2665728e+000 -2.8009993e-002 -1.4516614e-001  1.1256389e-001  7.4500967e-001  1.0141106e-001 -4.8380544e-001 -7.6259853e-002  6.4632770e-002 -1.1355015e-001 -4.2725492e-001  5.9369224e-001  1.1277760e-001 -1.8797079e-001  2.4040837e-001 -9.8372175e-002  1.5577028e+000 -1.6861098e-001  1.6032646e+000 -4.1672821e-001 -5.6256240e-001 -8.7497718e-003
  1.7718283e-001  3.8907052e-001  3.7830923e-001  4.8882856e-001  1.6429247e-001  1.4264654e+000 -5.9973945e-001  8.1830248e-003 -1.0563499e-001  2.8058375e-001  3.2089588e-001  3.6615700e-001 -6.5015065e-002  7.1796200e-001  2.2717505e-001 -8.2920469e-002  3.5469605e-001  4.0475539e-001  7.4652643e-001 -3.3553292e-001  5.6831531e-002 -8.4665497e-003  3.0634906e-001  1.3739617e-001  1.0200340e+000 -2.0594211e-001  1.6266146e-001  6.8445885e-002 -4.9500842e-001 -5.2364610e-001  1.5072243e-001  6.2621082e-001 -1.2901161e-001  3.9813273e-001  5.6184774e-001  5.8458933e-001 -8.4830000e-002 -5.1961585e-001  1.1796093e-001 -7.5333887e-002 -2.9873095e-001  1.1012060e+000  6.3385717e-001  5.3584017e-001  1.1509731e-001  7.4602410e-001 -8.8240335e-002  8.7986287e-001  1.0187405e+000  3.7260178e-002 -4.3286469e-001 -3.1032629e-001  9.4960979e-002 -8.2034716e-002  1.0878181e+000  2.7004950e-001 -6.4782840e-002  4.3749027e-002 -5.6176790e-003 -6.9690604e-001 -2.4129615e-001 -6.1447197e-001 -6.5674771e-001 -3.5209333e-001 -1.3118910e+000 -1.4300490e-001
  5.8785883e-001  6.8024971e-001  7.8044740e-001 -1.3523886e+000 -3.8306589e-001 -1.0236472e+000  5.0618275e-001 -1.0565987e-001 -6.8507815e-002  3.4821904e-001 -3.3191326e-001  5.0801092e-001 -1.8399981e-001 -3.5263202e-001  3.3572344e-001 -1.7445005e-001 -3.8118844e-001 -9.5697643e-001 -1.0598323e+000 -4.7611346e-001 -2.8077208e-001 -3.9851228e-001 -9.7751468e-002 -7.4373841e-002  1.6157082e-001 -3.1164630e-001 -9.6054327e-002 -5.7757511e-002 -4.6280164e-002  1.3343103e-001 -1.7383187e-001  4.2780837e-001 -6.2489725e-001 -3.8418448e-001  2.6701481e-001  3.4573462e-001  5.3285345e-002  2.5538376e-002 -3.0656562e-001  1.5126531e-001  1.9358572e-001  6.5766384e-001  8.8271770e-001  4.4316581e-001 -7.3429619e-002  5.9841285e-001 -1.4826143e-001 -6.1726560e-001 -1.1325396e+000 -4.4730619e-001 -2.9177108e-001 -4.2474240e-002 -4.8310363e-002  1.5262516e-002  3.8149549e-001 -5.7713100e-001  7.3595122e-001  5.5775154e-002  2.3729838e-001 -1.7950613e-001 -5.4571459e-001  3.8039102e-001  1.6814907e-001  1.9164146e-001  2.6767059e-001 -9.6884198e-001
  4.8381760e-002  3.2700360e-001 -5.1639789e-001  1.2645448e-001  1.1295170e-001 -1.0299025e+000  7.9029996e-001 -4.7958713e-001  2.5358465e-001  3.4898190e-002 -3.2382121e-001 -5.1090458e-001 -3.1358278e-001 -4.2358196e-001 -3.7916205e-001  5.4404772e-002 -4.7344783e-001 -1.1682742e+000  1.0508552e-001 -4.1945391e-001  3.8534737e-001 -1.9653722e-001 -4.9617677e-002 -2.1203032e-001  2.0720508e-001  8.2902635e-001  4.8319519e-001  2.4961777e-001 -2.8695807e-001 -4.6028229e-001 -1.4682655e-001 -4.1816143e-001 -5.9481835e-001 -3.2472779e-001 -9.3153413e-002 -4.1667634e-001  2.7528484e-001 -1.9381486e-001  2.0239202e-002  3.4007174e-001  4.4301935e-001 -8.6044038e-002 -1.0033252e-001  8.0682856e-002  1.6472393e-001 -1.8959311e-001 -1.9605540e-001 -4.6971288e-001 -8.9770133e-001 -4.3786824e-002  2.3554709e-001  1.1170321e-001 -4.4488240e-001 -1.6853948e-001 -9.0129555e-001 -7.0085136e-001  1.8127007e-001 -2.1471149e-001 -1.9008317e-001 -2.5400267e-002 -1.1046355e+000  5.7118012e-001  1.3046946e+000 -4.2925545e-002  8.8185491e-001 -6.4640469e-001
 -7.4153038e-001  1.6833434e-001 -8.6504169e-002 -1.6662007e+000 -3.8838536e-001  7.3224531e-001  2.6476712e-001  1.8107176e-001 -3.6010524e-001 -3.4718511e-002  4.6672003e-001 -4.0422685e-001  2.3846203e-001 -4.5083880e-002  5.0201277e-001 -1.3890544e-001 -2.6192275e-001 -5.6414440e-001 -6.9069914e-001 -5.1796479e-001 -2.8782315e-001 -3.9995942e-001 -8.0702666e-001 -3.6340138e-001 -5.3374796e-001 -3.8491814e-002 -5.8680564e-001  1.6802827e-001  6.1055584e-001  1.7177195e-001  4.5993790e-001 -1.1164415e-001 -1.7348616e-001 -8.3209381e-001 -1.1202936e-001  7.4064446e-001 -2.5842179e-001  7.8876085e-001  7.1305157e-001  1.6382622e-001  1.6924701e-001 -1.3144685e-001  4.2460277e-001 -7.9431052e-001 -8.0168422e-001  4.0277068e-001 -2.8575212e-001 -3.5929415e-001 -7.7732708e-001 -2.7056747e-001 -4.1228888e-001  2.7360938e-001 -4.0010223e-001  3.9151858e-001  1.4312884e-001 -1.1319243e-001  5.9209752e-001  4.6796742e-001 -3.3228008e-001 -1.0011396e+000 -1.2973834e-001 -3.4123989e-001 -1.3198994e+000  9.9420853e-001  1.6322741e+000  2.3664132e-001
  9.5851982e-002  1.4319050e+000 -1.4960680e-001 -6.4297714e-002  1.2705488e+000  1.4991985e+000  5.2410130e-001  8.2313946e-001  2.6945161e-001  8.5693327e-001  9.1339625e-001  8.9915356e-001  6.7289602e-001  5.1975308e-001  5.2899734e-001  5.6439839e-001 -1.2358050e-001 -3.1552955e-001  3.7627942e-001  5.1084207e-001  6.6449605e-001  7.3727874e-001  5.5296161e-001  6.3514254e-001  3.0327153e-001  8.1602510e-001  1.0123611e+000  7.5565507e-001  1.3555901e+000  5.2325876e-001  9.6990170e-001  2.8357827e-001  1.5040055e+000  1.6352099e+000  4.6195313e-001  1.0139655e+000 -3.5368802e-002  1.6255180e+000  9.9242289e-001  1.5811059e+000  8.7554117e-001  4.0129523e-001  1.2223439e-001  2.3120370e-001  4.7625626e-002  8.8831536e-001  2.2130610e-001  4.2980293e-001 -1.7380890e-001  3.6760391e-001  6.9011271e-001  6.1821893e-001  7.1580406e-001  5.7909454e-001  8.2269969e-001  1.0179620e+000  9.8544456e-001  5.9172671e-001  5.4173846e-001  2.0400884e-001  1.6317540e+000  4.0151032e-001  2.1670549e-001 -2.9709006e-002  1.2718297e+000 -6.9606023e-002
 -2.7863159e-001  6.7576315e-001 -8.7682519e-001 -2.2762693e-001  4.7397571e-001  1.2905360e+000  9.0210540e-001  7.3910641e-001  9.1522257e-002  2.9656934e-001  5.2004866e-001  4.9270887e-001 -7.3073847e-003  4.7546899e-001  9.9923962e-001  5.4562469e-001 -3.4561714e-001 -2.1908774e-001 -6.1024408e-002 -2.9514918e-001  1.8106047e-001  5.5188316e-001 -7.7994668e-001  5.5140509e-001 -1.4009539e-001  3.9903509e-001  5.0624422e-001  1.8736574e-001  5.1440908e-001  1.1701970e+000  5.5449392e-001  4.5215868e-001  1.0484370e+000  1.2278309e+000  4.1660526e-002  1.8798282e-001  9.4989288e-001  4.0604286e-001  8.8954339e-001  1.0794868e+000  8.5920422e-001  3.7184763e-001  9.0526227e-001 -2.5288493e-001  7.3377451e-001  8.3933188e-001 -2.6870342e-001  8.2443934e-001  1.3871638e-001  4.7206583e-001  7.8141768e-001  8.5976494e-001  7.6601054e-001 -1.7769608e-001  8.2164585e-002  9.4632566e-001  4.5904249e-001  6.0342344e-001  7.6807522e-001  9.9973247e-001  1.6558837e+000  4.7373185e-001  1.4607212e-001 -5.8106637e-001  1.0848335e+000 -7.0746608e-002
 -9.9421424e-001  5.6028953e-001  8.7224493e-001 -2.4820236e-001  4.2928049e-001  2.1671385e-001 -2.9910770e-001  4.0034439e-001  2.4452717e-001 -2.1883014e-001 -4.9368127e-002 -3.7466825e-001  1.8745132e-001  1.0715627e-001  6.9332811e-001 -2.0240472e-002  1.0001406e-001 -5.4766287e-001 -3.3713701e-001 -5.2621873e-001 -2.0008275e-001  3.7074105e-001 -6.1361635e-001  1.4382802e-002  5.2351808e-003  5.6832075e-001  7.3848477e-001  3.7126496e-001  9.4388727e-001  8.7402939e-001  1.8060355e-001  2.1297295e-001 -1.1716573e-002  5.1892932e-001  1.0836650e-001 -5.5369944e-002  1.2292298e+000  1.2684030e+000  3.9760241e-001  1.5034176e+000  5.9588758e-001  1.2297949e-001  2.4718501e-001 -1.0138768e+000  6.4887593e-001  1.3590837e+000  4.2273720e-002  1.3362352e+000  7.6836939e-001  1.2258809e-001  3.4129306e-001  9.1457629e-001  3.8082005e-001  1.9742042e-001  6.5054596e-001  7.0054357e-001  3.6390814e-001  7.3542501e-001  4.4878565e-001  8.5590964e-002  7.0555905e-001  6.8187414e-002 -8.3884126e-001 -3.7512025e-001  4.5334263e-001  4.5365698e-001
 -1.2294047e+000 -5.8741739e-001  1.2519808e+000 -4.2652725e-001  1.1039880e-001 -6.6551563e-001 -8.3460053e-001  2.6716153e-001  1.1691225e-001 -3.1935505e-001 -7.3462577e-001 -1.0625590e+000 -2.5878061e-001 -7.7712766e-001 -3.1356725e-001 -5.6304983e-001 -9.1632204e-001 -7.1919991e-001 -1.4633219e-001 -6.7080525e-001 -1.0240376e+000 -2.8169273e-001 -1.3648889e+000 -6.1225238e-001 -6.2583721e-001 -8.7171012e-001 -3.4599998e-001  1.8573131e-001  4.8855741e-001 -4.1327218e-001 -3.4083784e-003 -3.7699198e-001 -7.7800948e-001 -6.5672257e-001 -5.3706424e-002 -1.6962550e-001  5.4867164e-001  4.4757461e-002  4.8547278e-001  5.1726137e-002 -2.7571110e-001 -4.8386850e-001  8.7063005e-002 -5.3324813e-001 -5.6646188e-001 -7.1455695e-002 -4.8120146e-001  2.1951438e-001  1.2657270e-001 -3.0116281e-001 -4.1334268e-001 -7.5764563e-003 -8.4176449e-001 -5.6717779e-001 -4.2078731e-001 -3.5865740e-001 -9.1126282e-002  2.0721262e-001  2.4716857e-002 -2.9463381e-001  1.2867890e-001 -6.9332502e-001 -9.4958535e-001 -5.9575710e-001 -8.8055502e-001 -8.1088209e-001
 -5.2818527e-002  1.2914308e-002 -3.1709018e-001  1.0299801e+000  6.1393518e-001  2.9699999e-001 -2.3137994e-001  3.6244968e-001  2.5251852e-002  6.5593831e-002 -3.5409285e-001 -1.4779890e-002 -2.3083853e-001  2.6684057e-001  2.0992763e-001 -8.2298629e-003 -3.1647292e-001  5.4904414e-002  5.9019634e-001 -5.0017493e-001 -1.6679043e-001 -1.0613132e-001  7.2701686e-001 -5.7501745e-001 -2.0117367e-001 -4.0376534e-001  6.2044087e-001  1.4620116e+000  5.7328123e-001  3.7168623e-002  2.8354078e-001  7.5677369e-001  3.8454801e-001 -4.2565291e-001  6.0715085e-001  8.0557926e-001  5.9044932e-001  6.4506836e-001  1.4842707e+000  9.3951723e-001 -5.8365929e-001 -8.9966202e-002 -1.3790342e-001 -1.1489171e-001 -6.4834707e-002 -4.4462457e-001 -5.0807907e-001  2.1614251e-001  4.3684058e-001 -3.6882751e-001  2.1973617e-001  3.4844044e-001  2.6391560e-001  2.4063975e-001  3.6769669e-001  2.1245749e-001  4.0320579e-001 -1.2673773e-001  4.5211017e-001  6.0789078e-001  8.1811844e-001  5.2496147e-001  3.2235228e-001 -3.3274524e-001  9.2060403e-002 -8.1959689e-001
 -6.6017973e-001 -4.9638356e-001  8.3156088e-001 -6.5809215e-001 -5.5848462e-001 -1.2431502e+000 -2.3017947e-001 -7.8583725e-001 -1.0974324e-001 -2.2263371e-002 -4.2806217e-001 -1.1574609e-001  2.0442301e-001 -6.8861053e-001 -9.0943043e-001 -1.0372190e+000 -3.8749053e-002 -9.2986030e-001  2.7048594e-001 -5.5597429e-001 -2.6894468e-001  9.1616917e-002 -4.6057075e-001 -5.6217567e-001 -3.4751601e-001 -3.2371210e-001  3.5829800e-001  5.4054661e-001  7.3468732e-002 -7.2617104e-001  3.5737923e-001  3.8773125e-001 -8.1642279e-001 -7.6410600e-001  1.2353372e-001  5.2649355e-001 -3.2757896e-001 -1.1123870e-001  5.9368993e-001  8.5773008e-001 -1.7786602e-001 -2.6309030e-001  8.2372569e-001 -8.8576017e-001 -1.7879034e-001 -2.2958061e-001 -4.2816958e-001 -8.9830858e-002  7.9638021e-002 -6.5005765e-001 -8.7709832e-001 -2.4112159e-001 -4.1125698e-001  1.2247965e-001 -6.6695196e-001 -2.8487696e-001 -2.1817278e-001 -1.6899783e-001 -3.6597219e-001 -8.4234875e-001 -2.8297663e-001 -6.8823877e-001 -1.5386092e+000 -6.2708311e-002 -5.0405402e-001 -1.1284029e+000
 -6.7073008e-001  7.1130959e-001 -3.5189878e-002  2.1282359e-001 -1.1398487e-001  5.9234711e-001 -1.3631002e-001 -3.8698403e-001 -1.7339295e-001  5.3262518e-001  2.7001480e-001  6.9999522e-002  4.3473794e-002 -4.1229547e-002  3.4421122e-001  1.4886410e-001  2.3448383e-001  9.6760110e-001  1.0014910e+000  6.4868718e-001  3.5731430e-001  2.5279798e-001  9.7413257e-001  1.4966528e-001  6.4553492e-001  1.2035522e-001  3.8428255e-001  1.4561589e-001  3.0118638e-001  2.1182599e-002  3.4457185e-001  1.1171030e+000 -4.4629816e-001 -3.1520707e-001  5.6200715e-001  3.6046636e-001 -2.5587385e-002  2.4019015e-001  7.5184861e-001  6.5163544e-001  2.1695310e-001  5.0754847e-001  2.6167174e-001  8.6755858e-001  1.0406270e-001 -1.9137334e-001  6.9668275e-001  3.7787469e-001  4.6672710e-002 -4.3056834e-002  4.4248920e-003  4.3146328e-001 -6.2532465e-004  2.8924825e-001  1.7731434e-002  1.6710292e-001  3.1487359e-001  6.5812975e-002  8.3558036e-002 -3.5413002e-001  6.6149681e-001  7.4584710e-001  8.4766380e-002 -1.0734085e-001 -3.2341254e-001 -4.1408103e-001
 -1.8643057e-001 -3.4839011e-001  6.8499024e-002 -3.2430890e-001  1.1678095e-001 -7.5376305e-001  1.8776710e-001 -2.2426561e-001  4.3801348e-003  1.7332226e-001 -4.7490720e-001  1.8804211e-001 -1.3688454e-001 -2.7426518e-001 -1.4379074e-001  3.8220038e-001  3.2481654e-001 -2.7119225e-001 -1.4851540e-001 -1.0284604e-002 -8.3527976e-001 -4.6342495e-001  1.2488601e-001 -3.2742553e-002  2.8857937e-001 -7.7570917e-001  3.3917010e-002 -7.7122862e-002 -2.4762867e-001 -6.0840338e-002  7.3953330e-002 -5.0752483e-002 -6.5152113e-002  5.9514540e-001 -8.7143854e-002  9.8939533e-002 -5.9482085e-001 -5.2966024e-001 -1.2783348e-001  1.7743534e-001  2.4050872e-001  1.6721425e-001  1.6822116e-001  3.9789291e-001 -5.8307124e-002 -4.2911895e-001 -1.0744127e-001  3.3931746e-001 -1.4398129e-001 -1.8752312e-001 -7.1194970e-002  2.0798408e-001  8.0054220e-002  1.2266205e-001  2.7715588e-001 -1.3433346e-001 -8.4142485e-002 -1.6891386e-001 -6.4890478e-002 -2.8570645e-001  3.5749610e-001  1.9173827e-001  1.1417922e-004 -5.8836442e-001  5.4837300e-001 -4.4347338e-001
  9.9029364e-001  3.4027819e-001  1.5803379e+000 -1.9260795e+000  2.2760893e-001 -5.0532749e-001  9.8694580e-001  2.4192812e-002  1.0261296e-001  6.4595431e-001 -2.2440767e-001  7.0547144e-001  4.8696717e-001  7.7495853e-001  4.4857904e-001  2.2608054e-001  5.9955832e-001 -4.1567053e-002  5.3929173e-001  2.2762793e-001  1.3218720e-001 -8.2556599e-002  3.7306548e-001  8.8045079e-001  7.7746143e-001 -3.0199413e-001  3.5715449e-001  6.0384912e-001  1.9565755e-001  1.8709610e-001  8.2370193e-001  3.8926586e-001 -4.7672963e-002  4.5427508e-001  7.3216881e-001  1.4887267e+000  1.9490622e-001  2.4246504e-001  1.6928053e-001 -1.1523508e-001 -1.0645967e-001  7.6562452e-001  1.1751672e+000  6.5001717e-001 -4.4050961e-001  8.5293585e-001  1.2908244e+000 -1.8758317e-001 -2.5887231e-001  2.3350400e-001  1.4506777e-001 -1.7222918e-001  4.5958917e-001  3.0814549e-001 -1.2565042e-001  2.0575734e-001  9.9918535e-001 -1.3477037e-001  2.3356373e-001  1.6545096e-001  2.8971299e-001  2.5527929e-001 -1.1801643e+000  4.0271884e-001  2.2406280e-001  2.7676234e-001
 -1.2097559e+000  2.5055199e-001 -1.1018057e+000 -7.2023325e-001  1.5011546e-001  1.1715978e-001 -4.3175269e-001 -2.7567091e-001  3.5709945e-001  5.3064051e-001 -1.0020427e-001  6.2013731e-001  5.1657627e-001  4.7131871e-003  3.0197601e-001  1.3178175e-001 -5.2754522e-001 -7.6998266e-001 -1.0364313e+000 -2.3559685e-001 -4.2114517e-001 -4.3439510e-001 -7.8794997e-001 -1.6026320e-001  3.3649820e-001 -5.3637012e-001  2.7508547e-001  7.5217418e-001  1.0075414e+000  3.8250793e-001  4.8475824e-001  4.8467573e-001  1.4064619e-001  3.6687654e-001  6.4541250e-001  6.7757434e-001 -1.7487722e-001  4.7563834e-001  6.0900998e-001  1.7500031e-001 -2.3760511e-001  6.7318940e-002 -4.8735626e-001 -1.3057081e-001 -5.1110909e-001 -1.7515193e-001 -3.4991460e-001 -1.4065013e+000 -5.6004695e-001 -2.5532888e-001  7.2392256e-002  4.7863622e-001  4.6127529e-001  3.0126606e-001  1.0981486e+000  4.0093825e-001  7.1819435e-001  7.5090285e-001  3.2702434e-001 -7.4885452e-001 -9.1234626e-003 -3.3409381e-002  5.8531948e-002 -1.1510222e+000  2.2755664e-001 -2.2461839e-001
 -2.5106453e-001 -5.9833331e-001  1.2582649e+000 -1.6747531e+000 -3.0371570e-001 -1.4828702e+000 -4.1427816e-001 -4.6689249e-001 -7.5450547e-001 -5.8942775e-001 -1.3521001e+000 -1.0803322e-001 -4.8470564e-001 -8.8649430e-001 -9.6921321e-001 -4.6155529e-001 -3.4711880e-002 -1.0212610e+000 -4.4413290e-001 -2.8826386e-001  2.8001087e-002 -8.8552661e-001 -1.4634062e+000 -2.2439546e-001 -2.9753726e-002 -5.3045947e-001  8.4442187e-002  5.3927373e-001  1.1991083e-001 -2.2688222e-001 -2.4245988e-001 -6.7107951e-001 -6.7018599e-001 -7.8008569e-001 -7.4143799e-001 -2.4169618e-001 -6.8121331e-001  1.4169297e-001 -3.3906167e-001  2.5230003e-001 -2.4272188e-001 -3.3526631e-001 -5.5079642e-001 -5.9656335e-001 -7.2085158e-001  8.9880421e-001 -6.4440664e-001 -7.0007289e-001 -8.9372244e-001 -4.3215103e-001 -5.6128380e-001 -6.8704134e-001 -3.5932323e-003 -2.7630994e-001  2.0173771e-001 -1.0721317e+000 -4.1103083e-001 -4.0890021e-001 -1.3607041e-001  6.9863280e-001 -5.8105905e-001 -5.2720186e-003 -1.8780423e+000  4.2033647e-001 -2.5043216e-001 -6.6190753e-001
  1.5883478e+000 -3.0861356e-001  7.0377967e-001 -2.7148203e-001 -1.3914107e-001 -1.0211006e+000  1.9986362e-001 -3.1803429e-001 -1.5045303e-001 -1.6920571e-002 -9.1912698e-002  3.8348850e-001 -1.2401070e-001 -1.4571979e-001 -1.6464547e-001 -8.9064561e-002  1.9042473e-001 -4.1053373e-001 -9.5064853e-002  2.3743735e-001 -2.2662240e-001 -1.9639149e-001 -1.0715846e-001 -5.8358875e-001  1.6412971e-002 -4.6314812e-001  8.2211911e-004  2.6421084e-001  4.2767574e-001 -8.5214624e-003  7.3809905e-002 -1.6310907e-001  1.2268138e-001  4.1642167e-001  2.3793643e-001 -1.1757818e-001  2.5424928e-001 -2.5265992e-001 -2.8836665e-001 -2.8325190e-001 -7.0992145e-001 -1.2317795e-001 -7.6115669e-001 -3.6009997e-001 -6.8205060e-001 -7.1432459e-001  2.3051275e-002 -1.3316766e-001 -2.6427545e-001  2.7053123e-001  2.1153981e-002 -4.5270821e-001 -4.0231704e-001 -5.3390566e-002 -2.7216793e-001 -6.1104421e-001  3.1542989e-001 -3.7401417e-001  1.0081218e-001  9.2949781e-001 -7.4616705e-001 -1.8894735e-001 -9.2403754e-001 -8.9316576e-001 -6.0949256e-001 -1.1775170e-001
 -1.7451637e+000 -1.9395791e-001 -3.7605713e-001 -1.8468867e+000  2.7703470e-001  9.2240417e-002  3.6436088e-001  4.0649761e-001  9.5808923e-002  1.0541404e-001  1.7564872e-001  3.1536172e-001  7.6206111e-001  6.2776006e-001  7.1343865e-001  6.6980756e-001 -2.3954118e-001  1.1203504e-001 -1.1575851e-001 -2.0518981e-001 -7.0734862e-001 -8.8740328e-001 -2.2457301e+000 -7.9413997e-001 -3.7142448e-001 -4.6899699e-001 -8.9856802e-002 -1.2435458e-001 -4.2145598e-001 -4.7469394e-002 -4.9318579e-001 -4.7056435e-001 -1.4808526e+000 -3.8849230e-001 -9.0765163e-002 -3.8194653e-001  2.0088878e-001 -5.5510823e-001 -6.1465009e-001 -4.2575210e-001  2.3647097e-002 -4.1800310e-001 -5.1077256e-001 -2.3639316e+000 -4.7517148e-001  6.1408263e-001 -5.1437473e-001  2.3729764e-001 -1.1736491e-001 -5.8827215e-001  5.2863125e-001  7.9134441e-001  5.3440145e-001  1.6482464e-001  6.7562687e-001 -3.5558937e-001  9.8783382e-003  4.3504818e-001 -4.4712805e-001  2.2935333e-001 -4.2545186e-001  3.2876239e-002 -2.0826522e+000  7.5001490e-001 -2.6285647e-001  6.6586944e-002
  7.3689295e-001 -1.0042704e+000 -4.5572478e-001 -6.1040460e-003  1.6388863e-001  1.4833016e+000 -2.5794414e-001  2.1530117e-002  3.9889322e-001  2.8542851e-001  7.7582248e-001  8.3680144e-001  4.6895848e-001  4.7389228e-001  5.2769124e-001  3.0439717e-001 -9.0159193e-002  1.0296201e+000  7.7870791e-001  2.6873665e-001 -2.5248479e-001  2.2577252e-004  1.3545044e-001  2.9753020e-002  9.5605131e-002 -5.8174638e-002 -2.2887910e-001 -2.5448383e-001 -6.9664567e-001  1.0782288e-001  2.0296358e-001  5.1787543e-001  2.0824490e-001  1.9149266e-001  5.5035235e-001  2.2697375e-001 -2.9417904e-003 -7.7261912e-001 -4.7825702e-001 -9.1083089e-001 -1.6060348e-001 -2.3511906e-002 -1.9557974e-001  4.3625642e-001 -1.9767958e-001 -7.2907784e-001  2.4330436e-001  1.0657298e-001  1.7055087e-001 -5.7362304e-001 -4.4486004e-003  5.4235552e-001  1.1131943e-001  7.6441842e-002  7.1523943e-001  4.0744665e-001  2.1636108e-001 -4.2980301e-002 -2.6262607e-001 -1.0539581e+000  4.3721248e-001 -2.2238072e-001 -3.6321561e-001 -1.3863785e+000 -4.3657935e-001 -6.9648169e-002
 -3.6004334e-002 -2.4523393e-001 -1.6557969e-001 -2.7202888e-001 -2.9822462e-001 -9.3314069e-002 -1.9421078e-001  3.7907299e-001  3.1372933e-001 -1.7065490e-001  6.0812578e-002  4.5801481e-001 -3.5023934e-002 -3.0849234e-001  6.9693047e-002  8.4547178e-002  1.6163495e-001  4.1690655e-001 -7.7183708e-002 -5.1312264e-001 -7.2983810e-001  2.0408866e-001 -2.9336310e-001  5.0916016e-001  5.6141430e-002  8.8272603e-002  3.0874952e-001  6.6359185e-001  3.9496013e-002 -1.9635853e-001  8.5140639e-001  3.8422482e-001  7.3336310e-001  2.5885305e-001  8.3823113e-001  1.0447925e+000  8.1243274e-001  2.3556125e-001  4.7729621e-001  3.0812568e-001  6.0996967e-001  4.3646188e-001  1.1006764e+000  5.0226199e-001  4.1176591e-001 -7.5555380e-001  1.4652796e-001 -4.6501773e-001 -3.6474318e-002  2.0918483e-001  2.4578762e-001  9.1620014e-002 -6.1374800e-002  7.2848877e-002 -5.6757944e-001 -2.7030699e-004  1.0430626e-002 -8.6657500e-002  3.7173948e-001 -6.0716542e-001  3.2122116e-001 -3.6712029e-001  3.3317565e-002 -8.2388577e-002 -3.8449822e-001  1.4664515e+000
  2.3949191e+000  4.0495175e-001  5.1201907e-001  7.9332667e-001  5.7401165e-001  4.6113965e-001  6.3802628e-001  3.8976069e-001  4.2532775e-001  1.0437907e+000  9.7432072e-001 -5.5849102e-001  2.2767160e-001  1.5528531e-001 -3.2170397e-001  2.9749866e-001  6.6547381e-001  1.2681549e-001  1.3834751e+000  1.3322666e+000  3.9672913e-001  8.7478472e-001  2.0354134e+000  1.4116601e+000  1.0444226e+000  4.0415724e-001  3.3522696e-001 -1.5665404e-001  2.9258104e-001  5.2136660e-002  1.4667538e+000  8.9891655e-001  1.3512572e+000  1.3133085e+000  1.3312506e+000  1.6099678e+000  1.4069236e-001  4.4726224e-001 -5.9150848e-001 -1.6565200e-001 -1.3200178e-001  1.3067434e+000  2.1002542e+000  1.8790534e+000  6.2551845e-001  1.1127762e+000  1.5742742e+000  3.4678996e-001  1.2148993e-001  9.4195306e-001  1.3069647e-001 -6.2419226e-001 -4.2979587e-001  3.3690066e-001 -3.8857165e-001  6.8031706e-001  7.4990989e-001  2.2914074e-001  1.4669333e-001  4.5447670e-001 -3.3777459e-001  4.5909631e-001  1.1995734e+000  4.4789158e-001  9.1833451e-001 -4.2409174e-002
  1.2181331e+000 -8.3052746e-004  1.2279514e+000 -1.1751980e+000 -1.6201399e-002  6.4933994e-002  8.5313511e-001  8.3609913e-001  6.2912277e-002 -1.1500449e-001 -7.2860503e-001 -4.1042799e-001 -5.3904171e-001 -1.1998469e-002  6.7325492e-001  1.0335365e+000  1.8201147e-001 -3.3751368e-001 -1.7535186e-001 -3.6492843e-001 -1.7210520e-001 -7.2881032e-002  3.2207845e-001 -5.4370560e-001  5.5024904e-001 -1.0017000e+000 -3.8351518e-001  1.8658170e-001  2.3182642e-001  6.7401333e-001  9.1420633e-002 -1.5068530e-001  4.7301500e-001  1.0281401e+000  1.5350364e-001  4.2733597e-001  1.2922343e+000  1.0829432e-001 -4.5161379e-001 -4.1002429e-001 -3.1440096e-001  6.2016198e-001  1.3240080e-002  1.0084934e+000 -3.1478166e-001  5.9480612e-001  5.6170254e-001 -3.3489243e-001 -9.7335972e-002  7.4681714e-001  8.4715628e-001  3.0128240e-001  3.2481087e-001  4.0474522e-002  5.7296205e-003 -2.4068898e-001  2.8084030e-001  3.6118598e-002  5.1023528e-001  1.4613644e+000 -2.4768276e-001  1.8959515e-002 -1.3847203e+000  1.8160695e-001  1.3291392e-001  1.2466590e-001
 -5.3405120e-001 -6.1361773e-001 -5.9325778e-001  2.6714064e-001 -1.3622561e-001 -2.6512311e-002  2.4343663e-002  2.5863916e-001  1.3769562e-001 -2.1759170e-001 -2.0569816e-001 -4.1662543e-001  3.2754401e-001 -8.6774808e-002  5.2184518e-001 -4.1998551e-002 -3.9272951e-001 -1.2621133e+000 -1.2519283e+000 -6.6952016e-001 -8.8267250e-001  1.2090273e-001 -2.4893743e-001 -2.8548792e-001 -3.9144146e-001  6.3937530e-001  4.1334074e-002  5.9377314e-001  9.0618846e-001  5.7314714e-002  3.3968786e-002  1.2317631e-001 -6.7007359e-002  2.3094996e-001  2.6571591e-001  3.6181861e-001  4.4046341e-002  4.7818134e-001  8.0399700e-001  3.8802650e-001  1.0647460e-001 -5.9463963e-002 -3.1006331e-001 -1.4892889e-001  1.9011468e-001  5.2972245e-001 -6.9949968e-002 -2.7629044e-001 -2.4972367e-001 -8.3876240e-002  6.2035360e-002  1.2743328e-001 -2.7162452e-002  2.4453578e-001  1.1080406e+000 -2.9736031e-001  1.4597238e-001 -1.1751344e-001  5.2666800e-001 -7.2537146e-002 -1.1911515e+000 -3.2951097e-001  1.0905000e-001 -3.0197708e-001 -4.0301581e-001 -4.2666349e-001
 -8.0785342e-001  5.8101389e-001 -1.3946923e+000 -6.6996383e-001 -5.1001840e-001  5.7706852e-001 -2.0688253e-001 -8.6439504e-001 -9.9636934e-001 -1.8436403e-001 -6.6512467e-001 -4.5331037e-001 -2.3039638e-001 -4.3729104e-001 -1.7500161e-001 -5.5916987e-001 -3.9042122e-001  1.9238448e-002 -9.6322194e-001 -5.2995516e-001 -7.0312975e-001 -2.2708156e-001 -6.5082016e-001 -1.6168236e-001 -5.2072422e-001 -1.2058766e-002  4.5976907e-002  3.0174368e-001  4.2228688e-001 -3.8114906e-001 -7.0116471e-001 -3.8756055e-001 -1.3437666e+000 -3.6156324e-001 -2.7846898e-001 -5.5880379e-002  1.2192130e-001  1.7551562e-001  9.8081838e-001  6.0466081e-002 -1.1779798e+000 -3.9080504e-001 -1.4915594e-001 -4.3005514e-001 -6.5588179e-001 -4.7217850e-001 -2.3881864e-001 -3.9797015e-001  4.1864059e-002 -3.1300736e-001 -4.1986325e-001 -1.4027013e-001 -5.8140020e-001 -2.4558540e-001  6.6577745e-001 -6.1511395e-001 -5.1598200e-002  4.5223842e-004 -1.3749472e-001 -1.0976320e-001 -7.1585385e-001  5.6763241e-001 -3.1028718e-001 -4.9802099e-001 -5.0308991e-001 -3.3437950e-001
  3.0944370e-001 -9.1145761e-002  6.3217131e-002 -1.2332309e+000 -1.2977533e-001 -9.9206688e-001 -4.9455224e-001 -3.1080700e-001 -6.3447450e-002 -3.7973371e-001 -4.1328128e-001 -2.6743286e-001  1.7982105e-002 -8.1537778e-001  2.3568467e-001 -1.9530856e-001 -1.1325686e+000 -8.5145037e-001 -7.4261356e-001  1.9134065e-001 -9.0350458e-001 -4.2198526e-001 -9.2839905e-001 -4.2199602e-001 -3.0872645e-001 -6.3206416e-001 -6.7095686e-001  5.7708185e-001 -1.7438669e-001  2.1345841e-003 -3.8678430e-001 -3.0424594e-001 -3.4035590e-001 -4.2545585e-001 -3.2497312e-001 -1.7992236e-001 -2.7036912e-002 -6.4589870e-001  5.5554412e-001 -1.2477868e-001 -1.0233485e+000 -3.1530437e-001 -1.0343922e+000 -1.6633262e+000 -8.4297425e-001 -1.1967336e-002  3.0588902e-001 -4.9990514e-001 -1.4812940e-002 -8.8207057e-002 -1.2894052e-001 -5.5312666e-002 -5.4412375e-001 -3.7867873e-001 -3.5900383e-001 -2.1722292e-001 -3.2664215e-001 -2.6599491e-001 -2.6771020e-002  1.5574264e-002 -1.2375261e+000 -5.0326730e-002 -1.1999125e+000 -5.0674904e-001 -7.5729958e-001  1.0077847e+000
  3.7530649e-001 -6.0746933e-001  6.0709891e-001 -2.0886094e-002 -6.1546191e-001 -1.6944489e-001 -2.7646811e-002 -2.8294839e-001  2.9846957e-001 -1.2537932e-001  2.6626881e-001 -9.0863431e-001 -2.8515607e-001 -5.2204658e-001 -7.2838503e-002 -2.1075780e-001 -2.0716500e-001  6.9716034e-001  3.0370008e-001  2.6378773e-001 -3.9022579e-001 -4.4049575e-001  2.7778954e-001 -4.1935816e-001 -8.8814701e-002 -2.3521693e-001 -6.1365889e-001 -1.4516152e-001 -6.8201583e-001  2.2467498e-001 -6.3542707e-001 -5.7332851e-001  1.9239696e-001 -2.4010916e-001 -1.4972572e-001 -5.5549207e-001 -3.9625918e-002 -5.4403519e-001 -5.5471832e-001 -6.8136243e-001 -4.6784357e-001 -1.2816957e-001 -2.4235116e-001  1.3517612e+000 -2.9621315e-001 -6.6800202e-001  4.6090761e-003 -2.4291666e-004  3.3226182e-002 -2.5377475e-001 -3.0049138e-001  4.4755089e-001 -5.3203126e-001 -3.8871380e-001 -4.5963820e-002  2.3865676e-001 -3.4118726e-001 -5.0218897e-001  1.3570739e-001 -7.1522684e-002  2.0056981e-001  2.6846389e-001 -3.6350473e-001 -9.8038885e-002  3.2700787e-001  3.7239716e-001
  2.0580614e-001  8.5696175e-001 -1.0063915e-001 -3.9070295e-001  7.3387785e-001 -5.7073293e-001  4.8988884e-001  1.2488023e+000  7.7094667e-001  2.8893311e-001  8.3783956e-001 -2.0847543e-001  5.7888169e-001 -3.6460750e-001  3.2605663e-001  2.9724174e-001  7.0064192e-001  1.3050767e+000  4.9152734e-001  3.7375055e-001  9.3496110e-001  7.5347225e-001  1.6708715e+000  1.0079276e+000  7.3255443e-001  7.2074376e-001  6.0317567e-001  2.8497897e-001  2.3652636e-002 -2.7093352e-001  4.4287336e-001  9.3935550e-001  6.8238797e-001  5.8918411e-001  7.6837284e-001  3.5588714e-001 -5.2858031e-001 -4.6646764e-001 -3.0283062e-001  1.3265096e-001  1.1036998e+000  5.7499499e-001  1.2089920e+000  1.4008519e+000  6.5127010e-001  2.8615193e-001  3.3107054e-001  5.5070989e-001  1.0812113e+000  4.7675525e-001  3.8661117e-001  6.2023351e-001 -2.0006949e-001  3.5321330e-001 -4.2886072e-001  7.8367872e-001 -3.7993154e-002  8.8950954e-001  7.9214814e-001  2.5534307e-001 -6.4916207e-001  5.2435628e-001  1.3265579e+000  1.0538351e-001  4.8103845e-001  5.5005780e-001
 -4.4860986e-001 -1.8923034e-002  1.0610522e+000 -8.3625134e-001  6.7616239e-001  2.0802665e-001  2.4922762e-001  5.5659528e-001  4.2353084e-001  3.5424713e-001  7.0553279e-001 -6.4517399e-001  5.9421522e-001 -1.6259948e-001  2.1522467e-001  7.7715498e-002  2.2026254e-001  1.2258819e+000  3.5773098e-001  8.9199002e-001  9.9725413e-002  3.7892754e-001  8.0770221e-001  3.0086558e-001  4.1726116e-002 -1.4211455e-001  5.2187484e-001 -2.0837702e-001  4.3695711e-002  6.5722445e-002  4.6042242e-001  3.8118505e-001 -6.9695614e-001 -1.1496624e-001  1.2000940e-001  2.6796510e-001  3.4019499e-001 -5.4017845e-001 -2.5533861e-001 -2.1803439e-001  1.1458169e-001 -2.5395171e-001  6.5862521e-001  6.3289272e-001 -5.9039308e-002 -3.6608874e-001  7.6085222e-001  5.5959612e-001  6.5694329e-001  1.1208109e-001  2.8332074e-001  3.8838971e-001  5.5688266e-002 -1.1887114e-001 -3.2041955e-001  9.8318976e-001 -4.7304110e-002  4.6260587e-001  9.8713742e-002 -1.0734155e-001 -3.5809431e-001  6.6733443e-001 -6.1004331e-001 -3.4820454e-001  3.9402464e-001  2.4637160e-001
  6.2351540e-002 -4.0476796e-001  1.4593785e+000  3.6273617e-002  6.0075895e-001 -9.6939715e-001  1.1637393e-001  6.6421837e-001  8.9832420e-001 -2.2569376e-001  4.5486991e-001 -2.4450864e-001  2.2608852e-001 -3.0004208e-002  1.0065074e-001  1.2642488e-001  3.2092616e-001 -5.4077273e-002  3.8040346e-002  4.1144306e-002 -3.4559269e-001 -3.7177674e-001 -4.4133249e-001  3.6386233e-001 -4.7318526e-001 -2.1376569e-001 -6.5957712e-001 -4.1798473e-001 -2.3355366e-001 -2.7398032e-001 -4.8503076e-001 -6.3987855e-001 -6.5871433e-001 -3.4296740e-001 -6.4102528e-001 -3.5274859e-001  2.3516774e-001 -5.1459835e-001 -5.8305489e-001 -8.2422406e-001 -1.0459178e-001 -8.8569699e-001 -2.7696592e-001 -7.5944996e-001  5.5669461e-002  3.5933825e-001 -6.2870138e-001  6.9218780e-001 -3.8452882e-001 -6.2810594e-001  1.4577893e-002  1.3652129e-001 -5.9972351e-001 -1.1598318e-001 -5.9321511e-001  2.7270788e-001 -5.5263013e-001 -3.2319412e-001 -2.6768041e-001 -9.4565391e-001 -1.3517178e+000 -1.9348696e-001 -5.5001927e-001  1.1311057e+000 -6.0095782e-001  4.5454563e-001
 -1.0522949e+000 -6.8060428e-001 -7.1130119e-001 -1.7686065e+000 -5.9702833e-001 -1.7017468e+000  2.4402336e-001 -1.4312820e+000 -7.9090913e-001 -5.5674531e-001 -6.1450021e-001  1.8300489e-001 -9.1220332e-001 -5.7647210e-001 -6.8133228e-001 -2.1214445e-001  1.6606655e-001 -3.9439203e-001 -6.2200502e-001 -4.1877117e-001 -1.0220779e+000 -2.1271203e-001 -8.0400197e-001 -1.5601474e+000 -1.1235305e+000 -5.5809791e-001 -1.2271956e+000 -1.2884011e+000 -1.2921556e+000 -3.1640538e-001 -1.0641550e+000 -1.3041529e+000 -1.2399352e+000 -8.9598414e-001 -1.5563689e+000 -1.4095561e+000 -5.4474204e-001 -1.3429504e+000 -1.5067273e+000 -1.4141756e+000 -8.8948536e-001 -1.1224862e+000 -1.3686720e+000 -1.4343822e+000 -4.8358370e-001 -3.8287208e-001 -8.3080324e-001 -1.9881740e-001 -3.2908350e-001 -1.1863689e+000 -8.1345572e-001 -6.3062229e-001 -8.0467059e-001 -5.4571627e-001 -1.3591548e-001 -5.0626106e-001 -1.2661235e+000 -8.9921591e-001 -1.4379518e+000 -7.0483178e-001 -7.8612758e-001 -7.8467780e-001 -8.7791407e-001  1.6462395e-001 -7.3448630e-001 -1.7297737e-002
 -6.1313383e-001 -1.1552554e-001  2.9168466e-001  1.2506168e-001 -5.8157307e-002 -4.4810269e-001 -2.3278895e-001 -3.5150928e-001 -1.9858081e-001 -6.4111491e-001 -5.0687399e-001 -5.7517628e-001 -5.4410722e-001 -1.1261465e-001 -2.7327074e-001 -2.2902900e-001  1.7858567e-001 -5.9992096e-001  1.8992669e-001 -5.0304414e-001 -2.4570515e-001  1.7424556e-001 -8.2770559e-001 -2.8342495e-001 -4.9806364e-001 -6.5336086e-001 -1.1894644e+000 -1.4050865e+000 -1.1689857e+000 -4.6506110e-001 -7.3009526e-001 -1.0125458e+000 -2.0241200e-001 -2.1341969e-001 -8.3217809e-001 -9.5855333e-001 -1.6294041e-001 -5.6771808e-001 -1.1382943e+000 -7.0924678e-001 -1.2026172e-001 -2.4822066e-001  3.1984678e-001 -4.4084542e-001 -9.5007475e-002 -2.7293873e-001 -5.9284078e-001  5.4983341e-001 -2.9118919e-001 -9.3966720e-002  1.6591187e-001 -1.6461407e-001 -5.1677762e-001 -7.8302866e-001 -1.2392785e+000 -6.2777046e-001 -7.5969054e-001 -1.4619859e-001 -7.9221635e-001 -3.3757654e-001 -1.8779016e-001 -8.0529429e-001  2.3272420e-002  1.4069836e+000 -9.4948196e-001 -7.4360367e-001
  4.2315681e-001  4.3279978e-001  8.3443616e-001 -1.2854696e+000  1.3883441e-001  2.2630278e-001  3.6014794e-001 -1.3752049e-002 -1.3935394e-002 -2.7539715e-001 -3.1787875e-001  9.7440597e-002  1.6770286e-001  2.5540839e-001 -1.3717150e-001 -2.1380490e-001  2.2530567e-001 -4.9864852e-001 -4.8188057e-001 -1.0360350e-001 -6.3526412e-001 -5.9567758e-001  2.6892336e-001 -8.8095286e-001  1.6986204e-001 -7.2926380e-001  7.1834328e-002  5.9742295e-001  2.0637511e-001  1.0437224e-001  2.8618424e-001 -7.8411438e-002  6.1533773e-002 -5.7195211e-002  2.5581809e-001  2.7904469e-001 -5.9856736e-001 -4.5495183e-001 -2.4034549e-001 -3.0902748e-001 -4.3015520e-001  5.8160608e-001 -8.7418482e-001 -6.6651119e-001 -4.8886925e-001  5.9377095e-001  7.1192582e-001  4.9047449e-001 -2.3062564e-001  7.3749496e-001  2.4305547e-002 -1.3153055e-001 -9.8821427e-002  1.0707972e-001  4.2249519e-001 -4.6151609e-001  2.6886484e-001 -1.8044374e-001 -1.5508502e-001  3.0153184e-001 -6.9582657e-001  9.8771079e-002 -1.0463656e+000  9.0732229e-001  2.3775930e-001  1.0543310e+000
 -4.4429549e-001  5.1579818e-001 -9.4109111e-002  1.4407551e+000  5.3753076e-001  3.4054012e-001 -9.6159653e-002  7.9180844e-002  3.7833641e-001  4.4725892e-001  6.9534691e-002  6.5874349e-001  4.1732231e-001  2.0924480e-001  9.4225659e-002  1.4231747e-001  3.6469421e-001 -3.2062764e-001  5.7345595e-001  4.9437281e-001  5.4145779e-001  3.7701350e-001  7.2902384e-001  8.3962760e-001 -5.1288467e-003  1.0302291e+000  6.9283718e-001  5.2285478e-001  7.1309488e-001 -7.3672007e-002  5.2990134e-001  6.1127685e-001  6.4974699e-001  7.0179693e-001  6.7941531e-001  9.1067662e-001  2.8159392e-001  2.2215668e-001  5.1062047e-001  5.9756370e-001  6.7537944e-001  4.4515911e-001  1.3169698e-002  1.0485753e+000  7.4199953e-001  5.2799210e-001  4.7241488e-001  8.0459737e-001  8.7925889e-001  5.0873280e-001  3.1952316e-001  3.9175645e-001  8.0522931e-001  8.2415600e-001  1.1671636e+000  6.8533160e-001  3.5060593e-001  8.7734497e-001 -1.8224560e-002 -2.0599538e-001  8.0342749e-001  1.8204213e-001  1.7398778e+000  5.1261578e-001  1.1070050e+000  1.5591327e+000
  6.4676846e-002  4.5152488e-001  5.8409503e-001  2.7775960e-002  2.9868524e-001  5.9206152e-002  6.4198611e-001  3.9563134e-001  3.6618946e-001  6.6188812e-001  4.9996573e-001  1.3183979e+000  3.4852921e-001  3.3157385e-001  4.4628962e-001  3.1263537e-001  4.4112667e-001  4.7872943e-001  6.1800976e-001  9.9189870e-001  9.8193638e-001 -6.8458688e-002  1.0269182e+000  6.8187582e-001  4.6819432e-001  2.4118182e-001  4.7297589e-001  3.1255472e-001  1.8585133e-002  5.8049398e-001  6.5842074e-001  6.5028633e-001  8.8734935e-001  1.0459197e+000  8.8803218e-001  8.4460354e-001  5.6122379e-001  1.8906549e-001 -1.9003804e-001  1.5656510e-001  7.3231396e-002  4.1280754e-001  5.5521980e-001  7.2643780e-001  2.3803985e-001  3.5150740e-001  1.4864619e+000  4.6358075e-001  9.2333002e-001  8.4746485e-001  4.7918799e-001  3.7184080e-001  6.2634041e-001  8.5793979e-001  9.3694421e-001  1.1557752e+000  1.0190424e+000  9.4230069e-001  9.0742421e-001  1.2780808e-001  5.5659493e-001  4.3336081e-001  2.9353912e-001 -6.3287205e-001  2.3951490e-001 -7.3254302e-001
  2.6464651e-001 -3.0655078e-002 -6.1184846e-003  6.7104906e-001  9.9328357e-002 -1.2425151e-001 -5.5016450e-001 -1.4618686e-003  4.6588737e-001 -1.7747542e-001  8.1733352e-001 -5.5466554e-001 -1.4068186e-001 -8.2291611e-002 -4.0312065e-001 -2.0537831e-002  3.4383023e-001  3.4971219e-001  1.5041316e-001  9.7505276e-001  3.8141121e-001  9.0644053e-001  8.9216776e-001  7.6062105e-001  6.6648422e-001  8.5740576e-001  4.5627470e-001 -5.2848531e-001 -3.9813248e-002 -8.1974960e-001  6.2096666e-001  2.6845203e-001  5.5931954e-001 -6.6372768e-002  4.2912497e-002  2.7751474e-001 -6.7639259e-001 -1.5492648e-001  2.0571449e-001  4.1947920e-001  6.4434182e-001  5.0614137e-001  4.8635881e-001  6.8611615e-001  7.3916137e-002  1.6998753e-001  9.9182717e-001 -6.6894727e-001 -3.1843985e-001  6.8202526e-001 -6.8690935e-002 -1.3716563e-001  3.5864634e-001  3.3914319e-001 -4.5739344e-001  6.9275369e-001 -5.3740250e-001 -2.0861507e-001  2.7920239e-001 -3.0112205e-001  6.0673835e-001  2.4388793e-001  5.5515739e-001  2.3478246e-001  3.5050698e-001 -7.3616533e-001
 -2.6447012e-001  1.6024392e-001  1.1942906e-001  7.6720015e-001  1.9165659e-001  4.7831527e-001 -1.2389947e-002 -3.9125489e-002 -3.1457976e-001 -2.6368533e-001  4.6636583e-002  1.5456167e-003 -9.9199149e-002  3.3512713e-001 -5.9205114e-001 -6.6739435e-002  4.7345470e-001  1.0862995e+000  5.5321541e-001  5.0073073e-001  2.4062921e-001 -3.4302636e-002  7.6439748e-001  2.1945354e-001  7.6463403e-001  1.5728482e-001  8.6949897e-001  8.6508993e-002 -3.2125371e-002 -2.1022420e-001 -1.1909644e-001  2.1896008e-001  4.0347278e-001 -8.2996179e-001  1.8707832e-001  6.4426658e-002 -7.4819580e-001  3.0132142e-001  7.5718287e-001  3.9159903e-001 -1.0406060e-001  4.0727789e-001 -1.9562969e-001  9.6705893e-001  6.2579021e-001 -3.5108061e-001  5.5566736e-001  7.6853583e-001  3.9923824e-001  2.8353714e-001 -1.9857863e-001 -4.1155325e-001  5.9438232e-001  2.7790770e-001 -6.7566815e-001  1.7029837e-002 -2.8231294e-001 -2.7359393e-001  1.1802462e-002  6.1530221e-001  7.7165766e-001 -2.1519159e-001  5.1409828e-001 -5.6257907e-001  2.4668201e-001  1.2576185e-001
  7.2546066e-001  3.9197618e-001 -1.4080681e+000 -1.4816265e-001  4.1485807e-001  4.7038432e-001 -1.6156058e-002  1.3128228e-001  1.9010241e-001 -3.1165509e-001 -1.6815594e-001 -7.9196904e-001 -3.8905629e-002 -7.1606983e-003 -6.5326444e-001 -3.1801993e-001 -1.8897622e-001  7.6339227e-001  2.4559364e-001  4.1658245e-001  5.4127911e-002 -1.3750959e-001  1.7081330e+000 -1.1461834e+000  3.5869243e-001 -6.3725045e-001  9.5851939e-001  5.7700953e-001  1.0502288e+000  2.3667445e-002 -2.6759549e-001  1.8067882e-001  6.8113732e-001 -2.8951813e-001  5.4572220e-002 -3.8873650e-002 -1.6369499e-001  1.1335992e+000  1.1870372e+000  1.3332358e+000 -6.0987554e-001  2.8840560e-001 -1.4050882e+000  9.8660422e-001 -4.2413517e-003  1.8670215e-001  2.9055363e-001  2.0262332e-001  5.4482765e-003 -2.8788522e-001 -5.1946265e-002 -8.5570712e-001 -4.4713257e-001 -3.7767905e-002 -7.1648462e-001  1.5741523e-001 -5.1982641e-001  1.2160583e-001 -3.6032673e-001 -2.5161611e-001 -2.8486705e-001  2.3977208e-001 -2.0425395e-001  2.7147242e-001  9.3794826e-001  8.8785491e-001
  1.2348141e+000  2.7056407e-001  1.1422171e+000  2.8851065e-002  2.5804072e-001  8.2092829e-001  4.3253401e-001 -2.9065019e-001 -6.0401454e-001 -2.2926417e-001 -5.4534695e-001  5.4832751e-001 -4.6188559e-001  2.8637143e-001 -7.8387058e-001 -6.2410454e-001  2.5572049e-001  2.2259650e-001  4.5060874e-001  3.6787735e-001 -2.2965569e-001 -5.0965714e-001 -2.1712995e-001 -3.0709463e-001  1.5650125e-002 -6.5177531e-001  7.2209845e-001  9.6287078e-002 -4.7164502e-001 -3.2338582e-001  5.8721935e-001  2.8193375e-002 -6.0765130e-001  1.6030419e-001 -3.2792992e-001  2.3639651e-001 -9.8554664e-001 -9.8435091e-001 -4.1029420e-001  3.7506224e-001  1.9728087e-002  7.5875215e-003  2.8280208e-001 -9.2467986e-001 -4.2586382e-001 -2.3312044e-001 -2.6900703e-001  3.8218068e-001  9.1601259e-002  4.3271164e-002 -6.0621547e-001 -8.0620100e-001  1.2595658e-001 -8.3282709e-002  5.4965936e-001  1.2590274e-002 -4.6966248e-001 -6.4299953e-002 -7.2810707e-001 -7.6217883e-001  6.9327882e-001  5.1983379e-002 -7.8859035e-001 -5.6558832e-001  1.9750159e-001 -6.2800499e-001
  4.7803520e-001  2.4736298e-003  1.8510878e-001 -3.2594895e-001 -9.4164783e-001  3.1494898e-001 -8.9542187e-001 -7.0167700e-001 -5.5273537e-001 -1.0722523e+000 -1.0822814e+000 -8.9219412e-001 -9.6433725e-001 -5.4994928e-001 -5.1664056e-001 -5.8428576e-001 -7.9103359e-001 -1.4629037e+000 -7.7367456e-001 -5.3144281e-001 -5.2974735e-001 -6.6860737e-001 -1.8283747e+000 -2.6442891e-001 -6.6912457e-001 -1.0173604e+000 -8.4157334e-001 -1.1089640e+000 -1.4863259e+000 -2.4373360e-001 -6.1760600e-001 -1.9914246e-001 -2.3699864e-001 -7.0479822e-001 -4.9094811e-001 -7.4771499e-001 -5.0439143e-001 -1.0179465e+000 -2.8058477e-001 -5.5333810e-001 -8.5936961e-001 -6.7832661e-001 -8.7576742e-001 -1.7251597e+000 -6.4582694e-001 -6.8304094e-001 -4.6801854e-001 -5.2908533e-001 -4.9145331e-001 -5.2291702e-001 -6.1780353e-001 -8.8658224e-001 -1.0177977e+000 -1.4116718e+000 -8.6763141e-001 -8.3422469e-001 -7.8547794e-001 -8.1399016e-001 -6.9102029e-001 -5.6301274e-001  6.4432703e-003 -3.3679721e-002 -7.6164368e-001 -1.3300774e+000 -1.0143886e+000 -3.1285735e-001
  2.4491586e-001 -9.8860204e-001  4.8735475e-001  3.6329882e-001 -6.0287272e-001 -4.8734592e-001 -2.7196981e-001 -1.4334337e-002 -9.0531766e-001 -7.3560420e-001 -1.3238894e-001 -1.4186017e+000 -5.1487225e-001 -5.0433002e-001 -8.3568255e-002 -1.7755976e-001 -6.8594202e-001 -9.5563349e-001 -7.8973863e-001 -2.3213284e-001  5.1744169e-001 -2.8275146e-002 -1.1962476e+000 -2.0379535e-002 -7.2673558e-001 -1.2449052e-001 -7.6909934e-001  1.2205776e-001 -5.7833562e-001  2.9486147e-001 -8.0572567e-001 -4.7949333e-001 -4.5999081e-001 -5.2202288e-001 -7.0185854e-001 -1.1870481e+000  2.8958420e-001 -4.8264764e-001  5.2409636e-001 -6.8023874e-001 -1.9296834e-001 -5.0568657e-001 -4.1785148e-001 -1.2001777e+000 -3.6750423e-001 -6.2535299e-001 -1.6341224e-001 -9.6435242e-001 -7.6166565e-001 -3.1744569e-001 -2.2024717e-001 -2.0708132e-001 -9.8531057e-001 -9.7109264e-001 -1.1440827e+000 -4.8221266e-001 -7.4157694e-001 -5.6708846e-001 -3.2093578e-001  1.3193844e-001 -9.4196906e-001 -3.4658640e-001  2.5068665e-001 -7.9759297e-001 -1.5022556e+000 -8.6651310e-001
  1.5665953e-001 -6.1108526e-001 -9.8908702e-002  9.6373481e-001 -7.5561181e-001  3.3454237e-001 -3.6331864e-001  1.1025708e-001 -2.4334577e-001 -5.2331606e-001  3.3354085e-001  4.5141298e-001 -2.8192768e-001 -2.4395280e-001  7.2075978e-001 -4.3973219e-003  3.8564585e-002  2.0047662e-001  4.2353398e-001  4.9990705e-001  6.7059437e-001  6.0791409e-001 -2.9784684e-001 -2.7676321e-001 -2.3711616e-001 -1.0424213e-001 -6.2932946e-001 -2.1740777e-001 -3.4670873e-001 -6.0451100e-002 -7.4069567e-001 -3.8482855e-001  4.3444255e-001  1.8028475e-001 -5.2789861e-001 -1.0020731e+000  4.1255370e-002 -4.2510237e-001 -1.4560931e-001 -6.8026189e-001 -2.7747363e-001 -2.9005693e-001  6.3933919e-001 -9.1059831e-003  3.4075217e-002 -5.3130833e-001 -2.0984437e-001 -5.8354174e-001 -2.2753773e-001 -1.0842788e-001 -1.0184700e-002  1.8098611e-001 -6.9938444e-001 -4.5512807e-001 -8.4193257e-001 -3.3611533e-001 -2.4133189e-001 -1.0492796e-002 -8.2472284e-002 -2.6371186e-001 -1.7250643e-002 -2.1076865e-001  4.7464572e-001 -5.7428290e-001 -7.4582009e-001  1.9191390e-001
  1.8563202e-001 -1.6776012e-003  4.8708645e-001  4.3915992e-001 -1.9883316e-001 -1.0253473e-001 -7.1253291e-001 -4.7525463e-001  2.3251172e-001  3.0441294e-002  4.4107765e-001  4.7410216e-001  2.3416170e-001 -2.5752148e-001  4.4069828e-001 -2.3756740e-002  1.6711162e-001  2.5475957e-001  4.4995827e-001  2.3639221e-001  2.7623226e-001  5.0301013e-001  6.7649427e-002 -1.9108133e-001 -7.2248592e-001  9.3657109e-001 -2.2563045e-001 -3.4999032e-002  4.1409812e-002  1.1403499e-001 -8.2100261e-001 -3.6395683e-001 -2.1513224e-001 -4.4745290e-001 -7.2397725e-001 -1.1243448e+000 -4.6499497e-001 -2.7967167e-001  2.0773988e-001 -9.1817545e-002  5.5115236e-001 -5.2323227e-001  2.9672484e-001 -5.0356852e-001  7.9518706e-001 -5.4167082e-001 -1.5859121e-001  1.0246250e-001  1.9579783e-001 -3.6427243e-001 -4.8581143e-002  9.1036756e-003 -2.6473928e-001 -9.0304007e-002 -3.8105409e-001 -3.4311068e-001 -6.7571520e-001 -3.7116327e-001 -3.4550611e-001 -3.1471904e-001  2.6917932e-001  1.0644780e-001  9.2000331e-001 -1.0046052e-001  7.1774691e-002  6.2735143e-001
  3.3972827e-001  2.5078260e-001  3.6923852e-001  1.5793554e-001  2.3623588e-001  1.6396692e+000  2.4438192e-002 -2.9251363e-001  1.3635222e-001  7.2706233e-002  4.2319368e-001  7.4985271e-001 -4.5871651e-002  6.4256802e-001  2.2171597e-002 -4.2675146e-001  6.3764126e-001  5.2606644e-001  1.4881975e+000  1.7171932e-001 -2.3726128e-001 -2.7018856e-001 -4.1223983e-001  2.0550111e-001  2.4303648e-001 -3.7534386e-001 -3.4501176e-002 -6.0670545e-001 -3.3225276e-001 -4.1233797e-002 -1.5919424e-001 -2.1804368e-001  2.3939562e-001 -9.1103317e-001 -1.6924525e-001 -7.2800236e-002 -7.1201594e-001 -1.8976526e-001 -4.5336498e-001  1.8894071e-001 -1.4467051e-001  1.1324876e-001  2.7662960e-001 -2.5348434e-001  2.1997068e-001  6.7591468e-001  2.9335390e-001  9.0846300e-001  4.9134738e-001  2.5379329e-002 -6.2328676e-001 -5.6562430e-001  2.7015436e-001 -4.4532896e-001 -4.2201658e-001 -2.6971864e-001 -1.1864933e-001  2.6812360e-001 -1.4633588e-001 -1.2639644e-001  9.9528409e-001  3.4156337e-001 -8.3167101e-001  3.0832810e-002 -3.3348157e-001 -2.8273082e-001
  4.5804708e-001  4.9846427e-002  1.2988089e+000  1.2028675e-001 -5.3706242e-002  2.6817090e-001  1.5365990e-001 -6.8540407e-001 -2.2594259e-001 -1.6153347e-001  4.1885292e-001  3.6089811e-003 -4.4511243e-001 -6.8731712e-002 -1.0052477e-001  1.2348237e-003  3.7850613e-001 -3.3012364e-001  7.0006077e-001 -5.2695960e-001  1.1553968e-001 -1.3955870e-001 -6.6896585e-001  5.7741587e-001  1.9987665e-001  5.4723176e-001 -3.9808937e-001 -8.8812070e-001 -8.7932217e-001  4.6914403e-002  1.6790215e-001 -2.1945535e-001 -1.1363670e-001  1.4905882e-001 -4.0867531e-001 -7.5704877e-001  8.6672502e-002  1.2542423e-001 -1.5379701e+000 -4.5428082e-001  4.4351466e-001  1.3398428e-001  1.3241977e+000 -9.7983769e-001  1.0032614e+000  7.9304442e-001 -5.9105326e-001  1.0704567e+000  5.8292967e-001  1.5294157e-001 -3.2124297e-001 -6.6128802e-001  3.7149280e-001 -5.6663844e-001 -1.2643732e-001 -2.7394124e-001 -3.3131843e-001 -3.1105009e-001 -5.4879048e-001  3.1207083e-001  4.3208637e-001 -5.9608771e-001  2.5043155e-001  2.6186719e-001  1.9802974e-001 -9.8189220e-001
  1.4087790e-001 -1.1634789e+000  1.1359292e+000  8.0940911e-001 -9.0481938e-001 -5.9664355e-001  4.4098927e-002 -8.9304431e-001 -3.4773552e-001 -7.6997556e-001 -1.7953640e-001 -1.0061326e+000 -4.0895485e-001 -2.9761743e-001 -1.6527273e-001 -4.7845245e-001 -7.1591599e-001 -3.8503539e-001 -3.1855451e-001 -6.1634620e-001 -6.2675878e-001 -3.2974232e-001 -1.1295971e+000 -5.7520459e-001 -3.1783146e-001 -2.4966967e-001 -5.3245166e-001 -1.1749024e-001 -1.7602814e-001 -6.6108827e-003 -1.0019683e+000 -1.0426444e+000 -6.9164299e-001 -4.8019932e-001 -1.2196787e+000 -9.4794091e-001 -1.1227603e-001 -5.7149344e-001  3.9430054e-002 -1.0162977e-001  9.3592009e-002  1.0261932e-001  7.1186820e-001 -5.8256759e-001 -2.9290736e-001  7.8346828e-001 -8.0662267e-001  2.4231326e-001  2.0337204e-002 -4.2449606e-001 -4.0055593e-001 -5.1825431e-001 -1.5897269e-001 -6.4788248e-001 -5.8157270e-001 -4.1743422e-001 -8.5065902e-001 -5.5158918e-001 -1.0361079e+000 -3.2088192e-001 -5.7902161e-001 -3.8032351e-001 -1.9838100e-001  7.5393164e-001 -3.7350161e-001 -4.5292973e-002
 -1.9433790e-001 -1.9192276e-001  2.0281060e-001  1.0872784e+000 -1.1667126e-001  2.1363980e-001  1.0656214e-001 -7.3769887e-001 -1.2587072e-001 -5.8050774e-001 -2.8400679e-001 -5.1024242e-001 -2.6034532e-001 -2.1395942e-001  4.9938255e-001 -4.0673044e-002 -8.8178463e-001 -9.0697442e-001 -6.5937771e-001 -7.2763986e-001  5.2044667e-001 -2.8589889e-001 -8.0783663e-001 -6.6181618e-001 -6.6358840e-001  3.6291875e-001 -6.7325370e-001  7.4808190e-002  1.8516180e-001 -2.9508482e-002 -5.7249645e-001 -1.0729923e+000 -1.1982806e+000 -6.2387586e-001 -7.8128824e-001 -1.1223938e+000  2.5572049e-001  7.3708127e-002  2.4558219e-001 -5.4701035e-001  2.8837046e-001 -2.8110257e-001 -2.5147153e-001 -5.5245838e-001  2.6809315e-001  4.1313273e-001 -5.3553009e-001 -3.5529846e-001 -4.8421954e-001 -1.3794713e-001 -1.7873207e-001  3.3993696e-001  2.2240290e-001 -2.5840662e-001 -2.5510129e-001 -5.5367149e-001 -4.6374235e-001  1.3011780e-001 -6.8358054e-001  1.6306992e-002  2.6037121e-001  1.9516327e-001  6.9090471e-001  1.0948329e+000 -5.9166365e-001 -4.4813945e-001
  5.0825132e-001  4.5423332e-001  4.7137999e-001  9.7654670e-001  2.9630901e-001 -3.0315706e-001 -7.0273976e-002  3.2652836e-001 -1.0183279e-001  3.4584905e-001  2.6161134e-001 -7.4097704e-001 -1.6713550e-001 -8.9028656e-002  6.4005062e-001  5.8319878e-001 -3.9084863e-002 -7.0708210e-001 -3.5941681e-001  9.2266520e-002  8.6499068e-001  4.0490447e-001  8.6470623e-001 -2.0017104e-001  3.8122316e-001 -6.4268584e-002 -3.5485555e-001 -2.0123276e-001  3.2283135e-001  8.4466205e-001 -1.9089455e-001 -1.1551220e-001  9.0859354e-001  1.7717672e-001 -7.6023637e-002 -2.5575328e-001  3.3453678e-001  8.5588500e-002 -2.8188526e-001  8.0187079e-003  1.9827321e-001  7.0600176e-001  6.8239663e-003  8.1471502e-001  3.8082179e-001  2.7220968e-001  6.3019547e-002 -4.3905957e-001 -1.5500735e-001  2.2425639e-001  6.7367601e-001  8.2424829e-001  3.4442505e-001  1.8437215e-001 -3.3891502e-001 -2.4011674e-001 -1.1805613e-001  2.8198473e-001  2.0821360e-001 -2.9046312e-001  1.6757939e-001  6.4822045e-002  5.1104909e-001 -3.8241794e-002  8.2908235e-001  7.5836473e-001
 -7.1218361e-001 -8.1834965e-001 -7.0956193e-001 -1.0723987e-001 -4.4397504e-001  3.6239631e-001 -7.6429789e-001 -8.1136847e-001  1.2075621e-001  5.5986792e-002  1.5809719e-001 -1.3192116e+000 -2.6797194e-001 -1.9462580e-001  3.1077666e-002 -2.0555741e-001 -2.7532539e-001 -7.8579669e-001 -3.8923243e-002  3.6717729e-001 -4.1399100e-001 -2.3143250e-001  7.9057941e-002 -2.5335219e-001 -2.6073634e-001 -1.0192189e-002 -2.4748223e-001 -5.3872285e-001 -7.4734300e-001 -3.5734775e-001  2.4146711e-001 -8.9507545e-002  2.9952180e-001  2.1462434e-001  6.6622694e-002  2.8135836e-001 -5.8150472e-001 -1.0348236e+000 -7.3654246e-001 -4.2388069e-001  8.6004025e-002  6.0972363e-002 -6.0122867e-001 -3.1687047e-001 -1.9966315e-001 -3.1437254e-001  1.1090372e-001 -6.7236904e-001 -7.6970000e-001 -2.3739050e-001  6.5388968e-001  1.1360961e+000  5.3552223e-002  6.0116590e-001 -1.9136584e-001 -5.4776513e-002 -1.5219562e-001 -1.2813590e-001 -3.4584303e-001 -9.4176963e-001  1.0933520e-001 -4.2295460e-001 -2.2782753e-002 -1.4816775e-001  1.0530502e-001 -8.8748981e-001
  7.6214707e-001 -2.2060899e-001  2.7248812e-001  2.3660555e-001 -2.7906231e-001 -6.3424800e-001 -2.5288418e-001  1.4141782e-001 -3.1035260e-001  1.0948915e-002 -6.2986969e-001 -3.3621761e-001 -2.0619031e-001 -6.6783340e-002 -5.1475845e-001 -2.6224844e-001 -2.3480722e-001 -4.8110230e-001 -8.2489369e-001 -4.1487653e-001  2.0657195e-001 -3.7916254e-001 -7.1710708e-001 -3.2764340e-001  2.3064681e-001 -2.5794949e-001 -2.7310171e-001 -1.3698721e-001 -2.6319620e-001  8.1567376e-001  2.4073525e-001 -3.7844482e-001  4.6640707e-001  3.3460371e-001 -3.3550563e-001  2.5742411e-001  1.0469515e+000  4.2450731e-001 -4.0733634e-001 -1.9958542e-001 -2.7266185e-001 -1.4872151e-001 -2.0905367e-001 -8.8730469e-001 -2.0238236e-001 -1.2298307e-001 -1.7223743e-001 -9.5291471e-001 -5.9257796e-001 -5.4039084e-001  1.6725442e-001  3.6470956e-001  2.9986324e-001 -4.1710593e-001 -1.0687256e-001 -3.6743927e-001 -2.9899775e-002  1.7963348e-001  9.1359372e-002  1.5801559e-001  6.5826025e-001  1.5614645e-002 -6.3504208e-001  7.0026091e-002 -2.8326602e-001  3.3615953e-002
 -7.1117946e-001 -2.9265222e-001  3.5805339e-002  7.7402854e-001 -4.4996772e-002  4.2099346e-001  3.4079416e-001 -5.4876893e-001 -2.0845890e-001  7.2034882e-002 -4.6841047e-001  2.8164996e-001 -1.5313708e-001  4.5231417e-001 -3.0998835e-001 -5.2173078e-001 -3.2152961e-001  4.0411068e-001  1.0533955e-001 -3.9082396e-001  2.6379034e-001 -2.2479529e-001 -5.2844314e-001  2.0635187e-001  2.9441563e-001 -4.2846804e-001  7.8615936e-002 -1.8335804e-001 -8.0962861e-001 -5.9763180e-001  6.1506520e-001 -3.7970257e-001 -7.3282133e-001 -5.1628545e-001 -1.9082560e-001  7.3530474e-001 -5.0791808e-001  3.0501078e-003 -3.0958972e-001 -2.2886504e-001 -4.5710396e-001  6.6135581e-003  1.5415700e-002  7.8649387e-002 -4.2188766e-001 -4.9177166e-001 -2.8314385e-001 -3.7003916e-001  2.0180528e-001  1.0924834e-001  1.7524067e-001  3.9717458e-001  6.3083278e-001 -4.7298952e-002  6.3805055e-001  1.4036237e-001  2.9312075e-001 -1.4967697e-001 -3.5877250e-001  5.8539115e-001  1.0749781e+000 -2.2535888e-001  5.1132553e-003 -5.1306977e-001 -7.6398773e-002 -7.9168221e-002
  4.3236366e-001  8.7025529e-001 -9.8221394e-001  4.2275516e-001  7.7100625e-002 -6.3929269e-003 -2.0333951e-001 -2.3395560e-001 -2.1192915e-002  3.3329945e-001 -8.9538818e-002  1.1913769e+000  4.5053597e-001  1.1017299e+000 -3.7329870e-001 -5.3312813e-001 -4.9028065e-001  1.1911133e-001  2.9121741e-001  1.1770119e-001  6.3218409e-001 -2.3003965e-001  4.4943394e-001 -3.0089640e-001  4.5858377e-001 -2.4674311e-001  1.7550624e-001  3.6215862e-001  7.4824304e-002 -3.8250979e-001  4.1180643e-002  3.8653494e-002 -6.2639860e-001 -5.5045882e-001  6.0877391e-001  2.1981412e-001 -2.5267654e-001  2.4940140e-001 -5.6026850e-002  5.3736146e-002 -5.3294292e-001  2.5096939e-001 -7.6404150e-001  6.9923053e-001 -2.6658387e-001 -1.9884833e-002  2.6433677e-001  6.1604817e-001  5.1142346e-001  2.0519175e-001 -3.8300952e-002 -1.1220414e-001  2.8890213e-001  4.7397442e-001  1.7358219e-001  1.6153347e-001  7.9336412e-001  4.7122069e-001 -1.7863396e-001  2.7576440e-001 -3.9597169e-001  2.4861674e-002  3.8949501e-001 -1.1427514e+000  1.0503340e-001  1.1499672e-001
 -1.8732496e-001  5.2749088e-001  5.2242605e-001  2.2841173e-002  3.2295626e-001 -5.6674254e-001  1.0713924e-001 -5.1966307e-001  3.6892483e-001  2.4391469e-001 -8.8357564e-001  1.5005056e+000  1.9710272e-001 -2.1153073e-002 -4.7754999e-001 -8.5207332e-001 -9.1508105e-002  2.4508609e-001 -4.8431359e-001 -4.6186147e-001  7.7663815e-001 -1.0358178e-001 -9.8608080e-001 -2.0623693e-001 -1.3030048e-001 -4.3199753e-001 -1.2270345e-001 -4.2172130e-001  8.0975257e-002 -2.6363278e-001 -2.4558618e-001 -4.6377236e-001 -1.0352066e+000 -6.7364366e-001  5.0861168e-002  1.3203173e-002 -2.2253365e-001  1.8612140e-001 -1.0155122e+000  2.1746322e-001  3.1268320e-001  2.3365202e-002  2.2689373e-002 -8.8446981e-001 -4.7481228e-002  8.6477734e-001 -5.9675609e-001  7.7094829e-002  3.5760856e-001 -5.7532578e-001 -4.5071937e-001 -2.3492169e-001  5.8803059e-001 -3.1312582e-001  7.1568864e-002  1.1094181e-001  4.5941068e-001 -2.7118619e-001  9.2918354e-002  5.6213885e-001  6.3695406e-001  5.9257625e-001 -7.7231880e-001  2.9879453e-001  4.4733047e-001  6.2096592e-001
 -2.1226806e-001  1.1809304e-001 -1.7430457e-002 -1.2741449e-001 -4.7985457e-001 -9.4392670e-002 -7.0100580e-001  4.2298769e-002 -4.8024604e-001 -3.8329870e-001 -7.4378183e-001  4.8978607e-002 -6.5639338e-001  3.0022318e-001 -4.1127610e-001 -2.2291491e-001  6.9816974e-001  2.4154261e-001 -4.8071910e-001 -2.9307686e-001 -2.3345920e-001 -6.9588267e-001 -8.5235304e-001 -3.9557205e-001 -1.1794052e-002 -4.0415303e-001 -4.8512941e-001 -1.1731116e+000 -4.8444624e-001  3.6302101e-001 -6.6919323e-001 -4.5450919e-001 -5.1715275e-001 -4.6317289e-001  1.1580153e-001 -8.0207222e-001 -2.5144608e-001  2.1403132e-001 -7.4340243e-001 -8.1770322e-001 -3.6498567e-001  1.3490174e-001  1.9165350e-001  6.8099113e-001 -3.9474993e-002 -5.7967985e-001 -5.1264165e-001  5.1570286e-002  1.4478224e-001  3.0024725e-001 -5.6031647e-001 -5.1669006e-001 -1.2532531e-002 -1.5008009e-001 -5.4375985e-001 -1.2906097e-001  8.1131790e-002 -4.4149814e-001 -2.1760068e-001 -4.8597790e-001  5.1900171e-002 -2.7889979e-001 -4.7936087e-001  5.8587093e-001 -6.4938243e-002 -8.5066081e-001
 -5.8044839e-001 -6.2069315e-002 -4.8885296e-001 -1.1486073e+000 -5.0583158e-001 -1.3429822e+000 -8.3224007e-002 -8.1430899e-001 -3.4866309e-001 -5.5638140e-001 -8.3406810e-001  4.5626423e-001  1.3623987e-001  1.0318240e-001 -3.0690373e-001 -3.7337366e-001 -4.5272460e-001  1.1667776e-001 -9.5026482e-002 -3.3936222e-001 -7.6801621e-001 -7.1914201e-001 -3.0488349e-001 -3.6290131e-001 -7.0637396e-001 -4.9712733e-002 -4.7906281e-001  1.5419283e-001  6.9985895e-001 -5.2597640e-001 -7.5235607e-001 -7.2969862e-001 -9.4076206e-001 -7.4560715e-001 -4.4632548e-001 -5.4756172e-002 -8.2774442e-001  7.7583822e-001  2.4485953e-001 -5.0850837e-001 -3.3673973e-001 -1.6381752e-001 -8.8882507e-001 -3.5274704e-001 -4.5567096e-001  4.1890087e-001 -1.1010078e-001 -3.2611553e-001  2.3297579e-001 -3.5707151e-001 -3.4209717e-001  8.1886722e-002 -2.4461338e-001  2.4120562e-001  2.9892678e-001 -2.5123059e-001 -4.8440326e-002 -3.6517313e-001 -5.2841724e-001 -1.5736464e-001 -1.0421018e+000 -3.3180029e-001 -6.0459973e-002 -4.9599609e-001  3.3364200e-001 -4.5683503e-001
  6.9497679e-001  5.4698912e-001  1.0072366e+000 -1.0300542e+000  2.1707209e-002 -9.7550781e-002  6.8935168e-001  2.0516040e-001 -2.0852089e-001 -1.3531780e-001  5.0459355e-002  1.4749477e+000  3.6740377e-001  4.1247959e-001  1.1153701e-001  4.1827820e-001  2.7601697e-001  1.7733884e-001  1.5376724e-002 -5.8743134e-002  2.1206403e-001  1.2994549e-001  2.1853987e-001  4.7993556e-001  2.6991848e-001  2.3422753e-001 -3.0822515e-001  4.2479659e-001  7.1833939e-001  2.6485945e-001 -4.5698374e-001  1.3991841e-002  2.3004337e-001 -4.3239347e-002 -1.0646385e-001 -3.2646993e-001 -4.4899771e-002  3.7325736e-001  2.6450739e-001  3.6310237e-001  4.2892071e-001  4.0355900e-001  9.8423358e-001  1.0078134e+000  1.6986635e-001  7.1456389e-001  2.8742307e-001  3.2216506e-001  1.6172443e-001  2.1740100e-001 -1.1861160e-001 -2.6256528e-001  3.8267587e-001  2.9802374e-001 -7.4554916e-002 -2.5389676e-001  1.2046204e-001 -5.3284461e-001  3.5668002e-001  4.3514394e-001  1.5385801e-001 -3.4402844e-001  6.0666544e-001  6.4658834e-001 -3.1173173e-001  2.0509136e-001
  6.5647492e-001  6.2946534e-004 -1.4293157e-001  7.6244983e-001 -4.1248079e-001  6.3825452e-002 -3.6642036e-001  5.7158892e-001  3.5597034e-001  8.5685000e-001  8.6538933e-001  2.5864717e-001  5.9940463e-002  3.1667590e-001  3.0013885e-001  7.7625467e-001  7.9959659e-001  1.7532770e-001  2.6252760e-001  3.7219024e-001  4.6273210e-001  2.9927172e-001  1.1980125e+000  5.5730288e-001  3.8374389e-001  8.6291920e-001 -1.5459953e-001 -2.5763384e-001  7.9529326e-003  4.9568468e-001  1.5945699e-002  3.3111433e-001  8.1663499e-001  2.3815738e-001  2.5153981e-001 -2.0477452e-001  4.0483424e-001  1.7776285e-001 -3.4499296e-002 -1.1171819e-001  5.2912040e-001  1.3716387e-001  5.2182909e-001  1.2589878e+000  6.9263727e-001 -8.1482184e-001  5.5949935e-001  2.5524260e-001 -2.7122502e-002 -2.4657000e-001 -9.1601249e-002 -1.2818658e-001 -2.3920850e-001 -2.0659972e-001  5.0324600e-001  2.9818510e-001  2.4568954e-001 -3.1295884e-001  7.6632478e-001 -3.6546045e-001 -2.9346337e-001 -7.0450212e-001  1.4376309e+000 -2.6532965e-001 -3.6094630e-001  1.1157202e+000
  1.8212691e+000  4.5463264e-001 -7.4288985e-002 -5.1829192e-001  7.4087586e-002  1.9274614e-001  5.3181532e-001  4.9480122e-001  1.5990530e-001  8.3527612e-001  4.9283594e-001 -1.0281181e-001 -7.1794140e-002  5.1302053e-001  3.7450159e-001  4.1092871e-001  5.9490230e-001  6.8992316e-001  7.1802326e-001  1.3206662e+000  7.1736180e-001  5.3429492e-001  1.3539254e+000 -3.5935558e-001  1.0654937e-001  4.8637380e-002 -9.3899866e-002  5.9010056e-002  4.9219907e-001 -4.1191738e-001  2.6874299e-001  5.2052320e-001  1.7924587e-001  1.4109346e-001  1.1718298e-001  3.6374778e-001 -5.0909859e-001  2.1588387e-001  7.4201140e-001  3.7222096e-001 -2.3054946e-001 -1.4552506e-001  2.7335646e-001  2.9866859e-001  2.0996322e-001 -1.2111087e-001  1.2494007e+000  6.0845476e-001  3.5061525e-001  5.8323150e-001  3.1129348e-001  2.8508174e-001 -3.0278223e-001 -3.2957662e-001 -1.3443634e+000 -2.9725939e-002 -3.1493158e-001  2.0016869e-001  4.8021017e-001  4.3983927e-001 -2.6798181e-001 -6.8732943e-002 -1.4246672e-001 -3.8024087e-001 -1.6505758e-001  5.8885745e-001
  5.2103582e-001  2.3288732e-001  1.1333360e+000 -4.8088371e-001  5.3263506e-001  5.3265892e-001 -9.1234789e-002  3.2468953e-001  5.7080448e-002  3.1699128e-001  5.2292425e-001 -9.4322425e-001 -3.0874098e-001 -9.9144907e-002  4.6458957e-003  1.4786346e-001  6.4843090e-001  1.5684551e+000  1.5340138e+000  1.4419964e+000  1.1878612e+000  1.4446175e+000  1.4576420e+000 -2.0805372e-001  3.3210237e-001  1.3506247e-001  4.7134875e-001  2.9917649e-001  6.5605084e-002 -3.6289300e-001  3.8985889e-001  3.1044336e-002  3.4584345e-001  6.5140918e-001 -1.1334799e-001 -6.3257494e-001  2.3953470e-001 -7.1836504e-002  4.2241052e-001  2.6172483e-001  1.2601917e-001  4.6158558e-002 -1.2396883e-001  1.2879583e+000  8.0643204e-001 -3.3686465e-001  1.2434585e+000  6.4250575e-001  1.2351288e-001  2.0922589e-001  2.6399010e-001  3.5138563e-001 -2.2892845e-001 -6.0837739e-001 -2.3425823e-001  3.4348490e-001 -2.8662575e-001  4.6585382e-001  1.8775832e-001  1.6270536e-001 -6.6979907e-001 -1.3788071e-001  2.0279167e-001 -9.2482914e-002  5.8479163e-001 -5.6140711e-002
 -3.1581890e-001 -1.0363492e+000  8.4776683e-001 -4.9672280e-001 -7.7787393e-001 -1.4313836e+000 -3.2080502e-001  1.6410141e-001 -5.2287826e-001 -4.8528463e-001 -9.2837727e-001 -9.1110745e-001 -5.7941905e-001 -8.5091391e-001 -6.6136592e-001 -5.8613661e-001  1.4025523e-001 -2.3633590e-001 -3.0980271e-001 -2.3631701e-001 -8.2095603e-002 -2.0397663e-001 -1.9997322e-001 -4.5790801e-001 -2.7345904e-001 -7.2706436e-001 -1.0239778e+000 -7.6246617e-001 -7.4085811e-001 -9.7498313e-001 -1.1416711e+000 -7.7278001e-001 -9.6805069e-001 -6.9112868e-001 -8.0274749e-001 -7.2418126e-001  5.1739805e-002 -5.0116355e-001 -4.8651006e-001 -1.1229590e+000 -1.1609074e+000 -7.5498766e-002 -1.1222216e+000  1.0187996e-001 -4.7493643e-001 -5.8177073e-001  5.2480822e-001 -4.1299984e-001 -5.9111668e-001 -1.0069137e-001 -3.2049521e-001 -5.0184682e-001 -6.2378220e-001 -9.4879632e-001 -7.7026957e-001 -6.3689706e-001 -9.0796574e-001 -8.1194479e-001  1.3500686e-001 -6.4351552e-001 -1.9305092e+000 -8.6199965e-001 -6.2824586e-001 -1.0419015e+000 -7.8988151e-001 -5.3724718e-001
 -1.3360986e-002 -6.4033674e-001  7.9006957e-001 -4.2834205e-001 -1.2012925e-001  3.7472499e-001  2.4898341e-001  7.4128312e-001  2.7347111e-001 -9.0276268e-002  5.5654219e-001 -8.7182362e-001  1.9625192e-001  8.4707816e-002  3.7551080e-001  7.3992023e-001  1.1873895e+000  7.6090417e-001  3.2501972e-001  9.0227060e-001  8.9921201e-001  9.9485732e-001  1.1886224e-001  1.5008361e-001 -1.9411708e-001  5.6296407e-002 -1.5868588e-001  3.4239801e-001  2.5916049e-001  9.4536902e-002  1.3989726e-001 -1.4059869e-001 -1.2192381e-001  5.5358428e-001 -1.7468645e-001 -6.2590935e-001  4.9326843e-001 -2.9379228e-001 -1.6956788e-001 -9.1950820e-001  1.0679937e-001 -3.2240301e-001 -7.4668854e-002  9.2831971e-001  1.0314223e-001 -4.3633704e-001  1.2248751e+000 -2.0624654e-001 -1.6637134e-001 -2.1694841e-003  1.8336765e-001  1.4303100e-001 -4.8777649e-001 -3.3446562e-001 -9.6113482e-001  3.6564145e-001 -5.4153776e-001 -5.1187912e-001  3.1206755e-001  4.3611668e-001 -1.6643316e-001 -6.5790705e-001  7.2539287e-001  1.5228091e+000  5.8354632e-002  4.7874329e-001
  7.9313065e-001  5.1565561e-001  8.0025343e-001  4.0214864e-001  8.5583397e-001 -2.0956928e-001  4.6704891e-001  2.6826597e-001  1.5602207e-001 -2.2987577e-001  5.1436933e-002 -7.0510461e-001 -8.3868881e-001 -4.6583113e-001 -3.9014099e-001  7.5858736e-001  7.7863293e-001  3.6679840e-001  7.9215390e-001  5.5897214e-001  9.3272771e-001  4.0569764e-001  7.3730466e-001 -1.0007459e-001  2.6495264e-001 -3.2751362e-001 -9.3046444e-001 -6.5449576e-001 -1.1008866e+000 -5.8123656e-001 -6.4028059e-001 -7.0000900e-001  1.7704322e-001  5.8014800e-001 -9.1204096e-001 -9.2733135e-001  1.3777000e-001 -7.1008974e-001 -7.3586887e-001 -1.6344485e+000 -4.3441293e-001 -7.0974595e-001 -1.4553513e-001  3.6767098e-001 -7.0075817e-004 -7.8387563e-001  2.8118656e-001 -6.9007455e-001 -2.0976466e-001  2.4479215e-001  4.0030911e-002 -3.1823774e-001 -3.0965313e-001 -6.1695717e-001 -1.6457221e+000  3.3125914e-002 -5.7975940e-001 -4.1518509e-002 -4.6462393e-002  4.8159026e-001 -2.2215101e-001  4.1814113e-001  2.2318352e-001 -1.2283366e-002 -4.2218713e-001  7.6564072e-001
 -3.7524734e-001 -3.4462334e-001  6.0518514e-001  1.0712429e+000  7.0806490e-001  7.3021379e-001  5.9047489e-001  7.7197519e-002  3.9283631e-001  1.3503833e-001  6.8907153e-001 -6.1186007e-001  2.1799164e-002 -2.2206226e-002  2.0399875e-001  6.6101149e-001  3.5400876e-001  7.0802835e-001  9.6292015e-001  6.9410889e-001  8.0457627e-001  6.4817859e-001  2.0640438e-001  1.2841115e-001  4.8840701e-002 -3.5769568e-002 -2.5282535e-001 -7.7310902e-002 -1.5887636e-001 -4.1159009e-001 -2.2849288e-001 -1.6544579e-001  5.0901116e-001  4.2747960e-001 -9.4855019e-001 -9.5909677e-001 -6.5300091e-002 -2.9140039e-001 -1.1717452e-001 -7.8182508e-001  1.5812351e-002 -5.5269010e-001 -1.1213734e+000 -4.4296944e-001 -1.6432690e-001 -2.2067747e-001  4.3507376e-001 -7.5076041e-001 -5.9595412e-001  1.5765200e-001  2.6683309e-001 -7.7008707e-002 -3.5225214e-001 -1.0395961e-001 -1.8515475e-001  2.2616024e-002 -5.0492237e-001 -1.9836320e-001 -6.0121209e-002  6.5818249e-001  7.6977685e-001  1.4530351e-001 -7.1121113e-002 -3.4862626e-001 -4.7173441e-001 -1.1031110e+000
  3.6473781e-001 -8.1148594e-001 -1.0816969e+000  2.3428851e-001 -1.0100295e+000 -6.1194927e-001 -2.5105954e-001 -1.8068405e-001 -6.6607570e-001 -8.0073194e-001  4.0196500e-002 -2.7720873e-001 -4.3730868e-001 -5.2504363e-001 -3.2510050e-001  5.1730116e-002  5.3891979e-001  7.2159224e-001 -3.8747638e-002 -4.4689234e-001 -4.2308955e-003  4.7000059e-001 -9.1586588e-002 -2.2970659e-001 -3.5482906e-001  3.1998065e-001 -9.2716649e-001 -5.7703994e-001 -1.0451180e+000 -1.3134681e-001 -1.6027476e+000 -1.0046867e+000 -5.0822845e-001 -3.5425108e-001 -1.5061970e+000 -1.8077943e+000  4.8432768e-003 -7.3288727e-001 -5.5383990e-001 -7.1910772e-001  2.3953531e-001 -9.1578735e-001 -6.2200007e-001 -7.9142087e-001  1.4600076e-001 -1.2127505e+000 -4.8054595e-001 -6.1026002e-001 -4.8686267e-001 -7.5190564e-001  6.2027848e-004 -8.1882382e-002 -2.6603750e-001 -1.0443467e+000 -1.3163847e+000 -3.9051593e-001 -1.2239987e+000 -2.7685885e-001 -2.1976914e-001 -8.3851216e-002  9.2796867e-001 -8.1401082e-001 -3.0980176e-001  7.9751646e-001 -9.8529297e-001  5.1420002e-001
 -4.5109924e-001 -2.5710492e-001 -5.2605893e-001  7.8802315e-001 -6.9331851e-001  7.7392038e-001 -5.3676134e-001  6.1250969e-001 -3.5535004e-001 -2.3646057e-001  5.2782147e-001  6.4737654e-001 -5.8803402e-002 -3.7223156e-002  1.1952457e-001  3.6156756e-001  5.0460609e-001  7.6218355e-001  8.9191441e-001  5.1468909e-001  2.8944319e-001  5.2944293e-001 -3.9718359e-001 -6.4555117e-001 -9.1187282e-002 -1.8146476e-001 -7.1850856e-001 -6.4639931e-001 -8.8535019e-001 -2.2803864e-001 -6.7084709e-001 -2.6315567e-001  2.5299606e-001 -8.1315205e-001 -9.5466784e-001 -1.4272547e+000 -5.0981378e-001 -5.8848253e-001 -4.6115070e-001 -4.2053745e-001  9.1897070e-002 -7.2858219e-001 -2.8850609e-001 -8.7803145e-002  1.6075210e-001 -6.8753096e-001 -3.1529815e-002 -6.2406632e-002 -7.2252229e-001 -7.5848250e-001  3.8662965e-001 -2.2215074e-002  9.6320264e-002 -7.7565020e-002 -3.5038692e-001 -5.9488638e-001 -1.0435860e+000 -5.5602721e-001 -4.5695018e-001 -1.2778361e+000  8.5528250e-001 -4.6222778e-001 -5.1319485e-001 -1.5376232e-001 -3.2146205e-001 -5.7681568e-001
  8.1942312e-001  6.4071211e-002 -3.3139408e-001 -2.5727840e-001 -2.6362779e-003  3.5855578e-001 -2.4721027e-002  8.1753568e-001  1.0705886e-001  1.8982580e-001  6.9362685e-001 -3.6502980e-001 -1.1773762e-001  2.5506777e-002  7.0342111e-001  8.1850419e-001  4.1477408e-001  6.1544239e-001  2.6092479e-001  5.9040481e-001  5.5089472e-001  5.4493219e-002  1.1025475e-001  1.0915595e-001 -1.8160407e-001 -2.2775918e-001  6.6525779e-002 -1.8708763e-001 -2.6155162e-001  6.5318137e-001 -3.5802709e-001 -1.2095491e-002  3.1410338e-001  4.8017472e-001 -4.6174600e-001 -6.0721077e-001  4.0172728e-001 -6.2955174e-001 -2.1476113e-002 -3.4261370e-001 -2.6869361e-001 -5.2587411e-001 -2.7482971e-001 -8.7928545e-001  8.8028248e-003 -3.6863916e-001 -2.8211478e-002 -6.1105552e-001 -6.1587346e-001 -3.7208094e-001  6.2518545e-002  2.0345826e-001  1.2706057e-001 -4.6956412e-001  2.3296935e-001 -4.4348074e-002 -4.9848423e-001 -2.1387850e-001  1.1109534e-001 -5.5695088e-001  4.7826288e-001  1.2350031e-001 -1.1784941e+000  7.0750658e-002 -2.7290260e-001  1.3621033e-001
  4.6428687e-001  5.1087652e-001 -9.9851278e-001  5.1012959e-001  7.7659649e-001  1.8574206e+000  3.6504420e-001  2.2545986e-001 -3.4724136e-002  4.1653800e-001  5.9218036e-001 -5.9812917e-001  1.2662133e-001  3.4525292e-001  5.6875992e-001  3.4439076e-001  2.4939449e-001  4.2324015e-001  1.8199762e-001  7.8672708e-001  8.2919517e-002  8.0231084e-001  1.8271027e+000  1.2238662e+000  5.0661827e-001  7.3329024e-001  5.4065326e-001 -7.7202996e-001 -9.6243647e-002  4.1988289e-001  7.6639560e-001  6.0309956e-001  8.8236135e-001  9.1002199e-001  5.4729020e-001  8.9544398e-001  3.3923760e-001  5.4487257e-001 -1.3361802e-001  4.8338453e-001 -1.4027787e-001  6.5007938e-001  6.7465017e-001  9.9874123e-001  2.1653803e-001  1.3444739e+000  1.3253530e+000  7.2336713e-001  9.5549534e-001  3.5084642e-001  3.7671796e-001  3.2659422e-001  7.0871594e-002  4.9208643e-001 -4.1531225e-002  7.8420075e-001  7.3702345e-001  2.0947780e-001  3.2336047e-001  8.5869726e-002  1.5541431e+000  6.4250599e-001  4.1709989e-001 -7.6167955e-001  3.8836202e-001  4.6494523e-001
  2.5413176e-001 -3.1201210e-001  1.4336550e-001  6.2922526e-001  2.1114362e-001  1.8626783e-001  1.0559789e-001 -1.6344043e-001  1.8993598e-002  6.7701984e-002  3.3383957e-001 -6.6603303e-001 -5.3686661e-001 -4.6562654e-001 -1.0566098e-001  1.6110350e-001 -2.7589928e-001  3.2904487e-001 -1.5038203e-001 -1.1220541e-002  2.7555565e-001  4.0310869e-001  1.1304336e+000  1.0639259e+000  2.5119662e-001  9.4604697e-001  8.0901160e-001  4.2380401e-001  9.7197735e-001  3.1654791e-001  2.5832095e-001  3.9163365e-001  5.3424425e-002  8.7601606e-001  2.8199232e-001  3.2859712e-001  3.7923535e-001  1.1560115e+000  6.1513967e-001  6.0427368e-001  7.8496092e-001  3.8808476e-001  1.4506043e+000  1.8376368e-001  6.2250186e-001  3.8548232e-001  2.7764069e-001  3.5857516e-001  9.2607713e-001  9.6754667e-002 -7.4356814e-002 -2.3163637e-001 -4.3919739e-001  4.2911395e-003 -2.8947383e-002  4.9024744e-001  1.9623601e-001  2.6922628e-001  3.0743633e-001  1.9659729e-001 -2.1038135e-001 -8.9717437e-002  1.3017123e+000  1.9515795e-001 -1.2843572e-001 -1.1138878e-001
  6.5620341e-001 -3.8386434e-001 -5.1290679e-001  4.9107271e-002  3.5526997e-001  1.5737183e+000  4.1340080e-001  1.6336295e-001 -2.0257527e-001  6.1665679e-001  9.4347755e-001  1.1579277e+000  6.4942661e-001  3.7973139e-001  4.3405753e-001  6.6639946e-001  1.8536399e-001  4.5888378e-001  3.5721264e-001  8.7763071e-001  2.6902728e-002  5.7770092e-001  1.9918277e+000  2.4961388e-001  8.8154788e-001  9.3398155e-002  8.2793166e-001  1.0848130e+000  1.4934244e+000  4.7296145e-001  9.1194758e-001  8.4252334e-001  1.1907328e+000  8.3914288e-001  5.0445476e-001  1.3315939e+000  8.4147911e-001  6.8384148e-001  4.8774418e-001  1.1570743e+000 -1.4336814e-001  9.7984830e-001  1.3228342e-002  4.5955110e-001 -1.4941603e-001  5.3858469e-001  1.0130166e+000  7.9305528e-001  8.1441558e-001  7.3867853e-001  7.8569094e-001  1.1349277e-001  1.6998351e-001  4.6694031e-001  4.6871951e-001  2.7709027e-001  1.0510136e+000  5.4942574e-001  5.6649479e-001  5.9469298e-001  9.4285082e-001  2.7793635e-001  8.7330882e-001 -2.3234236e-001  5.2799833e-001  1.0884622e+000
  2.1058301e-001 -7.3965545e-002  7.1331116e-001 -2.0050150e-001 -2.8086766e-001  5.6505100e-001 -5.9258605e-002  1.0754232e-001 -3.2473026e-001  2.3991632e-001 -1.1986672e-001  3.0440968e-001  2.9956639e-001  2.1177691e-001 -3.9464363e-002  4.3801497e-001  6.2170226e-003  4.6156085e-001  4.7982351e-002 -2.4525024e-001  5.1426723e-002  3.6002009e-001 -4.8757594e-001 -3.7299196e-001 -3.2791083e-001 -1.7793490e-001  2.6374296e-001  2.0331552e-001  1.0651432e+000 -8.2081421e-002 -6.2562487e-001 -3.1893289e-001  2.8408197e-001  4.0997019e-001 -9.9866937e-002 -2.6709414e-001  3.7482485e-001  1.3893999e+000  5.7703685e-001  6.2112780e-002 -8.1182626e-002 -6.4223398e-002 -1.4291688e+000 -4.0425625e-001 -1.3574238e-001  4.6722767e-001 -3.7092295e-001  7.4328115e-001  3.9778896e-001 -1.7913437e-001 -2.6828385e-001 -5.1776149e-002  3.3032520e-001  1.0238370e-001  1.8751967e+000 -1.3788291e-002  4.4108302e-001  3.1518210e-001 -9.4355881e-002  1.0204357e+000 -2.8549512e-001 -4.6169615e-001 -5.9631822e-001  1.1292216e-001 -3.9211423e-001  3.8754495e-001
  3.3897411e-002 -6.2729047e-002  2.7136008e-001  3.3879781e-002 -7.3686058e-002 -6.7308666e-001  8.7420194e-002  4.1093460e-001  2.5948383e-001 -1.9041196e-001 -3.4639408e-001  8.8568592e-001  9.1841847e-001  8.9897359e-002  4.9960134e-001  3.5427118e-001 -5.9465205e-001 -1.8606330e-001  1.9726200e-001 -5.3874717e-001 -1.6577360e-002 -7.2771099e-001 -9.0146902e-001 -7.5072663e-001 -6.6535028e-001 -5.6743739e-001  7.9494847e-001  1.5294611e+000  1.6437731e+000  1.4454240e-001 -4.1883388e-001 -8.3099372e-001  5.2455542e-002  8.3477629e-002 -6.3688754e-001 -2.2267974e-002  1.0821251e-001  1.0085300e+000  1.1632779e+000  9.2122852e-001 -4.2557755e-001 -5.6455069e-001 -8.6869621e-001 -4.9520270e-001 -5.0300997e-001 -1.5786581e-002 -6.1255448e-001  1.2083135e+000  5.1578625e-001 -2.7261823e-001  4.7882768e-001  4.8982637e-001  1.2547962e+000  8.4476518e-001  1.0463918e+000  1.7795787e-001  2.3458490e-002  1.1371273e-001  3.0036866e-001  8.0564137e-001  1.0990662e-002  4.6859050e-001 -4.5322937e-002  7.8483196e-002  3.3481476e-001 -1.2340679e+000
 -1.4581661e+000  2.4439897e-001 -3.2202855e-001 -9.8725185e-001  4.7105084e-002  1.3320814e-001  2.5456394e-001  7.1857663e-001  3.0776273e-001  4.0153908e-001 -5.3316178e-001  7.4985715e-001  4.6715242e-001  1.5100352e-001  6.5991827e-001  2.0288214e-001 -3.4483085e-001 -8.6723836e-001 -4.5157567e-001 -8.5793113e-001 -6.2008238e-001 -6.7333509e-001 -1.0370945e+000 -4.2418214e-001 -5.4889689e-001 -5.4969353e-001 -3.3434985e-003  7.7332266e-001  9.5289347e-001  6.1526630e-001 -4.8951120e-001  2.6878976e-001 -3.0054057e-001 -4.6671410e-001  2.5303838e-002  1.5383465e-001  8.0545218e-001  8.0831685e-001  8.4706622e-001 -1.9018896e-001 -6.8361333e-002 -3.3325367e-001 -1.8046082e+000 -5.9806033e-001 -5.4949897e-001  4.6728925e-001 -9.4730803e-001 -3.1820227e-001  4.7101831e-001  1.9511042e-001  3.8740938e-001  6.0681287e-001  1.3416060e+000  9.1371525e-001  1.7755015e+000  4.2878632e-001  7.3153291e-001  1.4666504e-001  7.5375472e-001 -2.6044837e-002 -6.9016554e-001  2.0846875e-001 -6.5022578e-001  4.1151150e-001  1.1585975e-001 -5.1492724e-001
 -5.3820476e-001  4.5919561e-001 -1.3297584e+000 -9.1009246e-002  6.9572729e-001  8.3108569e-001  4.6440053e-001  3.8929884e-001  2.1382688e-002  9.6931984e-001  4.3860437e-001  1.1280604e+000  9.3368438e-001  1.2920217e+000  4.1033496e-001  1.0485247e-001 -5.2305627e-001  7.4617743e-001  4.3702264e-001 -2.4425060e-001  6.7953448e-001  5.1234039e-001  5.4103727e-001  6.6275539e-001  3.7913090e-001  5.9466989e-001  1.0649171e+000  8.4731842e-001  9.5096285e-001  6.3030029e-001  8.8183815e-001  1.4558370e+000  9.0371839e-001  5.0410237e-001  7.5720885e-001  8.0098538e-001  6.7104485e-001  9.0848866e-001  9.9778860e-001  1.4006752e+000  4.0850749e-001  5.2699945e-001  8.3830402e-001  5.5620357e-001  8.4290692e-001  1.0872918e+000 -1.2930570e-001  3.7565576e-001  2.7415376e-001  8.7624541e-001  7.3856949e-001  4.8924711e-001  1.1827816e+000  1.0175771e+000  9.8124742e-001  7.8979411e-001  1.1178809e+000  8.7105531e-001  4.5730568e-001  3.9794866e-001  1.3870358e+000  9.9060344e-002  8.0976265e-001 -4.5084572e-001  7.1227324e-001 -8.8622505e-003
 -1.2315126e+000  7.0030145e-001 -5.1293092e-001 -1.3628283e+000 -6.9472492e-002 -6.2891180e-001 -4.6399796e-001 -5.6446504e-002  2.5813703e-001  4.3214134e-001 -5.3419266e-001  1.3702451e-001  3.4673997e-001  1.6769657e-002 -2.7894415e-001 -2.0545076e-001 -8.5887681e-001 -1.2214057e+000 -1.2119013e+000 -4.7601588e-001 -5.0089159e-001 -3.6249215e-001 -2.2731830e-001  1.1349591e+000  2.9881610e-001  7.0958628e-001  1.7739351e-001 -3.3594807e-002  3.9546900e-001 -1.0218669e-001  1.0792926e+000  7.1466840e-001  5.1197607e-001 -1.1241842e-001  1.0886960e+000  8.2966297e-001 -5.0608489e-001  3.9477649e-001  6.5334956e-001  3.7696070e-001  2.8969185e-001  1.9375433e-001  3.2986219e-001 -3.0391690e-001 -3.4982055e-001 -4.5852452e-001 -2.4917690e-001 -1.8296534e+000 -1.4019359e+000  5.6616757e-001  2.1188722e-001  2.3393976e-001 -2.4626589e-001  6.6815588e-001  6.3789588e-001  5.2653867e-002  1.2810131e+000  3.0666928e-001  7.1301951e-001  4.6515052e-002 -2.6571804e-001  8.7493900e-002 -4.7387369e-001  1.5658578e-001  1.8131438e-001 -6.0502682e-002
 -2.1166035e+000 -6.4024422e-001  4.8619151e-001 -1.8127698e+000 -3.5831254e-001 -9.8631699e-001  4.5901321e-001 -5.8642117e-001 -4.5000632e-001 -3.6750682e-001 -9.9127815e-001  2.7907128e-002 -1.6120541e-001 -4.1363097e-001  1.8020096e-001 -3.2154192e-001 -5.0415949e-001 -8.4061333e-001 -1.2233783e+000 -1.2672366e+000 -5.9570099e-001 -9.8069506e-002  3.1399809e-001  4.2413333e-001 -3.9767475e-001  6.0865743e-001 -4.3535369e-001 -7.7581126e-001 -3.6454180e-001 -3.9642238e-001 -1.2377985e-001 -2.6708664e-001 -2.3739154e-001 -1.7094989e-001  2.5399959e-001  1.7319039e-001  4.8979831e-001  5.7787245e-001 -1.6907584e-001 -4.9571592e-001  1.4775041e-001 -6.6928257e-001  2.9388876e-001 -3.1685233e-001 -4.7614290e-001 -1.6084677e-001 -9.6187538e-001 -1.3927990e+000 -1.2854479e+000 -6.8988545e-001 -3.7040230e-001 -4.1528433e-001 -5.3924241e-001  1.0809837e-001  2.1514420e-002 -8.2335594e-001  4.2483855e-001 -7.8106789e-001  9.0858287e-002  3.0499202e-001 -1.4360919e+000  5.2187495e-001 -7.6760730e-001 -1.5891788e-001  4.6124518e-001 -5.3672769e-001
 -2.3265500e+000 -3.4328220e-001  2.5604482e-002 -1.7224131e+000 -2.3071435e-001 -9.4251542e-001 -1.4787450e-001  5.5761230e-001  5.2579444e-001  2.2698976e-001 -2.6782676e-001  1.6154724e-001  5.4139697e-001  1.1358710e-001  6.2471612e-001  1.5948683e-001  2.0220348e-001  7.3976112e-001 -4.4362498e-001 -4.2001630e-001 -6.8923177e-001  8.5632688e-002 -6.7918584e-001 -1.0330899e+000 -5.2243798e-001 -1.5047252e-001 -9.2660763e-001 -4.8592885e-001 -7.0888937e-001  3.8372364e-001 -3.6129026e-001 -2.6816968e-001 -5.6565443e-001 -2.3676355e-001 -5.2127191e-002 -3.5315006e-001  1.2875897e+000 -3.8430814e-001 -8.1642285e-001 -1.1088482e+000 -8.2246598e-001 -6.2372188e-001 -4.3477630e-001 -1.1540222e+000 -8.3060164e-001 -5.7867451e-001 -5.3501572e-001 -1.0735313e+000 -4.3371991e-001 -1.1425787e+000  1.2559458e-001  6.0801620e-001 -9.5154958e-002 -2.1335248e-001 -3.5304134e-001  2.9102376e-001  1.5677904e-001  2.2442989e-001  5.3741037e-001  8.2788571e-003 -1.3031519e-001  6.1619607e-001 -1.6479594e+000 -1.0676621e+000 -4.6222113e-001  4.4046867e-002
  6.6185868e-002 -5.5116534e-001 -3.4461299e-001 -7.2579869e-001 -3.8543224e-001 -1.4256858e-001 -6.0756715e-001 -2.7395719e-001 -3.2812193e-001 -2.6973031e-001 -8.5341143e-002 -2.3453458e-001  1.6251379e-001  1.4791159e-001  6.1784900e-001  7.9272434e-001 -3.3088561e-001  5.1051108e-001  2.5592001e-001  1.6046220e-001 -2.0133836e-001 -3.5213218e-001  3.3575653e-003 -1.0162547e+000  7.1149119e-002 -2.1440622e-001 -1.0522131e+000 -1.4171096e+000 -8.7007688e-001  7.9077208e-001 -6.3068059e-001 -2.1180326e-001 -2.0708504e-001 -3.2125356e-001 -1.9407751e-001 -8.8763476e-001  1.3191796e-001 -4.8827014e-001 -8.1852405e-001 -3.1443524e-001 -3.5720625e-001 -3.3383903e-001 -1.7006593e+000  7.9642916e-002 -1.4033056e-001  3.5172452e-002 -6.1564209e-001 -3.6791061e-001 -9.1289664e-002 -5.4432899e-001  4.7226988e-001  5.4125330e-001  1.6240566e-001  6.9901981e-002 -2.5146389e-001 -5.6068270e-001 -1.3412110e-001 -1.9215492e-001 -2.4133162e-001  2.4758792e-001  2.0791458e-001  1.5967649e-001 -3.2019161e-001 -1.2182441e-002 -5.3168616e-001  1.6408239e+000
 -1.8837199e-001 -6.6217284e-001 -3.7076192e-001  3.6084109e-001 -1.8448714e-001  3.6388039e-001 -7.8192834e-001 -6.0512204e-001  2.7736646e-002  2.1738903e-001  2.2710616e-001  4.1519970e-001 -3.0125328e-001 -2.3615479e-001 -3.0158368e-001 -3.1175287e-001 -9.1369447e-002  5.5187215e-001  2.1437709e-001  1.0932388e-001 -8.6920317e-001 -1.9189164e-001  1.0656715e-001 -7.4623738e-001  1.5252737e-001 -4.3907682e-001 -6.1198575e-001 -8.6865430e-001 -4.4472045e-001 -2.8774407e-001  9.7752376e-002  2.7575600e-001  5.1523786e-002  4.5540520e-001 -2.7627488e-001 -1.7435991e-001 -8.2869063e-001 -5.3589354e-001 -1.8627719e-001  1.5985058e-002 -6.6159171e-001 -5.2869865e-001 -1.4458556e+000 -4.7803980e-001 -6.6166820e-001 -9.0806062e-001 -3.1902968e-001  6.7889649e-001 -2.5518365e-001 -3.9430701e-001 -3.3822869e-001 -2.0740541e-001 -5.3493147e-002 -3.0537426e-001  9.4645792e-001  3.1337457e-002 -1.1703190e-001 -1.6335095e-001 -8.4895216e-001 -4.9701180e-001  5.2054738e-001 -2.8512770e-001  3.5314757e-001  1.1911342e-001 -1.6440088e-001  8.5624509e-001
  7.0864914e-001 -3.3941118e-001  1.4247372e+000  7.0409800e-001 -3.8660016e-001  2.4903049e-001 -7.2044755e-001 -5.9689379e-001 -2.6534411e-001 -1.3168257e-001  7.0928166e-001 -7.5982993e-002 -5.2484780e-001 -2.1772676e-001 -5.7694772e-001 -5.2694321e-001  1.4623208e-001  9.0924537e-001  1.1798790e+000 -7.7212090e-001  2.1604636e-001 -6.1904699e-001 -2.9931232e-001 -3.6980748e-001  4.1091732e-001 -3.7962016e-001 -6.0687422e-001 -5.1786508e-001 -1.0147021e+000 -7.6098646e-001 -1.7792369e-001 -2.6904317e-001  3.3265830e-001  9.2866157e-001 -1.0486221e-001 -3.2340378e-001  6.8873206e-001 -2.4785043e-001 -9.5883095e-003 -7.2628634e-001 -1.0598489e-001  1.9502541e-001  3.7002632e-001  7.6366668e-001 -3.3637072e-001 -7.3323554e-001 -5.8030772e-001  6.6579281e-001 -2.4276517e-001 -5.2640636e-001 -1.0843066e+000 -6.4855005e-001  1.0280106e-001 -1.6613316e-001  5.0196405e-002  1.5058315e-001 -1.6043754e-001 -5.0134410e-002 -4.7955554e-001 -5.0497281e-001 -1.5148976e-001 -5.3480485e-001  7.3319911e-001 -5.5782564e-001  3.7374258e-001  5.8022180e-001
  2.0815772e+000  8.5840925e-001  4.4990048e-001 -1.4601008e-001  4.6230931e-001 -1.1054643e-002  2.5031303e-001  1.6654412e-002  4.8070580e-002 -4.3234451e-002  3.0416414e-001  5.0963429e-001 -1.0407872e-001 -1.2341227e-001 -6.8336882e-001 -1.6266623e-001  3.5598934e-001 -4.6523579e-002  1.1526212e+000  4.4384363e-001  1.0024976e+000 -4.3021217e-003 -4.8357723e-002 -3.1080628e-001  5.3931073e-001 -8.8395637e-001 -9.6703927e-002 -1.3705768e-001 -2.8553729e-001 -5.6210604e-001 -1.0022135e-002 -5.5117211e-001  3.6279657e-001  4.4703475e-002 -7.1395130e-002  5.6513448e-001 -7.1723497e-001 -6.7833614e-001 -4.7723050e-001  2.0029612e-002 -4.8480797e-001  5.2925979e-001  5.9968492e-001 -2.5362007e-001 -8.5420167e-001  1.2500218e+000  1.2687193e-001  4.8896163e-001 -1.5054098e-002  3.5029074e-002 -7.1113658e-001 -1.1023521e+000 -8.0195472e-001 -3.7504217e-001 -6.9282408e-001 -2.2151580e-001 -1.1218685e-001  8.4016817e-002 -2.9000656e-001 -3.6747519e-001 -1.6021818e+000 -4.3919425e-001 -6.9058310e-001 -1.3577239e+000  3.5480846e-001  1.4132352e-001
  4.7723079e-001  4.8513131e-001 -7.0302198e-002 -4.3995424e-002  7.5632950e-001 -7.4125057e-001  1.0701518e+000  3.2616077e-002  1.3017039e-002  3.4669782e-001 -4.6476206e-001  1.5704633e-001 -8.3196435e-002  9.0402480e-002 -4.9206204e-001 -4.9249649e-001  2.1580956e-001 -1.5091712e+000 -8.3282185e-001 -3.5501404e-002 -2.5772427e-001 -9.8759548e-001 -1.5780668e+000  4.1866848e-002 -1.2534840e-001  1.3865629e-001 -4.9783218e-001 -4.6883361e-001  1.3288502e-002 -3.9575434e-001  2.0161148e-001  3.3752875e-001  1.2364437e-002 -2.0739758e-001  1.4627781e-001  4.2404322e-003 -5.5154653e-001  2.5464452e-001 -3.5111042e-001 -1.0707204e+000  5.4582458e-001  1.6693910e-002  1.0234256e+000 -6.0423226e-001 -6.3322032e-001  8.8440561e-001  2.5718663e-002 -8.3986338e-001 -4.9200859e-001 -1.9122140e-001 -7.8399308e-002 -6.2940351e-001 -7.1440161e-002 -1.6815283e-001 -1.5438687e-001 -4.4313574e-001  3.3081955e-001 -1.7257922e-001 -1.3683622e-001  5.3500068e-001 -9.4338865e-001 -1.5238771e-001 -3.8936020e-001 -6.6065476e-001  2.4943064e-001  5.9257231e-001
 -1.9651183e-001  8.9793694e-004  7.8673927e-001 -5.2603176e-001  4.9297597e-001 -5.0205792e-001  8.6655818e-001 -2.0241997e-001  4.2206653e-001  3.8635931e-001 -2.3267574e-001  4.3579603e-001 -7.0048676e-002  3.1857951e-001 -9.5018877e-001 -4.3042568e-001  1.6085300e-002  8.3183988e-002  3.8111593e-001  6.7561520e-001 -1.6670055e-001  1.8631043e-001  3.8038160e-001 -8.1994681e-001  2.8318567e-001 -4.3008578e-001 -2.9997244e-001  1.0308667e-002  4.5361024e-002  2.7076636e-001  5.2150221e-001 -1.8263362e-001  7.0287001e-001  6.9308200e-001  1.2123665e-001  5.3358273e-002 -2.1687626e-001  1.6095683e-001 -2.1991996e-001 -2.7537091e-002 -2.4616624e-001 -1.1607089e-001 -1.0778291e+000  1.1760348e-001 -5.4718867e-001 -1.8609366e-001  6.7799540e-001  7.8544462e-002 -1.7788920e-002  6.9698066e-003 -6.6971633e-002 -6.3709940e-001 -1.2025188e-001 -2.0095796e-001 -1.3611194e-001  9.3694609e-002  1.6237332e-001 -3.4404504e-002  1.6667070e-001  4.1514256e-001  9.5181749e-001 -1.6395528e-001 -7.9167995e-001  1.8573620e-001 -1.4180069e-002 -9.4365246e-001
 -1.2335173e-001 -5.5015937e-001 -2.9819752e-001 -1.1511046e-001  1.4717771e-001 -1.2814036e+000  6.5918516e-002 -5.0489222e-001  1.2215929e-001 -2.3608027e-001  9.2497993e-002 -6.1232142e-001 -6.6844629e-001 -8.1379557e-001 -7.8425139e-001 -5.9478844e-001  5.7398374e-001  1.9325099e-002 -4.9645711e-003 -6.1978842e-001 -1.7093950e-001  9.8193230e-002  8.2091766e-001  1.3532008e-002  1.5662150e-001  2.6132483e-002  3.1319124e-001 -4.7548461e-001 -7.7999733e-001  1.9211167e-001  2.2423479e-001  3.0592704e-001  7.8368481e-002  9.3102624e-002 -2.1429701e-001 -2.7601876e-001 -3.0797522e-001 -5.7822953e-001 -1.0461721e+000 -3.7010230e-002  3.6735211e-001 -3.1867291e-002 -6.3456529e-001  3.0474101e-001  2.0786209e-001 -1.0502217e+000 -2.4603989e-001 -6.7371720e-001 -1.0129821e-001  8.8776356e-002 -1.2703956e-001 -6.8487759e-001 -9.2117101e-001  9.0877392e-002 -1.0254115e+000  1.0754802e-002 -7.3989761e-002  3.3306791e-001  3.4391181e-001  4.2978679e-001 -1.7119659e+000 -2.8125252e-001  9.1366708e-001 -1.2858012e-001 -6.6740974e-001  5.7605229e-001
 -3.0398904e-001  5.7424444e-001  7.6099129e-001  2.5231087e-001  4.5370306e-001 -4.9627134e-001  3.3392472e-001  6.2625677e-001  7.7634614e-001  3.6817838e-001 -4.1459231e-001 -3.7368044e-001  4.5307583e-002 -1.9055544e-002 -1.7889844e-001  2.2483474e-001  1.7559808e-001  3.4253779e-002 -1.2829405e-001 -2.3009385e-001  2.8575835e-001  3.0557474e-001  1.4639428e-001  9.0151566e-001 -2.7209046e-001  4.6352762e-001 -2.4025501e-001 -9.9339857e-001 -1.2751772e+000  1.0913230e+000 -3.2566286e-001 -1.7628009e-001 -2.3038354e-001 -6.2679203e-001  2.5222955e-001 -3.6170151e-001  4.8675147e-001 -1.1221062e+000 -1.9113068e+000 -3.2202395e-001  4.6800422e-001 -8.4361938e-002  4.5419334e-001  1.1091137e+000  8.6166599e-001 -5.6780945e-001  3.1051136e-001 -5.2599160e-003 -2.3440344e-001  5.7535906e-001  5.6158950e-001  2.8480157e-001 -7.1396914e-001 -2.7874380e-001 -7.6447888e-001  3.6553826e-001  1.0675935e-001  2.3747031e-001  9.7516481e-001  4.0043737e-001 -1.3659110e+000  5.5431115e-001  1.2843201e+000  2.6279338e-001  4.4826732e-001 -2.8579345e-001
 -5.6742476e-002 -1.6977409e-001  1.1506252e+000 -9.9677504e-001 -6.9718064e-002  1.1345203e-001 -1.9939570e-001  2.4145000e-001 -9.2328401e-003  1.8290815e-001  6.3444540e-002  6.7750227e-002  2.6338560e-002  3.9843621e-001 -1.0765275e-001  3.6818871e-001 -2.6383551e-001  1.9980425e-002  6.2032481e-001 -2.5985700e-002  5.6315973e-001 -2.5717291e-001 -5.5913609e-001 -1.0453237e+000 -1.6775769e-001 -1.3793986e-002 -6.6108146e-001  1.0574520e-001 -9.3554405e-001 -6.8031964e-001 -1.2468028e-001 -4.0835948e-001 -4.0095399e-001  1.8050943e-001 -5.2981914e-001 -4.6905794e-001  9.2888661e-001 -6.2304311e-001 -4.8355864e-001  1.0800549e-001 -5.3577650e-001 -2.1296485e-001 -4.7696968e-001 -3.1029855e-001 -1.1541592e-001 -1.0956269e+000 -9.1394090e-001 -8.8517608e-001  6.6319490e-002  7.9427245e-002  4.8209865e-001  1.9046193e-001  5.1530296e-001 -5.2641486e-001 -2.4409880e-001  6.3089411e-002 -3.3483608e-001 -4.8182189e-001  8.7570300e-002  3.5673227e-001  1.2490902e+000  5.1904190e-001 -9.0782782e-001  1.1353212e-001 -2.4635955e-001 -1.0617241e-001
  4.6465012e-001 -2.5501260e-001  7.2580765e-001 -1.5706018e+000 -9.8438808e-001 -4.7811712e-001 -3.9508603e-001 -7.5788745e-001 -5.9035388e-001 -6.4507966e-002 -7.2405662e-002 -2.9478940e-001 -3.5872218e-001 -7.7451100e-002 -1.3201402e-001 -5.7090197e-002 -3.9257679e-001  6.4061267e-001 -4.1695857e-002 -3.1109203e-001 -5.5818786e-001  2.0669714e-001 -3.6201921e-001 -1.0863635e+000 -2.8737795e-001 -2.6247641e-001 -4.2376945e-001 -1.6544260e-001 -1.9391970e-001  7.3534306e-002 -9.0514325e-001 -2.6099425e-001  2.1200019e-001  7.7718028e-002 -4.9914015e-001 -1.9230055e-001  9.8671700e-002 -2.0603863e-001 -2.2290994e-002 -2.5788430e-001 -1.5981684e-001 -6.4139255e-001 -3.0468274e-001  7.4432175e-001  1.3423638e-001 -1.1029488e+000 -6.1562101e-001  7.6199033e-002  2.2854008e-001 -2.2617416e-001 -2.0467653e-001  1.1664263e-001 -7.0341018e-002 -5.6738256e-001 -4.5806468e-001 -3.8655929e-001 -7.2543013e-001 -6.0296476e-001 -6.8104515e-001 -1.0067323e+000  7.6839279e-002 -5.9738046e-001 -7.8279167e-001 -1.0620125e+000  1.3293623e-001  1.5807709e-002
  9.0522413e-001 -2.2791965e-001  2.1256497e-002 -1.0750059e+000 -4.8917301e-001 -8.6490198e-001 -5.3061100e-001 -1.9428221e-001 -4.8116610e-001  2.6844476e-001 -6.2076440e-001 -2.5152876e-001 -4.9616584e-001 -4.7473493e-001 -2.1844669e-001  1.7949654e-001  4.0179234e-001  2.0433897e-001 -4.0934870e-001  2.3670277e-002 -7.8841479e-001 -2.3107652e-001 -5.1164637e-001 -6.3558003e-001  6.5661324e-002 -6.1711897e-001 -1.4295847e-001 -6.4177099e-001 -6.1569869e-001 -1.7126751e-001  4.9009296e-001  3.7127525e-001 -3.3755698e-001 -1.2868965e+000  4.2857612e-001  6.2536786e-001 -7.2100371e-001 -2.8020465e-001 -6.8589067e-001 -2.6839992e-001 -5.4213808e-002 -2.8071518e-002 -2.9778012e-001  3.4635507e-001 -2.4716843e-001 -8.3685598e-001 -2.3327241e-001 -1.1136028e+000 -4.9256923e-001  1.4089523e-001  3.8717190e-001  2.9337082e-001 -2.8205363e-001 -1.2163741e-001 -2.8947877e-001 -2.2723834e-001  8.5490032e-002 -6.4727806e-001 -4.7271614e-002 -9.5845563e-001 -9.2495337e-001 -1.4948794e-001 -8.0786024e-001 -2.7568292e-001  2.5023518e-001 -2.7789134e-001
  1.5000714e-001 -8.0760695e-001 -2.7825507e-001  2.2004472e-001 -1.4638807e-001 -2.6362110e-001 -6.7437478e-001 -6.2364495e-001  2.9966908e-001 -3.9595370e-002  3.0963564e-001 -5.3013772e-001 -1.5997199e-001 -1.7214483e-001 -1.7412510e-001 -2.1603497e-001  1.1443355e-001  4.3372030e-001 -4.9608398e-001 -2.2451053e-001 -2.2199225e-001 -2.4387246e-001  1.4192337e+000  5.2087636e-001  3.4827606e-001  8.4085150e-002  3.6078769e-001 -7.5364114e-001  9.4091602e-002 -6.5407722e-001  1.8483925e-001  6.8852355e-001  7.7942326e-001  7.9164089e-001  3.3618959e-001  5.8501714e-001  7.4890522e-001  4.3129311e-001  3.5581451e-001  4.0600223e-001  1.2026398e-001  6.3515173e-002  2.8794213e-001  7.2530629e-002  2.5685317e-001 -2.1188917e-001 -4.7477000e-001 -4.9941802e-002  1.9308616e-001  3.3906390e-001  1.1220974e-001  3.0745709e-001 -2.5505252e-001  3.2709706e-002 -4.5926713e-002  4.3373940e-002  2.0549068e-001  3.8707164e-001  1.9543593e-001 -3.4450767e-001  5.9506344e-001  2.9344786e-001  2.9207771e-001 -6.1572264e-001  8.0587059e-003  4.7356017e-002
  2.5049231e-001  8.8324173e-001 -3.3169221e-001 -2.2645641e-002  1.1911010e-001 -2.1541182e-001  5.4012534e-003  5.7140933e-001 -3.7140596e-001  1.7417377e-001  4.2678885e-001 -3.9040522e-002  1.2400674e-001  1.6679056e-001  1.1199992e-001  3.4822811e-001 -1.4403626e-002  2.5618880e-002 -1.0794699e-001  4.3975438e-001  7.7805467e-004  4.9335915e-001  1.1022424e+000  9.8458784e-001  5.6768637e-001  2.5121337e-001  7.7289925e-001  1.7389211e-001  2.6169000e-001  5.6802822e-001  2.2257260e-001  5.3214414e-001  3.4843736e-001  7.9663976e-001  6.3543226e-001  5.6043208e-001  1.1891646e-001  7.4853000e-001  3.0339446e-001  3.9322781e-001  4.6463688e-001  9.4192631e-001  1.4565162e+000  1.2775725e+000  1.0648314e+000  1.0060913e-001  1.6733827e-001  1.6752472e-001 -5.4949927e-002  1.0314839e+000  5.0990669e-001  6.9431040e-001  5.7582937e-001  7.7551192e-001  2.6307377e-001  6.1406493e-001  7.3590212e-001  3.9382006e-001  5.1632832e-001  4.2473580e-001  1.1141972e+000 -1.2026983e-001  2.3927109e-001  8.0131043e-001  3.6742109e-001  7.7440599e-001
 -1.2010903e+000  4.7437722e-001  6.5464767e-002  6.7098006e-001  5.7529991e-001  1.9081461e-001  4.5346827e-001 -7.5947602e-002  5.2350769e-001  1.8031678e-001  2.3097786e-001 -4.5843656e-001  1.1470387e-001  5.1551695e-002 -3.0849515e-001 -5.2372298e-002  7.5787435e-001  6.3642604e-002 -4.2730348e-001  1.8307808e-001 -2.3418751e-001  3.0029356e-001  1.0986729e+000  1.6046042e+000  4.9286002e-001  3.4499893e-001  8.2389586e-001  1.6192966e-001  2.0138934e-001  1.9369946e-001  7.7763624e-001  1.3048363e+000  7.1687690e-001  3.1146907e-001  1.2855540e+000  5.8164408e-001 -1.0383800e+000  2.7499328e-001  9.1558283e-001  7.6570613e-001  8.8044413e-001  7.9225712e-001  6.4232025e-001  1.5525600e+000  1.0945374e+000  3.0522305e-001  7.1216025e-001  4.7613116e-001  1.5667088e-001  1.1468037e+000  2.5506195e-001  1.0711683e-001 -2.5416375e-001  8.5701519e-001 -6.4549781e-001  1.0642664e+000  8.0635829e-001 -1.0552574e-001 -1.0044181e-001  1.3956910e-001 -1.9373205e-001 -1.5172303e-001  1.0143524e+000  1.5964549e+000  4.2247139e-001  1.0879711e-001
  4.3397238e-001  5.2530463e-001 -6.3717556e-002  6.6487950e-001  4.7843610e-001  7.6046763e-001  2.7011068e-001  3.6705616e-001  7.1177711e-002  4.1987453e-001  3.1799326e-001  6.2733040e-002 -1.0515814e-001  1.0340165e-001  2.4751301e-001  1.7211381e-002  1.5865778e-001  3.2898883e-001  4.7990132e-001 -2.9108777e-002 -4.6277440e-001  7.4080805e-002  8.6197291e-001  7.5952725e-001  7.4320513e-001  1.2954304e-001  5.2644475e-001 -6.8417098e-001 -6.8065308e-003  6.7924270e-001  1.0500455e-001  5.0910075e-001 -1.3383491e-001 -4.1506959e-003  9.6603318e-001  1.3764550e+000 -2.1027688e-001  6.3556415e-001  1.1366253e-001  3.4641021e-001  5.0942663e-003  1.2227107e+000  1.6702178e+000  1.4135504e+000  6.0768642e-001  4.0173498e-002  7.9353438e-001  4.6015781e-001  6.3673796e-001  1.1532501e+000 -4.7309794e-002  2.9461193e-001  2.3344236e-001  9.7952665e-001  4.7287746e-001  6.8853961e-001  8.5840057e-001  7.3025493e-001  2.4288170e-001 -1.1354654e-001 -3.2068159e-001  3.1038030e-001  8.8238267e-001 -8.3418346e-002  4.0756970e-001 -1.3453295e-001
  9.4707620e-002  7.8735103e-001 -4.7068225e-001  5.1075097e-001  2.0501485e-001  3.0024917e-001 -5.3881777e-001  2.5606816e-001  5.8335440e-001  5.0952996e-001  1.3234133e+000  6.9473135e-003  1.3810445e-001  1.7942227e-001 -1.1830244e-001 -7.8449107e-002  5.8328409e-001  1.0296152e+000  7.6803490e-001  1.7981090e-001  1.5797427e-001  8.4286347e-001  7.8433055e-001  7.0196792e-001  4.6408076e-001 -2.8729196e-002 -4.0469775e-001 -1.3676530e+000 -1.8102317e+000 -4.2895818e-001  1.2552408e+000  9.6667093e-001  1.1051596e+000 -1.9642852e-001  9.6183868e-001  5.4698440e-001 -1.0576433e+000 -9.6113691e-001 -9.4834965e-001 -2.4654352e-001  2.3622246e-001  6.2836411e-001  5.5868877e-001  7.1221962e-001  2.6624835e-001 -5.5570979e-001  4.0917713e-001  1.4272063e-001  4.6914748e-001  9.6901252e-001 -9.4161851e-002 -2.6508986e-001 -4.2610353e-001  1.3983980e-001  3.9555342e-001  2.5586161e-001  3.5681717e-001  6.4727955e-001 -7.2315073e-002 -6.2831593e-001  8.0115708e-001  5.7627265e-001  1.7622067e-001 -3.4245191e-001  6.8879708e-001 -1.0290855e-001
  8.1487778e-001  4.6773854e-002 -8.5039289e-002  1.6609110e-001  6.4056436e-002  1.3377215e+000 -8.3135393e-001  3.1808542e-001 -4.3546248e-002 -4.1433912e-001  9.1523353e-001 -1.1218956e-001 -2.3148652e-001  4.7834756e-001  3.6842705e-001 -2.4276945e-001 -2.3256384e-001  4.3447649e-001  1.1046183e+000 -2.3993002e-002 -1.3250831e-001 -1.1560241e-001 -1.0472421e+000 -4.3139770e-001 -2.6021105e-001  2.6476983e-001 -1.7129325e-001 -5.7273246e-001 -6.0593035e-001 -1.7737303e-001  1.3383554e-001  4.7320921e-001  1.1169678e-001 -2.2492515e-001 -3.2246925e-002 -8.3636847e-002 -5.3161975e-001 -1.2168847e-001 -5.5665431e-001  1.3147597e-001  4.6636827e-001 -2.5254545e-002  2.1235966e-001  6.1570531e-002  2.4239012e-001  8.9517674e-001 -5.7999737e-001  1.9226272e-001  7.1702862e-002 -7.0728617e-002  7.6000751e-002  1.3240607e-001 -1.2720368e-001 -7.2602969e-002 -8.5768382e-001  1.5433269e-002 -1.0099019e-001  3.0897757e-001 -5.1759933e-001 -8.7065349e-001 -1.7073829e-001 -2.1551327e-001  3.2723509e-001 -1.3393637e+000  2.8728961e-001  4.8992987e-001
  4.2129257e-001 -5.3975084e-001  1.3662988e+000  5.9848463e-001 -3.4338853e-001  1.3235932e+000 -9.2508876e-002  2.9038571e-001  4.7698461e-001 -3.6769914e-001  6.9455885e-001  7.6788486e-001  4.1074925e-001  5.9495541e-001  2.4022191e-001  4.0892104e-001  5.2708768e-001  1.0745124e-002  6.7937541e-001  6.3148987e-002 -3.4058626e-001  9.6858957e-002 -9.2502403e-001 -5.6782593e-001  2.1799272e-001 -1.0070765e-002 -1.8526566e-001 -9.2369480e-002 -4.4540794e-001 -1.2391731e-001  4.3025169e-001 -3.5585699e-001 -2.3178139e-001  3.7149455e-001 -2.8414019e-001  5.0215570e-001  9.2294308e-001 -3.6119269e-001 -6.2394609e-001 -3.8022382e-001  1.4620319e-001  3.7925208e-002  4.4290958e-001  5.2046104e-002 -3.4258145e-001  1.0092466e-001  2.6257671e-001  4.2902029e-001  1.1284028e-001  3.2100400e-001  1.7043870e-002  1.5690037e-001  2.6955375e-001 -2.2123013e-001 -8.6835454e-001 -1.5164153e-001 -7.7630025e-001  2.0815638e-001 -2.8479438e-001 -1.2834492e-001  1.1712927e+000  1.6997449e-001 -1.4573390e-001  6.1205718e-001 -3.9176233e-002 -4.8382540e-002
 -3.4859806e-001  9.7506713e-001 -9.4810687e-001 -3.1901864e-003  6.5351938e-001  1.1003067e+000  3.1590746e-001  6.6326351e-001  5.4052305e-001 -4.6407527e-001  4.3077473e-001  4.6609077e-001  7.6557417e-001  9.0789466e-001  8.6014140e-001  7.0445774e-001 -2.6237131e-001 -9.8898225e-001  6.3145626e-002  4.3210095e-001  2.1367343e-001 -4.5966025e-001  4.3904277e-001 -7.7828847e-001  5.2508114e-002 -2.9736638e-001  9.1554081e-001  1.4398514e+000  9.2760934e-001  1.5794630e+000  3.6122880e-001 -2.8543922e-001 -4.4388697e-001 -5.9880248e-001 -3.7776526e-002  5.3030859e-001  3.5282078e-001  6.0400501e-001  5.6050137e-001  1.0470508e+000  1.8565010e-001  1.8324067e-001 -1.0381202e+000 -3.8546901e-001  7.3902201e-002  7.9969796e-001 -3.9673560e-002  7.5766448e-001  4.3234713e-001 -5.0858310e-001  6.9180322e-001  1.0377050e+000  1.1767195e+000  8.9421622e-002  3.2952573e-001 -9.3546708e-002 -8.8385321e-002  4.8646913e-001  1.2541367e-001  3.0220861e-001  2.0335851e+000  7.1852034e-001  2.8250064e-001  6.1966725e-001  1.1861460e+000 -6.3674490e-001
  1.3038931e+000  4.6694680e-001 -1.2295218e-001  1.0535341e+000  7.6356099e-001  9.6366411e-001  1.1291998e+000  1.1939209e-001  1.2289226e-001 -1.0881770e-001  1.9575393e-001  5.4718458e-001  6.0507858e-001  6.7904268e-001  1.6011469e+000  5.6203698e-001 -1.1955213e-001 -2.3714265e-001 -5.5243202e-001 -1.5120120e-001 -3.7511430e-001  5.4873092e-001 -2.7336035e-001  5.0949171e-001 -1.6951103e-001  7.7649695e-001  1.1226529e+000  1.0136151e+000  5.6103516e-001  5.5353226e-001  9.6102068e-001  4.1497923e-001  2.3923332e-001  4.2384676e-001  2.3808288e-001  7.0982996e-001  1.1188377e+000 -4.0841819e-001 -2.0644281e-001  9.2959554e-001  2.9742831e-001 -1.4947001e-001  6.3139746e-002 -9.8614199e-001  4.3457708e-001  6.8291252e-001 -3.8829665e-001  2.6131352e+000  1.8041605e+000 -1.1202167e-001  4.2550111e-001  1.2172372e+000  1.1182089e+000  7.4844172e-001  2.0659095e+000  4.3459699e-001  1.7184299e-002  1.4153466e-001  3.3015038e-001  8.2716423e-001  5.7516655e-001  4.0488554e-001  1.2978376e+000  1.6906069e+000  3.8822468e-001  5.9740626e-001
 -1.0933399e-001  8.6248524e-001 -1.7663132e-001  6.9521449e-002  5.2157272e-001 -2.0670374e-001  2.4022100e-001  4.2713283e-001  5.0220743e-001  9.5480465e-002 -2.0229927e-001 -1.4255369e-001  6.8377199e-001  1.3995341e-001  3.1696125e-001  1.3113189e-001 -4.6247291e-001 -5.5594681e-001 -7.7041673e-001 -5.1182302e-001 -4.8775103e-001 -3.5628968e-001  1.3188664e-002 -3.4507069e-001 -2.3047150e-001 -1.5836920e-002  8.6517292e-001  9.8276700e-001  7.2502054e-001 -8.5037508e-002  3.8644181e-001  4.9707468e-001  2.2934324e-002 -2.4907987e-001  1.2656579e-001  4.8545223e-001 -7.9802828e-002  5.7137200e-001  5.5390230e-001  1.4810243e-001  5.2904011e-001  2.5555255e-001 -3.4419305e-002 -7.4526916e-001  3.3796541e-001 -1.0182532e-002 -1.8033179e-001  6.4101050e-001  6.7882930e-001 -3.3040141e-001  4.5961373e-001 -4.0180857e-002  5.1743433e-001  1.1922914e-001  1.0664645e+000 -4.2675212e-002  2.3342988e-001  2.8918511e-001  4.9114596e-001  1.6125930e-001 -6.2685790e-001  1.4334394e-001  9.0345667e-002  5.2175559e-001  3.0440786e-001  3.4487710e-001
 -8.7851818e-001 -1.2475579e-001  5.8958110e-001  7.1403012e-001 -5.1487956e-001 -5.5025183e-001 -2.1192118e-001 -1.3183416e-001  1.6786311e-001 -4.5024570e-001 -1.1608953e+000 -7.3958347e-001  1.5002691e-001 -6.4805269e-001 -1.0986100e-001 -2.5078935e-001 -5.4815571e-001 -3.5663219e-001 -4.7381568e-001 -1.1852740e+000 -5.3167786e-001 -1.5981807e-001 -9.1034369e-001 -7.7721641e-002 -4.3106062e-001 -5.0379841e-002 -1.0002630e-001  7.7508737e-001  8.2593285e-001 -6.9125411e-001 -4.4640112e-001 -7.2579493e-001 -1.5824507e+000 -4.0813841e-001 -4.7643844e-001 -3.3412268e-001  7.6131943e-001  3.2572662e-001  5.3549455e-001  7.6067103e-003 -1.1895937e-002 -2.1794793e-001  3.7626136e-001 -9.8434080e-001 -3.1244174e-001 -3.2065021e-001 -4.4819086e-001 -7.4406279e-002  2.3807611e-002 -2.8714491e-001 -5.6365361e-001 -4.8817853e-001  2.7358615e-002  8.8406870e-002  4.0656940e-001 -3.4997134e-001 -3.2397264e-001  7.1340883e-002 -5.4139654e-001 -3.3925057e-002 -4.7909225e-001 -1.9443340e-001 -6.3468432e-001  1.6297578e+000 -7.6194721e-001  8.4187630e-003
  1.0923384e+000  1.4933165e-001 -1.3271372e+000 -1.8965122e-001 -3.0193027e-001  2.6147584e-002 -4.8663645e-001 -4.6675863e-001 -1.9486643e-001  3.8007932e-001 -9.6360172e-002  2.7433263e-001  7.7241525e-001 -1.6712211e-001 -1.2016481e-001  1.2779372e-001 -1.3423204e-001  1.0894401e+000  6.4338871e-001  3.6373520e-001 -3.9943644e-001 -2.7366866e-001  6.4098715e-001  4.6606056e-001  3.4521460e-001  1.2252956e-001  2.7496329e-001  7.7818030e-002  2.6661514e-001  3.7808002e-001  2.9981613e-001  9.5997556e-001  4.7519870e-001  2.9781565e-001  8.8848771e-001  5.2755643e-001  1.8444804e-001  3.3224657e-001  7.6630069e-001 -1.6838891e-001 -6.0589900e-003  1.3411144e-001  2.1251304e-002  1.1522820e+000  3.9708536e-001 -8.0851785e-001  1.9333877e-001 -6.3206097e-001  5.1266252e-001 -8.6535360e-002 -3.3176142e-001 -4.9158855e-001  1.6695275e-001  4.3023429e-001  7.5314458e-001  4.3399824e-001  5.7440844e-001 -5.6398281e-001  4.8556960e-001 -7.7558260e-002  8.2258518e-001  5.2866368e-001  7.9923332e-001 -3.9123726e-001  1.0970853e-001 -1.2047053e-001
  2.4648301e-001  3.1928033e-001  1.2696822e-001 -1.2932238e-001  1.4945073e-001  3.1498845e-001  1.9166916e-001  1.2506618e-001 -3.8768221e-001  2.8654273e-001 -5.1772597e-001  1.6910791e-001  1.8197699e-001  2.7153551e-001 -1.5285671e-001  2.7871570e-001 -7.4813153e-001  4.5483575e-001  8.2954137e-001  3.4481883e-001  1.1061219e+000  9.8250877e-001 -9.8112875e-002  4.4058522e-001 -2.2774131e-001 -1.5689562e-001  5.7036359e-001  3.7229322e-001  1.0991677e+000 -3.4301996e-001 -2.2627872e-003  1.5381960e-001 -8.5641558e-001 -2.2077977e-001 -3.5292169e-003 -1.3062120e-001 -2.3286997e-001  6.5299357e-001  1.0452305e+000  5.9148666e-001 -7.1554561e-002 -2.9988030e-001  6.3122523e-002  7.4166407e-002 -4.9107164e-001  5.8936673e-001 -6.0230718e-002 -1.9593233e-001  2.2286860e-001 -8.8815460e-002  4.9169940e-002 -1.0089565e-001  7.3021035e-002  2.7198928e-001  4.0040115e-001 -2.8584468e-001  2.8014034e-001  5.4925047e-001 -1.6223997e-001 -8.8216006e-003  5.0593821e-002 -1.7510189e-001 -9.2370957e-001 -5.3421733e-001 -2.7584617e-001  9.6627180e-002
 -9.5432015e-001 -2.9909444e-001 -6.5195519e-001 -1.8704138e-001 -3.0198492e-001 -3.1931408e-001 -1.5744952e-001 -6.0690958e-001 -8.6617949e-001 -4.0081096e-001 -9.4890325e-002  1.8290954e-001 -2.1891880e-001 -4.1627379e-002  1.7291397e-002  8.8982376e-002  6.1212985e-001 -1.8219285e-001 -9.3979699e-002  1.0310458e-001  5.8618188e-001 -4.3210533e-001  8.8024427e-001 -3.6446545e-001  2.2912333e-001 -4.0089514e-001  5.0783808e-001  1.4283099e+000  6.6256584e-001  2.1793165e-001 -2.0632594e-001 -7.0966669e-002  3.7407329e-002 -4.5577189e-002  1.4399700e-001 -6.7061465e-001 -2.8704929e-001  6.7943494e-001  1.2147834e+000  4.7348421e-001 -3.1574049e-001 -1.3477090e-002 -7.7383066e-001  5.3493733e-002 -1.4977054e-001 -4.1707642e-002 -2.6504554e-001 -1.2415379e+000 -2.6661401e-001 -2.7769857e-001 -1.9293350e-001 -6.0229731e-001  1.6908161e-001 -1.1833145e-001  1.5771636e-001 -2.8793727e-001  1.1173866e-001  8.2498380e-002 -4.1020238e-002  1.5008882e-001  5.3975638e-001 -3.5164400e-001  2.3268637e-002 -5.7429578e-001 -8.1894011e-001 -7.6029840e-002
 -6.6830902e-001  2.7692694e-002 -2.8213070e-001  5.5260585e-001  3.1249949e-001 -1.1053156e+000  2.2155494e-001  1.7379688e-002 -1.1574017e-002  1.7827842e-001 -3.3140643e-001  1.7850270e-001  6.4826531e-002 -3.9839504e-001 -8.2998009e-001 -5.1184013e-001 -3.2052878e-001 -3.6914723e-001 -1.9621972e-001  3.4365451e-001  1.6792261e-001  2.0888232e-002  6.0552861e-001  7.2324683e-001 -1.3165204e-001  4.8330852e-001  1.8098633e-002  4.8041442e-001  2.1418491e-001 -5.2133076e-001 -4.9271391e-002 -4.0831222e-001  3.9636861e-001  1.1403149e-001  2.3265195e-002 -1.8840469e-001  4.7026027e-001 -1.6098731e-001  6.5515035e-002  9.3632923e-001 -5.2229520e-001 -4.8583182e-001  4.2911829e-002 -3.8824316e-001 -1.6181205e-001 -4.4530670e-002 -1.2931086e-001 -3.0117944e-002 -1.3573067e-001  3.6412435e-002 -9.7826296e-001 -8.4436292e-001 -4.9571164e-001 -1.8119460e-001  3.8804555e-001 -2.7008964e-001  1.0140706e-001  6.0001058e-001  2.9334177e-001  5.6363126e-001  3.0836952e-001  1.0700674e+000 -2.1305527e-001 -4.6856810e-001 -2.7486448e-002 -1.7814489e+000
 -1.1504604e+000  8.2027913e-004 -1.9554575e+000  3.3273725e-001  6.5178042e-001 -4.1717383e-001 -2.0729113e-001  4.9959719e-001  5.1226039e-001  8.2819588e-001 -8.1131413e-002  2.8172067e-002  1.7215348e-001 -1.5411131e-001 -4.1430834e-001 -1.8821086e-001 -1.7280918e-001 -7.5408682e-001 -6.4878504e-002 -1.0955584e-002 -2.7966273e-001 -2.4466498e-001  1.7309607e-001  5.9684912e-001  2.2193361e-001  1.7765231e-002 -8.8524962e-001 -1.1825656e+000 -1.1249247e+000  5.4949736e-002  5.2061224e-001  6.0427594e-001 -2.4590452e-002 -4.2778067e-001  4.1008056e-001  4.8552521e-001 -9.1182893e-001 -4.3323129e-001 -1.1030193e+000 -1.1038020e-001 -4.5878654e-002  6.8504943e-001  5.2314054e-001 -2.0800138e-001  9.2606678e-002  1.1658814e-003 -2.3011536e-001  7.3399803e-001  3.9137549e-001  6.2099337e-001 -1.5056346e-001 -6.2720174e-001 -3.8257848e-001  1.8219463e-001  1.0086373e+000 -1.9319370e-001  3.2105614e-001  2.0634933e-001  4.9367948e-001  6.7143089e-001 -1.1557931e+000  9.5552959e-001  2.2981980e-001 -1.9419718e-001 -3.3684985e-001 -1.7008496e-001
  5.7311971e-001 -6.7899605e-002  9.3595103e-002 -1.5363523e+000  3.9836020e-001  7.2982228e-001 -1.6746580e-001 -8.0935618e-002  4.1966609e-001 -1.7160648e-001 -9.9695008e-001 -3.9321572e-001  4.9236498e-001 -2.1103229e-001  1.0417489e-001 -4.8392386e-001 -3.0841692e-001 -5.1000734e-001 -9.1312708e-001 -5.1765617e-001 -7.4875149e-001 -8.1377200e-001 -7.3226853e-001 -5.3845428e-001 -4.7979795e-001 -9.4551294e-001  8.9913894e-001  1.5562809e+000  9.0398312e-001 -3.9146959e-001  8.8622793e-001  1.0995974e-001 -8.8955676e-001 -2.8413316e-001  1.4777518e-001  1.1121385e+000 -1.4412305e-001  2.0705503e-001  2.2553545e+000  7.6791533e-001 -4.6675288e-001  6.2748458e-001  2.1501452e-001 -1.3455341e+000 -6.3808966e-001  1.2771678e+000  6.9949228e-003  7.4365627e-001  3.4507055e-001 -7.0633324e-001 -1.0520031e+000 -8.4105575e-001 -3.4615989e-002  5.2549052e-002  1.0398892e+000 -2.6727099e-001  1.3216315e-001  2.0973102e-002 -1.5037745e-001 -2.7795365e-001 -6.1060117e-001 -2.1482228e-001 -2.2289530e+000  7.7122627e-001 -3.6955974e-001 -2.4558282e-001
 -4.7288367e-001  6.8028502e-001 -7.0356462e-001 -1.5028563e+000  5.4142051e-001  6.6743799e-001  2.0274296e-001  4.2689229e-001  3.7670434e-001 -2.3417093e-001 -4.0612905e-001  2.8128925e-001  2.4689427e-001  2.2059548e-001  3.1895614e-001 -7.2820021e-002 -9.5160764e-001 -3.6406974e-001 -4.4113557e-001  3.8563673e-001  5.0942079e-001 -1.3201831e-001 -1.0639616e-001 -2.6149028e-001 -7.8051247e-001 -4.2036683e-002  1.4316380e+000  1.7979105e+000  1.6597812e+000  9.3275691e-002  5.1264267e-001  1.5690062e-001 -5.6353886e-002  1.6731471e-001 -1.8864873e-001  4.9641469e-001 -4.2192582e-001  1.1819449e+000  1.6815231e+000  1.1645583e+000 -1.0199487e-001 -1.1172663e-001 -4.0930905e-001 -9.0735977e-001 -9.2926651e-002  1.0449932e+000  3.0229092e-001  6.2204728e-001  2.6578974e-001 -9.0092901e-001 -3.1724660e-001  3.0683162e-001  3.8203412e-002  7.7089973e-002  3.3127055e-001  1.1184504e-001  3.0107462e-001  7.3387567e-001  3.8453954e-001  1.3278788e-001  1.0392281e+000  2.8573401e-001 -9.2886978e-001  5.0269158e-001  9.1065241e-001 -4.4298573e-001
 -8.0973258e-002  1.4657398e-001  5.1644666e-001 -1.0812775e+000  1.3094597e-001 -4.9913161e-001  8.1554124e-001  7.1142652e-002 -2.1966763e-001  4.0189663e-002 -8.4929674e-001  8.3622656e-001  2.2097078e-001 -7.5534879e-003  4.9647513e-001  2.1947030e-001 -1.1272543e+000 -1.0280328e+000 -9.8746899e-001 -2.6006247e-001 -2.9524579e-001 -1.0367488e-001 -3.8077318e-001 -8.1203256e-001 -6.2430002e-001 -2.2950578e-001  3.8641760e-001  6.2233151e-001  9.4053673e-001  3.0977429e-001  1.4104322e-001 -9.7985312e-002 -1.7953671e-002  6.5635524e-001 -2.1081736e-001  2.1298341e-001  1.3669473e-002  1.3631954e+000 -1.6699794e-001  6.2979293e-002 -2.9332515e-001  8.1802781e-002 -8.3112063e-001  4.4016695e-001 -6.6555521e-001  4.8267175e-001  1.6298612e-001 -6.0658590e-001 -6.2872919e-001 -1.2565973e-001  1.1277117e+000  1.6810867e+000 -4.9044900e-002  4.1823809e-001  5.9808773e-001  4.9684850e-001  7.7836189e-001  3.7950539e-001  9.7090606e-001  1.1875593e+000 -2.4820075e-001  7.0045788e-001 -8.5541567e-001 -1.2845979e+000 -3.8352531e-001  5.9004056e-001
 -7.6121103e-002 -5.3890225e-001  1.2445593e+000  1.8680358e+000  2.4252432e-001 -7.9361008e-001 -3.5442819e-002 -5.5416661e-001 -1.1496534e-001  2.0807924e-001 -6.1149753e-001  5.2637313e-001  7.0790739e-002 -5.4540338e-001 -6.1811663e-001 -6.7653465e-001 -6.5148701e-002 -5.6345626e-001 -1.5367582e+000 -8.2272166e-001 -6.4433779e-001 -1.0388434e-001 -4.6767804e-001  9.5908471e-001 -1.0850473e-001  5.4854433e-001 -2.1683829e-001 -2.5911588e-001  8.4141871e-002 -1.4744009e-001  1.2105848e-001 -3.8564249e-001 -1.8883444e-001 -4.6825213e-001  4.3980759e-001  1.8616419e-001  7.9233059e-001  2.3531218e-001 -1.3259374e-001  7.4465599e-001  5.0855103e-001 -1.5297712e-001  7.1998050e-001 -5.8677455e-001 -6.8493630e-001  1.2304355e-001 -5.9115164e-001 -1.0907937e+000 -8.7617710e-001 -3.5989718e-001 -5.8228983e-001 -1.4991317e-001 -1.1651754e-001 -2.9995913e-001  4.2052036e-001  9.3560233e-003  3.4307730e-001 -7.5537000e-002 -2.7626807e-001  4.6247520e-001 -2.3009190e-001  7.7433024e-004 -4.1265876e-001  8.7014407e-001 -6.3498224e-001 -3.2837787e-001
 -4.1153217e-001  3.3607003e-001 -2.3775677e+000 -5.3406564e-001  4.3539954e-001 -2.0077154e-001  5.1866212e-001 -2.5109939e-003  1.2320147e-001  3.9347518e-001  8.2776005e-002  2.0354801e-001 -2.0053818e-001 -9.2325781e-002 -4.2697324e-001  8.4876579e-002  9.7955347e-001  1.5434067e-001 -6.3758900e-001  6.4622975e-002 -5.6064174e-001  3.6371955e-002  5.6288966e-001 -1.0062802e-001  2.6803977e-001  7.7645116e-002 -9.6976964e-002  4.6038754e-002  1.3861943e-001  1.1671409e-001  1.4623955e-001  3.5313990e-001  4.2887991e-001 -9.2085071e-002  1.2758905e-001  3.1346221e-001  4.3536941e-001  4.3821888e-001  2.6230742e-001 -4.8919403e-001 -1.9572999e-001  4.5840501e-001 -5.0191611e-001 -3.4339888e-001  7.5857862e-002 -7.5450879e-001  5.9236757e-004 -1.9584109e-001 -2.8068505e-001  3.7606506e-001  1.0310639e-001  1.1485431e-001  2.5974052e-001  2.0560232e-001  1.1003549e+000  9.4655642e-001  1.2898681e-001  1.6314328e-001  6.2305446e-001  6.7249956e-001  3.1643811e-001  5.4535259e-001  2.2660884e-001  5.3005454e-001  5.8455624e-001 -2.5627714e-001
 -1.3226154e+000 -5.0317826e-001  1.8603282e-001 -1.1292394e+000 -2.5363576e-001 -8.3095244e-001  1.6932907e-001 -2.6462563e-001 -6.3084485e-001 -4.5001936e-001 -8.8969616e-001 -6.0011986e-001 -5.0727342e-001 -1.0211458e+000 -3.4270579e-001 -7.2778330e-002  3.9997441e-001 -6.7865996e-001 -1.0484394e+000 -3.8765131e-001 -8.9411007e-001 -1.0083659e-001 -8.0812195e-001 -7.5559042e-001 -6.9010467e-001 -4.4970506e-001 -1.2313756e+000 -7.2719579e-001  1.5376075e-001 -3.7003520e-001 -4.4089085e-001 -5.0867278e-001 -8.5979354e-001 -1.2525142e+000 -3.1757142e-001  2.2138947e-001 -2.6308600e-001 -4.9653166e-001 -5.9809586e-001 -1.2562818e+000 -9.1162631e-001 -6.3930363e-001 -9.4847537e-001 -4.7183437e-001 -7.3071476e-001 -4.2864478e-001 -7.7277126e-001 -3.1071221e-001 -2.3546535e-001 -2.0757337e-001 -2.0834037e-001 -3.6090765e-001 -1.8363992e-001  1.5637448e-001 -2.5568495e-002 -5.2447332e-001 -4.3161869e-001 -2.0937134e-001 -4.2210461e-001 -3.0826589e-001 -1.3813930e+000  1.0798573e-001 -8.6074046e-001 -4.9282183e-001  2.1764445e-001  5.2606156e-001
  6.2326979e-001  2.8774604e-001 -1.9947783e+000 -4.3646354e-001  3.9553658e-001 -3.8331548e-001  2.6355739e-001 -7.8535518e-001  3.2637168e-001 -4.4431666e-001 -4.4828478e-001 -2.1449710e-001  5.4770214e-002 -6.6078348e-002 -2.2886533e-001  1.3260292e-003 -1.5780711e-001 -1.4473675e-001 -6.6972641e-001 -3.0930627e-001 -8.0229052e-001 -8.5317656e-001 -6.8837359e-002 -6.2347547e-001  2.4975877e-001 -4.6596108e-001 -4.4996334e-001 -1.0957195e+000 -3.4498357e-001 -7.0576475e-001 -1.6835899e-001 -1.6065749e-001 -9.9228086e-001 -4.5836389e-001 -1.5086052e-002  9.0548243e-002 -2.7306665e-001  2.7857907e-001 -1.0395767e+000 -4.1551540e-001  1.6103801e-001 -1.2658731e-002 -1.1077715e-002 -1.1839398e-001 -4.2136586e-001 -4.5712554e-001 -2.0724849e-001 -4.1424349e-001 -1.8265686e-001  1.0031702e-001 -1.4300571e-001  1.5114222e-001 -3.2361755e-002 -2.6174958e-001 -1.0671637e+000 -3.0175794e-001  1.9477917e-002 -1.2672291e-001 -3.0810213e-001 -2.6800783e-001 -2.4284437e-001  4.1520983e-001 -2.7366631e-001  1.1744323e+000  5.6645922e-001  9.8474880e-001
  2.0236531e-001  1.0868778e-001 -8.5029219e-001  8.8045833e-001  1.5124760e-001  7.1511587e-001  3.1839405e-001  5.1719054e-001  9.1022476e-002  1.2783159e+000  1.2497068e+000  9.9673194e-001  8.7939759e-001  1.0796708e+000  2.5465879e-001  5.6575838e-001  8.0989194e-001  1.1439508e+000  8.6126775e-001  7.9302218e-001  7.1704569e-001  4.4993338e-001  1.0120207e+000  5.8891479e-001  9.8508781e-001  6.2518974e-001 -1.8237668e-001 -1.4124240e+000 -4.7541834e-001  1.4011846e-001  1.6061594e+000  1.6647370e+000  2.0024381e-001  2.4796274e-001  1.5084225e+000  1.7021770e+000  4.7626523e-001  7.0468285e-001 -5.5086771e-002 -2.1007394e-001  7.4604315e-001  6.4866821e-001  6.5064471e-001  3.6685988e-002  2.5624255e-001 -5.0601551e-001  8.4709097e-001  7.2973720e-001  7.2756800e-001  5.7744283e-001  7.7960275e-001  7.3879633e-001  9.9938278e-001  1.1775633e+000  8.2982182e-001  7.4777375e-001  9.6724860e-001  1.5333127e-001  3.5072973e-001 -4.2065762e-002  9.2399965e-001  2.6495878e-001  6.4758255e-002 -7.4279754e-001  3.2961869e-001  6.8453663e-001
 -1.1193141e+000 -2.6091223e-002  1.1337647e+000 -5.5791719e-001 -1.1714008e-001 -2.6745762e-001  9.7084359e-002  2.0942273e-001  2.4813750e-001  1.6313246e-001  2.4279238e-001  3.8087496e-001  4.7842723e-001  1.2911669e-001  3.6376799e-001  7.4205987e-002 -2.7978661e-001 -8.5059043e-002  5.4934780e-001 -6.8713238e-001 -5.2263012e-001 -5.2553070e-001 -8.8061409e-001  6.8902436e-001  3.1280207e-002 -2.8668288e-001 -8.3239901e-001 -8.1697702e-001 -1.0653870e+000 -1.8833792e-001 -4.0820588e-001 -2.0257150e-001 -6.1385751e-001  1.6873577e-002  1.9897128e-001 -5.0748429e-001  3.2095828e-001 -1.3360905e+000 -1.6050023e+000 -7.9760268e-001 -2.9918630e-001 -2.6733605e-001  1.0781120e+000 -9.5079581e-001  4.2901998e-001  2.6341990e-001 -7.0516574e-001  3.6786102e-001  8.6728671e-001 -1.5676842e-001  1.8956390e-001  1.3686653e-001  4.7742797e-001  4.9197497e-001  7.2746768e-001 -2.5586037e-002  1.0789411e-002  3.4020012e-001  4.9131043e-002  6.9688184e-002 -3.4992997e-001 -1.2700242e-001  9.7527877e-002  1.7177577e-001  5.1451941e-002 -8.4984171e-001
  3.4888365e-001 -1.2110500e+000  1.0748808e+000  3.9672373e-001 -4.7556402e-001  1.1187026e-001 -4.5968676e-001 -9.8756603e-001 -2.8053608e-001 -5.7859504e-001 -6.2572892e-001 -7.4699526e-001 -6.3153043e-001 -3.5699549e-001 -3.4110201e-001 -1.2772618e-001 -5.2457124e-001 -5.6378766e-001 -2.1682818e-001 -1.3551267e+000 -8.7534162e-001 -2.6163001e-001 -1.3553049e+000 -7.0670453e-001 -5.1518727e-001  1.7590224e-001 -4.2725966e-001 -1.7336533e-001 -1.3500530e-001 -7.7969412e-001 -6.8373647e-001 -1.0423483e+000 -1.0295546e-001  6.8662134e-001 -1.0006202e+000 -2.7800465e-001  8.4943954e-002 -1.2302381e+000 -1.4393007e-001 -1.5909935e-001  2.0657439e-001 -5.6171204e-001  1.1387043e-001 -2.1006821e-001 -3.2452092e-001 -3.2439198e-001 -9.2063325e-001 -3.7560891e-001 -4.3861392e-001 -4.7248622e-001 -5.6801733e-001 -9.6350167e-001 -6.0126829e-001 -3.7959761e-001 -7.2412112e-001 -4.4062357e-001 -4.7478888e-001 -7.2384558e-001 -8.6250757e-001 -5.2159723e-001  4.8390910e-002 -8.5843940e-001  8.1710962e-001  5.4995805e-002 -1.0338134e+000 -9.2485825e-001
  3.9840989e-002  1.2333464e+000 -1.8796506e-001  6.6012939e-001  3.8211907e-001  1.2367407e+000  8.0614571e-002 -2.6468343e-002 -8.6347532e-002  2.7440023e-001  8.3937378e-001  5.8338022e-001  3.7017149e-001  2.3278962e-001  8.8778986e-001  2.8591132e-001 -2.0989558e-001  6.4854784e-002 -9.2479594e-003  2.9312277e-001  1.1379916e+000  3.0818045e-002  6.7858792e-001  7.9574688e-001 -1.5281089e-001  7.1486152e-001  1.1961220e+000  1.3731497e+000  8.4823108e-001 -4.4570531e-001  2.7264104e-001  6.1466659e-001  3.1048440e-001  1.2895398e-001 -4.9933673e-002 -5.4785151e-001 -5.2920598e-001  8.1225413e-001  1.3582655e+000  9.9316171e-001  7.1118833e-001 -2.0615856e-001 -2.2976368e-001  4.7068923e-001  6.1692484e-001  1.0488143e+000  6.4847010e-001  2.2020380e-001  7.4010155e-001 -3.6103370e-001 -1.2762550e-002 -2.0073183e-001  9.0232059e-001  3.4693614e-001  1.1959152e+000  3.1143613e-001  6.0241284e-001  9.3902610e-002 -1.9807151e-001  9.8066390e-002  9.2531101e-001  4.6342244e-001  6.9144323e-001  1.3403554e+000  9.2020728e-001 -5.2332344e-002
  2.9516427e-001 -2.2915745e-001 -1.6682836e+000  8.5383578e-001 -7.5174221e-001 -7.5338897e-001 -2.7189105e-001  4.7205858e-001 -3.6566793e-001 -4.1157309e-001  6.4329478e-002 -9.1771839e-001 -6.2072660e-001 -6.1299118e-001 -2.6377586e-001 -2.9870389e-001  1.0013393e-001 -1.1060916e-001 -8.2017709e-001  1.1091603e-001  9.0207307e-001 -9.0832020e-002  2.6941524e-001  6.8060210e-001 -1.8697409e-001  5.0233980e-001  6.1845792e-002  2.0662252e-001 -8.5286264e-002  4.3351104e-001  2.5868405e-001  1.8895609e-001  6.8890634e-001  7.0009112e-001 -2.0496923e-001 -5.2670327e-001 -1.5610773e-002 -6.6250241e-001 -1.6441455e-002 -2.0050294e-001  3.3660510e-001 -3.2122955e-001 -8.2120343e-002  1.8689549e-001  9.0816097e-002 -8.7234480e-001 -2.8210784e-001 -9.7740572e-001 -4.5967335e-001 -2.1322459e-001 -1.4060185e-001 -5.8697604e-001 -3.9161945e-001 -3.6546973e-001 -1.2254771e+000 -7.2893479e-003 -5.1044049e-001 -2.7859541e-001  5.7978138e-001  4.0522223e-002 -7.8640148e-001 -2.4666164e-001  6.7679387e-001 -1.3794608e-001 -2.6271529e-001  1.0609030e-001
 -1.1607767e+000  4.5451821e-002 -7.7064831e-001  1.9195200e+000  1.5650366e-001 -2.8632224e-002  2.8838922e-001  3.2328521e-002  6.0330231e-001  3.3340119e-001  3.7671616e-001  1.0208860e+000  5.4315983e-001  7.4181493e-001  4.8780829e-001  3.4642937e-001 -1.4937244e-002  8.1460226e-001  9.7705779e-001  4.1385951e-001  7.7981145e-001  6.0234779e-001  6.0906556e-001  1.2320710e+000  2.5587884e-001  4.1805230e-001  9.2951977e-001  1.7130068e+000  9.3100729e-001  9.5212866e-002  9.2179122e-001  5.9815308e-001  4.6774727e-001  8.8211705e-001  5.0083782e-001  6.5168804e-001  3.1858656e-001  4.5552632e-001  1.6849703e+000  1.3770829e+000  4.6625021e-001 -2.5241504e-001 -5.4583315e-001  9.1913797e-001  1.3832339e-001 -3.5942607e-001 -4.4369728e-001  5.9441927e-001  4.2276373e-001 -4.0517198e-001  2.8857267e-001  4.4685026e-001  3.8124693e-001  2.2818940e-001  6.6977345e-001  2.4224465e-001  2.7333329e-001  8.2828502e-003  5.2477921e-002 -1.1613408e-002  6.1685187e-001  4.5573308e-002  2.3819443e+000  7.9370088e-001  4.6248041e-001 -8.6840376e-003
  1.6338273e+000 -6.5886049e-001 -8.4857931e-001  1.3892254e+000 -1.3713968e-001 -2.9622157e-001 -9.7715976e-002 -2.6590331e-001 -3.5790983e-001 -7.9266024e-001 -4.6318515e-001 -9.9347290e-002 -8.5541325e-001 -3.2745363e-001 -7.0751406e-001 -3.4394726e-001 -7.2651708e-004  4.2709020e-001 -7.4089926e-001 -4.7258195e-001 -1.7249716e-001  3.2364278e-001  1.3011525e+000  8.1409216e-001  4.1228152e-001  9.6498146e-001  6.5157570e-001  1.4270520e+000  4.6656617e-001 -4.4901005e-001  7.0313087e-002 -7.4539671e-002 -3.2481481e-001  2.2630401e-001  9.8944310e-002  6.1961350e-001  7.4021022e-001  7.2762020e-001  1.2338324e+000  1.2392072e+000  4.7691532e-001  1.4813950e-001 -7.6534118e-003 -2.6301728e-001  3.5730357e-002  1.2594806e-001 -4.4889610e-001 -7.3676130e-002 -3.1034114e-001  3.0023833e-001 -8.6390190e-001 -1.0181752e+000 -1.7862291e-001 -7.1975994e-001  7.8404963e-002 -1.9443359e-001 -5.8259256e-001 -5.8696318e-002 -1.9804444e-001 -1.5824160e-002  2.6890961e-001 -2.8245123e-001  1.1127406e+000  5.5327231e-001  5.9743306e-002  9.6025459e-001
  1.1788775e-001 -3.5178566e-001  5.4784433e-001 -4.1564959e-002  7.7785505e-002 -4.8805034e-001  7.1306298e-002  2.8172771e-001 -9.5293237e-002  2.8692058e-001 -9.0799209e-001  2.9018392e-001 -1.7791692e-001 -4.0624711e-001 -1.0903309e-002 -3.1897709e-002 -4.5454727e-001 -1.1213451e+000 -4.1495545e-001 -4.5896869e-001 -3.2534710e-001  1.4628388e-003  2.2131486e-001 -7.4438202e-002  4.8713620e-001 -9.8444988e-002  6.7091405e-001  6.9916149e-002  7.9606671e-003  8.7123807e-001  4.0238419e-001 -1.9844510e-001  5.2614959e-001 -7.0013312e-001  3.4662794e-001  3.8005472e-001  3.8958974e-001  9.6674474e-001 -3.2148236e-001  5.3839312e-001 -2.4666959e-001  3.5404070e-001 -5.9609686e-001  3.3583404e-002 -1.2703008e-001 -5.6853625e-001 -1.6265199e-001 -9.4849056e-002 -7.5140319e-001  2.1448950e-001  8.5864478e-002  7.7212660e-002  1.8314193e-001 -6.5793210e-002 -4.8400625e-002 -4.2963889e-001  8.5809556e-002 -8.3443315e-001  6.5419629e-002  1.5404772e-002 -1.5686335e-001 -3.0098646e-001  6.8975867e-001  1.2990005e-002 -1.4437050e-001 -1.9420491e+000
 -5.2180714e-001  1.4970952e-001 -1.5914663e-001  1.0089124e+000  5.0508336e-002  2.8496955e-001 -3.7626127e-002 -3.4070026e-002  5.2577407e-001  8.7854663e-001 -5.1738487e-001  1.3049894e-001  4.4823614e-001  4.6911304e-001  3.0851622e-001  2.0384552e-001  1.9999743e-002 -9.5270864e-001 -7.7905837e-001 -4.9776522e-001 -2.5559661e-001 -3.2129786e-001 -1.9577028e-001 -2.5649563e-003  3.4880956e-001  3.7039030e-001  8.5443062e-002 -1.0245177e+000 -7.5618649e-001  7.0557627e-001  5.0598848e-001 -6.2818657e-001 -2.2059950e-001 -3.9409921e-001  2.9377362e-001  8.6953109e-001  9.9984689e-002 -1.4307891e-001 -1.0770388e+000 -3.6309570e-001 -1.3111330e-001  1.2589696e-001 -2.4126417e-001 -1.6629305e-001 -6.5227166e-001 -2.2912588e-001 -4.2883808e-001 -4.9810397e-002 -7.4890564e-001 -1.3866851e-002 -1.1431951e-001  4.7381262e-001  1.0178036e-001  6.3017324e-002  8.5577464e-001  3.6792411e-001  5.1785783e-001  2.1368696e-001  1.4319880e-001 -3.4747792e-001  2.1756829e-001  5.8758921e-001  3.2059296e-001  5.5102007e-001  1.7038132e-001 -8.8008929e-002
 -1.3139018e+000 -5.9417029e-001 -1.2543753e+000  5.6970573e-001 -3.6631614e-001 -5.4464874e-001 -5.7614457e-001 -1.2699729e+000 -3.1980774e-001 -5.2920047e-001 -9.4687525e-001  1.6912571e-001 -1.0099148e-001 -2.5742451e-001 -9.4940194e-001 -5.9400308e-001 -7.9176401e-001 -1.2089728e+000 -1.6870649e+000 -1.0199711e+000 -8.1165688e-001 -5.5772472e-001 -1.5782571e+000  3.2173195e-001 -8.4185991e-001  2.1447080e-001 -1.0471334e+000 -3.3065523e-001 -3.9857592e-001 -8.2045230e-001 -4.8447099e-001 -6.5507750e-001 -7.3283319e-001 -6.3814429e-001 -6.9951524e-001 -1.9481938e-001 -9.5080186e-001 -1.5345153e-001 -2.6799135e-001 -1.4535504e-001  6.0543643e-003 -8.7229257e-001  1.4001591e-001 -1.3297961e+000 -5.1059683e-001 -3.8014934e-001 -1.3616793e+000 -1.0042370e+000 -1.5906801e+000 -4.6055926e-001 -5.5854643e-001 -3.9484858e-001 -3.7782342e-001 -1.4546857e-001  1.1499059e-001 -7.4532469e-001 -2.7332495e-001 -9.3409254e-001 -1.0318293e+000 -1.9726276e-001  1.3081818e-002 -3.2387760e-001  4.1245314e-001  1.6380949e-003 -5.3322663e-001 -7.1512521e-001
 -3.6200747e-001  5.0825653e-001  1.4638280e-001  6.1702435e-001  1.4165883e-001  4.1314003e-001  2.3182947e-001 -6.0377877e-002  1.9325805e-001  3.1230561e-001  1.9270284e-001  3.1068892e-002  2.7863217e-001  8.3531905e-002 -7.0875077e-001 -6.2078139e-001  3.0499358e-001 -7.2656796e-001 -6.7228638e-001 -2.8139581e-001 -7.1333436e-001 -2.5295639e-001 -3.9420374e-001  1.5372110e-001  5.1622549e-002 -4.3561101e-002 -3.9592235e-001 -1.6240713e+000 -4.0386842e-001 -2.6246949e-001 -1.8306223e-001 -2.3768451e-001  4.7230060e-001  7.1219255e-002 -2.6691458e-001 -2.1671219e-001 -4.8122181e-001  2.0382870e-001 -1.2396675e+000 -6.4985918e-001  1.6438059e-001 -1.1873588e-001  7.6162116e-002 -7.6616012e-001 -3.4973578e-001 -4.6552052e-002 -2.0315191e-001 -7.6608460e-001 -5.2240254e-001  9.3388229e-002 -2.5416639e-001 -3.7884704e-001 -2.7955896e-001  1.2912166e-001 -3.2819309e-001 -1.2057602e-001  2.3753700e-001 -4.2435120e-001 -6.1751910e-002  7.8017400e-002 -9.6632485e-001 -3.5590905e-001  1.3462378e-001  7.7486170e-002  3.6032003e-001  1.5158701e-001
 -3.2183568e-001  9.8936314e-001 -9.3289428e-001  4.0881751e-001 -1.5864131e-002  6.2985901e-001  7.5945504e-002 -6.1354083e-002 -1.7762453e-001 -8.9400261e-002  2.4867273e-001  4.0485088e-001 -8.5126425e-002  2.4970328e-001 -5.9108212e-001 -2.4334636e-001  1.9434153e-001  3.4108931e-001  8.1557261e-001  3.0683185e-001  2.8254643e-001  5.3820040e-001 -7.6257873e-002  8.8167464e-002  1.8394687e-002  2.1132133e-001 -1.2820958e-001 -8.3789796e-001 -7.1876306e-001  3.5602343e-001  2.8851547e-001 -6.3995956e-002  6.1652555e-003  1.4310004e-001 -1.6379317e-001  7.0154057e-002 -2.0906540e-001 -7.9753158e-001 -7.8475998e-001  1.9716246e-001 -1.2714312e-001 -3.4400964e-002 -9.2931894e-002  5.5826438e-001  1.1122895e-001  5.5848234e-002  4.6735576e-001  2.6044291e-001 -2.5917514e-001  5.5941609e-001  1.6852460e-001  1.3429841e-001 -1.3533126e-001 -2.7351652e-001 -8.3947797e-001  2.3553988e-001 -2.5132959e-001 -1.1759237e-001  2.1637478e-002  2.7974157e-001  1.0277920e+000 -4.5949669e-002  8.0830197e-001 -6.2316630e-001  4.3325376e-001  1.8661932e-001
 -5.9163665e-001  2.0035066e-001 -7.4431819e-001  2.3609870e+000  5.2865971e-001  1.6868309e+000  5.9416978e-001  1.2288291e+000  4.7220183e-001  5.7041956e-001  9.6082071e-001  8.9133889e-001  4.4358555e-001  1.1641401e+000  8.8994111e-001  7.7745763e-001  5.4324084e-001  8.5120866e-001  1.1654903e+000  9.7164050e-001  9.8881045e-001  3.1548611e-001  3.5280352e-001  2.8543309e-001  4.3756455e-001  6.0390249e-001  7.4003703e-001  1.3134400e+000  1.0390544e+000  1.3987678e+000  9.8830419e-001  1.0921487e+000  1.4461563e+000  1.0043517e+000  1.1236471e+000  3.3199878e-001  1.7339990e+000 -2.3171740e-001  6.0249212e-001  3.4183143e-001  3.4494594e-001  4.0332237e-001  2.9626189e-001  7.0080401e-001  1.6039032e-001  1.1265378e+000  5.3926459e-001  4.4388963e-001  3.7333262e-001  6.1207291e-001  9.5317157e-001  1.1470234e+000  5.6269059e-001  5.6093514e-001  4.1928837e-001  4.2967723e-001  7.0999062e-001  5.7286328e-001  8.7496638e-001  1.6632881e-001  8.7981100e-001  3.9211503e-001  1.1061471e+000 -1.3557629e-001  1.2497768e+000  4.8287368e-001
 -6.1034052e-001  9.1807776e-001 -5.6764373e-001  2.8196083e-001  5.6433235e-001  1.2101236e+000  2.9136104e-001  8.8536599e-001  9.9267697e-001  4.4394096e-001  1.2037987e+000  5.5417302e-001  6.3148950e-001  4.2630430e-001  5.4335530e-001  1.3200856e-002  2.7001289e-001  4.7958622e-001  1.1539142e+000  7.0568433e-001  8.2773954e-001  3.5509759e-001  5.6719047e-002  5.0752815e-001  3.6618585e-001  1.5841740e-001  4.8027742e-001 -1.8936342e-001  2.7945797e-002  7.4075326e-001  1.8751958e-001  4.3625691e-001  4.3101725e-001  4.9037101e-003  5.5959775e-001  5.8610510e-002  5.8738859e-001 -5.3149987e-001 -2.7081566e-001 -6.2484447e-002  2.0456803e-001  6.5996914e-001 -2.3397863e-001  9.5489869e-001  7.9379388e-001  7.1078576e-001  9.5231825e-001  5.2971288e-001  1.2141105e-001  1.8875232e-002  6.8817949e-001  7.2003491e-001  2.2416661e-001  5.1296552e-001 -2.6321942e-001  6.3760057e-001  2.3203472e-001  5.0145522e-001  3.4348553e-001 -2.2086691e-001  4.9617171e-001 -1.3462731e-001  4.3218747e-001 -2.2881046e-001  5.7229221e-001 -4.4495028e-001
  1.5524682e+000 -1.1254945e+000  1.3670388e-001  7.1736457e-001 -9.9771310e-001 -6.2881491e-001 -1.1176602e+000  2.5543715e-001  9.5562030e-002 -4.7422181e-002  1.6329202e-001 -8.3191046e-001 -2.6644709e-001 -1.1253927e-001 -1.2955831e-001 -5.0250003e-001  2.6224045e-001 -7.9841884e-001 -7.6109957e-002  6.6887327e-001  5.7137574e-001  6.5628932e-002  1.5229934e-001 -2.8016725e-001 -9.2547842e-002  8.7535133e-002 -4.1676700e-001 -3.5689343e-001 -6.2090594e-001  5.8757093e-002 -9.0577467e-001 -1.6249388e-001 -2.4607363e-001 -2.6249840e-001 -3.4658318e-001 -1.2645667e+000  2.0890565e-001 -7.3813727e-001 -3.7439688e-001 -1.8392319e-001  1.7042149e-001  2.9031758e-001  3.6198380e-001  6.0943852e-001  1.2123170e-001 -2.0866949e-001  6.3258366e-001 -1.0744200e+000 -7.3199187e-001  6.2015491e-002 -8.3902869e-002 -2.6537650e-002 -8.7379060e-001 -1.1338579e-001 -2.1571561e+000 -6.4541628e-001 -6.8101469e-001 -3.7447992e-001 -2.7829537e-001 -1.0213623e+000 -3.6975686e-001 -6.2149567e-001 -2.0523005e-001 -7.1089402e-001 -8.6518134e-001 -1.2796531e+000
  2.1862779e-001 -4.6054314e-001  2.0565498e-001  2.3411184e-001 -8.0362680e-001 -1.9002291e-001 -8.2208005e-001 -4.0564523e-002 -1.7681575e-001 -2.5691198e-001  3.4749073e-001  4.8807068e-001  1.9240128e-001 -4.1438275e-002  1.1554721e-001 -2.1413868e-001 -8.4322720e-002  4.8476503e-001  2.8537753e-001 -4.9954973e-003  6.9218933e-002  4.8407504e-002 -2.0864084e-001  2.5906835e-001  1.5010680e-001  3.3665491e-001 -3.9162230e-001  5.1921439e-001  5.2940841e-001  5.7463405e-001 -1.0277781e+000 -7.0673716e-001 -4.6198585e-002  3.4145965e-001 -4.2681577e-001 -3.6222193e-001  5.8254656e-001  1.5519717e-001  1.0695172e+000  1.8882642e-001  5.8809209e-001 -2.5073678e-001  2.0317072e-001 -9.2334947e-003  5.1154765e-001 -3.0091518e-001  1.0487086e-001 -1.6254969e-001  5.4116414e-002 -2.1556246e-001 -2.8804175e-001  8.4156912e-002  5.3037521e-002 -2.3811962e-001 -4.3464918e-001 -3.1308804e-001 -6.7572514e-001  5.1508860e-002 -3.5375296e-001 -7.2808094e-002  3.3338558e-001 -3.6442212e-001  2.4419460e-001  8.1691817e-001  2.5069715e-002 -2.4142482e-001
 -2.9590246e-001 -5.5392696e-001  2.0741360e+000 -3.7958054e-001 -8.6230330e-002  3.4565452e-001  5.1602800e-001 -3.7490887e-001 -7.7873164e-001 -1.5062592e-001  3.2445209e-001  1.0674058e-001 -2.3826626e-001  2.8768245e-001 -1.1068253e-002 -4.5679188e-001 -4.7779949e-001  1.0940185e-001  1.7944642e-001  2.1571733e-001  1.3148751e-001  8.3901775e-002 -1.4621817e-001 -3.1370699e-001  2.7961630e-001 -2.1817733e-001  8.1128605e-002  7.3689796e-001  3.3872345e-002 -4.4654613e-002 -3.3559851e-001 -7.3335231e-001  4.0942772e-002 -6.9867691e-001 -6.9551131e-001 -5.1770080e-001 -7.3004957e-001  7.8485130e-004  5.8641935e-001  4.3249395e-001 -9.0782730e-002 -1.9249573e-001 -1.9392487e-001 -2.3696081e-001 -1.2006335e-001  2.4348109e-001 -7.2701877e-003 -4.2330360e-002 -1.0861008e-001 -2.1855177e-001 -7.2594441e-002 -2.4713597e-001  2.1376850e-001 -3.3925754e-001  6.2362224e-001 -4.8561703e-001 -3.1661301e-001 -1.3976044e-001 -7.7773396e-001  1.8733672e-001 -8.5303047e-001 -3.5498125e-002 -1.2816798e+000  4.4614662e-001 -4.2254060e-001  8.3002130e-001
 -4.8129085e-001 -7.2897316e-002 -4.3675317e-001 -5.4221003e-001 -3.7172370e-001 -1.7260529e-001 -4.3201407e-001 -5.7230496e-001 -2.2009521e-001 -8.6060897e-001 -4.2622328e-001 -3.7798019e-001  7.1152722e-003  3.4138139e-001  2.1508991e-001 -6.7780347e-001 -1.1837847e-001  1.9551039e-001  1.5760449e-001 -2.7458903e-001 -5.6299692e-002  2.1720794e-001 -1.6140159e-001 -7.1449718e-001 -5.4069150e-001  3.6600758e-001  3.0047004e-001  1.5551154e+000  9.4632909e-001 -7.9049667e-001 -1.2385735e+000 -8.8695287e-001 -1.4694770e+000 -9.4515134e-002 -4.6192630e-001 -7.0140620e-001 -7.5730784e-001  7.6881526e-001  1.9022971e+000  4.9708466e-001 -6.6994807e-001  1.2679270e-001 -7.5669122e-001 -5.7893666e-001  4.2505730e-002  9.0622373e-002  2.5776253e-001 -3.2465087e-003 -5.7387577e-001 -6.8098027e-001 -1.0862806e-001 -6.4492009e-001 -5.4812823e-002 -4.1879718e-001 -7.8615700e-001 -3.7545956e-001 -6.4191966e-001  1.9601683e-001 -5.0098843e-001 -7.2233518e-001  2.3895337e-001 -2.8339670e-001  4.3230304e-001 -2.4851587e-001 -1.3019341e-001  1.4552170e-001
  4.8484893e-001  1.9422156e-002 -3.0591695e-001  1.5728124e-001  9.5754872e-002  1.6888245e-001  3.2267215e-001  2.3638217e-001 -3.3886359e-001 -1.4576238e-001  1.6538437e-001 -4.3866809e-001 -2.1917211e-001  4.3214466e-001  5.6259552e-001  4.7410541e-001  3.0021385e-001  6.4430183e-001 -1.8919205e-002  7.4172290e-001  1.0826406e+000 -8.6417846e-002 -8.0843190e-001 -7.1151034e-001  7.4877714e-002 -5.3976742e-001  7.8765105e-001  1.6236510e+000  1.4208749e+000 -5.6364074e-001 -6.0201955e-002 -1.7412204e-001 -7.4694392e-001 -1.1674079e+000 -6.2750549e-001 -6.6106645e-001 -9.7117262e-001  6.6695885e-001  1.6460252e+000  5.3357082e-001 -1.4271280e-001 -3.4565068e-001 -2.2926426e-001 -1.0464006e+000 -1.2830986e-001  4.8733458e-001  4.0989639e-001 -2.0023338e-001 -3.6805175e-001  4.1163609e-001  2.1984122e-001  3.1116856e-001  3.5253697e-001 -5.8587527e-001 -3.4778503e-002 -1.9370245e-001 -1.1349913e-001  2.3161913e-001  5.8550975e-002  4.6197411e-001  1.0886740e+000 -2.9255587e-001 -5.5739253e-001 -5.4010773e-001 -2.5774984e-001 -5.8200091e-001
  1.0031584e+000  1.0053351e+000  6.7112502e-002  7.2541856e-001  5.2829764e-001  5.9207483e-001  5.0329878e-001 -1.9273197e-002  4.4421036e-001  2.0453481e-001  6.0193701e-001  1.1556466e+000  4.5395633e-001  6.4946507e-001  1.1198395e+000  5.0109860e-001 -3.5859398e-002  7.4611082e-002  8.3165968e-001  6.4687615e-001  6.4889900e-001  6.6328084e-001  4.4442862e-001 -3.8865619e-001  4.4406714e-001  1.1149985e-001  4.7394512e-001  7.8732966e-001  9.9765432e-001  9.2477067e-002  4.7130490e-002  3.0496139e-001  3.0779741e-001  3.1482781e-001  6.1243896e-001  1.5359576e-003  4.0874267e-001  8.7967985e-001  6.2879491e-001 -1.2660927e-001  5.4826617e-001  3.4025583e-001 -9.2218125e-003  1.7980184e-001  4.2507973e-001  2.4669600e-001  6.8102340e-001  4.2869745e-001  1.0887120e-001  7.3768486e-001  5.7199560e-001  3.1781375e-001  7.0185378e-001  3.1244914e-001  1.7548973e+000  7.5306801e-001  5.8732867e-001  5.9760984e-001  6.5826845e-001  9.9658636e-001  6.4489300e-001  4.4347559e-001  1.4683220e+000  6.1995258e-002 -4.6097797e-002  1.2233723e+000
  1.6279082e+000  1.3121349e-001 -8.9632670e-001  7.6652766e-001  2.0227377e-001  4.3325500e-001  4.6317942e-001  3.5364579e-001  7.2461183e-002  2.4873019e-001  3.8533403e-001  1.0327198e+000  2.3429563e-001  5.2631784e-001  7.1431687e-001  8.0646589e-001 -1.3027832e-001  1.4473566e-001  5.3945134e-001  8.9599434e-002  1.1427601e+000  4.1984634e-001  4.9952390e-001 -8.0514809e-002  3.3831224e-001 -7.6774157e-002  1.5398774e-001  2.3057388e-001  2.7123065e-001  5.1969480e-001  1.8906017e-001 -7.8289136e-002  9.1429342e-001 -2.2770472e-001 -2.0461736e-003 -5.5190190e-002  5.1276077e-002  5.2934136e-001  1.6302312e-001 -4.0437959e-002  5.3212035e-001  6.0739621e-002 -6.0690235e-001 -5.8359599e-001  4.9066048e-001  2.5149798e-001  4.3245987e-002  1.9197440e-001  6.3462835e-001 -1.7688628e-001  3.8812069e-001  1.1887006e-001  8.0225110e-001 -1.7118912e-001  5.6788738e-001  3.2821892e-001  1.9011564e-001 -4.1619244e-001  6.3969232e-001  1.2762284e+000  1.2738090e+000  1.0240260e-001  7.6471746e-001  2.3272405e-001  5.3831753e-002  9.7533004e-001
 -3.7379168e-001 -5.1025065e-003 -3.9647955e-001  3.6779417e-001  1.0420591e-001  1.5546547e-001  2.5869984e-001  3.0091946e-001  2.1065001e-002  3.6641844e-001  4.7728256e-001  5.0863929e-001  5.4366595e-001  1.5680093e-001  5.2063810e-001  7.1302043e-001  4.5143469e-001  7.1069775e-001  7.0149142e-001  2.9623360e-001  3.2722023e-002  4.1728151e-001 -1.3132313e-001  4.6450753e-002  2.2101689e-001  6.3391765e-001 -1.0784739e-001 -6.7386887e-001  3.1164231e-001  3.8858584e-001  2.5824829e-001  3.0943026e-001  5.5767122e-001  4.3859896e-001  2.4264490e-001 -2.2086385e-003  3.6851847e-001 -1.6063883e-001 -4.6791984e-001  5.1859792e-001  2.4159607e-001 -1.0304881e-001  9.9042699e-002  1.9431656e-001  2.4552194e-001  3.4740766e-001  2.9676717e-001  2.2940328e-001  3.4904986e-001 -2.7937348e-001  3.7294396e-001  2.9041771e-001  1.3706544e-001  1.7218612e-001  3.5428361e-001  4.0366322e-001  4.4524982e-001  1.0137675e-001  2.2504173e-001  6.4666475e-001  4.0586553e-002  2.1005213e-001  1.2944361e-001 -4.9363193e-001  2.7986359e-001  4.7950111e-001
  6.2373934e-001  3.2238336e-001 -2.4557703e-001 -9.8999522e-002  8.5002039e-002 -4.9668523e-001 -4.6942160e-002 -3.6399164e-002 -3.2078716e-001 -6.8201671e-003 -9.8559000e-002 -1.0509848e-002 -7.0389107e-001 -6.2770967e-001 -2.9781218e-001  2.9278357e-001  1.7928625e-003  2.6533900e-001  2.3762793e-001  4.0382122e-003  1.2321878e+000  6.9947537e-002  7.2297399e-003  4.0428698e-001  3.6913703e-002  6.1901439e-001 -3.6153025e-001 -1.3224024e+000 -6.6895811e-001  1.2780702e-002 -2.5973863e-001  1.8442142e-001 -1.6348194e-001  2.4764448e-001 -4.8562418e-001 -7.4557873e-001 -1.5535103e-001 -7.8960425e-001 -1.0601294e+000 -1.6308759e-001  1.9459239e-001 -7.0035515e-001  3.7101939e-001 -2.8173490e-001 -1.4121528e-001 -6.5569814e-002 -5.4885358e-001 -5.8686539e-002 -1.5971974e-001 -6.9192249e-001 -2.3017861e-001 -3.0326286e-001 -4.5727701e-001 -5.2838297e-001 -1.2762919e+000  7.8744490e-002 -1.5824940e-001 -3.5503585e-001 -6.9086499e-002  1.9416196e-001 -7.6747276e-001  4.2021458e-001  1.4633603e-001 -6.9812529e-001  8.2982369e-002 -3.2139688e-001
  6.0448716e-001  2.4170810e-001 -1.1636181e+000 -7.9276406e-002  2.9716968e-001  8.8159933e-001  8.0073107e-001  2.9231577e-001  2.7596182e-001 -4.2025107e-002  3.3188429e-001 -3.6099976e-001  1.3531232e-001  1.8582468e-001  2.2887012e-001  4.5338649e-001  2.0244295e-001 -2.9577885e-001 -3.0393769e-001 -3.6149375e-001  2.9356855e-002 -3.3988411e-001 -1.5939031e-001 -7.1670094e-002  2.2823169e-001 -4.0236933e-001 -1.8998000e-001 -4.7062836e-001  2.3745905e-001 -2.0730771e-001 -7.3711835e-001 -2.0629485e-002 -1.0214686e-002  5.7076428e-001  3.8743547e-002 -2.4793965e-001 -2.7810301e-001  2.0873140e-001 -5.5228111e-001 -8.1838720e-001  1.6298909e-001 -2.8729994e-002  7.1831748e-001 -1.1424945e-001 -2.1586267e-001  8.3841830e-001 -1.4743566e-002 -3.4394656e-001  2.0031066e-001 -2.8693807e-001 -2.0297901e-002  3.0518353e-001  2.2874938e-001  1.1200298e-001 -1.8632859e-001  5.3655328e-001  1.4372080e-001  1.5925893e-001  1.2211194e-001  4.0905695e-001 -1.1155227e+000  1.3645480e-001 -7.8029762e-001  1.6597537e-001  4.0240592e-001  6.4222844e-001
  2.0314679e+000  4.3041987e-001 -7.0654227e-001 -5.5662971e-001  6.1847311e-002 -2.3950868e-002  7.8814128e-001 -1.5591184e-001 -4.5245747e-001 -5.6110592e-002 -6.1757429e-001 -5.7775318e-001 -6.0625474e-001 -4.5516910e-001  4.0232763e-003 -2.5787821e-001 -9.4414100e-001 -8.2315799e-001 -7.2270941e-001 -1.0821864e-001 -5.4196559e-001 -9.4263574e-001 -1.1905000e+000  5.5852550e-001 -1.6991108e-001 -8.9025252e-001 -7.6200718e-001 -4.0732372e-001  3.7353181e-001 -1.4708038e+000 -4.3235202e-002 -2.1746213e-001 -1.0413026e+000 -1.7583185e-001 -4.2413166e-001 -2.2197798e-001 -6.6070937e-001 -4.7485431e-001 -4.7786515e-001 -4.4168484e-001 -4.9149184e-001 -2.7588800e-001  2.1621028e-001 -8.1486363e-001 -6.6540712e-001  9.3621451e-001  5.5915756e-001 -2.1247629e-001  9.2877726e-001 -4.7991136e-001 -7.1795619e-001  2.0906707e-001 -5.2729834e-001  8.4959523e-002 -5.0020323e-001  5.5089415e-002 -1.5830276e-001  3.6162672e-001 -5.4167311e-001 -3.3288493e-001 -1.0142342e+000 -9.3270413e-002 -2.2394815e+000 -1.7166121e+000 -8.5473586e-002 -1.7918145e-001
 -1.1648144e-001 -1.0578491e-001  1.9927798e-001 -1.6392422e+000 -5.4874875e-001 -1.6573838e+000 -2.2585588e-001 -3.2888567e-001 -5.1696193e-001 -8.4899347e-001 -1.4566856e+000 -1.7875961e+000 -5.9097612e-001 -1.0368855e+000 -1.1513717e-001 -2.8386327e-001 -1.0046770e+000 -1.5114206e+000 -1.2492735e+000 -7.3380139e-001 -5.8544968e-001 -1.4565633e-001 -1.0796463e+000 -3.0973287e-001 -9.2708960e-001 -5.3330283e-001 -6.3031515e-001  1.8305700e-001  2.9434158e-001 -4.3303412e-001 -1.3896902e+000 -1.3805032e+000 -5.5124892e-001 -2.3542694e-001 -1.1955569e+000 -1.1147140e+000  8.0294797e-002 -8.1986763e-002  1.5966434e-001 -8.1149999e-001 -1.9733575e-001 -2.0652654e-001 -3.2155199e-001 -1.0211263e+000 -4.5194450e-001 -2.3948085e-001 -6.1369557e-001 -1.3871206e+000 -7.2167491e-001 -1.1461140e+000 -2.0682789e-001  4.9010534e-001 -5.3506293e-001 -4.8494686e-001 -9.5580249e-001 -6.2672040e-001 -7.0021581e-001 -2.7457864e-001  2.8925999e-001 -4.3684193e-001 -4.8798822e-001 -1.2764675e-001 -1.8208941e+000  7.3262340e-001 -1.3725890e+000 -4.4032805e-001
  3.8425746e-001 -8.3998164e-001  1.4055296e+000  2.6500259e-002 -4.8251547e-002 -1.5977387e-001 -4.2681183e-001 -4.0499289e-001 -4.4556937e-001  1.3927677e-001  1.4596035e-001 -2.8828272e-001 -6.5203976e-001 -4.4494680e-001 -1.7135409e-001  2.2182113e-001  2.3123954e-001  3.6632798e-001  2.0990378e-001  3.6105572e-001 -2.0391479e-001  4.3170596e-001  9.3714597e-001 -8.7629476e-002  9.9835176e-002 -4.0208287e-001 -2.7539457e-001 -1.8903445e-001 -6.6533676e-001 -2.8414943e-001  2.8535911e-001 -5.7884537e-002  7.7336444e-002 -3.0633983e-001 -6.0511072e-002  3.0064203e-001 -6.6706529e-001  2.0756814e-001 -6.7799441e-002  5.3478095e-002 -3.9039828e-001  1.1702969e-001 -2.2579148e-001  5.6783195e-001  6.7910400e-002 -5.1868870e-001  3.7525314e-002  7.2978476e-001 -7.8265376e-002  2.7433812e-001  2.4777150e-001 -2.3353667e-001  1.5911968e-001  3.3233760e-002  7.7729312e-002 -6.2342746e-002  8.3786327e-002 -2.8933381e-002 -2.8189010e-001 -4.6393001e-001 -2.1540394e-001  5.6762921e-002 -3.7363317e-001 -1.1712816e+000  4.6454630e-001 -1.7428879e-001
 -1.8748742e+000 -1.9740419e-001 -1.2632497e-001  1.5432801e-001 -3.8301556e-001 -8.8884459e-002 -3.9398817e-001 -2.1239324e-001  1.7328967e-001 -4.3792409e-001 -1.3389111e-001 -3.9365579e-001  1.5563900e-002  1.4534810e-003 -2.0148296e-001 -1.1486320e-001  7.0193468e-001  1.9609612e-001 -6.0581113e-001 -3.6968417e-001 -6.0751566e-001 -1.7820066e-001 -5.8914314e-001 -3.7266348e-001 -4.9807438e-001  3.5170697e-001 -1.1404881e-001  1.2077819e-001 -4.0075054e-001  3.4222647e-001  1.9456198e-001  3.7770747e-001  7.7113093e-002  3.2169490e-001  2.4402219e-001  4.2300725e-001  4.7081877e-001 -3.7194301e-001 -5.3911711e-001 -2.8424039e-001 -2.5654171e-001  8.9739750e-002  1.7579412e-002  3.2108806e-002 -4.8904612e-001 -6.3738426e-001 -3.2170795e-001 -1.9760045e-001  2.7445895e-001  4.1174888e-001  5.2467643e-001  3.8485021e-001  3.4841968e-001  5.2197123e-001  4.2965666e-001 -4.7463650e-001  1.7214438e-001  6.6542731e-002 -3.5629669e-001  9.3034990e-002  2.4675802e-001  1.8168207e-001  1.6081249e-001  1.5578593e+000 -2.5504372e-001  1.2380856e-001
 -2.9571988e+000 -1.4802910e+000 -1.2336653e-002 -1.1962479e+000 -1.1519909e+000 -3.0663583e+000 -7.0500671e-001 -3.7237489e-001 -7.7076423e-001 -9.8669353e-001 -1.5975761e+000 -8.9484623e-001 -6.3965956e-001 -1.6774599e+000 -1.0343683e+000 -1.1861542e+000 -7.2522571e-001 -1.1817269e+000 -1.6452025e+000 -1.0100283e+000 -1.0504483e+000 -1.4255854e+000 -1.2343136e+000  7.6386078e-001 -1.0108162e+000 -2.2412264e-001 -9.0454366e-001 -6.1415473e-001 -7.0084622e-001 -6.3134347e-001 -2.5774920e-001 -3.2732504e-001 -9.8827528e-001 -8.1847593e-001  2.2704532e-002  2.7276054e-001 -9.4635659e-001 -4.6785187e-001 -6.5800584e-001 -1.1123676e+000  7.3015987e-002 -6.0612553e-001  9.5803849e-001 -8.5136243e-002  4.8473237e-001 -7.6813656e-001 -1.0966241e+000 -2.5153792e-001 -6.8118601e-002 -3.0798479e-002 -9.2142602e-001 -1.1311363e+000 -5.5434341e-001  6.9008673e-002  3.6758487e-001 -7.4119731e-001 -5.0358088e-001 -5.0304895e-001 -4.9791676e-002 -6.1400956e-001 -1.5652424e+000 -3.1159999e-001 -2.3002452e-001  1.7962981e+000 -4.3445299e-001  5.5972788e-001
  1.3023487e+000  2.9603441e-001 -1.5739639e-002  7.4080862e-002 -5.5969628e-002  5.0442016e-001  1.0212888e-001 -7.0315267e-001 -3.9709996e-001 -1.1883203e-001 -3.7412943e-001  4.2307581e-001 -2.8871405e-001 -2.0201803e-001 -3.1712265e-001  4.5529037e-002 -7.3029476e-002  6.8316113e-001  1.5417735e-001 -6.5420499e-001 -4.6926336e-001  4.0101485e-001  5.8648042e-001  4.9455107e-002 -3.4411359e-001 -3.2261298e-001 -2.1682464e-002 -1.3712415e-001 -1.1838065e-001 -5.4119834e-001  1.5175887e-002  3.6869486e-001 -1.7154506e-001  4.0949502e-001  4.4438817e-002 -1.7004966e-001  4.9188639e-001 -2.8716543e-002 -1.3587308e-001  1.2065400e-001 -5.9386433e-001 -2.2220554e-001 -3.8252293e-001  7.0504785e-001 -2.8810865e-001 -9.0997035e-001 -6.7355265e-001  6.9026828e-001  9.8394408e-001  3.7841515e-002  2.2433759e-001  3.0054811e-001  6.1274395e-002  9.8284257e-002  1.7019966e-001  2.3288758e-001 -7.7223942e-003  8.3642506e-002 -3.2930461e-001  7.9283602e-002  1.0935462e-001 -3.9307115e-001  5.8514045e-001 -9.1623508e-001 -4.9632302e-002 -6.1324264e-001
 -5.6562202e-001  5.6478162e-001 -1.2808562e+000 -2.1576545e-001  4.5633148e-001  6.3722196e-001  7.2219408e-001  1.0136668e+000  1.0868713e+000  1.0792141e+000  3.4733708e-001  2.5776975e-001  1.0286771e+000  6.7693631e-001  1.0705449e+000  1.0717831e+000  4.3953284e-001  9.7980094e-001  3.7049079e-001  2.1891662e-001  5.6810406e-002  4.0658425e-001  4.0905193e-001 -5.5752215e-001  1.7643123e-001 -2.5359957e-001 -2.6082424e-001 -9.4084760e-001 -9.8206252e-001  6.3287078e-001  8.7285970e-001  6.1870876e-001  1.3915212e-001 -9.6175644e-003  7.2891166e-001  5.8058654e-001  8.1596531e-001 -4.2987670e-001 -8.5386924e-001 -5.4317562e-001 -1.2002432e-001 -4.9890799e-001 -3.7057025e-001 -3.0046209e-001  8.1076432e-002 -1.4146480e+000  1.5596629e-001  2.5226378e-001 -3.6026968e-001 -1.7048858e-001  4.0416754e-001  3.4059858e-001 -1.2713141e-001 -8.1300375e-002  4.1376057e-001  1.7522666e-001  2.5881137e-001  3.5777533e-001  8.4487060e-001  1.1298160e+000 -2.3032763e-001  1.4506883e-001 -1.6506507e-001  9.7116293e-001  4.2090354e-001  5.9742312e-001
  4.9069764e-001  3.2922475e-001 -6.5504628e-002  1.0789958e+000  1.1228855e+000  1.9164594e+000  2.3118969e-001  4.5493631e-001  4.7514954e-001  1.1977629e+000  8.5960034e-001  2.1199914e-001  3.8261439e-001  7.5612911e-001  3.2144387e-001  6.4290871e-001  2.9168623e-001  8.3833733e-001  9.1739474e-001  1.3048726e-001  7.2606609e-001  5.8352253e-001  8.0294897e-001  2.9703532e-001  1.7709189e-001  3.7231791e-001  6.8455640e-001 -5.4498512e-001 -6.9939811e-001  1.0015132e-001  1.1058587e+000  7.4901491e-001  9.3711386e-001  5.6738415e-001  6.3323425e-001  6.4059633e-001 -3.8294153e-002 -5.2300540e-001 -3.9209722e-001  3.2248660e-001  6.7284306e-001 -2.2484167e-001  2.1402749e-001  3.8968402e-001  6.2931430e-001 -5.9702388e-001 -1.3375985e-001  9.8915760e-001  3.8347569e-001  1.0741413e-001  1.2896474e-001  1.5412198e-001  2.4228373e-003  9.5217588e-002  4.8707579e-001  1.0303189e+000  8.1288627e-001  6.9189377e-001  7.7123853e-001  4.6975944e-001  1.1991011e+000  7.6286654e-001  9.3229238e-001 -1.8809161e-001  1.1044650e+000 -8.7856438e-001
  2.5352509e-001  3.6240705e-001 -2.6246203e-002 -2.0896194e-001  4.0170835e-001  2.5135923e-001 -2.5947748e-001 -5.4081489e-001  5.0538424e-001  2.4311540e-001  4.1393380e-003 -2.3940056e-001  6.0355017e-001 -1.6621401e-001 -6.5507256e-001 -8.6511131e-001  6.5244236e-003 -3.0915690e-001  3.2628809e-001  2.9292744e-001  7.0228157e-001 -2.5880033e-001 -4.9710318e-001  5.8438693e-001 -4.5851768e-001  1.6352702e-001 -2.7709111e-001  1.7644571e-001  7.4909029e-002 -5.1922396e-001  8.3836395e-001  2.9660982e-001  7.1105695e-002 -5.7872050e-001  5.4017994e-001  8.0244951e-001 -1.3403111e+000 -1.4015924e-002  2.2476962e-001  3.0134094e-001  2.5494937e-001 -2.2471701e-001  3.1128378e-001  5.8438610e-002 -2.8768069e-001  2.3219025e-001  5.6558089e-001  5.0024184e-001  3.5283099e-001 -6.7686949e-001 -9.2783534e-002 -5.5597542e-001 -2.1048916e-001  1.2601901e-001  2.8295761e-001 -7.9544074e-002  6.5910223e-001 -1.8862037e-001 -3.2293156e-001 -5.4358792e-001 -3.9313180e-001  5.4022734e-003 -2.6070953e-001 -2.1564774e-001 -6.8816286e-003  1.2060340e+000
  3.7713353e-001  1.0896373e-001 -1.3965809e+000  8.9115752e-001 -2.3752872e-001 -4.1464154e-001 -1.2194500e+000 -1.9344211e-001 -3.0409016e-002  3.8268621e-001  2.9267239e-001 -7.3555114e-001 -1.7448482e-001 -8.5617701e-001 -9.2979912e-001 -3.8880645e-001  2.4330138e-001  5.0227435e-001  6.2224169e-001  5.2791833e-001 -3.3505162e-001  1.9063185e-001  1.3291811e+000  2.3386323e-002  2.0958680e-001 -3.4717604e-001 -6.3114094e-001 -1.2157569e+000 -1.1437541e+000 -6.1463998e-001  8.7593301e-001  8.9433649e-001  4.9288769e-001  7.2320953e-001  6.4354648e-001  1.3323548e-001 -8.1140554e-001 -6.2029341e-001 -5.1675008e-001 -4.9957715e-001  1.5551220e-001 -4.6540790e-001 -5.3946700e-001  2.7208980e-001 -1.7911462e-001 -1.5228303e+000  3.0643810e-001 -2.4391808e-001  6.9692744e-001  4.2486695e-003 -7.6895097e-001 -7.6402507e-001 -1.1014961e+000 -3.6544403e-001 -3.6863951e-001  7.4361082e-001 -1.5523178e-001 -4.4850282e-001  2.1481896e-001 -1.2472247e+000 -1.3929521e-003 -1.5109462e-001  1.8532534e+000 -1.3145714e-001 -2.9670911e-001  1.7625452e+000
  2.1925007e-001 -4.5703225e-001 -3.3055539e-001 -1.5071784e+000  1.6521180e-001 -1.4483603e+000  2.4209044e-001  3.1201857e-001  2.9011153e-001  1.4572843e-001 -2.1503990e-001 -6.7876945e-001  3.8534231e-001 -3.1927368e-001 -2.8246174e-001 -3.0215550e-002 -1.6649891e-001  9.5616954e-002  5.9694287e-002  4.8991054e-001 -1.1894163e-001 -9.6647333e-001 -6.3158193e-001 -8.2989523e-001 -2.1733528e-001 -1.2882225e+000 -2.1475149e-001  6.7677903e-001  2.5912101e-002 -6.3777892e-001 -5.1354260e-002  2.5637847e-002 -4.5027996e-001 -4.7114617e-001 -8.6613985e-003 -3.4921378e-001  7.1946283e-001 -1.4979042e-001  1.0255088e-001 -8.6210349e-002 -1.6374741e+000 -2.6431472e-001 -1.7704264e+000 -1.1599936e+000 -6.0485183e-001  1.5313389e-001  1.3657028e-001 -2.2312977e-001  4.6721269e-001  1.6701093e-002  4.2758770e-002 -2.0447466e-001 -8.8061024e-002 -2.6490762e-001  4.5419027e-001 -1.1537984e-001 -2.5043961e-001  1.3329809e-001  1.5526432e-001 -1.8202824e-001 -1.2036346e+000  3.7195413e-001 -2.1261947e+000 -4.0971136e-001 -5.9349801e-001 -1.2636792e+000
 -7.0594607e-001 -2.7306152e-001 -7.7489433e-001 -1.5234011e+000 -3.6577332e-001  2.4056263e-001 -1.0612405e+000 -4.1009982e-001 -8.8987720e-002 -6.9912290e-001 -1.4976538e-001 -2.0052756e-001 -4.8163500e-001 -2.6298890e-001 -2.7524786e-001  3.3634119e-002 -1.1156260e-001 -7.9153058e-002 -2.9967263e-001 -3.1683686e-001 -1.4128422e+000  5.9531121e-002 -4.6879508e-001 -9.3608772e-001 -3.3815086e-001 -8.4131875e-001 -6.1660432e-001  6.0962437e-003 -6.8076269e-001 -5.5828596e-001 -3.7083333e-001  1.9606452e-001 -8.1489496e-001 -4.3548385e-001 -1.8485584e-002 -7.3266297e-001 -2.5853770e-001 -9.1743232e-001 -7.0030740e-002 -5.8090301e-001 -1.1923908e+000 -3.7170762e-001 -1.1403181e+000 -1.9026228e-001 -4.6960680e-001 -8.5351542e-002 -8.1826891e-001  1.2949541e-001 -5.3750274e-001 -3.6166211e-002 -1.6893146e-001 -7.4164341e-001 -4.4237806e-001 -6.1817780e-001  2.1652008e-001 -4.5982813e-001 -8.3764403e-001 -1.4255013e-001 -8.6116455e-001 -9.9670203e-001 -1.0838914e+000  4.2705763e-002 -2.4991517e+000  4.6325715e-001 -6.6809491e-001 -2.8319663e-001
  4.4523302e-001  1.8949877e-002 -5.3941801e-001  1.7817899e-001 -2.6457939e-001 -5.2927608e-001  1.4692768e-001 -1.5969452e-001  4.5239114e-001 -8.8257499e-001  3.6410420e-001  4.2047139e-002 -6.0102057e-002  4.5720066e-001  6.2198720e-002 -2.8465801e-002 -3.9870283e-001  7.2302319e-001  7.5305569e-001 -2.0783667e-001  1.7359480e-001 -4.0527710e-001  5.9071938e-001 -6.9671943e-002 -2.7577040e-001 -1.4813409e-001  2.4533403e-001  1.0758483e+000  6.6820902e-001  2.5634499e-001  8.4736960e-001  1.9983820e-001 -4.2518736e-001 -1.1788210e-001  3.9023462e-001  5.9177342e-001  6.8117395e-001  1.3335049e-001  7.0746967e-001  4.2424926e-001  2.6509735e-002  1.5088496e-002  1.1393297e-001 -6.7126813e-001  7.6835606e-002 -2.1989382e-001 -2.9403083e-001  3.9805893e-001 -4.1147418e-002 -3.5083840e-001 -2.1151804e-001 -2.7253251e-001  4.6145639e-002 -4.6227994e-001  4.6466568e-001 -5.8161082e-001 -1.9559309e-001 -9.2752279e-002 -1.5291746e-001 -1.2979569e-002 -5.7926079e-001 -1.6462482e-001  3.1676574e-001  1.3264814e+000  4.1853493e-001 -8.3674061e-001
  7.9238673e-001 -8.9352846e-002  4.2903263e-001 -8.8234004e-001  1.7723995e-001  1.5302509e-001  5.8872455e-001  1.6229474e-001  3.7326239e-002 -9.2307736e-002 -4.3505174e-001  8.9678880e-001 -1.5868508e-001  7.4904272e-002  4.3245738e-001 -2.4235661e-001 -1.4052207e-002  1.7466883e-001  3.2429849e-001 -3.7612284e-001 -1.0171667e+000 -7.7054138e-001 -3.4993840e-001 -3.2587764e-001  2.7870548e-001 -2.7258040e-001  6.9874110e-001  6.6953635e-001  1.2143893e+000  7.0145570e-002  3.0469212e-001  2.3444128e-001 -9.3169852e-002 -4.6434976e-001  4.3625462e-001  1.1665162e+000  6.0720706e-002  9.4104502e-001  6.4770781e-001  4.4162251e-001 -5.6219352e-001  2.6558744e-001  4.5816310e-001 -1.6790450e-001 -5.0640574e-001  9.1645262e-001  3.5021253e-001 -4.5587026e-002  3.2389885e-002 -3.7821272e-001 -6.8333867e-001 -7.5468563e-001 -1.2875178e-001 -3.0986005e-001  2.9428915e-001 -4.3110578e-001  6.4244085e-002 -8.7610081e-002  5.5320725e-002  1.4690082e-001 -7.9004687e-001 -3.6081446e-002 -1.3897001e+000 -3.2286034e-001 -8.3229118e-001  3.1312554e-001
 -4.4287592e-001  3.1302964e-001  9.1806194e-001 -6.1442416e-001  3.5059138e-001 -1.4602977e+000  5.4019525e-001 -4.0825758e-001 -9.2160199e-003 -8.0868944e-001 -5.6064134e-001  8.1050511e-001  7.1569799e-002 -1.5166386e-001 -2.6894904e-003 -2.7193108e-001 -5.7269147e-001 -7.3947313e-001 -1.9356425e-001 -9.8738584e-001 -1.7709346e+000 -4.6414331e-001 -2.9372888e-001 -1.6626801e-001 -4.4724426e-001 -3.0320900e-001 -3.8786098e-001 -7.1420355e-001 -3.2099690e-001 -4.3571421e-001 -2.0728008e-001 -8.0330539e-001 -1.1723110e+000  9.1901194e-002 -3.8893815e-001 -1.3589352e-001  1.3328636e-001  1.7935792e-001 -7.0703069e-001 -3.2300060e-001  2.3488265e-001  1.0230357e-001  7.0912422e-001 -3.5284660e-001 -8.5698987e-002  1.6935374e+000 -9.2548819e-001  4.3419988e-001 -6.5092433e-002 -1.0137339e+000 -5.4215963e-001 -4.5451958e-001 -4.1072559e-001 -3.8837619e-002  7.5940671e-001 -7.6686115e-001 -3.9389832e-001 -7.4062640e-001 -5.4997999e-001  2.3490994e-001 -1.2471114e+000  1.2946345e-001 -8.8436855e-001  7.7325622e-001 -8.8364211e-001  3.8596925e-001
  1.7467626e+000 -4.4724347e-002  1.1116405e+000 -8.8662471e-001 -1.0043188e-001 -3.7117531e-001  6.6931485e-001 -6.4493520e-001  3.6948237e-001 -7.2471239e-001 -8.0487344e-001 -8.4783481e-002 -9.8808456e-002 -4.7066065e-001  1.1525251e-001 -1.4096281e-001 -5.3293048e-001 -1.4196279e+000 -1.0502777e+000 -7.4198379e-001 -1.2844372e+000 -2.5369768e-001 -1.1313571e+000 -1.2876949e+000 -5.1767913e-001 -1.0397171e+000 -1.4524463e-002  3.6184063e-001  4.5134902e-001 -1.0104723e-001 -7.6107263e-001 -1.0907865e+000 -1.2569941e+000 -5.3099072e-001 -1.0284478e+000 -5.6121395e-001 -2.4142439e-001 -1.0787926e-001 -4.0274557e-001 -3.6989466e-001 -5.5315291e-001 -1.8173294e-001 -8.3352483e-001 -1.2407219e+000 -4.8281976e-001  6.3090212e-001 -5.7358161e-001 -6.5386123e-001 -3.9803900e-001 -4.9276458e-001 -3.2157077e-001 -1.9108526e-001 -7.3771970e-001 -6.2135612e-001 -2.2012226e-001 -7.8780783e-001 -1.1804709e-001  1.2605591e-001 -6.5178636e-001  1.7491381e-001 -9.9982981e-002  1.1241815e-001 -1.5723103e+000 -2.6970675e-001 -5.2487963e-001 -1.3098550e-001
  3.5125073e-002  5.3463510e-002  1.5588187e-001  9.3637250e-001  3.0983106e-001 -5.0747624e-001  6.7561352e-001 -3.1045733e-001 -3.0211273e-001 -4.9415550e-001 -4.3009811e-001  1.0140184e-001 -2.7166510e-001  9.8026681e-002 -1.6937710e-001 -3.5889478e-001 -8.5486087e-001 -6.6396420e-001 -1.8522533e-001 -6.1257449e-001  9.3281284e-001 -4.6736187e-003 -1.4545006e+000 -1.2862768e-001 -2.3705503e-001  1.3704205e-001  9.0709990e-001  2.0345704e+000  5.9185762e-001 -6.7474330e-001 -4.6606853e-001 -1.0151192e+000 -3.5108276e-001  3.3042721e-003 -5.6811006e-001 -7.8001986e-002 -1.7903959e-001  3.1796607e-001  1.3058082e+000  8.6312589e-001 -4.3914072e-002 -5.1061937e-001  6.9686620e-001 -7.3146741e-001 -4.2757131e-001  5.1932988e-001 -7.5136949e-001 -1.3939924e-001 -5.0275868e-001 -4.0048024e-001 -1.6858968e-002  2.6690259e-001  3.1396844e-001 -2.2614553e-001 -2.9035346e-001 -4.6063661e-001 -3.8504204e-002 -2.3697098e-001 -1.4993337e-002  4.4370267e-001  1.1304469e+000  2.2768183e-001 -2.0140833e-001 -5.0837908e-001 -4.4131780e-001  2.3906788e-001
  4.1852601e-002  2.8933335e-002 -2.8861416e-001 -1.2759576e+000  3.2446420e-002 -4.0840947e-001 -2.4124562e-001 -5.0314329e-001 -1.7350941e-001  1.2607020e-001 -7.5713227e-001 -3.0954749e-001 -1.5819067e-001 -4.5683604e-001 -5.3525142e-001 -3.1469191e-001 -3.9600523e-001 -1.1010810e+000 -5.7684935e-001 -7.6664065e-001 -4.4010599e-001 -1.0225479e+000 -5.7331444e-001 -9.7388821e-001 -2.7122475e-001 -4.5301061e-001 -3.5652057e-001 -2.0237008e-001  4.4446723e-001 -7.2855053e-001 -1.3496566e+000 -1.1790520e+000 -1.4568619e+000 -9.2187086e-001 -1.2088531e+000 -1.1773798e+000 -4.1457796e-001  2.9403088e-002 -1.9967477e-001 -2.1413330e-001 -9.8856691e-001 -4.2909977e-001 -7.9227856e-001 -1.2082160e+000 -9.7406945e-001  4.3496131e-001 -4.5438693e-001 -7.7121752e-001 -9.6178972e-001 -7.1214760e-001 -5.9211098e-001 -2.5087146e-001  5.1989524e-002 -2.0991182e-001 -1.7051455e-002 -5.3123780e-001 -1.6185694e-003  1.0801114e-001 -5.6215945e-001 -6.9905194e-001 -3.1431913e-001  2.3689252e-001 -1.9184188e+000 -7.6546267e-002 -5.4637823e-001 -1.7294857e-001
 -8.2485414e-001 -1.3466305e-001 -4.0122400e-001 -2.1089394e-002  1.1782610e-001 -4.6976821e-002 -3.3122483e-001 -1.1511797e-001 -3.4203656e-001  4.3999647e-001  1.1876584e-001 -1.0004209e-001  1.0284429e-001  2.0370071e-003 -1.7712949e-001 -2.4245025e-001 -1.5528236e-001  2.7468909e-001  2.9555601e-001 -2.9857389e-001  6.1755112e-001  7.0900932e-001 -6.0214372e-001  4.4683050e-001  8.3299062e-002 -5.7325471e-002 -3.4022233e-001 -2.9002931e-001 -1.0010692e-002 -9.0893974e-001 -6.7651485e-001 -5.1867701e-001 -2.2630967e-001  2.9369482e-001 -6.2480838e-001 -6.0793334e-002 -6.3399064e-001 -1.9465142e-001  8.4694926e-002  3.9505755e-002 -1.9715518e-001  1.8458312e-002  7.2335289e-001 -3.2491109e-001 -2.6624821e-001 -3.7316927e-001 -6.5434316e-001 -2.9238614e-001 -6.1234873e-001 -3.3305567e-001 -1.4880222e-001  3.1005911e-001  8.3398236e-001  4.1982165e-001 -1.0550615e-001  4.1241790e-001  5.5108398e-002  4.9166895e-002 -1.4099613e-001 -3.0586089e-001  1.3780587e-001 -2.3197784e-001  7.8155430e-002 -9.8256936e-001  4.1173093e-001 -3.5587036e-002
  9.0335852e-001  4.4843325e-001 -6.7476448e-001  2.4400330e-001 -2.9072577e-001  3.0574986e-001 -1.7998230e-002 -6.3686321e-002 -4.2939014e-001  1.3929523e-001  1.1384167e-002  6.6011094e-001  3.7389067e-001  3.4159483e-001  4.0945896e-001  4.7292488e-001  1.9197640e-001  5.4771629e-002 -6.7627138e-001 -2.1254532e-001  9.8517418e-001 -6.7026236e-001  3.0008222e-002 -7.1752032e-001 -1.7797595e-001 -3.3649036e-001 -1.0151939e+000 -6.3716499e-001 -1.5886293e-001 -1.5873054e-001 -3.5947690e-001  1.5124443e-002 -4.2154667e-001 -1.1896948e-002 -1.6904335e-001 -3.2737861e-001  8.7670820e-002  2.6583409e-001 -1.9495115e-001 -4.6421565e-001 -8.6424503e-002 -3.5969016e-001 -5.1692714e-001 -2.1050912e-001  1.1613130e-001 -6.7448591e-002 -8.4693070e-001 -8.7705837e-001  1.1621633e-001 -4.5539358e-001  2.0626541e-001  4.8389752e-001  6.7344264e-001  3.5160824e-001  1.5299817e-001 -7.9898091e-002 -2.6697007e-002 -1.9913891e-001  7.1640369e-002  2.3463879e-001  7.6839907e-001  1.0397549e-001  4.1045428e-001 -2.0346737e-001  6.7631200e-001  1.0049529e+000
 -9.0555697e-001  1.1431761e-001  1.4321352e-001 -1.1782299e+000 -5.9589101e-001 -8.2141251e-002 -3.3321498e-001 -5.3801233e-001 -3.4446248e-001 -3.1946455e-001 -2.7896432e-001  1.6877031e-001  1.6262732e-001 -8.1517847e-002 -2.4207126e-001 -5.3793529e-002 -5.3084414e-001 -5.4432826e-001 -6.2169345e-001 -3.5164485e-001  1.9593352e-001 -5.9838745e-001 -1.1998520e+000 -1.4090284e+000 -5.4532469e-001 -5.1784912e-001 -2.5401008e-001 -2.2666935e-001 -2.1105833e-001 -5.2544231e-001 -3.0241028e-001 -8.4987404e-001 -1.1647011e+000 -1.1043716e+000 -6.2066733e-001 -5.3519137e-002  1.7781565e-002 -3.7780515e-001 -4.6186192e-001  1.5941047e-001 -3.2212420e-001 -6.6527502e-001 -1.5021619e+000 -1.4364601e+000 -9.5571576e-001 -1.8282722e-001 -5.7304156e-001 -8.7436480e-001 -5.2221088e-001 -2.8004299e-001 -2.6243952e-001  2.5274542e-003  2.4834068e-001 -1.1476237e-001  1.1015576e-001 -6.4420751e-001 -3.3351306e-001  2.5259088e-002 -2.4759652e-001 -3.3676681e-002 -3.9417085e-001 -3.7680274e-001 -1.0408739e+000 -3.2087900e-001 -4.8470763e-001  7.0940387e-001
  6.3767053e-001 -8.8188636e-001 -8.1600204e-001 -6.7985949e-001 -1.1032318e+000 -9.1987856e-001 -7.0638760e-001 -3.4342286e-001 -7.3219299e-001 -6.6466206e-001 -5.5709779e-001 -3.3667037e-001 -7.7740461e-001 -5.8160647e-001 -3.2220391e-001  5.1217265e-002 -1.1722105e-001 -7.2225434e-001 -6.7694417e-001 -4.9868313e-001 -5.6989790e-001 -6.5198192e-001 -1.1873184e+000 -6.5715281e-001 -7.9791767e-001 -2.4957830e-001 -1.0588133e+000 -7.5936848e-001 -6.4298085e-001 -8.5533365e-001 -1.2864856e+000 -6.0404473e-001 -8.3080274e-001  1.8737716e-001 -8.2411117e-001 -1.0621188e+000 -2.4496927e-001  1.9453399e-001 -2.6192939e-001 -5.4420502e-001 -4.1056058e-001 -8.1277519e-001 -1.7365602e-001 -1.1067650e+000 -6.9930095e-001 -4.7145452e-001 -7.0081880e-002 -1.1569581e+000 -8.3028005e-001 -5.1010984e-001 -8.6179447e-002 -4.3148555e-001  8.3907567e-002 -6.5300653e-001 -6.5634991e-001 -4.8764360e-001 -2.6152696e-001 -7.2331497e-001 -4.2061928e-001  2.1084206e-001 -1.7474274e-001 -8.5704519e-001 -9.4525465e-001  7.2137506e-002  1.3828254e-001 -2.8459432e-001
  3.1924128e-002  1.1801540e-001 -3.5722047e-001 -5.6834647e-002 -2.8427191e-001  1.8540344e-001 -4.5417563e-001  3.6536577e-001  1.8454497e-001 -6.4334512e-002  1.8480887e-001 -2.0442345e-001 -6.1208553e-002  1.7080476e-001 -8.1781678e-002 -2.1165019e-001  2.7353946e-002  1.8244754e-001  6.8118817e-002 -1.7769133e-001  4.1959605e-001 -7.5013136e-002 -1.0210091e+000  2.1821427e-001 -2.2270129e-001  2.2974618e-001 -3.4435098e-001 -3.4797070e-002 -4.4674865e-001  2.6254401e-001 -9.2390505e-001  6.4618035e-003 -6.5009581e-001 -7.2893762e-001 -2.8750475e-001 -7.5913284e-001 -1.8030063e-001  1.2730457e-002 -1.9630474e-001 -4.4272847e-001 -4.9687961e-001 -2.3479381e-001 -6.9754140e-001  2.5886592e-001 -4.1767681e-001 -2.5459595e-001 -1.1273997e-002 -4.5723442e-001 -5.2402016e-001 -7.9584181e-002  4.8477996e-002  1.7505438e-001  3.4154227e-001 -2.8436325e-001 -3.4426186e-001 -6.2586989e-001 -3.7318662e-001 -9.0416533e-002  2.4650892e-001  2.4139684e-001 -5.8127484e-003 -5.2431907e-001  5.1276408e-002 -1.3185721e-001  4.7980929e-001 -1.9054767e+000
 -1.0311927e-001  5.3057473e-001 -6.6406767e-001 -6.6427561e-001  3.1107767e-001  8.2546362e-001 -1.2628969e+000  1.0380317e+000 -2.0253626e-001  5.1447539e-001  1.0175642e+000 -1.0255612e-001  2.5172035e-001  2.7771673e-001  4.3886633e-001  5.2461624e-001  9.7025899e-001  9.1114269e-001  4.9599021e-001  9.5513848e-001  2.4775201e-002  5.3030810e-001  6.2271652e-001  6.6243704e-002  6.1269957e-001  3.1162068e-001 -5.4787550e-002  2.7572032e-001 -7.2224548e-001  8.6823564e-001  4.6949025e-001  1.1524492e+000  1.4603727e+000  6.5318282e-001  4.8880813e-001  7.1887882e-002  4.1557921e-001 -8.0559806e-001 -5.8587203e-001 -5.0596561e-002  4.6808707e-001  1.2440386e-001 -3.8439876e-001  6.1106356e-001  3.1519604e-001 -6.5668931e-001  3.0861174e-001  1.5587476e-001  1.9405205e-002  9.2400668e-002  2.3187487e-001  8.2619128e-001  1.8308526e-001  1.9209687e-001 -5.1895582e-001  4.4131324e-001  4.2723946e-001  3.4456294e-001  2.6633738e-001 -9.1086031e-001  6.7202796e-001 -2.8763978e-001 -7.0230527e-001 -8.9250303e-001  8.3231944e-001  1.1150422e+000
 -1.2484374e+000 -7.3989908e-001 -6.5251780e-001 -7.1153105e-001  3.2944194e-001 -2.2649758e-001 -4.2613255e-001  3.2139862e-001 -8.2492767e-001  3.5352426e-001  7.3265866e-002 -6.3745812e-001 -2.2956228e-001 -2.3722835e-001 -6.5087176e-001  1.5948433e-001  4.3706432e-001  2.7636587e-001  2.0416331e-001  5.1435117e-001  9.3916754e-001  2.8944816e-001  9.0878867e-001 -8.4062403e-001  1.2645352e-001 -1.6287018e-001  3.0960254e-001  5.8294904e-001  3.1846612e-002  9.6560727e-002  1.2816197e-001  1.8269531e-001  7.5359149e-001  5.1753947e-001 -2.8715207e-001 -6.0514835e-001  3.7735011e-001  5.2814256e-001  2.6130169e-001 -1.4066217e-001 -8.8470339e-002 -5.2276155e-001 -1.8591271e+000  2.0152791e-001  1.8251939e-001 -2.3369147e-001  6.8155905e-002 -7.2175161e-001  1.5464069e-001 -8.1485093e-001 -5.0838945e-001 -2.0707077e-001  1.1637938e-001 -1.3345069e-001 -4.4201189e-001 -2.6294055e-001 -3.8652167e-001 -1.3999565e-001  2.1360539e-001 -7.0108968e-002  1.8028723e+000 -5.2630151e-001 -5.2743890e-001 -1.7711414e+000 -3.4898995e-001 -1.3687033e+000
  8.9015570e-001 -7.6474258e-001 -1.0900561e+000  1.4378417e+000 -1.4352403e-001  3.3837842e-001 -5.2514405e-003  6.8496440e-001  8.6995907e-002  9.8172424e-001  1.0218230e+000 -1.7999267e-001 -4.5747532e-001 -1.9057917e-001  2.0537148e-002  9.2562518e-002  9.8542636e-001  1.1768990e+000  1.1372442e+000  1.1998268e+000  1.1529225e+000  1.0793831e+000  3.8357255e-001  6.3403762e-001 -8.3588189e-002  1.1001681e+000  1.0323522e+000  9.2015282e-001  1.4213936e+000  2.0637334e-001  3.9159611e-001  8.6004332e-001  8.0585980e-001  3.1170867e-001  1.9205475e-001 -4.5067276e-001  3.0965360e-002  7.9655347e-001  9.7155813e-001  1.0253955e+000  7.8806021e-001 -6.3320558e-001  4.0335267e-001  5.9062323e-001  7.4449017e-001  1.2584967e-001  3.5819237e-001  9.1681756e-002  5.3395083e-001 -1.4925564e-001  2.3191622e-001  4.9730286e-001 -3.4498508e-001  2.3006614e-001 -7.1864216e-001  9.5512857e-001 -2.4504920e-001  4.0832554e-001  4.8518590e-001  6.5613115e-001  1.3263925e-001  6.2285232e-002  1.4871954e+000 -1.0169991e+000 -1.9121026e-001  2.9347056e-001
  1.8127281e-002 -6.4221801e-001  5.6228454e-001  2.7980980e+000 -9.3781381e-001 -9.7059417e-002 -2.6735541e-001  5.7203339e-002 -3.6642747e-002  3.8718730e-004  9.6647425e-001  3.8780075e-001 -1.5705558e-001 -5.3297184e-001 -1.3675571e-001 -3.6416026e-001 -3.0754902e-002  2.5357787e-001  7.1281656e-001  6.6450616e-001  1.1196319e+000  2.5314228e-001 -3.1218475e-001  8.9251461e-001 -9.8955303e-002  6.7963501e-001  2.7065397e-001 -1.2091882e-001  1.6293137e-001 -4.4539083e-002 -1.1785005e-001  6.6580778e-001 -8.8461160e-002 -8.9569283e-001  2.6093055e-001 -4.0647898e-001 -8.7168898e-001 -1.8538284e-001  2.2703103e-001  2.4724219e-001  1.1535699e+000 -4.8700195e-001  8.2111405e-001  5.3758795e-001  5.0846124e-002 -3.2301768e-001  3.8992401e-001  3.8399580e-001  9.2141448e-001 -1.0906250e-001  2.4557432e-001  3.2723748e-002 -3.9323511e-001  2.2224196e-002 -1.5557627e+000  4.4067884e-001 -8.5030150e-001  1.1212902e-002 -1.7775632e-001 -3.3844883e-001 -7.4840172e-002 -5.0008582e-001  1.7660784e+000 -2.2543471e-001 -4.4431576e-001 -4.8541567e-001
 -3.4231201e-002 -8.2153860e-001 -5.3290343e-001  1.8997928e+000 -6.8704454e-001 -7.7577680e-001  7.7086182e-002 -5.7467652e-001 -7.1892449e-001  2.8588921e-001  2.8600680e-001  4.9087044e-001 -8.5324491e-001 -9.1109742e-001 -7.3925286e-001 -7.2457103e-001  5.0163241e-001  1.6250655e-001  2.2058013e-001  4.0145650e-001  5.6106785e-001  8.0012017e-002  2.7949939e-001  8.3657136e-001  1.1027663e-001  1.0724434e-001 -5.6192382e-001 -1.1133387e+000 -5.6578838e-001  4.0085277e-002  6.9657456e-001  7.1630134e-001  5.0942408e-001 -2.5906774e-001  5.7287413e-001  2.6965957e-002 -1.2839920e-001 -5.3365621e-001 -5.5783926e-001 -3.7037441e-001  5.5647411e-001 -5.4880946e-001  1.7136125e-001 -6.9282477e-001 -1.5790054e-001 -4.8028035e-001  1.7568318e-001 -2.4943333e-001  9.8208687e-001 -6.9597674e-001 -9.7209362e-001 -6.1371763e-001 -4.9682601e-001 -9.9192610e-002  3.0366338e-001  5.9582406e-001 -1.5554382e-001  8.3595132e-002 -8.5664033e-002 -6.2624175e-001  7.4957310e-001 -4.1343189e-001  5.7621582e-001 -7.8614339e-001 -1.1882642e-003  4.5214630e-003
 -1.8612252e-001 -2.0213705e-002  3.1132850e-001  1.2208240e+000  5.5934882e-001  9.8710950e-001  1.0551504e+000  3.3056068e-001  6.9840137e-001  5.0680430e-001  6.3903716e-001  1.1839899e+000  1.9171904e-001  2.8104269e-001  5.9455132e-001 -7.6074283e-002  7.2648233e-002 -1.2378428e-001  4.3578844e-001  3.6472863e-001 -1.4329269e-001  5.2476310e-001  1.1830489e+000  1.5174003e+000  1.0069667e+000  8.1262215e-001  5.0591334e-001 -1.3335896e-001  5.6159284e-001  7.7544539e-001  8.4121837e-001  6.7722994e-001  1.6331117e+000  1.1902549e+000  1.8756640e+000  1.5681720e+000  3.5556278e-001  5.8762346e-001  5.8851742e-001  3.4264527e-001  6.2358013e-001  1.0043309e+000  1.3948521e+000  1.1382739e+000  4.9256669e-001  7.2015015e-001  7.6404521e-001  3.6338355e-001  1.9780987e-001  1.1753128e+000  1.6250257e-001  1.5676156e-001  3.1770697e-001  7.0023233e-001  1.0455582e+000  9.3073754e-001  1.2961048e+000  5.5927570e-001  7.1523328e-001  2.1592670e-001  5.3489146e-001  9.9189213e-001  1.5457597e+000  8.2616006e-001  6.8559135e-001  7.4424948e-001
  3.5195437e-001  7.8425797e-001 -6.5816374e-001  5.6508197e-001 -2.4072041e-001  1.8328228e-001  8.5295486e-002 -4.7044303e-001 -8.1442669e-001 -1.8120167e-001  1.7822273e-001  1.4718395e-001 -2.6474029e-001  1.1272747e-001 -1.4810923e-003 -4.3271366e-001 -1.4400572e-001 -8.6027425e-002 -4.2285707e-001  3.7165373e-002  4.8137263e-002 -5.1344916e-001 -9.0326131e-002  6.9008112e-001  3.3245390e-001  1.9810150e-002  4.5475344e-001 -1.5732110e-001 -1.4752902e-001  2.8139265e-001  3.2832379e-001  4.4265589e-001  1.0004459e+000  3.9468157e-001  4.5733828e-001  4.2641884e-001 -7.0571241e-001 -4.2461372e-001 -2.4642590e-001 -2.0560105e-001 -4.6513883e-001  3.6859980e-001 -1.7295557e-001 -2.9697739e-002 -1.8047341e-001  3.0445153e-001  4.6071216e-001 -5.4412445e-001 -2.3835441e-001  5.4584914e-002 -2.6941847e-001  1.5147026e-001 -7.8776222e-003  2.8608068e-002  6.8136006e-001  1.3733873e-001  7.0093381e-001 -2.5707440e-001  4.8868306e-002 -6.4159159e-001 -5.3930535e-001  1.2500630e-001  1.5392994e-001 -6.0890910e-001 -2.7040215e-001  2.3368345e-001
 -5.3230722e-002 -1.4302125e-003  1.8161522e+000 -2.8717790e-001 -3.1427892e-001 -9.7167019e-001  4.5258528e-001 -4.8954664e-001 -1.5335732e-001  3.4542924e-001 -2.6733257e-001 -7.5216496e-001  1.4496050e-002 -3.4701389e-001  4.6656755e-001 -1.2609586e-001 -7.2028612e-001  2.4017191e-001 -6.2536915e-001  3.8440129e-001  3.5556231e-001 -5.4080331e-002  1.4986150e-001  4.2130121e-001 -4.4915235e-002  3.0989561e-001 -6.6514781e-002  2.4848725e-001  2.4936646e-001 -2.3822398e-001 -5.2959425e-002 -3.3149788e-001  4.5535663e-002 -1.1592466e-001 -3.4226062e-002  2.3569941e-001  2.8613382e-001  3.7440552e-001  1.3501188e-001 -5.8024377e-002  1.4111752e-001 -1.5724373e-001  3.6500737e-001  6.5499971e-001  2.6253001e-001  3.4652852e-001  5.0970458e-001 -1.2207382e+000 -1.3405289e+000  1.4749051e-001  2.5714702e-001  5.9803800e-001  9.9713050e-002  1.7378863e-001 -4.2345091e-001 -6.4812180e-001  4.3079630e-001 -1.8637349e-001 -1.2210474e-001  1.5379213e+000 -9.7936217e-001  1.6953911e-001  5.9254491e-001 -5.3696351e-001  2.2901789e-001  8.5196907e-002
  1.8780568e-001 -5.9318652e-001 -1.5341294e+000 -1.2487590e+000 -9.4480992e-001 -4.0716160e-001  3.7429803e-002 -1.0365193e+000 -8.5047113e-001 -1.4074293e-002 -6.2195903e-001 -7.5663362e-001 -9.4315126e-001 -1.0231456e+000 -5.2963112e-001 -1.4616478e-001 -3.1055690e-002 -3.5643693e-001 -8.1509787e-001  2.2230018e-001 -1.4981778e+000 -5.6455331e-001  4.0528216e-001 -2.4007984e-001  1.9170121e-005 -6.1294871e-001 -1.1389174e+000 -6.7947795e-001 -4.3063426e-001  4.5058270e-003 -5.9524015e-001 -6.4393782e-001  1.1918003e-001 -5.5908332e-001 -5.9948802e-001 -4.0937480e-001 -8.1978988e-001 -1.2002700e-001 -7.6930764e-001 -1.0336798e+000 -6.2202949e-001 -3.5482241e-001 -1.8270789e+000 -2.0141644e-001 -1.3438720e+000 -1.1659287e+000  4.6436420e-001 -1.4605495e+000 -9.6762517e-001 -2.0415681e-001 -1.2990467e-001 -6.0156113e-001 -2.0296077e-001  6.0967305e-002  1.1269000e-001 -8.4986479e-001 -3.3110654e-001 -1.7718396e-001 -7.6615454e-001  3.9931161e-001 -1.1372799e+000  1.2213533e-001 -5.9477212e-001 -5.2015073e-001  2.9416652e-001  6.0503482e-001
 -4.5376261e-001 -1.0620167e+000 -2.7146640e-001  9.6302237e-002 -9.7595301e-001 -1.3900270e+000 -7.7272426e-001 -6.2995106e-001 -4.6839985e-001 -6.8970987e-001 -8.6012409e-001 -6.3779438e-001 -5.1453724e-001 -1.0523014e+000 -7.7926115e-001 -2.7631080e-001 -1.0281266e-001 -1.5320462e-001 -3.0145608e-002 -5.1892956e-001 -7.0752790e-001 -3.2541100e-001 -1.1532042e+000 -6.5177177e-001 -5.3063081e-001  1.0503331e-001 -1.1959210e+000 -8.8169787e-001 -8.9633595e-001 -5.5047407e-001 -8.5455756e-001 -5.7459438e-001  1.7295896e-004 -2.6019239e-001 -7.8774362e-001 -2.0483323e+000 -6.2570758e-001 -1.0052443e+000 -7.7556764e-001 -1.2197623e+000  2.8414375e-002 -9.4370738e-001 -5.4273139e-001 -1.7066273e-001 -3.2074177e-001 -1.6752842e+000 -1.1547965e+000 -1.1530145e+000 -5.4760059e-001 -2.9482904e-001 -4.4237768e-001 -4.5763224e-001 -5.9292627e-001 -3.0451994e-001 -8.7423671e-001 -9.0886960e-001 -9.3403447e-001  1.6149557e-001 -5.2132443e-001  1.2566138e-001 -4.8156323e-001 -1.8584345e-001 -4.4250112e-001  5.5685382e-001 -1.1683886e-001 -2.2235911e-001
 -7.9675982e-001 -8.1226617e-001 -2.6637237e-001 -3.5916434e-001 -1.1830713e+000 -8.6952418e-001 -8.6284561e-001 -1.5082550e+000 -4.6340235e-001 -1.0392622e+000 -1.1178567e+000  3.0315679e-001 -7.6062012e-001 -1.0876338e+000 -8.8137766e-001 -1.0619215e+000 -2.6331869e-001 -6.0129262e-001 -1.5623400e-001 -5.0044030e-001 -2.1886943e-001  3.4864506e-002 -4.2640504e-001 -1.0754348e+000 -4.1975705e-001 -1.0341163e+000 -6.8183848e-001 -2.0917557e-001  1.4102583e-001 -8.9433264e-001 -4.9879879e-001 -3.6086446e-001 -4.5146510e-001 -4.2285520e-001 -6.4437990e-001 -9.8026706e-001 -1.0307457e+000  2.4309390e-001  4.5924930e-001 -5.3817809e-001 -6.7275980e-001 -2.1499950e-001 -1.3368828e+000 -7.2657116e-001 -7.2522065e-001  3.8997634e-001 -7.5610338e-001  4.1147720e-001  6.2212075e-001 -4.2208109e-001 -8.6246981e-001 -1.1082399e+000 -5.4249769e-001 -5.0719826e-001 -7.0863257e-001 -8.5886542e-001 -3.1072502e-001 -6.3637251e-001 -1.1391595e+000 -1.2374066e+000 -4.3655412e-001 -4.2136193e-001 -1.2444493e+000 -9.8778647e-002 -4.0086639e-002 -1.5795193e+000
 -1.8186154e-001 -3.4163781e-001 -1.5894137e-001  5.7636060e-001 -7.2491931e-001 -2.0309497e-001 -1.2351908e+000 -4.9763854e-001 -8.3781322e-001 -7.4367529e-001 -6.4353428e-001 -7.7939380e-001 -1.1402588e+000 -5.0479996e-001 -1.7638755e-001 -1.9826039e-001 -6.0559049e-002 -9.4189229e-001 -9.5058453e-001 -3.2658413e-001 -2.8326323e-001 -1.5943877e-001 -6.1863468e-001  2.4950348e-001 -5.6373435e-001  4.1096814e-001  6.3046589e-003  2.9325893e-001  4.9919419e-001  5.0664057e-002 -8.0500787e-001 -4.5534763e-001  5.3767049e-002  6.1773924e-001 -8.3209478e-001 -2.9697439e-001  1.1380386e-001 -1.8775700e-001  3.6359623e-001 -4.0246183e-002  2.3847846e-001  6.9729313e-002  6.6693755e-001 -2.9101973e-001  3.4264014e-001 -4.5796208e-001 -2.7188181e-001  4.1626406e-001  3.6938671e-001  3.9452759e-001 -3.5684708e-001  1.7984490e-001  3.5145992e-002 -3.5562861e-001 -1.3474756e+000  1.8357499e-001 -6.1711330e-001 -7.2907887e-002 -5.5872401e-001 -5.5294999e-001 -6.5574600e-002  1.8651504e-001  4.7050476e-001  4.9449616e-001 -9.7748341e-001  1.9970050e-001
 -1.6875526e-001 -5.4967120e-001 -1.1188706e-001  8.3105099e-001 -9.1418593e-001 -5.3315328e-001 -7.5216706e-001 -1.1182907e-001 -5.0974655e-001 -7.3512649e-001 -8.2212653e-001 -1.3026263e+000 -7.9268024e-001 -9.7200829e-001 -8.0299147e-001 -2.3266378e-001 -2.1558395e-001 -1.0385736e+000 -1.0546208e+000 -8.5084943e-002 -3.6631881e-001 -3.8167313e-001  2.4976883e-001 -3.7622946e-002 -3.7358392e-001  1.0066687e-001 -8.2159135e-001 -1.9197837e-001 -8.6015304e-002  6.6881189e-001 -3.2505888e-001  2.2583755e-001  1.6858941e-001  5.1572880e-002 -5.2151402e-002 -3.2960908e-001  2.6189791e-001 -3.0003268e-001 -1.2504404e-001 -1.2002363e+000 -1.0165388e-001  9.3223718e-004 -1.8665259e-001  4.8547721e-002  1.6578614e-001 -3.3522917e-002 -2.6101903e-001 -1.1379196e+000  2.2323474e-001  1.2964245e-001 -3.9011489e-001 -7.2645072e-001 -4.2787811e-001 -3.0573304e-001 -4.3710509e-001 -4.1130334e-001 -4.2819076e-001  1.2589458e-001 -2.5493186e-001 -4.7178022e-001 -1.0574290e+000 -2.6460413e-001  1.0349644e+000  2.5870752e-001 -1.3685065e-001 -3.6840572e-001
 -8.0258718e-001 -1.1615614e+000  4.2091041e-002  6.4595571e-001 -4.6453222e-001 -1.2057133e+000 -4.5947949e-001 -5.3890596e-001 -8.2013888e-001 -9.8198430e-001 -1.0173848e+000 -5.8877869e-001 -6.6255453e-001 -5.8464619e-001  8.0778273e-002 -1.6670252e-001 -5.0550224e-001 -8.1532055e-001 -9.7443283e-001 -4.6036899e-001 -9.8247013e-003  1.9327880e-001 -9.3637536e-001 -1.2877620e-001 -7.0737010e-001 -3.4348507e-001  3.5700065e-002  6.0163274e-001  3.9941962e-001 -5.5708673e-001 -5.7245015e-001 -6.0344956e-001 -5.2129134e-001 -4.0118834e-001 -1.3220122e-001  1.6271860e-001 -8.8099974e-001  4.5903550e-001  4.2055398e-001  3.9488064e-001 -1.2217806e-001 -3.8586019e-002  3.0426986e-001 -9.3344113e-001  5.0902377e-001 -3.2232328e-001 -1.4722820e-001  4.8679322e-002 -1.5731047e-001  1.1586820e-001 -3.9618179e-001 -4.9774393e-001 -3.6725743e-001 -4.8765011e-001 -2.8109956e-001 -2.4075589e-001 -6.1051453e-001 -3.4644438e-001 -2.8219243e-001 -6.1108018e-001 -2.9022899e-001 -2.0298567e-001  6.1557830e-001  9.6384625e-002 -5.6247422e-002 -9.4467634e-001
  4.3186198e-001  8.0072424e-002 -2.7106001e-001  7.2148429e-002 -5.7541729e-001  4.9932837e-001 -2.3643344e-001 -8.9658364e-001 -1.0016047e+000 -2.5208652e-001 -4.2060722e-001 -5.9215678e-001 -1.2125722e+000 -4.4892425e-001 -6.3109677e-001 -7.1688080e-001 -2.5910323e-001 -5.2711172e-002 -2.1186074e-001 -4.1696467e-002 -8.2476446e-001 -2.2686909e-001  4.5069673e-001  6.6792130e-002  6.9779320e-002 -1.0508289e-001  3.8876198e-001  2.1391809e-001 -3.9976298e-001  3.7130823e-002  4.2175346e-001 -5.9514077e-001  4.6823383e-002 -2.0570029e-001 -2.6413081e-001 -1.8794743e-001  1.5576900e-001  7.7928133e-002  6.5319798e-001  1.2728835e-001 -2.5303024e-001  3.9829180e-001  1.4076065e-001 -1.2162088e-001  1.2421283e-001 -5.1957231e-001  9.0210230e-001  2.7204362e-001  1.9856000e-001  3.3786245e-001 -2.5492110e-001 -1.9238308e-001 -2.9737015e-001 -3.7045947e-001 -3.4611531e-001 -2.5139765e-001 -2.5065077e-001 -1.3248635e-001 -6.1179719e-001 -6.3155169e-001  1.2293517e-001 -2.1624876e-001 -1.4736159e-001 -1.1364588e-001 -1.2087943e-001 -5.9316199e-001
  1.0157039e+000 -1.5866861e-001  2.8435673e-001  3.3230627e-001 -9.0646629e-002  6.1936455e-001  3.1511964e-002  6.6829241e-002 -7.7333703e-001 -3.3469626e-001  4.3681716e-001 -3.3812779e-001 -7.3468753e-001 -2.0962095e-001  2.2554882e-001 -1.9351426e-001  4.0221420e-001  2.2140508e-001 -3.0337173e-001  5.0189807e-002  5.6599179e-001  9.1327780e-001  8.6204259e-001  6.3690083e-001  5.5633153e-001  6.8452768e-001  1.2387704e+000  8.4752862e-002  1.1911842e+000  6.5937130e-001 -3.3506430e-001  1.4563968e-001  9.3941542e-001  2.2958708e-001  3.5366656e-001 -2.9318776e-002 -1.1419103e-001  3.9929374e-001  3.1980712e-001  8.3807165e-001  8.4661598e-002  8.2867886e-001  1.4412945e+000  1.3712988e+000  6.8852727e-001  6.9839906e-001  1.1207378e+000  5.8737312e-001  8.4583016e-001  2.0887917e-001 -2.9444470e-001  6.9915849e-002  1.5149107e-002  1.7142819e-001 -4.7921301e-001  6.8441138e-001 -1.4882690e-001 -2.5871433e-001 -1.3255031e-001 -2.4661797e-002  7.4555286e-001  2.4174172e-002  4.6030214e-001 -2.2284725e-001  5.1512978e-001 -4.6232311e-002
 -6.8145293e-001 -7.8130080e-001 -3.6097329e-001 -2.2895163e-001 -8.1309164e-001 -4.3533558e-001 -1.9791321e-001 -4.6780669e-001 -1.0229926e+000 -2.3893456e-001  6.7986465e-002 -4.0261698e-001 -7.1038090e-001 -7.6814883e-001 -5.0746447e-001 -4.1536872e-001  8.2557235e-001 -2.1582598e-001 -4.3615840e-001  3.1077622e-001 -2.7437049e-001 -1.3880204e-001 -3.1611978e-001  2.3619782e-001  3.2325176e-001  1.4213841e-001 -7.6328468e-001 -7.0061153e-001  1.0417718e-001 -3.2661736e-001 -3.2862247e-001 -4.9615721e-001  3.7819366e-001  3.6711513e-001 -2.7249491e-001 -3.7563853e-001  2.8243963e-001  1.4546935e-001 -4.7646020e-001 -7.1506485e-001  2.1904298e-001  1.9812868e-001  7.9715427e-001 -2.4152110e-001 -3.5372661e-001  6.8639779e-003  5.4054717e-001  6.1493043e-001  3.0683559e-001 -2.9320407e-001 -2.0564002e-001 -6.2609237e-001  1.1806138e-001 -1.2784918e-001 -2.6320831e-001  1.4341884e-001 -3.8780579e-001 -9.0109641e-001  1.4988571e-001  1.9087729e-001 -3.1497121e-001 -6.3486375e-001 -4.2288802e-001 -6.9864345e-001 -4.4242055e-001 -1.6015491e-001
 -5.3247126e-002 -3.9534162e-001 -2.3631762e+000  5.6852263e-001 -5.3926372e-001 -9.3322915e-001 -1.8993000e-001 -4.5851292e-001 -2.3558772e-001 -5.4895582e-001 -4.4359186e-001 -5.0203274e-001 -5.2520176e-001 -5.6423418e-001 -1.0913860e+000 -2.5533785e-001  1.1700179e-001  2.0157085e-003 -7.3405541e-001 -2.0798504e-001  3.5954372e-001  4.8596662e-001  3.1014994e-001  4.4231190e-001 -4.1859516e-001  7.1195733e-001 -2.1637551e-001  4.2799097e-001  8.1854399e-001 -5.8329527e-001 -5.7110233e-001 -4.9233811e-001  2.8056036e-001  2.1572648e-001 -7.3753127e-001 -1.1750347e+000  1.8868475e-001  6.5346256e-001  4.7533975e-001  9.5911722e-004  2.2465471e-001 -5.9789615e-001  3.2283495e-002 -4.8772516e-001 -2.6419020e-001 -7.2536419e-001 -3.2983705e-001 -8.7438850e-001  4.8876419e-003 -6.6874375e-001 -4.4356345e-001 -2.2819986e-001 -3.3621247e-001 -3.8586521e-001 -3.7218900e-001 -2.9947725e-001 -8.4446518e-001 -1.9504776e-001 -1.3277401e-001  4.7227783e-001  3.6824136e-001 -4.4687532e-001  3.3680099e-001 -3.1314163e-001 -6.0044088e-001 -7.3469451e-001
 -9.7570233e-002  4.1861993e-001 -1.2699664e+000  1.1861977e+000 -1.9701762e-001  1.8268650e-002  2.6485213e-002  6.1584793e-003  4.1284861e-001  1.8283289e-001  4.4680474e-001  7.8980263e-002 -2.2119206e-001 -2.4170240e-001 -1.4461499e-001 -1.9079624e-001  8.4724334e-001  2.0019342e-001  5.0720931e-001  2.2020151e-001  3.1705204e-001  5.6225215e-001  1.2829659e-001  8.6268726e-001 -1.0903329e-002  5.1673550e-001 -5.2853353e-001 -9.1291350e-001  1.7595679e-002 -4.1310310e-001  1.4953732e-001  4.8638346e-001  5.9530348e-001  5.8180591e-001  6.2973095e-001  5.9936346e-002 -5.5284506e-001  1.9265821e-001 -6.2477137e-001 -3.4101608e-001 -1.6228419e-001 -3.3817960e-001  1.5948026e-001  2.9841443e-001  9.5078606e-002 -1.9216672e-001  2.1756954e-001  6.7640715e-001 -1.7781851e-001 -3.5955779e-001 -5.9767044e-001 -5.8622209e-001 -8.0388853e-001 -4.0279456e-001 -6.3596936e-001  5.7360696e-001 -6.0116924e-001 -2.1104953e-001 -2.7983865e-001 -3.5143154e-001 -6.9264919e-001 -2.3267180e-001  1.4636879e+000  1.1375538e-001 -2.6003447e-001  8.4465317e-001
 -7.9300098e-002  7.7405170e-001 -1.5236439e+000  4.2883888e-001  5.7958095e-001  8.4122045e-001 -5.8338276e-001  1.2254207e-001  1.9350367e-001 -2.1293824e-002  6.1235130e-002  1.6636507e-001  2.4428330e-001  3.2764995e-001 -4.5867226e-001 -1.8655351e-001 -1.9496991e-001 -8.0926815e-001  1.7551169e-001 -2.4708187e-002 -8.3718465e-001 -2.1970715e-001 -1.3022379e-001 -3.8792694e-001 -1.4612557e-001  4.8237691e-001 -4.3255728e-002 -4.3549631e-001 -1.8363678e-001  9.1543535e-003  3.7073771e-001  9.5994058e-001  6.0271710e-001  3.1015251e-001  5.6935824e-001 -1.2671641e-001 -3.2069128e-001 -2.2746494e-001 -5.1472314e-001  3.0067876e-001  2.0598715e-001 -4.1208746e-001 -4.0492384e-001  2.0015700e-001  6.4925339e-001 -1.5109545e-001  8.9355751e-002  3.1712566e-001 -5.1451943e-001 -3.7463925e-002  6.6516630e-002  1.4169440e-001  4.8161670e-002  1.9198914e-002  2.7644300e-001  1.4441136e-001 -2.3043717e-002 -6.1453049e-002 -5.9355103e-002 -9.9424861e-001 -1.2581866e-001 -1.5130929e-001  6.8106578e-001  3.5953534e-001  1.1501901e-001 -5.5795010e-001
 -2.4206823e-001  2.9592204e-001 -4.0447478e-001 -8.4618624e-001 -3.3248744e-001  1.9748315e-001  3.9785398e-001  2.2201969e-001 -1.1002803e-001  3.3205934e-001  6.1333494e-001  7.8529936e-002  1.7651618e-001  5.0327039e-001  2.8367694e-001 -7.6974619e-002  9.7734778e-002 -7.1461997e-003 -7.1481509e-002  5.9046307e-001  8.9901379e-001 -6.4357252e-001  1.0380098e-001  3.3897166e-001 -1.7805717e-001 -3.6499606e-001  2.8548085e-001  3.4419411e-001  4.0029101e-001  3.6458082e-002  4.9000068e-001  3.9468178e-001 -8.6580537e-003 -1.0203396e+000 -1.6414412e-001  2.9724230e-001 -1.2104315e+000 -3.9586308e-001 -3.9313468e-001  6.5269031e-001  2.0887774e-001 -2.3130067e-001 -3.6046876e-001 -6.1339842e-001 -9.1211873e-003  3.4215062e-001  8.0486323e-001  4.1005910e-001  9.9025559e-001 -4.4649403e-001  3.2341006e-001 -1.5625228e-001  6.9356928e-001  8.7996931e-001  7.2748871e-001  1.3001555e-001  2.6215585e-001  4.3666689e-002  1.4486756e-001  2.0890393e-001  7.6947251e-001 -7.4900211e-002 -8.0684447e-001 -1.3992135e-002  2.9273410e-001 -1.3444709e-001
 -4.7660710e-001 -5.3542928e-001 -3.5243964e-002  6.3861343e-001 -2.9512048e-001 -1.3715603e-001  6.5177092e-002  3.2265364e-001  5.1163680e-001  5.7677539e-001  7.9363900e-001  3.2032513e-001  2.6402315e-001 -4.2656131e-001  4.3902674e-001  4.3819642e-001  1.8742853e-001 -5.4363671e-001 -3.2173926e-001 -4.1909842e-001  7.1091822e-001  2.3744105e-001 -1.1074034e+000  6.5931117e-001 -3.2090429e-001  3.5894201e-001 -2.0884809e-001 -2.8613688e-002 -3.6807523e-001 -9.6305879e-002  1.5822754e-001 -2.7397965e-003 -5.4437844e-001  1.1741709e+000  7.7092589e-002  5.1090881e-001  5.5922682e-001 -8.3864156e-001 -4.5004036e-002  2.5856121e-001 -1.8967586e-001 -4.2822085e-001  6.2325830e-001  4.5248387e-002  1.5472072e-001 -1.9538482e-001 -5.2209747e-001  5.8105708e-001  3.4972152e-001 -2.6190791e-002  2.3050373e-001  5.6660517e-001  3.0581499e-001  5.7939659e-001  1.0879566e+000  2.9222803e-001  9.9024743e-002  1.0689145e-001 -1.3598987e-002 -6.7811374e-001 -6.2276828e-001  6.3433352e-002  7.4622912e-001  8.3857387e-001  1.7388780e-002 -7.0566880e-001
  2.9396411e-001  3.8853150e-001 -1.2555009e+000  1.5914008e+000  4.5756106e-002  6.6076456e-001  5.4042208e-001  2.5231808e-001  3.0259454e-001  1.3123182e-001  4.3984533e-001 -9.0135748e-003  1.6519478e-001  3.7096001e-001  7.3498223e-001  3.6758453e-001 -3.3192928e-001 -7.6786559e-001 -7.3919735e-001 -3.2342613e-001  6.3952413e-001  3.8492149e-001  4.4006630e-001  7.0375809e-001  3.2713975e-002  6.1588384e-001  4.8123444e-001  1.2138372e+000  1.9806171e-001  9.1216533e-001  2.0893593e-001 -3.2706236e-001  5.7462547e-001  3.6987860e-001 -9.8290946e-002  9.0992225e-002  2.9419019e-001 -1.4464657e-001  3.1977278e-001  7.0304096e-001  1.6354955e-001  1.5938110e-001  7.8162884e-001  2.4845645e-001 -1.8602457e-001 -1.8072222e-001 -5.7511239e-001 -6.9460353e-002 -6.2132736e-001  2.6346298e-001  5.5221878e-001  9.5263298e-001  4.2994572e-001  3.4807773e-001  1.8257297e-001  4.0479485e-001 -1.1426636e-001 -1.0830602e-001 -1.1384058e-001  1.4117546e-001  5.1705604e-001 -2.5521322e-003  1.1160909e+000  1.2299441e+000 -1.5020871e-001  8.7178874e-001
 -2.1004509e+000 -2.5734949e-001 -3.5153157e-002  1.7928973e+000  4.3930037e-001 -1.0850020e-001  2.8193982e-001  5.9167724e-001  7.2127446e-001  1.3276553e-001 -4.0728331e-001 -3.1837520e-001  5.0403366e-001  5.7599591e-003  4.7744558e-001  7.7129985e-001 -5.2074547e-001 -1.0430017e+000 -9.2867106e-001 -2.4977073e-001  2.0644548e-001  3.6260361e-001 -4.6494288e-001  1.6813141e+000 -2.1155508e-001  1.0929156e+000  2.6564688e-001  2.8500020e-001  3.1425161e-001  4.7044662e-001  1.2107924e-001 -5.2897767e-001 -3.8658102e-001  6.9462078e-001  1.6162541e-001  5.9276874e-001  6.1717672e-001  8.9228446e-002  7.5503884e-001  4.7496232e-001  5.1439147e-001  2.6638789e-001  1.5130125e+000  2.9473441e-003  9.5148016e-002  1.5746867e-001 -7.5458026e-001 -3.6251682e-001 -1.0994241e+000  8.5169912e-001  8.1387238e-001  1.4034934e+000  1.7067837e-001  3.0436722e-001  4.7908617e-001 -1.2144814e-002  6.8163416e-001 -3.7942937e-002  6.4931259e-001  5.1535281e-001  1.0489756e+000  3.9869398e-001  1.1861586e+000  5.8436953e-001  1.8898895e-001 -4.1540304e-001
 -1.4251386e+000  1.8138998e-001 -4.2600229e-002 -9.4023530e-002  1.3016894e+000  5.4858286e-002  5.3345490e-001  2.9309703e-001  4.9389665e-001  4.1002184e-001 -2.8492199e-002  5.8765985e-002  7.2265880e-001  5.6266856e-001  6.3501096e-002  1.0656419e-001  5.4180500e-001 -1.2001348e-001  5.0276755e-001  1.4293659e-001  5.0457914e-001  3.7876834e-001  1.6203253e-001  1.0519808e+000  2.6548494e-001  2.7602460e-002  7.2841146e-001  4.3673154e-001 -3.2282705e-001 -1.1224264e-001  6.4684736e-001  1.4321699e-001 -6.7384725e-001 -1.9934864e-001  1.0526094e+000  1.1269041e+000  1.6353529e-001 -1.1588850e-001 -8.0694764e-001 -3.3254874e-001  5.0478073e-001  3.1008382e-001  4.6183937e-001  3.4994699e-001  1.6081349e-001  1.1839904e+000  6.1926941e-002 -9.8883053e-001 -1.2359093e+000  8.9783365e-001  6.7581758e-001  5.3154109e-001  4.3326243e-002  1.7681058e-001  3.9060457e-001 -3.1944299e-003  8.9696540e-001  2.6711725e-002  3.5667376e-001  1.0263254e+000  3.4950254e-002  3.3617678e-001 -6.3336471e-001  4.5088084e-003 -2.9204065e-001 -4.8794143e-002
 -1.0785271e+000 -5.0804326e-001  1.0439610e-001  3.8761553e-001  6.3794936e-001 -4.4211240e-001  3.5732104e-001  4.4956413e-001  6.1217414e-002  5.8772970e-001 -3.9205485e-001  8.5146447e-003  3.3407189e-001  1.3599378e-001  3.8948233e-001  8.5664083e-002  6.3263421e-002 -6.1586194e-001 -5.5233915e-001 -5.2220585e-001  2.8214843e-001 -1.6665867e-001 -1.3574253e+000  9.2131692e-001  1.4490904e-001  4.8441108e-001 -3.2918754e-001 -3.9830468e-001 -7.9094050e-001 -8.8282972e-001 -9.9473946e-004 -1.9665333e-001 -1.1338352e+000 -8.6333786e-001  7.5173256e-001  1.0833565e+000 -6.9935041e-002 -1.0479268e-001 -2.6993877e-001 -1.7272723e-001 -1.1792747e-001 -2.8252738e-001  8.7291476e-001 -6.5060574e-001 -3.0538224e-001  6.3524783e-003 -5.6608783e-001 -1.4291611e+000 -2.3144821e+000 -3.8722768e-001  1.6314707e-001  2.2423088e-001 -3.2024727e-001 -8.1604561e-002  9.9234656e-002 -4.4335081e-001  4.8380091e-001 -4.8501436e-001  2.7208624e-001  4.2519431e-001 -4.6997612e-001 -1.2281854e-001  2.4816473e-001  5.2447468e-002 -4.6629567e-001 -8.3056195e-001
 -1.1623160e+000 -5.4201888e-001  1.4706517e+000 -3.3404590e-001 -9.6354483e-002 -1.4580058e+000  5.5830826e-001 -3.2854931e-001  1.7106314e-001  4.8380619e-001 -1.0103216e+000  5.4038206e-001  6.6552047e-001 -3.5290026e-002 -1.0212932e+000 -5.9571904e-001 -2.3330789e-001  2.1470599e-001 -5.2950395e-001 -8.4851060e-001 -7.3227941e-001 -8.4363903e-001 -7.9096711e-001  3.0104399e-001  4.0167658e-001 -4.4928400e-001 -2.7993481e-001 -3.4531954e-001 -7.6660696e-001 -6.9539595e-001  4.3219929e-001 -1.3648904e-001 -1.4127248e+000 -1.1603375e+000  6.2216476e-001  3.5727102e-001 -3.2498079e-001 -7.0426108e-001  1.0819394e-001 -1.2640868e-001 -4.8249659e-001  2.7873428e-002  3.9542140e-001  4.6786317e-001 -6.3112455e-001 -7.6549816e-001 -3.6947638e-001 -1.6651661e+000 -1.5989558e+000 -5.6402358e-001 -6.1309048e-001 -1.4006754e+000 -6.2921590e-001 -3.5965711e-001 -5.4398639e-001 -4.2662458e-001  4.5018165e-001 -9.0653348e-001  5.3540269e-002 -9.7702319e-003 -1.5115251e+000 -2.5405470e-001 -1.2854414e+000  3.4827452e-001  6.7431285e-002 -1.6742609e-001
 -1.4507996e+000 -6.6325151e-001  4.5231229e-001  4.9233292e-002 -7.9556387e-001 -7.8937025e-001 -5.0591994e-001 -2.7007237e-001 -4.7685509e-001 -4.9788154e-001 -1.1936007e+000  2.2927480e-001  3.1308721e-001  4.3279960e-002 -5.9173635e-001 -5.7278448e-001 -9.7967458e-001 -7.2945396e-001 -1.9882499e+000 -8.8958366e-001 -1.0339807e+000 -6.0785204e-001 -3.7686121e-001 -1.7042241e-001 -6.2142024e-001  2.3597237e-001  6.6551218e-002  8.3234387e-001  4.2281231e-001 -7.0466693e-001  1.9613781e-002 -3.6826065e-001 -6.4376255e-001 -3.7350555e-001 -4.8144286e-001  9.5393454e-002  3.7607070e-001 -4.7374769e-001  7.5003299e-001 -3.6718847e-001  1.3423841e-001 -4.9819627e-001  1.8432385e-001 -4.1606878e-001 -4.3508405e-001 -2.3694222e-001 -6.5383811e-001 -1.9085951e+000 -1.5381028e+000 -7.0185223e-001  5.1443578e-002 -2.6274355e-001 -7.6906201e-001 -9.1721615e-002 -3.3395451e-001 -9.5563386e-001 -6.2444685e-002 -7.6958065e-001 -1.2951602e-001 -1.1680622e+000 -7.0174225e-001 -2.9241443e-001 -3.6436882e-001  3.5941838e-001 -7.9767886e-001  4.4382962e-002
 -2.7186201e-001 -4.6396791e-001 -1.5038967e-001 -4.7306801e-001  2.6492100e-001 -2.0237882e-001  3.8879424e-001 -4.1237955e-002  5.1352908e-002 -5.7939523e-001 -9.1143695e-001  1.2555962e-001  1.9708763e-001  3.5181206e-001 -1.0643129e+000 -2.9640861e-001 -8.1893921e-001  1.5223824e-001 -2.1840695e-001 -4.4711803e-001 -6.3583098e-002 -3.6003573e-001 -7.0579954e-001 -4.1622716e-001 -6.1643323e-001 -3.0520244e-001  1.8888269e-001  8.8992252e-001  5.7244006e-001 -4.5825150e-001 -3.6589405e-001 -7.9805180e-001 -5.6681101e-001 -5.1488676e-001 -4.0773176e-001 -1.4714935e-001 -6.3520011e-002  7.5999188e-002  6.7194733e-001  4.2652424e-001 -2.6457685e-001 -1.4712010e-001 -8.3467661e-001 -9.9812484e-002 -1.6724975e-001 -7.5833253e-001 -6.5571385e-001  1.1710866e+000  5.2894691e-001 -2.2665128e-001 -3.3260634e-001 -7.6059699e-001 -4.2458133e-003 -6.2966127e-001  1.5747033e+000  1.9225925e-001 -6.2096425e-002 -5.3403336e-001  3.7231176e-001  2.1908413e-001  2.6482580e-001 -2.9013336e-001 -9.4941389e-001 -2.1158030e-002 -7.2380757e-001  3.9089524e-001
 -1.0339486e+000 -5.0465244e-001  8.8555139e-002  1.4038418e+000 -3.0195244e-002  2.0938178e-001  4.4641533e-001  1.1436989e+000  5.7858440e-002  1.9256327e-001  5.6493151e-002  2.3667503e-001  6.1453384e-002 -2.2427467e-003  8.9433568e-001  4.1766924e-001 -2.1604313e-001 -4.0831241e-002 -5.2257247e-001 -1.6590240e-001 -1.2133022e-001  9.5718572e-002  8.8183952e-001  6.9197951e-001  1.0365518e-001  8.6024363e-001  2.8005736e-001  5.2441237e-002  5.9137163e-001  8.4487799e-001 -3.7827718e-002  4.4318793e-001  1.9153920e+000  1.5250730e+000  8.1130793e-001  8.8224225e-001  7.3924052e-001  1.3736327e+000  1.1742799e+000 -9.7631170e-003  1.2596533e+000  7.8140415e-001  8.9297822e-001  8.2886094e-001  7.1904395e-001 -8.9976100e-001 -4.0578209e-001  1.0322947e-001  8.4898337e-001  3.9055495e-001  6.2909079e-001  1.0319897e+000  4.6002920e-001  5.5210857e-001  1.1932998e+000  8.3547121e-001  6.2102075e-001  3.5356440e-001  1.5933870e+000  4.8886356e-001  1.9528735e-001  3.2924391e-001  2.2679189e+000  1.4698298e+000  3.6321488e-001  1.3424708e+000
 -2.5589270e-001 -3.5538929e-003  4.6911008e-001  9.0739212e-001  4.2497054e-001  8.4990518e-001  4.6985274e-002  7.0706048e-001  3.7207541e-001  1.2530774e-001 -2.0377577e-001 -8.1205397e-002  3.5804806e-001 -1.4148689e-002  4.5404997e-001  4.5756293e-002 -1.0431026e+000 -5.1262277e-001 -3.8500356e-001 -1.7634879e-001 -9.4139178e-001 -7.6269437e-002 -3.9172603e-001  1.2187209e-001 -1.6217643e-001  1.7065086e-001  8.4593625e-001  8.0970905e-001  7.4489087e-001  9.5211555e-001  3.6071244e-001  3.8649834e-001  4.4184297e-001  1.8283954e-001  4.5293240e-001  4.1687178e-001  3.1222942e-001  8.2500477e-001  1.0540909e+000  1.0344434e+000 -3.0237275e-002  3.7053531e-001  7.2614128e-001  9.3071788e-002  1.2295597e-001 -1.2502215e-001 -6.8614758e-002  7.2412216e-002 -8.1432626e-002  8.9652058e-001  7.7599662e-001  1.1655721e+000  8.0226731e-002  1.3841139e-001  4.5381897e-001  5.0402317e-001  4.0743469e-001  6.0546996e-001  3.9808326e-001 -2.8512352e-001  1.9915691e-001  2.5718882e-001  5.5551500e-001  6.7743302e-001  2.2429454e-001  5.4968027e-002
  1.0890195e+000  1.0145228e+000 -3.9849853e-001  1.1643245e+000  1.0166323e+000  1.8464789e+000  1.0190874e+000  1.1088396e+000  1.0860240e+000  6.2854572e-001  6.3182188e-001  8.5894052e-001  5.3546405e-001  1.1631959e+000  3.7330589e-001  3.2872830e-001  4.5733495e-001  6.8082644e-001  1.1682174e+000  3.7192892e-001  9.7332913e-001  7.7894498e-001  2.0084825e+000  1.9403990e+000  6.6212236e-001  1.2425641e+000  9.5856229e-002  3.1218474e-002  3.8279816e-001  8.3793217e-001  1.0224552e+000  1.3627848e+000  1.2593361e+000  7.0091226e-001  1.0276577e+000  1.0092280e+000  6.0998888e-001  1.0427831e+000 -4.1384759e-001  7.0307139e-001  1.1582702e+000  1.0958398e+000  8.9885256e-001  1.4929575e+000  1.0561029e+000  8.6338904e-001  9.0357061e-001  1.2746203e+000  1.2104694e+000  3.7766913e-001  4.4956591e-001  6.0617236e-001  1.9617895e-001  1.1931187e+000 -3.0089466e-002  6.5427583e-001  8.0641444e-001  6.5828014e-001  1.0523539e+000  1.0331088e+000  5.8435683e-001  5.8365119e-001  1.2887755e+000  2.5980028e-001  1.2624323e+000  2.4554328e-001
  8.0930546e-001 -1.0222599e-001 -4.9175473e-001  5.0584649e-001  4.6731822e-001  6.0457761e-001  4.3203703e-001  6.9457118e-001  1.1957177e-001  5.0302952e-001  7.1258476e-001  1.0489860e+000  2.5276865e-001  6.1831332e-001  1.0237760e+000  5.9495419e-001  7.3478391e-002  9.9818482e-001  1.2056476e+000  6.5354852e-001  3.0922552e-001  2.1606304e-002  6.9245645e-001  3.6827125e-001  1.1435892e+000 -2.0373148e-001 -1.5461941e-001 -8.5168196e-003 -3.3842982e-001  6.9716784e-001  8.1326911e-001  3.0129519e-001  6.1176861e-001  7.5850233e-001  9.4534114e-001  9.2697383e-001  1.2909481e+000  3.3833086e-002 -3.2371083e-001 -3.6264793e-001  5.4362074e-002  8.4272909e-001  4.5817454e-001  4.6606158e-001  7.5710619e-002  3.8639821e-001  9.3486889e-001  6.9685646e-001  7.8071303e-001  6.8509667e-001  8.9121514e-001  8.9680246e-001  5.9187592e-001  8.4836573e-001  8.6501713e-001  1.1599293e+000  7.7434853e-001  1.0342893e+000  9.2113074e-001 -1.1600912e-001 -2.8671050e-001  6.0567903e-001 -1.4259734e-001 -1.9008141e-001  2.4559619e-001  3.6706062e-001
 -9.3722128e-002  2.9447497e-001 -9.0214028e-001  8.8543395e-001 -1.4659294e-001  7.7376201e-001 -1.8910938e-001  4.9589727e-001 -2.9368758e-001  2.2804876e-001  4.4412673e-001  3.8165761e-001 -1.0823281e-001  1.0265890e+000  5.1381914e-001  3.0205278e-001 -2.8894441e-002  6.3812445e-001  1.7122711e-002  1.5582437e-001  7.4243901e-001  4.6927915e-002  5.1549321e-001  1.0870546e-001  7.8121258e-002  2.4914737e-002  9.0729007e-001  9.8003155e-001  2.3705135e-001 -4.4242842e-003  2.6465454e-001  1.4283593e-001 -6.0392604e-002  4.4200216e-001 -4.3936332e-001 -2.0908375e-001  2.2037181e-001  3.4345855e-001  1.4010107e-001  7.8206084e-001 -2.5248427e-003 -6.1376506e-002  1.4206904e-001 -1.3359424e-001  7.1124630e-001  5.2100524e-001  2.1011441e-001  1.9092804e-001  6.9209852e-001  2.7016705e-001  1.0906762e-002  1.6545668e-001  2.2501807e-001  5.9603715e-002 -1.5552541e-001  4.8536893e-001  4.5640289e-001  2.6366152e-001  1.0013730e+000  7.9093022e-001  5.0252522e-001  1.6542143e-001  8.6168433e-001  5.7002207e-001  4.8902370e-001 -3.5568926e-001
 -2.4721750e-001 -5.4127472e-002  1.4478379e+000 -8.8736650e-001  2.5368390e-001  4.5799871e-001 -4.1008335e-001  5.5048775e-001  5.6867269e-001  1.8044699e-001 -8.5953436e-003 -4.1820558e-001 -1.6896274e-001  5.6482045e-002  4.1248236e-001  1.2654343e-001 -1.5905447e-002  1.6554903e-001  1.7907460e-001  4.5150543e-001  7.4038274e-002 -4.9369654e-001  9.8169620e-002 -9.2913109e-001 -1.1070052e-001 -4.7641368e-001  1.3214006e-001  3.4239345e-001 -1.4070850e-002  5.6551632e-001 -1.1829756e-001 -4.9512510e-001  1.0132144e-001 -4.3273175e-001 -1.7773191e-001 -1.4682458e-001 -3.5948438e-002  1.1856468e-001 -2.1941539e-001 -3.9576261e-001 -5.6482869e-001  1.0942037e-001 -6.6264999e-001  2.9869329e-001 -6.2927001e-001  2.0796819e-001  5.9182274e-001 -2.3052391e-001  9.1932313e-002  3.2490935e-001  1.5615879e-001  1.4636789e-001  1.0374351e-001 -1.0310678e-001 -2.4482197e-001  3.8424286e-001  2.0245561e-001  5.0149277e-001  7.3646532e-001  1.9924461e-001 -2.8475601e-001  6.4361985e-002 -8.4828434e-001 -8.0845357e-001  6.5303820e-001 -6.9074469e-001
 -8.0857572e-001  6.1940958e-001 -3.1595857e-001  4.2929325e-001  8.0120385e-001  7.1332439e-001  2.2986323e-001  7.4809670e-001  5.3337624e-001  1.5511807e-001  3.4545448e-001  4.8678915e-003  5.5418957e-001  2.1343680e-001  8.8132691e-001  3.8992075e-001 -1.1906409e+000 -1.0805326e+000 -1.2822519e-002 -1.0392781e-002  4.9391714e-001  4.4019106e-001 -4.7687645e-002  5.1404503e-001  3.3875117e-001  6.3835830e-001  5.1101874e-001  4.3927468e-001  6.1491974e-001  8.2099433e-001  9.0489013e-001  4.7633449e-001  1.2516225e+000  5.1568367e-001  8.9062888e-001  1.0171813e+000  2.3569876e-001  7.5058482e-001  7.6350934e-001  8.9054116e-001  8.8249340e-001  7.3037458e-001  1.0897599e+000  9.0569551e-001  8.2897025e-001  8.5970241e-001 -3.8464048e-001  3.1093677e-001 -5.0543954e-001  8.9037911e-001  6.4083442e-001  3.1783930e-001  6.2820998e-001  1.8193359e-001  2.2439303e-001  9.5820641e-001  8.1310296e-001  2.8040172e-001  4.5016172e-001  4.4307486e-002  1.0223647e+000  2.8308730e-002  1.7496670e-001  7.1966863e-001  2.1772315e-001  1.6387542e+000
 -1.3515536e-001 -9.4232686e-002  9.2554237e-001  3.9890802e-001  1.2125891e+000  1.3186929e+000  4.8324154e-001  4.8238267e-001  5.0815982e-001  6.9447508e-001  5.7731064e-001  1.0678947e+000  7.4295278e-002  2.2587171e-001  2.6039879e-001 -4.4498463e-001 -2.6070457e-001  4.5137764e-001  1.4635940e+000  4.2234662e-001  1.6177470e-001  1.5236303e-001 -1.4769382e-001 -2.6676287e-001 -1.3198442e-001 -4.7593635e-001  1.1984850e+000  1.4064325e+000  1.5469067e+000  2.4666222e-001 -1.8257297e-001  3.7740834e-001 -8.3683612e-002  5.6801375e-001  2.1909244e-001  8.5410180e-001  1.0211290e-001  1.3002476e+000  1.9468032e+000  1.2909117e+000 -3.1417323e-001 -5.4549352e-002 -3.0308249e-001 -9.4913023e-001  7.8020118e-002  2.2127410e+000  2.3784925e-001  5.6843055e-001  6.7860951e-001 -1.2715183e-001  5.5244103e-002  7.3668410e-002  4.7768328e-001  1.5117189e-001  6.1302531e-001  3.0536119e-001  5.8024291e-001 -1.5668793e-001  4.8715356e-002 -4.3271441e-002  7.0719071e-001  5.4997366e-001 -1.3406614e+000 -1.5835247e+000  1.6712361e-002 -5.4656341e-001
 -2.8023908e-001  9.6461449e-001 -1.3625556e-001  4.7170712e-001  1.1022968e+000  3.0477185e-001  4.7447903e-001  5.0095129e-001  3.2804251e-001  4.3565596e-001 -3.9238693e-002 -4.3502230e-001  4.3477309e-001  3.0113487e-001  2.6917003e-001 -1.8978708e-003 -1.0945800e-001  1.7587297e-001 -2.5664302e-001  1.3545026e-002  9.4583394e-001  3.3109674e-001  8.9614288e-001  2.5800385e-002  2.2380052e-001  7.8536629e-001  1.0387158e+000  1.0210088e+000  1.1269496e+000  1.1598070e-001  1.7730376e-001 -9.0489192e-002  4.1816448e-001 -1.5818734e-001  3.9225423e-001  1.0663272e+000  9.4785452e-001  2.2980267e+000  7.9278884e-001  7.3215512e-001  4.4446810e-001  4.2687765e-001  9.5976555e-001  4.7025640e-001  1.2505952e+000  9.4952562e-001  3.3523144e-001  4.1291026e-001  6.7785351e-001  2.6160367e-001  1.4219648e-001  4.2788323e-001  4.6214541e-001  2.0129061e-001 -1.6820733e-001  2.4657201e-001  6.1928529e-001  9.9486784e-002  3.7675304e-001  6.2920894e-001  9.3691661e-001  6.1622563e-001  9.7070566e-001  9.2040387e-001  5.6049729e-001 -4.4559997e-001
  3.9420539e-001 -1.7049311e-001  4.8969402e-001  3.8279856e-001  1.2315884e-001  1.0383140e+000  1.6341204e-001 -2.7237893e-001  5.0142096e-001  2.9334712e-001  5.0296788e-001  3.4723527e-001 -2.7054557e-002  3.1916713e-001  2.6846857e-001 -6.8596295e-001  2.4775674e-001  3.9766307e-001  5.0315506e-001  1.0880513e+000  9.1672812e-001  5.9037433e-002 -5.8148329e-002 -1.0695444e+000 -4.5678778e-001 -2.1362926e-001  3.9707306e-001 -1.3238463e-001  1.3405146e-001 -1.4152260e-001 -5.3459176e-002 -1.6559288e-001 -3.5406180e-001 -1.6427192e+000 -2.0906014e-001 -1.3658686e-001 -9.2450267e-001  4.3267720e-001  2.6348997e-001 -6.2616786e-002 -3.5850083e-001 -2.8263938e-001 -8.2082074e-001 -3.3020948e-001  4.1553832e-001  7.7487357e-001  1.2396046e+000  9.4140217e-001  2.6489453e-001  9.4369139e-002 -4.5483398e-001  1.9481128e-001  2.6810404e-001 -2.0632174e-001  1.2807098e-001  2.5767049e-001 -1.8917930e-001  3.6979815e-001 -1.6896106e-001 -7.7682918e-001  3.3875323e-001 -2.2267132e-001  7.8510553e-002  7.3831219e-001 -1.7031952e-001 -1.0621800e-001
  1.6282116e-002  5.3936346e-002 -4.0018786e-001  4.7447263e-001  6.3976961e-001 -8.1379222e-001  1.3838157e+000  4.8368279e-001 -1.6607727e-001  4.0758749e-001 -3.6840618e-001  3.0429312e-001  1.3887679e-002 -4.2706844e-001  4.1805047e-001 -7.1532339e-002 -4.3809517e-001 -6.9680073e-001  2.6276896e-002  4.4773908e-001  5.1159316e-001  3.7617184e-001  3.5205045e-001  9.4805802e-001 -1.6794635e-001  2.8928699e-001  2.4642438e-001  5.8478262e-001  5.8676558e-001  7.6946929e-002  2.4333896e-001  1.3636168e-001  2.3302606e-001  6.8735989e-001  2.8016318e-001  4.1575629e-001  2.3907029e-001  1.0277402e+000  2.8139116e-001  6.1929443e-002  1.6445914e-001 -7.2048780e-002  9.7462851e-001 -2.7794365e-001 -3.7507170e-001  7.4852364e-001  8.3860995e-001  1.8806995e-001 -4.9412822e-001  1.8143500e-002 -3.4466831e-001 -1.8341613e-001  3.2389543e-002 -7.3069289e-002  2.6689687e-001 -4.4288006e-002  8.4793875e-001  2.3959998e-001  1.0438256e+000  9.3730795e-001 -2.3511916e-001  7.4058730e-001 -2.7930437e-002  3.9276540e-001 -2.8223085e-001  2.8943367e-001
 -3.2607265e-001 -7.0884652e-001  7.4304368e-001 -2.3121713e-001 -7.3923149e-001 -3.5389370e-001  1.3952112e-001  3.9268938e-001  2.8061869e-001 -5.3898145e-002 -1.9140774e-001  6.0716974e-001  2.8708911e-001  2.3953849e-002  5.5531130e-001  8.8937335e-002 -1.2948814e-002 -6.1223347e-001 -3.4697375e-001 -5.8888322e-002 -5.6550300e-001 -9.0864812e-001 -6.0074889e-001 -2.9779716e-001 -5.3323518e-001 -7.1655632e-001 -6.7739642e-001 -8.0235021e-001  5.9361997e-002  7.8892830e-001  2.1108527e-001  2.0994775e-001 -1.2927934e-001  1.5365692e-001  6.3889445e-001  3.7949850e-001 -1.5161899e-001  1.5347582e-001 -8.4099864e-001 -8.1812971e-001 -4.5604542e-001 -1.2232274e-002 -1.0477981e+000  7.5870204e-002 -2.5734403e-002  3.5420652e-001  4.9682124e-001  4.3705014e-001  2.6462660e-001 -1.9344242e-001  3.6385812e-001  3.0188291e-001  2.1120025e-002  2.8331150e-001  9.5156763e-001  3.6998776e-001  2.2048790e-001  1.8128586e-001  8.6569287e-001 -9.2009839e-003  8.9826627e-002 -7.0934653e-001  5.7367516e-001  1.9899633e-001 -1.4037010e-001  1.1675865e-002
  7.6413472e-003  5.2200416e-001 -8.5324871e-001  6.6791563e-001  3.5136708e-001  1.6795216e-001 -9.4582573e-002  5.0372957e-001  4.3004278e-001 -5.8039570e-001 -3.4591827e-001 -8.6585770e-001  8.1512475e-001 -1.1701715e-001  5.0547114e-001  9.8082383e-002 -1.6144782e+000 -8.1864430e-001 -6.2343852e-001 -4.3753992e-001  6.7146195e-001  1.2363040e-001 -9.5926609e-001  1.4122497e+000 -8.6723746e-001  1.0865437e+000  1.0247281e+000  1.9701253e+000  2.3758912e+000 -1.2908928e-001  2.0477291e-001  9.3478260e-002 -5.8701523e-001  1.7537299e-001  4.4736228e-001  2.5056842e-001  6.4404049e-001  1.3726861e+000  2.0022719e+000  1.5220158e+000  8.7018114e-001 -1.9605086e-002  5.4956672e-001 -3.6112670e-001  2.3633188e-001  1.1614779e+000 -5.4678174e-001  3.1967302e-001 -4.2497303e-001  1.1857738e-002  2.5377013e-001  7.3880499e-001 -3.1263245e-001 -1.0535997e-001  1.9281623e-001 -3.6988841e-001  8.5205156e-002 -1.2446353e-002  1.0915223e+000  4.3895169e-001  1.6393522e-001  3.2805577e-001  8.5925665e-001  7.1204702e-001 -6.2110669e-001 -3.8016137e-001
 -8.4222006e-001  8.4097783e-001 -1.3752076e-001 -8.4819304e-001  1.0662500e-001 -1.3531097e-001 -1.7146873e-001  2.0551145e-001  2.0587626e-001  1.2224893e-002 -2.7011090e-001 -3.8478620e-001  1.3326444e-001 -3.8221702e-001  4.4460543e-002 -7.4408708e-002 -4.2375190e-001 -2.2611698e-001 -4.5463433e-001 -1.9386754e-001 -6.3358736e-001 -9.6621090e-001 -1.4089512e+000 -1.0787441e+000 -7.7241598e-001 -1.1729550e+000  2.2126139e-001  6.0846228e-001  4.3846765e-001  4.8000659e-001 -8.9991465e-001 -1.0273918e+000 -1.3071014e+000 -1.1416225e+000 -1.2244987e+000 -7.3930866e-001 -9.3104562e-002  2.6885055e-002  1.5760608e-001  2.4646615e-002 -8.6855216e-001 -6.8499370e-001 -2.1972990e+000 -1.5433124e+000 -1.6448734e-001  1.9588098e-001 -8.2186957e-001 -4.6670843e-002 -1.8607525e-001 -5.1377106e-001  3.8264560e-001  6.3677398e-001 -8.3303746e-002  1.2903988e-001 -6.6726035e-002 -5.3528665e-001 -4.9305086e-001 -3.3712855e-001 -1.2939187e-004 -3.9986467e-001  4.1943093e-001 -1.4220457e-001 -1.1601359e+000 -3.0403436e-001 -6.1853954e-001 -7.6496896e-001
 -9.4454326e-001 -2.9945473e-002  1.9240942e-001 -1.2862433e+000 -4.8987054e-001 -9.1940928e-001 -1.1211491e-001 -1.8261350e-001  1.6929190e-001 -2.2024551e-001 -1.1336771e+000 -7.8894764e-001  1.0216374e-001 -6.0577788e-001 -6.4808107e-001 -3.1439381e-001 -3.2286318e-001 -9.8165824e-001 -1.0751631e+000 -7.0999581e-001 -7.3229568e-001 -6.4976726e-001 -1.4302096e-001 -2.8181561e-001 -9.2141965e-001 -6.9240025e-001 -1.2512873e-001 -2.3504129e-001 -4.6584447e-001 -3.9079581e-001 -3.5614837e-001 -5.8787498e-001 -5.1172671e-001 -5.3152401e-001 -7.0661544e-001 -5.4667811e-001 -4.0229431e-001 -1.3222865e-001 -7.3378058e-002 -2.1163920e-001 -2.1366396e-001 -6.2812342e-001 -9.7768101e-001 -6.2369918e-001 -2.5253312e-001 -5.7006115e-001 -1.0856636e+000 -1.9659975e-001 -6.2157972e-001 -8.3271702e-001 -6.9017224e-001 -7.9566880e-001 -9.4952384e-001 -5.8597554e-001 -5.7310800e-001 -7.2579310e-001 -5.6276336e-001 -7.9284296e-001 -4.8026918e-001 -3.1432913e-001 -1.7066896e+000 -8.3053396e-001 -3.9253885e-001  5.4083343e-001 -8.4590536e-001 -5.5962671e-002
  1.1975978e+000  1.3861178e+000  1.0180681e+000  5.1995065e-001  3.6851387e-001  1.0776065e+000 -2.9593645e-001  9.8955996e-001  4.1275796e-001  7.5018299e-001  1.5569662e+000  1.0170432e+000  9.7099321e-001  1.3242242e+000  4.8457883e-001  8.0626448e-001  4.3486765e-001  1.9535628e+000  1.9374150e+000  2.9487024e-001  8.1761611e-001  9.3306826e-001  1.2161173e+000 -5.0757218e-001  4.8077774e-001 -2.5477779e-001  4.7200561e-001 -3.7900682e-001  2.0802246e-002  7.7768625e-001  6.5519249e-001  9.1842257e-001  7.2582128e-001  6.0665385e-001  6.7331663e-001  9.4932432e-001  1.2465502e+000  1.0709122e+000  3.5524606e-001  6.7874089e-001 -1.1840808e-001 -1.3993649e-001 -1.6286462e-001  1.1583798e+000  3.3898684e-001  6.7875921e-001 -2.4836350e-001  1.2395538e+000  7.4782453e-001 -3.7860010e-001  3.7084289e-001  3.2248691e-001  4.6726321e-001  5.6584821e-001  1.4028887e-001  2.6362225e-001  2.3926402e-001  5.6271922e-001  2.1782642e-001  3.3910410e-001 -3.2857478e-001  1.7747059e-001  1.7374659e-002 -1.3203527e+000  1.1181982e+000 -1.9011730e-001
  6.5206017e-001 -2.7005198e-003 -7.4255980e-001 -1.6194204e+000 -3.3413568e-001 -3.5934074e-001 -9.7485118e-001 -9.2164025e-001 -6.4754232e-001 -4.3383889e-001 -1.7344498e-001  3.5029567e-001 -2.9878357e-002  3.5519581e-002 -3.7138676e-001 -1.9499244e-001 -1.9013089e-001 -2.4934063e-001  4.7742976e-001 -8.5046331e-001 -9.8338351e-001 -1.7785737e-001 -3.1794392e-002 -7.7037496e-001 -3.7580933e-002 -8.4631491e-001 -7.8586044e-002 -1.8396948e+000 -1.2533357e+000 -9.3887603e-001  6.3887359e-002 -1.2310586e-001 -1.2604454e+000 -5.3457409e-001  3.4075260e-001  2.8730654e-001 -1.8398570e-001 -2.7076181e-001 -8.5368749e-001  2.0212490e-002 -8.1405623e-001  6.4746435e-002 -1.7011710e-001 -3.7852978e-001 -5.8886973e-001  7.1787219e-003 -5.5154153e-001  2.1936548e-001 -3.3505513e-001 -5.3512265e-001 -5.5135206e-001 -6.2752885e-001  5.3050642e-001  1.1207056e-001  5.5602114e-001 -5.4813138e-001  2.0764531e-001  3.6706756e-001 -8.1161948e-001 -2.9592112e-001 -7.3079425e-001 -2.3598605e-002 -1.5448553e+000 -6.0262891e-001  3.7404617e-001 -1.5932632e-001
  1.4226237e-001 -2.6676176e-002 -9.5706837e-001 -4.4324082e-001 -2.0722796e-001 -8.7329048e-001 -2.1307652e-001 -4.7401801e-001  4.4162290e-001 -3.7009498e-002  1.1001945e-001  5.8744590e-002  4.4037208e-001  1.6815164e-001 -3.4472477e-001  3.7779632e-001  1.7629759e-001  3.2065098e-001  4.2283152e-001 -7.5438467e-001 -1.7350948e-001 -2.7819253e-001 -7.6107124e-001  2.5771832e-001  2.0516095e-001  3.3998987e-001 -1.9825939e-002 -5.9560229e-001  3.7309528e-002 -1.8707023e-001  2.3154500e-001  4.8064274e-001  4.1626873e-001  5.9177385e-001  4.0012943e-001  2.4498760e-001  5.0597001e-001 -3.6866819e-001 -6.4449048e-001 -1.6680360e-001  3.7917941e-001 -1.4701922e-001  3.4346804e-001 -2.2129250e-001  7.2302617e-002 -4.7187843e-002 -1.3063063e+000 -1.0270346e+000  8.5180947e-002 -1.4512447e-001 -1.3883260e-001 -5.9877027e-001  5.0850960e-001  6.5643573e-002 -1.2894949e-003 -6.1876119e-001  2.6880935e-001  3.0011211e-001 -4.2572342e-001  4.4781721e-001 -1.6673349e-001  1.2557756e-001  1.4171408e-002  1.5107103e-001  1.3501211e-001  2.6972747e-001
  8.8150919e-001  1.2773475e+000 -4.5531690e-001 -8.0124436e-001  3.0433634e-001  1.0343130e-001 -1.4587040e-001 -5.8756261e-001 -1.1493968e-001  9.3966889e-002 -1.5445153e-001  1.9821487e-001  2.0595492e-001 -6.3303175e-002 -3.9311655e-001  5.5327895e-002 -7.2932313e-001 -6.2750544e-001 -4.2847912e-001 -1.0988518e+000 -1.4364674e+000 -6.9637542e-001  2.7111108e-001 -6.6726579e-001  6.4160700e-001 -7.1961045e-001 -1.2378724e-001 -5.0618831e-001 -1.9705208e-001  6.0510430e-001  9.0367907e-001  5.0585697e-001 -2.3169945e-001 -3.1698213e-001  7.3745173e-001  1.0176886e+000 -1.5915144e-001 -2.6455884e-001 -4.4817054e-001  1.5354466e-002  8.2779557e-002  7.6578105e-001  1.7251759e-001  3.9282569e-001 -5.4630622e-001 -8.7810532e-004 -8.4802175e-001 -8.4670887e-001 -5.4798948e-001  3.6663664e-001 -2.9697029e-001 -8.7274001e-001  5.4342481e-001  5.4701656e-001  1.3727077e+000 -5.5914278e-001  1.0491166e+000  5.0854139e-001 -5.4903389e-001  4.8219389e-001 -3.0871631e-001  4.7828717e-001 -4.4901069e-001  4.6394670e-001  3.9971096e-001  4.1932854e-001
 -2.8043671e-001 -3.3256745e-001 -8.7518079e-002 -1.2334593e+000 -1.9558806e-001 -5.2113662e-002 -3.8754826e-001 -7.3650797e-001 -2.7086606e-001  4.4408892e-001 -3.9818888e-001  3.8706511e-001  8.7437194e-002  1.3242271e-001 -4.3041275e-001 -4.0263379e-001  4.6919864e-001  2.8185164e-001 -2.4073957e-001 -8.7491112e-001 -3.4643054e-001 -1.1379777e-001  1.1174934e-003 -1.0061146e+000 -4.3162041e-002 -2.0867948e-001 -3.4775682e-001  5.2663951e-001  4.7742179e-001 -8.7957012e-001  1.0199084e-001  6.0743160e-001 -7.1808803e-001 -1.2623440e+000  6.2781546e-001 -2.7979606e-001 -9.7563652e-001  1.6953353e-001  2.1167942e-001  7.1737875e-002 -4.5172399e-001 -6.0791633e-001 -9.6425318e-001 -3.7446643e-001 -5.8922375e-001 -5.1554310e-001 -3.8194526e-001 -2.9549348e-001  6.0057276e-001 -1.0108934e+000 -1.0951485e+000 -1.3692153e+000 -4.5636774e-002  2.2982286e-001  1.3143247e+000 -3.8493071e-001  6.5572728e-001 -2.6597470e-001 -1.5248897e-001 -1.7718336e-002 -7.6995128e-001 -4.3736788e-002 -1.6859393e+000  6.0935245e-002 -8.7690653e-002  1.4191747e-001
 -4.0226672e-001 -1.0158050e-001  7.8770158e-001 -1.1824885e+000  1.4980587e-001  1.2082307e-001 -2.9660704e-002 -5.8566741e-001 -1.2633450e-001 -3.4121381e-001 -1.9447338e+000 -1.7285104e-001 -1.5963226e-001 -4.9121249e-001 -5.6190412e-001 -8.2832784e-001 -7.9662769e-001 -1.4573177e+000 -1.3069278e+000 -1.5594874e+000 -1.0035671e+000 -8.3085730e-001 -1.0549197e+000 -8.1417379e-001 -4.1443786e-001 -8.2511597e-001 -1.0921304e+000 -2.3804224e-001  2.6445730e-001 -9.8647614e-001 -6.4643111e-001 -5.3730622e-001 -8.9217773e-001 -5.1129442e-001 -1.1799369e-001 -9.7102752e-002  9.3398256e-002  6.2595276e-002  2.0997972e-001 -1.0170370e-001 -1.1054639e+000  2.1271916e-001 -5.2688436e-001 -7.3977515e-001 -1.1244933e+000  3.7082699e-001 -7.0002758e-001  2.1204477e-001  5.1774547e-002 -3.6563914e-001 -8.2802323e-001 -1.1248045e+000 -1.8910409e-001  2.6296166e-002  9.9350062e-001 -1.1805992e+000  5.2776160e-001 -9.5010790e-001 -1.7491525e-001  3.5003694e-001 -5.6941944e-001 -5.7784444e-002 -1.5859591e+000  5.1590745e-001 -1.7793272e-001 -3.2729318e-001
 -6.2262782e-001 -2.0083816e-002  1.0985037e+000 -7.8460460e-001 -4.0923335e-001 -3.4249328e-001 -3.0798572e-001 -6.3290041e-001 -8.9380341e-001 -9.2549587e-001 -1.2442408e+000  1.2260802e-001 -4.1650829e-001  8.1151232e-002 -2.9012510e-001  5.7112172e-002 -5.6354031e-001 -3.7507069e-002 -6.6846061e-001 -9.8486837e-001 -1.4425847e-001 -5.4713875e-001 -6.3155620e-001 -1.6390165e+000 -5.9379955e-001 -7.2092579e-001 -1.7709800e-001  3.4839867e-001 -1.8365420e-001 -1.1455249e-001 -4.3143343e-001 -8.1739998e-001 -1.5071247e-001 -6.1003833e-001 -3.7758653e-001 -7.6639468e-001 -2.6626835e-001  1.6023687e-001 -1.1333119e-001 -1.1033694e-002 -9.7060047e-001 -4.2802254e-001 -1.3033393e+000 -8.1701204e-001 -8.5135754e-001 -6.6224151e-001 -4.4394867e-001  3.4502636e-001  1.6745212e-001 -9.1899357e-001 -3.6045656e-001 -6.7969287e-001 -7.2941401e-002 -7.6470769e-001 -4.2239523e-001 -7.8231597e-001 -4.4648010e-001 -7.7135566e-001 -4.9622414e-002  5.5853974e-001  6.7192079e-002  2.1083117e-001 -2.5001675e-001  5.3487011e-001 -1.2251844e-001 -2.0104805e-001
 -2.7878476e-001  8.5584752e-001  4.1168344e-001  3.5382091e-001  6.1151151e-001  1.0175812e+000  2.8286400e-001 -6.1702250e-001  5.1485927e-001 -1.8284527e-001 -3.1006736e-001  7.3816926e-001  2.0583935e-001  5.9840207e-001 -1.9181939e-001 -1.3504157e-001 -6.4944753e-001 -5.9759953e-001 -2.2901417e-001 -5.6256835e-001 -4.6400164e-001  1.6934677e-001 -4.6496796e-001 -1.3311297e+000 -2.1892402e-001 -2.5658743e-001  7.2455383e-002 -5.9395567e-001  2.8548770e-002 -4.0833853e-001  4.4469623e-001 -5.6656553e-001 -2.7789291e-001  6.2069226e-002 -6.7748416e-001 -8.2305606e-002 -2.0635780e-002  6.0138801e-001 -8.9904135e-002  1.8792997e-001 -6.3439103e-001 -2.0160913e-001 -1.0624265e+000 -2.0772887e-001 -4.0146232e-001  1.1171259e-001 -8.0689142e-001  3.0613596e-001 -9.2600227e-001 -2.5255374e-001 -8.3353618e-002  1.5425905e-002  2.8355509e-001 -6.8257581e-001  2.4934300e-001 -2.3701119e-001  1.6377814e-001 -9.8313434e-002 -4.2418215e-001  1.0472092e+000  2.4651823e-001  5.3600102e-001 -4.4336517e-001  1.2481616e+000  5.3094441e-001  1.3634769e-001
 -2.5459022e-001  2.1995098e-001 -1.4364609e+000  5.3003203e-001  3.9890121e-001 -1.7604089e-001  2.2791710e-001 -5.9099539e-002  5.4000451e-002  4.4936200e-001  5.6316286e-001 -3.0081014e-001  4.6092323e-001  1.6448853e-001  3.7623339e-001  8.5794295e-001  1.2019662e-001  3.8019261e-001  2.6897472e-001  1.3367822e-002  4.3917355e-001 -2.3366800e-001  5.5537893e-001 -5.8797381e-001  1.7931706e-001 -2.1106445e-001 -3.1475062e-001 -7.4781612e-001 -5.2334887e-001  3.5828804e-001  4.4331988e-001 -3.2808243e-002 -3.2105488e-001  3.6072956e-001 -1.4927998e-001  3.4784415e-001  6.6851343e-001  6.4894656e-001 -3.8761235e-001 -3.7336606e-001 -2.1409432e-001 -6.7187818e-002 -3.1964440e-001 -3.8257573e-001 -7.1768566e-004 -7.0314067e-001 -4.1510764e-001  2.1469273e-001  1.6543038e-002 -1.8014597e-001  1.4206061e-001  6.7219892e-002  5.6949133e-001 -6.0329858e-001 -2.1159159e-001 -6.7604521e-002  2.4494989e-001  3.0883741e-001  6.4740106e-003  8.6274198e-001  1.4554497e+000  5.2725240e-001  8.1493591e-002 -3.0702639e-001  5.4273928e-001  1.2953275e+000
  4.5725295e-001  1.3204259e+000  5.3450609e-001 -1.6047428e-001  3.5770243e-001 -3.5903091e-001 -3.5219782e-002 -2.8610696e-001  8.5909173e-001  3.2996633e-001 -2.6184381e-001  3.1356456e-001  6.8244353e-001  2.8059637e-001  2.2154210e-001 -1.5095104e-001 -8.0884270e-001 -8.4631601e-001 -2.5092605e-001 -4.7614380e-001 -1.0291151e+000  7.3424755e-002 -5.6015485e-001 -8.3751052e-001  2.4352933e-001 -2.1188247e-001  2.8699475e-001 -5.5287671e-001 -4.3152959e-001  4.7093366e-001  1.1475728e+000  6.3992945e-001  1.1384802e+000  3.7668444e-001  1.1720125e-002  6.0841262e-001 -6.4692476e-002 -5.2999335e-001 -8.9799553e-002  2.9312570e-001 -6.0110569e-003 -2.2659834e-001 -9.5526951e-001 -1.0452654e+000 -6.0710149e-001 -6.5657395e-001 -8.3156956e-001  2.7880515e-001 -5.0470547e-001  2.2384602e-001 -4.0535612e-001 -1.4001396e-001  2.2657639e-001  2.0593223e-001  1.6341263e+000 -1.4003708e-001  2.2034349e-001  7.1944718e-001 -4.7855044e-001 -2.5805811e-001  3.7693583e-001  4.7920943e-001 -6.2014062e-001  1.0466837e+000  3.9635477e-001 -8.9028331e-002
  1.5863471e+000  7.7545203e-001 -6.7476846e-001 -7.0525158e-001  3.9967825e-001  6.0453022e-002 -9.2381390e-001 -8.5964752e-002  6.5001166e-001  1.8347974e-001  4.2546524e-001 -1.9948145e-001  2.7167261e-001  4.5176613e-001 -3.8826316e-001 -2.4215235e-001  3.8709494e-001  1.2020306e+000  6.8554921e-001 -2.7191723e-001  2.2874905e-001  2.1594267e-001  1.3245678e-001  9.8719052e-002 -8.0455293e-001 -3.1974264e-001  2.9579430e-001 -6.5836185e-001 -6.3291692e-001 -8.6848118e-001  1.6218702e-002  4.4444248e-001 -2.2640450e-001 -6.2620225e-001 -3.9858954e-001 -4.1741696e-001 -5.3937751e-001 -1.0729515e-001  1.1636682e-001  5.8511120e-001  1.8915537e-001 -8.6031004e-001 -7.2003337e-001  4.5937014e-002  2.1583473e-001 -7.5087136e-001 -5.3087789e-001  7.8743372e-001  1.0574870e+000 -7.2501962e-001 -3.6664152e-001 -4.4226417e-001 -3.3935209e-001 -3.6355430e-001  2.9547166e-001 -5.2324135e-001 -6.7783263e-001  8.1040583e-002 -8.7884578e-001 -5.9542884e-001  1.0780263e-001 -3.9807172e-001  1.6738293e-001 -7.1260159e-001  9.5964376e-001 -3.2815976e-001
  3.2332129e-001 -3.4130907e-001  2.8927119e-001 -1.5846697e+000  3.5921006e-001 -1.0356778e+000 -5.5549000e-001 -4.4000124e-001  4.6923568e-001 -3.2260718e-001 -6.0628906e-001 -6.9180644e-001  1.2018911e-002 -4.7577283e-001 -3.2185995e-002  8.0986040e-002 -8.0001010e-002 -6.8152674e-001 -4.3506860e-001 -6.0000891e-001 -1.2403240e+000 -7.7164838e-001 -1.4313715e+000 -1.4842550e+000 -3.1748684e-001 -8.2482429e-001 -6.2883936e-001 -8.2712489e-001 -6.7002396e-001 -6.3684509e-001 -6.6931636e-001 -6.6399506e-001 -1.3899153e+000 -1.3081711e+000 -4.5170724e-001 -1.3278672e-001  6.1539527e-002 -5.6032542e-001 -1.2071466e+000 -5.0001749e-001 -8.2545374e-001 -7.3161004e-001 -1.4059589e+000 -1.5913372e+000 -8.6617832e-001  2.7798299e-001 -1.1213244e+000 -4.9744914e-001 -6.5315670e-001 -5.2781911e-001 -1.8426877e-001 -4.6430293e-001 -1.4282184e-001 -4.7849708e-001 -8.7831897e-002 -6.9890058e-001 -3.1909965e-001  4.5998417e-001 -6.6087539e-001 -6.7113080e-001 -6.4725940e-001  1.8802454e-001 -1.5793444e+000  5.8121250e-001  1.1952616e-002 -2.8320166e-001
 -3.2851839e-001 -5.5139559e-001 -4.0810944e-001 -4.9476554e-001 -7.7790390e-001 -1.5955945e+000 -1.1586455e+000 -5.3040242e-001 -2.4056303e-001 -8.3038527e-001 -1.4335938e+000 -1.6506714e-001 -7.5314346e-001 -8.1669745e-001 -1.5909515e+000 -7.8029152e-001 -2.1287392e-001 -7.0922541e-001 -9.2553596e-001 -1.5326542e+000 -9.8426758e-001 -3.4812133e-001 -1.7694871e+000 -9.3207759e-001 -1.2145006e+000 -4.5986783e-001 -9.7739815e-001 -1.9149682e+000 -1.3856238e+000 -1.5079683e+000 -3.7266788e-001 -8.5571592e-003 -1.0198586e+000 -1.2692339e+000 -8.6791563e-001 -1.0223457e+000 -1.6619362e+000 -1.5510825e+000 -1.6523287e+000 -7.3464683e-001  1.3387554e-001 -1.4742345e+000 -9.4378868e-003 -1.0753817e+000 -7.1321178e-001 -1.6151932e+000 -2.1207734e+000 -5.8472017e-001 -6.9040710e-002 -8.1761683e-001 -7.4789233e-001 -9.6754761e-001 -5.9663505e-001 -8.2351660e-001 -9.6153931e-001 -1.2246899e+000 -1.1956639e+000 -1.1649276e+000 -1.2375220e+000 -1.5261098e+000 -1.9590749e+000 -1.1260111e+000 -4.2301305e-001  7.3592364e-001 -6.6221665e-001 -1.4882472e-001
 -8.6868553e-002 -1.4205278e-001  2.4996550e-001 -1.1822773e+000 -6.5539865e-001 -6.8919817e-001 -6.7438674e-001 -3.1010309e-001 -4.0483448e-001 -2.2371056e-001 -5.9802838e-001 -1.0871180e+000 -8.8832000e-001 -2.6429090e-001 -3.0432394e-001 -1.0609364e-001  4.8145494e-001 -4.3003304e-001 -8.1041306e-001 -7.7761084e-001 -2.2380060e+000 -1.8707221e-001 -5.0768807e-001 -1.2277839e+000 -2.3884850e-001 -3.8779301e-001 -1.5071705e+000 -1.7927696e+000 -1.4446609e+000  1.9484162e-001 -3.4881460e-001 -5.6118899e-001 -1.9165125e-002  5.1193841e-002 -3.4949945e-001 -1.8117236e-001 -1.8937420e-001 -1.3954708e+000 -1.8266382e+000 -1.6946781e+000  6.8029287e-002 -3.1274262e-001 -4.2212067e-001 -7.5283006e-001 -4.5472188e-002 -5.9082838e-001 -5.8828729e-001 -4.0435360e-001 -1.6163861e-001 -3.6427608e-001 -4.7393236e-001 -4.3222581e-001 -3.8166148e-001 -3.7519646e-001 -8.7373896e-001 -2.5288520e-001 -9.2838702e-001 -4.1853086e-001 -6.5404817e-001 -1.3543186e+000 -1.2800456e+000 -4.2342173e-001 -9.6050426e-001  5.2428284e-001 -7.0515638e-001  4.0262687e-001
  4.8217581e-001 -1.0045330e+000 -2.6670625e-001 -8.5246132e-001 -3.6786458e-001  1.0512675e-001 -9.3296863e-002 -2.0159479e-001  1.5274880e-001 -4.4890868e-001 -1.1686964e-001  3.2058824e-001 -4.4111930e-001 -4.7127633e-001  6.9027430e-001  7.7374838e-002 -8.1466379e-001 -2.2857955e-001 -8.3175865e-001 -5.7943592e-001 -1.4268901e+000 -4.3659534e-001  3.0877547e-001 -5.6033926e-001  1.2752188e-002 -5.1974720e-001 -9.2212156e-001 -7.1249727e-001 -4.7385951e-001  3.7158697e-001 -7.9668865e-001 -7.8127340e-001  7.6547552e-002 -6.4982219e-001 -7.0864245e-001 -1.7971909e-001 -7.8022179e-001 -5.3839159e-001 -1.3309147e+000 -9.0941038e-001 -7.2254616e-002  1.3816378e-001 -5.0871525e-001 -4.6247255e-001  2.5113746e-001 -5.3532555e-001 -1.8346561e-001 -1.4478237e-001 -3.3691640e-001 -1.6775585e-001  3.5727978e-001  2.9151181e-001  4.2911797e-001  2.2198785e-001  1.9820149e-001  1.7382155e-001 -3.4973293e-001  3.4713488e-002  1.9623240e-002 -5.2700984e-001 -5.4548873e-001 -2.7130197e-001 -2.6400297e-001 -1.0242375e-001 -5.4008745e-002  4.5961517e-001
 -3.4715662e-001 -3.6523023e-001 -4.0344843e-001 -1.6769244e+000 -6.1992280e-001  3.2816353e-001 -8.7272102e-001 -2.7817024e-001  2.1498067e-002 -3.2476578e-001 -1.9266921e-001 -6.0591801e-001  2.1204734e-002 -8.0104360e-001  6.8105837e-001 -2.7766358e-001 -5.0322399e-001 -6.9988792e-001 -2.9820780e-001 -3.8808759e-002 -3.7326847e-001 -2.0415745e-001 -2.8658488e-001 -6.8706243e-001 -4.8711718e-001 -7.4837653e-001 -4.1771617e-001 -4.4318548e-001 -4.1101936e-001  2.0601158e-001 -5.8521031e-001 -1.2935113e-001 -1.4037306e-001 -1.8601982e-001  1.1489049e-001 -4.0756628e-001 -7.0403962e-001 -5.6908904e-001 -7.0988725e-001 -2.1299530e-001 -2.2363999e-001  4.3122401e-002 -7.9839381e-002  4.8128516e-001  1.1662880e-001 -6.7070299e-001  5.6087800e-001 -2.6842541e-002 -1.9959070e-001 -1.4844719e-001 -5.1324119e-002  1.0595066e+000 -6.6163730e-001 -1.3244022e-001 -6.4757800e-001  5.4186656e-001 -2.4636136e-001  1.6012489e-001 -2.0152516e-001 -1.2339764e+000 -1.1634744e+000 -1.8493176e-001 -2.9320102e-001 -1.5645632e-001 -9.9079647e-002  8.2274325e-001
 -4.7891845e-001 -7.0437923e-002  4.4963413e-001 -1.5750315e-001  1.2197947e-001 -9.0843108e-002 -2.5233991e-001  3.8385395e-001  4.4924872e-001 -4.4761424e-001 -4.9260182e-001 -5.2613602e-002  8.3121446e-001  3.7978427e-001  9.6301029e-001 -3.9357809e-001 -9.4850846e-001 -1.3197648e+000 -6.0894680e-002 -9.3210160e-002 -1.8585462e-001 -5.1129574e-001 -2.1736517e+000 -3.0882739e-001 -5.1199553e-001 -5.6708030e-001  7.2057166e-001  1.0076636e+000  4.8349651e-001 -4.2364683e-001 -6.2669770e-001 -6.7083120e-001 -1.4511802e+000 -1.1261212e+000  3.0655712e-002 -6.9262953e-002 -1.0223985e+000  1.3979019e-001  8.2375804e-001  6.8203672e-001 -2.8755147e-001 -1.3742444e-002  2.1300139e-001 -9.8705930e-001 -1.9328421e-001  1.4822397e+000  3.8449815e-001  1.0049335e+000 -1.7190997e-001  1.0115697e-001  7.1806295e-001  1.7138480e+000  5.8919860e-001  1.0240265e+000  3.3994239e-001  3.3847414e-001  3.3178853e-001  3.3150965e-001  2.3487139e-001 -1.1400937e-001 -6.8400866e-002 -8.1531969e-002 -6.9864920e-001  1.9485606e-001  4.0875605e-001  3.2564792e-001
  1.9166321e-001 -9.3261914e-001  1.1063750e-001 -3.4558613e-001 -1.6867467e+000 -1.5592908e+000 -1.3228640e+000 -8.2088149e-001 -4.5919760e-001 -1.1455809e+000 -8.6636173e-001  3.5895119e-002 -4.2640676e-001 -4.4910014e-001 -8.2197088e-001 -9.7883764e-001 -6.7024806e-001 -6.7368214e-001 -1.5165647e-001 -1.0209644e+000 -1.1973562e+000 -1.4197891e+000 -1.2204629e+000 -1.4125467e+000 -5.0880411e-001 -1.1702890e+000 -1.3586545e+000 -3.3661943e-001 -7.4482320e-001 -1.9366771e-001 -9.1032219e-001 -5.0550325e-001 -1.2183627e+000 -9.9570872e-001 -4.6680744e-001 -1.0938661e+000  1.9449862e-001 -7.2362147e-001 -3.8217904e-002 -9.6644475e-001 -6.8763022e-001 -5.5600777e-001 -9.5673733e-001 -1.0224976e+000 -1.2184043e+000 -1.8405815e-001 -9.0770779e-001 -4.3092962e-001 -6.4460424e-001 -4.4895389e-001 -6.0044328e-001  4.7772731e-003  9.6318966e-002 -4.0134889e-001 -7.2577076e-001 -7.0783598e-001 -6.9792170e-001 -5.7199796e-001 -7.3357809e-001 -1.0956842e+000 -1.2355583e+000 -8.1577487e-001 -2.4011000e+000  1.3249309e-001 -4.8194356e-001  8.5078630e-001
  8.4114874e-002  2.8580408e-001 -6.0675428e-002  1.1813993e-001  1.5844313e-001 -4.5517797e-001 -6.3279992e-001 -1.1282639e+000 -4.0689511e-001 -6.4767852e-001 -7.6463683e-001  2.3004561e-001  3.0387135e-002  1.3836175e-001 -1.0353723e-001 -6.5715119e-001 -7.4318520e-001 -1.0701748e+000 -4.6031004e-001 -1.3275617e+000 -6.1433289e-001 -2.3619581e-001 -8.0856965e-001  5.7145927e-002 -7.4154575e-001  3.3398962e-001  1.6489225e-002 -2.9891347e-001 -1.8871556e-001 -3.2149554e-001 -1.1758309e-001 -1.2836409e+000 -5.1595195e-001 -9.2628529e-001 -8.8442054e-001 -9.8968735e-002  2.2385600e-001 -1.0296102e-003 -2.8731021e-001 -1.4801554e-001  8.7875779e-002 -4.9850242e-001 -9.4172172e-002 -1.3659796e+000 -1.9061693e-001  2.7660419e-001 -1.4016482e+000  5.5899026e-001 -3.5181646e-002 -7.1189316e-001 -5.5410464e-001  8.6603496e-002  6.1993620e-001 -9.7578570e-002  6.5177006e-001 -1.4951482e-001 -2.6392204e-001 -3.9197369e-001 -7.7036486e-001  1.1849695e-001 -1.2248658e-001 -4.7990312e-001 -7.4320191e-002  9.9767775e-001 -1.7953393e-001 -1.1607288e+000
 -3.5786580e-001 -4.3811677e-001  4.2328302e-001 -1.1156913e+000 -1.0841271e+000 -6.1798148e-001 -7.0270055e-001 -9.4732674e-001 -4.2541051e-001 -8.8426580e-001 -1.1166100e+000 -8.7799099e-001 -3.8813050e-001 -5.0735610e-001 -6.0130464e-001 -7.3233264e-001 -8.3085791e-001 -1.1512651e+000 -1.1840772e+000 -1.6850108e+000 -1.4738058e+000 -1.3639590e+000 -1.5844138e+000 -1.2918873e+000 -9.9073725e-001 -1.0329976e+000 -1.3108363e+000 -1.1643921e+000 -9.6407815e-001 -9.2838546e-001 -7.4504942e-001 -1.0293714e+000 -1.5090332e+000 -1.1095226e+000 -7.6786197e-001 -5.7133494e-001 -4.5941526e-001 -5.1620878e-001 -1.3035578e+000 -1.0838894e+000 -1.2768175e+000 -1.1808247e-001 -2.4145253e-001 -1.3488708e+000 -6.9640762e-001 -1.4232477e-001 -1.0369458e+000  4.3858257e-001 -1.1534623e-001 -5.8353711e-001 -7.1310721e-001 -8.5913613e-001 -4.7059482e-001 -4.0060806e-001  3.3318528e-001 -8.6649637e-001 -4.4867724e-001 -4.8839421e-001 -9.9797908e-001 -9.3992655e-001 -7.7638053e-001 -6.1271483e-001 -2.4461796e+000  5.5342029e-001 -8.1668775e-001 -4.1701696e-001
 -5.6846784e-002  9.1133027e-002 -8.3712364e-001 -7.1863681e-001 -6.5622569e-001 -6.5533524e-001 -4.7520936e-001 -1.0611021e+000 -4.4669279e-001 -1.0852116e+000 -1.2261548e+000  2.2778811e-003 -4.1636360e-001 -7.0801416e-001 -2.5855459e-001 -4.8971710e-001 -1.1610498e+000 -9.5592572e-001 -1.1820668e+000 -1.5105341e+000 -1.8387892e+000 -9.5655340e-001 -2.1794450e+000 -1.6623363e+000 -1.0701158e+000 -1.2207242e-001 -8.3258999e-001 -1.9901525e-001 -1.5426220e-001 -7.3163279e-001 -1.2370938e+000 -8.7738443e-001 -9.0099932e-001 -1.0029906e+000 -1.0811896e+000 -1.0553839e+000  8.4618748e-002 -7.0955500e-001 -1.9235763e-001 -4.6048946e-001 -5.3721899e-001 -5.5900910e-001 -8.1350506e-001 -2.1352581e+000 -3.1981701e-001 -8.1352337e-001 -1.4476754e+000 -6.6948895e-001 -5.1638256e-001 -8.6882990e-001 -3.1795176e-001 -3.2200531e-001 -3.5167223e-001 -8.2051706e-001 -2.5819944e-001 -1.2766648e+000 -5.9544858e-001 -9.6801171e-001 -9.1131330e-001 -5.9839212e-001 -6.1196252e-001 -4.5649579e-001 -1.3657976e+000 -1.8037556e-001 -7.4101872e-001 -5.2817456e-001
 -1.8281195e-001 -4.2212808e-001 -8.3059916e-002 -1.0854429e+000 -4.8726405e-001 -3.3465599e-001 -4.6853682e-001 -4.1290239e-002 -2.4722297e-001 -8.5716264e-001 -9.3463291e-001 -4.1469230e-001 -9.9955582e-002 -5.6470562e-001 -3.9517995e-002 -3.3434936e-001 -5.0053867e-001 -4.8300699e-001 -9.7757956e-001 -2.6422974e-001 -7.6256052e-001 -7.5156417e-001 -1.5847571e+000 -1.9433799e+000 -9.8358167e-001 -7.2951446e-001 -9.0402490e-001  4.4344397e-001  1.7888123e-001 -8.2534851e-002 -7.6567435e-001 -5.4784715e-001 -5.8728177e-001 -5.8281923e-001 -3.6441977e-001 -1.0003751e+000  2.5388930e-002  1.7230569e-001  5.5369949e-001 -6.8105011e-001 -7.1037234e-001 -4.0744240e-001 -1.5226910e+000 -1.9124933e+000 -8.3752041e-001 -4.3915666e-001 -1.0683728e+000 -9.6474475e-001 -3.7883421e-001 -5.5587401e-001  1.8525545e-001 -6.2256435e-002 -8.0962870e-001 -3.7425706e-001 -3.6020662e-001 -8.9939180e-001 -3.2615859e-001 -5.3612063e-001  8.1507528e-003 -6.4664920e-001 -6.2422291e-001 -6.7606851e-002 -1.1879695e+000  1.0557464e-001 -7.1285481e-001 -4.3679353e-001
 -5.0112390e-001 -6.3985207e-001 -1.0339709e+000 -1.1826709e+000 -4.9536333e-001 -1.9877941e+000 -1.0512895e-001 -4.8996454e-001 -1.8228957e-001 -7.0704193e-001 -1.3814686e+000 -1.6642857e+000 -5.8364187e-001 -8.9330603e-001 -5.3779774e-001 -1.9698663e-001 -6.6941540e-001 -6.9731061e-001 -1.0473681e+000 -1.0358729e+000 -1.0227907e+000 -4.6504569e-001 -8.8844615e-001 -6.3927883e-001 -5.2381236e-001 -4.5093560e-001 -1.5760511e+000 -1.3660760e+000 -5.4803440e-001  2.0731820e-001 -6.6294508e-002 -5.2812302e-001 -7.5255578e-001 -5.4152477e-001 -8.1223928e-001 -4.6961978e-001  1.4134304e-001 -2.6931324e-001 -1.6372749e+000 -1.1247253e+000  3.2349721e-001 -5.2096625e-001 -4.7063022e-001 -7.3317975e-001 -7.2964982e-001 -1.2969316e+000 -1.4261351e+000 -1.1972109e+000 -6.5158685e-001 -3.3908737e-001 -4.6390457e-001 -3.5087843e-001 -7.8530368e-001 -6.5964619e-001 -1.4724590e+000 -7.9932556e-001 -7.9139202e-001 -3.6316382e-001 -2.8299036e-001  1.1735776e-001 -1.3155641e+000 -3.1801013e-001 -1.1652413e+000  6.4180596e-001 -4.7996649e-002 -4.1619445e-002
 -1.2923184e-001 -6.6767449e-001 -2.5318363e-001 -1.5967716e+000 -4.5555353e-001 -1.9792228e+000  3.6356471e-001 -9.1764678e-002 -1.0188036e-001 -6.1427835e-001 -2.3717086e-001 -1.0028224e+000 -6.5638480e-001 -8.2594630e-001 -7.9524811e-001 -5.1147612e-001 -7.2458143e-001 -1.4937817e+000 -1.0779366e+000 -7.8584101e-001 -1.1998905e+000 -9.2915142e-001 -1.6055293e+000 -1.7261475e-001 -8.7518924e-001 -6.9284865e-001 -1.2919575e+000 -2.7243914e-001 -4.8670180e-001 -2.6821377e-001 -5.2947556e-001 -7.7732859e-001 -3.1394648e-001 -5.3234467e-001 -1.1060054e+000 -1.0097431e+000 -3.9243289e-001 -6.0891989e-001 -9.1050186e-001 -1.2189888e+000 -2.1399422e-001 -4.9032396e-001 -2.7217332e-001 -1.4619818e+000 -8.8607741e-001 -6.1816900e-001 -9.9926526e-001 -7.9730215e-001 -8.2626413e-001 -2.3916809e-001 -1.2110942e-001 -3.8187355e-001 -6.6089850e-001 -5.1433536e-001 -6.8825271e-001 -1.3478780e-001 -4.1014720e-001 -4.1735986e-001 -4.2017457e-001  6.6592053e-002 -9.1797866e-001 -3.6743121e-001 -1.7609731e+000  2.5958415e-001 -5.3282561e-001  1.6930752e-001
 -5.0895104e-001 -5.7291303e-001 -3.1029478e-001 -8.7568914e-001 -2.1342031e-001 -4.9463728e-001  6.7372409e-001  9.7445897e-002 -1.5691833e-001 -5.0139325e-001 -3.8479222e-001 -6.1478064e-001 -9.4548587e-001 -7.0994823e-001 -8.3074282e-002 -5.6366627e-002  3.6995187e-001 -2.7601731e-001 -3.5182388e-001 -3.8727278e-001 -1.7409169e-001 -9.1570638e-002 -6.5491118e-001  7.7264728e-001 -4.2429302e-001  4.2217603e-001 -8.3912289e-001 -5.3135253e-001 -8.6486685e-001 -4.9501684e-001 -7.7385510e-001 -9.8067979e-002 -1.3371902e-001  3.3932008e-001 -8.4112150e-001 -3.1656683e-001 -3.0189811e-001 -5.9893945e-001 -1.0489740e+000 -1.1952367e+000 -6.9103174e-001 -4.9077749e-001 -3.6278229e-001 -2.1293357e-001 -1.9424824e-001  4.6654818e-002  2.7021443e-002 -8.7442679e-001 -2.1218419e-001 -3.4980411e-001 -9.2018425e-002  1.3135808e-001 -9.4713159e-001 -1.1037621e-001 -6.9871553e-001 -1.9728612e-001 -1.1962881e-001 -1.1204228e-001 -2.9197610e-001 -6.8668506e-001 -1.3189796e+000 -2.0850137e-001 -6.1264425e-001 -7.4732489e-001 -8.1298713e-002  5.1977647e-001
 -1.6242186e-001  1.4140752e-001  3.2257275e-001  4.4814054e-001  4.5844031e-001  7.6218306e-001  8.9952812e-001  2.0381300e-001  4.6906979e-001  2.1085901e-001  6.4066253e-001  7.0290472e-001 -1.4889521e-001  9.5666481e-002  3.3088797e-001  5.3612357e-001  6.1239327e-001  2.9577532e-001  6.9067431e-001  6.3539768e-001  7.7162489e-001  4.7613544e-001  1.4019486e-001  4.0245854e-001  2.7678762e-001  2.6406109e-001  5.5057549e-001  9.1730144e-001  1.7715175e-001  8.0092481e-001 -2.4406473e-003 -4.3896726e-002  6.3844486e-001  9.4380579e-001 -1.6852005e-001  1.1502340e-001  1.0180630e+000  3.4616173e-002  1.0222922e+000  5.3132648e-001  3.7542927e-001  2.1320605e-001  3.1713490e-001  5.1487932e-001 -1.3749428e-001  3.7164595e-001  4.1325272e-001  2.0925143e-001  1.9519752e-001  4.9249616e-001  6.5012170e-001  5.0307766e-001 -4.1738892e-002 -2.1839960e-003  7.2429569e-001  5.0080813e-001  1.7880858e-001  6.6058918e-001 -1.2424321e-001 -1.8154333e-001  7.9202032e-001  2.2449229e-001  1.4373086e-001  6.1825457e-002  1.2959638e-001  3.5573807e-001
 -4.4500642e-001  5.3788911e-001  1.7249012e+000 -9.5386035e-001  5.6731511e-001  6.7553254e-001  5.1481654e-001  4.2050621e-001 -2.0023685e-001  2.7486719e-001  7.4670944e-001  1.0761175e+000  4.7668580e-001  4.3524591e-001  4.3428917e-001  2.6979640e-001  5.4373883e-002  2.1340876e-001  6.5051933e-001  6.2344653e-001  7.8030480e-001  3.7494550e-001  1.3045774e+000  1.0813968e-001  6.5468001e-001 -5.7112185e-001  1.3138363e+000  8.3130450e-001  7.5374484e-001  4.4285636e-002 -8.2642378e-002  2.1171353e-001 -3.1121873e-002  4.7769928e-001  5.4774788e-001  1.0384145e+000 -4.4778478e-002  1.0465147e+000  1.5101725e+000  1.0404819e+000  1.0101802e-001  6.2633991e-001  6.7991734e-001  2.0119158e+000  4.5047825e-001  8.1083976e-001  7.9921551e-001  6.3506434e-001 -2.1935940e-002  3.9643195e-001  3.0978890e-001  4.3298935e-001  3.2575554e-001  2.9698538e-001  4.0491683e-001  8.6234839e-001  2.8884827e-001  2.2622876e-001  5.0947705e-001  4.1799690e-001  2.4072182e-001  4.0153122e-001  1.7697367e-001 -5.4343798e-001  9.6520333e-001 -2.1009472e-001
 -2.1440666e-002 -2.2054855e-001 -4.3395005e-002 -1.4733007e+000  1.3376770e-002  2.3218274e-001  2.6687763e-001  1.9009879e-001  4.7049609e-001  7.7771622e-001  2.8006703e-003  7.5217001e-003  7.3192650e-001 -5.1118153e-003 -2.9164013e-001  2.7302989e-002  4.6028189e-001  9.8918859e-002 -4.0800086e-001  6.3221041e-001 -3.3050424e-002 -4.9748510e-001  1.8643058e-001 -1.0689124e+000  1.9071930e-001 -9.8262475e-001 -1.1213086e-001  8.7158037e-001  3.3353191e-001  3.7689987e-001  5.7716499e-001  1.4178523e-001  4.4255545e-002 -3.6367636e-001  3.4434982e-001  7.8346943e-001  6.1359549e-002  5.2979738e-001  6.4335439e-001  8.6434241e-002 -1.1436994e+000 -1.2788915e-001 -1.1916494e+000 -4.9108799e-001 -7.3188602e-001 -8.0331540e-001  1.1370767e-001 -1.0387931e+000 -3.5035729e-001 -2.9169010e-002 -1.8507490e-001 -5.9246945e-001 -3.2751480e-001  3.7401168e-001  4.4127377e-001  3.3582843e-002  1.6506062e-001  4.7078035e-001  5.1658559e-001 -3.7574710e-001  3.3768582e-001 -7.0766986e-002 -1.4284320e+000  2.5952138e-001 -7.0650904e-001  6.0917553e-003
  8.6880815e-001 -7.1472961e-001 -6.6646007e-001 -9.2493074e-001  9.8152454e-002 -9.0633826e-001  1.3864548e-001  2.5211374e-001 -1.8477054e-001  7.2625738e-001  6.9156160e-001 -5.0703158e-002 -1.9230954e-001 -2.1759525e-001 -9.1344177e-001 -2.1791356e-001  7.7286275e-001  1.8064384e-001 -1.9261478e-002  6.9442731e-001  3.8211314e-001 -2.9875558e-001  1.0605650e+000  8.0402943e-001  5.7538829e-001  7.2186782e-001  4.1207372e-001  5.0817593e-001  4.0429973e-002 -4.0087829e-001  3.7383040e-001  5.2066759e-001  1.6834119e-001  9.5797341e-001  7.3648616e-001  3.4944097e-001  8.4717997e-001  5.6183983e-001  2.4413700e-001  4.4663711e-001  4.6740099e-001  2.2300675e-001  5.0669607e-001  3.7456456e-001 -1.7418815e-001 -1.5223274e-001  2.3549022e-001 -8.0248950e-001 -7.1903297e-001 -9.2970186e-002 -6.1185278e-001 -9.8195492e-001 -6.7442084e-001 -2.6656258e-001  1.7559847e-001 -2.2399299e-001  6.1901122e-002 -6.8541383e-001  6.6555985e-003 -1.1895609e-001 -2.2525390e-001 -7.7438825e-001 -7.5391075e-001 -6.0732675e-001  1.0932601e-001  5.5535738e-001
  3.4924668e-001  1.1081667e+000  2.7979779e-001 -5.2208970e-001  2.3265000e-001 -2.0185280e-001 -4.6526436e-001  3.3923918e-001  6.8763329e-002  1.1407314e-001  8.4978379e-001 -4.0143603e-001  2.8987240e-001 -1.4439497e-001  1.7492250e-002  3.3405264e-001  4.2104258e-001  1.0763443e+000  1.2858120e+000  6.3342766e-001 -6.2360181e-002  5.1604158e-002  6.7612914e-001  2.1639307e-001  2.5940898e-001 -2.3395930e-001  9.6830835e-001 -2.7098275e-001  5.3855607e-001  1.0215156e+000  5.9407694e-001  9.0259438e-001  7.8893446e-001  4.9086490e-001  7.0124084e-001  2.4073199e-001  7.8887137e-001  2.4122293e-001  7.8126340e-001  4.4806446e-001  1.8613470e-001  5.4822657e-001  8.1345828e-001  5.5544845e-001  4.3240879e-001  7.6194182e-001  8.3770485e-001 -1.3798586e-001  1.5275857e-001 -3.5129782e-003 -1.6795291e-001 -2.6422548e-001 -4.0045567e-001  3.6715954e-001 -3.1212919e-001 -9.1608583e-002 -3.5522614e-001 -1.7122993e-001 -2.4047171e-001 -3.2996548e-001  5.0547304e-001 -5.0708503e-001  8.2936981e-001 -8.4500685e-001 -3.7495954e-001 -2.5428553e-001
  9.7717180e-001  2.6908211e-001  7.0381179e-001 -7.1770076e-003  3.2700033e-001  1.2731308e+000  2.9462927e-001  7.1378128e-001  3.6952852e-001  1.2143264e-001  1.0463201e+000 -1.3524802e-002  6.5260240e-001  3.5267090e-001  4.4942330e-001  6.3115021e-001 -4.1671547e-002  1.0499498e+000  9.5951828e-001  6.9557566e-001  5.1889298e-001  1.5277851e+000  1.5678805e+000  9.2156698e-001  6.5460462e-001  5.1652106e-001  5.4102614e-001 -2.3921322e-001 -7.5621555e-002  9.3344204e-001  4.8212056e-001  6.0388532e-001  1.5356840e+000  1.3183528e+000  6.3597307e-001  5.7357614e-001  9.3379306e-001 -1.2664021e-001  2.2504198e-002  1.7487823e-001  5.3261925e-001  7.1049425e-001  7.8656020e-001  8.7896160e-001  2.2943223e-001 -2.6275686e-001  5.4526901e-001  1.6023143e-002  8.4347660e-002  2.4240599e-001  6.8820265e-001  3.5910177e-001  1.1055005e-002  4.6100027e-001 -9.1710026e-001  4.8628512e-001  3.4367283e-001  1.1839569e-001  7.7679104e-002 -2.6135936e-001  1.5367705e+000  2.8380123e-001  8.9923525e-002 -8.9089585e-001 -1.6779163e-002 -1.2395403e+000
  8.2235597e-001  7.9473638e-002  1.8690490e-001  1.4111202e+000  1.7796001e-001  1.2017630e+000 -2.6037771e-001  1.0675860e+000  5.7363624e-001  6.2449557e-001  1.1676911e+000 -1.9426925e-001  1.3621436e-001  6.0522204e-001  5.3571565e-001  7.5312897e-001  6.5434084e-001  4.8825023e-001  4.1930344e-001  9.6964993e-001  8.7982887e-001  1.0306340e+000  2.0022600e+000  3.0882766e-001  1.3393740e+000  1.3334505e+000  4.0914641e-001  9.0764633e-001 -2.0192212e-001  1.1561571e+000  4.9503764e-001  1.0000918e+000  2.0408283e+000  2.2974645e+000  8.1796117e-001  9.1860518e-001  1.5761680e+000 -5.3524396e-001  5.1898687e-001  4.6367637e-001  9.0662309e-001  9.6254445e-001  9.4064282e-001  1.4768436e+000  6.7482349e-001  2.8794947e-001  9.1478652e-001 -1.2270738e-003 -2.9916668e-001  7.2081317e-001  4.2205003e-001  2.4706104e-001 -4.2195960e-001 -3.8255482e-001 -1.3704882e+000  3.8853589e-001  1.7253358e-001  5.5314716e-002  3.6845909e-001 -1.8126087e-001  3.6090399e-001  1.6412957e-001  1.9834961e+000 -2.4809498e-001 -1.9863381e-001  1.0551027e+000
  6.7946637e-001 -5.9640252e-001  2.3671573e+000 -7.6376925e-001  2.0950185e-001  2.1005726e-001 -2.1096663e-001  4.4796674e-001 -5.3089394e-001  5.4489669e-001 -2.4533281e-001  3.2722884e-001 -1.1991727e-001  1.6765552e-001 -1.4154713e-001  2.3959231e-002  1.6566270e-001 -7.4367415e-001 -8.1145851e-001  2.2782411e-001 -5.4394118e-001 -2.2470033e-001  4.4812527e-001 -3.6122260e-001  4.9028603e-001 -6.7173884e-001  4.0285047e-001 -5.1405714e-001 -8.4980555e-001  7.2189628e-001  4.0954420e-001  2.8750810e-001  6.0052781e-001  1.4523083e-001  2.8064199e-002  3.2215462e-001 -1.1025748e-001 -6.2389138e-001 -3.6749119e-001 -2.9636540e-001 -2.1381089e-001  2.0349712e-001 -6.2852978e-001  5.5845030e-001 -4.7541499e-001 -3.7096242e-002  1.4488639e-001 -6.8109314e-001 -2.4795307e-001  5.4657331e-001 -2.3247542e-002 -5.6914507e-001 -2.8708731e-001 -2.9720166e-001  3.7167748e-002 -1.2962491e-001  5.6793567e-002 -4.1751340e-001  3.2356131e-003 -6.5304399e-001 -4.4538805e-002 -3.4350811e-002 -3.4506307e-001 -4.4676925e-001 -7.2793540e-001 -1.0984004e+000
  7.2111470e-001  8.9462536e-001  7.8358585e-001 -1.8094608e-001  4.7823289e-001  2.6668039e-001  3.1382650e-001 -1.2413332e-001 -1.8832371e-001  7.3719086e-002  2.5185462e-001  5.9500869e-001  1.5439524e-001  3.9178141e-001 -4.4643259e-001 -2.2665044e-001  7.4073019e-001  7.9591904e-001  2.6124133e-001 -4.5858061e-006  1.9101440e-001  5.3896132e-001  6.2510381e-001  6.1669640e-001  4.7171487e-001  5.7990572e-001  4.2053413e-001  3.0529646e-001 -1.0835244e-001  2.7815237e-003  2.3124080e-001  3.9835023e-001  2.3769132e-001  3.5592831e-001 -1.2015287e-002  1.4192981e-001 -4.9955899e-001 -4.6901435e-001  3.8807747e-002  6.0156459e-001  2.8873416e-001  3.6114260e-001  7.0456696e-001  1.5953912e+000  7.1825412e-001  5.4553673e-001  7.5977555e-001  6.5659739e-001  4.2394675e-001  4.2443075e-001  8.1748965e-002 -3.6341527e-001 -2.3493452e-001 -2.0198003e-001 -1.2972028e+000  6.4030513e-001  2.0867777e-002 -9.7052909e-002  1.0545560e-001  2.1786419e-001  3.2322846e-001 -4.6187570e-003  8.7616293e-001  7.3114251e-001  3.3564663e-001 -2.2312210e-001
  1.0480349e+000  1.7616014e+000  2.0851961e+000  1.5506611e-001  6.9064268e-001  9.7644339e-001  6.7739536e-001  5.9963700e-001  5.2814880e-001  5.3188142e-001  7.4715424e-001  7.9170846e-001  7.4512405e-001  8.7251268e-001  1.6077426e-001 -1.2890187e-001 -1.5433134e-001  9.2350763e-001  1.9059673e+000  8.4944854e-001  6.7721727e-001  6.9997440e-001  1.4845379e-001  1.0577922e+000  8.8359902e-001 -1.5679670e-001  5.4617689e-001  2.8361783e-001 -2.1231502e-001 -1.3556095e-001  1.6869648e-001  1.1915128e-001 -2.5619043e-001  3.1370320e-001  4.9658192e-002 -1.6026369e-001 -1.7019598e-001 -4.8013599e-001 -3.8426268e-002  6.7419018e-001  4.0012551e-001  6.6173431e-001  1.1243489e+000  1.6734048e+000  3.8799731e-001  3.5270407e-001  1.0092792e+000  1.6208105e+000  4.0273203e-001  7.1858012e-001  5.2055262e-001  1.2079027e-001  9.0795776e-002  5.5821354e-001 -9.0043009e-002  8.5117450e-001  1.2803931e-001  4.7714462e-001  6.5846343e-001  1.1635272e+000  1.0997318e+000  8.9932626e-001  2.9202868e-001  7.1771416e-001  1.2353555e+000  2.4340128e-001
  9.6962571e-001  6.2349285e-001  1.5058779e-001  9.5290139e-001  4.4059287e-001  1.4718324e-001 -4.9346670e-001 -3.5979446e-001  6.3786667e-001  2.9626086e-001  5.9357342e-001  4.4582992e-001  2.9754743e-002  3.4791474e-001 -6.1047438e-001 -3.2453845e-001  2.9339489e-001  4.8997165e-001  1.6662559e+000  1.9563678e-001  3.9778152e-001  5.8410419e-002 -3.3047533e-001 -3.2469738e-001  5.7077281e-001  1.0308313e-002  5.0660346e-001 -1.6366755e-002  3.4677326e-001 -7.0150926e-001  4.5289908e-001  1.7816199e-001 -3.3053612e-001  2.9306321e-001  6.4333564e-002  2.6905678e-001 -2.6908437e-001  3.5118441e-001  3.6516353e-002  6.4266518e-001 -9.9699053e-002  5.2387479e-001  4.3919126e-001  2.2976322e-001 -7.8619591e-002  1.1272483e+000  4.0929761e-001  1.1806910e+000  8.3585790e-001 -1.7004415e-001  1.8472596e-002 -3.8808651e-001 -1.9566972e-001  1.5081549e-001 -1.3833360e-001  6.1860174e-001  5.6069831e-002 -3.2376598e-002 -3.1602742e-001 -1.3249042e-001  3.1357511e-001 -2.0678542e-001 -1.3277829e-001 -1.1996306e+000  1.5467512e-002  6.4877511e-001
  2.7200879e-002 -1.9226186e-001 -1.9195458e+000  2.8202970e-001 -3.0116090e-001  6.2665495e-002  3.4173765e-001  9.0114328e-002  9.2007239e-002  4.0421086e-001  6.2100186e-002  1.6527363e-002  3.2475330e-002  7.2217438e-002 -7.5493492e-001 -3.9164300e-001  7.2828452e-001  9.7225665e-001  8.8406637e-001  1.0448954e-001 -7.9991842e-002  1.3852670e-001  1.3092229e+000  1.0807024e-001 -1.3013271e-001  3.2017886e-001 -5.4452626e-001 -1.0803684e+000 -1.0419230e+000  8.0698132e-002  3.1310367e-002  4.7188991e-001  9.8891065e-001  5.1208192e-001  3.8415772e-001 -7.4596058e-002  4.9278070e-001 -1.3349822e+000 -1.0559423e+000 -4.6748384e-001  8.1448334e-002 -5.4141968e-001 -4.1038503e-001  5.2825813e-001  5.7041744e-001 -1.1061487e+000 -4.5046137e-001  5.2859264e-001  9.4246983e-001  8.8002415e-001 -1.0422780e-001 -2.9802558e-001 -2.6126964e-001  8.9814542e-002 -3.6039635e-001 -3.0440093e-001  1.7406031e-001  2.7444592e-001  1.6208393e-001  2.7291737e-001 -1.8229622e-001 -4.7546185e-002  1.6021807e+000  5.2233896e-001  9.9714900e-001 -3.9776476e-001
  1.4703391e+000 -2.7978556e-001  6.0924164e-001  2.4812362e+000  8.4226100e-001  1.6344373e+000 -2.1905820e-001  1.0707021e+000  6.9929907e-001  1.1180328e+000  2.2435485e+000  3.1730724e-001  5.2358726e-001  1.0929583e+000  1.9275149e-001  9.6269285e-001  1.3459848e+000  1.9344810e+000  1.5660646e+000  1.3159374e+000  1.0848431e+000  1.7923699e+000  2.4960647e+000  6.7390971e-001  1.3678779e+000  6.6559176e-001  4.6876634e-002 -1.1299547e+000 -1.5402500e+000  8.7671158e-001  1.2671662e+000  1.5901382e+000  1.7554051e+000  6.7453367e-001  1.5124881e+000  6.2743528e-001  1.0486231e-001 -8.1573368e-001 -5.4768634e-001  2.2340191e-001  1.0585286e+000  1.0057340e+000  4.6447704e-001  2.2839621e+000  1.7447063e+000 -2.1126512e+000  1.1044706e+000  8.0243104e-001  6.0807214e-001  2.3467621e+000  1.1049783e+000  8.1632549e-001  7.6022490e-001  3.2876170e-001 -4.5491352e-002  1.1263717e+000  3.4901791e-001  9.6943038e-001  1.3776764e+000  3.4541840e-001 -4.8835277e-001  1.0799587e-001  3.4123986e+000 -2.4644753e-001  1.0857737e-001  4.8235844e-001
  4.2524920e-001 -1.7451313e-001  1.4731491e-001  4.5229385e-001 -9.9279208e-001  9.1216844e-001 -1.2923681e+000 -9.0452503e-001  3.1068742e-002 -3.9800897e-001  9.4623385e-001 -4.4500828e-002 -3.8852782e-001 -4.1355668e-001  2.7956556e-001  7.9813429e-001  8.0821544e-001  5.9292152e-001 -2.0092080e-001 -1.9177771e-001 -9.4957242e-002  7.1730043e-002  1.0335558e+000 -5.4733462e-001 -9.7681932e-002 -4.1156039e-004 -4.4096489e-001 -5.7712213e-001 -2.3820837e-001  8.1291185e-001 -5.6168654e-001 -5.4741273e-002  3.4635586e-001  5.8374675e-001 -1.7744375e-001 -1.0186441e+000  5.1822604e-001  9.0835641e-002 -5.8273270e-001 -7.1176514e-001 -1.1438017e-001  3.0493929e-001  1.4318161e-001  2.2070149e+000  5.1270551e-001  6.2862838e-002  8.4422979e-001 -5.6253155e-001  2.1116186e-001 -4.2272293e-001 -1.5671573e-002  8.1374161e-002 -5.8703326e-002  1.0107099e-001 -1.6521645e-001 -3.0740558e-001 -1.0909782e+000 -5.7187959e-001 -3.9040894e-001 -8.6757863e-001 -1.1713552e+000 -8.7527811e-001  1.5382826e+000 -8.7644285e-001 -3.0561344e-001 -6.2361493e-003
  3.2414279e-001  5.0794811e-001 -1.8009848e-001  1.8378373e+000  3.7322785e-001  8.6551033e-001  2.4047098e-001 -3.0961013e-001 -4.1149021e-001 -5.0319698e-001  7.8723275e-001 -5.9542032e-002 -1.4651944e-001  5.7191345e-001  6.7278472e-001  7.1807163e-001 -3.5472236e-001  1.2628421e+000  8.2344638e-001  6.1938258e-001  9.6400193e-001  1.1828545e+000  1.1407314e+000  6.4671468e-001  1.6325420e-002  1.3932932e+000  1.3903580e+000  7.3388491e-001  3.8734648e-002  1.2233763e-001 -5.3831382e-001 -1.5794574e-001  7.3127924e-001  6.0686817e-001 -1.1446465e+000 -1.3163686e+000 -3.0235293e-001 -3.0434555e-001  7.4303760e-001  1.2183040e+000  9.2785197e-001 -2.6129109e-001  8.4823578e-001  5.0499029e-001  1.5681760e+000  9.5727534e-002  1.7580929e-002  6.9540836e-001  6.0921107e-001  5.7708029e-001  4.8879869e-001  4.0437915e-001  9.2958846e-003 -5.2267002e-001 -4.2954348e-001  2.0033894e-002 -9.1689732e-001 -1.7443492e-001 -5.9400118e-001  1.3975409e+000  1.8577053e+000  5.4484671e-001  2.5393261e+000 -4.0227611e-001  1.8593818e-001  3.9771504e-001
  1.3011023e+000  1.3610213e-001  1.3849112e+000  8.2610191e-001 -4.1222088e-001  4.9655132e-001  1.1118241e+000  2.6293295e-001 -4.5753958e-001  4.7819093e-002  1.3985369e+000 -4.0568087e-001 -5.2899965e-001  5.5976019e-001  5.1038205e-001  6.3134811e-001  4.7633725e-001  1.0535702e+000  8.4318679e-001  1.3662345e+000  3.1022316e-001  6.7795341e-001  1.3693356e+000  2.4637483e-001  6.2660321e-001  7.9005154e-001 -1.9548737e-001 -7.0516568e-001 -6.8739567e-001  1.0734891e+000 -7.5268712e-002  3.2123438e-001  1.3484943e+000  1.5948356e+000  2.8377519e-001  1.4555242e-001  4.0413763e-001 -1.7074272e-001 -1.2363578e+000 -1.2305966e+000  2.5444211e-002  8.6440019e-001  1.7849952e-001  1.5839796e+000  1.2164827e+000 -2.2185717e-001  1.1436244e+000  2.0979072e-001  1.0207122e+000  1.2818445e+000  8.8091199e-001  9.6228460e-001 -3.4300428e-001  3.0893879e-001 -7.3107278e-001  7.5651825e-001  7.2681191e-002  3.9798567e-001  6.2380515e-001  1.0667364e+000  9.0571062e-001 -1.2255717e-002  2.2770897e+000 -1.2077995e+000 -1.9889496e-001  7.8583014e-001
  6.2277090e-001  4.8097584e-001 -3.0963549e-001  1.0990973e+000  1.9953686e-001 -5.0353940e-001  1.1206754e-001  7.9198120e-001  2.2524671e-001  2.4874904e-001  9.7248951e-001 -9.6826608e-001 -2.2776197e-001 -6.0320984e-002 -3.3689711e-002  1.9136342e-001  9.0569069e-001 -6.3814157e-002  4.0161662e-001  1.5460469e+000  4.1230738e-001  6.6568242e-001  7.4276573e-001  6.8788910e-001  7.7205359e-001  6.8531250e-001 -1.3041064e-001  3.4299942e-001 -2.4561601e-001  1.1585714e-001  4.9367268e-001  1.0337091e+000  2.6732989e-001  7.7737896e-002  5.9741193e-001  1.6872063e-001  3.3334731e-002 -8.8489446e-001 -6.2322121e-001 -7.1579284e-001  7.0881742e-001  8.1478781e-001  1.8133420e-001  9.0383749e-001  6.6448714e-001 -6.3700398e-001  1.3361141e+000 -2.9396610e-001  3.2024233e-001  1.6184882e+000  4.2981613e-001  2.6254592e-001 -4.8862059e-001  1.3980653e-001 -2.0736649e-001  4.3096787e-001  4.6674647e-001  7.0775301e-001  4.0653879e-001 -1.9177244e-001 -2.5420865e-001 -3.6086379e-002  1.9955242e+000 -3.9755144e-001  5.2884803e-002  6.1677464e-001
 -5.0405905e-001  4.5978587e-001 -2.9715801e-001 -6.3621867e-001  1.6260073e-001 -2.7099476e-001 -2.5886340e-001  1.4590577e+000  4.1978752e-001  5.1644329e-001  1.2057317e+000 -6.3784069e-001 -1.3880282e-001 -9.8829065e-002 -3.8321340e-002  2.0867001e-001  1.2850447e+000  1.0124769e+000  8.0855684e-001  1.2234925e+000  1.0171514e+000  5.2825869e-001  6.6633837e-001  1.2958121e+000  5.8926147e-001  6.7040986e-001  6.4803390e-001  8.0509036e-002 -3.5156892e-001 -3.4042385e-001 -5.7198946e-001  4.3809279e-001  5.6719806e-003 -2.0051277e-001 -2.9472533e-001 -6.9720674e-001 -1.2385956e+000 -1.0734792e+000 -3.6350470e-001 -6.7633196e-002  9.7849549e-001  4.0035767e-001  1.2901344e+000  1.6917730e+000  1.0131736e+000  3.5274292e-001  7.8132401e-001  1.4404491e-001  7.6226665e-001  9.7649563e-001  5.5724359e-001  1.7966352e-001 -2.0503317e-001  4.2859807e-001 -1.4753813e+000  9.0388019e-001 -5.3948377e-001  3.2743608e-001  3.3227005e-001 -1.1106762e+000  5.4926826e-001 -2.7286081e-001  6.0497718e-001 -6.4034776e-001 -1.0246338e-001 -1.3964518e-001
  1.7556835e+000 -8.0791937e-002  3.7733410e-001 -1.4543492e-001 -8.4762855e-001 -5.3605947e-001 -3.0719510e-001  4.3723135e-001 -1.2688068e-001 -7.2084090e-001  4.4397112e-001 -1.2184934e+000 -5.3292288e-001 -1.0265862e+000 -3.6999086e-001 -3.4122992e-001  1.1389608e+000  4.2558031e-001 -3.2443940e-001  7.5954492e-001  1.5110419e-001  2.5305230e-001  3.0277809e-001  1.2114053e+000  2.3293182e-001  6.7484536e-001  4.0776474e-001  5.5579624e-001 -2.1902694e-001 -8.9144659e-001 -9.2696393e-001 -1.1419804e-001  1.2692576e-002  9.6986199e-002 -8.2298998e-002 -5.9956045e-001 -1.2140938e-001 -4.7904464e-001  4.7612079e-002 -5.2178255e-001  7.1922471e-001  2.2346466e-001  1.1207006e+000  5.7694463e-001  5.4288128e-002 -3.6206003e-001  1.0155738e+000 -6.4950279e-001  1.2863798e-001 -1.5127111e-001 -8.5422530e-001 -9.9414270e-001 -8.5693239e-001 -4.5531481e-001 -1.9626279e+000 -1.5899739e-001 -1.2597999e+000 -1.6912254e-001 -1.7576922e-001 -4.2211911e-001 -1.1324080e+000 -5.9252239e-001  1.2179411e-001 -2.9436912e-001 -5.5076813e-001 -1.0377023e-001
 -6.8522796e-001 -2.1158010e-001 -5.1361891e-001 -3.1175747e-001 -1.0312681e-001  2.4664759e-002  5.6414577e-001  1.0352432e-001 -2.7155428e-001  3.1035257e-001  9.0515885e-001  4.5105016e-001 -2.6480249e-002  3.9608096e-001  5.6864615e-001  4.6545476e-001  2.4191602e-001  7.7872210e-001  1.6347929e-001  9.4963134e-001  7.1863652e-001  2.2990392e-001  9.8871986e-001  8.5572122e-001  5.7522896e-001  8.6725232e-002  4.1142225e-001  1.3895150e+000  8.6850400e-001  5.2617719e-001  6.5651254e-001  9.9655378e-001  5.0116742e-001  3.7737461e-001  5.5625839e-001  1.8812989e-001  4.0810277e-002  1.6188271e-002  8.7964282e-001  1.1807051e+000  3.4391187e-001  3.5342497e-001  5.7895577e-001  4.2080498e-001  1.0291432e-001  3.8873388e-001  8.9333813e-001  5.3468073e-001  6.1858735e-001  3.4235207e-001 -9.0110800e-002 -1.0831976e-001  3.0867354e-001  5.2526850e-001  2.0103596e-001  4.8408313e-001  9.6244811e-002  2.5634200e-001  2.6922524e-001  1.1288382e+000  1.2812076e+000  7.3452710e-001 -4.6357753e-001 -1.0386960e+000  5.0758266e-001 -2.4252711e-001
 -3.4635974e-001 -3.4210646e-001  5.6461853e-001 -6.5189113e-001 -1.1498168e-001  1.6109801e-001  2.4609736e-001 -7.2990764e-001 -4.0286988e-001 -3.2067739e-001 -5.5315271e-001 -4.2280862e-001 -5.4014983e-001 -2.1920784e-001  7.3728514e-003 -7.1719294e-002  5.1873279e-001  1.1602836e-001 -5.7094607e-001  1.9262177e-001  3.1532694e-001 -1.9861342e-001  7.2132334e-002 -8.1937222e-001 -6.2074225e-001 -8.7060604e-001  3.0090828e-001  1.4092354e-001  5.7761855e-001  8.0195970e-001 -2.7539092e-001 -6.0309447e-001  1.3947742e-001 -6.3674862e-001 -5.9313275e-001 -4.9728532e-001 -5.5410454e-002  3.1241658e-001  3.9826945e-001 -1.4662360e-001 -6.9688714e-001 -3.1617301e-001 -1.4795086e+000 -1.1854198e+000 -8.1570332e-002  2.3265182e-001  4.6071704e-001 -7.7953009e-002  1.4579908e-001 -1.7032726e-001 -3.3130034e-002 -2.5228134e-001  1.0044949e-001 -5.5261164e-001 -4.0061455e-002 -1.5165354e-001 -5.0786366e-001 -1.1728205e-001 -6.7114896e-001 -7.4570137e-002  8.7808331e-001 -2.3519650e-001 -2.6886725e-001  2.6953112e-001 -4.8084644e-001 -2.5435021e-001
 -4.2699416e-001 -7.1785771e-002 -4.6258714e-001 -5.6773290e-001 -1.8866729e-001 -1.1359093e-001 -1.5295343e-001 -4.1239866e-001 -8.0938831e-001 -3.5209273e-001 -7.6071850e-001 -6.2817239e-002 -3.8249125e-001 -1.1857892e-001 -1.4461020e-001 -5.2472672e-001 -5.1631690e-001  2.0834269e-001  1.5205750e-001  3.0368632e-001 -4.8928791e-001  8.1316344e-002 -4.4213402e-001 -4.1675649e-001 -3.1698626e-001 -2.7161063e-002 -6.8105149e-001 -7.0027374e-001 -1.0146071e+000 -7.6818584e-001 -5.0248589e-001 -2.0659261e-001 -2.1539427e-001 -5.5444509e-001 -3.3792865e-001 -5.3039561e-001 -1.1303944e+000 -8.0360516e-001  2.6653204e-001 -3.1094191e-001 -2.3321409e-001  3.2728814e-002  1.0730629e-001  1.3833106e-001 -4.5012197e-001 -7.8218777e-001  3.3811849e-001  6.3582656e-001  7.3098477e-003  2.6593768e-001 -1.9416835e-001  2.2975014e-001 -2.1427724e-001 -1.9040470e-001  3.7568834e-001 -4.7482601e-001  1.4785493e-001  2.0134962e-001 -6.0532342e-001  3.5309433e-001 -8.0794723e-002 -1.9691791e-001 -1.3650994e+000 -8.7319475e-001 -1.1204344e+000 -6.4753979e-001
  5.4506919e-001 -2.8247570e-001  8.0028280e-001  6.3541206e-001 -4.2902979e-001 -3.5058852e-002  8.0955484e-002  1.7617694e-001 -5.0518953e-001  3.9228120e-002 -2.2378888e-001  2.9031159e-002  2.1290759e-001  2.5513547e-001  2.3440410e-001  1.0486738e-001 -2.5128770e-001  1.9133246e-001 -2.7094033e-001  5.3697351e-001  4.4477688e-001 -9.7663793e-002  5.8062301e-001  3.4902166e-001  1.2508746e-001 -6.0671835e-001 -6.8543612e-001  2.3346474e-001  4.4317902e-001  6.5626572e-001  2.6747195e-001  1.8870899e-001  2.0356073e-001  3.7302358e-001  6.7543543e-001  3.7830218e-001  5.1561636e-001  3.7534285e-001  5.1940237e-001 -4.9922323e-001 -7.0191838e-001  2.5002897e-001  4.7401130e-002  5.1261848e-001 -3.4262936e-001 -3.7392641e-001  4.0337055e-001 -4.5761214e-001 -2.2668235e-001  4.3138205e-001  4.5853362e-001  8.1791930e-001  9.0579732e-002  2.9665257e-001  8.8422138e-001  1.4837690e-001  6.9139747e-001  1.0595600e-001  4.4202268e-001  5.5762799e-001  2.8494860e-001  2.1747728e-001  7.1740568e-001  1.7290301e-001  6.0173059e-001  6.9485011e-001
 -8.8916444e-001 -8.2427894e-001  1.7625327e+000  2.1037596e-001  3.3546881e-001 -8.2554166e-002  1.1631581e+000 -5.4167275e-001 -1.9688229e-001  3.9785196e-001  3.5506268e-003  9.3530396e-001  5.1094904e-001 -7.2007175e-003 -1.7315981e-001 -2.5719341e-002  8.0250523e-002  4.0222488e-001  3.9525527e-001  8.4048832e-001  6.8132464e-001  1.4850762e-001  1.6553150e-001  5.6924789e-001  3.3155977e-002  4.8198718e-001  1.0471861e+000  1.8158383e+000  1.2912221e+000 -9.1222912e-001  2.8834369e-001 -2.4330317e-001 -3.3081469e-001 -1.0841788e+000 -6.9819235e-001  2.6164039e-002 -7.8110389e-001  9.4667935e-001  1.4337963e+000  8.3647985e-001  6.2405798e-001 -2.5520459e-001  9.3764630e-001 -1.0820838e-001  5.6974542e-001  1.5228149e+000  4.9060256e-001  4.2383954e-001  2.8593835e-001 -1.4111634e-001 -2.4879163e-001 -3.8846407e-001  8.0200771e-001  5.7949994e-001  1.0824435e+000 -1.7384448e-001  4.1648619e-002  2.1367671e-001 -4.1777453e-001  8.1532897e-001  6.5936047e-001 -4.6374460e-002  2.5962641e-001  2.9580690e-001 -6.7266392e-001  5.3317213e-002
 -1.7222288e+000 -6.3377483e-001  4.5627959e-002 -9.8679932e-001 -9.2795359e-002 -1.4330427e-001 -4.6726335e-001 -1.0159299e+000 -4.0575875e-001 -5.4600811e-001 -1.4023595e+000 -3.5997648e-001 -3.5204852e-001 -2.8608182e-001  8.2698906e-002 -9.3744579e-002 -2.6593140e-001 -5.2984967e-001 -3.2953839e-001 -6.4753628e-001 -2.5353686e-001 -3.0994030e-001 -5.6438916e-001 -1.7694935e+000 -2.6152157e-001 -1.0010500e-001 -1.1754056e+000 -1.7421535e+000 -2.5328716e-001 -2.7693274e-001 -1.7355977e+000 -1.4050443e+000 -8.9050493e-001 -8.5620219e-001 -1.4820939e+000 -1.8171380e+000 -8.6586932e-001  2.1791344e-002 -1.1913513e+000 -1.2452339e+000 -3.9443236e-001 -3.7651789e-001 -1.0140314e+000 -1.0683643e-001  7.5236860e-002  7.5465545e-001  3.4120629e-003 -3.9695589e-001 -3.5472645e-001 -1.4800753e-001  3.4280343e-001  1.9834777e-001  5.9271808e-001  3.1973203e-001 -2.0636439e-001 -7.0411578e-001 -6.5566118e-001  7.9148595e-002 -4.0448868e-001  6.4331267e-001 -5.4509085e-001  2.1212968e-001 -4.9812115e-001 -3.6942830e-001  3.2379052e-001 -9.0769326e-001
