# Supplementary material for: Resting-State Temporal Synchronization Networks Emerge from Connectivity Topology and Heterogeneity
Source: PLoS Comput Biol. 2015 Feb 18;11(2):e1004100. doi: 10.1371/journal.pcbi.1004100 (PMC4333573; doi:10.1371/journal.pcbi.1004100)
Supplement: S1 Dataset — Each volunteer underwent two scanning runs (blocks). For each recording session (subject and run), BOLD time series were averaged over the corresponding 66 brain regions of the brain atlas. Each file subXblockY.txt contains the time series of all 66 brain regions from subject X and run Y. The labels of the brain regions are contained in file ROIs_Labels.txt. (ZIP) [file pcbi.1004100.s006.zip › DataSet S1/subj5_block1.txt]

  1.3449914e+000  5.7905314e-001 -1.2961439e+000 -7.4392636e-001  8.2188513e-001  1.2392153e-001  1.0675483e+000 -2.4202506e-001  1.1797317e-001 -2.7639754e-001 -8.5786190e-001  6.3836036e-001  3.7758389e-001 -2.4070106e-001  7.7780659e-001  1.0130942e+000  1.0537746e+000 -5.2040929e-002 -2.1471706e-001 -1.2550953e+000 -5.3687173e-002 -1.1434927e-001  1.3422855e+000  3.6329749e-002  2.6953528e-001  3.1454944e-001  8.9418982e-001  7.9694715e-001  1.8484128e+000  3.3588941e-001  3.5621472e-001  3.5296473e-001 -4.7606595e-002 -1.0105866e+000  4.8196530e-001  8.1326741e-001  5.0485944e-001  1.3585131e+000  1.7278384e+000  1.0365776e+000 -1.8498130e-001  8.7348407e-002 -1.9136257e-001  1.4536915e+000 -6.1584205e-001 -2.2235949e-001 -1.5303783e+000 -1.0970792e+000 -3.4313790e-001 -1.5635065e+000 -8.2848921e-003 -3.3922782e-001 -2.8174557e-001 -4.6556947e-001 -4.4679725e-001 -4.2578434e-001  5.5665523e-002  1.3825032e-001 -2.9368365e-001  7.8482115e-001 -1.2598350e+000  1.1878022e+000 -1.4429309e-001 -3.9272691e-001  1.0905488e+000 -4.6692713e-001
  1.1836742e-001  3.3991207e-001 -6.6189451e-001 -4.0303745e-001  4.7858130e-001  9.9484093e-001  5.0328146e-001  1.1688027e-001  3.0765546e-001  2.1430260e-001  4.4476560e-001 -8.5231041e-002  8.8332156e-001 -1.5632466e-001  4.6852341e-001  5.9704175e-001  1.1465461e+000  2.6815571e-001 -7.8567648e-002 -1.8095937e-001 -9.3582675e-001 -6.1399609e-001  9.3993006e-001 -1.1528329e+000  2.0146468e-001 -7.0380421e-001  2.8243724e-001 -6.0134543e-001 -1.8445328e-001  6.6160807e-001  3.6962697e-001  6.7381864e-001 -6.3362035e-001 -1.3926071e-001  4.5657732e-001  5.6332060e-001  7.1309224e-001  2.7052212e-001  2.5328725e-001  1.2265722e-001 -6.1783298e-001 -1.5781094e-003 -1.6405191e+000  1.5119637e-001  3.7381037e-001 -7.9029723e-001 -2.1107849e-001 -6.2852112e-001  3.6352307e-001 -4.8641980e-001  1.2106595e-001  7.0932938e-002  6.3542084e-002 -2.7803211e-002  3.9507220e-002  4.2164689e-001  3.5240234e-001  3.7786200e-001  1.6262189e-001  2.7666038e-001 -4.0182555e-001  4.3254107e-001 -2.4464658e-001 -1.1292566e-001  5.3243780e-001 -6.6254107e-002
  2.5463268e-001 -1.4356122e-001 -3.6562779e-001 -6.4750059e-001 -4.9211119e-001 -6.5489016e-001  2.8512485e-001  3.6485284e-002 -1.8297113e-001  3.2315068e-003  1.2128358e-001  2.1440525e-001  9.1319756e-003 -4.3344013e-001  1.6112234e-001  3.5821664e-001  4.5053137e-001 -2.0597323e-001 -7.1562482e-001 -3.4881537e-001 -6.1419708e-001 -3.0568462e-001  6.5247833e-001  1.2049525e-001  3.8895522e-001 -2.8668555e-001 -1.2381282e-001  3.2685842e-001 -1.5080804e-001  2.9212013e-001 -2.9548519e-002  1.9101415e-001 -3.0772653e-001 -7.1060279e-001  6.3010736e-001  4.5442621e-001 -7.1799449e-002  2.6095424e-001  2.4862648e-001 -1.7337011e-001 -4.9317233e-001  2.1957946e-001 -5.8001970e-001 -4.2761413e-001 -4.4259252e-001 -4.5588179e-001 -3.4206350e-001 -1.6873243e-001 -1.4519729e-001 -4.3671451e-001 -2.0124846e-001  2.4762925e-001 -1.8742634e-001  6.1701922e-001  4.3772320e-002  4.9586891e-001  7.2023700e-001 -1.1763205e-001 -2.9270379e-002  7.1036871e-002 -1.4075756e+000 -6.2893631e-001  1.9687261e-001 -1.1636204e+000 -4.1172028e-001 -7.9760008e-001
 -1.5931206e+000 -2.1304150e-001 -1.3813129e+000 -9.8845588e-001  8.6294062e-001 -1.3242999e+000  1.1377516e+000 -1.3770974e-001 -6.1987656e-002 -2.3921940e-001 -1.2099619e+000 -5.0765753e-001  1.3017475e-001  4.9817786e-001 -3.6468969e-001 -1.4873127e-001 -3.9885363e-001  2.1390541e-001  2.1610823e-001 -5.7676039e-001  3.6761316e-001 -2.5543190e-001 -2.7271408e-001 -5.0186782e-001 -2.6534313e-001 -1.6544251e-001  6.3953561e-001  8.2005887e-001  5.7812836e-001  1.3368505e-001  2.3065572e-001 -2.7910904e-002 -1.2305126e+000 -3.6289754e-001  2.7765464e-002  4.0784759e-001 -3.9425727e-001  2.2693278e-001  4.2475162e-001  7.2795785e-001  3.5272105e-002 -2.8112049e-001 -2.2673358e-001  1.4258279e-001 -1.2070207e-001  3.2298962e-001 -1.0009907e+000 -4.5479221e-001 -4.0333692e-001 -6.3657549e-001 -1.1794741e-001 -3.0007641e-001 -3.4063569e-001 -9.0194287e-002 -9.5953883e-002 -5.2678748e-001 -2.8147878e-002 -6.1788863e-002  1.5376460e-002  5.9201948e-001 -1.2770146e+000  8.9151951e-001 -4.7464574e-001 -9.7608168e-002 -3.2969550e-002 -8.6388629e-002
 -1.3286480e-002 -2.1621384e-001 -1.4052303e+000 -1.0752567e+000 -3.5590634e-001  2.6869063e-001 -4.3825587e-002  3.6003569e-002 -3.1419090e-001 -2.0809188e-001 -4.1076767e-001  2.7628106e-001  1.8854252e-001 -2.6353793e-001  1.5587959e-001 -4.1154256e-002 -1.6743956e-001 -1.7569481e+000 -8.4346564e-001 -2.4987953e-001 -3.9504614e-001 -3.6249036e-001 -7.9021258e-001 -3.3679917e-001 -5.2484781e-001  5.9377065e-001 -4.5670790e-001 -9.8334620e-001  4.5061036e-001 -5.3887820e-002  2.9120612e-001  5.3884897e-001 -1.2745200e-001 -2.0178347e-001  3.3257859e-001  6.7518386e-001  9.0897142e-002  4.8336426e-001 -2.3374356e-001  2.5941685e-001  3.3937553e-001 -5.3569269e-001 -4.8962866e-001 -4.0802293e-001 -3.3425543e-001 -5.2038931e-001 -3.6306006e-001 -2.3595268e-001 -5.3905452e-001 -3.9969787e-002  9.9292628e-002  3.4998912e-001 -2.2279878e-002 -1.3740237e-001 -6.4790016e-001 -8.5381993e-001 -1.6890240e-001  2.8836965e-001  4.1177029e-002 -3.8659618e-002 -1.3978683e+000  3.6106988e-001 -8.1337586e-001 -1.8143258e-001  5.4330027e-001  6.8375358e-001
 -2.2733829e-001  1.2532112e+000 -2.0932169e-001 -8.7422275e-001 -2.1762601e-001 -1.0405868e+000 -2.5412970e-001  8.1725160e-001  4.4820007e-002 -3.7884290e-001  3.8885481e-001  1.5605410e-001  4.2204279e-001  4.9199833e-002  1.3097423e-001 -1.8336261e-001 -1.2410411e-001 -7.5629240e-001  1.3750315e-002  1.9951896e-001 -3.9797955e-001 -1.3243098e-001 -1.3584953e-001  5.7090895e-002 -2.4150493e-001  6.7925985e-001 -1.5883795e-001 -4.6226586e-001 -3.1284532e-001  2.4984430e-001 -2.7394632e-002  2.6714296e-001 -6.9898077e-001 -2.6348811e-001 -2.8828131e-002 -4.8225680e-001  6.9212816e-001 -4.3274371e-001 -1.2514014e+000 -2.9117985e-001  9.1630857e-001  2.6919009e-001 -2.9810361e-001  2.2366992e-001  1.7932789e-001 -6.1298255e-002  1.6724731e-001  1.2844727e-001 -3.7653775e-002 -1.3040559e-001  4.1307668e-001  8.0983295e-001  5.9274342e-002  2.0327545e-001 -4.0715439e-001  5.4848087e-003 -7.2217053e-002  5.4930844e-001  6.5411269e-001 -9.4055857e-002  8.8663635e-002 -9.8927396e-002 -4.6520367e-001 -7.4481096e-001  1.8309451e-001 -1.5647602e+000
 -5.2578707e-001  5.3740439e-001 -1.1918828e+000 -1.0825922e-001 -6.3802634e-002  4.4037594e-001  3.0322059e-001  6.7308005e-001 -4.6145957e-001  7.4070213e-001 -9.0834962e-002  5.8169801e-001  1.7060587e-002  3.6259529e-001  2.1022081e-001  2.0401805e-001 -6.2240247e-001 -2.2205428e-001 -4.2193437e-001 -3.1552187e-001  1.1125918e-001  3.3956406e-001  5.2664741e-001  2.2639575e-001 -3.1446893e-001  8.2853364e-001 -4.5667974e-001 -5.1219335e-002  4.0567808e-001  7.3228966e-001  5.0602418e-001  5.5954366e-001 -2.6785521e-002 -1.2962962e-001  2.1661996e-001  4.0583552e-001  2.8556032e-001 -7.4975950e-001  2.4749174e-001 -6.0460487e-001  1.4707643e-001 -3.3981524e-001  1.1151459e-001 -4.1764279e-001 -1.4309500e-001 -6.8533780e-001 -4.5517628e-001 -3.8901128e-001 -9.9242738e-001  1.9997722e-001  3.2447720e-001  5.4868775e-001 -1.0693067e-002  2.8134137e-001 -3.5707165e-001  2.9278965e-001  6.6590366e-001  2.2964682e-001 -4.7203183e-003 -2.4162859e-001  1.1396157e+000 -1.1184274e-001 -3.9844257e-001 -1.0786972e+000  7.0887578e-001 -8.6717773e-001
 -1.6443728e-002  1.3080416e-001  1.9609475e-001 -1.4751666e-001 -6.9865455e-001  2.5412052e-001 -1.2415835e-001 -4.1698823e-001  1.3380930e-001 -2.5072936e-001  4.2363575e-001 -6.2941333e-001  1.0594444e-001  9.0400371e-002  4.8379846e-001  2.5599311e-001 -1.0350676e+000 -6.1659426e-001 -9.4666418e-001 -9.1382781e-002 -1.2113824e+000 -4.2211955e-001 -3.0054467e-001  8.1781313e-003  1.6758277e-003  8.8603401e-002 -1.2474443e+000 -6.9950946e-001  3.2767184e-001  2.6865877e-001  4.0023152e-001  1.9990123e-001  1.2110296e+000  1.0569370e+000  3.6317426e-001  1.9429738e-001  5.5471980e-001  2.4251318e-001 -6.2906933e-001 -5.9670997e-001  7.1867853e-002  1.7488974e-001  5.3737567e-003 -5.3985950e-001 -1.1869593e-001  7.4012373e-001  2.6586878e-001 -3.8580076e-002  3.2704390e-001  2.7352668e-001  8.9464403e-002  1.1824666e-001 -3.3635270e-002  1.1543852e-001  1.5554344e-001  1.9239966e-001  4.2068581e-001  3.5042737e-002 -2.0085045e-001 -1.1053179e-001  4.3982323e-002 -5.4760419e-001 -6.0189100e-001 -1.1022011e-001  1.0656212e+000  1.1540337e+000
  2.7869985e-001 -2.3889602e-001 -2.0019912e-001  6.8842202e-001 -6.4597925e-001  6.3752846e-001 -3.3552860e-001 -3.0439093e-001 -2.9195403e-001 -1.3420791e-001  1.1451330e-002 -5.3251795e-001 -5.1188545e-001 -4.6932308e-001 -3.4659000e-001 -5.4674501e-003 -1.3453992e-001 -7.9355262e-001 -5.0312111e-001 -3.7068906e-001 -7.5221809e-001  2.8400091e-002 -8.9827369e-002  1.2397114e-001 -2.0116468e-001 -3.5345069e-001 -2.9742107e-001 -3.0419831e-001 -5.1282284e-001  1.5566738e-001 -4.2166641e-001 -2.0918969e-001  5.8882955e-001  4.9105937e-001  1.6042493e-002 -1.2462318e-001  3.3918741e-001 -2.4806880e-001 -4.8413145e-001 -1.5226266e-001 -1.9267034e-001 -2.7647214e-001  1.3647123e-001 -9.5648566e-001 -4.9338571e-001  1.7917086e-001 -1.8097481e-001 -3.3402352e-001 -7.9974789e-001  4.8050440e-002  2.3326517e-001  2.5431728e-001  1.9426157e-001  3.6606516e-001  8.6887742e-001  9.2702883e-002  1.6538250e-001 -2.1929140e-001  1.9712712e-001 -1.3179920e-001  2.4074941e-001 -1.1934401e-001  1.7799565e-001 -2.5557244e-001  3.4959654e-001  9.2545096e-002
 -8.8468604e-001 -4.8611173e-001  9.1978162e-002 -3.3330976e-001 -4.3916250e-001  8.5772285e-001 -9.5390325e-001 -6.3410240e-001 -2.1281780e-001 -3.6196361e-001 -1.4109866e-001 -1.8322401e-001 -1.3561718e-001  1.4206625e-001 -3.1764215e-001 -5.8895392e-001 -6.2778799e-002 -4.7424962e-001 -4.9217688e-001 -3.8714507e-001 -4.6623399e-001 -5.6326988e-001 -1.6254966e+000 -8.6688281e-001  2.7267388e-002  2.4151004e-001 -4.9530067e-001  2.2177347e-002 -6.7243180e-001  1.4511597e-002 -4.2714152e-001 -6.8371700e-001 -3.0007050e-001 -3.5590561e-001 -6.8907211e-001 -6.3126157e-001  1.7357454e-001 -5.4781610e-001  2.0753805e-001 -1.1313556e-001 -6.9380420e-001 -1.5917103e-001 -1.0304969e+000  2.9294221e-001  1.1322222e-001  1.5751908e-001 -4.1906904e-001 -6.5677111e-001 -2.2826023e-001  1.0505527e-001  5.0849251e-002  1.0166671e-001  3.7296319e-001 -1.1590417e-001  8.2704845e-001  1.7914211e-001 -3.3397895e-001 -4.4880458e-001 -1.2176349e-001 -3.2607233e-001  1.7999165e+000 -2.1401740e-001 -7.8292141e-001 -5.6366580e-001 -6.2633246e-001  8.0528214e-001
  2.5264943e-001 -8.5310049e-001  6.7223217e-001 -4.7413709e-002 -5.4415757e-001 -6.4293693e-001  6.2373729e-002 -1.1098117e+000 -1.0870997e+000 -8.6375849e-001 -5.5365820e-001 -2.0334262e-001 -8.8811178e-001 -2.0291062e-001 -8.5483281e-001 -5.3731024e-001 -8.2326967e-001  2.2444628e-001  3.7527715e-001 -5.5597437e-001 -1.0780844e+000  1.0237833e-001 -5.2842172e-001 -1.1854980e-001  2.2263073e-001  1.0962581e-001 -2.4577562e-001 -3.5194835e-001 -8.5960210e-001 -8.7787720e-001 -2.4351032e-001 -4.1437178e-001 -1.0264872e+000 -6.3548289e-001 -3.2034219e-002 -4.4772053e-001 -8.6159126e-001 -6.2626864e-001 -5.3648189e-001 -2.7788742e-001 -6.1033129e-002 -7.0424119e-002  1.1382343e-001 -1.1823788e+000 -2.1712575e-001 -5.7453959e-001 -2.3203902e-001  7.1270971e-001  2.7752737e-001  2.3498353e-001 -1.5995405e-001 -2.9482521e-001  6.6059320e-002 -1.3070546e-001  1.1594412e-001 -5.8653516e-001 -2.0733881e-001  6.3740068e-002 -4.8015663e-001 -3.0325201e-001 -3.8497036e-003 -1.3017462e-001  4.1450830e-001 -7.2620404e-001 -1.5651230e-001 -1.3448565e-001
  2.2236199e-001 -9.5319753e-001  1.6824602e-001  3.3097306e-001  3.1609694e-001 -1.1686877e+000  5.3594756e-001 -1.0825710e+000  6.8285436e-002 -7.4252664e-002 -1.1646526e+000  1.6737115e-001  1.2978973e-002 -3.2306413e-001 -8.9607418e-001 -1.4279317e-001 -6.2261866e-001  3.7504038e-001  1.5382420e-001  4.1351986e-002  2.7623954e-001 -3.9273464e-002 -1.1171039e+000 -5.1965300e-001  7.6323222e-002 -4.0209097e-001 -5.9184415e-001 -6.9449881e-001 -1.0836375e+000  2.0209853e-001 -6.2450948e-001 -6.4410411e-001  1.0965369e-001  2.0858338e-002 -6.8144349e-001 -4.2893559e-001 -2.9833141e-001 -1.7741028e+000 -1.1401614e+000 -9.9424530e-001 -6.4940407e-001  1.7764212e-001  4.8763788e-001  5.5751695e-001  1.2730709e-002  5.4969272e-001  1.6360852e-001 -2.4741765e-001 -4.4307578e-001 -5.1098778e-002 -1.1526263e-001 -3.0313011e-001  9.2371006e-002 -3.2388459e-003  2.4660698e-001 -7.7502823e-001  2.1296990e-001 -4.2724283e-001 -1.0615523e+000 -3.4361704e-001  4.8694285e-001 -7.0618067e-001 -3.2297936e-001  9.5391296e-001 -7.8467198e-001  3.3454605e-002
  1.2223458e+000 -2.2451475e-001  1.7227336e+000 -3.2184474e-001 -1.1126051e-001 -1.6998222e+000 -7.6917061e-002 -1.1437615e+000 -8.8708146e-001 -1.7944649e-001 -1.3459865e+000 -6.3167304e-001 -8.0838600e-001 -4.4111735e-001 -1.1961403e+000 -6.2808212e-001 -3.4827306e-001 -2.4557895e-001 -5.1823217e-001 -6.6039018e-001 -4.6218598e-001 -5.4047911e-001 -9.2590368e-001 -8.7446011e-001 -6.0781166e-001 -6.6261206e-001 -1.4175255e-001  7.3119657e-001 -5.7732369e-002 -8.0390281e-001 -6.0810438e-001 -5.4214219e-001 -4.1696240e-001 -3.0001973e-001 -1.5118001e-001 -3.5080485e-001 -8.1799468e-001 -2.2315212e-001  3.3883196e-001  1.5995406e-001 -2.2023072e-001 -3.7194059e-001 -2.8911203e-001  3.8640910e-001 -6.8709555e-001 -1.6430925e-001 -2.0814269e-001  3.3834336e-001  3.0372943e-001  5.9341793e-001 -5.4422383e-002 -5.1265155e-001  6.2363490e-002  2.9078904e-001  3.3054711e-001 -2.5725341e-001 -1.9767585e-001  1.3382320e-001 -3.0262823e-001 -2.1091374e-002 -5.1269590e-001  3.4915191e-001 -5.3080893e-001 -3.9816208e-001 -5.5887083e-001 -4.8780112e-001
 -4.0909156e-001 -5.9456929e-001 -6.9727537e-001  7.5301070e-001 -2.5071903e-001 -1.1556031e+000 -7.5910229e-001 -1.3480558e+000 -7.7371638e-002 -6.4085896e-001 -6.3170055e-001 -4.5029345e-001 -2.1513713e-001 -5.5603904e-001 -3.3933239e-001 -6.9090309e-001 -1.0132908e+000 -1.2313471e+000 -6.6990100e-001 -1.1900856e-001  3.0311849e-001 -7.7816838e-001 -1.6778970e+000  4.3043260e-001 -5.9589953e-002 -5.2312651e-001 -8.5850964e-001 -1.0826343e+000 -8.0597455e-001 -9.1300022e-001 -1.0251402e+000 -7.2952870e-001 -6.0936996e-001 -3.9434954e-001 -6.2623205e-001 -9.2578901e-001 -1.1699984e+000 -2.6144026e-001 -4.6716177e-001 -2.3159485e-001  5.1491657e-001 -3.5710277e-002  1.0084683e+000 -2.4567653e+000  2.7808103e-001  1.3838950e+000  5.1549588e-001  2.5794812e-002  1.8886649e-001  1.4254698e-001 -1.3843506e-001 -1.3050304e-001 -1.3752376e-001  3.5924311e-002  1.5582148e-001 -6.9624065e-001 -7.5214344e-001 -6.0079754e-001 -1.1198567e+000 -3.4944011e-001 -8.9564185e-001 -1.9161476e-001 -7.0492722e-002 -9.7098055e-002 -1.1485264e+000  3.7237818e-001
  7.2133789e-001 -5.6947660e-002  9.3748344e-001 -5.2855963e-003  7.7389013e-002  2.8734776e-001  8.5128235e-002 -7.0605560e-002 -3.7519356e-001 -2.2915994e-001  1.6453455e-002 -7.2242587e-003 -4.6964719e-001  3.9885926e-003 -5.7964787e-001 -5.8861909e-001  4.7528092e-001  5.1984755e-001  7.0460417e-001  2.8932462e-001 -1.7469608e-001  1.1240425e+000 -5.2693413e-001  7.2293011e-001 -2.6562989e-001  4.5958698e-001  1.2716301e+000  4.9207573e-001 -3.3931400e-001 -3.6465335e-001  8.8266719e-001 -1.0677506e-001  1.2471799e-001 -1.5698444e-001  1.8416310e-003  5.6091141e-001 -2.8655240e-001 -7.6619855e-001 -3.3936189e-001  1.0978896e+000 -4.0716520e-001  1.1245403e-001  1.7681500e-001  1.7950414e-001  2.6958236e-001  1.3983175e-001  4.2892821e-001  5.1902019e-001 -3.0176777e-001  1.2161335e+000 -3.8269184e-001 -1.8144548e-001  5.2284884e-001 -6.9687961e-003  7.2765266e-001  2.1564130e-001  1.6454522e-001  1.3335450e-001  9.9507350e-002 -1.3674255e-001  9.3098174e-001  4.0398798e-001 -5.9550069e-001 -4.0471859e-002  1.3893286e+000 -5.2667281e-002
  1.0004516e+000 -4.9491620e-002  8.6537044e-001 -1.0860099e+000  1.0573898e+000  7.4774252e-002  1.4152914e-001  1.4474497e+000  5.0582337e-001  1.8105026e-003  9.3017271e-001  8.7863147e-001  5.1404047e-001  5.3752773e-001  1.0756378e+000  4.9636482e-001  7.3619943e-001  1.0849329e+000  1.3026363e+000  5.1471231e-001  6.7565100e-001  3.7701695e-001  1.4987445e-002 -6.8469543e-001 -1.8212339e-001 -1.0258908e+000  4.3050157e-001  8.6023091e-002 -4.1774874e-001 -3.1680356e-001 -1.6686571e+000 -4.9043609e-001  6.5887290e-001  9.0762832e-001 -1.2499157e+000 -1.7363985e+000 -1.0441990e-002 -3.3281421e-002 -5.7335227e-001  1.2304291e-002 -1.2860521e+000 -2.2092564e-001 -7.8781323e-001  9.3876283e-001  5.7777862e-001 -3.0534053e-001 -1.1135672e-001  4.0160497e-001 -1.0083057e-001 -2.7630111e-001 -3.2650360e-001 -5.0227587e-001 -4.4355338e-001 -1.1268375e+000 -1.9971669e+000 -2.4783468e-004 -7.8492243e-001  1.8102964e-001  1.1725465e+000 -1.0998765e-001 -1.1116338e+000  5.5848659e-001 -1.2758499e+000  5.1705912e-001 -4.5428243e-001  5.9133275e-001
  7.6311345e-001  2.5234064e-001  2.0163427e-001 -1.9813041e+000  1.4248360e+000 -1.8226489e-001  8.1942799e-001  7.1242711e-001  4.9754552e-001  3.0938716e-001  1.5556273e-001 -1.7949389e-001  9.0876218e-002  1.9460241e-001  8.8601624e-001  4.1365674e-001  1.0060023e+000  6.5102469e-001  9.4040672e-001  6.6169446e-002  1.4552351e+000  6.4997718e-001 -1.0517563e+000 -1.3127698e+000 -6.8534450e-002 -1.0951968e+000  3.1693549e-004 -1.8799308e-001 -6.6259469e-001 -9.6954476e-001 -1.6628592e+000 -1.0464424e+000  2.4826033e-001 -5.0492527e-001 -1.3766116e+000 -1.6932435e+000 -1.4076863e+000 -4.3376632e-001 -2.0220761e-001  1.4777790e-001 -1.4778721e+000 -3.2289641e-001 -4.4520765e-001 -9.7042478e-001 -7.4116691e-002  4.1027553e-001 -4.4786819e-001  3.9253847e-001 -2.6095525e-001  4.5847628e-001 -6.1678183e-001 -5.0597496e-001 -1.1339092e+000 -7.8425649e-001 -1.2175696e+000 -8.0148859e-001 -6.6988248e-001  3.7607211e-001 -2.2963942e-001  1.1491395e-001 -1.2761248e+000  1.0672574e+000 -3.8163928e-002 -3.6208038e-001 -5.5955412e-001  4.1632498e-001
  6.7277525e-001 -1.6925010e-001  9.4125734e-002  8.8383601e-002  5.3062360e-001  1.8465172e+000  6.3168429e-001  8.7552997e-001  7.2350786e-001  3.0900070e-001  3.5494616e-001  1.2247945e+000  1.2714892e+000  8.1666246e-001  1.1407297e+000  1.2300575e+000  8.5894666e-001  2.2272195e+000  9.8405497e-001  3.5050805e-001  1.7602333e+000  4.0396275e-001 -3.7716201e-001 -6.2934918e-001  1.0395558e-001 -5.0964033e-001  1.1830060e+000  1.6525618e+000  1.1928953e+000  3.6855368e-002  2.2258018e-001  1.0994644e-001 -3.8871833e-001 -4.5172464e-001 -4.6966636e-001 -2.6485530e-001  5.5114683e-002  1.1747562e+000  1.8283807e+000  9.9428971e-001 -1.6581658e-001 -6.9155572e-002 -1.1395254e+000 -1.9528412e-001 -2.8114120e-001  2.2883514e-001 -4.9484133e-001 -4.2926413e-001 -6.4009418e-001 -9.4856263e-001 -1.3871210e-001  3.7395597e-002  1.4771753e-001 -4.2551880e-001 -6.3706307e-001 -1.7046102e-001 -6.2822241e-001  9.9761131e-002  3.4812909e-001  7.1027541e-001  1.0347880e+000  5.4191145e-001  4.4794485e-001  8.5747810e-001 -8.3064026e-001  1.1887580e+000
  3.5068728e-001  8.5665283e-002 -1.4239050e-001 -1.8935120e+000 -4.4366672e-001  4.9697230e-001 -4.5006299e-001  9.1988012e-002  1.0191535e-001 -8.4828654e-002  4.0997946e-001 -5.3007054e-001 -2.8109963e-001  2.6868736e-001  6.9745836e-001 -5.9802172e-002  4.2328179e-001  1.6490802e-001  1.1670345e+000  4.3909004e-001  6.3895071e-001  5.0042984e-001 -1.5716726e-001 -2.7884752e-001  2.6625989e-002 -1.0508035e+000 -1.5001683e-001  1.7549080e-001 -2.7117052e-001  5.2328286e-001 -6.2813426e-001 -6.4967931e-001 -1.4961769e-001 -4.5814229e-001 -2.2544856e-001 -1.1522362e+000 -5.7950425e-002 -3.2308330e-001  2.3224796e-001 -8.0694745e-001 -5.8159505e-001 -2.1785432e-001 -3.6971905e-001  5.7366493e-001 -3.6807475e-001  1.0894898e+000  5.0550939e-001  3.6552630e-001  1.0638133e-001 -4.7337985e-001 -4.2031975e-001  2.1590137e-001  1.5309981e-001  5.8898068e-001  3.6996027e-001 -1.9943084e-001 -7.3302869e-001  3.5231944e-001 -7.9829628e-002 -3.4562781e-001 -6.6085995e-001 -1.7079885e-001 -4.6139383e-001 -1.0074802e+000 -3.7629060e-001 -1.1646671e+000
  8.8989591e-001 -9.4718111e-002  9.7002309e-002 -3.8256233e-001  5.3880088e-001 -1.8431987e-001  1.2101293e-001  2.8385040e-001  3.6808440e-001  3.3450178e-001  1.0763371e+000  1.0628730e-001  8.8244185e-001  8.3147003e-001  3.9339397e-001  4.6928776e-001  5.0621412e-001  8.5036710e-001  3.2014970e-001  6.4770178e-001  8.7981515e-001  1.9979645e-002 -2.1663796e-001  4.4926952e-001  2.0256159e-001 -5.7510434e-001  8.6048741e-001  8.5735476e-001  7.7167906e-001 -5.4942575e-001 -7.2416913e-001 -2.2666860e-001 -1.1385351e+000  3.4534081e-002 -6.2585376e-001 -5.9500655e-001  3.1203171e-001  9.0253256e-001  1.4354577e+000  7.4571780e-001 -5.9310542e-001  1.8227707e-001 -1.9604693e-002  1.0433430e+000  6.3235243e-001  7.7384337e-001  7.5315616e-001  1.5638123e-001  5.6318850e-001 -3.6293579e-001  3.5045998e-001  1.1736706e-001  1.2047939e-001  4.8102363e-001  7.6859975e-002  3.4629039e-001 -5.5237180e-001 -3.3298676e-001 -5.9443984e-003  6.6788721e-001  2.8362913e-002  6.5313664e-001 -5.1719011e-001  3.1475796e-001 -8.6716812e-001 -1.0694471e+000
  2.6562098e-001  5.0434042e-001 -5.1004641e-002 -8.9867455e-001 -2.1712303e-001  1.5101671e+000  7.9804517e-002  6.0438160e-002 -6.4055988e-001  4.4309179e-001  5.6573463e-001  5.8743228e-001 -3.8620434e-001  1.4812886e-001 -4.8368210e-001 -5.2966621e-002  4.3203398e-001  1.4051811e+000  5.6921050e-001  8.6008762e-001  4.4556190e-001  5.1962397e-001  2.9356698e-001  2.0228327e-001 -1.2888630e-001 -2.1986942e-002  2.3612217e-001  5.9210571e-001  6.8873420e-002  8.6185538e-001 -7.1533686e-002  9.2646675e-002 -3.4564349e-001  1.7136979e-001 -1.4080985e-001 -4.7233176e-001  3.1725273e-001  1.6019741e-001  2.8575406e-001  2.9703751e-001 -5.0119478e-001 -2.3749610e-001 -2.8902962e-001 -2.3164793e-001 -5.2346990e-001 -8.1931152e-001  6.6435227e-001  7.1914273e-001  4.3605996e-001 -1.1953967e+000 -1.3975336e-001  4.3609466e-001  7.7780836e-001  7.4291939e-001  1.0303029e+000  7.3222493e-001 -5.8133959e-001  3.6024584e-001  5.8531011e-003  7.0348050e-002  8.0121971e-001 -9.7911486e-003  7.0648024e-001 -9.9279014e-001 -2.7210588e-003 -4.2320556e-001
 -3.9031171e-001 -3.7520516e-001  1.7435276e-001  4.1636803e-001  3.1166484e-001  8.8228623e-001  3.1903731e-001  2.0962684e-001  6.0974826e-001  3.8625772e-001  1.1945596e+000  3.4846550e-001  1.7638636e-001  9.1026505e-001  3.6393420e-001 -1.3205740e-001  1.0470693e+000  5.7651508e-001  8.6742281e-001  9.7825854e-001  9.8905470e-002 -8.7835369e-001  1.0411161e+000  1.0048806e+000  6.4234119e-001  5.8796128e-002  7.4220056e-001  3.3883803e-001  3.1574566e-001  6.6040887e-001  2.0456703e-001  9.0266967e-001  7.4234540e-001  3.3349143e-001  1.1315335e+000  1.3153478e-001  5.4515076e-001  1.0183180e+000  7.3041218e-001  1.0851089e+000  5.5419804e-001  2.7677007e-001  1.3679624e-001  1.6217720e+000  1.0025474e+000 -1.0109472e+000  8.2068144e-001  5.6125077e-001  1.0177683e+000  1.0208514e+000  2.5352874e-001 -1.2869916e-001  3.8070176e-001  2.1322889e-001  8.6548554e-001  5.6797561e-001  5.1427915e-001 -9.5525703e-002  7.9477652e-001  4.7033755e-001  7.8391447e-001  3.1234011e-001  6.4600169e-001  1.4907967e+000  4.5445650e-001  1.0841814e+000
 -1.0524601e+000  9.3259728e-001  3.5740169e-001 -8.5982302e-001  5.7342897e-001 -3.5954210e-001  3.5970944e-001  1.2333066e-001  1.7807114e-001  1.1592928e-001 -1.3825483e-001 -2.6188127e-003 -9.4139122e-001 -6.3499411e-002 -4.1803356e-001  1.0326648e-001 -4.2665166e-001  3.4205944e-001  1.0305829e-001 -4.1582532e-002 -8.3239295e-001 -4.8765340e-004 -6.6297396e-002  1.4337974e-001  2.7851530e-001  6.1557716e-001  8.1963049e-001  4.4145746e-001  1.3416953e+000  9.2279247e-001  2.1139805e-002 -2.3237139e-001  4.3101557e-001  3.8839808e-001  8.9065639e-002 -4.8583225e-001  5.2254233e-001  3.3241117e-001 -1.8843302e-001 -1.3570411e-002  5.5610348e-001  1.5619333e-001  2.0489696e-001 -3.6125832e-001  8.1973742e-002 -1.1857387e+000  2.2565013e-001  4.4434792e-001 -5.5916193e-001  4.5961473e-002  4.2705248e-001 -3.6538470e-001  1.9325610e-001  2.4891138e-001  6.1314427e-001  3.4027300e-001  5.0984709e-001  1.0585093e+000  4.6184970e-001 -8.1931085e-002  4.1574001e-001  5.1248847e-001  1.5486053e+000 -1.1189430e+000  8.0090245e-001 -9.1336217e-001
 -5.7705145e-001  1.0462526e+000 -3.3512176e-001  7.1955134e-001  3.9135271e-001  2.7565305e-001  3.2751925e-001  4.9838676e-001  4.3740016e-001  5.6589624e-001  4.4097042e-001  5.6854559e-001  1.9350348e-001  3.2914613e-001  3.6401851e-001 -1.9119714e-001 -3.1531326e-001 -1.2589500e+000 -3.7992287e-001  3.4476252e-001  2.2836465e-002  1.4468553e-001  7.7142489e-002  7.4546550e-001 -7.1870268e-002  9.7050519e-001  6.0174414e-001  8.0188973e-001  9.9361786e-002  2.5253781e-002  9.3992136e-001  9.2601662e-001  1.4601300e+000  1.1192935e+000  7.0873727e-001  8.0835457e-001  7.1140666e-002  2.4764434e-001  1.8401164e-001  7.3166685e-002  9.5137809e-001  2.4962475e-001  8.4943011e-001  1.1329214e+000  5.5801386e-001  5.4072636e-001  5.6725192e-001  1.3054787e-001 -2.8830935e-002  7.2658023e-001 -4.6672098e-001 -2.4425712e-001 -4.2501857e-001 -5.3450317e-001 -2.9509190e-001  4.9225916e-001  6.4536680e-001  3.6876827e-001  2.6516471e-001  1.8975995e-001 -2.8100435e-001 -1.5612423e-001  7.3173874e-001  4.7422747e-001  6.1990190e-001  1.4188919e-001
  2.2213108e-001  6.4171025e-001 -6.7533271e-001 -9.2930646e-001 -1.3405406e-001  5.3359437e-002 -4.9075267e-001  7.7666911e-001 -2.6169056e-001 -7.0765607e-001  6.9835021e-002 -3.4896208e-001 -3.4155885e-002 -2.6471219e-001  1.0256815e-001 -1.5634925e-001 -4.2121464e-001 -2.2945926e-001 -3.0951201e-001  6.1671141e-001 -7.4483767e-001  4.6862981e-001 -3.8154119e-001  9.9356993e-002  4.9416610e-002  5.8180245e-001 -4.8629469e-001  2.1725682e-001  6.4320344e-001  5.0085453e-001  9.9955808e-002  3.9224471e-001  9.3171137e-001  1.0969461e+000  6.1878670e-001  4.5640342e-001  1.2675359e+000 -5.0704815e-001  7.1550403e-001 -3.1010656e-001  4.3674015e-001  5.6481341e-001 -4.2164551e-001  7.4321545e-001  5.6449294e-001 -2.9602517e-001 -7.2948150e-002 -5.6551320e-001 -7.6494572e-001  6.2206562e-001 -7.7137886e-002  4.2849494e-001 -2.4404324e-001 -3.0688346e-001 -4.3889514e-001  6.8185877e-001 -3.6328389e-001  7.7914069e-001  6.4769556e-001 -2.1159138e-001 -8.6114902e-001 -4.5905593e-001 -3.4294566e-001 -4.2164445e-001 -1.5594953e-001 -3.1320485e-001
 -1.1166004e-001 -5.9688209e-002 -6.8895979e-002  2.9590603e-001 -4.4334628e-002  6.9255787e-001 -5.1194638e-002  1.2432629e+000  6.0387761e-001 -1.2133843e-001  1.3922406e-002  1.5076403e-001  6.8906835e-001 -2.1041117e-001 -9.6252693e-002  4.1909516e-001  6.0117932e-001 -6.6241747e-001 -6.6181197e-001  3.8321987e-001 -7.2054630e-003 -7.3950899e-001  3.9987653e-001 -1.2313093e+000 -4.0991584e-002 -5.9146659e-001  2.4475753e-001 -3.9282011e-001  1.7521510e-001 -1.2782380e-001  2.4120229e-001  2.0055994e-001 -4.8843398e-001  1.5517728e-001  9.5225339e-002  3.2278426e-001  6.1739704e-001  8.1792108e-001  2.6385517e-001 -1.1999362e-001 -2.8359612e-001 -5.2577728e-001 -9.5965723e-001  5.1686567e-002  9.4005200e-002 -6.2567583e-001 -7.0369206e-001 -1.0424974e+000 -2.5771824e-001  3.5772953e-002 -1.3492684e-001  2.2531791e-001 -1.3712022e+000 -4.4084991e-001 -8.3686286e-001  2.8932082e-001 -1.2516706e-001 -2.7462681e-001  3.9513310e-001 -1.2827489e-002 -3.4210694e-001 -6.5037590e-001 -9.6202800e-001 -7.3560613e-001 -5.6675017e-001  3.7663064e-001
  6.1225298e-001  7.0634015e-002 -6.4556696e-002 -1.3482413e-001  8.9239157e-002  3.3680762e-001 -8.9039848e-002  5.8720031e-001  5.9026954e-001 -3.2321402e-001  6.6160051e-001 -3.3960478e-002  3.7702614e-001  1.7365518e-001  6.9083908e-002  3.0191316e-001  2.2768373e-001  6.8969903e-001  5.5221842e-001 -1.1326368e-001 -4.9141877e-002  1.7439591e-001 -1.0013745e+000 -8.0465947e-001  1.9403360e-002 -1.1618038e-001  3.8201198e-001  1.7548046e-001  5.9749057e-001  2.8756796e-001 -3.4945378e-001 -1.1707862e-001 -4.1993643e-001 -2.0815721e-001 -6.8775987e-003 -8.5868861e-002  4.5281157e-001  1.0907370e+000  1.5141811e+000  6.0195398e-001 -3.3975632e-001 -2.0980995e-002 -5.5410913e-001  8.8183094e-001 -3.2941692e-001 -3.0156695e-001 -4.3306591e-001 -3.9526350e-001 -5.6131205e-001 -3.7534065e-001 -3.3264586e-002  2.1993958e-001 -3.1122303e-001  2.1431848e-001 -5.8526120e-001 -4.3021181e-001 -3.3391416e-001 -3.3045035e-001  6.3874568e-002  5.9356675e-002  5.7615853e-001  1.4879611e-002  8.5541368e-002 -1.4377625e+000 -1.2193261e-001 -6.9887920e-001
 -1.1730909e+000 -1.9623758e-001 -8.0364074e-002  4.0388462e-001  3.5388512e-001  7.2579759e-001  2.7341943e-001 -3.5130442e-001  6.5197854e-001  2.8853981e-001 -7.1960576e-002  1.1087981e+000  1.1150756e+000  6.3652899e-001 -5.6714388e-002 -2.3147881e-001 -1.4096415e-001 -3.2310378e-001  1.3341282e-001 -1.4250729e-001  9.1420951e-001 -1.2814764e+000 -9.6602911e-002 -1.1947002e+000 -2.5106844e-001 -3.4119089e-002  1.5554962e-001  5.3025344e-001  3.9398844e-001 -1.1532627e-001 -7.0246083e-001  8.1448318e-002 -6.0747097e-001 -6.1256318e-002 -3.5801639e-001 -5.8287553e-001 -5.4813445e-001  2.4033417e-001  8.7193474e-001 -5.7435429e-001 -8.4309358e-001 -5.6985692e-001 -6.8305929e-001 -2.3537925e-001  2.1588999e-001  1.2129664e+000  2.2917333e-001 -8.0140507e-001  2.5784614e-001 -1.2480214e+000 -4.9680329e-001 -7.0890595e-001 -3.1164908e-001 -3.7734104e-001  3.0202978e-001 -1.2661677e+000 -5.7464068e-001 -7.5997506e-001 -5.1844032e-001  6.0209964e-001 -8.0380527e-003 -5.0672629e-001 -7.8710117e-001  6.9762120e-002 -4.2900313e-001 -3.1968574e-001
 -2.1640865e+000 -4.8109077e-001 -2.3800000e-002 -1.0951976e+000 -6.0728141e-002 -4.2036872e-001 -1.0854435e-001 -9.5056146e-001 -3.3861043e-001  9.6682828e-002 -1.7405889e-001  2.6073754e-001  2.5924079e-001  2.0533169e-001 -1.6478553e-001 -2.4665549e-001  2.0334702e-001 -3.6713682e-001 -2.2250717e-001 -6.8707637e-002 -9.7691578e-003 -6.5821751e-001 -5.2120082e-002 -6.1585654e-001 -4.5779827e-003 -4.2064018e-001 -4.6874095e-001 -8.7779655e-002  4.4136780e-001  4.0342794e-001 -1.0617001e-001 -1.4713200e-001 -3.0804761e-001 -6.4880691e-001 -2.5861227e-002 -3.2078768e-002  2.4205976e-002  1.5767873e-001 -2.5383573e-001  1.9345890e-001 -8.6410140e-001 -6.9335700e-001 -5.5548761e-001 -4.8560560e-001 -4.4495113e-001  6.0857630e-002 -8.4356192e-002 -5.6098329e-001 -6.7232889e-001 -5.1013933e-001 -1.8809508e-001 -5.9028510e-001 -1.3193810e-001 -4.3198125e-001 -7.5287889e-001 -4.1177385e-001 -2.7903149e-002 -4.5101101e-001 -2.5907392e-001 -7.1669633e-001 -1.3545578e+000 -5.7982699e-001 -1.8158943e+000  8.5038894e-001 -7.5600332e-001  5.2297654e-001
 -1.4848922e+000 -4.3435693e-001 -1.5747039e+000 -1.6404480e-001 -3.2696216e-001  8.0287825e-001 -1.1246831e-001 -1.3848337e-001  5.2334237e-001  3.8255779e-002 -2.5025556e-001 -6.5469586e-002  5.0444134e-001  1.5719283e-001  1.2033419e-002  2.3993719e-002  1.2329573e-001 -8.4809453e-001 -7.7409428e-001  9.8169297e-002 -2.3383197e-001 -6.3356341e-001  8.2208572e-001 -2.5436838e-001  1.9540603e-001 -1.6534673e-001 -5.2566014e-001  3.6954681e-001  2.0998364e-001  7.1844783e-001  7.6529129e-001  5.0173016e-001  5.8673547e-002 -5.0244097e-002  2.4601081e-001  6.7401312e-001  5.9623660e-001 -4.3774473e-001  4.4575130e-001  3.6600237e-002 -9.1736533e-001 -7.3704804e-002 -2.4188071e-001 -4.5612102e-001 -5.5140393e-003  8.8236467e-001 -7.4391332e-002  3.5808800e-001 -2.4159388e-002  1.2508647e-001 -9.5803098e-002 -7.7180885e-002  2.2863940e-001 -4.2244646e-001  2.4108836e-002 -4.6622464e-001 -1.8622518e-002  5.3694523e-001 -2.3464574e-001 -3.8414644e-001 -6.0532361e-001 -1.0774757e-001 -8.8665283e-001 -2.9892669e-001  6.8341341e-001 -8.5058758e-001
 -4.3867434e-001 -4.2475169e-001  1.5464070e+000 -6.6609229e-001 -7.5256263e-001  1.7600203e+000 -7.2255007e-001 -5.8777709e-001  4.9301184e-002 -5.1253778e-002 -1.0748388e+000  3.0371563e-001  5.0155286e-002  2.2950146e-001 -7.1175317e-001 -6.2102094e-001 -8.0912899e-001 -1.4852464e+000 -1.2600757e-001 -7.6325998e-001  4.7762178e-001 -9.4172762e-001  9.3133525e-001 -3.7135192e-001  5.5537571e-002 -4.1064898e-001 -5.0703939e-001 -2.5097623e-001 -8.3587549e-001 -3.5336085e-001  7.7673517e-001  6.4855898e-001  1.9174836e-001 -1.9675708e-001  7.7797901e-001  7.1426430e-001 -5.7102546e-002 -8.5824865e-001 -1.9117334e-001 -7.4857869e-004 -6.4831636e-001  2.8826842e-002 -7.5192872e-002 -1.7552381e-001 -6.6095383e-001 -6.5730340e-001 -1.4201987e-001  9.9342018e-001  2.5889775e-001  3.7515978e-001  3.4751268e-002 -1.5409649e-001  3.6524578e-001 -7.5400885e-002  9.4751064e-001 -4.7179526e-001  2.1263290e-001  3.1635476e-001  5.3711377e-001 -5.2287396e-001  2.0716414e-001 -6.4580847e-001  4.1185708e-001  6.7221998e-001  5.3828500e-002 -9.4896332e-001
  2.6224926e-001 -8.7612397e-002  1.3363951e+000  1.0468833e+000  7.5619012e-002 -3.8454314e-001 -1.3749111e-001  3.7411908e-001  4.4331636e-001  8.1084755e-001 -1.4370358e-001 -3.3626280e-001  5.0558643e-001  2.8874097e-001 -1.0447597e-001  2.9826041e-001  2.6026532e-001 -1.4585330e-001 -3.1505016e-002 -3.4179968e-001  6.6063535e-001  5.5006833e-003  8.3300860e-001  1.3244714e+000  1.2015370e+000  4.9009796e-001  1.3389423e-001 -1.5005640e-001  8.1496720e-001  1.6626827e-001  1.5663604e+000  1.3095445e+000  1.9181864e+000  1.6980406e+000  1.2624761e+000  1.0681361e+000 -4.2534062e-001  8.8662508e-001  3.5618545e-001  6.4824344e-003  7.9660426e-001  4.7757033e-001  9.9037913e-001  8.7866546e-002  1.4715161e-001  2.8392506e-001 -4.1827974e-001 -3.6695867e-001  7.4633656e-002 -5.1371912e-003  3.9429657e-001 -2.2863696e-001  3.1985954e-001  1.9536065e-001  2.2949840e-002  9.8145223e-002  8.7413617e-001 -3.7923794e-001  3.6142044e-001 -3.2335271e-002  7.2787903e-001 -2.4313479e-002  1.5606474e-001  1.3451827e+000 -4.9023548e-001  1.0770262e+000
 -1.1487372e-001  6.1935330e-001  7.4630301e-001  6.1637867e-001  2.2018338e-001 -5.1384470e-001  4.3109893e-002  5.3812445e-001 -9.4179947e-003 -2.1808884e-001  2.7251283e-001 -1.4440552e-001  6.4876458e-002 -2.3425977e-001 -2.1966787e-001  1.1972119e-001  4.1627610e-001  1.5198463e+000  7.8589222e-001  4.0134577e-001 -6.2772209e-001  3.3378175e-001  1.3547996e-001  1.1715640e+000  1.5325204e-001  3.2793766e-001  8.7109821e-001  2.8668068e-001 -3.4122872e-002 -4.1043308e-001  4.9824525e-001 -1.0908298e-001  8.4380943e-001 -3.9401114e-002  5.0361132e-001 -1.3771222e-001 -7.8114852e-002  7.9831678e-002 -3.4491240e-001 -1.8740480e-002  6.6703789e-001  5.2476573e-001  1.1332539e+000  6.7318712e-001  2.5602826e-001 -7.2823535e-001  3.6313069e-001  5.3546306e-003  4.6768106e-001  1.9598322e-002 -1.9155486e-001 -3.3317442e-001 -4.8033424e-001  2.7909545e-001  3.8367334e-001 -2.0249296e-001  6.1613153e-001 -1.2555750e-001  1.8692774e-001  6.3566991e-001 -2.3836942e-001  5.9417806e-001  1.5191489e+000  9.6820605e-001  2.9800318e-002 -1.0225860e+000
 -2.4287432e-001 -5.6990787e-001  8.9738980e-001  1.9714175e+000 -1.3087786e-001  2.6481169e-001 -2.1331350e-001  3.9667195e-001  2.0593304e-001 -2.0032305e-002 -2.7974193e-001 -2.9348855e-001  2.3818253e-001 -1.4751414e-001  4.5245467e-001 -3.2908531e-001 -2.0148417e-001  4.1452564e-002  5.6229262e-001  2.6682714e-002 -9.3530483e-002 -1.6508950e-001  1.9816586e-001 -7.7834761e-002 -3.9542757e-002 -4.3738928e-001 -6.1846663e-001 -4.8049839e-001 -3.6189783e-001 -2.8613300e-001  3.4715822e-001  1.7652531e-001 -1.5582902e-001  1.7802645e-001  1.0487524e-001  1.1454808e+000  9.1438824e-002 -7.9400704e-001 -6.4619143e-001 -7.0349353e-001 -4.7418725e-003  2.5599825e-001  2.3243964e-001 -1.3857554e-001 -1.3592440e-001  8.7637123e-001  6.5445450e-001  1.3922734e+000  1.2526865e+000 -2.2034003e-002  2.7654990e-001  3.7977835e-002  5.7318051e-001  5.8909388e-001  7.0640216e-001  4.8142474e-001  3.3309700e-001 -1.7433183e-001  4.3887022e-001  1.0908833e-001  3.2451389e-001 -4.6971879e-001  5.6761744e-001  1.7127242e+000  5.0213754e-002  8.9192208e-001
  1.8089030e-001  1.1199194e-001  1.2147895e+000  1.3902390e+000  3.9730774e-001 -1.3674704e+000 -1.2908866e-001 -2.2386124e-001 -1.7477216e-001 -3.4708769e-001  3.6287270e-001 -3.2475264e-001 -6.5650471e-001 -4.8709777e-001  4.5093319e-002  3.0558891e-003  4.1338694e-001  7.9859001e-002  2.5941850e-002  6.3558953e-001  4.4672033e-001 -8.7384467e-002  6.2338667e-001  1.6545027e-002  2.6024309e-001  2.7743517e-001 -2.3128593e-001  2.8453737e-001  2.4623033e-002  6.8287604e-001 -7.0343599e-001 -1.7889240e-001  4.0332713e-001  2.0245760e-001 -2.2383925e-001 -3.0873750e-001  6.5012372e-001  5.5604044e-001  4.6460762e-001 -4.6686486e-002  4.8115561e-001  1.8350536e-001  1.6178112e-001  4.2692769e-001 -2.3815164e-002 -1.4682221e-001  1.5869942e-001  3.1179983e-002  1.3171049e-001  1.4684967e-001  1.7487834e-001  4.4851097e-001  2.5400560e-001 -4.0632466e-001 -3.1912554e-001 -1.4005596e-002 -2.0907968e-001 -1.2510395e-001 -8.4634309e-002 -2.9686978e-001  9.7786881e-001  1.3376675e-001  4.7417288e-002  8.9454965e-001 -6.1511250e-001  7.2702856e-001
  1.6309617e-001 -3.4287459e-001  3.7534996e-001  8.2704608e-001 -1.9776374e-001 -1.0860921e+000 -7.3888495e-001 -9.0448087e-001  1.1310914e-001 -2.6694020e-001 -4.8261072e-001 -1.1965076e+000 -1.0531563e-002 -7.2978476e-001 -3.5554596e-002 -1.1873867e-002 -4.0350797e-001 -6.6527488e-001 -2.3724350e-001 -6.0916236e-001  9.7716960e-001 -6.1018030e-001 -8.0105430e-001 -4.5100610e-002 -2.8154860e-001 -6.3816193e-001 -1.3568586e+000 -2.9381941e-001 -5.8375212e-001 -2.4403619e-001 -6.5398031e-001 -8.8153389e-001  3.4393919e-001 -2.2210352e-001 -5.0404604e-001 -6.9557688e-001 -7.5048549e-001  3.2869367e-001 -5.0417488e-001 -1.0486759e+000 -2.2120689e-001 -1.9897287e-001  3.9762169e-002 -1.0336828e+000  1.2809896e-002  9.1613952e-001 -2.7371257e-001 -2.5980773e-001  1.9737179e-002  3.6180818e-001 -3.2657661e-001 -3.2955692e-001 -2.0423203e-002 -4.0314918e-001  2.0095868e-001 -5.1435927e-001 -3.3200025e-001 -7.3568894e-001 -8.1311709e-001 -1.0968201e+000 -4.6442705e-001 -6.7798761e-001 -2.5665158e-001  6.3051218e-001 -1.1087047e+000  9.8253618e-002
 -1.2207075e-001 -7.7988893e-001  5.6619023e-001  6.2977170e-001 -3.9567417e-001 -6.7170864e-001 -5.8074905e-001 -7.0045039e-001 -6.8616033e-001  6.0295989e-002 -1.4963262e+000 -8.1867010e-002 -3.4536332e-001 -7.4164209e-001 -3.5592976e-001 -7.4230856e-001 -9.3823298e-002  2.0617434e-001 -2.6999809e-001 -1.3586190e-001  9.6742282e-001  3.0124490e-001 -6.7428587e-001 -1.9733208e-001 -2.2665681e-001  5.0702418e-002 -5.5956238e-001 -9.5482158e-002 -6.3787758e-001 -1.0421597e+000 -4.3921205e-001 -6.3206713e-001 -3.4080324e-001  3.7817953e-001 -1.9720871e-001  7.4427147e-002 -1.3532098e+000 -4.9775849e-001  1.7207228e-005 -4.2558352e-001 -2.6497345e-002  3.7619260e-002  1.1064358e+000 -8.6684804e-001 -3.0286832e-002  4.4544939e-001 -5.6103967e-001 -5.4815901e-001 -7.3309861e-002  1.6034585e-001 -2.3313132e-001 -2.7326921e-001 -8.2803047e-002  2.9037145e-001  1.1957040e+000 -3.7277241e-001 -4.0465721e-001 -5.4600124e-001 -6.5097499e-001 -9.5069785e-001  5.5642672e-001 -5.2518337e-001  8.3048422e-001  1.1899396e+000 -1.0691215e+000 -8.3391327e-002
 -3.1050541e-001  6.6916052e-001 -3.7001678e-001 -1.6531232e-001 -3.4940487e-002  6.8873944e-001 -4.1872751e-001 -2.2636171e-001 -1.8462675e-001 -3.1718185e-001  1.5110557e-001  3.5130409e-001 -9.8138766e-002 -6.3516064e-002  1.4486712e-001  2.1367691e-001  7.8620809e-001 -6.1479339e-002 -2.3763142e-001  7.1254341e-001  8.1505471e-001 -1.2572955e-001  3.1406632e-001  1.2595603e-001  8.4216811e-002  6.6054092e-001  1.4140190e-001 -3.9616769e-001 -3.7694932e-001 -2.9893061e-001 -6.8625068e-002 -5.3461064e-001 -5.8576396e-001  1.0270466e-001 -8.1666264e-001 -3.5061811e-001  1.0710936e+000 -1.5657707e-001 -3.7004181e-002  4.8883589e-001  4.2580972e-001  3.1403974e-002 -1.6046621e-001 -7.6905960e-002  3.5138156e-001 -1.7227236e-001  2.1498579e-001 -1.1032700e-001  2.3117178e-002  1.3057763e-001  3.4469349e-001  3.1479802e-001  8.3144190e-002 -2.8970577e-001 -5.9186296e-001  1.6159139e-001 -3.4735423e-001  9.7326938e-002  2.4177761e-001 -3.2232902e-001 -6.7283209e-001  2.4786246e-001  7.1643475e-001  8.1094538e-002 -1.9402017e-001 -1.2158793e-002
 -7.1520816e-001  7.0556106e-001 -6.5996079e-001  9.0767204e-001  2.4281155e-001 -5.0562538e-001 -7.4485499e-002  1.9934229e-001 -3.1185805e-001 -1.2985306e-001  2.2306096e-001 -7.8876616e-001 -1.4752649e-001 -7.7568001e-002  4.5675994e-002  3.5662220e-001  4.6643349e-001  7.4730259e-001  7.1181062e-001 -3.4019170e-001  1.9035903e-001  3.9262416e-001 -1.0209498e+000  1.5037485e-001 -3.9961341e-002  6.8238118e-001  1.1754273e+000  7.0939499e-001  3.6486307e-001  5.0540497e-001 -3.1446018e-001  4.6705286e-001 -5.5246401e-001  1.7102939e-001 -1.5465199e-001 -4.5233394e-001  1.3541623e+000 -3.1868007e-001  6.6815829e-001  9.6773962e-001  1.1810429e-001 -1.4462381e-001  2.0757901e-001  1.6638541e-001  1.7372227e-001 -1.0820692e+000  4.0540330e-001  4.9646648e-001  1.2364369e-001 -9.2290796e-002  3.5545743e-001  4.8279879e-001 -3.3977691e-002  1.0052895e-002  1.6373127e-001 -7.2737052e-003  6.1410153e-001  5.2848106e-001  1.0137572e+000 -5.4186443e-001 -1.1080668e-001  7.3309710e-001 -3.5257565e-002 -9.8395872e-001  1.6063111e+000  1.3549332e+000
 -8.6696176e-001  7.8752146e-001 -7.8601670e-001  1.4683086e+000 -2.0504803e-001  1.2278117e-001 -1.1461390e+000 -1.1069525e-001  1.0096624e-001  5.7426709e-001 -7.0527968e-001 -4.2078481e-001  1.7638834e-001 -4.5044933e-001 -5.6735527e-001 -4.2301987e-001 -1.4778506e-001  1.2898487e-001  2.0740153e-001 -6.9026776e-001 -7.3973752e-001  2.8379474e-001  5.5859230e-001  1.7737784e-001 -1.2233752e-001  2.7435817e-001  5.7470013e-001 -2.6631204e-001 -2.5185560e-001 -6.1744015e-001  7.2876205e-001  3.8007629e-001 -4.3339320e-001 -1.2764141e+000  4.0139943e-001  1.1450153e+000 -8.0828550e-001  4.3760334e-001  1.0258951e-001  9.7203525e-001 -1.7148367e-001 -1.8410831e-001  1.1131635e-001  2.2707414e-001 -3.2942750e-001 -4.2071267e-002 -4.0940317e-001  7.5142621e-003  1.0094996e-001 -2.7219974e-001 -2.2191050e-001 -3.7237070e-001 -3.9305578e-001  8.3215482e-002 -4.7392356e-001 -2.6137899e-001  7.7299902e-002  1.5386277e-001 -2.9416210e-001 -5.5920094e-001 -9.7348905e-001  2.4609077e-001  3.0501995e-001  2.5870822e-001  3.9611674e-001  9.6951287e-002
  1.2983211e+000 -4.1453608e-001 -5.9546639e-002  7.6664151e-001  2.3965822e-001 -1.1797001e+000 -8.0896217e-002 -9.2900764e-002  3.0687810e-001  7.3470330e-002 -1.8839563e-001  3.4933544e-002 -2.6781782e-002 -3.1595631e-001 -4.2663035e-001 -5.1933455e-001  5.6273919e-002 -3.0025935e-001  4.0067959e-002  1.6103264e-002 -2.0051462e-001  3.9147862e-001 -1.3089245e-001 -1.9679318e-001  1.6861187e-001  6.3018536e-002 -5.8182764e-001 -3.7614004e-001 -1.1787718e+000 -3.5334855e-001 -2.1971326e-001 -4.1649218e-002 -3.5868059e-001 -1.6990282e-001  1.6863549e-001 -1.8816714e-002 -6.8162442e-002 -8.8005171e-001 -8.8960004e-001 -6.3236418e-001  1.6317305e-001  1.2374821e-001  4.0712011e-001 -1.9058666e-001 -1.6085642e-002  4.2608252e-001 -2.1990799e-001 -7.5939794e-002  8.4175878e-003  4.7241278e-001  7.3124546e-002  3.9402353e-003  2.5833581e-001  2.4330116e-001 -5.1935633e-002 -7.6707870e-002  4.0141825e-001  8.4309499e-002 -4.0683504e-001  5.3018983e-001  6.8721851e-001 -1.5980917e-001 -1.1879994e-001 -9.0492741e-002 -1.0920191e-001 -6.8188819e-002
 -6.3907034e-001  3.6511758e-001  1.0949211e-001  1.0937629e+000  3.4908829e-001  7.1865457e-002  2.6549585e-001 -2.6908622e-002 -1.9310402e-001  3.3005852e-001 -4.9247752e-002  1.6645484e-001 -4.7555570e-001 -2.0076620e-001 -1.8617155e-001  5.4156395e-002 -1.6278671e-001 -5.2652033e-002 -9.5312219e-002 -1.6586269e-001 -2.1860447e-001  1.3519847e-001 -2.6342920e-001  5.4496593e-001 -1.4962749e-001 -2.1967047e-001 -1.8046660e-001  5.9727672e-001 -5.6811138e-001 -2.8742069e-001 -7.0796827e-002  2.0879561e-001  2.8189203e-003 -1.3277091e-001  3.3173751e-001  4.1799615e-001 -1.7386604e-001 -7.2195501e-002 -4.3801327e-002 -3.8247359e-001  2.0124917e-001 -2.4608529e-001  8.5154543e-001 -3.3434018e-001  3.7571478e-001  1.6901867e-001  4.4564467e-001  2.7172628e-001  1.7261074e-001  3.5623940e-001  1.1964778e-002 -6.1558249e-002  7.3595573e-001  5.2504718e-001  1.5189285e+000  5.8660759e-001  5.3141056e-001 -1.8372380e-001  1.7726437e-001  6.5241559e-001  1.2562950e+000  2.2399832e-001  1.6427394e+000 -5.6053489e-001  5.2163186e-001  7.7516087e-001
 -7.6257726e-001 -1.3122568e+000  4.3175676e-001  3.3457972e-002 -3.9504022e-001 -1.0254642e+000 -2.3397792e-001 -7.2376337e-002 -3.8902402e-001  3.5579797e-002 -4.8875104e-001 -1.7296294e-001  2.4600623e-001 -7.8104541e-001 -1.4607902e-001 -1.6204703e-001  4.3905317e-002 -1.0769330e+000 -7.6211796e-001 -1.4628013e-001 -4.0242607e-001  1.6420913e-001 -3.9534678e-001 -2.2495056e-001 -4.4841506e-002  1.6577648e-001 -3.7402455e-001 -1.1859025e-001 -9.7918252e-002  1.4917476e-001 -4.6821989e-001  4.5045105e-002 -1.7066717e-001 -4.0318798e-001 -2.0326447e-001 -4.5095502e-001 -4.6051249e-003  1.8156045e-001 -1.9864895e-001 -8.8090331e-002  3.2800126e-001  4.0483852e-002 -1.2060934e-001  3.2165135e-001 -2.5013317e-002  5.4015751e-002 -1.7229632e-001  1.6584757e-001 -6.0423586e-002  2.6329131e-001  6.8861152e-002 -6.7486616e-002 -3.3673868e-001  2.3513838e-001 -3.4579500e-001  3.4014547e-001  3.3770430e-001  5.7680251e-002  1.3694435e-001 -1.9941699e-001 -6.6198075e-001  6.5529670e-002 -7.5320721e-002 -1.3049515e-001 -1.2552598e-001  3.6130145e-001
 -1.2018201e-001  3.8503977e-001 -3.1992586e-001  2.5348014e-001 -1.6230035e-001  4.9688449e-002 -2.9177897e-001 -1.3608303e-001 -2.7636526e-001  3.5502613e-001  1.4308007e-001  6.3433037e-001  1.0210468e-001 -1.1017374e-001 -3.2858257e-001 -1.7737152e-001 -2.5109152e-001 -7.9551032e-001  1.6644343e-001  1.4627565e-001 -5.3882639e-002  4.8352943e-002  7.4577723e-001  2.3276903e-001 -1.1392595e-001  1.0069693e+000 -6.4636543e-001 -5.6332749e-001 -1.5428409e-001  3.1447727e-001  4.4090171e-001  3.5175670e-001  1.6301452e-001  3.5070198e-001  7.2741200e-001  4.9224120e-001  5.5384385e-001 -3.4812144e-001 -4.7871836e-001  5.3003782e-001  1.1561868e-001  1.2862600e-001  2.3693839e-001  8.6884707e-002  1.0290365e-001  2.6232549e-001  8.1906371e-001 -4.6477843e-001  1.5724706e-001  1.5840864e-001  3.9934382e-001  8.1090188e-002  5.4625474e-001  6.7113015e-001  1.0358210e+000  6.6912983e-001  7.0458275e-001  2.7303369e-001  3.0505419e-001  4.2888447e-001  3.8928970e-001  5.6625720e-002  1.9479069e-001  5.0180236e-001  8.7548856e-001  6.1965003e-001
  7.1727041e-001  4.8033611e-001  5.2106978e-001  7.9232382e-001 -1.3470653e-001 -5.9523515e-001 -3.6572093e-002 -1.8847939e-001 -1.7914714e-001  8.3515871e-001 -2.7888866e-002  7.2559935e-003 -9.1546372e-002 -3.3445089e-001 -4.8620922e-001 -4.0548077e-001 -9.0469026e-001 -3.1404029e-001 -1.5186802e-002 -7.7851686e-003  3.0835936e-001  9.0741361e-002 -1.1680491e+000  5.4917619e-001  1.5439046e-001 -4.6705012e-001  9.9710675e-002  2.6866019e-001  4.8997205e-001 -5.7550346e-001  2.4232587e-001 -6.8472800e-002  3.4753616e-001 -2.2420423e-001  1.0523594e-001  6.0024890e-001 -4.0467045e-001 -5.0579198e-001 -1.1805465e+000 -1.3041963e-001 -5.3354743e-001 -2.9551829e-001 -1.5386430e-001 -1.0005581e+000 -4.6033422e-001  8.2334146e-002 -3.2004763e-001 -1.5083870e-001  3.4615373e-002  1.6712132e-001 -3.0719169e-001 -4.0073615e-001 -9.3538451e-002  2.1055245e-001 -6.0952217e-002  3.7739759e-001  6.7600768e-001 -2.6576795e-001 -6.9068117e-001  6.9280282e-002 -2.3163413e-001 -3.0516499e-001 -5.1102711e-001  9.0764666e-001 -1.3687624e-001  1.2245142e+000
  3.3689320e-002  1.3096333e-001  7.7643918e-001  5.6077620e-002 -1.3242120e-001 -3.1987359e-001 -1.3769273e-001 -3.9170441e-001 -2.5109541e-001  8.0418616e-001  3.8111105e-001 -1.1264869e-001 -6.3981261e-001 -5.0050045e-001 -3.1870026e-001  2.9995283e-002 -1.0837686e-001 -1.2558618e-001  1.5373513e-001 -2.5244550e-001 -1.1161475e-001  2.3319352e-001 -2.4593487e-001 -1.8722588e-001  1.7233054e-001 -3.1913905e-001  1.3493516e-001  5.8595427e-001  1.5878165e-001 -3.3187235e-003  7.5320007e-002 -2.2176469e-001 -5.5848301e-001 -4.0341852e-001 -2.1282195e-001  1.5106242e-001 -4.7534251e-001  1.0335461e-001 -3.3964319e-001 -1.8076213e-001  2.7058310e-001  2.9423262e-001 -3.2465212e-001 -8.3994571e-001 -2.1880339e-001 -2.9535465e-001 -2.7433642e-001  3.2424470e-003  1.3554917e-001  3.3682355e-001 -8.7557397e-002 -1.1876018e-001 -1.4532083e-001  2.2371479e-001 -5.4064122e-001 -9.9477680e-002  1.9415266e-001  4.5578055e-002 -7.5369700e-001 -1.1509191e-001  1.5643341e-001 -5.2480309e-001 -1.4868925e-001  2.3100520e-001 -1.0121603e-001  1.4126265e+000
  4.0627582e-002 -4.1557757e-001  6.7371107e-001 -4.3323218e-001 -4.8702980e-001 -1.5250970e-001 -2.2041436e-001 -8.6103497e-001  2.0334062e-001  6.2255769e-002 -2.3158071e-001 -1.0606187e-001 -3.0357467e-001 -6.7004977e-001 -6.8639752e-001 -3.1056495e-001 -4.4843727e-001 -1.8210421e-001 -4.8775947e-001 -5.7771693e-001 -3.4076143e-001 -7.2925766e-001 -3.4241078e-001 -7.0067189e-001 -3.1255898e-001 -7.1103516e-001 -3.8976172e-001 -6.6627737e-001 -9.3533841e-001 -7.2574925e-001 -1.4554266e-001 -6.5966612e-001 -3.4479405e-002  9.5940237e-002 -4.5914016e-001  1.2700433e-001 -1.0025304e+000 -6.6933425e-001 -2.9986068e-001 -7.3622737e-001 -9.4293188e-002 -1.0433234e-001 -2.7955254e-001 -9.4624473e-001 -3.1056586e-001  4.7032346e-001 -2.9832677e-001  1.1296623e-001 -1.5706797e-001  2.8955230e-001 -3.5062107e-001 -1.7297995e-001 -3.2380523e-001  7.7304285e-001  7.2478501e-001 -2.3114034e-001 -4.5868644e-001 -1.0719676e-001 -1.3513487e+000 -8.7208200e-002 -7.4335522e-001 -6.4849109e-001  5.6321349e-002  1.3706058e-001 -8.6559971e-001 -3.5054449e-001
  5.3859961e-001  1.2325770e-001  9.1185359e-001 -1.1531175e+000 -9.2429931e-001 -6.0162102e-001 -3.3889200e-001 -2.1539601e-001  2.7111536e-001  2.1202784e-001 -6.4401094e-003 -4.1580589e-001 -3.4540907e-001 -5.8116515e-001 -1.3018534e-001  7.0432466e-002 -2.3036303e-001 -6.5061050e-001 -2.4503600e-001 -5.7688601e-001 -7.7688558e-001 -3.2164665e-001 -6.7259266e-001  4.8773384e-001 -3.5678835e-001 -3.2768153e-001 -1.0028689e+000 -7.2802578e-001 -9.8110995e-001 -3.2924582e-001 -3.4878568e-001 -2.7028780e-001 -2.5781850e-001 -6.8746911e-001  4.3506843e-001 -4.7315714e-001 -9.0934169e-002 -6.5757897e-001 -6.6789989e-001 -5.9195888e-001  2.8733853e-001 -1.2884304e-001  4.0968579e-001 -6.6072762e-001 -4.4875540e-001 -8.5184637e-001 -6.7582179e-001 -7.0770779e-001 -7.0107026e-001 -2.3882064e-001 -3.0338113e-001  6.2695667e-002 -3.4861742e-001  9.0610675e-001 -4.6397632e-001  2.0389588e-001 -3.0080292e-001 -8.0169935e-002 -2.7682462e-001 -2.0217419e-001 -6.0120279e-001 -4.0003693e-001  1.0776155e-001  5.8811783e-001  4.9178375e-001 -5.0006485e-001
 -6.6291977e-001 -2.8163161e-001  4.5283046e-002 -1.5868185e+000 -1.2258314e-001 -5.7614901e-001 -1.3308621e-001 -8.0263385e-001  1.0141703e-002  5.5197454e-002 -3.0900380e-001 -9.5545664e-002 -4.1569264e-001 -3.7667466e-001 -8.6285683e-002 -2.4437201e-001 -3.0864463e-002 -1.1128648e+000 -7.9316241e-001 -1.0297437e+000 -3.4047821e-001 -1.6365835e-001  3.0247853e-002 -1.0049269e+000 -7.8432544e-001 -6.0028414e-001 -8.6764734e-001 -8.8141518e-001 -6.6676351e-001 -9.5678536e-001 -9.0748987e-002 -1.4531973e-001 -9.7335244e-002 -3.1133475e-001 -1.2539353e-001 -1.8231262e-001 -5.7841421e-001 -1.5655240e-001 -1.0748328e+000 -3.7712632e-001 -2.5395111e-001 -6.4243377e-001 -7.3004403e-001 -9.7230811e-001 -7.0879137e-001  5.2323974e-001 -1.2479399e+000 -1.6876717e+000 -8.9254293e-001 -3.4623396e-002 -4.4875442e-001 -4.4968703e-001 -4.6145717e-001 -8.6346716e-002 -7.4463211e-001 -5.4367029e-001 -3.7938054e-001 -3.5861251e-001 -6.7571977e-001 -2.6400740e-001 -8.7777455e-001 -5.5360363e-001 -2.7857818e+000 -2.8863977e-001  2.2485000e-001 -5.9792475e-001
 -3.2740049e-001 -5.5930523e-001  1.1182680e-001 -5.7940553e-001  1.1610277e-001 -6.9275103e-001  8.7974552e-001 -4.3817769e-001 -1.0763292e+000 -3.1542274e-001  1.7188850e-002  3.0244893e-001 -3.7404409e-001  1.3331874e-001  5.2311694e-002  2.5115773e-001  2.9981417e-002  8.7980140e-001 -6.8829655e-001 -6.7317495e-001 -3.5588141e-001  3.6758906e-001 -9.8899763e-001 -2.7747397e-001 -2.5166259e-001  8.9915821e-002  5.2144316e-002 -5.6562418e-002  5.5284857e-001 -9.7408281e-002 -4.0450656e-001 -1.6639291e-001 -4.8603899e-001 -2.0402195e-001 -4.9802888e-001 -2.5976244e-001  3.8474419e-001 -4.8949118e-001 -1.4834019e-001 -4.8157086e-002  5.0383908e-001 -5.0384539e-001 -2.8304418e-001 -1.2952393e+000 -5.3587726e-001 -6.6143363e-001 -1.2069873e+000 -9.5920910e-001 -9.5109525e-001 -3.2085400e-001  6.4586236e-001  2.5659452e-001  2.5540137e-001  2.5074113e-001 -7.0813990e-001 -5.8914276e-001  2.4050052e-001  2.3322949e-001 -2.4887712e-001  3.5986825e-001 -9.0708781e-002  5.0550266e-001 -1.0249534e+000 -2.2576169e-001  5.4903773e-001  2.5581140e-001
  1.3767234e-001  1.6032607e-001 -1.1830087e+000  1.7975237e-001  2.5401689e-001  1.5723464e+000  1.0479256e+000  2.5493130e-001  6.1040382e-001  1.9574488e-001 -6.2365583e-002  1.1607236e+000  4.9094811e-001  7.5985013e-001  5.0231741e-001  6.1953653e-001 -6.0775364e-001 -1.9855065e-002  3.4055523e-002  1.4801259e-001 -7.3563128e-001 -4.0310695e-002  5.0797589e-001  6.3706891e-001 -7.9634821e-004  8.8291345e-001  1.1393381e+000  1.2787815e+000  1.0664134e+000  4.4339538e-001  1.3510572e+000  5.4957499e-001 -5.3874929e-003  1.4339669e-001  7.5728084e-001  1.1030589e+000 -4.0649118e-001  4.3283396e-001  8.3401225e-001  5.5786538e-001  1.2075802e+000 -1.7846208e-001  1.8080405e-001 -4.4652424e-001 -2.1070083e-001 -4.2340469e-001  1.6492253e-003 -4.5455642e-001 -4.3071921e-001 -1.2367776e-001 -4.6198176e-002 -2.1394709e-001 -3.5454138e-001 -2.9707576e-001 -5.0076538e-001 -3.2698116e-001  4.3925004e-001  1.1420222e-001  3.3052422e-001  8.3854515e-001 -3.1282589e-001  6.7743356e-002 -2.1427568e-001 -5.1416887e-002  1.0939096e+000  2.3851504e-001
  6.8144106e-002  2.9067942e-001  7.8777419e-001  7.6614221e-001  3.5339453e-001  2.0683035e-001  9.2590882e-001  1.1602857e+000  6.2597929e-002  5.1829606e-001  4.2259364e-001  5.2495414e-001  4.7267582e-002  3.4396532e-001  9.6513069e-001  8.9981467e-001  1.0260170e+000  1.8218860e+000  4.5490955e-002  1.8331688e-001  5.3411930e-001  1.5548621e+000 -1.2452032e+000  1.0768818e+000  4.4217976e-002  1.2017999e+000  5.0481819e-001  3.5157054e-001  5.0080182e-001  1.3323884e+000  1.7270185e+000  1.1141362e+000  1.2350735e+000  5.3084683e-001  6.3815921e-001  1.3706921e+000  8.2055004e-001 -2.4528657e-002  1.1696386e-001  1.0356979e+000  1.4705077e+000  4.5217668e-001  1.2491627e+000 -6.4988083e-001  4.3526510e-001  2.3689431e-001  8.4709241e-001  5.1858084e-001 -4.6230583e-001  3.6042170e-002  5.4343598e-002  6.7251605e-001 -4.0100727e-001 -4.4015642e-002 -2.1621598e-001  1.6066497e-001  1.1914372e-002  6.2568061e-001  1.4651276e+000  8.3856199e-001 -8.6018082e-002  6.7323421e-001  8.4542537e-001 -8.8180336e-002  9.3245909e-001 -2.3456994e-001
  6.2340092e-001  2.9046520e-001 -3.4698162e-001  1.2008742e+000 -9.3149938e-002  1.0726150e+000  5.7820362e-001  5.7650030e-001  2.6448667e-002  3.0939886e-001 -1.2366523e-001  1.2509419e+000  8.4241191e-001  5.3897176e-001  8.1108136e-001  7.8691929e-001 -2.4586189e-001 -9.8607149e-001 -3.0145436e-001  2.9851913e-001 -6.3633554e-002 -1.7947098e-001  6.1219196e-001  8.7390276e-001  4.4480402e-001  7.2337407e-001  3.5953989e-001  3.6554191e-001  3.4686029e-001  9.9554654e-001  1.3815267e+000  8.0628983e-001 -6.6187507e-002 -6.8488485e-001  7.4184061e-001  7.3081047e-001  6.7052210e-002  1.4871855e-001 -6.3552978e-002  2.3367469e-001  1.0299488e+000  5.5240221e-001  3.8527321e-001 -1.5328242e-001 -2.2457372e-001  1.2234339e+000  7.8990645e-001  2.2768336e-002 -2.6363488e-001  1.9166488e-001 -1.8048161e-001 -2.7837869e-001 -4.6142783e-001 -3.0603405e-001 -9.8614427e-001 -4.2370221e-001  9.6597663e-002  2.3425339e-001  1.0032774e+000  5.3735548e-001 -5.9577374e-001 -2.6333225e-001  4.4463881e-002  1.1630938e-001  1.8335042e-001  5.9411705e-002
  8.2781215e-001 -6.3387721e-001 -6.9927081e-001 -6.6659050e-001 -6.7790201e-001  2.8522224e-001 -4.1556583e-001  1.9428271e-001 -3.7908038e-001 -5.1743939e-001  5.1629097e-001  2.4012354e-001 -5.7983819e-001 -6.0192888e-002 -5.6158656e-002 -4.4395053e-001 -3.2799733e-001 -6.9164865e-001 -7.0776942e-001 -3.8948815e-001 -1.0054079e+000 -1.5018213e-001 -7.4472049e-002  4.8294071e-001 -6.2239578e-001 -2.0000959e-001  5.4778392e-002 -9.9412822e-003 -4.6145011e-001  1.7560172e-001  5.9072800e-001  4.4467197e-002  4.1584090e-001  5.6337655e-001 -2.6578143e-001  6.0434913e-001  2.0177312e-001 -1.9008344e-001  2.2686716e-001  3.8358879e-001 -4.8058763e-001 -6.3076050e-001 -5.7448959e-001  1.0353637e-001 -4.5460581e-001 -1.2090765e+000 -3.9794320e-001 -1.2200263e-001 -2.1163339e-001 -1.2151077e-001 -2.3180037e-001  3.0038404e-001 -1.9000553e-001 -3.8347423e-001 -6.5418316e-001  4.2980022e-001 -5.8519089e-001 -7.4465187e-001 -1.4544483e-002 -2.3502985e-001  2.0488299e-001  1.1804513e-001  1.4977124e-001 -1.1623931e+000  2.1051215e-001 -4.9277418e-001
  1.3599395e+000 -6.3604962e-002 -8.7931635e-001  7.9971332e-001  1.2230900e-001  9.2900928e-001  5.1835005e-001  1.0279115e-001  2.1282850e-002 -1.7578873e-001 -5.8339710e-001 -9.5074838e-003 -3.9786112e-001  4.9400208e-002 -2.6015381e-001 -1.7253379e-001  4.5031352e-001 -1.1812129e+000 -6.0638823e-001 -1.3898497e+000 -1.2437806e+000 -8.4630522e-001  1.7638538e+000  8.6286564e-001  1.6639456e-001 -4.1226378e-001  1.5503056e-001 -2.7644345e-001 -3.8686777e-001  1.7080016e-001  6.3337310e-001  1.2089125e+000 -3.7080720e-002  6.1432412e-002  8.7448793e-001  1.1179372e+000  5.6389341e-001 -1.7323425e-001  4.3574812e-001  2.5362028e-001 -2.8836998e-001  7.5415763e-001 -9.4793661e-002  2.8209271e-001 -5.9546176e-002 -6.2374169e-001 -8.9031159e-002  6.6781427e-001  1.9696007e+000  5.9954704e-001  7.3889158e-001  6.0643215e-001  8.4489466e-001  4.3199790e-001  8.5114783e-001  9.7219663e-001  7.9686206e-001  3.6946452e-001  8.0245645e-001  2.5857077e-001  6.7293319e-001  5.9707079e-001 -2.3165818e-001  2.7078051e-001  9.8825127e-001 -1.1433963e-001
 -7.6536451e-001  8.4721778e-001 -4.7340313e-001  1.9105469e+000  1.5405976e-001 -3.5242100e-002 -9.6398764e-001  2.1248999e-001 -7.6439294e-001 -3.0728666e-001  1.1226916e-001 -6.1920605e-001 -2.4342724e-001 -2.0723988e-001  2.0451322e-001 -3.7336693e-002  3.6247215e-001  9.0006245e-001  4.4646766e-001 -2.1722599e-002 -9.1209062e-001  1.2011352e+000  8.9037299e-002  7.0514619e-001  1.8926397e-001  8.6318737e-001 -4.3576505e-001 -1.1929691e+000 -1.2272531e+000  7.6067384e-001 -5.3543634e-002 -1.5260683e-001  7.5620123e-001  6.0911034e-001 -1.2770749e-001  6.6952731e-001  1.0288202e+000 -1.1297094e+000 -8.2386401e-001 -1.5148807e+000  1.2546045e+000  3.8476820e-001  1.3958020e+000  1.4637494e-001  1.0453547e+000 -2.8787746e-002 -5.9355283e-001  1.8504821e-001  5.1441456e-001 -3.7161136e-001  8.3107024e-001  8.6951361e-001  1.0039563e-001  4.4676253e-001  5.6812081e-001  3.8389117e-001  1.9209823e-001 -2.7895219e-002 -1.1682650e-001 -1.4262573e+000  1.0195452e-001  1.0187701e-001  2.0991446e+000 -8.5555858e-001 -5.1348414e-002 -4.9733878e-001
 -4.8651838e-001  3.0364277e-001  1.7044503e+000  2.4606091e-001 -2.8421471e-001  4.1392049e-001 -9.9215402e-001 -7.4737377e-003  3.8444263e-001 -1.8840741e-001  2.4248185e-001 -7.0962509e-001 -4.7223682e-001  7.2122193e-002  4.9086316e-001  1.2148407e-001  6.3133691e-001  1.0113237e+000  1.3990054e+000  6.4721561e-001  1.1274356e+000  7.9082340e-002  4.4537608e-001  1.4227622e+000  3.6254455e-001  1.8820033e-001 -8.6896876e-001 -8.4294039e-001 -7.3884387e-002  1.1559297e-001 -5.7415855e-001 -9.2481919e-001  1.9484207e-001 -2.7788630e-001 -7.3577687e-001 -4.8731944e-001  1.7759465e-001 -2.3059392e-001 -5.0316378e-001 -1.4182951e-002  6.1557051e-001  4.8417228e-001  1.9160740e+000  1.3660646e-001  6.8384966e-001  3.9832315e-001  1.0477011e+000  1.3246425e+000  1.4011061e+000  4.9361097e-001  3.2749099e-001  4.4876622e-001  1.2914208e+000 -1.3156405e-001  8.1156356e-001  8.1153023e-001 -2.1345702e-001  2.4690123e-001 -3.4818860e-001 -8.2108802e-001  1.6038661e+000 -7.3058451e-001  1.8620220e+000  1.1347488e+000  2.5116447e-001  1.9484902e-001
 -3.4053506e-001  3.7613030e-001 -4.8217981e-001 -4.0561202e-001 -7.9996977e-001 -2.9271384e-001 -4.0097797e-001 -3.0176936e-001  6.3911643e-001 -3.5842355e-002 -2.2039084e-001  1.0902259e-001 -1.9596177e-001 -2.3613166e-001 -7.3487625e-001 -2.3929814e-002 -6.4794592e-001 -5.6240657e-001 -5.5353490e-001 -1.7603369e-001 -9.3697376e-001 -8.3018066e-001  7.9806218e-001  5.6882255e-001 -2.8998031e-002 -9.1378067e-001  5.2749671e-001  1.6446506e-001  4.9458117e-001 -2.0516355e-001  4.4280531e-001 -3.0886946e-001 -4.9250032e-001 -2.2806070e-001  7.2982089e-002  2.8112702e-001  2.6314719e-002  5.4779911e-001  7.7348723e-001  4.5649761e-001 -2.2070969e-002  2.6576637e-001  1.8621494e-001  1.1548506e+000 -5.2438322e-001 -1.0755206e+000 -3.9630503e-001 -4.1107672e-001 -5.5745659e-001  4.1264760e-001  4.7826331e-001  9.6424307e-001  4.8459822e-001  7.8582256e-002  2.8972199e-001  8.8780324e-001  3.8495318e-001 -1.5366271e-001 -5.8666806e-001  3.5583939e-001  3.4307219e-001 -4.5090420e-001  2.3974765e-001 -1.9560189e-001 -4.4084450e-001 -3.3210616e-001
 -7.4645165e-002  5.5528177e-001 -7.3601232e-001 -2.7639924e-001  8.2473803e-002  2.0108424e-001 -4.1950435e-001  7.1345847e-001  4.6920499e-001  1.9070391e-001  3.3791533e-001 -4.8541688e-001 -6.9583893e-002  5.1408688e-001 -4.3954775e-001 -4.3502219e-001 -7.6142071e-001 -1.7006282e-001 -4.6004372e-001 -6.2117501e-001  2.7044974e-001 -1.4151107e-002 -4.7529228e-001 -8.3108985e-001 -5.3904490e-001 -4.1919459e-001 -6.8915057e-002 -4.3750148e-001  3.5998669e-002  9.4532287e-002  1.3014241e-001  8.8012857e-002  2.5426138e-001  3.1902448e-001 -4.2586667e-001 -3.3046448e-001  5.3610876e-002 -1.9835621e-001 -5.1000230e-001 -1.7400158e-001  1.2859907e-001 -2.2957048e-001 -1.0092497e+000  6.9996777e-002  9.3999153e-001  4.1324908e-001  6.5144036e-001  8.3158866e-001 -3.1964271e-001 -5.8530094e-001  3.9293995e-001  1.9492552e-001  1.2762305e-001 -5.0237132e-003 -3.1215143e-001  4.3365555e-001  5.5668289e-001  4.5183885e-001  5.1355475e-001 -2.7481525e-001  1.2689544e+000  2.5779815e-001  8.5668806e-001  6.4112841e-001  5.5577638e-001  2.2727622e-001
  2.0665880e-001  5.7584224e-003  3.5744522e-001 -2.1324206e-001  3.0388367e-001  2.8450169e-001  3.2592191e-001  8.0523125e-001  5.2798128e-001 -4.4025936e-002  9.2230092e-002  3.7244837e-002  2.8167027e-001  6.9475881e-005 -5.3144116e-001 -1.5290329e-001 -2.7311982e-001 -4.0348442e-001 -9.9788893e-001 -1.7854263e-001 -6.0291712e-001 -9.0591219e-001  1.1034335e-002 -1.6529420e-001 -1.7057238e-001  2.5194150e-002 -9.7784396e-002 -4.4253895e-001 -2.6448822e-001  4.8449751e-001  5.5556442e-003  3.7847372e-001  1.1099888e+000  3.7066879e-001 -1.4514642e-002  4.4771008e-002  1.0196212e+000 -1.4980963e-001 -7.7935917e-002 -3.6242183e-001 -4.3170427e-002  4.0944376e-002 -5.2559368e-001 -1.2019545e-001 -2.6386650e-001 -6.9527481e-001  1.5671276e-001  6.0166291e-001  5.6745971e-001  1.2777688e-001  4.7298530e-001  4.0182416e-001 -1.0638681e-001 -3.0549566e-001 -4.3193572e-001  1.2618648e-001  1.2934901e-001 -1.0774186e-003  5.0904776e-001  6.0831221e-001 -4.2319892e-001  2.3924075e-001 -2.9561102e-001 -2.7347325e-001  4.6186836e-001  2.7612914e-001
  7.8841199e-001  5.2924566e-002 -1.0827344e+000  1.1742875e+000 -4.9563020e-001 -7.8835427e-002 -7.2523338e-001 -6.5551005e-001 -1.0039115e-001 -6.1601255e-001  1.8997715e-001 -6.4518639e-001  3.9238129e-002  1.2756354e-003 -4.5076355e-001 -7.9992042e-001 -5.5829090e-001 -8.3515160e-001 -1.1786329e+000 -3.6636943e-002  1.9020463e-002 -8.0473533e-002 -3.9576991e-001  1.1277085e-001  1.5319276e-002  3.5410333e-001 -1.0206873e+000 -6.9872863e-001 -9.7233547e-001  5.3248863e-002  6.2869725e-002 -2.5662687e-002 -1.2643289e+000 -8.9926092e-001 -3.1909785e-001 -9.5037946e-002  1.2271713e-001 -9.7933313e-001 -1.4614057e+000 -6.3452533e-001  6.9522134e-001  1.1316796e-002  1.1929794e-001 -8.8644242e-002  1.1092223e-001  9.0246153e-001  2.5996536e-001 -4.6759938e-001 -5.9050433e-001  3.3678211e-001 -3.5488156e-001 -5.4728580e-001 -4.5044747e-001 -7.3444975e-001 -1.7478916e-001 -9.1613350e-001 -7.5673709e-001 -8.0820128e-001 -3.5600951e-001 -4.9627979e-001 -8.3424133e-001 -5.3324970e-001 -6.0711743e-002 -1.1375846e+000  8.7989390e-002  1.1830336e+000
  9.0049079e-001 -3.6394781e-001 -2.4611150e+000  2.1782093e-001 -6.8285116e-001 -1.2158050e+000 -4.3195830e-001 -1.0345618e+000 -3.5325405e-001 -3.8467394e-001 -4.6957602e-001 -2.2798935e-001 -8.4109440e-001  3.9253753e-001  1.3793805e-001 -4.9742978e-001 -8.9935284e-001 -1.0170576e+000 -1.6208217e+000 -6.6263083e-001  2.1664015e-001 -3.5543594e-001 -6.1720838e-001 -4.7562587e-001 -4.2479512e-001  7.0029246e-002  2.2947324e-002  4.0356050e-002 -1.4875227e-001  3.0348055e-001  6.5364703e-001  3.5309404e-001 -3.7278717e-001  7.6557302e-001  6.9187991e-001  9.6888129e-001 -8.2564334e-002  5.0650065e-001  8.5548026e-001 -3.6775539e-002 -9.0903544e-002  1.2674107e-001 -5.1738462e-001  3.8334309e-002  1.3192738e-001 -3.5616813e-001  9.7552811e-002 -4.9631888e-001 -2.1608315e-001  5.5669915e-001  6.6938224e-001  1.0214337e+000  6.2657622e-001 -2.8465307e-001 -6.1567914e-001  2.3044597e-001  5.5847660e-002  1.3964039e-001  1.2578721e-001  5.6403500e-002  8.8945354e-001  9.8138792e-002 -1.2200412e+000 -3.2435610e-001 -1.8175196e-001 -2.5339674e-002
  4.3963638e-001 -7.1320237e-001 -1.7844775e-001 -1.2042823e+000 -6.8064264e-001 -4.1216082e-001 -2.8702587e-001 -7.5309558e-001  5.3808912e-002 -1.7922321e-001 -8.8098092e-002  1.3237854e-002 -4.1295060e-001  5.3607817e-001  4.6705467e-001 -1.2598925e-001 -1.2760427e+000 -1.5507731e+000 -1.5098165e+000 -5.5029773e-001 -2.1970222e-001 -5.3086598e-001 -1.3532034e+000 -1.7090798e-002 -4.6153490e-001  5.0680997e-001 -6.4899498e-001  1.7366943e-001  4.3971134e-001  3.5225367e-001 -4.1792337e-001 -1.2940107e-002  8.1622668e-001  6.4282383e-001 -3.0648193e-001  4.2617741e-002  9.0743503e-002  1.3820430e-001 -6.7381743e-001 -5.4396922e-001  9.6540351e-001  1.2739810e-001 -8.5824643e-002 -3.2649360e-001 -9.5573479e-002  5.6786416e-001  2.0304402e-001 -6.9998167e-001 -1.2734067e+000  6.5143099e-001  3.6326515e-001  7.4085219e-001  2.4959441e-001 -3.3691110e-001 -6.5036631e-001 -3.1706354e-002 -2.4733766e-001  5.6082665e-001 -7.2685682e-003 -5.4366638e-001  6.4524842e-001 -1.0311491e+000 -4.0807250e-001  7.5464093e-001 -4.1016297e-001  1.5146528e-001
 -1.6560268e+000  5.2063629e-001 -2.0078840e+000 -2.5728875e-002  5.3145315e-002  2.1991710e-001  8.4922778e-002 -3.3933340e-002 -6.1610612e-001 -6.6030268e-002 -6.2617053e-001 -5.6692547e-001 -1.1155647e+000  2.4317873e-001 -1.0949548e-001 -5.4528058e-001  4.0369268e-002  2.9034589e-001  1.0845828e-001  6.0497904e-001  1.0930728e-001  2.3014697e-001 -3.8788985e-001  5.7499696e-001  2.6353508e-001 -3.8402173e-002 -5.8399726e-001 -5.2140027e-001 -2.4969985e-001 -9.4952949e-001  9.6678974e-002 -4.9272793e-001  1.0786205e+000  1.2149385e+000 -1.0969069e-002  2.3432642e-001 -6.8283682e-001 -4.2693070e-002 -7.3535481e-001 -3.8602432e-001  2.0745369e-001 -9.3802287e-002  8.0797439e-001 -1.6524988e+000  5.8748632e-001  8.6937670e-001  1.2969975e-001  4.3631738e-001 -4.6522881e-001  4.1311484e-001 -4.9523569e-001 -6.8966102e-001 -7.4706700e-001 -8.1970600e-001 -1.1483909e+000 -3.1122209e-001 -6.1311791e-001 -1.7837098e-001 -1.1378226e-001 -4.0809599e-001  1.0167179e-001 -2.9747026e-003 -5.9319424e-001 -1.2560816e-001 -4.0611646e-001 -1.1647672e+000
 -1.2527414e+000 -5.5933752e-002 -3.2617462e-001 -6.1854901e-001  2.1740271e-001  7.3896696e-001 -7.4198890e-002  3.4591833e-001  1.3071733e-001  7.4660049e-002 -1.9152438e-001 -1.5245194e-001 -2.1971644e-001  4.8895960e-002 -2.6968503e-001 -2.0414840e-001  9.7027119e-001  4.9277896e-001  2.2403536e-001  4.2476518e-001 -2.1990992e-001  2.2824230e-001 -4.6894759e-002  1.1317550e+000  9.3044107e-002  3.4833269e-001 -4.5944924e-001  1.1490723e+000 -4.1880219e-001 -3.5776669e-001 -1.7627449e-001 -7.3498848e-001  2.4221654e-002  5.0704871e-001 -4.9777014e-001 -1.0518504e+000 -3.7511301e-001  9.1118313e-002  1.6673017e-001 -8.6740307e-001 -1.5150108e-001 -1.4759930e-001 -2.8157331e-001  1.1240043e-001  8.5003608e-001  6.9820421e-001  3.0552891e-001  5.0937146e-001 -1.3025936e-002 -1.1696856e-002 -3.5944527e-001 -3.7101611e-001 -6.7361076e-002 -5.1455758e-001 -8.4631656e-001 -1.5649468e-001 -3.6510602e-001 -3.1220187e-002  9.4681653e-002  1.3230851e-001 -2.1532310e-001  3.1710825e-001 -1.8918476e+000  5.1665970e-001 -3.7498479e-001 -9.0573058e-001
 -8.3611866e-001 -6.9774818e-001 -1.3707555e+000 -3.4895860e-001 -6.7199965e-002 -8.1228060e-001 -4.2362436e-002 -4.2969728e-001  6.3798915e-001 -5.8222623e-002 -4.8235659e-001 -2.1330647e-001  2.3265672e-002 -2.8445728e-001 -2.4495780e-001 -2.7472264e-001  2.2432746e-002 -7.5838314e-001 -2.4742849e-001 -3.2478397e-001 -4.7695814e-001 -2.8156523e-001 -1.5655239e+000 -7.2366346e-001 -3.7107443e-001 -3.2929426e-001 -8.2253798e-001 -6.2258588e-001 -9.7641489e-001 -3.0245933e-001 -8.7962976e-001 -1.2211524e+000 -1.9820095e-001 -4.6986609e-001 -1.0368853e+000 -9.0726375e-001 -9.8891174e-001 -1.6584949e+000 -1.6246425e+000 -1.1257809e+000  1.6310369e-001 -2.3380868e-001 -3.9727180e-001 -8.8267365e-001  4.4105299e-001 -4.0042697e-001 -6.7033016e-001 -8.4766446e-001 -5.9246129e-001  2.1875919e-001 -2.6823073e-001 -7.7027958e-001 -2.7939732e-001 -6.3643270e-001 -4.0268529e-001 -6.6322009e-002 -1.8767047e-001  1.9541713e-001 -7.1879297e-001 -2.0357416e-001 -8.1525214e-001  7.8712005e-002 -1.2851708e+000  8.2162981e-001 -1.2294716e+000  3.4521557e-001
  1.1195481e+000  5.0738220e-001 -6.8510898e-001 -8.2135852e-001  7.1329816e-001  1.1084870e+000  6.0812126e-001  8.3626090e-001  9.0972562e-001 -2.4536100e-002  7.3921243e-001  4.1015292e-001  4.7038210e-001  3.6903560e-001 -1.0939036e-003 -1.9597803e-001 -6.4314807e-001  5.0401885e-001  4.7196965e-001  4.8592762e-001  2.5511753e-001 -1.4427840e-001  8.2383994e-001 -7.5801180e-001  2.6613108e-001 -6.5552843e-001  1.3507330e+000  1.7364658e+000  1.0060015e+000 -3.8843625e-001 -9.0610650e-003 -2.0248454e-001 -1.3509148e-001 -9.5414631e-002 -5.5219374e-001 -6.3689161e-002 -7.0554332e-002  7.6205245e-001  1.6584843e+000  1.6580578e+000 -4.8149008e-001 -2.3584582e-001  2.7395054e-002 -6.4592400e-002 -2.5491021e-001 -4.8494350e-001 -5.8146073e-002 -8.2787086e-002  6.5161954e-001 -7.3008424e-002 -1.1644464e-001 -4.5574323e-001 -1.5579416e-001 -1.3571993e-001  4.2100405e-001  4.0756189e-001 -4.2071194e-001  4.7176794e-001  9.3989125e-002  7.8633080e-001 -1.9418854e-001  1.5418636e-001  6.6766144e-001  6.0203940e-001 -8.6981306e-001 -2.9757410e-001
 -1.4335225e-001 -3.7868439e-001  1.6481060e+000 -1.5212588e-001  5.7671522e-001  9.4599119e-001  5.0736161e-001 -3.2837091e-001  6.1933420e-001  2.9721576e-001  3.5680615e-002 -2.8050828e-001  1.4216592e-001  6.9349239e-001 -4.5740032e-001 -1.7880101e-001  7.6732357e-001  5.4933079e-001  1.5040541e+000  6.8739420e-001  6.0684723e-001 -6.6003279e-001  7.2438285e-001  1.9230627e-001  4.2367299e-001 -1.0821095e+000  4.3544142e-001  4.6590444e-001  5.0149369e-001 -2.1271860e-001 -2.6305275e-001 -1.9238588e-001  5.9856572e-002  1.7768457e-001 -1.4925135e-001 -3.9248430e-001 -6.1072232e-001  1.0180471e+000  1.0112866e+000  1.0794060e+000 -9.5252307e-001 -8.1498210e-002  1.2413126e-001 -9.9406410e-002 -1.6761407e-001  1.6552821e-001  2.8656598e-001  9.5344989e-001 -7.8173622e-003 -8.4680827e-002 -6.1479411e-001 -9.1028833e-001 -1.7863708e-001  2.5051797e-001  1.1328668e+000  3.0229378e-001 -1.5596331e-001 -8.1660980e-003  5.4343045e-002  6.1260222e-002  3.9067680e-001 -1.2141008e-001  4.8653382e-001  1.1412147e-001 -7.2864170e-001 -1.2052566e+000
 -4.3665991e-002 -2.3611972e-001  1.3414286e+000  6.6181549e-001  7.0356273e-001  1.0563245e+000  8.2766463e-002  1.5717680e-001 -2.3359820e-001  3.7460503e-001  4.3142877e-001 -2.5569784e-001  3.0913833e-001  9.4901433e-001 -4.7280631e-001 -1.9151042e-001  3.3294429e-002  9.1522640e-001  1.5218636e+000  9.4741900e-001  1.3423355e+000  4.5011994e-001 -1.0341941e+000 -3.0321718e-001 -4.7423281e-001 -4.8552526e-001  3.6039586e-001  5.2311419e-001  4.3052792e-001 -4.3821652e-001 -8.6965087e-001 -7.5436669e-001 -1.8603269e-001 -2.2411812e-001 -8.4568444e-001 -1.4052168e+000 -4.1186012e-001  7.0791800e-001  8.0839426e-001  3.1526887e-001 -5.4328197e-001 -3.6942556e-001 -2.0490999e-001 -1.1189563e-001  5.8581228e-001  9.6788765e-001  1.4715273e+000  1.5477148e+000  9.0629318e-001  5.1412326e-001 -4.2699699e-001 -6.2555658e-001  3.3182996e-002  4.8043999e-001 -8.3177678e-003 -7.4342038e-003 -3.3216657e-001 -5.3807660e-001 -6.7778425e-002 -1.4331019e-003  3.8148731e-002 -6.3018568e-001  6.0851686e-001  1.1523498e-001 -3.9402942e-001  9.3089452e-001
 -3.6581309e-001 -2.5518879e-001  1.5377362e+000 -1.2384348e+000  8.5089594e-001  1.5168154e-001  3.6543949e-001  3.5720135e-001 -1.9684660e-001 -1.5488771e-001  3.8472658e-001 -6.5954164e-001  2.3317690e-001  5.9871527e-001 -3.1928265e-002  4.3035538e-001  7.4118297e-001  7.4716131e-001  7.5630406e-001  1.3868806e+000  4.9717139e-001 -6.0535663e-001 -5.1510879e-001 -2.8602812e-001  1.5442501e-001 -7.1832989e-001  8.0313730e-001  4.0204042e-001 -2.9419553e-002 -6.9848449e-002 -4.7217750e-001 -5.7732626e-001 -7.3621529e-001 -1.6982901e-001 -1.0935769e+000 -1.4592605e+000  8.5351676e-002  4.7354297e-001  7.2946447e-001  1.0135045e+000 -1.2342213e+000 -1.2945819e-001 -5.2562364e-001 -2.1150871e-001  7.7361748e-001  5.9076697e-001  1.0640509e+000  6.9697994e-001  4.1464744e-001  1.6966688e-001 -1.3224783e-001 -7.4144580e-001 -7.1823074e-003 -3.9134712e-002  4.2689524e-001 -1.1475483e-002 -7.7878762e-001  2.8030869e-001  3.5353896e-001  4.5761923e-001  5.3406625e-001 -2.4273964e-002 -2.4885646e-002  3.5907399e-001  4.2426047e-002 -1.7804226e-001
  2.1907007e-001  4.8827209e-001  3.1048418e-001 -3.9383588e-001  4.8427986e-001  1.0196862e+000  2.0202054e-001  9.5396517e-001  8.3390663e-001  2.8972410e-001  6.4460358e-001  2.6931268e-001  9.6313993e-001  5.1549682e-001  5.2409097e-001  3.7296139e-001  4.2757486e-001  1.5520250e+000  1.1636491e+000  1.3003354e+000  1.2401780e+000  5.1898046e-001  3.6982134e-001 -1.2655030e-001  1.6495369e-001 -5.2933798e-001  7.2338767e-001  5.9456935e-001  4.1304777e-001 -1.0470678e-001 -9.4917868e-002 -3.1005487e-001  3.8494797e-001  3.4181759e-001 -5.7997758e-001 -3.9169008e-001  1.6708908e-001  5.2388390e-001 -4.1640986e-001  1.7334943e-001 -3.5183713e-001 -2.2228406e-001 -7.4388821e-001  5.1784888e-001  4.6191959e-001  7.8472903e-001  6.8492672e-001  9.4923971e-001 -1.9418977e-001 -1.9652775e-001 -1.0534547e-001 -4.6233238e-002 -2.6042775e-001 -5.6842412e-001 -1.6045448e+000  9.4462191e-003 -1.0041568e+000  4.1460521e-002  5.7352020e-002  1.2616948e-002  1.4602001e+000  1.0992624e-001 -3.8208689e-001 -1.1061722e-001  6.7293839e-001 -6.3938923e-001
 -1.1969504e-001 -1.7984859e-001  1.3646382e-002 -1.8641091e+000  3.4069850e-001  6.6117416e-001  2.7728269e-001  4.3620291e-001  3.8312118e-001 -5.8862218e-001  7.9982132e-001 -3.1536731e-001 -1.7102851e-002  4.8673717e-001  1.7983977e-001  3.4216775e-001 -4.2098112e-002  1.1698096e+000  1.1949955e+000  1.3271389e+000  6.4116270e-001 -2.3678764e-001  6.5696788e-001 -3.9716013e-003  3.8410139e-001 -1.6750242e-001  7.4373300e-001  9.6518464e-001  8.8677699e-001  4.4676807e-001 -3.4116864e-002 -2.0227042e-001  5.4459711e-001  2.8550087e-001 -1.3694870e-001 -1.6895688e-001  1.4372999e-001 -6.8818961e-001 -3.4541433e-001  6.7819036e-001 -3.2338608e-001  3.8088267e-001  3.0207068e-001  7.7704981e-001  3.0977491e-001  7.5325462e-001  5.8247895e-001  5.7776800e-001 -2.2570277e-001 -2.8805381e-001 -5.3825585e-001 -7.4981927e-001 -3.2255665e-001 -1.9970374e-001 -1.0629398e+000 -4.5317934e-001 -3.1992715e-001  2.2642803e-001 -2.1929069e-001 -6.8776312e-002  4.0284557e-001  2.5321942e-002 -5.5768811e-001 -6.4284573e-002 -8.5987763e-001  4.0805898e-001
 -1.0466068e+000 -4.3162844e-001 -1.2789644e-001  9.6432135e-001  3.8411801e-001  7.0406831e-001 -1.2387876e-001  3.6752148e-001  3.2281122e-001  3.9207745e-002  4.4148970e-001  5.7466850e-001  7.8707926e-001  6.4168374e-001  7.3047991e-001  2.9521940e-001 -6.6660932e-002  9.1179978e-001  9.8458272e-001  6.7318896e-001  6.8708339e-001  6.9708880e-001  4.4671935e-001  4.1755263e-001 -1.7080042e-001  3.7518159e-001  6.1581423e-001  1.2718400e-001  9.5469297e-003  3.3864246e-002  3.7263374e-003  8.6727570e-001  4.3014909e-001  1.1327192e-001  2.3131422e-001 -7.7577975e-002  1.5414895e-001 -1.0349208e-001 -7.2796383e-001  1.4417991e-002  3.9893171e-001 -1.9936123e-001  5.9726769e-001  1.0403322e+000  1.7582472e-001  9.0569168e-001  9.1948324e-001  1.1155269e+000  5.8181510e-001  3.9187886e-002 -2.9107881e-001 -1.5010986e-001 -2.9197092e-001  3.0260156e-001 -3.2301681e-001 -3.5241935e-001 -1.3953026e-001 -2.4631062e-001  4.3897014e-001 -3.6351536e-001 -1.4358752e+000 -6.5701581e-001  1.6651836e-001  1.7987355e-001 -2.5634860e-001 -1.1792450e-001
 -2.5678106e-001 -2.3173923e-001 -2.4334819e-001 -1.2559381e+000  1.6894578e-001 -2.0756450e-001  2.4873404e-001 -2.2054134e-001 -2.6797604e-001  5.1104348e-001 -1.9111823e-001  6.7388025e-001  9.9610815e-001  4.0665890e-001 -3.2090727e-001  1.3908379e-001  1.4611054e+000  1.3763173e+000  1.7442129e+000 -8.0660947e-002  1.4795110e+000 -3.5042397e-002 -1.8315113e+000  5.5911501e-001 -9.4956968e-002 -4.9240800e-001  4.7377431e-001  8.5558981e-001 -1.9986597e-002 -4.6765682e-001 -3.0798161e-001 -6.3317611e-002 -1.0474920e+000 -2.5713298e-001 -5.2063850e-001 -7.3883146e-001 -9.7393119e-001 -5.0357226e-001 -3.5319069e-001  3.0835688e-001 -3.1178073e-001 -4.2030358e-001 -1.9510760e-001 -1.2739075e+000 -1.6762163e-001  8.0804406e-001 -1.3003813e-001  4.4960638e-001  2.8433283e-001  9.7783768e-002 -4.3343131e-001 -3.1126731e-001  1.7302934e-001  1.1091848e+000  1.5949250e+000 -3.2604683e-001 -7.6216213e-001 -2.2714718e-001 -6.9827208e-001 -3.9349865e-001 -1.0514204e+000 -5.4187119e-001 -2.1822609e-001  7.2627304e-001 -7.4351705e-001  3.1181396e-001
 -4.8583976e-001 -1.2644075e-001  4.5462774e-001  3.4818357e-001 -9.8803257e-002 -8.3611136e-001 -2.8679699e-001  1.6649766e-002 -2.0384989e-001  2.5069939e-001  3.2679849e-001 -1.1562963e-002  4.1826487e-001 -4.3984490e-002  3.6437542e-001  1.2015795e-001  4.1181056e-001  4.6941545e-001  1.3456738e+000 -4.6004904e-001  1.5244482e+000  5.8603639e-001 -2.3459915e-001 -4.4374338e-001 -4.6896568e-001 -5.5679160e-001 -3.9343767e-001 -8.6206836e-001 -1.2619695e+000 -4.6273168e-001 -6.9311307e-001 -1.7786548e-001 -1.8692607e-001  4.4823340e-001 -8.9599980e-001 -8.5782479e-001  3.9635762e-001 -8.0049267e-001 -4.5759362e-001 -5.5194696e-001 -5.5209847e-001 -6.1020066e-001 -8.0572331e-001 -1.2561379e-001  2.8450532e-001  3.2832382e-001 -2.3599433e-001  8.5998304e-001  3.6774283e-001 -1.5936033e-001 -4.1054820e-001 -1.0800086e-001  5.5110378e-002  4.9090183e-001  1.1091527e+000 -2.7634546e-001 -6.0279860e-001  1.1255336e-001  2.8381671e-001 -4.7394871e-001 -7.5259265e-001 -1.8356045e-001  4.9067040e-001 -3.3464782e-001  4.6079707e-001 -1.1420037e+000
  1.1161155e+000 -1.4220809e-002  3.2421609e-001  4.3611069e-002  9.7702834e-002 -1.2162953e+000  1.6243511e-003 -2.6435422e-001  3.5610449e-001  1.8627913e-001  2.1228236e-001 -1.7895076e-001  3.5831401e-001 -4.2516338e-001 -1.7974855e-001 -2.0143769e-002  1.1332859e+000  6.1112350e-002  2.9128162e-001 -2.7873045e-002  1.8832780e+000 -2.5698963e-001  2.6019912e-001  4.1426767e-001  1.9054158e-001 -1.8127344e-002 -7.6003319e-001  8.5393096e-003 -7.9931876e-002 -3.3859006e-001 -4.6290060e-001 -6.9238482e-001 -4.4676380e-001 -8.7858386e-001 -5.8796853e-001  9.8496888e-002 -7.1449195e-001 -1.5785034e-001 -3.2759994e-001  8.4506315e-002  2.7305855e-001 -1.7173113e-001  3.8265701e-001  2.4006050e-001 -1.0402271e-001  3.0767790e-001 -4.3053411e-001 -1.0385005e+000 -4.3878452e-001  1.1187721e-001 -3.9876843e-001 -3.5012079e-001 -4.0453099e-001 -2.8019796e-001 -8.8869218e-001 -3.3800642e-001 -2.8367397e-001 -3.7844475e-001 -5.3628964e-001 -1.2258037e-001 -1.1489622e+000 -2.8477366e-001 -4.2204250e-001  8.3946294e-001 -6.0852020e-001 -6.4663872e-001
 -4.0960166e-001  8.5773373e-002 -1.1703929e+000  5.2950137e-002  1.0431724e-001  1.6799028e-001 -8.1120223e-002  6.8145307e-001  2.4478260e-001  5.3728738e-001 -2.9865624e-002 -1.8984004e-001  3.8701572e-001  3.3712813e-001  1.5757151e-001  1.4291535e-001  2.0191135e-001 -2.1535682e-001 -5.6103657e-001 -5.8074911e-001  4.9540069e-001  4.2857818e-001 -1.4985711e+000 -6.7564804e-001 -4.4528292e-001  2.4975942e-001 -1.8510436e-001 -8.1390367e-001 -4.3693885e-001  2.8679780e-001  4.6983329e-001  5.5968139e-001 -7.4217470e-002  7.2549129e-002 -3.4634428e-002  1.0749820e-001  3.1982692e-001  4.4839287e-001 -4.2572685e-001 -4.9472395e-001  9.8905772e-002 -3.9056463e-001  1.6353485e-001 -3.2840126e-001 -3.0036140e-003  1.8004817e-001 -4.4722298e-001 -7.0633552e-001 -5.8562895e-001 -6.0444525e-001 -2.4578991e-001 -3.8015417e-003 -1.5967833e-001 -7.7145656e-001 -1.7887567e-001 -2.4316179e-001 -3.1195496e-001 -2.6961775e-001 -1.1695541e-001 -2.7731693e-002 -3.9311178e-002 -1.7154866e-001 -1.2281907e+000 -6.4506014e-002 -6.4606772e-001 -3.7263095e-001
 -1.2567769e+000  6.9096093e-001  5.9811997e-001  1.0487332e+000  6.6928943e-001  8.7013537e-001  8.6475630e-001  4.4034537e-001 -2.2387334e-001  4.6229575e-001  1.9957467e-001 -7.0899759e-001  4.1332597e-001  8.0076299e-001 -2.4188754e-001 -1.4455967e-001 -6.0473128e-002 -4.3433365e-002  2.5559912e-001 -2.6621383e-001  1.0654272e+000  1.0454406e-001 -3.7766526e-001  7.3251385e-002 -3.1607942e-001  3.6483774e-001 -3.1961531e-001 -3.4788619e-001 -3.1290599e-001  2.9121500e-001 -2.2973948e-001  4.7920829e-001 -5.5840889e-001 -5.3631904e-002  3.0849152e-001 -1.4985898e-001 -1.4318706e-001 -7.7286967e-002 -2.8095410e-001 -3.0796454e-001  2.5681932e-001 -3.0258758e-002 -5.1054031e-002 -1.3346386e+000 -1.2494652e-001  4.8216194e-001  1.1304023e-001  7.1858462e-001 -5.2748567e-002 -2.9594875e-001  7.6986932e-002 -1.1513589e-001  5.1768658e-001 -1.5202949e-001 -6.3978715e-001 -5.7463561e-001  3.7334806e-001 -2.9863505e-001  5.4960978e-002  3.6381879e-001 -6.8225367e-002  3.4224638e-001  4.0180662e-001  4.2543461e-001 -1.8110754e-001  4.7846346e-001
 -3.1815831e-001  1.8802413e-001  1.2649849e+000  1.6023774e+000  7.7464810e-001  2.7962151e-002  5.3436395e-001  2.5753697e-001  4.8089839e-001  1.6342635e-001  2.3165322e-001  3.9433664e-001  3.4319644e-001  1.0957773e+000  2.4508677e-001  2.8777653e-001  4.5977664e-001  3.7439300e-001  3.6573801e-001  6.7627825e-001  3.0598170e-002  8.5837174e-001  2.6110475e-001 -1.1555227e+000  1.5929257e-001  6.5669145e-002  2.9916948e-001  1.4779949e-001 -4.3712390e-001  5.9307790e-001  5.4217882e-001 -3.8139091e-001 -2.7955592e-001 -6.5646213e-001 -4.1628029e-001  2.3995798e-001  3.3269907e-001 -1.4721179e-001  5.9878389e-001  4.9296279e-001  3.0458251e-001 -2.0897786e-001 -9.7226158e-001 -1.6450158e+000  3.7341017e-001  1.9850374e-001 -1.4504044e-001  8.3838563e-001 -1.7403958e-001  1.6390670e-001 -9.3484352e-002 -2.6115508e-001 -5.3877949e-002  4.0365681e-001  8.9472653e-001 -3.0886635e-001  4.8914493e-001  2.5560975e-001  3.0543328e-001  9.5806734e-001 -1.0576027e-001  5.1974713e-001 -4.9669030e-001  5.7299575e-001  1.8506428e-001  1.4204616e-001
 -3.8569655e-001  9.7868441e-002  3.8654932e-001  7.2873284e-001 -1.7451064e-002 -3.0334692e-001 -3.7760418e-002  9.3948795e-001 -4.9245165e-002 -8.0226075e-002  5.0258756e-002  1.4871286e+000  7.7778651e-001 -6.7508275e-001  2.1345373e-001 -2.1935232e-002  4.5932065e-001  2.2364740e-002  2.1645183e-001 -4.0177605e-001  1.6482222e-001  3.3369684e-001  6.9346175e-001  5.5553034e-001  3.1257044e-001  2.1468634e-001  5.7582945e-001  8.4578294e-001  4.0888735e-001 -5.3249997e-001  4.7926996e-001  1.7177124e-001 -3.5299718e-001 -4.4416789e-001  2.5978148e-001  5.5643341e-001  1.6817692e-001  6.1488920e-001  9.9506500e-001  2.6660028e-002  9.5417086e-001  3.9054229e-001 -6.8818207e-002  5.5413169e-001  1.8882981e-001 -6.5270061e-001 -2.7815620e-001 -3.8959343e-001 -4.1468291e-001  4.3672974e-001  1.7077511e-001 -1.1182611e-001 -7.8084569e-001  4.3246104e-001  4.4792097e-001  1.6208387e-001  5.1136370e-001  4.6834967e-001  7.4059280e-001  5.1899424e-001 -3.7647959e-001  6.0402575e-001  9.3631728e-001  1.3888500e+000 -2.5764235e-002  6.9021140e-001
 -2.7819556e-001  7.4523640e-001  1.1578858e-001  2.0285838e-001  2.9303660e-001  1.8720566e-002 -2.2272675e-001  8.3882355e-001 -7.8955794e-002 -2.9688208e-001  2.4243067e-001  1.5860059e+000  1.4401930e-001  1.0738569e-001  5.9563918e-001  1.7602156e-001 -2.6181628e-002 -2.5574393e-001 -9.4684922e-002 -6.8393753e-001 -2.2726163e-001  7.4337911e-001  9.9394167e-002 -6.4842434e-001 -3.1306965e-001 -3.6070473e-001  2.8866363e-001  2.3717350e-001  2.9353416e-001  3.7414283e-001 -5.5646957e-001  3.5740013e-001 -7.7909998e-001 -1.2221480e+000 -2.0829196e-002 -4.4363210e-001 -1.2153276e-001 -7.8056285e-001 -5.7923678e-001 -7.0048008e-001 -1.9229951e-001  1.1665541e-001 -1.9779953e-001  2.4348130e-001  3.9816465e-001 -7.9125789e-001 -9.6958994e-003  4.4078870e-001  4.9637653e-001 -8.1446931e-002  5.2695551e-001  2.0635258e-001  7.9705358e-002  1.7810720e-001 -8.9088533e-001  1.2964221e-001 -5.9145791e-002  1.9769318e-001  1.2114970e+000  8.4469917e-002  8.0854066e-001  1.4707089e+000  8.6033468e-001  1.1831656e-001  8.1822791e-001 -1.0927905e-002
  4.2998551e-001  1.7549061e-001 -1.0832525e-001 -1.9203066e-002 -3.9362889e-002  7.5721460e-001  4.4762523e-001  6.0916060e-001  2.6441429e-001  8.2715520e-001  2.6919357e-001  1.3165004e+000 -1.9196889e-001  8.7566522e-001  6.3082051e-001  5.7110285e-001  2.7224703e-001  8.6688558e-001  2.0146269e+000  4.5950769e-001 -3.5482747e-001  6.3994287e-001  3.4811387e-001 -1.4015041e-001  3.0363197e-001 -4.4553250e-001  1.9255871e-002  6.2337872e-001  2.9817817e-001 -2.4870933e-001 -6.2524187e-001  3.0116654e-001 -3.7879251e-001 -1.2869339e+000  1.5211197e-001 -1.1240503e+000 -8.7912261e-001 -5.8024528e-001  5.2163769e-001  3.5590791e-001 -6.3209100e-001  3.3563677e-001 -1.0844428e+000  6.6153573e-001 -8.7254763e-002  6.3525447e-002  9.8482987e-002  1.1913186e+000  8.6876619e-001  3.2953859e-002  9.6419988e-002 -3.2538362e-001  3.0558373e-001  8.6251593e-001  6.2544327e-001  7.6941585e-002  8.5132082e-002  1.3486781e-001  7.5813163e-001  6.2271165e-001 -1.9195265e-001  3.7949000e-001  3.0567256e-001  2.5721781e-001  3.4104986e-001  1.1969683e+000
  2.7549617e-001  8.8389322e-001  1.0222397e+000  8.8242828e-001  5.5991706e-001  9.7222537e-001  3.8994805e-001  1.0856554e+000  8.4096674e-001  2.9115288e-001  7.7577885e-001  5.1008660e-001  1.4789339e-001  1.5231747e-001  7.7426898e-001  5.6644995e-001 -3.8341268e-001  7.0360232e-001  5.0317897e-001  7.1976111e-001 -5.9455086e-001  1.0936516e+000  6.0707881e-001 -6.6000984e-001  4.0827960e-001  5.0916686e-002  6.5962669e-001 -3.0075495e-001  4.0108751e-001  8.5421131e-001 -3.9308987e-002  6.1591114e-001  8.7526971e-001  1.8182756e-001  1.0567155e-001 -4.2493653e-001  8.6954285e-001  8.2982414e-001  3.0526803e-001  2.4115694e-001 -2.4150657e-001  2.0452085e-001 -6.0644214e-001  1.4170969e+000  1.3568183e-001 -3.5087707e-001  1.2775810e-001  5.0280170e-001  6.0489941e-001  1.0002866e-001  6.2730783e-001  5.5503398e-001  2.3037300e-001  2.7394623e-001  9.2256453e-001  5.7099919e-001 -2.4368270e-001 -6.4167145e-002  7.3006407e-001  9.7652644e-001  8.8022165e-001  5.8937704e-001 -2.1439736e-003 -5.7766275e-001  1.0200754e+000  1.0345543e+000
  1.7946791e-001  3.3468907e-001  1.1538666e-001 -3.3278129e-001  3.5217789e-001  8.2002923e-001  3.4053908e-001  1.0572224e+000  1.1324274e-001  2.4751017e-001  2.4874771e-001  2.3848142e-001 -8.3753353e-002  1.5987763e-001  1.0455142e+000  7.1849653e-001  1.3780207e-001 -6.5928975e-002 -3.9558827e-001 -1.0750821e-001 -6.9517257e-001 -2.3387005e-001  3.0327405e-001 -4.5165992e-001  3.4151668e-002 -2.7031971e-002  7.3816610e-001  3.0532908e-001  1.0966934e+000  9.7126031e-001  3.7342037e-001 -6.7145500e-002  4.6516433e-001  1.0176850e+000  8.6918892e-002 -2.9161360e-001  8.6590773e-001  1.4829458e+000  5.2749370e-001  6.8214146e-001 -1.0044586e-001  4.2129504e-002 -8.5548774e-001  1.0248167e+000 -5.3558935e-001 -1.4961916e+000  2.9743238e-001 -1.1022966e+000 -1.8405515e-001 -2.3886635e-001  1.0815353e-001  1.6533351e-001 -3.0282234e-001 -1.3754821e-001 -2.0449436e-001  3.9652075e-001 -5.5374604e-002 -1.0568849e-001  6.9572589e-001  6.6568936e-001  1.0380078e+000  2.9949735e-001  1.5491002e-002 -3.7962877e-001  9.3069026e-001  4.6705936e-003
  1.9035970e-001  1.3299031e+000  5.6057943e-001 -5.9835529e-001  7.8459408e-001  5.1724829e-001  4.0611101e-001  4.7877863e-001  4.4159505e-002  5.3094950e-001  8.0883444e-001  2.7193797e-001 -2.1597574e-001  1.2076573e-002  2.9175321e-001  3.7429090e-001  1.5538688e-001  6.6511721e-001 -1.6076896e-001  7.3748478e-001 -2.1752655e-001  6.7204902e-001  3.5614177e-001  2.2032494e-001  2.9677184e-001 -2.6427723e-001  5.3138189e-001  5.3205455e-001  1.3664643e-001  8.2349360e-001  3.1002794e-001  7.6967790e-001  6.0725874e-001  3.6822579e-001  9.4696066e-001  7.8829951e-001  4.8909552e-001  2.3223732e-001  1.0240995e+000  1.0411305e+000 -2.8764686e-001  4.2162405e-001  5.1066028e-001  4.1010538e-001 -3.6927451e-001 -1.5161760e-001  6.1354191e-001  2.7409251e-002 -8.3380741e-002  7.3472579e-001  1.1463159e-001  3.0700026e-001 -2.8313137e-001  1.3521465e-001 -3.8295679e-001  1.3233296e-001  6.4893639e-001  5.3160200e-001  2.8903768e-001  1.1917358e-001 -1.3026918e-001  6.9658183e-001  1.4473752e-001  4.0049985e-001  1.3710106e+000  3.2253004e-001
  5.1959520e-001  6.9293902e-001 -8.5663060e-001 -1.0272749e+000  6.9554532e-001  4.4802552e-001  9.2651400e-001  2.4972699e-001 -2.9354182e-001  1.2826776e-001  2.2479354e-001  9.4750587e-001 -3.0016611e-001  3.0986542e-001  3.7344332e-001 -2.6702048e-003 -3.9774507e-001 -1.5995270e-002  2.3879424e-001  8.7413866e-001  6.9287644e-003 -1.0409131e-002  5.6315572e-001  6.4135758e-001  5.0872277e-002 -3.1932705e-001  4.5112667e-001  5.6631522e-001 -1.7943527e-001 -8.7053045e-002  1.5065585e-002  5.8410652e-001 -7.1328161e-001  3.5428281e-001  9.6228526e-002 -5.0886233e-001  3.5210894e-001 -9.2961145e-001  3.5220429e-001  3.1153793e-001 -2.0904509e-001  4.1755958e-001 -4.6986435e-002  5.7574040e-001 -1.7694506e-002  6.7097319e-001  1.2246694e+000  1.1264997e+000  4.6073416e-001 -8.0862363e-002  8.3597645e-002  3.6070642e-001  2.6270026e-001 -2.0307783e-001 -3.3741247e-001  3.6980666e-001  4.1544973e-001  3.6444098e-001  3.0657195e-001  7.9155365e-001  7.3628854e-001 -1.1075609e-002 -5.2535930e-001 -1.4929585e-001  6.1526147e-001 -6.3597077e-001
  1.0121699e+000  4.1164738e-001  9.4242618e-001  1.0486885e+000  7.2193606e-001  5.4455725e-001  3.4053707e-001  6.0015794e-001  2.5854764e-001  4.0519189e-001  3.9339384e-001 -6.3501587e-002 -1.2939901e-001  5.9568166e-002  1.7041582e-001  3.5249367e-001 -3.9699976e-001  1.0710050e+000  9.4275629e-002  5.0223839e-001 -7.4918911e-002  6.2132379e-001  5.8517526e-001  8.9777746e-001 -2.6061335e-001  9.1177564e-001  4.7817835e-001  8.6423108e-002  4.4124664e-001  5.2516237e-001  1.0820524e+000  7.6532720e-001  1.1586380e+000  4.3424271e-001  7.2931586e-001  8.3435256e-001  6.5537722e-001  9.2689294e-001  2.2799460e-001  1.1257358e-003  8.3999686e-002  1.9346319e-002  1.3238133e+000 -9.7852179e-002 -1.9324108e-001  2.7102691e-002  4.3819944e-002  9.5521550e-001  2.8499088e-002 -2.7164290e-001 -5.5222456e-002  7.5285308e-001  1.8318789e-001 -2.3326605e-001  5.4906440e-002  2.8105992e-001  1.1612256e+000  5.3677904e-001  8.6306065e-001  2.6308161e-001  5.8143312e-002  5.4389913e-001  4.5381554e-001 -3.9273216e-001 -9.6850028e-002  1.4788227e+000
  2.2448443e+000  2.6208973e-002  2.9160272e-001  3.4852669e-001  2.7962313e-001 -6.0076954e-002  6.7031923e-001  1.3614253e-001  4.1595621e-002  3.6110309e-001  3.8538661e-002  6.8149154e-001  2.0898052e-001 -2.7457492e-001 -1.7088715e-002  1.7025952e-001  2.1555316e-001  1.2006587e-001 -1.1324676e+000 -3.1220899e-001 -9.7651103e-001 -4.3314141e-001 -3.6204312e-001  5.8707535e-001 -2.8536162e-001  1.5450474e-001  1.1746239e+000  8.2615932e-001  6.0883161e-001 -1.8405339e-001  8.1923983e-001  3.8241262e-001  6.6657654e-001  8.2021737e-001  6.9767366e-001  8.9162076e-001  6.1891227e-001 -4.0347013e-002  6.2132895e-001  6.1325460e-001  6.1886432e-001 -4.7883775e-001  8.0266039e-001 -1.0331726e+000 -7.4540331e-001 -1.0104615e-001 -3.8098247e-001 -1.2733127e+000 -7.6667698e-001 -2.4245581e-002 -2.1921505e-001  6.5347769e-001  1.7176578e-002  1.8528180e-002  4.7162191e-001  1.0311883e-001  9.9655106e-001  6.0658663e-001  3.6706130e-001  2.0560066e-001  2.1183039e-001  7.7417387e-001 -1.9335734e-001  5.4071162e-001  9.9662099e-001  1.2989287e+000
  1.1989307e-001  7.1005195e-001 -1.8006193e-002  3.1086540e-001  6.2611595e-001 -6.0924477e-001  3.5597897e-002  3.5226678e-002 -2.0901197e-001 -4.3768197e-001  5.6666077e-001 -1.1619337e-002  2.1889589e-001 -2.4425397e-002  1.9712662e-002 -3.8481870e-002 -2.4985111e-001 -4.9384296e-002 -1.0450067e+000 -6.3991562e-001 -1.3272947e+000 -2.7070686e-001 -3.5887285e-001 -5.5155352e-001 -9.8463728e-002  5.7358899e-002  1.0607985e-001 -8.7183659e-001  5.4152748e-001  1.5302301e-001  1.2687338e-001  5.7763815e-002  1.2672348e+000  6.7864206e-001  3.2227287e-001  5.8583030e-001  1.0887844e-001  8.7967878e-001 -6.1351871e-001 -5.1749578e-001 -1.4347960e-001 -4.9479797e-001 -5.8095842e-001 -1.1895101e+000 -2.6532568e-001 -7.1593105e-001  2.3442110e-003 -4.9758031e-001 -7.0536306e-001 -8.1462482e-001  1.1788630e-001  7.5991471e-001  2.6142543e-001  2.4361790e-001  5.7955241e-001 -4.6456259e-002  2.6581081e-001 -1.9362440e-001 -4.2753584e-001  3.8068223e-001  1.0760699e-001  5.0919231e-001  7.2036962e-002 -5.3175167e-001  2.4130677e-001  3.3130033e-001
  3.8793626e-001 -8.4348369e-001  5.2051608e-001 -9.7613198e-001 -1.2640272e-001 -2.0392790e-001  6.4398417e-001 -2.1291281e-001 -1.5487763e-002  1.8096264e-001 -5.5435570e-001 -1.9257353e-001  2.1256153e-001 -6.8443207e-001  7.3067751e-002  2.6727825e-001  7.8861785e-001 -1.1488936e+000 -6.4985199e-001 -7.6012851e-001 -2.5787883e-001 -1.2656935e+000 -3.0356070e-002  1.1491274e-001  7.7100013e-001  8.9807426e-002 -2.4157313e-001  3.2054863e-001  7.4557073e-002 -2.2402485e-001  1.5926223e-002 -3.7545160e-001 -1.3602908e-001 -3.0620334e-001  7.9986403e-001  3.4990541e-001 -9.4834746e-001 -2.3855878e-001 -1.3662110e-001 -4.5927752e-001  3.2684619e-001  1.4109313e-001  4.7004099e-001 -2.7954203e-001 -3.4721156e-001 -6.2409874e-001 -1.7045329e+000 -2.0965498e+000 -5.7833366e-001  5.2138027e-001 -1.1083482e-001 -1.0710615e-001 -2.7387730e-001  2.6859296e-001  1.7352474e-001 -2.8762362e-001  5.0586380e-002 -1.9362170e-001 -5.2049872e-001  3.7844050e-001  2.1744957e-001  1.6703103e-001 -2.7919814e-001  6.5367532e-001 -5.3170978e-001  1.5832308e-002
 -2.0326712e-001  9.8547041e-002  7.1491068e-001  8.8067368e-001  4.2673447e-001  3.6034929e-001 -1.1513951e-001 -2.3166762e-001 -1.5617348e-001 -3.5603326e-001  2.1801377e-001  4.1186987e-001  5.3635802e-001  1.2597988e-001  1.8502240e-002  1.0959408e-001 -1.9152452e-002  7.5941708e-001  1.5962595e+000  5.8076656e-001 -2.8468653e-001  5.3446415e-002 -3.8929654e-002  1.4612362e+000  6.2389949e-001  7.5670453e-001  1.6806548e+000  7.0755921e-001  6.5457557e-001  6.9228485e-001  1.9748552e-001  1.0863328e-001 -5.7748391e-001 -6.4039964e-001  5.9528441e-001  9.4934673e-001  3.1403118e-001  9.5099816e-001  1.6126471e+000  8.8322595e-001  2.1133134e-001  6.6165870e-001  1.3027813e+000  8.3709987e-002  3.0632081e-001  1.0151692e+000  7.2166250e-001  5.2704837e-001 -5.9837930e-002  1.6126507e-001 -1.5441751e-003 -2.9659163e-002 -7.8739073e-001  6.7383250e-001  2.2255316e-001  3.7971555e-001  5.4785397e-001  2.9429421e-003 -3.7953661e-002  1.7925927e-001 -1.0257065e+000  5.7206803e-001  8.0814406e-001 -6.4017574e-001 -5.7976793e-003  2.9200706e-001
  2.6190611e-001  9.3456185e-002 -5.9829429e-001 -1.3649738e-001  2.9539184e-001 -1.5264687e-001  5.1088535e-001  1.7610470e-001  4.1365565e-001 -6.9289964e-002  2.0928473e-001  1.1402009e+000  1.4828278e-001  2.3446182e-001  2.7707199e-001  2.3017875e-001 -6.5686017e-001 -7.1648789e-001 -6.4102109e-001 -5.2188854e-001 -1.0138100e+000 -6.6639337e-002 -5.3547045e-001 -1.4807027e+000  2.3471252e-001  1.3276430e-001  4.8193345e-001  5.5651989e-002  4.3104709e-001  5.3843272e-001 -2.7622815e-001 -1.8870984e-001 -2.5518632e-001 -8.3504446e-001 -3.3043757e-001 -1.6577408e-001 -7.8505815e-002 -1.1438852e-001 -6.6477007e-002 -2.4129313e-002  4.9045522e-001  1.8437125e-001 -7.8091414e-001 -2.0377341e-001 -2.6950681e-001 -1.6385375e+000 -1.2112280e+000 -7.1507462e-001  1.1054073e-001 -2.8848249e-002  1.4826185e-001 -8.0248682e-002  7.3209140e-002  1.8751839e-003  3.6645655e-001 -3.4218294e-001 -1.3985942e-001  1.7953671e-001 -2.3090201e-001 -5.8800727e-001  4.1601676e-001  1.6277258e-001  7.1978581e-001 -1.3400253e+000 -4.8965668e-001 -7.0993951e-001
  8.1767859e-002 -9.7836122e-001  1.2546543e+000  2.1433266e-001 -9.2561944e-001  9.6536508e-001  3.2067747e-001 -3.0973602e-002  1.0882420e-001  5.6398153e-001  3.6991765e-001 -8.4735931e-001 -7.6928893e-002  5.1046863e-001 -1.2980070e-002 -8.9196269e-002 -2.4889895e-001 -1.3005515e-001 -3.4119919e-001  1.8828492e-001 -1.0687463e-001  4.9572877e-001  6.3283809e-002  4.9159094e-001 -3.1788239e-001  1.9981317e-001 -9.5059323e-001 -9.8424465e-001 -1.2635759e+000 -7.1134656e-001  6.1080678e-001  2.6928648e-002 -2.9132356e-001  4.2861237e-001  1.0610561e-001  6.0227768e-001 -1.4049163e-001 -1.0750383e+000 -5.3298167e-001 -4.1388409e-001  3.9827370e-001 -7.3040989e-001  3.6043076e-001 -8.2969497e-002 -7.9243515e-002 -7.7929715e-001 -4.5754196e-001 -6.2197249e-001 -4.0642317e-002 -5.0727584e-001 -5.8608166e-002  1.0284706e-001  2.2743777e-001 -3.6023799e-001 -2.5373711e-001 -3.1586230e-002 -3.7770057e-001 -6.0310522e-001  1.0470601e-001 -3.8186721e-002  1.8484977e+000 -2.0717434e-001  2.0226470e+000 -1.0071802e+000 -9.5188891e-001 -2.3110494e-001
 -6.4509926e-001 -3.8055542e-001  1.3987219e+000  4.1816365e-001 -2.9635143e-001  2.4957408e-001 -1.9458463e-001 -2.5129062e-001 -6.1161626e-001 -2.5560077e-001 -1.9892248e-001 -2.0487980e-001 -3.2569098e-001 -4.5178796e-003 -1.6748522e-001 -2.2066269e-001  6.1705612e-002 -1.2050896e-001  4.8541358e-001  5.4955772e-001  2.8808033e-001  3.6834060e-001  9.0457562e-001  2.6532649e-002  2.4135520e-001 -2.7733511e-001 -8.3297859e-001 -2.2732122e-001 -1.9854197e-001 -1.9573934e-001 -6.5979489e-002  7.1968099e-002  5.9529194e-001 -2.1900505e-001  5.3660324e-002 -1.7450277e-002 -3.8363283e-001  1.8383115e-001  1.6728061e-001 -6.1739627e-001 -5.1177032e-001  3.4930748e-001  2.1169830e-002  7.6604106e-001 -4.4783159e-001  4.4354598e-001  8.2093352e-001  4.6390534e-001  1.0278524e-001  2.9711332e-001  1.0668069e-001 -4.2967167e-001  3.1153237e-001 -4.7855758e-001  1.5536232e-001  1.0393918e-001 -5.3789784e-001 -6.7859830e-001  1.0106282e-002 -1.7915349e-001  6.7134605e-001 -5.8943605e-001  3.6205573e-001 -3.9462460e-001 -4.9459021e-001  2.4680701e-001
 -3.2939337e-001 -4.8130759e-001 -3.8337160e-001  1.3029812e+000 -3.2053427e-001 -9.2776275e-001 -1.4101452e-001 -1.4434388e-001 -2.8319713e-001 -1.2714638e-001 -1.7477540e-001  6.2592440e-001 -3.6446374e-001 -6.6238319e-001 -2.4496612e-001 -1.5301647e-001 -2.8770750e-002  5.2112002e-002  1.7249394e-001  2.7769525e-001 -9.2623516e-002  9.7302279e-002 -7.3885607e-002 -9.0764620e-001  9.7670408e-002 -3.7248807e-001 -2.5577996e-001 -9.7440741e-002  5.0297546e-001 -1.7286239e-001 -1.0242011e-001  1.7707108e-001  1.6175560e-001 -1.1284437e+000 -5.6540604e-001 -7.9965474e-001 -7.0019957e-001  4.0140639e-001  1.9266466e-002 -4.5308667e-001 -4.5705522e-001 -3.7639072e-001 -1.2336575e+000 -6.8078351e-001 -1.3812100e-001 -4.6452702e-001 -3.8933226e-001  9.8594481e-002  6.2165878e-001  2.0282546e-001  8.2888917e-002 -1.3861652e-001  3.8699669e-002 -8.4848478e-002  1.4546961e-001 -1.8546663e-003  1.7322142e-001  5.9200850e-002  6.3611757e-002 -6.5345196e-001 -5.1638697e-001 -1.2552796e-001  4.8918955e-001 -4.3311856e-001 -1.1505152e+000 -4.2937662e-001
  6.9861797e-001 -1.9948989e-001  2.0503500e-001  1.8630672e-001 -6.7961989e-001 -5.8634071e-001 -5.9347042e-001  1.2393136e-001 -3.4760947e-001 -5.3145337e-001 -3.9657805e-001 -2.3819845e-001 -6.3013581e-001 -3.9082783e-001  8.2112485e-002  1.3229406e-001 -4.7699657e-001 -1.1643868e+000 -3.2151676e-001 -3.9641644e-001 -6.3936639e-001  1.9004932e-001  3.1785353e-001 -1.6443354e-001  9.6239116e-002 -3.4482800e-001 -7.5666241e-001 -1.1537862e+000 -4.3907072e-002  4.8332618e-001 -1.2344660e-001  1.9106146e-001 -9.7433425e-002  8.2503087e-001  3.8025077e-002 -3.0175888e-001  6.5540924e-001 -6.7616318e-001  1.6307046e-001 -1.2956533e+000 -3.8473913e-001  1.9352337e-001 -6.9974090e-001  1.3948750e+000 -4.1659754e-001 -1.6562178e+000 -1.5354740e-001 -2.5173494e-001  7.5295826e-002  4.9312860e-001  5.8558726e-001  7.3757067e-001 -4.3139653e-001 -2.6122768e-002 -9.9789282e-001  4.1364993e-001 -4.7274506e-001  6.5074343e-001  2.9736485e-001 -5.4619567e-001 -5.9184854e-001 -4.2735761e-001  5.1390223e-001  2.4554806e-001  3.0938954e-001  6.3255364e-001
  3.4728429e-001  1.3360670e-001 -5.2088746e-003  3.2305173e-001 -2.8083077e-001  1.0468411e-001  5.4997546e-001  3.2162375e-001  7.5429160e-002  2.5609603e-001  1.0165283e-001  1.9435727e-001 -2.9458569e-001 -1.0411043e-001  1.2949468e-001 -2.4928676e-002 -4.2615553e-001 -9.0393835e-001 -8.1195278e-001 -7.0069225e-001 -7.3010300e-001 -1.3049242e-001 -1.0538717e+000 -2.8017930e-001 -2.7399484e-002 -2.9437472e-002  1.7936315e-001 -7.7760107e-002 -2.6343922e-001 -4.2353552e-001  2.0588378e-001  3.9652376e-002  7.4940288e-001  9.9239298e-001 -8.4891308e-002 -9.3602932e-003 -2.8109463e-001 -8.9347847e-001  1.3266856e-001  3.7707976e-001 -4.5419851e-001  2.6422600e-001 -5.4565790e-001 -4.3590181e-001 -4.7410959e-001 -9.1053004e-001  1.5457016e-001 -5.6424099e-001 -1.4316676e-003  2.6551035e-001  4.0136851e-001  2.8681226e-001  2.7200548e-001 -2.8222985e-002  3.3100258e-001 -7.5727759e-002  3.3820981e-002  4.6807879e-001  6.4960289e-001  2.3212918e-001  1.8386546e-001  8.9213872e-001 -3.3023290e-001  6.5688831e-001  1.0381440e+000  2.5416516e-001
 -4.9776883e-002 -5.9756204e-001  8.4015277e-002  3.2671674e-001 -9.8565102e-001 -7.1252806e-001 -6.9898066e-001 -1.4318147e+000 -1.4738884e-001 -6.2162074e-001 -3.2725613e-001  2.2956498e-002 -4.9602407e-001 -5.5512043e-001 -6.6225770e-001 -2.7278904e-001 -6.2473035e-001 -8.9012105e-001 -1.4151522e+000  2.7570059e-003 -7.0600183e-001  2.2595724e-001 -1.7767292e-001 -5.6910870e-001  1.0381325e-001  6.2777288e-001 -1.0019400e+000 -1.5822757e+000 -1.4525064e+000 -3.9782083e-001 -1.3323246e-001 -4.2751203e-001 -1.2731550e-001 -4.3431569e-001  4.8944494e-002  3.0748361e-002 -1.7124110e-001 -1.3124363e+000 -1.4486438e+000 -6.1302800e-001 -2.2727597e-002  1.5726562e-001  3.8879172e-001 -2.9139253e-001  2.4853828e-002  9.0334655e-001  5.0615961e-001 -4.5215400e-001  9.6672347e-002  4.7793249e-001  7.6339149e-002  2.9570426e-001 -3.6555036e-001  1.0638919e-001 -6.6575282e-002 -2.2634264e-002 -2.6014608e-001 -3.3804592e-001 -5.6531670e-001 -4.0447887e-001 -5.9210391e-002 -5.5493450e-001  1.1895383e+000  2.9659279e-001 -5.1668170e-001  2.6439090e-001
  1.0569036e+000 -4.3864096e-001  2.7741251e-001 -3.7860395e-001 -7.3790253e-001 -1.0041082e+000 -2.9136632e-001 -4.0151502e-001 -1.4900958e-001 -4.1867867e-001 -4.8345298e-001 -4.3657675e-001 -7.2218598e-001 -9.4324429e-001 -2.3408202e-001 -4.4319090e-002 -1.0736850e+000 -1.1078359e+000 -5.9056741e-001 -5.3363567e-001 -8.3032723e-001 -1.8235973e-002  8.5481206e-001 -4.8089123e-001  3.7174400e-001  2.8408359e-002 -3.8631418e-001  5.7942289e-001 -1.9556700e-001 -3.1026110e-001 -2.9730703e-001 -5.3650431e-001 -9.2982460e-002 -1.0394033e-001 -2.7442106e-001 -1.1891284e-001 -2.5819346e-001  5.6939336e-003 -1.8328398e-001 -8.2199231e-001 -1.4709461e-001  5.3530570e-001 -1.5652956e-001 -3.8514912e-001  1.2293723e-001 -4.6757347e-001 -6.8082964e-001 -5.4999407e-001 -6.4428703e-001  5.2939647e-001  3.9460674e-001  1.4528860e-001 -1.4624983e-001 -8.8889857e-002  6.2648758e-001 -2.3284037e-001  9.7952755e-003 -8.5610755e-001 -4.5274746e-001 -1.7011745e-001 -8.1172371e-001 -3.7428730e-001 -3.7625885e-002  8.5138909e-002 -3.3733765e-001  1.2972317e-001
  1.2462863e-001  1.4470373e-001  2.1552051e-001  1.3509777e-001 -6.0517542e-001  2.9989196e-001 -4.6857923e-002 -2.7752173e-003 -2.3583802e-001 -5.4252919e-001 -5.4088613e-001 -7.3375319e-001 -2.6764779e-001 -2.0868608e-001  9.7672090e-002 -6.3273748e-002  2.8480662e-001  2.8731642e-001 -6.1543090e-002 -2.4678182e-001  8.0551606e-001  5.7197057e-001 -6.1620981e-002  6.8998106e-001  4.2159832e-001  2.1982922e-001  1.3421628e-001  1.1581530e-001 -2.1896348e-001 -1.9372338e-001 -6.8689038e-001 -6.3980532e-001 -1.0215674e+000 -5.6430082e-001 -5.6519161e-001 -8.6976110e-001 -5.6654496e-001  1.7902181e-001 -6.3793650e-001 -3.2777242e-001  1.6874378e-001  5.5256492e-001  3.7315138e-001  6.2073795e-001 -1.5318411e-002  1.1694339e+000 -9.5454197e-002  9.2484518e-002 -1.1737746e+000  5.1814860e-002  3.5537386e-001  6.4466152e-001 -3.2473161e-001 -2.5112827e-001 -4.3473879e-001 -3.6536529e-001 -2.0560889e-001 -3.0172850e-001 -2.4060025e-001 -3.2341879e-001 -7.1023478e-001  1.5963620e-001 -6.6307882e-001  3.5351436e-001 -2.4444773e-002 -6.1008694e-001
  8.3519115e-001 -7.9648828e-001  3.0546868e-001 -1.5539693e+000 -3.2434062e-001  4.2067179e-001 -1.7326381e-001 -1.9483099e-001 -1.6784006e-001 -3.2091867e-001 -1.7740925e-001 -5.0179313e-001 -3.0420985e-001 -6.3910673e-001 -1.2092112e-001 -9.4795253e-002  4.3818061e-001  1.1302333e-001  2.4612037e-001 -4.0968371e-001  4.8744271e-001  7.3369888e-001 -3.5600030e-001 -8.1979647e-001  1.0944896e-001 -6.5038100e-001 -7.0798568e-001 -8.3577867e-001 -4.6621269e-001 -3.8061694e-001 -5.4114193e-001 -6.5598861e-001 -4.5586517e-001 -2.8478236e-001 -3.6567768e-001  3.1826698e-001 -3.5502345e-002 -7.2375168e-001 -8.2646418e-001 -2.5814444e-001 -3.0126990e-001 -1.4750164e-001  9.0924490e-002 -5.0343314e-001 -2.3168238e-001 -2.8706282e-001 -4.0542138e-002  8.1416624e-002  1.3303549e-001 -1.6848105e-001 -1.7047724e-001 -1.8290585e-002 -3.8514346e-001  2.5760096e-001  1.0979955e-001 -6.3734401e-002 -2.0628505e-001  8.5653867e-002 -2.0455434e-001 -2.2109588e-001  4.3787198e-002  3.2231695e-001 -5.5931541e-001 -1.4346575e+000 -4.7371796e-001  8.5160643e-001
  9.4559993e-001 -3.3347429e-001  1.3522458e+000  8.0732355e-002 -5.2378727e-001  2.8417077e-001 -3.5952552e-001  2.9578770e-001  1.4419893e-001  1.4940977e-001  6.0785024e-001  7.1388868e-003  2.1184286e-001 -4.7905603e-001  1.6151230e-001  3.0263624e-001  8.3311579e-001 -2.4559434e-001 -2.6758970e-001 -2.7655404e-002  9.5429661e-001  8.2476626e-001 -8.7792516e-001  7.3423223e-001  9.7002980e-002  9.6713412e-001  3.0699451e-001 -3.0010384e-001 -3.1593339e-001  4.0666779e-001 -1.5158055e-002  3.0383413e-001  7.4670663e-001  8.8503763e-002  4.9806891e-003  1.9089073e-001  1.1617792e-001  5.6293037e-001 -1.5821265e-001  3.4735514e-001  9.1237378e-001 -2.1159890e-001  7.2166308e-001  1.3043309e-001  1.9355110e-001 -1.0079373e-001  2.4623227e-002  1.8838588e-001 -2.0338580e-002  1.0066221e-001 -1.7109336e-001  3.7944185e-001  4.1643678e-001 -3.5696750e-001  5.0571227e-001  4.7376106e-001 -3.6522090e-002  1.5918328e-001  1.3381971e-001 -2.9561547e-001  7.4388658e-001  2.3708977e-001  4.0937232e-001  5.5928675e-001 -2.3463451e-001  7.8769102e-002
  7.7123565e-001 -3.0367047e-001 -9.4680004e-001 -1.2306637e+000 -1.7061341e-001 -4.3528303e-002 -2.9149776e-001 -1.4081727e-001 -5.4515400e-002 -2.4512572e-001  2.3310178e-001  5.8047068e-002 -5.2466911e-001 -2.0039262e-001 -5.1566286e-001 -2.6941027e-001  3.0661741e-001  4.6258191e-001 -4.5837824e-004 -1.8816567e-001  1.2556479e-001  2.0786402e-001 -5.0839896e-001 -1.1731636e+000 -3.7794210e-001  3.4572909e-002 -4.5350819e-001  1.4769912e-001 -1.5951043e-001 -2.1031420e-001 -2.0138582e-001 -3.2838509e-001  1.4067611e-001  6.4208117e-001 -5.6411405e-001 -3.3893248e-001 -7.0107333e-001  6.4423824e-002 -1.1896764e-001 -2.7190600e-001 -2.4751492e-001 -4.8179464e-001 -3.0237949e-001  2.9660975e-001 -3.1319883e-001 -1.7908944e+000 -7.2843907e-001 -5.7225648e-001  6.5287401e-001 -4.8609389e-001 -1.5105355e-003 -4.6413615e-001  3.1940250e-001 -5.2172333e-001  7.5567703e-001 -6.5633274e-001 -8.9952467e-001 -4.4086053e-001 -6.0772133e-001 -1.1087896e-001  1.0120203e+000  5.6430914e-001 -1.4013739e+000 -1.0956665e+000 -3.2996807e-001 -6.7477089e-001
  3.9760628e-001 -1.0040574e+000  4.7532668e-001 -4.6720998e-001 -3.6693338e-001 -9.0688645e-001 -9.4160743e-001 -5.2156321e-001  3.8027548e-001 -4.8830306e-001 -4.4863195e-001 -1.4051121e+000 -9.8972990e-001 -1.2050514e+000 -9.6579741e-001 -7.8860832e-001 -1.0943513e-002 -2.5672105e-001 -1.0275359e+000 -1.0933585e-001  1.6177736e-001 -4.6252749e-001  8.0900026e-002 -7.3737265e-001 -2.9699288e-001 -1.5472136e-001 -8.1840718e-001 -7.2464379e-001 -1.0953605e+000 -2.7778869e-001 -3.6104541e-001 -5.8583028e-001  6.0892778e-001 -1.3562950e-002 -8.9684611e-001 -6.6028520e-001 -2.9439736e-001 -8.8139196e-001 -6.5367562e-001 -4.6397324e-001  2.2520530e-001 -6.0297194e-001 -3.5858472e-002  1.0672787e-001 -4.9769668e-001 -7.8936483e-001 -1.0761394e+000 -1.3431017e+000 -1.7327224e-001 -6.3061258e-001 -1.1685048e-001 -3.5443589e-001  1.8655659e-001 -1.0309588e+000 -7.3230447e-001 -3.3454644e-001 -7.5735693e-001 -3.7170038e-001 -1.0123730e+000 -5.2111527e-001  4.8649636e-001 -8.0595770e-001 -1.2338816e+000  6.7269659e-001 -1.1248658e+000 -3.2664181e-001
  3.9245248e-001 -5.1479280e-001 -6.1319982e-001 -1.2761023e+000 -8.6338767e-001 -8.4367293e-001 -4.0229738e-001 -5.4238271e-001 -1.6492774e-001 -5.3937702e-001 -5.9197510e-001 -4.9416371e-001 -6.7512429e-001 -7.7847773e-001 -2.6063137e-001 -3.2383554e-001 -4.0062355e-001 -4.6713704e-001 -8.0384750e-001 -1.9652841e-002 -2.7862067e-002 -3.9475744e-001  5.2670301e-001  2.7465004e-001 -1.4178603e-001 -1.9206605e-001 -9.7196440e-001 -1.1781315e+000 -1.1097340e+000 -3.9385891e-001 -3.1700348e-001  6.5483983e-003  1.2750419e-001  6.4547272e-001 -1.3690138e-001 -7.5598947e-001 -3.8520487e-001 -6.7224972e-001 -1.9941661e+000 -1.1697745e+000 -6.9667047e-002 -1.1533686e-001  7.3672650e-001  3.7093157e-001 -6.8859081e-001 -9.5749116e-001 -6.5250779e-001 -1.5118341e+000 -2.8009246e-001 -1.0145009e-001 -4.8510041e-002 -3.5687707e-001  1.3345645e-001 -1.9053697e-001 -2.7421119e-001 -3.3185969e-002 -1.8390246e-001 -2.2408242e-001 -6.3606467e-001 -7.7030081e-001  3.8461811e-001 -2.6725039e-001 -1.0534907e+000 -3.7159982e-003 -1.3749301e-001 -4.3768781e-001
  4.2337131e-001  3.1352549e-001 -7.3483713e-001 -1.6222582e-001 -5.3740108e-001 -3.4039282e-001 -5.4471863e-001 -5.0868879e-002 -4.7025764e-002 -4.8332315e-001 -3.5586572e-001 -8.3986990e-001 -5.7546918e-001  2.5956701e-001 -3.8647282e-001 -6.2528298e-001 -5.4131263e-001 -2.8921220e-001 -8.6623521e-001  6.5293773e-001 -2.0713078e-001 -2.9219179e-001  1.5780506e-001  7.1064127e-001  2.4433412e-001 -7.2761552e-002 -5.5183393e-001  2.3774094e-001  2.3976107e-001  2.6388662e-001 -6.4296587e-001 -3.5484335e-001 -4.1605468e-001 -6.2639912e-001 -3.7439519e-001 -4.2279058e-001  4.3580032e-001  5.4114220e-001  4.7043249e-002 -3.1978630e-002 -3.9887210e-002  1.3264277e-001  1.0456990e+000  5.5838833e-001  1.0544999e-002  3.3564993e-001  8.0498602e-001 -1.1497918e-001  5.4901745e-001  2.4088523e-001  3.7578678e-001  1.2651632e-001  3.1768058e-001 -2.4912034e-001  5.6216951e-001  7.9303859e-002 -3.3679224e-001 -9.5407067e-002  8.6243252e-002 -4.5785001e-001  1.1489414e+000 -2.9341978e-001 -1.5171394e-001  3.8611952e-001 -2.9865488e-001  2.7392405e-001
  9.6212989e-001 -3.1221713e-001  3.2486674e-001  2.1525835e-001  4.8627251e-003 -1.3179189e+000 -4.9893370e-001 -2.6599617e-001 -1.2048376e-001 -2.4219646e-001 -7.6099544e-001 -5.7814056e-001 -1.9295555e-001 -5.4382725e-001 -7.5690155e-001 -5.0425508e-001 -8.8696606e-002 -1.4925786e-001 -6.5747865e-002  7.6914152e-002 -6.4214051e-001 -3.6241020e-001 -3.6797888e-002  7.0731645e-002 -3.4986295e-001  3.0388993e-001  4.5923841e-001  6.7526795e-001  5.0472031e-001 -4.8045803e-001 -7.1327012e-001 -1.0549259e-001 -3.0045840e-001 -1.5098152e-001 -1.6290903e-001 -9.4158787e-001  5.8288187e-002 -5.5113953e-001  3.7757630e-001 -3.0280904e-001  1.4282413e-001 -6.0746857e-002  4.5607448e-001 -2.8705032e-001 -3.7793697e-001  7.5837522e-002 -1.2203441e-001 -4.1061108e-001  4.3140731e-001 -1.8183418e-002 -2.7886192e-002 -3.8128577e-001 -4.2790211e-001 -3.6141014e-001 -1.0249836e-001  1.7671364e-001  2.4670764e-001  2.5184506e-002 -5.7596299e-002 -1.5868020e-001 -1.3359872e+000  1.4625548e-001 -5.3381085e-001 -1.7845431e-001  3.1754515e-001  5.5116140e-001
  2.0355522e+000  2.1360195e-001 -1.4831795e+000  5.6853583e-001 -8.4826738e-003 -3.9750905e-002 -1.5964604e-001 -4.1898585e-002 -1.8024314e-001 -5.1828791e-001 -4.6826684e-001 -2.3918509e-001 -3.9806268e-001 -1.1954010e-001  1.7093010e-001  1.2282310e-001 -4.5959028e-001  4.9730335e-001  4.2057398e-001 -8.4121233e-002  1.9099036e-001  7.1253474e-001  5.1284685e-001  7.3398523e-001 -3.1870307e-001  4.6793056e-001  3.5576338e-001  2.1694546e-001  8.3640499e-001 -4.3655192e-001  3.7851134e-001 -7.9162735e-002  5.1293995e-001 -1.5642145e-001  1.6248997e-001  3.4720255e-001  9.9709374e-002  7.0487777e-001 -1.0346871e-001  3.1009023e-001  4.5403813e-001 -1.4314475e-001  6.3928093e-001  1.7234245e-001  7.7176516e-002 -5.6448351e-001 -1.5169747e-001  2.2602392e-001  4.4462823e-001 -4.7913138e-001 -1.2128472e-001  1.0683963e-001  2.0130872e-002  3.4627655e-001 -3.9152678e-001 -2.8110110e-001 -1.6246027e-001 -1.2277619e-001 -4.1401739e-001  4.8134109e-001 -7.7874080e-001  2.6420324e-001 -2.4077815e-001 -4.3626175e-001  1.3547731e-001  8.7308209e-002
 -3.6600411e-001 -4.6646329e-001 -1.0292125e+000 -3.4659293e-001 -2.2235749e-001 -1.0023125e-001  1.0334218e-001  1.8788719e-001 -3.4696966e-001 -6.5547527e-002 -1.7902486e-001 -2.4206476e-001 -4.6394661e-001  4.6376572e-002  3.4546474e-001 -1.3787966e-001 -4.3436737e-001 -5.0574053e-001 -2.2318389e-001 -5.2733497e-001 -7.9771455e-002 -1.4361589e-001  1.6378847e-001 -1.2108003e-002 -1.0070534e-001 -3.1443337e-002 -5.5734160e-001 -3.0130503e-001 -3.0815560e-001  4.9628881e-002 -1.8906294e-001  1.9737497e-001 -5.1094137e-001 -2.1947754e-001  3.3150723e-001  3.1278635e-001 -6.3225734e-002  5.3985519e-003 -2.8500307e-001 -2.5712162e-002  1.1460557e-001 -2.9463283e-001 -5.0759068e-002 -1.3665891e-001 -6.2268627e-002 -7.9862409e-001 -1.4177989e-001 -1.4878083e-001 -9.5363768e-002 -4.1373875e-001  1.3244897e-001 -1.0089243e-001  3.6077039e-001 -2.7736370e-001  3.6198451e-002  6.9726032e-002  4.7517698e-002 -1.2173985e-001  1.8711816e-001  6.0656960e-002  5.8936422e-001  9.6570626e-002  1.1108636e-001  1.8179490e-001  4.8806947e-001 -5.7116990e-001
  1.7814045e+000  4.9756626e-001  3.9228611e-001  2.2770701e-001  5.5427170e-001 -1.0960380e+000 -9.0716608e-002 -4.8835268e-002  3.0152922e-001 -4.6255209e-001 -9.2658665e-001 -9.2259234e-001 -4.3200114e-001 -7.3613655e-001 -1.6117836e-001 -2.3601435e-001 -9.3059855e-001  4.9251282e-001  5.1013554e-001  1.4138822e-001 -2.2584436e-002  2.1916084e-001 -6.7613551e-001  4.2797821e-001 -2.0615301e-001  3.5466324e-001  6.2431204e-001  3.8661649e-003  4.8186138e-001  5.6841314e-001  9.7939687e-001 -2.0048725e-001  1.9721615e-001 -1.4009954e-001  6.6131768e-001  7.3585775e-001  2.3926654e-001  3.5143530e-001  2.3404432e-001  7.0481463e-001  6.7607444e-001  3.5077735e-001  6.7555178e-001 -2.2492757e-001  1.0480734e-001  7.2180584e-002  1.4625390e-001  3.9033721e-001 -3.0823043e-001  3.4946640e-001  1.9175210e-001  5.6787601e-001  1.2581656e-001 -4.4450103e-002  3.6509780e-001  4.4619442e-001  4.4753928e-001 -2.4947400e-002 -4.7519111e-002  3.7492019e-001 -6.3666546e-002  2.4218719e-001  4.4709812e-001 -3.2306377e-001  5.9834062e-001 -4.7485534e-001
  3.9765876e-001 -1.9592382e-002 -1.3485340e+000 -3.1743329e-001 -9.3007977e-002 -1.2946810e+000  1.1229810e-001 -1.4097837e-001 -7.0736836e-002 -2.1450595e-001 -7.4149591e-001 -1.2131900e-001  7.8381218e-002 -1.1429745e+000 -5.2272420e-001 -2.1711758e-001  4.5824894e-001 -1.0227400e+000 -1.0609105e+000 -9.2307268e-001 -1.0743420e+000 -7.8291434e-001  1.0638208e+000  1.3770497e-001  1.4246598e-001  3.3863669e-001 -5.6568329e-001 -9.9440252e-001 -8.7971797e-001  5.5532059e-003  3.9876883e-001  2.0166170e-001 -2.5581689e-001 -1.3974605e-001  5.8582879e-001  9.6686703e-001  3.0719492e-002 -1.0570772e-001 -8.3418870e-001 -4.6199945e-001  7.7897845e-001  3.9175350e-001  1.4881967e-001 -1.0215624e-001 -2.1178412e-001 -7.2517532e-001 -6.8636701e-001 -2.6609670e-001 -5.1904947e-002  6.1537443e-001  1.1319283e-001  2.4118900e-001 -4.2976423e-001  2.2152020e-001 -4.8157284e-001  5.8970260e-001  5.5937353e-001 -5.0438302e-002  3.4040796e-001  2.9603791e-001 -6.7221297e-002  6.1843131e-001 -9.0907176e-001  5.3748729e-001 -6.4254889e-001  4.5808218e-001
 -1.7757300e-001  1.6649590e-001 -4.3341780e-001 -1.1874701e-001 -6.0217604e-001 -5.4208152e-001 -1.2198149e+000 -7.0554259e-001 -5.7648333e-001 -6.8911577e-001 -2.0763330e-001 -5.6927019e-001 -6.4316506e-001 -4.9383504e-001 -4.1866864e-001 -5.4329572e-001 -9.9989069e-001 -9.5582790e-001 -5.5248656e-001 -3.2481476e-001 -5.5632565e-001 -2.2410656e-002 -3.3907048e-001  3.4977255e-001  2.7108676e-001  1.6946965e-001 -1.2760557e+000 -9.2396163e-001 -9.4954332e-001  2.2172269e-001 -2.5672695e-001 -1.6711169e-001 -3.5084997e-001 -2.6059181e-001 -1.8659452e-002 -3.1664082e-002  4.8304815e-001 -5.8825917e-001 -1.1388230e+000 -7.9234765e-001 -2.1818902e-002  4.0668077e-001 -7.3430221e-002 -1.0905857e+000  2.8901654e-001  1.1488794e+000  8.0078984e-001  1.1685461e+000  1.0327107e+000  8.0777863e-001  2.3178229e-001  5.2081009e-001 -2.0308626e-001  6.0369383e-001  2.2067293e-001  3.9553781e-001  5.2152968e-001  4.2371660e-001  1.1768167e-001 -4.5300564e-001 -7.4904684e-001 -9.0810692e-002 -4.5817504e-001  1.1292827e+000 -2.2350832e-001 -6.2873422e-002
 -9.3521231e-001 -8.0338552e-001  3.7275428e-001  1.0054811e-001 -7.0353427e-001 -1.4604576e+000 -1.2655401e+000 -7.9412205e-001  4.0727286e-001 -1.1609688e-001 -5.2705363e-001 -3.1873405e-001 -4.2989634e-001 -1.2458142e+000 -1.1333653e+000 -5.6249677e-001 -1.9458204e-001  1.8570263e-001 -5.7467868e-002 -2.0333608e-001 -8.3654710e-001 -7.0160787e-001  7.0539626e-001  2.7007659e-001  4.0458116e-001 -6.9753912e-002 -7.3342707e-001 -4.3842187e-001 -2.2129206e-001 -6.7468218e-001 -1.9660270e-001 -6.0443490e-002  2.0681738e-001  1.4032358e-001 -1.1937188e-001  6.0550182e-001 -3.2185497e-001 -1.2898852e-001  5.9787281e-002 -2.2086728e-001  1.4099340e-001  5.5604471e-001  3.5717355e-001  4.8918006e-001  3.3748578e-001  7.7768266e-001 -2.5235889e-001  4.2023429e-001  6.9728003e-001  3.2734736e-001 -3.6447499e-001 -7.0668612e-001 -4.1579641e-001  6.7785951e-001  7.3963589e-002  3.0231884e-001  5.8760587e-001  6.8545306e-001 -1.1963853e-001 -5.7249896e-001 -6.9498363e-001 -4.5337181e-001 -5.7038941e-001 -2.6051728e-001 -2.5776664e-001 -7.1300129e-001
 -3.3237556e-002 -3.4802755e-001 -1.6404515e-001  1.5626539e+000  1.8834655e-001 -5.4888932e-002 -1.2485381e-001 -1.6279685e-001 -1.4504615e-001 -3.4402508e-001 -6.5490544e-001 -5.3053304e-001 -2.3429320e-001 -3.8976632e-001 -5.2952857e-001 -7.8604125e-002 -7.1001474e-002 -3.3783554e-001 -2.2671742e-001 -2.3728823e-001 -2.6397375e-001 -3.2175519e-001 -2.7871198e-001  6.3034465e-001  3.3219008e-001  6.1537875e-001  3.1856481e-001 -5.4029183e-001 -5.8837840e-001  4.1413873e-001  4.4942298e-001  2.6462484e-001  7.1487997e-001  3.2635075e-001  8.6920591e-001  9.2383798e-001  5.0023956e-001 -6.5586852e-001 -6.1950286e-001 -7.2361044e-002  1.3492230e+000  3.9693074e-001  1.5890330e-001  2.5082926e-002  5.8892956e-001  1.0632229e+000  7.2929331e-001  3.3626172e-001 -1.1126403e-001  4.5790539e-001  1.0600750e-001  4.1863119e-001  2.7410723e-001  7.5624169e-001  9.1809196e-001  5.2626455e-001  1.2009828e+000  4.1021091e-001  4.3293811e-002  3.8476402e-002  4.8197058e-001  4.6303428e-002  5.9881342e-001  2.5387551e-001  2.1513835e-001  3.9952557e-002
  1.0822284e-001  3.2767988e-001 -1.2815682e+000 -4.9216121e-001  3.7413052e-001 -6.8783926e-001  6.0356103e-001 -7.4261661e-001 -4.4666762e-001 -1.3939013e-001 -1.1494158e-001 -2.4981696e-002 -6.8526899e-001 -2.1745758e-001 -2.4811814e-001 -2.7057777e-001 -3.9134435e-001 -1.9803697e-001 -9.4281723e-002 -8.2026533e-001 -1.2567344e+000 -9.4590562e-001 -1.5427972e-001 -5.5645777e-001 -4.2452498e-001 -3.1003422e-001  4.6660498e-001  5.9352189e-001  8.4169963e-001 -8.6597857e-001 -1.4623604e-001 -1.4994925e+000 -7.6620695e-001  1.4709322e-002 -7.8392800e-001 -3.2708658e-001 -4.2724691e-003  3.4013669e-001  4.3242128e-001 -3.2010789e-001  1.7680477e-001 -4.0652102e-001 -1.0910734e+000 -6.9015436e-001  1.5121481e-001 -8.7317226e-001  2.6912661e-001 -1.4470684e-001  3.0782597e-001 -7.4250981e-002  1.4230890e-001 -7.1483093e-002  3.6536704e-001 -2.7445351e-001  4.2849685e-001 -1.1124523e-001  4.6991049e-001 -4.0010749e-002 -1.0502050e+000 -5.4071261e-002  1.4422020e+000  6.1026052e-001 -1.5021051e+000 -8.1363344e-001 -2.2863239e-001 -7.4430111e-001
 -1.2830899e-001  3.2786105e-001 -1.6941723e+000 -4.9040407e-001 -5.0495726e-002 -1.0375656e+000  2.1320754e-001  2.8672175e-001 -9.6887511e-001 -5.1880058e-002 -4.5214943e-001 -3.4601882e-001 -3.3861922e-001 -2.4092659e-001 -1.0109845e-001 -1.7431578e-002  2.6259425e-001 -9.5399382e-002  1.0433333e-001 -3.0789242e-001 -6.6201326e-001  1.1731417e-001 -5.8564591e-002  7.2535962e-001  1.0364324e-001 -1.3623817e-001 -4.0767530e-001  6.2367006e-001  4.8818313e-001  6.2475198e-001 -3.1347945e-001 -1.4222775e-001  1.8944969e-001 -2.4991719e-001 -4.0858755e-001 -1.0007002e+000  1.4527402e-001  5.0987464e-001 -6.8605200e-001 -5.1089660e-001  4.0641338e-001 -5.0532382e-001 -5.3153644e-002 -1.4222270e+000  5.4678726e-001  2.0249412e-001  2.2689037e-001  7.9928833e-001  1.2228974e-001 -7.7944572e-001  1.9180261e-001  7.1727984e-002 -2.6939740e-002  5.4330854e-001  1.4697942e+000 -1.3403716e-001  6.0496149e-001  2.6642456e-001  1.0326744e-001  6.1004175e-001  6.7831881e-001  3.6628381e-001 -6.9286316e-001  5.0147274e-002  2.5376293e-001 -1.3158071e+000
  9.6154456e-001  4.1590589e-001 -1.1130459e+000 -1.2887949e+000  1.8795504e-001 -1.4466696e+000  4.2658374e-001 -8.3235984e-001 -3.3808383e-001 -7.5840967e-001 -6.1179300e-001  2.0975607e-001 -6.4830945e-002 -5.2446682e-001 -8.6657526e-001 -2.2977015e-001 -6.7781712e-001 -1.6126067e-001 -2.7337482e-001 -4.8524582e-001 -9.9876634e-001 -1.1757786e+000 -1.1142859e+000 -1.2667500e+000 -6.4602652e-001 -8.7461899e-001  6.3897231e-001  6.5134799e-001  4.1193415e-001 -5.2283277e-001 -1.4636849e+000 -1.1023227e+000 -2.3375913e-001 -6.5659889e-001 -1.2864268e+000 -2.1968750e+000 -1.1917113e+000 -4.1712907e-001  1.4027204e-001  3.4461596e-001 -8.5838721e-001 -3.4077421e-001 -9.3106956e-001  1.7026207e-001 -7.3333506e-001  1.9279960e-001 -7.4858948e-001 -5.4801187e-001  3.4299037e-001  2.7815637e-001 -3.1627243e-001 -2.2980018e-001 -8.2874472e-001  1.8416370e-001  4.7319959e-001 -1.0381788e+000 -2.6610920e-001 -1.6990538e-001 -8.5315196e-001  3.0170617e-001 -1.4681647e+000 -1.8280602e-001 -1.4857653e+000  4.5071400e-001 -7.1765649e-001  1.7797267e-001
  2.5987881e-001  8.9394541e-001 -2.6437814e-001 -3.6728387e-001  7.8814847e-001  4.0083006e-001  4.7558780e-001  4.1257011e-001 -1.4722940e-001 -2.1093459e-001  4.1175497e-001  3.5241309e-001  2.0555525e-001  1.3167097e-001  3.4495315e-001  3.2062199e-001  2.7215704e-002  1.0480890e+000  2.6184925e-001  2.5337891e-001 -4.0389046e-001 -3.6914052e-001 -1.0673304e+000 -7.1430464e-001 -1.3905782e-001  1.9031658e-002  1.2999853e+000  1.9619349e+000  1.4842755e+000  1.6193613e-001 -2.4955365e-001 -1.8128666e-001 -4.4496711e-001 -7.4202841e-002 -5.0915594e-001 -2.8634868e-001  1.7261553e-001  1.3990559e+000  2.0000747e+000  9.8169057e-001 -5.4576391e-001 -2.2890966e-001 -1.3345238e+000 -2.4786075e-002 -3.1580501e-001  5.0296719e-001  2.8799888e-001 -1.5864983e-001 -4.9638574e-001  1.2361288e-001  2.2692254e-001  4.1823880e-001 -1.1847331e-001 -2.8146488e-002  8.3388548e-001 -1.1833598e-001 -7.8611028e-002 -6.3407273e-002 -8.0128678e-002  4.5603988e-001  5.6219216e-001  8.9807630e-001 -5.6427192e-001 -6.1942658e-001 -4.1330590e-001  6.3311116e-001
 -5.0960013e-002  1.8418625e-001  2.4398952e-001 -9.0289310e-003  3.7365371e-001  1.3926009e-001  4.2654877e-001  4.6149006e-002 -3.4240873e-002 -4.0487927e-001 -7.2464457e-001  8.3716584e-001  2.0347467e-001  4.1930839e-001  1.3445950e-001 -1.4540893e-001 -3.0192312e-001 -1.2827044e-001 -1.4843882e-001 -3.1951567e-002 -4.7212481e-001 -3.8608498e-001  6.9760100e-002 -3.4434229e-001 -4.1281499e-001  1.5638928e-002  4.6773479e-001  1.2237188e+000  1.3741544e+000 -4.9073845e-001  9.5411733e-002 -2.1260264e-001 -1.1402417e+000 -9.8404888e-001  2.0080494e-002  4.5346003e-001  1.1806923e-001  1.6621718e-001  1.3893724e+000  6.4353442e-001 -5.9478262e-001 -4.1330816e-001 -4.0631891e-001  2.4880322e-001 -4.3006474e-001  2.3939296e-001 -7.0211120e-001  4.7851221e-001 -8.5385843e-001 -2.8315436e-001 -2.2420983e-002  1.2418307e-001 -3.8542276e-001 -8.8797782e-002 -4.7191876e-001 -1.3100144e-001 -3.7196515e-001  2.5124517e-001  5.4280876e-002  3.4640585e-001  8.9391706e-001  3.1021935e-001  1.3819803e+000 -2.2969049e-001  1.2746730e-001  7.8641094e-002
  1.1548584e-001  2.0516605e-001 -1.5832478e+000 -3.7140656e-001  1.8326281e-001 -5.7818054e-002  2.2272735e-001  4.3630864e-004  3.5442944e-001  1.8139061e-002  1.2521401e-001  6.0275532e-001  8.0176416e-002  1.5112933e-001 -9.3830842e-002  6.7977180e-002 -7.1318420e-002 -4.8508270e-001 -6.9765109e-001  8.3153102e-002 -6.3075865e-001 -6.2612595e-001  5.7346099e-001  4.9566071e-001  1.2514567e-001 -3.3158885e-001  8.8550065e-001  1.2610986e+000  1.2588007e+000  6.4255632e-002  7.0978773e-001 -2.2361224e-002 -2.9116546e-001 -2.9003611e-001 -3.8146974e-001  5.3313785e-001 -6.4786748e-001 -2.0487802e-001  4.2643443e-001  2.6666687e-001  3.8240101e-001  2.2686784e-001  2.2366170e-001 -8.4226988e-003 -3.2707682e-002  1.3824947e-002 -4.9184576e-001 -3.3376884e-001 -5.0592327e-001  8.2607388e-002  9.3533699e-002  1.9877556e-002  1.4339849e-001 -2.6987720e-001  1.0460452e-001  1.9642676e-001 -1.5552590e-001  1.1408823e-001 -3.8859758e-001  3.3876683e-002 -5.1498786e-001 -4.4555166e-001  4.5194960e-002  2.8728033e-002  3.9711133e-001 -4.6136449e-001
  3.6807111e-002 -5.2573213e-001  4.6001417e-001 -4.4638229e-001  2.5988752e-002  3.3195851e-001  1.3637562e-002 -2.2656651e-002 -5.6163684e-001 -5.9964453e-001 -7.5705264e-001  8.4382923e-001  3.7807506e-001  7.8370813e-002  7.2736577e-002  4.8277020e-003 -9.0975241e-001 -9.4348308e-002 -4.9630029e-001 -3.9741867e-001  1.8707066e-001 -3.5625406e-001  1.9515721e-001 -6.8787142e-001 -2.2439687e-001 -2.2360688e-001  5.5113662e-001  5.6224191e-001  6.9621801e-001 -6.1062504e-001  1.7425127e-001 -2.1780339e-001 -8.0545746e-001 -7.6313234e-001 -5.2593529e-001  1.4992769e-001 -9.4936962e-001  6.5200365e-002  1.3512463e-001 -3.5836044e-001 -6.1044762e-002  8.9384005e-002 -3.0650392e-002 -1.1653007e-001  3.8140463e-002  3.2639173e-001 -1.2493349e+000 -1.8528395e-001 -8.6551939e-002 -4.5704840e-001 -3.5226475e-001 -3.1881005e-001 -3.7643617e-001 -2.7299411e-001 -4.1028929e-001 -3.8027916e-002  5.0798298e-002  6.5282268e-001 -2.6204398e-001  2.2692903e-003 -4.4125574e-002  3.4657284e-001  4.1896237e-002 -4.0113318e-001 -6.1560142e-002  5.9536308e-001
 -1.0458652e+000 -1.6983009e-001 -4.8910927e-001  8.3260249e-001  1.2266415e-001 -3.3317588e-001 -4.3349254e-001 -5.2370077e-001  9.5916018e-002 -9.5896017e-002 -5.2957589e-001 -3.5359312e-002  3.8544880e-001  4.0652846e-001 -8.6416524e-002 -3.2863120e-001 -1.2813131e-001 -3.1250208e-001  3.1330011e-001 -5.4331362e-002 -3.1694979e-001 -8.3580105e-001  7.3114827e-002 -1.1341264e-001  4.8161563e-001 -2.0860170e-001 -1.0046302e-001  6.9399127e-001  4.2567546e-001 -5.1741453e-001 -1.0164261e+000 -2.6380119e-001 -4.0672721e-001  6.3721424e-001  4.9836651e-002  1.1039336e-001 -1.8000009e-001  8.2976335e-001  9.6752523e-001  7.7342283e-002 -1.7189117e-001  3.4505916e-001  1.7364555e-001 -3.6680780e-001  1.0185515e-001 -1.5042598e-001  5.5076021e-001  1.3235004e+000  2.9851367e-002  2.2897424e-001  1.0058601e-001 -1.8207759e-001 -3.8562837e-002  1.5364061e-002 -5.4614069e-001 -7.8855297e-002 -1.8970512e-002  8.5031766e-002 -7.2738836e-002 -3.1551787e-001  2.1472501e-001 -5.6009580e-001  1.1900733e+000  8.6984097e-001 -2.1974468e-001 -2.1245284e-001
 -4.7918352e-001 -1.2812788e+000  1.1384614e+000 -3.8487872e-001 -3.9326877e-001 -9.7886057e-002 -6.8864803e-001 -3.1471636e-002 -5.1312666e-002  2.8829203e-001 -7.0708621e-001 -8.1451665e-001  1.0611633e-001 -6.8826762e-001 -7.8143164e-001 -1.8221678e-001  5.3587732e-001 -3.0450385e-001 -8.6358412e-001 -1.1683528e+000 -5.4422384e-001 -7.8124096e-001 -3.6156515e-001 -7.6175167e-001 -5.3543856e-001 -9.0041281e-001 -8.7725764e-001 -1.3555268e+000 -1.0640129e+000 -3.3163114e-001 -2.9391866e-001 -1.7137945e-001 -1.8946025e-001 -2.1112935e-001  5.3531057e-002 -6.1231116e-002 -2.2061692e-001 -2.0422824e-001 -7.6586312e-001  2.8478939e-002 -8.6420358e-001 -1.4442517e-001 -4.3374502e-001  1.6797197e+000 -4.6429145e-001 -8.5908157e-001 -6.8052698e-001 -1.1571363e+000 -2.5309473e-001 -1.1165062e+000  2.2931843e-001 -2.0128450e-001 -5.5088777e-001  1.1719063e-001 -1.1608680e+000 -2.1229762e-001 -3.9619572e-001 -2.9581087e-001  5.5258565e-001 -6.0243325e-001 -1.0903635e+000 -1.4059667e-001  9.1424854e-001 -2.5397445e-001 -4.1538362e-001 -1.8264199e-001
 -1.1361806e+000 -6.3203829e-001  6.0481434e-001 -7.4457954e-001 -5.0501873e-001 -1.1227565e-001 -8.4726378e-002 -1.1390682e+000 -4.2966974e-001  5.7615249e-001 -1.1308462e-001 -3.1361890e-001  6.7822484e-002 -3.6452682e-002 -1.6056825e-001  2.2685900e-001  3.7073721e-001 -1.2649909e+000 -7.9044577e-001 -1.0554460e-001 -3.2394331e-001 -9.9002568e-001  9.7739711e-002 -5.7539517e-001  7.8489011e-002 -3.6812344e-001 -7.2551995e-002  2.1010956e-001 -4.9634681e-002 -2.5891458e-001 -7.9601001e-002  3.4887558e-001  1.1588709e-002  3.9317248e-001  2.3479664e-001  1.4602826e-001  1.3899980e-001  2.5844807e-001  3.1477361e-001  2.7455850e-001 -3.1024634e-002  6.1120965e-002 -3.1070711e-001  1.7920182e-001 -2.0897707e-001  3.1467483e-001  2.4218603e-002 -8.4711762e-001 -1.2262228e-001 -3.4131086e-001 -5.6817193e-002 -4.6068203e-001 -1.4698954e-001  2.5703099e-001 -3.2000654e-002  2.2400728e-001 -1.1744697e-001 -3.9831857e-001 -3.2827128e-001  4.5766874e-002  2.2810320e-001 -2.5032632e-001  5.7544126e-001 -6.0526235e-001  1.0989650e-001 -4.2537386e-001
 -2.0633171e+000  4.0531711e-001  1.1856090e+000  1.0716124e+000  4.3703036e-001  8.7771352e-002 -4.2575748e-001  2.6313908e-001  1.8373976e-001  4.6473493e-001  9.5675993e-001  2.0499908e-001  5.7788799e-001  2.4047547e-001  5.9114247e-001  2.6856957e-001 -1.7177420e-001  1.1942432e+000 -3.7225361e-002  2.7052775e-001  6.4502204e-004  5.5974590e-001  6.9065175e-001  9.1844496e-001 -1.1821727e-001  6.7015293e-001  6.9661673e-002 -6.6450157e-001 -4.5683932e-002  5.5417794e-001  1.4723691e-001  3.0109795e-001  2.1756202e-001  1.6171596e-001  2.8810535e-001  5.6745678e-001  6.4944904e-001  5.9495890e-001 -5.0876920e-002  1.9175359e-001  4.0337756e-001 -6.1021579e-002 -8.3780253e-002  2.6508492e-001  5.3589027e-001 -3.4248685e-002  2.3164301e-001 -2.2313766e-001  1.9823826e-003 -2.1314633e-001 -4.6720336e-001 -1.7458678e-002 -3.8159920e-002  6.3026227e-001  2.9917699e-001 -1.0132432e-001 -3.2603115e-004 -2.5195252e-001  7.9322085e-002 -2.3335193e-001 -8.0468317e-002 -1.1650894e-001 -3.7084817e-002  2.5654478e-002 -2.3475556e-001 -1.0140090e+000
 -1.6192710e+000  2.6521058e-001  1.7387262e+000  3.1258098e-001  6.7183564e-001 -6.7019932e-001 -5.4401745e-002 -7.4516411e-002  3.3847710e-001  9.6408185e-001  3.8407906e-001  4.0810607e-001  4.4334533e-001  1.6620624e-001 -6.5997470e-002  2.1238222e-001  7.5290940e-001  5.0918291e-001  6.2544472e-001  7.3784301e-001  6.7254161e-001  5.2796012e-001  4.8207030e-001  2.1850547e-001 -1.6804829e-001  4.4404555e-001 -1.6590202e-001 -6.9947012e-001  1.3688261e-001  7.2523709e-001  9.8294465e-002  4.9320848e-001  4.1956305e-001  1.0129849e+000  2.9415823e-001  9.6094780e-002  8.0567871e-001 -1.2827077e-001 -3.9423213e-001 -5.3294729e-002  2.1078176e-001 -2.5601130e-001  1.0914878e+000  5.4216474e-001  1.5200211e-001 -1.6133151e-001  5.1349683e-001  6.8882320e-001  1.4259462e-001 -2.2728907e-001 -4.8576044e-001 -1.4092001e-001  5.2281605e-002  1.4713451e-001 -7.7737066e-002 -2.8586102e-001  6.2810436e-002  2.8432794e-001 -3.9189089e-001 -1.0882687e-001 -1.4978162e+000 -4.9032522e-002 -1.6265208e-001 -7.7742993e-001  9.4076754e-002  4.5654626e-001
 -1.2310628e+000  7.8057722e-001  5.2868070e-001  2.2408121e-002 -3.0325086e-001  5.5494793e-001 -7.3735491e-001  5.9250318e-001 -5.1148855e-002  1.9145342e-001  5.2527113e-001 -2.0020202e-001  8.3925233e-001  2.2258289e-002 -8.6001749e-002 -1.1501898e-001  2.3112310e-001  9.8791510e-001  1.0874442e+000  1.0391085e+000  8.9117842e-001  1.3804499e-001  7.0959560e-001  3.3453828e-001 -2.2260667e-001 -2.8049650e-001 -5.7782639e-002 -1.7182212e-001 -7.0672682e-001 -4.1181271e-001 -9.7772167e-002  4.2244245e-001 -5.1178502e-001  1.6953675e-001  5.6057219e-001 -4.3373097e-001 -1.3322162e-002 -8.6612594e-002  4.4181292e-001  1.8452987e-001 -2.1767015e-001  7.7774530e-002  3.9211030e-001  6.2742003e-001  6.0180149e-002  5.8678060e-001  9.5589183e-001  8.9535299e-001  6.8145903e-001 -5.7445314e-002 -6.0180982e-002 -2.4472432e-001  4.3869113e-001  3.7579567e-001  3.8306941e-001  7.0234629e-002 -3.3683030e-001  2.6115932e-001  5.3530015e-001 -1.4926689e-001 -2.2080105e-001 -1.0614378e+000 -5.1306728e-001  9.7515993e-001  6.0601255e-001 -8.5635268e-001
 -1.2031538e+000  8.3336227e-002  1.5098102e+000  1.1598186e+000 -3.2955887e-002  2.5373043e+000 -2.3680877e-001  4.3443033e-003  2.7848465e-001 -1.0585185e-001  9.5878729e-001  5.0327570e-001  8.2024822e-001  1.3697652e+000  1.2562205e-001  4.9355014e-003  2.6446165e-001  9.4383179e-001  8.6487297e-001  8.6091289e-001  1.6454255e+000  7.5192655e-001 -6.6252396e-001  4.6594382e-001  4.6924468e-002  7.6352316e-001  3.6604091e-001 -4.3867316e-001 -7.1028603e-001 -2.0405202e-001  4.4699497e-001 -5.9973787e-002  1.7044764e-001 -1.1482301e-001  2.1495323e-001  1.0537748e-001 -1.6560279e-001  1.8547639e-002  2.9517529e-001 -1.5961129e-001  6.1350430e-001  2.9246075e-001  8.2857331e-001  2.6263581e-001  9.9955639e-001  1.0662558e+000  6.4954109e-001  5.8210219e-001 -4.6213338e-001  5.4441016e-001 -1.1044445e+000 -8.2441094e-001  4.9673077e-001  1.0307143e-001  8.9228710e-001  3.3391864e-001  2.8420809e-001 -4.3602717e-001 -1.4984199e-001  2.2709552e-001  1.2002218e+000  8.8847922e-002  5.6096206e-001  7.6436142e-001  2.2788651e-001  6.7499794e-001
 -1.5259939e+000  4.2298514e-001  2.6190384e-001  1.3218438e+000  2.5287652e-001  1.3132405e+000  1.1848997e+000  4.5547689e-001  5.6418096e-001  1.0239475e+000  1.4318045e+000  5.1560681e-001  6.4567546e-001  1.4091672e+000 -2.3083425e-001 -4.7566614e-001  1.3244042e+000  6.7147381e-001  3.4332904e-001  5.8479045e-001  1.1191428e+000  4.8363821e-001 -4.8637547e-001  1.0353408e+000 -1.2457018e-001  5.5908662e-001 -5.0623257e-001 -1.3011328e-001 -5.8357573e-001 -3.7921864e-001  4.3293209e-001  4.1900322e-001 -2.5176803e-001 -2.2331660e-001 -1.3796438e-001 -3.4914599e-001 -1.8401682e-001 -3.7947220e-001 -5.7738161e-001 -3.3149868e-001 -2.9891761e-001 -3.3657282e-001  4.9673395e-001 -1.7618553e-001  3.0575327e-001  6.3490561e-001  3.2248621e-002  1.8086738e-001  2.8479870e-001 -1.6867740e-001 -3.5393320e-001 -5.9728044e-001  2.8941126e-001 -2.9056771e-001  3.4115169e-001  1.3650659e-001 -6.5498304e-002 -5.2223608e-001 -5.8637621e-002  4.0720154e-001  7.2476677e-001 -6.9774783e-001 -3.2196500e-001  1.2964696e+000  3.3709225e-001  5.7221523e-001
  9.7227663e-001  1.0417717e+000 -2.8156726e-001  4.1236545e-001  1.3058322e+000  2.6084887e-001  1.2040844e+000  5.7225374e-001  1.4483500e+000  1.2559130e+000  8.1601799e-001  2.1976852e-001  1.3159346e+000  1.3297594e+000  1.2854488e+000  9.0206763e-001  5.4492992e-001  2.7758182e-002  1.7466727e+000  8.0853222e-001  1.2675570e+000  1.5786839e+000  4.2752045e-001  8.9437829e-001  9.4050291e-001  6.0954217e-001  2.0413270e-001 -8.4130632e-001 -2.2574217e-001  1.0754773e+000  1.4261409e-001  3.2385122e-001  5.8021198e-001  4.2927644e-001  2.5866717e-001  2.0022148e-001  2.2683447e-001  2.4847036e-001 -6.1340540e-001 -1.7909882e-001  7.4006649e-001  7.4971446e-001  6.5580034e-001 -5.2982800e-001  9.6493908e-001  1.4910827e+000  8.1834020e-001  1.2062194e+000  3.9321662e-001  9.8164097e-001  5.9151301e-001  3.1979781e-001  2.2307115e-001  2.2480541e-001 -3.9774885e-001  1.5183239e-001  8.4394582e-001 -6.7133407e-002  1.6840231e-002  2.4642956e-001 -5.8133606e-001 -2.2827326e-001 -8.4147555e-002  7.8094728e-001  6.4875234e-001  4.5227229e-001
 -9.1525199e-001  1.3167075e+000  6.4621960e-001  2.7109436e+000  3.8716661e-001  1.3339251e+000  6.1216202e-001  5.5827746e-001  3.0836849e-001  1.1426895e+000  1.1443144e+000  5.9294401e-001  4.9207430e-002  7.7516629e-001  1.0383367e+000  9.7227983e-001  7.5616987e-001 -8.1105799e-001  1.3464628e-001 -7.5649227e-002 -3.3597641e-001  9.8389907e-002  1.4030669e+000  1.3371428e+000  7.1441661e-001  1.2744022e+000  2.2137099e-001 -7.3580267e-001 -6.8333270e-002  6.9553351e-001  1.8965457e+000  1.2152487e+000  1.2940523e+000 -3.0588761e-001  1.6922181e+000  2.3572917e+000  2.7995196e-001 -1.8740971e-002  2.0087360e-001  2.4707161e-001  1.3227433e+000  6.8516228e-001  1.5463848e+000 -4.5584755e-001  7.9915900e-001  1.1393659e-001  1.6066366e-001 -1.5667997e-001  9.1133501e-001  1.3504228e+000  8.6792377e-001  6.1276580e-001  8.9762269e-001  7.2503773e-001  6.6102371e-001  7.8840100e-001  1.3921350e+000  4.4014316e-001  3.1002296e-001  5.8726343e-001  8.6325831e-002 -1.7435378e-002  2.4223600e+000  7.7701968e-001  2.2023189e+000  1.4400473e+000
 -9.8520976e-001 -4.4120309e-001  3.0515235e-001  5.1384514e-001 -3.6494210e-001 -1.6245811e-001 -7.3615335e-002  4.5335769e-001  6.6856477e-002  1.0982406e+000  1.1356687e+000 -1.5830885e-001 -4.5844165e-001 -2.6141890e-001  7.7331503e-001  6.7132614e-001 -1.3292903e-001  1.3612005e+000 -8.6318834e-001  6.2170646e-002  1.8689249e-001  7.7373585e-001  1.5463827e+000  9.7530765e-001  8.8871992e-002  1.3671589e+000 -2.7338116e-001 -9.2286050e-001 -2.3421582e-001  1.3221845e+000  7.2271468e-001  4.0544259e-001 -5.2379155e-001 -9.7968672e-003  5.4509515e-001  8.6473071e-001  1.3545795e+000 -4.9251703e-001 -5.2039457e-001  3.9952669e-001  1.2992456e+000  2.2294190e-001  1.3059322e+000  1.8061273e-001  3.1428540e-001 -5.5746785e-001 -2.0708471e-001 -1.2737375e+000 -5.1966432e-001 -3.6892247e-001  6.3235099e-001  5.8601089e-001  1.1122040e-001 -6.8996557e-002 -2.1660561e-001  3.6425710e-001  8.3955339e-001  2.2736207e-001  1.9094364e-001 -2.0238643e-001  7.9381388e-001 -7.3781886e-002  3.9116175e-001 -1.2269625e-001  2.0757988e-001 -9.0484355e-001
 -1.3026150e+000 -1.2692778e+000 -1.7258002e+000 -3.7885424e-001  1.8602802e-001 -1.1294989e+000 -5.3792569e-001 -3.0670600e-001  2.3974160e-001 -4.4222275e-001 -3.7924771e-001  5.8765445e-002 -2.9629822e-002 -6.6534607e-001  3.2559269e-001 -2.5707630e-002  2.6306922e-001 -3.6453277e-001 -1.4901345e+000  3.5725564e-001  5.9842178e-001  5.8089405e-001 -2.7670800e-001  1.3154918e+000 -2.1634603e-001  1.3583551e+000 -4.7130643e-001 -7.5812440e-001 -9.2110124e-001  2.8547439e-001 -4.3704760e-001 -4.9002527e-001  3.2163155e-001  1.1393185e+000 -2.4880396e-001  1.4110227e-001 -1.5733574e-001 -2.6974730e-001  5.0585324e-002  3.1148839e-001  8.9411166e-001  1.7633607e-001  1.4282453e+000  1.0188291e+000  3.9562624e-001  7.6521832e-001 -1.0629098e-001 -5.9321930e-001 -5.6972613e-001 -1.4749738e-001 -4.5492271e-001  1.0383654e-001 -1.4254031e-001 -6.5938274e-001 -3.4502554e-001  3.2460558e-001 -4.2908589e-001 -2.1614087e-001 -1.3581417e-002 -8.6005015e-003  6.1350425e-001 -4.3717635e-001  9.1004500e-002 -1.0856164e+000 -1.4911421e+000 -9.1425457e-001
 -2.0820579e-001 -8.7921928e-002  6.9422274e-001 -7.4598865e-001 -4.0797924e-001  8.3578488e-001 -5.4181691e-001 -5.9337288e-001 -3.5197810e-002 -3.2102929e-001 -1.7982323e-001 -9.1426316e-001 -5.7267163e-001 -1.5250720e-001  1.8257242e-002 -4.3175833e-001 -1.0501729e+000 -4.3038901e-001 -6.5241535e-001  8.1179457e-001  4.1918773e-001  1.7520549e-001 -1.6757266e-002  3.3222567e-002 -1.3825743e-001 -7.4982866e-002 -1.4646902e-001 -5.5820683e-001  1.7922692e-001 -4.9135595e-001  1.2595347e-001 -1.9741951e-003  1.5454508e+000  1.6903178e+000 -1.7762733e-001 -1.1714086e-001  3.5556510e-001 -3.2451311e-002 -6.8007169e-001 -1.2069438e-001 -2.5556007e-001 -2.7199344e-001 -2.8221183e-001  3.0485390e-001  1.0525407e-001  1.3118422e+000  8.5301892e-001  3.5111933e-001  6.0773331e-002 -2.7660195e-001  2.6508065e-002  6.0584422e-001  2.7994923e-001 -3.8934877e-001 -7.8178546e-001  4.9294210e-001 -7.3317904e-001 -6.5614921e-002  5.0549062e-001 -2.8615099e-001  8.2588050e-001 -9.7026397e-001  4.8597714e-001  2.3528743e-001 -6.5020250e-002 -4.4273086e-001
 -5.5319969e-001 -2.3860156e-001  4.3341650e-001 -6.0416290e-001 -1.1183949e-001  4.7788356e-001  4.0769810e-001 -4.4816898e-001  4.0549104e-001 -4.4295612e-002 -4.3286313e-001 -4.5999595e-001  5.5536804e-002 -3.5218151e-001 -1.9252194e-001  2.8064201e-001 -2.9175845e-001 -5.9450979e-001 -1.2434384e+000 -1.1138418e+000 -1.5889211e+000 -1.1888798e+000  3.9753788e-001 -1.7334883e+000  1.5077397e-001 -1.8319669e-001  8.7052680e-001  1.5662274e+000  1.0130344e+000  1.0373877e-001  6.5656265e-001  5.6300692e-001 -5.4395016e-001 -4.4611723e-001  1.0728884e+000  1.1587307e+000 -1.8497668e-001  1.7157688e+000  2.0363783e+000  9.7759299e-001 -1.7154135e-001  3.3644658e-001 -1.0706389e+000  1.4624305e+000 -1.0112862e-001 -9.8739969e-001 -8.7379098e-001 -5.4832765e-001  1.5591948e-001 -3.8426825e-001 -9.1426935e-002 -2.3380993e-001  1.5758428e-001 -1.4248979e-001  1.1604042e-001  4.9574073e-001  1.2273699e-001  8.1655761e-003 -1.1519212e-002  4.9098926e-001 -6.6270368e-001  3.1085610e-001 -2.8387124e-001  2.9267940e-001  6.3535193e-001  7.2256780e-001
 -8.2234588e-001  1.7287379e-001 -2.9494311e-001  6.2544378e-001 -3.8719604e-001  5.3450239e-001  6.3124530e-001  4.5293872e-001 -3.5927415e-001  2.1767624e-001  6.6782134e-001  4.9523302e-001 -1.1223468e-001  6.1762881e-001 -6.4321291e-002 -4.9545830e-001 -9.5709429e-001  1.4700735e-001 -2.3182372e-001  4.1712450e-001  7.6623340e-001 -5.7495045e-001  7.6121654e-001 -7.3276473e-001 -3.5840150e-001 -1.7275751e-001  3.2109035e-001  6.8272197e-001 -6.7341830e-002 -2.4989842e-001  4.7828215e-001  3.3494768e-002  9.6434026e-001  4.4186016e-001 -2.9420972e-002 -3.6256896e-002 -5.4631110e-004  1.5316745e-001 -1.4939212e-001  3.6718625e-001  1.2385066e-002 -7.2171943e-002 -1.1454959e-001  2.5664352e-001 -8.3985072e-002 -3.3542934e-001 -2.6455452e-001 -5.5090719e-001 -3.5035861e-001 -3.2365980e-001 -3.5555411e-001 -5.1093329e-001  3.4911495e-001 -4.7204231e-001 -6.9006941e-001 -3.8188510e-001 -1.5311797e-001 -2.2967351e-001  3.9619472e-001  2.6049347e-001  6.8916783e-001 -5.4421246e-002  1.8920163e-001 -7.2710163e-001 -6.8016454e-002 -6.1154800e-001
  9.0170501e-001  2.9313771e-001  1.3676343e-001 -9.3533044e-002 -2.9032577e-001  8.5914855e-001  4.4102302e-001  1.7470940e-001  7.6305579e-001  1.6247705e-001 -5.1685685e-002 -3.1473183e-001  8.2622588e-002  2.1154232e-001 -3.1181247e-001 -5.5206814e-001 -2.7367866e-002  3.6320182e-001 -3.6868215e-001 -3.5244055e-001  3.0344187e-001 -8.2450772e-001  7.3601122e-001 -5.2853967e-001 -1.4869421e-001 -1.1450012e+000  6.6938267e-001  1.6071474e+000  1.4723636e+000 -9.5592855e-002 -1.7594204e-001  1.7908756e-001  9.8073971e-001  1.3084583e+000 -1.9303985e-001 -3.6716570e-001  5.6354081e-001  1.1900878e+000  2.1827463e+000  8.0266334e-001 -8.8903328e-001 -1.7581563e-001 -1.6414534e+000  1.0120260e+000 -2.6463129e-001 -2.1440461e-001 -6.0843025e-002  4.2235357e-001  7.0855378e-001 -5.0597424e-001 -1.1295567e-001 -3.1637799e-001  4.6004956e-001 -4.8085708e-001 -5.5210307e-001  2.3144687e-001 -3.0974418e-002 -3.7367106e-001  1.2171373e-001  5.2473927e-001  2.2647084e-001 -3.2703153e-001  3.0078798e-001 -3.2190778e-001  6.1114910e-001 -2.8940745e-001
 -2.7166116e-001 -2.5223898e-001 -5.9141561e-001 -7.5616372e-001 -6.7858371e-002 -1.2287614e-001 -1.2871484e+000 -4.2990987e-001  5.1824844e-001 -3.2190695e-001 -2.3192721e-001 -1.7373709e+000 -5.6659986e-002 -2.3007289e-001  8.7317027e-002 -1.5288896e-001  2.8485892e-001 -1.7156293e-001  4.1997783e-001  8.0596331e-001  1.4516148e+000 -2.0862852e-001  9.5766191e-001  1.5998524e-001 -2.6316855e-002 -5.3602672e-001 -1.2657126e+000 -7.1570281e-001  8.8813962e-002 -4.3380780e-001  1.2640436e-001 -6.1531714e-001  4.7268311e-001  4.8498976e-001 -8.0776357e-001  1.6575845e-001  3.2648695e-001 -3.1099807e-001 -3.2352849e-001 -8.1200761e-001 -5.0210097e-001  5.5894394e-002  4.8809503e-002  7.8904202e-002  2.7538482e-001 -2.8763585e-001  1.8515451e-001  5.4988193e-002 -1.2193077e-002 -7.3732132e-001  2.7550991e-001 -1.0890510e-001  2.6484688e-001 -1.2897639e+000 -1.4383576e+000  1.4502409e-001 -9.9692029e-001  8.8256938e-003 -7.2465078e-001 -1.0047459e+000  3.0827781e-001 -7.6135011e-001 -1.1547151e+000 -9.1629025e-001 -5.6445885e-001 -3.1535686e-001
 -4.8090169e-001 -5.1266985e-001  5.1072060e-001  2.9046951e-001 -5.9082049e-001 -4.3575756e-001 -7.1503619e-001 -4.6401451e-001  9.6781904e-001 -3.2861444e-001 -7.8693096e-001 -5.1794662e-001  1.0093187e-001 -1.7358778e-001 -8.0273332e-001 -6.1737606e-001  1.0167200e+000 -1.0260688e+000 -3.1620482e-001 -2.1386788e-001  7.2700698e-001 -4.0933867e-001 -1.7122952e-002 -1.2571252e+000 -8.4513703e-002 -6.9243447e-001 -8.8265616e-001 -2.7064024e-001 -6.5664042e-001 -3.5432575e-001  1.5983511e-001 -5.2533364e-001 -1.0745277e+000 -4.5946768e-001 -2.2263032e-001  2.6907577e-001 -1.0989529e+000 -4.9802225e-001 -5.9427109e-001 -1.0000965e+000 -3.6189369e-001  1.1932909e-001 -4.0160023e-001  6.2227702e-001 -8.1768855e-001 -3.3100686e-001 -5.7616611e-001 -4.7307165e-001  9.6035260e-002 -3.4506783e-001 -3.3944316e-001 -9.4162515e-001 -4.3621192e-001 -7.8411489e-001 -6.2680102e-001 -9.0411369e-001 -6.6765727e-001 -4.5302373e-001 -7.7998756e-001 -1.1240613e-001 -1.5911740e+000 -8.9630835e-001  6.6717580e-001 -3.2602265e-001 -8.2265030e-001  3.3947783e-001
  1.3070630e+000 -2.7033569e-001 -7.8722662e-001 -8.9706931e-001 -6.6792930e-002 -7.9132308e-002 -2.9880144e-001 -3.4028379e-001 -5.6256005e-001 -9.3884788e-001 -7.5265822e-001  8.6726155e-002 -8.5070253e-002  3.7522210e-001  1.8132926e-001 -1.7325307e-001 -3.3827882e-001  5.4956703e-002  3.3697851e-001  2.1275626e-001 -4.4625405e-001 -2.2151702e-001  8.4231353e-001  7.9058437e-001 -1.7101506e-001 -4.3897369e-001 -9.9929838e-001 -3.2663322e-001  1.8565334e-001  3.3724090e-001 -4.1292026e-001 -7.0585581e-001  1.2607553e-001 -5.7336935e-002 -6.2483370e-001 -5.6813949e-002 -2.5587623e-002  3.3538293e-001 -3.9947563e-001 -1.9823538e-001 -2.3481050e-001  1.2284270e-001  8.3473556e-002  1.0121401e+000  3.3303034e-002 -5.1190128e-001  8.0642480e-001  2.4164270e-001  2.3331301e-001 -3.0109405e-001  2.1681784e-001 -2.4755144e-003 -9.8311172e-002 -9.0354927e-001 -6.6896158e-001 -4.4033750e-001 -7.8160508e-001 -5.4914879e-001  7.7120390e-002 -6.2219703e-002  9.9418393e-001 -3.5730806e-001  3.2952432e-001 -4.9920503e-001 -9.0751736e-001 -9.0996885e-001
  1.0413827e-001 -9.2440271e-001 -9.8163625e-001  5.6349877e-001  3.4916998e-002 -1.7753262e-001 -1.6022134e-001 -1.0803618e+000  1.5614362e-001 -1.4099684e+000 -9.4095628e-001 -3.7625397e-002  2.1194491e-001  1.7455157e-001 -2.5566833e-001 -3.4453250e-001  2.6681745e-001 -5.1652981e-001  4.6226068e-001 -6.0464709e-002 -1.4365409e+000 -7.6484419e-001 -8.1970446e-001 -2.1879406e-001  5.3932617e-001 -1.8294257e-001  1.4837022e-001  3.4806467e-001  1.3583010e-001 -9.8799201e-001 -1.0492846e+000 -1.2096432e+000 -1.3770447e+000 -1.3496148e+000 -3.8411724e-001 -3.6124995e-001 -6.2651131e-001  5.1718658e-001  6.2755948e-001  2.0029193e-002  4.9620296e-001  1.2100511e+000  4.8262976e-001  1.1216350e+000  4.5760640e-001 -5.8938250e-002  1.0977972e+000  9.0052938e-001  1.0160701e+000  1.1373187e+000  4.7091733e-003  1.1511162e-002 -4.9113653e-001  3.1895776e-002 -1.2776880e-002 -6.5252451e-001  1.6225931e-001 -3.8199652e-001 -8.0646207e-001  3.8980826e-001 -1.9719979e-002  3.2785316e-001  1.3316696e+000  1.1283256e+000 -2.0449644e-001  9.2409442e-002
 -2.9890444e-001 -6.2951888e-001  2.8253912e-002  7.8969286e-001 -2.7134820e-001 -1.5801845e-001 -7.4254223e-001 -8.8023758e-001 -3.4157829e-001 -6.2746831e-001 -1.1489108e+000  6.5578649e-001  4.0363479e-001  2.1877290e-001 -7.8958323e-001 -5.9420713e-001 -5.3892725e-001 -5.4965202e-001 -3.6808803e-001 -3.6660653e-001 -6.2304416e-001 -9.8832055e-001 -9.8290274e-002 -6.4423812e-001 -1.8707434e-001 -3.4713930e-001 -4.9187985e-001 -2.2448101e-001 -1.7440603e-002 -9.7895403e-001 -4.3188690e-001 -9.7354210e-001 -8.6507337e-001 -4.9547567e-001 -5.3356976e-001  7.5079196e-003 -7.8853235e-001  2.6702324e-001 -3.6943318e-001 -1.5726409e+000  2.9866605e-001  4.8539224e-001  5.9200423e-001  6.1196873e-001 -2.1580963e-001 -1.3295889e-001  1.8156258e-001  1.9528805e-001  8.2520803e-001 -5.3903301e-004 -7.6389460e-002 -1.7264948e-001 -4.1460662e-001  7.2377810e-002  2.4066698e-001 -1.2127645e-001 -9.3667406e-001 -5.0181453e-001 -8.8272324e-001 -8.1563820e-001 -1.8244968e+000 -2.6366560e-001  1.1224571e+000  6.8939303e-001 -9.6793780e-001 -6.8779168e-001
 -3.0302666e-001 -1.5848337e-001 -8.2636360e-001  1.0692254e+000 -1.4352065e-001  3.0543415e-001 -2.7738702e-001 -3.3105085e-003  7.4243658e-001  4.5407084e-002  2.6655627e-001  3.2065864e-001  8.6379639e-001  1.1677973e-002 -2.3380176e-001  1.2885855e-001 -1.4777546e-001  1.4680134e-001  5.1922538e-002 -1.4823354e-001 -2.9324368e-001 -6.8864378e-001  2.8074826e-001  2.5592429e-001  1.0629886e-001 -9.5420653e-002 -1.1756609e+000 -4.0271967e-001  3.2339971e-001 -1.6559036e-001 -6.9098497e-001  1.4622402e-001 -7.3570504e-001 -5.6441513e-001 -6.0332241e-002 -4.3515961e-002 -1.3430098e-001 -4.4672968e-001 -6.4169706e-001 -1.3004597e+000 -7.7259610e-002  2.0984462e-001  4.7966996e-001  3.0104854e-002 -5.2762252e-002 -2.3469344e-001 -4.2386813e-001 -1.2513165e-001 -3.5634077e-001 -1.6894432e-001 -4.8245361e-002 -1.5570782e-002 -1.6444830e-001  1.1161271e-001  3.4487641e-001  3.3621987e-001  1.2109208e-001 -3.4567069e-001 -4.3301470e-001 -6.4651246e-001  1.7186056e-001 -7.7927359e-001  6.8428212e-001  9.9982214e-002 -1.0585159e+000 -2.0044563e-001
 -8.5272157e-002  3.5260844e-001  6.6403173e-002  1.2909927e+000  4.8075157e-001 -1.6902684e-001 -8.4158268e-002 -3.6263084e-002 -4.5804919e-001 -6.5600124e-001 -7.7605699e-001  5.2824113e-001  4.0879468e-001 -2.3610073e-001 -7.3110075e-001 -8.6069945e-002 -2.0595101e-001  7.8926766e-001  2.4937813e-002  1.7978070e-001 -2.7403046e-001 -7.8322734e-001  4.2432595e-001 -5.2223865e-001  5.2755673e-001 -1.0399267e-001  9.8904870e-001  6.7844025e-001  1.3695659e+000  1.0007305e-003  3.3654333e-002 -4.2042624e-001  2.6522527e-001  3.6867139e-001 -6.8134215e-001 -3.4238973e-001  1.4172446e-001  1.4909783e+000  1.3683844e+000 -1.3507215e-001  8.8768076e-002  2.6981407e-002 -1.6935123e-001  7.8873643e-001  4.6746495e-002 -3.1016064e-001  1.4726139e-001 -4.9412843e-001  4.9047044e-001 -4.4044024e-001 -6.7178217e-001 -4.6941174e-001 -3.2864112e-001 -7.4025746e-001  3.6050901e-001 -1.5123172e-001 -4.7914621e-001 -6.2025538e-002 -5.4392115e-001 -8.0150708e-001  1.4199111e-001 -1.7768578e-001 -2.3055273e-002 -7.2234528e-001 -6.2724331e-001 -8.9689542e-001
  1.3518515e-001  4.4251379e-002  3.8982896e-001  8.7936467e-001  2.2374173e-001 -7.1460719e-001  5.3112878e-001 -8.1588252e-001 -6.6373158e-001  5.3578727e-001 -6.5237280e-001 -9.6591389e-002  2.9821519e-001 -6.4489579e-002 -3.9461945e-001 -4.0236979e-001 -1.2642653e+000 -1.0864466e+000 -7.6783481e-001 -5.1091014e-001  2.0214646e-001 -5.2169440e-003 -2.2003523e-001 -3.9159690e-001 -5.3399365e-001  4.8296081e-001 -1.0509563e-001 -3.5342213e-001 -4.5297440e-001 -7.8104298e-001  7.0660990e-001 -3.2218648e-001  9.0413724e-002 -2.3325219e-001 -2.8037746e-001 -3.5611483e-001 -5.7526643e-001 -4.5864101e-001 -8.3310970e-001 -1.7029350e-001 -1.8822573e-001 -7.2498866e-001 -9.6053139e-001  1.1414751e-002  4.1471460e-001 -2.1838611e-002 -3.6652727e-001  3.6631544e-001  4.9540100e-001 -8.6488948e-002 -4.5963163e-001 -4.4084887e-001  8.0370239e-002 -1.4369780e-001 -1.5015488e-001 -2.7028404e-001 -8.9004102e-002 -3.4461213e-001 -7.5208473e-001 -2.2719220e-002  7.2978989e-001 -8.8295020e-002 -1.6879478e+000  3.5607710e-001  1.9417994e-001 -8.4149472e-001
  2.2878956e+000  6.5005968e-001 -1.0360352e+000  4.0091634e-001 -3.0433761e-001  1.1063145e+000  1.1311456e+000 -5.4407731e-001 -8.0332380e-001  2.3057020e-001  9.6515223e-001  2.0461754e-001  7.1993790e-001  1.0807219e+000  1.3385932e-001  4.3930331e-001 -4.5213549e-001  8.3961075e-001  3.7941292e-002  6.7882228e-001  8.2132717e-001  5.8128697e-001 -1.2235159e+000  1.1693973e+000  2.9223115e-001  1.0886643e+000  5.9873154e-001  5.9148428e-001  6.8297861e-001  6.0109373e-001  2.2146474e-001  8.2129398e-001  1.9028424e-001  7.2732633e-001  6.1028003e-001  1.3463611e-001  4.7852952e-001  1.4042082e-001  1.3436260e+000  8.6908043e-001  1.2819603e+000  2.7845621e-001 -5.0068940e-002  4.7653506e-001  1.0851209e+000  2.1112228e+000  8.2399712e-001  5.1131268e-001  2.6331942e-001  2.7459732e-001  2.2943951e-001  6.2127254e-001  5.7909110e-001  8.2039146e-001  9.6600459e-001  7.9518358e-001  4.6136230e-001 -2.9608760e-001 -4.0158599e-001  1.1728437e-001  1.0130119e+000 -2.9177150e-001  7.0059302e-001 -9.4940360e-003  9.9421365e-001  1.0373547e+000
 -4.5822945e-001  4.0845471e-001  5.9178041e-001 -4.6286670e-001  3.7703260e-001 -6.2080262e-001  2.2500727e-001  7.5295623e-002 -1.4126291e-001  2.2715261e-001 -1.7769080e-003  1.2148794e-002  2.9700924e-001 -2.3806248e-001 -3.3661212e-003  3.9904200e-001  3.7585009e-001 -3.5747512e-001  4.9647831e-001 -2.3273832e-001  3.9815966e-001  1.0081405e-001 -5.5832760e-002  1.2672822e-001  3.7211758e-002  1.1427334e-001  3.8531054e-001 -9.8490458e-001 -1.0117365e+000 -2.1405757e-001 -7.2235598e-001 -2.8268296e-001 -1.1198972e+000 -6.6735240e-001 -1.3663747e-001 -3.1044385e-001 -3.4170195e-001 -3.2758070e-001 -1.8282151e+000  2.9663086e-001  1.0320018e-002  5.4960484e-002  8.8590465e-002  1.6759426e-001  5.0360997e-001  5.3149840e-001 -7.9545218e-002  6.2015024e-001 -4.3010676e-001 -4.2035930e-001  1.5253129e-001  2.7513874e-001 -2.8567597e-001  3.4636762e-001 -5.4025697e-001 -1.9252788e-001  3.9577477e-001  2.0442586e-002 -1.7841736e-001 -1.6751755e-001  1.0610909e-001  4.1736763e-001  1.7760705e-001 -7.7018753e-001  9.1648860e-001  3.7136761e-001
  5.5288888e-001  3.1044015e-001 -3.8296876e-001 -2.0332289e+000 -1.1491738e-001 -1.2869553e+000 -3.4286577e-001 -3.3020863e-001 -2.4075206e-001 -4.2232044e-001 -1.8448503e-001 -3.2635261e-001 -4.1213951e-001 -6.3003505e-001  1.2279529e-001  1.5363706e-001  3.0983745e-001 -6.7565742e-002 -7.6186722e-001  6.3617301e-002  7.5349042e-001  1.5043719e-001 -2.3257237e-001 -2.3216348e-002  2.4618891e-001 -3.4182400e-001 -1.0280247e+000 -9.4124153e-001 -3.4052197e-001  2.9268677e-001 -9.3677964e-001 -5.5077387e-001  3.4560292e-001  5.4977871e-001 -6.3685002e-001 -8.4044094e-001  1.9482928e-001 -8.0228300e-001 -1.5491077e+000 -5.1618053e-001  7.0372278e-002  1.4797889e-001  4.9484675e-001 -4.0169856e-001 -3.1061006e-001 -1.8407898e-001 -1.2996872e-001 -5.7694582e-001 -3.3899188e-001  5.9096988e-001  4.1946623e-001  3.6814876e-001 -1.4913955e-001 -7.2937647e-002 -2.0228977e-001  1.6361287e-001 -1.0084761e-001  2.0035820e-001 -6.8134106e-001 -5.6956307e-001  3.8543025e-001 -1.4147626e-001 -1.8625026e+000  8.9879397e-001 -6.2437826e-001 -4.5552240e-001
  1.3046391e-001 -5.1350597e-001  1.4373675e+000  1.1322024e+000 -1.1438566e-001 -1.5073452e+000  7.1343336e-001  2.0950144e-001 -5.1533574e-001 -4.5334197e-002 -3.6850820e-001 -6.5531843e-001 -3.2332235e-001 -4.7166492e-001 -1.2532392e+000 -4.9718127e-001 -3.2941839e-001 -3.5748427e-001  1.1447607e-001 -4.5289417e-001 -4.8885257e-001 -3.3137072e-002 -3.6666045e-001  4.1956175e-001 -3.6973487e-001  6.8095664e-001  1.6675873e-002 -2.4506451e-001  1.1840501e+000 -8.1025942e-001 -9.9343303e-002  2.2958951e-001 -1.2226967e-001  2.7154729e-001 -2.7461882e-001 -5.6449329e-001 -7.1117028e-001  8.3246303e-001  2.3301087e-001  2.9607776e-001  6.0622253e-001 -7.7028550e-001  3.8450705e-001 -1.4877492e+000 -2.5944148e-001 -5.7208628e-001 -2.5851485e-001  9.9826685e-002 -8.6923425e-001 -4.8754402e-001 -4.3274245e-003 -7.6946833e-001 -6.4035764e-001  1.5813622e-001  4.0432822e-001  3.4576054e-002  4.2805159e-001 -1.6039617e-001  2.8933183e-001  7.4423556e-001 -1.5550629e+000  8.5248530e-001  8.1529310e-001 -3.6345342e-001 -2.2700661e-001 -4.5100896e-002
  1.0452311e-001  5.4117441e-001 -3.2898584e-001  6.1654465e-001  6.1163730e-002 -2.0484431e-001 -4.2686653e-001 -2.6747463e-001  2.2396664e-002  3.4384140e-001  8.5702780e-001 -1.2021310e+000  1.9336987e-001 -1.4660832e-001  5.5099993e-001 -1.4696446e-001 -4.8369692e-001 -3.4747553e-002  2.7291561e-001  3.5936636e-001  8.7093598e-003  6.9583450e-001  3.6629855e-001  8.2298943e-001 -9.6926152e-002  1.5006034e+000 -7.0179012e-001 -1.7598018e+000 -1.2357673e+000  4.6081840e-001 -1.7301781e-002 -1.0172209e-001 -5.3150294e-002 -3.2889952e-001 -2.2421748e-001 -5.3779524e-001  8.1097231e-001 -7.2978585e-001 -1.5633941e+000 -9.6925385e-001  7.4996157e-001  9.7938680e-002  8.4670997e-001  6.5313719e-001  1.3327053e-001  3.1028314e-001  3.9678858e-001 -4.1304707e-002  5.2341742e-001 -1.5852897e-001  2.3437212e-001  5.3361181e-001  1.7953952e-002  3.0957983e-001  5.3184393e-001  5.2119116e-001  1.4162920e-001 -2.1574733e-001 -4.4511953e-001  1.3168692e-001 -2.8450306e-002 -3.6183306e-001 -4.1401083e-001  1.3257991e+000 -6.6070596e-002 -1.0298593e+000
  1.7113439e-001  4.4447579e-001  2.5869025e-001  6.8546196e-001  4.9747595e-002 -4.4964884e-001  1.3828337e-001  6.0791170e-001 -1.8030558e-001 -9.4048461e-002  1.6379404e-001  2.9964104e-001  5.7906880e-002  3.3455310e-002 -1.5754878e-001  2.5521479e-001  2.9421876e-001  5.1832374e-001  4.0173218e-001 -2.6568483e-003  8.5728915e-001  1.2163676e+000  1.9642463e-001  5.8082038e-001 -9.6792140e-002  1.0898047e+000  7.3892016e-001  9.9776871e-001  9.8991504e-001 -2.5141411e-001  1.9066533e-001  3.5668206e-002 -7.4352987e-001 -5.5452238e-001 -2.7891795e-001 -2.3037135e-001 -4.0113897e-001  4.5690467e-002  8.2573741e-001  7.8516176e-001  2.7806676e-001 -1.1277020e-001  1.1782107e-001 -4.6483423e-001  1.0766562e-001  5.9054455e-001  7.5929901e-001  3.9123269e-001  3.0931717e-001  5.0216261e-001 -1.0439425e-001 -5.1935742e-001 -1.4809455e-001  2.1341123e-001  1.1851111e+000 -4.7785026e-001  8.5314782e-001 -1.0983670e-001  2.7210924e-001  4.2116910e-001  1.6810620e-001  1.0324692e-001 -2.3274323e-002 -1.5726956e-002  5.5117368e-001 -4.7538403e-003
 -2.1823632e-001  2.8100176e-001  6.8207463e-001  1.3680443e+000  1.4764659e-001 -5.4043196e-001 -2.3477861e-003  2.6646204e-001 -2.4801491e-002 -1.0912401e-002  1.8956985e-001  1.0371124e-001 -2.6828633e-001  4.0222598e-001 -5.0851765e-001 -2.1272846e-001 -5.4564611e-001 -4.4329946e-001  2.4317022e-001 -2.5358038e-001 -6.2885585e-001  3.9661745e-001  2.4870089e-001 -5.9137359e-001  4.0471967e-002  5.0960746e-001  9.3230702e-001  1.7400486e-001  1.8815684e-001  3.3725121e-001  5.3980865e-002  7.2006651e-001  8.8486185e-002  4.5988679e-001  7.0956067e-001  5.8108922e-001  5.6497222e-001  9.4293687e-001  7.8892491e-001  3.1781776e-001  4.6026198e-001  5.0227902e-001  9.4219528e-001  5.3212778e-001  8.3035320e-001  8.6637292e-001  8.8867584e-001  1.3954444e+000  4.6110024e-001  6.0265983e-001  1.8697545e-001  6.3971482e-001  2.8746879e-001  8.7530810e-001  1.0391268e+000  4.8648047e-001  1.1668025e+000  1.0211642e-001  4.3311423e-001  5.0167012e-001  1.8102542e-001  4.9341340e-002  1.4428601e+000  2.7875931e-001  1.0276447e+000  1.2472625e+000
 -3.0101140e-001  1.4237124e-001  2.8879196e-001  1.1811760e+000 -1.7098791e-001  6.1181533e-001  2.2850460e-001 -6.6372620e-002 -7.7417764e-001 -4.0001466e-001 -7.4179491e-001  3.2912269e-001 -3.5825443e-001 -1.9825104e-001 -1.1992737e-001  2.0612387e-001  9.6713992e-002  2.1258180e-001  2.4364997e-001 -4.6157709e-002 -5.6333087e-001  3.4761722e-001  7.8276720e-003 -6.6529209e-001  7.2665217e-002  3.5851879e-001 -1.1628492e-001 -1.9996814e-002 -2.8007297e-001  1.0231560e-002 -7.9452179e-001 -6.7289869e-001 -1.7461988e-001 -1.0043610e+000 -4.4861716e-001 -5.9572288e-002 -7.9737008e-001 -9.5003463e-003 -2.9205510e-001 -1.2580358e-001  1.0157832e+000 -8.4707081e-002  6.9438364e-001 -9.1254410e-001 -6.2613063e-002  5.7026649e-001 -3.6496004e-001  5.9158209e-001  1.1959037e-001  3.2719779e-001 -6.0336702e-002 -2.7342757e-002  1.1266861e-002  4.3231895e-001  4.4590182e-001 -6.2729000e-001  8.7793110e-001 -1.5107802e-002 -1.1460243e-001  4.5947790e-001 -7.6339578e-001  1.0150476e+000 -4.6021939e-001  1.6573744e+000  1.4625170e-001  5.0153436e-001
  3.4448991e-001 -1.0110800e-001  2.7580659e-001 -1.9991844e-001 -5.8209441e-001 -1.3972917e+000 -7.1697812e-001 -4.4983425e-001  1.9088462e-001 -3.0405069e-001 -3.4172210e-001 -7.4640931e-001 -2.4513773e-001 -5.1703569e-001 -1.3760013e-001 -1.7851547e-001 -5.1843249e-001 -8.4099227e-001 -6.1586766e-001 -3.1111061e-001  2.1122163e-001 -8.9467084e-002 -7.1355307e-001  8.7719676e-002  1.5449377e-001  5.5847854e-001 -8.1149773e-001 -7.8108307e-002  9.2316987e-002 -3.1935369e-001  3.5206656e-002 -6.5607791e-001 -5.9323728e-001 -1.0487564e+000  1.9194189e-001  4.7559003e-001 -1.0765671e+000  3.3170987e-001  1.5233258e-001 -7.7507772e-001  8.0600760e-001  2.9139880e-001  4.9469485e-001 -5.1501092e-001 -4.3260135e-001  6.6825624e-001 -9.2557839e-001 -1.1951299e+000 -1.0413441e+000 -3.2944210e-001  2.7935952e-001 -7.5082604e-002 -2.7190825e-001  1.9108581e-001 -9.5218430e-002 -1.9887084e-002  1.3882081e-001 -3.8791323e-001 -8.8128302e-001 -1.4625719e-001 -3.1268237e-001 -8.8686334e-001 -2.2502195e-001 -1.0987486e+000 -6.8320437e-001 -7.2417314e-001
 -1.7003498e-001  2.8005781e-001  4.6257541e-001  9.4281070e-001  5.7928213e-001  1.9094778e-001  4.6748870e-001  6.2937902e-001  1.4244334e-001  8.3716364e-001  2.2190046e-001 -4.3641241e-001  4.4439572e-001  3.2748211e-001  4.2837635e-001 -5.4447741e-002  1.3192902e-001  6.8538115e-001 -1.6038707e-001 -1.3348430e-001  3.8045536e-001 -5.3417312e-002 -7.8846140e-001  6.9154585e-001 -4.4350014e-003  3.6568238e-001  9.3329611e-002  4.7119422e-001 -2.8805310e-001  2.3143527e-001  4.1340098e-001  4.3842933e-001 -6.2979799e-001  5.1019442e-002  7.2918071e-001  1.0322076e+000  8.5883023e-001 -4.5195927e-001  8.3818231e-001  2.9078493e-001  3.1172428e-001 -1.3341477e-001 -1.6223150e-001 -4.2608950e-001 -3.8894673e-002  6.6454472e-001  3.7868099e-001 -4.3237299e-001 -2.8896705e-001 -3.2354277e-001 -2.5520817e-001  6.4229632e-002 -8.2057090e-001 -2.5047445e-001 -3.8588610e-001  1.8976210e-001  3.6241048e-001 -9.8660171e-001  2.0908297e-001  8.4077616e-002 -6.7409929e-001 -1.0582649e-001  8.1636335e-001 -2.1416891e-001 -6.3463033e-001 -1.3678347e+000
 -3.1693178e-001 -1.8703132e-001  8.9551934e-001  2.9341081e-001  3.9879832e-001  2.9705519e-002 -1.0209708e-001  2.8391123e-001  6.2677341e-001  1.8756006e-001  2.4262114e-001  4.0113335e-001 -2.5373427e-001 -3.9610988e-001  4.4650638e-001  2.5745163e-001 -1.7802346e-001  8.5165749e-001  2.9351734e-001  1.0992480e+000  1.4438652e+000  4.7922968e-001  8.7973943e-001  5.7034382e-001  1.0677443e-001  5.1890618e-001 -1.3966276e-001  4.3003994e-001  7.0241598e-002  4.8974453e-001  1.3893013e-001 -3.3166747e-002  1.0303328e+000  1.0283493e+000  2.3789873e-001  1.0023055e-001  8.5053742e-001  8.3515989e-002 -2.7515635e-001  3.3702020e-001 -2.2160250e-001 -1.1511848e-001  4.0476046e-001  7.3179450e-002  1.7733068e-002 -1.1782520e-001  1.8014307e-001  1.6844962e-002 -4.1839865e-001 -7.3825671e-001  4.7623425e-002 -3.1990761e-002 -4.2582314e-001 -9.9489340e-001 -1.5656314e+000 -9.7388606e-002 -1.9678577e-001 -7.1344910e-001 -1.5185693e-001  4.3570392e-001 -2.3794775e-001 -1.5036002e-001  1.2828118e+000 -2.9801071e-001  2.8136923e-001  1.2363161e+000
 -6.7787822e-003  1.5170229e+000  2.0762063e-001  1.6806983e+000  2.8071618e-001  1.2981726e-001  1.0479961e-001 -5.2056693e-002  1.8773719e-001  3.6343188e-001 -1.4064466e-001  1.0279197e-001 -4.5337262e-002  2.1076270e-002  4.6249383e-002 -1.1046477e-001  4.2602484e-001  9.0573969e-001  1.1510543e+000  1.4309179e+000  1.8525476e+000  1.1062771e+000  1.5640493e+000  1.1784686e+000  2.1592627e-001  3.7046978e-001 -5.1085551e-001 -5.7253128e-002  1.0803023e-002 -6.7456939e-001 -1.1084504e-001 -2.4595878e-001  1.1122749e+000  5.5219886e-001 -6.9630739e-002 -3.5389327e-003 -1.6210763e-001  4.8572069e-001 -3.0363382e-001  4.4512363e-001  5.3088608e-002  1.3222200e-001  9.2849017e-001  3.1272006e-001  2.8257755e-001  1.3880671e+000  8.8200043e-001  2.2310182e-001  2.4019090e-001 -3.1698016e-002 -3.3326625e-001 -8.7954923e-002 -5.3745917e-001 -8.9443069e-001 -1.4809323e+000 -4.7148428e-001 -3.1989487e-001 -3.0158804e-001 -3.5629432e-001 -1.9584900e-002  5.4519456e-001 -4.6695783e-001  9.3614577e-001  2.4680159e-001 -1.2488363e-001 -2.2759544e-001
 -7.9780838e-001  2.0725094e-001  3.0789105e-001  8.5504186e-001  5.4549197e-001  5.3657766e-001  6.1397824e-003 -6.1438558e-002 -1.8234582e-002 -1.7762893e-001 -2.1414982e-001  3.2696902e-001 -6.2131365e-002  2.3643064e-001  1.5947886e-001 -3.5197325e-002 -4.5484142e-001  2.0294275e-001  1.5017136e-001  5.7556728e-001  2.0164687e-001  2.5365978e-001  7.9405972e-001 -1.1936928e-001 -1.6787669e-002 -2.6292773e-001  2.5911559e-001 -1.4674675e-001  8.1793440e-002 -3.0814836e-001  5.1372041e-001  4.1947016e-001  2.3289033e-001  5.4975358e-001  1.8573320e-001  9.2647844e-001  3.3035241e-001  5.1468435e-001  3.3233751e-001  3.1638223e-001  1.1960379e-001 -2.8908620e-002  7.2662093e-001 -4.7594930e-001 -4.7683553e-001  1.5513574e-001  5.0114006e-001 -2.1722081e-001 -4.6273139e-001  1.7723463e-002 -6.1303144e-001 -2.6201466e-001  9.1437506e-002 -2.6087534e-001 -2.4616637e-001 -3.2874631e-001 -3.0188279e-002  3.5862555e-001  5.6614299e-003 -1.7663299e-001  9.9359285e-001 -2.0816725e-001 -4.3999491e-001  7.0958293e-002 -2.1622467e-001 -2.5805901e-001
 -1.3813228e+000 -7.1139068e-001 -7.8541163e-001  5.7415681e-001  1.8340655e-002 -5.0788759e-001 -1.5646728e-001 -3.8165851e-001  2.0792519e-001  1.8773343e-001 -5.6585791e-001 -3.6256205e-001 -4.1417873e-002 -2.7866065e-001  1.6446496e-001 -5.6604336e-002  1.2346606e-001 -2.7504004e-001 -3.0286790e-001  2.8775174e-002  1.0707103e+000  5.0436103e-001 -6.1413450e-001 -1.0743291e-001 -2.1806939e-001 -3.4728108e-001 -1.8345962e-001 -4.9442825e-001 -8.4654500e-001 -3.6126100e-001  4.6130592e-001 -4.5927680e-002 -5.2558370e-001 -6.2579417e-001 -2.1140290e-001  6.9502911e-002 -7.9407460e-001 -9.8725763e-001 -3.7886546e-001 -6.1800448e-001  2.8925502e-001 -5.2765088e-001 -1.9361133e-001 -8.7835419e-001 -1.1690940e-001  3.2769477e-001 -7.6082875e-001 -7.1300895e-001 -8.2718286e-001 -1.0097139e+000 -3.7896141e-001 -5.0889266e-001  1.2968077e-002 -3.1865527e-001 -9.2021551e-001 -7.9697659e-001 -3.6161659e-001 -3.9962069e-001 -9.4841764e-001 -7.2342476e-001  2.9144884e-001 -4.4221932e-001  2.1361286e-001 -1.0017807e+000 -1.2722475e+000  1.7565164e-001
  1.5190444e-001 -2.2044459e-001  1.6336154e+000  2.2241695e-001 -3.0089925e-001  1.1780562e+000  3.1659060e-001 -2.1516188e-001  2.5450294e-001  3.4520170e-001  6.6690162e-001  2.7647423e-001  1.8603459e-001  1.2478252e-001  2.9425008e-001  3.2893364e-001 -3.4603549e-001 -2.4572326e-001  3.1463008e-001  3.1276654e-001 -3.6303891e-001  5.0742916e-001  9.1958133e-001 -7.5196106e-001  5.2000039e-001  1.0437692e-001  2.9494914e-001 -3.4918864e-001  6.4074728e-001  3.9855662e-001  7.4334396e-001  3.1272757e-001  1.3519976e+000  1.1896156e-001  3.2523783e-001  4.7220157e-001 -3.0301833e-001  4.1243195e-001 -4.5511291e-001  1.1476999e-001  1.9285135e-001  2.9523045e-001 -1.3227972e-001  3.2580176e-001 -3.7436768e-001 -5.3531934e-001 -4.8196222e-001 -3.1512984e-001 -1.6069689e-002  5.5617797e-001 -1.5156718e-001 -4.4824090e-001  3.9476807e-001 -4.5646691e-001 -6.4355383e-001  1.3127128e-001 -1.8717818e-001 -1.0998279e-002  2.0183401e-001 -9.3738048e-002  1.1135144e+000 -5.4312240e-001 -2.3377364e-001  1.6215656e-001 -3.4734447e-001 -6.6571647e-001
 -9.1318296e-001 -3.3265297e-001  1.9415091e-002 -8.1743402e-002  3.9234782e-001  4.5567383e-001  3.4216463e-001 -3.8018699e-001  3.1310256e-001 -1.6286198e-001 -2.2508136e-001  8.8503154e-001  1.4941318e-001  2.0476392e-001  3.2893690e-001  2.1014282e-001  9.1679726e-001  2.5913018e-001  2.5505112e-002  2.1901530e-001 -3.4333306e-001  7.8746699e-002 -1.0702533e-001 -3.9332979e-001  2.8357297e-001  9.9419089e-002 -1.0886645e+000 -5.1582084e-001 -6.2901782e-001  4.1680126e-001  3.4846396e-001 -6.2085977e-001 -2.3986453e-001  2.8881670e-001 -2.8695563e-001  2.1168367e-001 -3.7563107e-001 -1.4416589e-001 -6.5086990e-001 -8.4296977e-001  5.6728365e-001  6.1710268e-001  4.5188269e-001  6.9097032e-001  1.3862160e-001 -9.1000318e-001  2.9891899e-001  7.9303412e-001  9.0435191e-001  2.4825525e-001  2.4632934e-001  6.4071116e-002  4.3524823e-001 -2.3098055e-001 -4.0838815e-001 -3.5665608e-001 -2.4728671e-001 -1.7944748e-001  4.0079459e-001 -2.0130156e-001 -1.6035103e-001 -1.7092996e-001  7.6488436e-001  1.3291840e+000 -5.6163239e-002 -1.3095707e-001
  1.6187417e-001 -4.4242599e-001  1.5884928e-001 -4.1419375e-001 -3.4391227e-001  1.3067083e-001  1.9836117e-001 -1.3918876e-001 -2.5672195e-001 -5.1166914e-001 -4.4527200e-001  6.5095784e-002 -2.0115145e-001  1.4324879e-001 -1.2515634e-001 -3.3435851e-002 -2.8610455e-001 -3.2826550e-001 -4.4587905e-001 -7.6329001e-001 -1.0334199e+000 -7.8962520e-001  7.9564321e-001 -1.0466104e+000 -6.0425073e-001 -3.8194885e-002  1.0726235e-001 -6.7968571e-001 -8.9100982e-002 -7.1270878e-001 -2.5026430e-001 -6.5928826e-001 -9.8332712e-002 -3.3043112e-001 -5.7173538e-001 -4.9139303e-001 -9.2812567e-001  2.5253784e-001 -4.0704070e-001 -4.0718855e-001 -1.4528027e-003  2.5948061e-001 -1.3495620e+000  4.4597563e-002  1.1214129e-001 -9.6508677e-001 -1.4633160e-001  1.1493530e+000  6.6175635e-001 -1.6755014e-002  2.2635641e-001 -2.3045605e-001  5.6326667e-001 -4.1391334e-001  6.4310298e-001 -4.1499029e-001 -5.9605578e-001  5.6738928e-001  4.0409252e-001  1.6975783e-001 -1.3845203e+000  7.6378929e-001 -3.1465594e-001 -4.0555312e-001 -4.7333050e-001  1.1730056e-003
  8.8978036e-001 -5.0596046e-001 -4.2342463e-001  3.2288434e-001 -2.5288853e-001 -6.3240709e-001  2.0319414e-001  1.8566127e-001 -9.5022135e-002  2.6303022e-002 -3.8734977e-001 -3.5764017e-001 -3.6826188e-001 -5.8347825e-002 -6.1623031e-001 -1.7603834e-001  2.2557750e-001  5.2363159e-003 -4.1080110e-001 -7.7602907e-001 -6.8159068e-001  1.9954715e-002 -2.5452136e-001 -4.6975694e-001 -2.3951567e-001 -5.0008680e-001  1.6296598e-001 -8.2336134e-002 -1.4329149e-001 -7.2403239e-001  1.0392504e-001 -4.6762967e-001 -1.0384320e+000 -1.0967392e+000 -5.8364358e-001 -4.0019199e-002 -6.3568326e-001  2.9831724e-001 -3.6060582e-001  2.4350312e-001 -4.2848179e-001 -2.1752071e-001 -6.8382778e-001 -2.4071622e-001  7.2277489e-002 -8.5060540e-001  1.0137848e-001  1.2934429e-001  1.4413082e+000 -1.1090206e-001 -5.2209197e-002 -4.0660903e-001  3.7420841e-001  4.9895751e-002  1.2609856e+000 -2.1732445e-002 -4.7933215e-001  1.5241554e-002 -5.7189951e-002  3.4214929e-001  1.0303832e-001  4.5821004e-001  6.6529313e-001  7.2723886e-001  3.2990979e-001  6.6233986e-001
  3.1963086e-001 -6.1871314e-001  2.0927734e+000 -6.8415622e-001 -1.0604471e-001  4.0658398e-001  1.0870480e-001  5.2010392e-001  4.3178903e-001  9.4169134e-001  8.8569742e-001 -1.5535338e-001  3.9535319e-001  4.9878502e-002  6.4238208e-001  2.8338519e-001  1.8669024e-001  4.5134515e-002  4.7449845e-002 -1.7970807e-001  5.3658058e-001  3.5870425e-001  4.9027352e-001 -4.4397472e-002  3.6992224e-002 -1.3453608e-001  1.9801900e-001 -5.8937949e-002 -2.0017766e-001  3.8074327e-001  6.0243684e-001  3.0067086e-001  2.4584377e-001  2.8888374e-001  8.0574560e-002  4.2245457e-001  6.7049895e-001 -9.2326151e-001 -3.1767637e-001 -4.7129165e-001 -2.3580051e-001 -2.7463700e-003 -1.9517746e-001  4.4037708e-002 -4.0899452e-001 -2.9232923e-001 -5.4821973e-001 -9.2221644e-001 -3.5796073e-001 -3.7167207e-001  2.0865529e-001  5.4603295e-001  1.8294898e-001  1.0750795e-001 -1.5086423e+000  8.4716876e-001  4.2722593e-002  2.6122289e-001 -6.4814762e-002  2.8326460e-001 -5.5833566e-001 -2.0106717e-001 -2.8748835e-001  9.9239961e-001  2.7070248e-001  5.2629422e-001
 -1.1124494e-001 -5.4657458e-001  5.6270117e-001  5.0151223e-001  4.7100777e-001 -2.2787991e-001  3.2225460e-001  4.5415813e-001  2.7725816e-001  4.1024764e-001  8.2450052e-001 -5.3509665e-001  3.3039002e-001  3.9962960e-001  4.9470393e-001  5.6253168e-001  1.7230291e-002 -6.6417256e-001  5.2508592e-002  3.5353186e-001  3.6641756e-001  6.3620899e-001  5.3749284e-001  7.1563054e-001 -1.3966095e-001  9.4483955e-002  2.8697763e-001 -3.6556476e-001 -4.5188338e-001  2.8961759e-001  5.1032291e-001  1.4412436e-001 -3.6703941e-002  5.1662322e-001  4.2443447e-001  1.8173551e-001  1.6826646e-001 -2.4931896e-001 -8.6516547e-001  5.3905391e-001  5.1646538e-001 -7.9695241e-002  7.4109159e-001  1.2820246e+000  3.9182228e-001  6.4172642e-001  9.2522022e-002  1.0970487e-001 -6.1737880e-001 -4.0159883e-002 -3.0309783e-001 -2.0939976e-001  1.5547335e-001 -2.4383389e-001 -9.3879530e-001  7.2888037e-001  4.0562729e-001 -5.3041350e-001 -3.4966239e-002 -4.4064792e-001 -1.7176682e-001 -6.4786954e-001  6.1983693e-001  8.2793727e-002  1.8557763e-001  4.2505276e-002
 -3.3540939e-002 -2.6362243e-001  1.0972962e+000 -2.1430257e-001  5.7556720e-002  1.0085601e+000  3.5177894e-001 -1.3221864e-001 -2.1619479e-001  6.5597855e-001  1.4191131e-001 -9.0320773e-002 -2.0045144e-001  3.5883354e-001 -7.4945358e-002 -2.4697016e-001 -5.5479489e-001  4.4436374e-001  1.8265630e-001 -2.1227984e-001 -2.5551162e-001  1.6000664e-001  6.1488087e-001  4.1898409e-001 -6.8743407e-001  3.5622238e-001  7.1086418e-001  9.1592287e-001  7.9204874e-001  9.4090175e-002  5.9688210e-001  6.6687839e-001  7.0613134e-001  8.3819006e-001  1.0211449e+000  8.5446818e-001  8.9968271e-001  2.4047846e-001  6.0761580e-001  8.6167132e-001 -2.9429555e-001 -1.3164221e-001  1.6302403e-001  4.9701783e-001 -7.6086494e-002  6.5532917e-001  7.5394383e-001  5.3797080e-001  3.2829116e-001  2.1355914e-002  2.0349278e-001  6.8949792e-001  6.4179289e-001  4.5581364e-001  1.6905365e-001  4.6885084e-001  3.4708341e-001  5.7254364e-001  1.3175409e+000  7.9357840e-001  1.5176129e+000  4.4520429e-001  3.3756703e-001 -1.1375260e+000  4.9393969e-001  7.6050747e-002
 -1.4559895e-001  1.5200356e-001 -3.5655173e-001  4.1781586e-001  4.3711348e-002  2.8377526e-001 -1.1733469e-002 -7.3873804e-001 -8.5273703e-001 -6.4625730e-002  1.4357708e-001  4.9988429e-001 -1.2152872e-001  5.1109111e-001 -1.2080793e-001  1.8047741e-001 -2.5427040e-001 -2.1077867e-001 -4.3325690e-002  1.7931356e-001 -2.7953287e-001  6.2497642e-001 -7.7368996e-001 -9.4916218e-003 -1.2732726e-002  4.1771748e-001 -2.4058135e-001 -3.2635994e-001  4.9927424e-001  5.9127011e-002 -1.6925345e-002  1.8816526e-001 -5.5559493e-001 -2.1000099e-001  1.0268801e-001 -1.7090421e-001 -2.4918425e-001  5.5462211e-001 -4.5834694e-001 -4.8000200e-001  8.4685411e-001  7.2070444e-002  2.1895621e-001 -4.1392774e-002  7.7641337e-001  1.2745262e-001  5.8489672e-002 -2.0212097e-001 -7.1932865e-001 -1.2699435e-001 -2.1918606e-001 -3.6682571e-002  2.3006416e-001  1.0472011e+000  6.0044066e-001  4.7346173e-001  4.9177586e-001  1.9953529e-002 -1.4645089e-001  1.4891311e-001 -1.6745950e-003  4.0433021e-001  3.8908803e-001  5.1720734e-002  5.8093763e-001 -5.3531488e-001
  1.1421496e+000  2.3949686e-001 -2.6984210e-001 -5.8125397e-001 -3.3849167e-001  1.2793268e+000  2.1244100e-001 -1.1626933e-001 -3.3586608e-001  4.3936982e-001  8.4952583e-001  5.5938843e-001  1.2937319e-002  3.3390735e-002  1.5074866e-001  2.7624403e-001 -9.5186197e-001  1.0913564e+000  2.3082766e-001  2.5529783e-001  3.5443571e-001  3.7672954e-001  6.4631207e-001  1.1373470e+000 -1.9030006e-001 -7.7590431e-002  2.5846685e-001  8.5965462e-001  6.2498043e-001  7.8706472e-002 -3.0100855e-002 -4.2982998e-002 -9.1168495e-003  7.4059324e-001 -5.8187381e-001 -4.1070349e-001  3.1257890e-001  2.9541690e-001  1.5137160e+000  7.2085046e-001 -1.8924742e-001 -3.9518678e-001 -2.9349514e-002  6.0576438e-001 -4.6999016e-001  4.3284331e-001  3.5936978e-001  2.6040140e-001 -4.5400086e-003 -5.3809183e-001  8.4126076e-002  2.1071778e-001  3.0507446e-001  3.8269574e-001  2.6192708e-001  8.9117858e-001 -3.1069887e-002  1.1993754e-001  1.0292046e-001  7.4054404e-001  1.2253125e+000  2.4692226e-001  2.4341617e-002 -2.1882136e+000  2.1190918e-001 -4.7701061e-002
  3.0875130e-001 -6.4851476e-001  3.0228043e-001 -8.0884316e-001 -1.3160649e-001 -1.0134058e+000  2.1094236e-001  6.2129715e-002 -1.6750450e-001 -8.2935923e-002  6.7926977e-001 -3.0518556e-001 -4.8646101e-001 -9.7322204e-001  3.8405588e-002  8.1929754e-002 -1.7164794e-001  5.3257323e-001  6.2117046e-001 -5.2954329e-001  2.1657596e-001  2.8729056e-001 -1.1149125e+000 -8.7644170e-001  1.1103651e-001  6.5688141e-002 -3.6784792e-001  2.8968057e-001 -6.1993393e-002 -5.1645671e-002  3.4676724e-001 -2.1636588e-001  1.0290833e+000  5.6162830e-001 -3.4773815e-001 -6.5459820e-001 -2.9000552e-001 -2.7153529e-001  1.0630127e-001 -6.1466833e-002 -2.7845534e-001  4.2225069e-002 -4.0794868e-001 -1.9107586e-001 -3.4265651e-001 -2.6039561e-001 -3.8556675e-001  2.4449819e-001 -4.6778008e-001  1.2783771e-001 -4.8956777e-001 -3.2408172e-001  2.4544525e-002 -6.5128258e-004 -4.0973594e-001  9.9171203e-002 -4.0856829e-001 -4.3201712e-003 -2.3567313e-001  5.8115367e-001 -4.0548433e-001  6.1714691e-001  7.5483219e-001 -1.0882576e-001  2.4681127e-001 -4.3594297e-001
  1.4079446e+000 -3.0601561e-001  1.6583373e-001 -1.1326581e+000 -3.1650662e-001 -3.2189790e-001  5.2195397e-001 -3.4611999e-001 -1.9038970e-001  1.4747450e-001  2.8052368e-001  2.8288469e-001  2.9909054e-001 -3.6317368e-001 -2.1446967e-001 -2.5903481e-001 -3.9976886e-001 -9.6905512e-003 -1.0926946e-001 -7.0886894e-001 -4.4185585e-001 -4.7421447e-001 -2.7998300e-001 -4.6919018e-001 -7.5192864e-001  1.8964686e-001  2.1536999e-001  6.3595930e-001 -2.4952229e-001  1.2197612e-001  3.9794593e-002  2.5639325e-001  4.2758387e-001 -4.3591001e-002 -2.7588735e-001 -6.3691489e-001 -3.8877657e-001  9.2268851e-001  1.0467477e+000 -6.6269571e-002 -8.2763022e-001 -5.2461858e-001 -4.3314892e-001 -8.2301217e-002 -5.7039359e-001 -1.0072248e+000 -6.3886342e-001 -5.1693246e-001  3.2662934e-001 -5.2057392e-001  3.6898543e-002 -1.4904611e-002  3.8571037e-001  3.9296253e-001 -2.9546870e-001  5.1884213e-001 -9.5506936e-002  5.8747442e-001  1.4895722e-002  6.0488969e-001 -7.3247186e-001 -4.5491268e-003 -1.4307260e+000 -8.7822808e-001 -2.1674591e-001 -9.3334460e-001
  5.1466072e-001  1.9764764e-001  4.2674976e-001  4.7117365e-001  5.0256929e-002 -7.4207782e-001  4.6643314e-001 -5.6260933e-001 -1.1296927e+000  1.4575794e-001 -2.7912432e-001 -1.6504899e-001 -5.0149171e-001  8.3584833e-002 -3.2259388e-001 -4.2713477e-001 -4.5695036e-003  3.3052599e-001  3.2865891e-001 -9.0564398e-002 -2.5558847e-002  2.8823718e-001 -9.1264629e-001 -4.5381431e-003 -1.4789687e-001 -1.0417998e-001  2.6297700e-001  1.0827938e+000 -7.8907261e-001 -1.5190969e-001 -4.7149647e-001  1.2480956e-001 -6.9184924e-001 -3.7829769e-001 -1.7758026e-001 -1.0279184e+000  3.3054222e-001 -6.7243689e-001  2.1202763e-001 -1.1486798e-001  3.0806878e-002 -2.9200030e-001 -4.3290813e-001  4.1423168e-002  2.0116300e-001  1.6612232e-001  1.5582451e-001  8.4549965e-002  2.9409046e-001  4.8275503e-001 -6.6272552e-002 -1.5781915e-001  8.1532042e-001  6.4199899e-001  1.0398235e+000  4.0719289e-001 -1.7092262e-001  4.6346693e-001 -6.6050601e-002  4.9370381e-001  1.6797570e+000  3.5886754e-001  3.1131026e-001 -3.3090211e-001  6.4851947e-001  3.6772832e-002
  7.6541480e-001  1.0507325e+000  4.7320380e-001 -3.1715915e-001  7.7900887e-002  9.5197255e-001 -1.2068218e-001 -3.8947402e-001 -4.6164270e-001  4.9759247e-001  5.6009801e-001 -3.0329853e-002 -5.2721260e-002  3.0350831e-001  5.9164502e-001  4.4255036e-001  1.1844018e-001  7.0894754e-001  9.8296150e-001  5.0983620e-001  1.0327152e+000  4.1993364e-001 -2.7612914e-001  8.2326845e-001  1.7897505e-001  4.1733890e-001  7.6364382e-001  6.4443448e-001  5.1979654e-001 -1.1991203e-001  7.7362508e-002  6.4371290e-001  1.5379910e-001 -1.5355607e-001  2.5069904e-001  3.9757521e-001 -1.3960712e-001  5.8037955e-001  1.1351298e+000  8.5429677e-001 -9.4358065e-002  2.0352788e-001  4.7192200e-001  8.7807785e-002 -5.3745497e-002  6.6454023e-001  4.3990595e-001  5.5019864e-001  8.5520493e-001  2.2544446e-001  3.9408504e-001  4.2380844e-001  7.6754003e-001  1.0249651e+000  5.2180313e-001  2.5214886e-001  3.2617911e-001  5.6374457e-001 -6.5345474e-001  3.6827862e-002  5.5884422e-001  1.3893662e-001  9.6286377e-001  5.3063331e-001  9.7766720e-001  1.3731200e+000
  1.3580576e+000 -7.1623426e-002 -1.2711423e-001  1.8186608e-003  1.4204247e-001  7.1072086e-001  4.9128263e-001 -6.2089497e-002 -5.1222788e-001  6.0221512e-002  4.2598636e-001  1.9945329e-002 -4.5516901e-001  9.4272220e-002  1.7410912e-001  3.0279849e-001  1.5808349e-001  5.5065493e-001  3.1035125e-001  1.2598697e-001 -1.2478878e-001  5.8631516e-001 -4.6067848e-001  1.0772721e+000  2.3537917e-001 -2.4847859e-001  7.7817492e-001 -3.5125290e-001 -1.4486607e-001  1.8066959e-001 -1.1078165e-001  4.2893883e-001  4.0084794e-001  7.0889076e-002  7.5506499e-001  3.8106652e-001  5.6827415e-002 -4.2286918e-002  7.9177624e-001  8.3655556e-001 -5.6549318e-003  9.3780942e-002  9.8616945e-001 -3.9207749e-002  1.6108268e-001  6.0847672e-001  3.7706046e-001  7.8278544e-001  2.4880086e-001  1.9442054e-002  1.6342686e-002  6.3499869e-004  5.6037337e-001  9.1233300e-001  7.7341026e-001  3.7664412e-001  2.9443939e-001  8.6147182e-001  2.6779401e-001  1.6104590e-001  4.7972659e-001  8.1014485e-001  8.9528678e-001 -2.4639586e+000  8.3204329e-001  3.6038844e-001
  1.4398123e+000  2.0550133e-001  9.4120212e-001 -4.8772633e-001 -1.5392361e-001  7.0174549e-001  5.3737687e-001  7.1802708e-001  2.6385146e-001  4.7176242e-001  5.0189398e-001  1.0773319e+000 -7.0446561e-001  4.6879746e-001  5.3934609e-001  2.2591674e-001  2.2735202e-001  5.9347115e-001 -7.2153528e-002  8.3521517e-002 -6.9894385e-001  5.0396718e-001 -5.8368000e-001  1.0278541e-001  2.1171938e-002  1.5728774e-001  1.1082177e+000  4.2788121e-001  1.4720941e+000 -4.2762700e-002 -6.5497029e-001  6.5323194e-001  1.5554992e+000  1.3422557e+000  1.3401929e-001 -7.7560212e-001  1.6141609e-001  4.1504084e-001  9.4429828e-001  1.2506809e+000 -4.6064438e-001  1.0801955e-001  1.4536321e-001  8.8928701e-001 -1.3419312e-002 -3.4150888e-001  3.2954062e-001  6.0347058e-001  7.7121491e-002 -3.9139939e-002 -1.1162047e-001  7.4608452e-001  5.1593364e-001 -1.2918116e-001  3.5774944e-001  6.6559378e-001  3.5113032e-001  3.4997869e-001  9.9782265e-001  1.3572029e+000  1.0903162e-001  6.4367832e-001  1.9822565e-001 -6.9697607e-001  8.8562372e-001  1.1094699e+000
  1.1495636e+000  7.5245011e-001  1.3780970e-004  1.3704437e-001 -7.3607400e-001  2.4562000e-001  2.4168842e-001  6.5243133e-002 -2.1291400e-001  4.3586508e-001  1.8014265e-001  3.7037455e-001 -4.5709809e-001  1.3698986e-001  7.0743166e-002  3.7155051e-001  4.6044813e-001  4.3950446e-001  3.0580952e-001  5.2847751e-001 -3.7586831e-002  6.4084503e-004  1.0546426e+000  4.7182978e-002  5.9540906e-001 -2.2399974e-001  7.6563354e-002  5.0936344e-001 -1.4700501e-001  2.0452527e-001 -1.0563291e+000  2.6903713e-001 -6.7360573e-001 -9.3852062e-001  8.7954373e-002 -9.0334454e-001  6.3191920e-001 -1.4112869e-001  6.4628254e-001  1.1101458e-001 -4.7598366e-001  2.3600014e-001  4.7138668e-003 -2.4251839e-001 -4.9168044e-001 -2.7195925e-001  2.9890461e-002  5.4865770e-001 -1.9307774e-001 -1.0108124e-001  3.4182336e-001  4.7229555e-001  2.4746910e-001  1.0214283e-001 -9.5513674e-002  9.1173299e-002 -1.0283878e-002 -2.7991327e-001 -1.4004035e-001  4.2314882e-001 -5.6416902e-002 -2.2877306e-001  1.0418696e+000 -5.6805595e-001  8.5552404e-001 -2.9504404e-001
  1.4924309e+000 -3.9690106e-001  4.5697177e-001 -9.0092197e-001 -8.8092770e-001  1.1857144e-001  2.4528954e-002  3.4641884e-001  1.8194424e-001  6.4463153e-002  9.8294564e-001  9.8819873e-001 -1.0827688e-001  6.5827758e-002  1.5526591e-001 -1.3273918e-001 -6.4622292e-001  3.0549366e-001  1.6927923e-001  8.0497320e-001 -2.9000766e-001  4.2123140e-001  2.2773812e+000  2.0058048e-001  2.0289975e-001 -4.4532972e-001 -8.5124683e-001 -1.1909958e+000 -5.3071039e-001  7.3102247e-001 -3.2979643e-002  2.4314871e-001  3.4027818e-001  9.6281925e-001  5.5151923e-001  1.7566858e-001  6.1638891e-001 -5.3816691e-001  1.8447523e-001 -9.8266095e-002 -5.7203756e-001  4.2070389e-001  3.6220481e-001  1.5563788e+000  3.9025109e-001  8.0684566e-001  9.6748410e-001  1.0428330e+000  6.5794925e-001  2.2839948e-001  1.9125536e-001  7.3318595e-001  6.9406990e-001  2.3052806e-001  2.0064358e-001  8.1799258e-001  3.2820570e-001 -9.6730142e-002  5.6663642e-001  1.5716614e-001  1.6678092e+000  1.1400956e-001  5.9974286e-001 -4.4998921e-002  7.5025971e-001 -1.9004017e-001
  2.3426431e-002 -2.7911155e-001  5.6056806e-001 -8.0190394e-001 -5.3575038e-001 -6.0939659e-001 -3.2839125e-001  6.5932754e-002 -4.1122427e-001  1.9389349e-001  2.3231088e-001 -2.5496098e-001 -5.1755419e-001  2.0398589e-001  7.7561126e-001  2.3571041e-001 -5.2998849e-002 -3.6717386e-001 -6.4862725e-001 -7.7921597e-002  1.0892163e-001  4.5524154e-001 -8.0429848e-002  5.9624199e-001  6.0362119e-001  4.5568744e-001 -1.1192077e+000 -7.8971589e-001 -8.5527265e-001  6.2165351e-001  1.1168446e-001  3.4814695e-002  9.1641635e-001  7.4327978e-001  6.7886313e-001  2.9920871e-001  3.2425666e-002 -7.2326308e-001 -1.1553310e+000 -2.9829282e-001  7.5984014e-001  2.7784911e-001  5.0939520e-001 -3.8107538e-002  9.4738183e-002  2.0120870e-001  5.8904177e-002 -2.3865125e-001 -8.3014232e-001  3.6516282e-001 -8.1257301e-002  4.6843289e-001  2.3211628e-001 -3.0565917e-001 -2.2854727e-001  1.4012130e-001  5.6873982e-001 -2.6751131e-001 -1.8483333e-001 -4.4450460e-001  8.5255354e-002 -3.7689996e-001 -4.3202753e-001  1.2050514e+000  1.3649959e+000 -4.5957881e-001
 -1.9401079e-001  9.3094507e-001  2.6349663e-001 -1.8805857e-001 -1.9442741e-001  6.1043952e-002 -3.3689076e-001  6.8977236e-002 -8.4685215e-002 -1.6639082e-001  3.5461501e-001 -1.0343168e-002  8.7426042e-002 -4.8701939e-002  3.7015918e-001  9.5873560e-002  1.3803070e-001  4.6308399e-001  5.5406343e-002  1.9157843e-001 -1.4276762e-001  4.1464029e-001  5.5842258e-001  2.4095739e-001 -1.5822374e-001  4.9492694e-001 -1.1490851e-001 -6.3818261e-001 -1.1837437e+000 -5.6116845e-002 -1.2136061e-001  7.9403372e-001 -1.0378619e-001 -3.0991388e-001  6.2898563e-001  5.9096196e-001  4.6125497e-001 -1.2748784e+000 -1.3807946e-001  7.1477994e-001 -2.0392915e-001  4.8008343e-001  1.7107848e-001  1.1438786e+000  5.4424419e-001  2.2291506e-001  6.4316931e-001  8.2469813e-001  1.4311812e+000  4.3790385e-001  4.7546339e-001  5.7453280e-001  1.4539149e-001  1.4060469e-001 -7.3964796e-001  4.8230557e-002 -2.7365509e-001  4.7110122e-003  6.8400577e-001 -2.6393989e-001  1.6078090e-001  2.0900875e-001  1.2282479e+000 -4.8375274e-001  1.8141314e+000  3.2892526e-001
  5.5860483e-001  1.0221604e+000  1.4436589e+000 -1.3271506e+000 -1.5506510e-001  5.8748669e-002 -6.6776856e-002  1.2319834e+000  3.0777807e-001 -2.8768660e-001  3.1046450e-001 -2.1562869e-001  1.4139955e-001  1.4547028e-001  6.2546191e-001  4.5234897e-001  6.5138535e-002 -1.2974588e-001  1.1661181e+000  3.3987684e-001  1.2780086e-001  7.3375171e-001  4.3520834e-001  4.7197121e-001  1.6519590e-001 -5.2469393e-001  3.2596605e-001 -1.3037206e+000 -5.9185587e-001  3.4850004e-001  1.3126135e-001  3.7494476e-001  3.8488411e-001  1.0876728e+000 -2.6560437e-001 -6.2632399e-001  4.8248386e-001 -1.0691589e+000 -1.5869457e+000 -4.2811923e-002  3.1130883e-001  1.4993337e-001 -2.5092236e-001  7.4577377e-001  1.5240007e-001 -6.0424158e-002  7.9047358e-001  1.7484649e+000  4.6595720e-001  8.3229292e-001  9.1773005e-003  6.7015563e-001 -6.0115239e-002  3.9469665e-001  3.0428649e-001  3.7628664e-001  5.1055809e-001  2.6016004e-001  1.4274290e+000 -1.2834401e-001 -8.5869269e-002  7.9973714e-001 -1.0788667e-001  1.9745189e+000  1.1598981e+000  1.9009974e-001
 -3.4955007e-001  3.8551462e-001 -2.4857611e-001 -2.6782329e-001  5.0568100e-002  3.7620265e-001 -2.8794711e-002  7.2507228e-001 -2.9851281e-003 -5.0292962e-001  3.3289902e-001 -3.3899501e-001 -5.2310365e-001 -4.0217890e-001  3.0080828e-001  9.6694365e-002  1.4945626e-001 -6.4794429e-002  7.3429346e-001 -4.9364440e-001 -8.7502334e-001  3.1264267e-001  5.7644052e-001 -1.3999681e+000 -3.8113038e-001 -4.3600768e-003  1.5119278e-001 -2.7040847e-001  1.1051917e-001  9.9864907e-002 -7.0008453e-001 -2.2993704e-001  3.9020770e-001  3.4692760e-001 -5.3513622e-001 -7.3854530e-001  3.3248930e-001  4.0188907e-001  3.2107900e-001 -5.1368347e-002 -2.3890487e-001 -6.4601234e-002 -3.6143290e-001  4.6823283e-001 -5.2943377e-001 -1.5007404e+000 -2.9447939e-001  6.6052330e-001 -1.6638198e-001 -1.1345112e-001  6.2906132e-001  4.7981042e-001  2.5410119e-002  4.8578464e-001  4.8614936e-001  1.5779547e-001  3.4638655e-001  8.5620776e-001  7.2387125e-001  4.1497778e-001 -8.7830990e-001  9.1717177e-001  1.9144699e-001  1.5452492e-002  1.6458321e-001 -3.6891649e-001
  7.7446183e-001 -1.7527805e-001 -8.6007672e-001 -9.7728852e-001  5.2601123e-002 -9.7718781e-001 -2.0708308e-001 -2.7802766e-001 -4.9636987e-001 -6.1985644e-001 -5.1473603e-001 -3.7091812e-001 -3.7323896e-001 -3.8012365e-001  3.1802380e-001  3.1980707e-001  1.6243174e-001  3.0224570e-001 -3.1861509e-001 -3.4111171e-001 -2.6011029e-001  2.6078667e-001 -1.1842587e+000 -2.0410968e-001  5.9112918e-002  2.2063812e-001  1.3459735e-003  8.4995943e-001  7.9682259e-001  8.6384668e-001 -4.0569182e-001 -3.2828620e-001 -3.6060164e-001 -5.1105137e-001 -8.1177583e-001 -8.9431477e-001 -3.1714378e-001  4.8531684e-003  8.9265240e-001  9.5379713e-002 -4.2218128e-001 -4.5672892e-001 -4.3368089e-001 -1.4742818e+000  1.7594409e-001  5.8379358e-001 -4.1829926e-001 -4.2968740e-001 -8.4512756e-001 -2.6457237e-001  7.1541871e-002 -3.6890807e-003 -4.3134863e-001  3.5998754e-001  7.4957314e-001 -5.1687625e-001  1.1966261e-001  7.7367149e-001 -6.5094835e-002  2.1366559e-001  5.1027388e-002  1.0883452e+000 -1.0862418e+000 -6.2157838e-002 -2.6733474e-001 -8.6625434e-004
  1.1757029e+000 -1.1312915e+000  1.1863324e+000 -1.4711205e+000 -4.6413936e-001 -8.9947271e-001 -4.4741097e-001 -2.6777590e-001  7.3273854e-001 -4.9371653e-002 -8.0435455e-002  5.8596637e-001 -4.0756550e-001 -9.2206792e-001 -5.8306869e-001  1.0296025e-001 -4.9679351e-002  3.0427655e-001  1.7296951e-001  3.1683333e-001 -3.3828591e-001  2.1469733e-001 -4.7845049e-001 -5.2331574e-001  2.3443042e-001  1.0439539e-001  3.9849222e-001  8.1975466e-002  4.9270665e-001 -3.6483477e-001  9.9839712e-002 -5.5912640e-001  6.0597353e-001 -6.2053327e-002 -9.2691669e-001 -9.0636053e-001 -5.7321643e-001  1.9465458e-001  2.8423472e-001 -6.1363683e-002 -5.5370774e-001  2.3677481e-002 -2.8873746e-001  6.3957746e-001 -5.7576763e-001 -6.8488814e-002 -1.2103433e-001 -6.6052609e-001 -5.5045607e-001 -4.1430459e-001 -4.0696784e-001 -3.1774122e-001 -1.8960979e-002 -9.3507410e-002  3.6006976e-002  4.1343362e-002  1.8519024e-001  9.4115042e-001 -1.7788715e-002  2.3457044e-001  2.0668383e-001  3.4949377e-001 -2.1378076e+000 -5.1840343e-002 -3.4882910e-001 -7.7143487e-001
 -9.2221714e-001 -9.3449029e-001 -7.6517460e-001 -1.1911543e+000 -6.1718803e-001 -8.0682850e-001 -7.0052633e-001 -6.6188305e-001 -2.3357425e-001 -3.1250692e-001 -7.8346704e-001 -8.4316940e-002 -2.7155229e-001 -8.9786011e-001 -3.8819542e-001 -2.8543151e-001  8.2893369e-001 -8.1006049e-001 -7.8332889e-001 -6.6198215e-001 -3.8255576e-001  5.5579355e-001 -8.6471620e-001  2.1753221e-001  2.6846280e-001  2.5743069e-001 -4.3595673e-001 -8.7660940e-001 -9.0712689e-001 -9.1845870e-001 -3.0928693e-001 -4.0695354e-001 -7.8492469e-001 -1.0877970e+000 -2.8648457e-001 -3.8605598e-001 -9.5719711e-001 -4.8633423e-001 -9.5017404e-001 -1.0825099e+000  5.2300471e-001  3.9343057e-001  2.2230340e-002 -5.3284644e-001  1.1499500e-001  7.8520413e-002 -7.1880430e-001 -1.0879132e+000 -7.5700918e-001  3.4578410e-001  2.0338177e-001 -4.4254205e-001 -9.6106100e-001 -2.2595255e-002 -6.6770710e-001 -1.0852357e+000 -1.0060839e-001  8.0014741e-001 -1.8432736e-001 -7.7207476e-001 -1.5547158e+000 -1.9235338e-001 -1.1565179e+000 -6.1843758e-001 -1.1371386e+000 -1.8977858e-001
 -1.2999688e+000 -1.2688207e+000  2.5286158e-001  6.1505340e-002 -8.4965563e-001 -1.0660841e+000 -1.1489309e+000 -3.8937836e-001 -8.5801577e-002 -1.9021223e-001 -5.2788659e-001 -9.1384205e-001 -6.8821341e-001 -6.9513630e-001 -4.0201135e-001 -3.7205568e-001 -7.4120546e-002  2.1166106e-001 -1.7059944e-002 -5.5295543e-001 -1.2474070e-001  2.7542612e-001 -1.6304147e-002  4.6842921e-001 -4.3810745e-001  1.0512577e+000 -8.4360923e-001 -8.5645279e-001 -9.0406466e-001 -1.0094187e+000  1.7392383e-001 -1.9820947e-002 -5.4390058e-001 -2.5264211e-001 -7.8144328e-002 -3.5115101e-001 -1.0230728e+000 -3.9136977e-001 -1.4304217e+000 -6.6462215e-001  4.7453133e-002 -4.4414086e-001  3.7606887e-001 -7.9683288e-001 -5.1679664e-001 -9.2098871e-001 -5.0620681e-001 -8.2568200e-001  4.0196494e-001  5.4143988e-001  1.1503855e-002 -3.3342124e-001 -4.3041925e-001 -1.3367625e-003  2.7398643e-001 -4.4115307e-001 -4.5052251e-001  5.2352399e-001 -2.3762809e-001 -1.2480631e+000 -9.5114489e-001 -1.8105490e-001 -4.5119354e-001 -1.6492987e-001 -5.0463712e-001 -7.1811337e-001
 -4.4507120e-001 -1.7676826e+000 -1.4322666e-001 -1.2334197e+000 -1.4032725e+000 -4.9893093e-001 -6.3202572e-001 -9.4273969e-001  1.7266617e-001 -5.8002277e-001 -1.4208306e+000 -6.2434398e-001 -4.3807432e-001 -9.9045895e-001 -9.7817699e-001 -1.9198345e-001  6.3126625e-001 -9.8582414e-001 -4.7299641e-001 -1.2485026e+000 -6.4549823e-001  1.1498258e-001 -1.1367917e+000  3.4936002e-001 -6.9149703e-001  2.0376006e-001 -3.6588791e-001 -1.1349672e-001 -5.9989375e-001 -1.2554195e+000 -8.2164440e-001 -1.0630301e+000 -1.4400292e+000 -1.1742905e+000 -3.9395442e-001 -1.9445993e-001 -1.3464063e+000 -3.3382445e-001 -1.8992755e-001 -8.5171109e-001 -4.8780974e-001 -8.6976130e-001 -5.9986384e-001 -1.1217506e+000 -1.1430975e+000 -5.7722497e-001 -1.6267963e+000 -1.6352042e+000 -4.8040021e-001 -8.6326659e-002 -1.2256529e-001 -4.9152246e-001 -6.3484523e-001 -2.3734055e-002  4.8060272e-001 -8.5240964e-001 -2.9682474e-001  4.5024681e-001 -1.0446748e+000 -7.0094578e-001 -1.3503546e+000 -4.7509309e-001 -1.4452876e+000  7.7427299e-001 -1.5730831e+000  6.6897433e-001
 -1.7885461e+000 -4.7370631e-001 -3.3101878e-001 -6.8404645e-001 -3.0818625e-001 -9.9373949e-001 -8.5234112e-001 -1.1605493e-002  8.9809715e-003  6.3997949e-003 -8.8899056e-001 -7.7261596e-001 -1.2816002e-001 -5.0748453e-001 -3.5515284e-001 -6.4772472e-001  1.2395662e-001 -7.0236284e-001 -4.9931280e-001 -8.9581044e-001 -6.0819900e-001 -8.7730009e-002 -9.8771174e-001 -2.4028693e-001 -6.2825482e-001 -1.3599571e-001 -1.8330859e+000 -9.9154225e-001 -4.9827778e-001 -9.2924484e-001  1.7521816e-001 -3.3760499e-001 -1.7968927e-001 -6.1726429e-001 -2.8198376e-001 -2.6496601e-001 -9.8638152e-001 -4.4801737e-001 -9.9785720e-001 -1.8357213e+000  2.7202899e-001 -7.9699456e-001  8.7048739e-002 -4.2814463e-001  7.1169392e-002 -7.1884702e-001 -1.4082481e+000 -1.3989967e+000  4.1670086e-001 -2.4917649e-001  1.0305466e-001 -6.1878237e-001  4.3396020e-001  3.2903415e-001  9.6678170e-001 -4.0906079e-001 -6.5112451e-001 -6.8343165e-002  2.6820137e-002 -3.1215178e-001 -3.7662089e-002 -1.4359347e-001 -7.8408244e-001  6.7089990e-001 -1.3265043e+000  2.6340901e-001
 -3.2368626e-001 -7.2887769e-001 -8.3714182e-001  4.3154595e-001 -5.8476224e-001 -1.3160751e+000 -2.7603063e-001  8.9380211e-002  5.8098039e-002 -2.8597747e-001 -2.2115945e-001 -5.0098386e-001 -6.3532152e-001 -8.3350375e-001 -7.5632758e-002  1.9450461e-001  7.3623073e-002 -5.3267950e-001 -4.4720121e-001 -5.0953226e-001  1.1720692e-001  3.1113886e-001 -1.2443203e+000 -4.1630303e-001 -7.0101442e-001  8.1592350e-001 -3.9370460e-001 -8.0155958e-001 -2.8432231e-002  8.2862877e-003 -7.4976051e-001 -5.3691766e-001 -5.1800713e-001 -3.6307681e-001 -7.0618442e-001 -2.8687190e-001 -2.0306353e-001 -3.7974843e-001 -1.1908210e+000  1.6945218e-002  5.3799806e-001 -5.4738842e-001  4.6178439e-001  1.0203009e-001 -6.1518887e-001 -1.5646906e-001 -1.1925757e+000 -1.0453870e+000 -3.2676920e-001 -6.6564196e-001 -5.7619051e-001 -2.5035407e-001 -5.8923147e-001 -3.6895884e-001  7.5486919e-001 -3.2490459e-001 -1.0251820e+000 -6.2349373e-001 -2.3374985e-001 -2.9857999e-001 -1.5271254e+000  2.5184202e-002 -9.1487485e-001 -2.0785429e-002 -1.4060615e+000 -2.0579005e-001
 -5.1388387e-001 -4.2441064e-001 -4.4825527e-001 -7.9133239e-002 -1.5818795e-001 -3.5500137e-001 -5.3700941e-001 -3.9529109e-001  3.8027650e-002 -3.6595793e-001 -5.3439273e-002 -1.3998263e-001  4.8765741e-001 -3.3508128e-001 -3.3357538e-001  3.8628533e-002  6.6250597e-001  3.3602265e-001  4.5648887e-001  6.7950558e-001  4.8115579e-001  2.9767484e-001 -2.8646757e-001  4.5113517e-001 -1.9360133e-001 -3.7822178e-001 -3.7987638e-001 -1.7479943e-001 -3.9975035e-001 -2.8438628e-001  1.2567100e-001 -1.2455604e-001  1.7891821e-001  3.0379791e-002  1.1002760e-001 -4.2968530e-001 -3.0577265e-001  2.0005956e-001  4.7494178e-001  3.4113497e-001 -3.9677777e-001 -3.6212708e-001  4.9013824e-001 -3.1160534e-001  1.3800962e-001 -2.3210145e-001 -3.3962760e-001 -1.0526663e-001  5.3345439e-001 -2.6947219e-001 -2.8804396e-001 -1.2815801e+000 -5.9885749e-001 -5.4852381e-001 -2.4303010e-002 -2.4982084e-001 -5.4641870e-001 -6.3677289e-001 -3.9269945e-001 -4.8574007e-001 -9.2059270e-001 -1.2936065e-001 -1.0634526e+000  5.7774627e-002 -6.0333989e-001 -2.5433169e-002
  1.8332622e+000 -7.9636339e-001 -5.3041491e-001 -7.8117677e-001 -4.2883292e-001 -2.4940536e-001 -4.4299935e-001 -1.1478791e+000 -4.1231721e-001 -3.9493173e-001 -1.1160755e-001 -5.0789014e-001 -3.3846418e-001 -1.6877618e-001 -1.8864843e-001 -6.2222806e-001  1.6461330e-001 -1.2883947e+000 -6.4837443e-002  3.2195453e-001  6.4691361e-003 -6.5719381e-001 -7.8649763e-001  3.5524846e-001  2.7259800e-001 -3.0761222e-001 -6.1399384e-001  1.7821139e-001 -2.5706385e-001 -7.7379405e-001 -1.7150025e-001 -8.3406557e-001 -8.8687777e-001 -1.0830167e+000 -3.3965844e-001 -2.1517710e-001 -1.4860734e+000  2.3618941e-001  2.2469309e-001 -7.8914734e-001 -5.4086633e-001  4.6298887e-001  4.7004550e-001  2.4172783e-003 -3.3068339e-002  1.2729511e+000  8.5741313e-001  3.7307514e-001 -8.4194584e-003  6.1256615e-001 -5.3764398e-001 -1.2026826e+000 -1.5026051e-001 -5.4001420e-001 -2.3804615e-001 -3.5836872e-001 -3.2457196e-001 -4.6952369e-001 -1.1331031e+000 -4.4463324e-001 -8.9820006e-001 -1.4716041e+000 -1.2748698e+000 -9.0759503e-001 -1.3533042e+000 -1.0949240e+000
  9.5610283e-001 -8.7328154e-001 -9.2256923e-002 -5.5985551e-001 -8.2926698e-001 -2.0153541e+000 -1.0221569e+000 -4.9346300e-001 -5.0221530e-002 -1.5671248e-001 -4.2877585e-001 -1.2143512e+000 -2.8627710e-001 -9.1705001e-001 -2.0614552e-001 -6.1157756e-002 -1.2128145e-001 -1.6126736e-001 -4.8077499e-001  5.8251497e-001 -8.8532157e-002 -5.3768790e-001 -4.8321835e-001  1.1838846e+000  4.6902518e-001 -1.5350884e-001 -8.2719901e-002  2.8329038e-001  4.6494557e-001  5.1175966e-001  4.6625590e-001 -2.7464509e-001 -6.6310909e-001 -9.6459919e-001  3.5898234e-001  3.7703320e-001  7.5741132e-001  7.4547513e-001 -1.6210252e-001 -1.7507865e-002  3.5128356e-001  2.6388537e-001  1.0211249e+000 -4.3151017e-001 -1.3844489e-001  9.1750828e-001  9.5617612e-001 -4.6803928e-001  1.2273417e-001  3.0020417e-001  1.7210935e-001 -1.8182403e-001 -6.4658012e-001  7.8788361e-002  1.5710266e+000 -5.2473362e-001  2.5230226e-001 -6.5948631e-001 -7.7022829e-001 -7.6400122e-001 -3.0763285e-001 -8.7127555e-001 -1.4579360e+000  6.2085003e-001 -2.2638768e-001 -5.2165740e-002
 -2.2298907e-001  1.8095425e-001 -3.7600544e-001 -8.7502304e-001 -7.8620099e-001  4.6671338e-001 -4.7596900e-001 -2.8914399e-001 -5.2492528e-001 -1.2133094e-001 -5.0562898e-001 -8.2292496e-001 -2.5613714e-002 -1.0342202e+000 -5.7252033e-002 -2.3463935e-001 -4.1842233e-001  2.1475495e-001 -4.8417137e-001 -1.3113827e-001 -5.4818725e-001  2.3497130e-001  3.0875777e-001  7.1016210e-002 -5.3314093e-002  5.1370658e-001 -7.6549053e-003  1.2024603e+000  9.2494851e-001  2.6204965e-001  4.7605404e-001 -2.0663171e-001 -3.9263604e-001 -6.7882914e-002 -1.0215474e-001  3.1906054e-001  1.8688953e-001  4.7649221e-001  1.0151180e+000 -3.4108087e-002  8.8179618e-001  5.2705451e-001  1.1909844e-001 -4.3500805e-001  2.5311561e-001 -2.6714740e-001  2.3136724e-001 -3.2700274e-001 -5.6878875e-001  6.6563438e-002  3.5777279e-001  7.6018844e-001 -4.3062758e-001 -4.5361393e-001  2.3992260e-001 -2.6654790e-001  4.8681278e-002 -6.9550444e-002 -3.9783497e-001 -6.3133815e-001  1.5791573e-001 -5.3281348e-001  1.3795101e-001 -8.4232360e-001 -9.3079946e-001 -1.1173081e+000
 -3.4268277e-001 -1.1487331e+000 -1.9105869e+000 -2.4796322e-002 -1.0912178e+000 -1.0292107e+000 -8.3903073e-001 -6.7108051e-001 -7.4797582e-002 -3.7852374e-001 -1.5005975e-001 -5.8136154e-001  7.0829858e-002 -4.5695561e-001 -9.3132023e-002 -9.4718770e-002 -3.9368813e-001 -3.2167055e-001 -1.3364993e+000 -5.3857714e-001  3.5757727e-001  2.7923046e-001 -5.6455497e-001  2.9097121e-001 -3.8693976e-001 -2.0105439e-001 -1.7674315e+000 -1.6418930e+000 -1.9215222e+000 -1.0070697e+000  4.0811686e-001  7.0810862e-002  4.1753375e-002  5.4679289e-002  2.6351601e-001  1.9169807e-001 -2.6236251e-001 -1.9800013e+000 -2.2123711e+000 -1.8730918e+000 -2.0001785e-001 -5.7651087e-001  3.5615458e-002 -6.7352456e-002 -2.7093828e-001  1.1900205e-001 -3.9717126e-001 -6.0435768e-001  1.0659785e-001  4.0959369e-001 -3.5692138e-001 -1.4005118e-001  1.5001405e-001  3.3212992e-001  6.1765685e-001  3.0808209e-001  2.1666614e-001 -4.8055588e-001  6.3987884e-002 -1.2186916e+000 -7.2378477e-001 -1.0384447e+000 -1.0345139e+000  2.3289750e-001  7.6328063e-002 -9.6267428e-002
  7.8612399e-001  1.3319231e-001 -8.6672982e-001 -1.0685870e+000 -1.4667121e-001 -3.1231154e-001 -3.0172963e-001 -4.1817678e-001  5.6341802e-001 -4.8886910e-002  3.1096854e-001 -5.2393184e-001  3.4907527e-001 -9.6285604e-002 -5.0496484e-001 -5.8554921e-002 -2.8708324e-001  9.3554317e-001  6.4394797e-001  8.2717108e-001 -3.9828613e-001 -3.3276136e-001  1.6025340e+000  5.3344628e-001  9.8651611e-001 -3.7049949e-001 -5.1532930e-002  2.1401802e-001 -3.3644587e-001  3.3408298e-001  5.3317313e-001  3.5090221e-001  3.3074726e-001  3.1106331e-001  5.1608064e-001  7.3339701e-002  3.0216419e-001 -3.3193123e-001 -1.9728083e-001  1.1717577e-001 -5.2426278e-001  6.6391198e-001  3.0461504e-001  9.0972094e-001 -5.9926927e-002  2.8815989e-001  7.3520726e-001  1.6030936e-001  1.4514638e-001  7.7486586e-001  6.2799769e-002 -5.9017629e-001  7.2626736e-001  4.4637282e-001  1.0072412e+000  2.5777580e-001 -3.5360724e-001  2.1774580e-001 -4.1934968e-001 -2.7246322e-001  4.8629804e-001 -7.6982475e-001 -8.1389162e-001 -1.5979458e+000  6.7968043e-001  1.2876149e-001
 -1.2601190e+000 -4.1476406e-001 -7.6804333e-001  3.9092405e-002 -5.3767017e-001  4.6214207e-001  2.9201035e-002 -3.7676024e-001 -5.1563558e-001 -1.5107326e-001 -9.5110980e-002 -6.5867140e-002 -1.6825863e-001  1.8705539e-002 -3.3657589e-001 -2.8802196e-001  3.8222197e-001  1.1138851e-001 -1.8353239e-001 -1.7654099e-001  8.0371655e-001 -4.6351131e-001 -1.0148625e-001  3.5582016e-001  2.3656108e-001 -5.9054626e-001  5.0269784e-002  2.2296028e-001  2.5371848e-001  2.8763735e-002 -5.3914916e-001 -5.9148869e-001 -4.0182252e-002  2.4504171e-001 -4.1755085e-001  7.0360092e-002  2.1395905e-001  4.0458941e-001  5.6064055e-001  3.7263770e-001 -2.4192821e-001  1.9915904e-001 -2.7861339e-001 -6.3218054e-001  6.9223777e-002  5.1399677e-001 -4.4116429e-001 -1.8751756e-001  3.1327370e-001 -3.2989090e-001 -8.8090075e-002 -4.3348411e-001  3.4869221e-001 -7.6288284e-003 -4.6392237e-002  3.9708246e-001 -3.9457983e-001 -6.0400269e-001 -4.7059462e-001 -1.2580848e-001  1.6674966e+000 -4.0793105e-001 -7.1142331e-001  9.9477886e-001 -3.4059641e-001 -1.5796368e-001
  6.2781678e-001 -3.8240962e-001  1.8249192e-001 -6.6780686e-001 -1.3845792e-001  1.1092112e+000 -1.9471564e-001 -5.4712414e-001  7.0686919e-002 -3.3134217e-001  2.0125376e-001  7.8589918e-001 -1.8051390e-001 -2.2184889e-001 -4.4303779e-001 -6.9052782e-001 -6.7487034e-001  1.0830223e-001 -4.6616648e-001  1.8571960e-001  5.1338718e-001 -2.0676050e-001  1.3908195e-001  8.3125006e-002  1.8292070e-001 -4.1438501e-001 -2.8126783e-001  5.0856118e-001 -8.1184778e-001 -4.4931788e-003 -4.7466337e-001 -4.7515174e-001  1.5375664e+000  1.0634680e+000 -7.5647950e-001 -2.4613507e-001  3.0010675e-001 -7.5633569e-001 -5.8756028e-001 -4.7962530e-001 -4.7143847e-002 -2.4789203e-001  4.1944106e-001  1.2961890e-002  4.1889610e-002  2.8747644e-001  1.5084936e-001 -6.4240567e-001  1.8793812e-001 -3.1504138e-001 -4.3875502e-001 -3.7378157e-001 -1.8540179e-001 -2.8745365e-001 -6.2026552e-001 -3.3734277e-001 -8.7705063e-001 -1.6373240e-002 -8.2527053e-001 -1.5935030e-001 -6.6355320e-002 -3.0119901e-001 -7.3952931e-001 -2.8669435e-001 -2.8087045e-001 -5.3872966e-001
 -2.8737803e-001  1.1069194e-001 -9.4127933e-001 -8.1117923e-002 -3.7455249e-001 -2.0339927e-001 -2.4867100e-001 -1.0901705e-001 -9.0931999e-002  9.5337800e-002  1.1420525e-001  1.2183756e-001  1.5355807e-001  1.1362625e-001  4.8265462e-002  9.0473612e-003  3.8051963e-001 -3.6161935e-001 -6.1854879e-001  1.5956374e-002  1.1848072e-002 -2.7529238e-001 -8.4554621e-001 -4.1858965e-001 -3.2057289e-001 -3.7872745e-001 -4.6404250e-001 -2.1319758e-002 -2.1113844e-001 -2.4612737e-001 -2.3292685e-001 -3.7528803e-001  4.4390554e-002  1.6714597e-001 -3.6957972e-001  2.6380924e-001 -6.3963517e-001 -1.4738018e-001 -4.8391071e-001 -1.0053292e+000 -3.7566164e-001 -1.6314624e-001 -1.7925393e-003  3.3251808e-002  3.8489764e-001 -5.2607476e-002 -8.3885265e-001 -9.2054019e-001  1.2738481e-001 -7.5564218e-002  2.2119591e-001 -2.6363273e-001 -4.8167089e-002 -5.0790473e-001 -1.2332557e+000  9.7180910e-002 -1.8885748e-001 -4.9867649e-001 -5.4470710e-001 -7.0182252e-001  3.1045540e-001 -6.5182328e-001 -2.2345825e+000 -7.3930688e-001 -1.0361026e+000 -1.0466499e+000
 -1.2866695e-001  2.2453371e-001 -1.4823846e+000 -1.9717080e-001  1.9523677e-001  1.9364673e-001 -1.1589540e-001  1.3755608e-001 -1.2196847e-001  2.9062040e-001 -3.4788987e-001  5.5533667e-001  3.3397610e-001 -3.3405831e-002 -3.2070996e-001 -1.6381944e-001  7.3466485e-002 -1.0098577e-001  7.9888217e-002  2.6265276e-001  6.0924216e-002  4.7511625e-001  5.0938164e-002  1.3241253e-001 -4.9403167e-001 -1.3847904e-001  1.6827406e-001 -4.7224692e-001 -1.6407907e-001 -2.6410217e-001  8.6164412e-002  1.5751741e-002 -9.7478277e-002 -1.0844763e-001 -5.2269081e-001 -1.4368931e-001 -5.1622768e-002 -2.5873169e-001 -2.7769394e-001 -8.6664556e-001  2.2820583e-001 -6.3004026e-001  6.1926609e-002 -6.3341687e-001 -1.3535659e-001  6.7220753e-001 -4.7372618e-001 -4.6979613e-001 -3.1618511e-002 -4.2886225e-001 -7.8346824e-001 -1.4212754e-001 -6.5718013e-001 -1.5232661e-001 -6.9229742e-001 -8.3752831e-002 -2.6095973e-001 -1.4936440e-002 -2.0895200e-001 -3.1106640e-001 -5.1283896e-002 -2.4827347e-001 -5.3958475e-002 -9.8170037e-001 -1.0216050e+000 -1.0120754e+000
 -6.4205659e-002  5.2925836e-001  1.2151572e-001  5.2840651e-001  5.2871740e-001 -4.8671247e-001  4.0090315e-001  3.2759965e-001  5.1996398e-001 -1.2440405e-001  4.4798357e-002  1.2541541e-001  3.5640692e-001  6.4153960e-001  7.1966300e-001  2.0035493e-001  1.0932984e+000 -1.1173093e-001  2.7410596e-001  6.5284212e-001  1.3211490e+000 -4.3829653e-001  5.5070354e-001 -3.3156226e-001  7.4922397e-001 -1.5299761e-001  1.2463194e-001 -2.5937919e-001 -7.0369284e-001  1.1696245e+000 -2.2709959e-001 -9.6060409e-002  7.3833779e-001  8.2667663e-001 -4.7668397e-001 -4.5323291e-001  7.8270393e-001 -9.7147218e-001 -3.2531677e-001  1.6288431e-001  4.0089675e-003  4.1104519e-001  9.4560571e-002  6.2410992e-001  3.2813361e-002  1.0048731e+000  5.5582535e-001  2.0104697e-001 -2.6033475e-001  5.7359432e-002  1.1237946e-001  8.6807284e-001 -2.3571833e-001 -3.0485306e-001  4.7982485e-002 -2.0596345e-001 -5.6575956e-001 -2.7081782e-001  2.0153803e-001 -6.8847513e-002 -7.4978614e-001 -1.6344379e-001  2.7608144e-001  2.4433261e-001 -9.1698793e-001  8.7311706e-001
  5.1399914e-001 -5.3305846e-001 -1.3871792e+000 -8.0603948e-001  2.3445759e-001  4.0707189e-001  3.5348458e-001 -2.4644931e-001 -4.8414575e-001  1.3872369e-002 -2.8145518e-001  2.0942926e-001  2.6518043e-001  5.0365539e-001  5.0287386e-001 -2.0680743e-002 -1.7445251e-001  2.8833482e-001  9.6480721e-001  6.8482791e-001  1.2401920e+000 -4.8748896e-001  4.7291376e-001 -3.2216957e-001 -4.2059944e-001 -3.5266982e-001 -3.1639422e-001 -1.2348357e-001 -3.8912213e-002  3.9081379e-001 -9.7422332e-001 -4.0367218e-001 -9.8394642e-001 -9.6105469e-001 -7.5011278e-001 -4.2160621e-001  2.0410010e-001  3.7214040e-002  8.6942994e-001  2.5145679e-001 -4.8133768e-001 -3.4324524e-001  3.7173254e-001  1.4672277e-001  7.9109058e-001  1.3573334e+000  9.8515462e-001  7.5556201e-001  4.0227989e-001 -4.9293497e-001 -1.6932452e-001  3.0840533e-001  3.7548049e-001 -4.8913784e-001  4.6228734e-001 -5.6536162e-001 -7.4677443e-001 -3.8906887e-001 -5.3982106e-001  7.6607963e-002  1.0536953e+000 -2.0321997e-001 -8.3478027e-001 -3.0146519e-001 -8.3965785e-001 -9.3519200e-001
  5.5191452e-001  4.2421413e-001 -1.6348607e-001  7.8315721e-001  2.5569585e-001  1.1810156e+000 -2.6190906e-001  4.9956162e-001  2.2631348e-001  1.3574417e-001 -2.3908934e-001 -1.2296474e-001  1.6867613e-001  2.9648637e-001  1.7242645e-001  3.6199108e-001  1.2219798e-001 -5.1608198e-001  7.3220448e-002  2.4855603e-001  4.5154440e-001 -9.6928290e-003  4.8946915e-001  1.1885324e+000  2.2837676e-001  6.6088181e-001 -2.0209443e-001 -5.5141812e-002  1.7995995e-001  2.6343299e-001  6.0753797e-001  4.7465771e-001  5.8532388e-002  1.9156663e-001  2.1330616e-001  3.8541018e-001  4.9460899e-001 -4.1069518e-001  1.0222208e-001  2.3445397e-001  8.5324136e-001  5.9804508e-001  9.0222080e-001  2.3067698e-002  5.2884187e-001 -2.6104546e-002  3.7723001e-001  4.7051056e-001 -1.1041932e-001  7.5174591e-001  6.4973456e-002 -1.7506203e-001  2.4692178e-001  5.2583803e-003 -2.8497030e-001  3.7058945e-001  2.8476057e-001  4.3058074e-001  3.2944232e-001 -2.1336414e-001  7.0653016e-001  1.1368177e-002  1.4858258e+000  9.9246540e-001  3.2330200e-001 -3.3992300e-001
  3.4201838e-001  9.1241539e-001 -6.6227468e-001  1.0076051e+000  9.0801034e-001  1.2654953e+000 -3.3953843e-002  2.5862873e-001  5.6117183e-001  2.7059129e-001 -1.4101741e-001  5.8331368e-005  5.8827419e-001  3.1754003e-001  1.9001402e-001  4.5357267e-001 -2.1591168e-001 -3.0879287e-001 -2.8499059e-001 -9.3831906e-002 -1.0660336e-001 -2.9195164e-001  1.2266113e-001  5.0572535e-001  2.6056877e-001  7.2863037e-001  1.1483383e+000  3.1847092e-001  3.9789324e-001  4.3778566e-001  1.1543722e+000 -1.6211719e-002  3.9361779e-001  6.6946065e-002  4.3903598e-001  7.4310662e-001  7.6632028e-001 -1.3054790e-001  4.0258208e-001  5.9384507e-001  4.3646920e-001  4.9023224e-001  2.9534523e-001 -8.1307746e-002  1.9672786e-001 -6.3284787e-001  2.1109058e-003  7.3011017e-001  3.3827745e-001  4.9366154e-001  1.8228384e-001  4.0730939e-001 -9.8782076e-002  5.5093392e-001  4.2190126e-001  7.6143016e-001  8.0407466e-001  9.1681203e-001  4.4594198e-001 -4.7454019e-002 -3.6304184e-001  4.5547842e-001  2.9599824e-001 -6.2768184e-001  1.6952744e+000  5.9160702e-001
  3.4171938e-001  7.8706437e-001  1.8010045e-001  7.9979396e-001  3.8855799e-001 -1.3350836e-001  5.3157752e-001  8.4754881e-001  3.5015758e-001  5.0069571e-001  5.7717952e-001 -5.4890217e-001  9.9179822e-002 -3.4781694e-001  1.1110955e-001  1.3167366e-001 -2.1723946e-001 -1.1629734e-001  2.6948391e-001 -3.6043996e-001 -5.2842371e-001  3.5149667e-001  2.4405036e-001  3.7140798e-001 -3.1164110e-001  6.6901861e-001 -2.2636844e-002 -4.0137212e-002 -7.1069019e-001 -5.8090638e-001  1.5337275e+000  7.9967380e-001 -1.1624114e-001 -3.6969439e-002  8.1563214e-001  1.6888935e+000 -7.5689778e-002 -9.2265297e-001 -1.0945192e-001 -2.0751766e-001  3.9244189e-001  6.8759652e-002  1.8475659e-001 -4.4785649e-001  3.0696929e-001 -7.6910101e-001 -4.5999486e-001  3.9432591e-002  7.0594233e-001  1.4844599e-001  6.5490623e-002  2.7067743e-001 -2.3995242e-002 -9.3490134e-002 -5.1440723e-001  2.0007061e-001  6.5567432e-001  2.4832438e-001  5.0194418e-001 -1.3303263e-001  3.3791223e-001  1.9149673e-001  5.2138289e-002  8.6013181e-001  9.5189541e-001  1.1911941e-001
 -1.2986062e+000  5.2707931e-001 -4.0482938e-001 -7.6911110e-001  7.2324743e-001 -3.1667955e-001  1.6777546e-001  3.8350600e-001  7.7530707e-001 -9.7516696e-002 -6.5572003e-001  4.4632348e-001  8.7789370e-002  1.2889158e-001 -3.9793596e-001 -2.5536657e-001 -2.3808231e-001 -7.4358613e-002 -2.1199801e-001 -4.6126708e-001 -1.1634503e+000 -5.0732163e-001  7.6833631e-002 -5.4226587e-001  1.6957829e-001 -9.6128713e-001  5.2268451e-002  3.5122993e-001 -2.6821415e-001 -2.9836190e-001 -5.9773955e-001  5.9503403e-001  2.4713743e-001  5.8338679e-001  1.7069569e-001 -3.1009230e-001  5.5577256e-001 -6.1255547e-001 -1.2706346e+000 -2.7565932e-002 -4.9887348e-001 -6.4518244e-002 -1.1227116e+000  7.3448331e-001 -3.0870908e-001  3.1424002e-001 -6.2924521e-001 -4.5712786e-001 -3.6169147e-002 -3.5470539e-001  1.3809844e-001 -1.3008393e-001  1.1135295e-002 -3.6281202e-001 -1.4922416e-001 -1.1377786e-001 -2.6125876e-001 -6.9914296e-002  2.8047658e-001  4.3196157e-001  4.3686306e-001  4.7358415e-001 -1.6040434e+000  5.9530921e-003 -9.4394638e-002 -9.6621783e-002
 -5.6533447e-001  6.4289221e-001 -1.0731972e+000 -5.5176040e-001  4.7342238e-001  2.4345128e-002  6.0236235e-001 -2.1457658e-001  1.5011735e-001 -1.9854247e-002 -1.9791025e-001 -1.2412738e-001  5.3952352e-002  3.7585091e-001 -3.4907594e-001 -4.5827295e-001 -4.7826122e-001 -3.7935495e-001 -3.3762665e-001 -6.1567264e-001 -6.0361568e-001 -3.3319812e-001  2.8269934e-001 -6.2941845e-001 -2.5931295e-001 -4.2104154e-001 -4.6067737e-001 -6.7414461e-001 -8.2260889e-001 -9.2037564e-001 -6.7340976e-001  6.6275423e-001 -1.3927285e-001  3.3819502e-001  1.4773621e-001 -3.7325992e-001 -9.6076593e-001 -4.7479450e-001 -9.6228473e-001 -3.2983115e-001 -6.8413729e-001 -1.5852796e-002 -8.7971085e-001  1.4577932e-001  1.8070320e-001  3.5251275e-002 -4.2771319e-001  2.8799192e-001 -7.9740236e-002 -2.5614107e-001  6.1319759e-002 -1.8331782e-001  4.8807284e-001 -3.0021198e-001  1.9856293e-001 -9.4277686e-002 -1.8607256e-001 -2.2343710e-001 -7.0854164e-002  2.8737563e-001  1.4039317e+000 -1.9168901e-001 -2.8726912e-001 -1.4267817e+000  5.2856851e-001 -6.5853105e-001
 -4.8956279e-002  5.3587542e-001 -4.7940371e-001 -3.1279292e-001  1.2532777e-001  3.7026530e-001  2.9159045e-001  7.2677527e-001  9.8547281e-002  8.0237849e-003  6.0471639e-001 -9.2664819e-002  2.7997256e-001  1.5883214e-001 -1.6660009e-001 -1.6237840e-001 -5.0290604e-001  6.2108684e-001 -1.5224424e-001  3.5781261e-001 -8.8272974e-001  4.5996190e-001  1.2661636e+000 -6.2411644e-001 -1.4597312e-001 -1.6128124e-001  1.4001044e-001 -2.7318311e-001  2.9736912e-001  2.0065999e-001  8.3546366e-002  9.1720786e-001  2.5931326e-001 -1.2905826e-001  5.2769274e-001  1.8384636e-002  9.4460453e-001  7.1282482e-001  1.1965768e-001  2.4894599e-001 -3.3517730e-001 -1.1346413e-001 -8.1140774e-001  8.5871244e-001  8.7961496e-001 -1.0052507e+000  3.2823687e-001 -2.4380966e-001  4.7957896e-001 -5.1811846e-001  2.9710082e-001  6.7433241e-001  4.3275675e-002 -4.1545032e-001 -8.3267617e-001  1.5451043e-001  6.7922518e-002 -6.7951511e-002  1.2220829e+000  1.0288337e+000  1.7023637e-001  3.7344541e-001 -9.3896973e-002 -1.1143008e-001  4.5610302e-001  9.6812992e-002
  6.4583395e-001  4.3968752e-001 -4.9126623e-001 -5.9418617e-001 -4.5582162e-002 -9.6499462e-001 -1.3760140e-001  4.9665046e-002 -1.4896482e-001  1.9817400e-001  1.6505002e-001 -6.6060585e-001 -3.2978195e-001 -3.6574397e-001  3.9254537e-002 -2.6872546e-001  5.5858736e-001 -1.5605141e-001  4.2999957e-001 -1.2206482e-001  1.6000081e-001 -2.1964707e-001 -2.5845541e-001  6.6887553e-001  1.3353598e-001 -3.8112930e-001  1.8732087e-001 -7.4191697e-001 -1.5963211e-001 -1.8094292e-001  1.3929303e-001  1.3282018e-001 -6.5806324e-002 -1.6892832e-002  4.0890578e-001  4.0194558e-001 -3.2364769e-001 -9.7227517e-003  2.6182799e-001  1.3250076e+000 -6.1257892e-001 -1.3826516e-001  1.0852492e-001 -3.6624092e-001 -1.4717939e-001 -1.4247365e-001  5.6457766e-001  5.4453131e-001 -5.9856930e-001 -1.6605539e-001 -2.8078960e-001 -1.9871587e-002 -9.0920258e-002  5.5630618e-002  7.2697476e-002  7.1197894e-003  4.3831141e-002  2.4639098e-001 -1.9035473e-002  2.6505102e-001 -7.6223166e-001  2.2159733e-001  1.6238625e-001 -1.2888189e-001  1.0008263e-001 -2.1249203e-001
 -3.9419098e-001  2.3444448e-001  4.5594976e-001 -1.0650811e+000  4.1971024e-001 -1.3333084e+000 -7.6657379e-002 -4.2973825e-001 -4.0165985e-001 -1.5334028e-001 -5.8340851e-001 -4.5606663e-001 -1.8573768e-001 -3.4505266e-001 -1.5471849e-001 -3.6372835e-001 -4.0352175e-001 -1.0977991e+000  1.8459975e-001 -4.9640770e-001  3.2977064e-001  8.7003754e-002 -2.5621738e-001  1.2605769e-001 -4.3434179e-001 -5.0996539e-002  3.8795826e-001 -2.1650089e-003  1.6585399e-001 -2.7250462e-001 -2.3714651e-001 -4.6769169e-001  9.3162099e-002 -3.3016551e-001 -2.1813714e-001  2.3163697e-001 -5.4200267e-001  3.1016698e-001 -2.4134947e-001  9.2309140e-001 -3.9902732e-001 -4.5008969e-001 -9.8612607e-001 -1.2477959e+000 -1.5378869e-001  3.1413912e-001 -5.2769674e-001 -2.5949019e-001 -6.9537080e-001 -3.9322606e-001 -6.9344219e-002 -1.7838202e-001  2.5787942e-002 -2.3761222e-002 -8.0206056e-002 -2.0052132e-001  2.5238568e-001 -1.9628114e-001 -3.3658419e-002  2.3236590e-001 -1.3319426e+000  2.5565230e-001 -9.8269770e-001 -7.8887153e-001 -6.3429715e-001 -7.2556241e-001
 -6.0727431e-001 -8.9028813e-001  1.5516771e-001 -7.9320239e-001 -3.0452253e-001  6.0256254e-002 -7.6436381e-001 -4.3487296e-001 -1.5267944e-001 -4.0396811e-001 -1.2027706e-001 -6.3226078e-001 -3.2173891e-001 -3.6751682e-001 -1.6197073e-001 -3.9018398e-001 -3.9496073e-001 -1.8452372e-001 -1.4834667e-002 -1.8956576e-001  2.1490644e-001 -2.5316405e-002 -1.8164914e-001  3.3770236e-002 -7.5173279e-002 -2.2934395e-001 -5.9457897e-001 -4.2782754e-001 -7.7790651e-001 -1.9830247e-001 -7.7548910e-001 -2.0589513e-001 -8.7460153e-001 -9.6401340e-001 -2.5369525e-001 -6.7490840e-001 -9.7850517e-002 -5.9075997e-001 -6.5943817e-001 -2.1496202e-001 -1.5904964e-001 -1.9603597e-001  2.0289053e-002 -9.4945499e-001 -5.3525667e-002  2.6138255e-001 -2.3780234e-001  3.7582375e-002 -2.3404656e-001  2.8093971e-001 -5.0603286e-001 -2.5486667e-001 -2.9956340e-001  1.4311528e-001 -6.7689828e-001 -3.1226147e-001 -3.3539548e-001  1.5254313e-001 -2.6905675e-001 -5.8600953e-001 -1.1979155e+000 -3.9828175e-001  5.5998065e-001 -9.5779684e-001 -6.6393154e-001  1.1825997e-001
 -9.5341774e-001  6.5770307e-002  7.5564028e-001 -4.8208084e-001 -3.9436673e-002 -6.5485236e-001 -5.5324567e-001 -9.8815721e-001 -2.6779038e-001 -3.6402598e-001 -1.4122225e-001  7.1698218e-002 -5.6005605e-002  2.6199463e-001  5.9511704e-001  2.0550721e-001 -2.0529881e-001 -4.4394823e-001  3.4588063e-001  3.9514043e-001 -1.4536928e-001 -4.9465441e-002 -1.1360899e-001  5.2043332e-001  5.2931896e-001  1.9459056e-001 -4.7149378e-001  5.7786122e-001 -3.9114306e-001  2.0419273e-001 -6.7564182e-002 -3.4431692e-001  1.8745882e-001  8.7870854e-001  9.2201625e-002  3.0068689e-001  2.4029299e-001  3.7264486e-001 -3.2865624e-001 -2.0160045e-001  1.5918429e-001  4.0498925e-001  9.2374460e-001 -4.3251143e-001  2.3747739e-002  4.5961497e-001  3.0070269e-001 -1.1669138e+000 -9.1649340e-002  2.8053217e-001 -2.0896264e-001 -1.6798018e-001 -1.9566828e-001 -1.2008579e-001 -1.6910014e-001 -2.3229429e-001 -4.0792880e-001 -1.1655655e-001 -3.9072550e-001 -7.6413878e-001 -4.1944337e-001 -2.1925192e-001 -3.1930462e-001  8.1095469e-001 -2.2985258e-002  7.2251093e-001
 -6.9634378e-001  4.8682075e-001  3.3696574e-001  7.7311800e-001  3.3690615e-001  1.5886830e+000 -1.2575170e-001 -3.9293897e-002  6.3793993e-002  1.7970561e-001 -2.1317001e-001  4.7128051e-001 -4.5840765e-002  1.0537982e-001  4.2403242e-001  3.2641508e-001  7.2619848e-001 -1.9082731e-001 -5.7588577e-001 -1.8619394e-001 -6.1761407e-001  1.2022899e-001  3.9310822e-001  7.4128784e-001  5.5271597e-001  2.6900329e-001 -1.3812192e-001 -6.7439752e-001  1.4527092e-001  3.5811107e-001  6.0108938e-001  4.9135968e-001  7.5286566e-002  4.7005196e-001  7.4317272e-001  4.3562985e-001  6.5434245e-001 -1.8400849e-001 -2.3181979e-001 -6.1528465e-001 -1.2200909e-001  3.9985361e-001  1.4774524e-001  5.1129073e-001  2.9129979e-002  9.9243362e-002 -1.3428893e-001 -1.4468394e-001 -4.4043034e-001  7.5477643e-001  2.6761174e-001  1.4932609e-001  8.5423404e-002 -3.0895218e-001 -2.3352581e-001  3.3957490e-001  4.4504568e-001  7.7284571e-002  1.5744221e-001  3.2535808e-002  8.8648223e-001 -1.9528394e-001  3.3395621e-001  2.6828444e-001  1.7910833e-001 -6.1948821e-001
  6.5965303e-001 -8.7276823e-002  9.7193084e-001  6.5760482e-001 -3.6843077e-001  6.8072320e-001 -6.3645065e-002  7.3169085e-001  4.6106739e-001  5.2112949e-001  8.5982159e-001  5.0005112e-001  7.0086287e-001  2.3555830e-001  5.4162836e-001  1.9072479e-001 -2.7071574e-001  8.6375789e-001  4.7903773e-001  7.9471111e-001  4.4576435e-001  6.4768367e-001 -1.4274184e-001  5.9952530e-001  1.2541086e-001  2.8562923e-001  5.0098970e-001 -4.5292026e-001 -5.8460527e-002 -2.2717912e-001  6.4520253e-001  3.7539887e-001  5.6145365e-001  4.0663468e-002  4.3345124e-001  1.1083072e-001  3.8020094e-001 -5.6218611e-001  3.0949918e-001  1.8024480e-001  8.0144364e-001  5.1673473e-001  4.6479716e-001  2.3929098e-001  6.1527314e-001  6.3726759e-001  2.0088325e-002  4.5752256e-001  5.0852010e-001 -5.6370041e-003  1.0638880e-003  1.8573395e-002 -3.6838651e-002  1.3621978e-001 -2.2227666e-001  1.5233621e-001  1.3145154e-001  4.1922417e-001  2.4683526e-001 -4.9637187e-001 -6.4451043e-001 -9.6111357e-002  6.8850858e-001  5.7071748e-001  8.2846069e-001  1.4284878e-001
 -2.8007866e-001  7.8011144e-001  2.1899692e-001 -3.3989583e-001 -1.4182337e-003  1.5297689e+000 -2.9189618e-002  1.2673488e+000  6.5382888e-001  7.7481310e-001  1.1442869e+000  4.1756486e-001  5.0516531e-001  6.6785961e-001 -1.0792879e-001 -2.7120000e-001  1.5740040e-001  8.7190676e-001  5.8447314e-001  9.9566662e-001 -8.5665787e-002  1.5945886e-001  4.2832567e-001  7.7602262e-001  2.9158879e-001  2.4419221e-002  5.5635794e-002 -4.0609570e-001 -9.3636765e-001 -1.3157604e-002  6.0217596e-001  7.8540484e-001  3.4957521e-001  7.0955857e-001  6.3291222e-001  2.3419406e-001  6.8155203e-001 -6.2686500e-001  4.1040498e-002  1.8272867e-001 -3.3326898e-001  4.8656236e-001 -1.7021425e-001  1.2094066e+000  4.5539785e-001  1.8038776e-001  8.1236300e-001  7.3502501e-001  1.6398984e-001  6.5490207e-001 -2.3882964e-001  4.4606313e-001  1.7755917e-002 -1.7946374e-001  1.3017737e-001  6.7668974e-001  1.8592971e-001  7.8539036e-001  9.7872891e-001  2.2468298e-001  1.0718480e+000  6.2450998e-002 -5.3835133e-001 -2.1388579e-001  7.8713929e-001 -1.7909414e-001
 -5.4303134e-001  4.5388322e-001  9.5093272e-001  1.3124580e+000  2.3347757e-001  9.0275912e-001 -4.7942852e-001  2.7033628e-001  2.4142448e-001  1.7406610e-001  3.2583956e-001  6.7916668e-002 -2.5076156e-002  8.3188993e-001  5.8504739e-002 -1.2044693e-002  1.2901314e+000 -2.0731431e-002  1.4292994e-001  4.1805593e-001  3.5755105e-001 -4.8156367e-001  2.5774769e-001  3.2647837e-001  2.7375602e-001 -1.3996178e-002 -8.0394615e-001 -4.5236424e-001 -5.7784115e-001 -1.0425514e-001 -3.5708734e-002  2.9882721e-001  7.2231785e-001  8.6489148e-001  7.1909765e-001  1.6646185e-001  5.1819007e-001 -1.2643443e-001 -3.8620861e-002 -2.7455249e-001 -4.1647293e-001  5.0996430e-001  5.6249797e-002 -1.4052315e-002 -3.6277464e-001 -2.8537570e-001  3.7010572e-001  7.9723171e-001  4.3719113e-001  5.4656203e-001  1.0174020e-001 -3.7632753e-002  6.2143308e-001  1.1347207e-001 -7.9361979e-001  2.5388949e-001  3.9292208e-001 -1.9545113e-001  4.2413980e-002 -1.5528156e-001  1.3712883e-001 -8.3869379e-001  1.4399358e+000  9.8226642e-001  6.3875560e-001 -1.3578888e-002
 -9.2126947e-001  3.7997800e-001  8.6414872e-001  1.4713552e+000 -2.1392370e-001  7.1023792e-001 -2.9821314e-001  9.4063958e-001  2.0930888e-001  4.0200986e-001  1.2168755e-001  1.8885902e-001  1.5207845e-001  7.5988904e-002  8.6136718e-002  4.8954325e-002  7.2963578e-001 -3.7098964e-001  2.1926460e-001  1.3209828e-001  4.8444210e-001  1.1781511e-001 -3.0480099e-001  3.0375973e-001 -3.2155521e-001  3.6709679e-001 -1.6708969e-001  2.5539685e-001  6.4743492e-002 -2.4996916e-001  9.2284336e-001  3.5317069e-001 -1.1432408e-001  3.3082525e-002  6.2140520e-001  7.8407205e-001 -1.0726313e-001  1.2237070e-001  3.5276961e-001  5.1150311e-001 -4.1622509e-002 -2.5673814e-001  3.3147821e-001 -4.5690510e-001  2.0947703e-001 -3.7643741e-001  2.6593951e-001  5.4686106e-001 -2.3196159e-001  4.1002281e-001  3.8114771e-002  1.9176776e-001  1.8079347e-001  1.7755866e-001 -1.1499137e-001  1.1355904e-001  6.0122021e-001  1.4620755e-002  1.0885578e+000  5.0806205e-001  4.8745729e-001  1.1022278e-001  1.6328384e+000  8.8544909e-002  7.3990299e-001  1.1535505e+000
 -9.7105799e-001  3.2282675e-002  5.5775929e-001 -3.7627804e-001 -1.5733774e-001  9.1294972e-001 -4.4636755e-001  2.6678730e-001  2.1346261e-001  2.5716390e-001  9.1688633e-001  3.5877118e-001 -1.5639189e-001  1.8596715e-001  6.1100934e-001  1.5707955e-001 -5.3755995e-003  2.8581359e-001  1.4048986e-001 -2.6000683e-002  3.4756319e-001 -3.5683909e-001 -3.1177172e-002 -1.1803271e+000 -1.6201334e-001 -8.2439258e-001  2.3741229e-001  3.8481101e-001  3.6560213e-001  4.7750762e-001 -8.4161266e-001  4.2401252e-002  1.8089009e-001  2.2876012e-002 -2.3651750e-001 -6.0744226e-001  3.2163001e-001  5.7855427e-001  1.6721332e+000  1.1334735e-001 -1.0960431e+000 -7.0468765e-001 -8.0175245e-001 -7.1335692e-001 -3.4719065e-001 -3.4569416e-001 -6.3496491e-002  4.7659968e-001  3.9797525e-001 -1.2048661e-001  2.3021156e-001  8.2094279e-001  4.2084349e-001  6.4131059e-001 -3.8733014e-002  1.3885975e-001  1.1607596e-001  6.1338468e-001  5.0269166e-001  1.2805792e-001 -5.6091972e-003  3.7621076e-001  5.6449053e-001  2.7720989e-001  5.0505976e-002  1.1267035e+000
 -7.4051720e-002  1.3399141e-001  7.1114831e-002 -2.6253924e-001  1.5566571e-001  7.3361496e-001  2.1439991e-001  5.6695709e-001  3.4644248e-001  6.4526981e-001  7.1924505e-001  8.8302325e-002  3.6408604e-001  4.0676226e-001  4.1171005e-001  2.6325659e-001  2.1167541e-002  6.7479655e-001  7.8310622e-001  1.5038965e-001  6.7744637e-002  8.6028540e-002  1.1654695e+000 -6.3822689e-001  2.6349061e-001 -1.5840764e-001 -2.3998654e-002  2.7333128e-001  2.4770336e-001  6.5344981e-001  7.1642724e-001  8.3087867e-001  8.9177462e-001  1.2826223e-001  8.4518863e-001  6.0007781e-001  1.9015273e-001  2.5754447e-001  1.0781136e+000 -2.7584650e-001 -3.5474055e-001  1.4803744e-001 -3.8648280e-001  1.4987944e+000  1.7271442e-001 -2.8698024e-001  5.1155896e-002  7.3633567e-001  6.8931785e-001 -1.3078813e-002  1.3078431e-001 -2.7564866e-002  8.8299488e-001  5.4875405e-001  8.7769997e-001  4.7182289e-001  4.4648935e-001  4.4002427e-001  6.9711796e-001  1.0960072e-001  1.0530525e+000  5.1157924e-001  9.7509029e-001  7.2034012e-001  7.5019826e-001  1.7442431e-001
 -2.8554702e-002 -1.8542156e-001 -6.5144126e-001 -1.2275140e-001  7.3598269e-001 -8.3813542e-001  4.1906877e-001  2.4782205e-001  4.5623391e-001 -3.3962911e-002  2.4928941e-001  2.8607218e-001  2.6916779e-001  5.6635616e-001  7.0178785e-001  4.4726509e-001  2.4075917e-001  6.8633270e-002 -7.2428691e-001  2.3138499e-001  2.0330893e-001 -1.4206989e-001 -2.4982129e-001 -4.7905346e-001 -6.2645725e-002 -5.3314914e-001 -1.1556522e-001 -6.9684404e-001  3.5843935e-002  7.8482451e-001 -1.9352803e-001  5.6747662e-001 -7.1952632e-003 -7.0526803e-001  6.9014221e-001  1.5001263e-001  4.1737915e-001  5.6425313e-001 -8.1316236e-002 -4.4521229e-001 -3.9497833e-001 -2.5936269e-001 -4.6118126e-001  5.6271364e-001 -2.0727554e-001  4.2167499e-002 -5.7772049e-001 -9.1462798e-001 -7.0991456e-001 -2.6608405e-001  1.3145516e-001 -2.5931999e-002  1.3029738e-001  2.3075793e-001  1.3094443e-001 -5.3093729e-002 -2.0277740e-001 -1.8898162e-001  2.9488801e-001 -2.9674633e-001 -6.1158724e-001  6.8926311e-002 -1.7323985e-001  5.2134071e-001 -1.5297318e-001  2.4448887e+000
 -8.0224005e-001  7.5887507e-001  6.4090497e-001 -3.9567511e-001  7.2870319e-001  1.1164258e-001  9.6052547e-001  4.0595099e-001 -9.9795122e-002  3.5838564e-001  4.4225250e-001 -5.7154432e-001  8.3048119e-001  7.3399662e-001  8.9859230e-001  9.6677249e-001  1.0571579e-001  9.2351652e-001  1.0257856e+000  2.6400366e-001  4.9006652e-001  4.6265204e-001 -7.5926321e-001  3.1218190e-001 -1.0065427e-001  1.8385415e-001  1.1725221e+000  1.7289625e-001  1.2911937e-001  1.5442295e-001  3.7790426e-001  8.1455947e-001  4.9352112e-001  1.2951487e+000  5.7188871e-001  2.4755840e-001  6.5456447e-001  2.0826557e-001  5.8048099e-001  1.3758803e+000 -6.5376981e-001  1.6660271e-001 -2.6735193e-001 -2.4648766e-001 -1.9498445e-001 -6.8397210e-002  3.8858282e-001 -5.3453186e-001 -3.0917866e-001 -2.1950536e-002  7.3369602e-001  9.4841255e-001  6.8224687e-002 -2.9441871e-001 -4.8349422e-001  2.6263235e-001  1.6888094e-001 -3.6727346e-001  1.0142128e+000  3.2665646e-001 -2.9828130e-001 -3.4367790e-001 -7.5611081e-001 -1.2147350e+000  6.0457335e-001 -7.3250181e-001
 -1.7176498e+000  4.6011665e-001 -3.6110444e-001  2.1420433e-001  6.4738493e-001  6.5715539e-001  1.1173668e+000  2.8856495e-001 -2.0045569e-001  8.3099415e-001  2.7891634e-001  2.7959764e-001  1.6472890e-001  2.1577242e-001  6.0058309e-001  3.7551570e-001  1.6905261e-001  5.4124818e-001 -1.8267992e-001 -7.6662507e-001 -2.5676979e-001 -2.2173657e-001  2.6767733e-001 -4.9767368e-001 -2.1016870e-001 -1.7662777e-001  8.4565705e-001  2.2258441e+000  1.6724448e+000  8.0612144e-001  8.4618169e-001  1.0231809e+000 -2.1589536e-002  3.4829194e-001  1.2157336e+000  8.6036514e-001  6.8364201e-001  6.8307603e-001  8.3716547e-001  8.6005688e-001 -7.1177607e-001 -4.6529017e-001 -8.4040372e-001 -1.0431822e+000  1.2946302e-001  1.9698236e-001 -6.4525913e-001 -1.2684092e-001  1.8034449e-001 -8.8030281e-001  1.7078823e-001 -2.6474234e-001  3.2801180e-001  3.2023614e-001  1.1989022e+000 -6.4270133e-001  9.8058883e-001  2.7372048e-002  1.4315621e-001  3.5733691e-001 -3.5304576e-001  2.9725488e-001 -1.0921827e+000 -1.2310539e-001  1.0229896e+000  5.2198252e-001
 -7.8545400e-001  1.3546492e-001  6.1665376e-001  2.8674788e-001  2.7664110e-001 -1.7448797e-001  1.7009952e-001  9.4505440e-003  1.2809011e-001  4.2880876e-001 -6.9953510e-002  1.2186621e-001  2.7016648e-001 -1.9307564e-001  6.1902342e-001  6.4064864e-001  6.0546005e-001 -7.8321811e-001  1.4922053e-001 -1.0159497e+000 -1.3797919e+000 -1.7940086e-001  2.9461605e-001 -8.3957552e-001  2.4074445e-001  1.3767067e-001 -6.7033962e-002 -1.4083743e-001  7.6417305e-001  3.8868818e-001  6.7112344e-001  1.2413966e-001 -9.2834973e-002  1.7264373e-001  4.3723709e-001  7.3632685e-001  1.9215691e-001  5.2407465e-001  1.6928766e-001 -9.1970661e-002 -1.7161023e-001 -3.6057602e-002 -3.5645952e-001 -4.0531901e-001 -2.7977950e-001  1.9174343e-001 -1.0670390e+000 -6.0609168e-001 -6.8456063e-001 -3.9030628e-001  3.4055899e-001  1.5323162e-001 -2.1455975e-001  3.0750064e-001 -6.8656398e-001 -1.5763385e-001  6.0907199e-001  7.5173205e-002 -6.9075975e-001  5.0057584e-005 -1.7280101e+000 -1.5152519e-001  6.8228380e-001  6.1765671e-001 -2.6759827e-001  1.1216759e+000
  1.2972996e+000  1.8466432e-002  4.7249435e-003  6.5227917e-001  3.0810995e-001  1.0325742e+000  4.6300193e-001 -1.7475148e-001  3.1266342e-001 -1.4297795e-001  3.2385130e-001  5.6075049e-001  1.2273253e+000  6.4255384e-001  8.3301296e-002  4.3057858e-001 -1.0364207e-001  1.4481821e-001 -5.1941161e-001 -2.4127627e-002 -8.2426689e-002 -1.6583477e-001 -3.6888081e-001 -2.9350418e-001  3.5791622e-001  5.8577864e-001  2.8026278e-001 -1.0121425e-001  1.7952531e-002  2.4079263e-001  3.3895367e-001  7.3146444e-002  5.3067081e-001  3.3131819e-001  3.3652732e-001  2.2562267e-001 -5.0581838e-001 -9.2064021e-002 -1.1244941e-001  3.7962968e-001  8.7882441e-001  1.7502047e-001  4.4020767e-001 -6.3221094e-001 -3.8519462e-001 -4.2618886e-001 -7.1605940e-001 -6.1992996e-001 -7.5844454e-001  1.9284698e-001  8.2257535e-002 -2.3328631e-001  5.7838545e-002 -9.6545145e-001 -9.0983249e-002 -6.1269705e-001  3.9174158e-001 -7.0553149e-001 -3.6750150e-001 -4.1032389e-001  2.9232264e-001 -2.6746395e-001 -4.1994792e-001 -3.1684742e-001 -1.1831329e+000  3.8707997e-001
 -1.5278254e+000 -2.9038367e-001 -6.2225583e-001  1.2751716e+000 -8.2986020e-003  7.2512093e-001  3.2831040e-002  7.4898277e-001 -1.4925157e-001  4.3720701e-001 -2.3402320e-001 -3.2471290e-001 -6.5934065e-001  6.7817700e-002  4.4953336e-001  2.9128978e-001  5.8098424e-001 -8.0854367e-001 -4.6224905e-001 -1.2358680e+000 -1.8369955e-001  2.1337824e-001  7.9093336e-001 -7.0821252e-002  5.8093516e-001  2.8788959e-001 -3.4993464e-001 -7.5970588e-001  2.3705236e-001 -3.2213512e-001  6.6937652e-001  4.5272434e-001 -6.5679808e-001 -9.0660786e-001  1.0666684e-001  4.3661611e-001 -8.2707416e-002 -4.0094497e-002 -7.7425318e-001 -2.3074301e-001  2.1754395e-001  3.2321214e-001  7.4179806e-001  1.4967093e-002  5.3761626e-001 -2.1588260e-001 -2.4204116e-001 -5.4958460e-001 -2.5732740e-001 -7.0632743e-001  2.4910377e-001  2.4752751e-001  8.1868108e-002 -3.8894010e-001 -3.6446462e-002 -4.1735370e-001  4.8992827e-001  1.7123090e-001  7.4436540e-003 -1.4100123e-001  7.0665465e-001  4.3557132e-002  1.1711421e+000  7.0622645e-001  5.0609118e-001  1.3330523e+000
 -5.8875152e-001 -1.3457559e-001  1.7514972e-001  1.5828480e+000  4.8885386e-001  1.2400062e-001  1.2530420e-001 -8.1802569e-002  1.9848771e-001 -2.0456749e-001 -2.2193755e-001 -2.1403656e-001  7.8331166e-001  7.7917288e-001  3.7879373e-001 -3.6806755e-002 -1.2494309e-001 -1.5598360e-001  4.2439978e-001  2.2914490e-001  3.0284145e-001  4.5519429e-002  2.7966017e-001 -3.0886414e-002  1.5836953e-001  1.0275193e-001 -2.1296574e-001 -9.9759191e-001 -6.3166365e-001 -5.7264193e-001 -2.3702968e-001 -6.6692432e-002 -9.2934035e-001 -6.2467820e-001  2.2158453e-001  2.5954419e-001 -8.9627148e-001 -3.1076122e-001 -1.0621647e+000  1.2609093e-001 -7.1873370e-002 -3.9954507e-002 -2.7675136e-001 -6.0009861e-001  2.0476108e-001  3.3277011e-002  7.0470497e-001  6.3551053e-001  5.0220778e-001  2.8894722e-001  2.4153672e-001  2.4658356e-001 -6.9480340e-002  3.0317142e-001  7.5156896e-001 -9.6560664e-001  5.3224980e-002 -3.3849992e-001 -2.5636114e-001 -2.0595954e-001  9.7385499e-002 -4.6024463e-001 -6.2999490e-002  7.3546513e-001  3.8864045e-001  1.3824180e+000
 -1.8086047e+000  4.9602956e-001 -1.2403673e+000  7.0342268e-001  6.7558459e-001  2.0137769e-001  3.5972086e-001 -3.7017124e-001 -4.8520490e-001  1.9526046e-001 -4.9094787e-001  5.0389532e-001  1.5241653e-001  8.8236306e-002  6.1054595e-001  9.1953242e-002  4.0259612e-001 -4.4335331e-001 -8.4755195e-001 -2.7993992e-001  8.9013594e-001  5.7297651e-001 -7.8537603e-001  6.9698508e-001 -3.1941269e-001  3.0772345e-001  9.0513597e-002  4.2630753e-001  2.7782577e-001 -2.1017654e-001 -1.7505341e-001  2.0456161e-001 -9.9962832e-001 -1.1478990e+000  2.7915945e-001  2.2082630e-001 -6.1496391e-001 -4.3327395e-001 -8.8812511e-001 -2.4652740e-001  2.3727366e-001 -8.6546718e-002 -1.2012850e-001 -1.0621893e+000 -5.4426370e-002  9.5575213e-001  3.6450371e-001 -3.1144295e-001 -9.5851443e-001  4.5529058e-003 -3.7943718e-001 -3.3343781e-001  3.8474795e-001  4.2876237e-001  6.9715039e-001 -5.0155766e-001  1.6829883e-001 -5.2945884e-001 -9.5341026e-001 -3.0839719e-001  1.0557520e+000 -4.0278571e-001  3.0015574e-001  1.1220799e+000  2.0131616e-001  7.2927123e-001
  3.5692180e-001  6.5135038e-001  1.6302452e-001  5.8231455e-001  2.3025510e-001 -1.5307817e+000  4.0391799e-001 -2.4289593e-001  1.2552780e-001 -1.1459221e-001 -2.3661703e-001 -8.1395137e-001  1.9478348e-001 -5.0464036e-001  2.3474516e-001  2.9909560e-001  5.0908516e-002 -2.6639988e-002 -2.8080357e-001 -1.2189244e-001  4.0206275e-001  2.2405061e-001  6.5965675e-002  6.6294040e-001  3.3814270e-002  2.4132664e-001  6.0630935e-001  1.1448582e+000  6.3875927e-001  1.2844594e-001 -2.5945644e-001  4.3485755e-001 -1.7056483e+000 -1.3445707e+000  5.9289241e-001 -1.1844321e-001 -1.3734831e-001  1.4016856e-001  4.1342707e-001  1.0358412e-002  2.0577702e-001 -7.8980385e-003 -4.8914648e-002 -9.0937745e-001  1.7805446e-001  1.5036103e+000 -3.4345945e-002 -5.9199219e-002 -6.0049383e-001 -2.6765124e-001  1.3600589e-002 -2.3733585e-001  3.7443831e-002 -4.7781722e-001  2.1653497e-001 -1.0645545e-001  3.4572053e-001 -5.9063631e-001 -6.8057610e-001  1.6775521e-001 -4.9749496e-001 -3.8869840e-001 -2.6464858e-001  5.8967652e-001  2.1084520e-001 -4.5312737e-001
 -1.4850145e+000  9.4842356e-002 -1.0836030e+000  2.3123588e-001 -1.4136088e-001 -6.7394439e-001 -3.5576535e-001  2.4829713e-001 -4.8733740e-001 -2.3570688e-002  5.6936710e-002  2.0467051e-001 -1.9355107e-001 -3.1175795e-001 -9.6241021e-002  8.6553233e-002 -2.5846336e-001  2.9493683e-001 -4.4004041e-001 -3.5018183e-002 -2.8302937e-001  2.2884398e-001  2.3939499e-002  1.3260149e-001 -5.8840915e-001 -2.1823572e-001 -8.0062731e-001 -7.4974321e-001 -5.2374556e-001 -1.5792909e-002 -3.9798786e-001  2.4386788e-002  4.5888646e-001  1.7057753e-001 -1.1244724e-001 -4.1152992e-002 -8.0063563e-001 -4.1376727e-001 -8.3242756e-001 -1.1267165e+000 -4.0196522e-001 -7.8150767e-001 -5.6186596e-002 -5.3397818e-001 -1.8696105e-001 -2.2062036e-001 -6.4969248e-001  3.0272896e-001 -4.1603887e-001  3.5777420e-001 -5.7261197e-001 -8.1047518e-001  1.3858112e-002 -2.3104248e-001  5.1137076e-001 -2.0998011e-001 -3.9208526e-001 -1.8003133e-001 -4.1870459e-001 -3.4873266e-001  7.7964427e-001 -4.2678530e-001 -2.3170659e-001  9.2823615e-001 -6.6122624e-001  8.0552491e-001
  2.8957954e-001  5.3363515e-001 -9.5647146e-001 -3.3134026e-001 -2.4061587e-001  2.1653988e-001  8.2144856e-002  4.4475270e-001  3.0876310e-001 -5.6886690e-002  2.7612193e-001  1.6598904e-001  1.2014377e-001 -4.5547829e-001 -3.7889450e-001  2.2972798e-001 -2.1451999e-001  6.4549996e-002 -1.0089217e+000  6.8712473e-002  3.7083498e-001 -2.7248841e-001  2.0601573e-001 -1.8464709e-001 -1.1878057e-001 -1.6333242e-001 -6.3146984e-001 -5.5879404e-001 -3.5029228e-001  4.1695078e-001  2.4241394e-001  2.7063077e-001  8.6123462e-001  4.7640470e-001 -3.3221265e-001 -6.1523849e-001  3.6793377e-001  7.0806914e-002 -6.9142016e-001 -9.8044380e-001 -5.9958056e-001 -5.8281969e-001 -7.4270834e-001  6.5576605e-001 -8.1529154e-001 -2.9064540e-001 -4.6283979e-001 -1.1300688e+000 -5.4742124e-001 -8.0119069e-001  5.1134161e-002 -5.0864049e-001  8.7564223e-002 -5.7769154e-001 -3.9170268e-001 -3.3397788e-001 -2.2784319e-001 -2.7639989e-001  2.0037957e-001 -3.0209044e-001 -3.7065143e-002 -5.7813379e-001 -2.1942428e-001 -5.8718034e-001 -6.9977609e-001  2.5567744e-001
 -1.3774199e+000  2.2377847e-001 -3.2348943e-001  1.7235550e+000 -2.4519134e-002 -1.6022663e-001  3.3053785e-001  8.1738747e-001  9.1620082e-002  8.3042753e-002  6.7346643e-001 -7.9169616e-001 -7.3044612e-003 -4.7666820e-001 -2.0412797e-001  7.8386267e-002  1.7699597e-001  3.0780631e-001 -4.9995759e-002  2.0264753e-001  1.0977132e+000 -1.0593881e-001 -4.2224124e-001 -8.6838987e-001  2.8577388e-001 -2.5126075e-002  3.0694614e-001 -5.0107251e-001 -5.7874825e-001  9.8667212e-001 -5.4640340e-001 -1.4542586e-001  4.4035582e-001  2.6239500e-001 -6.5510721e-001 -3.3274216e-001  9.8240140e-001 -4.2207106e-001 -1.1208285e+000 -7.4133642e-002 -5.8685031e-001 -1.5330133e-001 -2.6164965e-001  7.1174469e-001 -7.0447792e-001 -4.6941960e-001  8.7947821e-002  1.1727198e-001 -1.1765040e+000 -2.6167672e-001  3.3705251e-001  3.9047488e-001  3.0845435e-003 -1.5166735e-001  2.1500434e-001  3.6507123e-001 -1.9318794e-001 -2.8142005e-001 -4.3770004e-002  2.8650505e-001 -5.2998993e-001  1.7338268e-001  7.0073935e-001  2.6616441e-001  2.8606014e-001 -3.6845128e-001
 -1.2770468e-001 -4.9690033e-001  9.2638647e-001  7.9116329e-001  4.2044955e-001 -6.1052911e-001 -1.1475640e-001  5.5883390e-001  5.8592552e-001  4.7758842e-001  7.1345437e-001 -4.3781851e-001  1.9175391e-001 -6.7311844e-001  5.5700427e-002  2.4653815e-001  7.2362133e-001  3.5972432e-001  2.1626912e-001  2.5796087e-002  1.4141969e+000  7.2194438e-001  1.2147959e+000 -3.3113686e-002  2.6451564e-001  5.9725833e-001  8.1605781e-001  8.5287914e-002  7.0353114e-001  1.0985376e+000  7.5624305e-001  3.9997801e-001  1.6812834e-001  1.1416445e-001  4.9178615e-001  1.0979646e+000  5.8557977e-001  8.9428087e-001  4.9652029e-002  8.9949956e-001 -2.1403402e-001  5.2116439e-002  1.1182543e-001  9.8096381e-001 -3.1824528e-001 -5.2997683e-001 -6.2427337e-001  1.5172033e-002 -6.7064582e-001 -7.4783971e-001  7.2263442e-001  4.2594829e-001  4.7437576e-001  1.0320446e-001 -3.3146686e-001  8.8405800e-001  9.8231358e-003  2.1983268e-001  1.3801056e-001 -2.4852228e-001  1.5156986e+000  6.3973766e-001  8.5770571e-001 -5.0276896e-001  6.2545033e-001 -8.9785368e-001
  9.3010622e-002 -7.9575434e-001  4.9076221e-001  1.0429936e+000 -1.3825682e-001 -2.4464833e-002  2.8974614e-001 -3.3800959e-001  1.1563678e-001  2.6256679e-002  3.7914413e-001  7.1075530e-001 -1.5898513e-001  1.4334470e-001 -1.0416404e-001 -1.0123276e-001 -1.2994507e-001  4.8199226e-001 -1.2241275e-001  6.2131013e-002  7.9585623e-001 -1.8109366e-001  3.4884598e-001 -3.6704786e-001  4.5756924e-001 -3.3954062e-001  2.7254780e-001 -7.5877686e-001  8.7998924e-002  5.0700239e-002 -3.6251465e-001 -4.3044397e-001 -1.1614218e-001  1.8190454e-001 -6.2433345e-001  8.1872217e-002  1.0003972e-002  2.0453317e-001  8.3163133e-002  4.8718953e-001 -4.4400238e-001  4.7173619e-002 -6.0260950e-001  7.7894608e-001  9.5484164e-002  9.3530343e-002  5.2738972e-002  3.0045250e-001  8.0635857e-001 -1.3133511e-001  1.3389371e-001  4.1844563e-001 -1.2313624e-001 -4.2922940e-001 -8.9314677e-001 -9.4415745e-002 -7.9318413e-002 -2.5219954e-002  2.8668404e-002  1.4663974e-001 -3.7478840e-001 -5.7071808e-002  6.9515331e-001  2.0514158e-001  9.2014846e-002  6.9385599e-002
 -5.4185874e-001 -2.7854256e-001 -2.9976101e-001  3.6168916e-001  3.5941071e-002  8.5973810e-001  3.0041136e-002 -2.7360327e-001 -4.0187334e-002  8.8932528e-002  2.1611146e-001  9.2215705e-001  9.8552208e-002  2.6393304e-001  1.7985102e-001 -3.0175299e-001  5.8390319e-002  1.1047615e-003  1.1596288e-001 -8.9832671e-002  4.9501083e-002 -2.4818137e-001  3.9318878e-001  1.0011583e+000  1.0116820e-001 -5.1298723e-002  4.3966100e-001  1.2432859e+000  1.0751131e+000 -4.1709756e-001 -1.4840362e-001 -2.5006335e-001  6.5937497e-001  1.0636648e+000 -2.5788526e-001  2.2027616e-001  5.9536076e-001  1.0012443e+000  1.2662443e+000  1.2827835e-001  4.1154086e-001 -1.6436495e-001  3.6784529e-001  7.1678780e-001 -1.2337516e-001 -7.2296449e-001 -5.1875943e-001  2.8800695e-001  1.9592034e-001 -3.5019805e-001  8.1107142e-002 -3.5006419e-001 -1.6019933e-001 -3.9856997e-001 -8.4946707e-001 -2.9099969e-001 -1.9093730e-001  4.9609477e-001  3.8991590e-001  2.8505765e-001 -2.9563659e-001  2.3010222e-001  8.3211073e-001 -6.4749200e-001 -1.9833538e-001 -1.2420412e-001
  4.8023223e-001 -9.3029379e-001  1.2480419e+000  5.0665344e-001 -1.2533293e-001 -9.4642615e-001 -7.6596768e-003 -1.6302373e-001 -5.1142951e-001 -5.0332832e-001  7.4131377e-001  1.2527795e-001  3.6573543e-001  2.6155632e-001 -3.1158858e-001 -5.3152996e-001 -1.1361243e-001 -2.5946623e-001  2.2951190e-001 -3.8969925e-001  1.8713959e-001 -2.4947979e-001 -6.5059474e-001 -1.3519083e+000 -4.1622664e-002 -1.0441530e+000  1.3701825e-001  3.5358479e-001 -1.2893847e-001 -7.0692248e-001 -1.2228061e+000 -6.6429028e-001 -1.0673917e+000 -7.9601523e-001 -4.8770369e-001 -1.4766654e+000 -9.8923528e-001  7.2410850e-001  3.4506292e-001  3.1860499e-001 -6.0635794e-001 -9.4107991e-002 -4.3458404e-001  1.1707631e-001 -1.8458388e-001 -5.3153670e-001 -2.3311196e-001 -3.6164117e-001  1.0497177e-001 -2.1209402e-002 -1.5818896e-001 -2.4605977e-001  1.4782088e-001  3.2339327e-001 -1.8835233e-002 -4.7243022e-002 -3.4753810e-001 -9.8826209e-002 -3.4129849e-001  4.2852829e-001 -5.1074951e-001  6.1713748e-002  7.2812075e-001 -2.5177249e-001 -5.2138038e-001  5.1530789e-001
  7.8419355e-001 -1.4745611e-001  2.9102005e-001  6.2464474e-001  1.5280336e-001 -4.8347106e-002  6.8747357e-001  3.3991417e-001 -1.1693744e-001 -1.4844207e-001  9.6155337e-002  2.6659280e-001  1.9128519e-001  1.9087975e-001 -2.9408279e-001 -5.7262571e-002 -1.1672965e-001 -1.4498360e-001  3.4028384e-001 -3.8407661e-002  1.3708275e-001  4.5877426e-002  1.5601847e-001 -6.0569365e-001  4.5658601e-002 -2.7153448e-001  4.0806821e-001 -9.7922908e-002  6.3558695e-001 -1.9996844e-001 -5.9498701e-001 -2.0425063e-003 -8.1461583e-001  2.2726498e-002  1.0328466e-001 -2.9746227e-001  2.4185080e-001  8.3310715e-001  1.0836318e+000  8.3724692e-001  2.9325881e-001  3.2313099e-001  1.6320028e-001  2.9673152e-001  9.2830189e-002 -2.7626517e-001  3.1047022e-001  5.5383179e-002  3.4361742e-001 -1.6007363e-001  1.5733771e-001  7.5718108e-001  1.2479594e-001  8.3237137e-001 -2.7440700e-001  1.1031395e+000 -3.5818501e-001  6.8714558e-003  6.8337878e-001  6.7630433e-001 -6.4515739e-001  4.8875651e-001  1.1316156e+000 -5.8315960e-001  3.1238155e-001 -4.7690846e-001
  8.1983096e-001 -4.6668777e-001 -6.9933104e-001 -5.5418076e-001 -1.0695939e-001 -7.1715374e-001 -6.5996571e-002 -1.2926586e-001 -8.8409356e-001 -8.7971801e-002 -7.8947744e-001 -2.0022100e-001 -2.3039754e-001  5.4249679e-001 -5.5727183e-001 -8.3821444e-002  2.1819310e-001 -4.8862065e-001  3.6514267e-001 -2.0501675e-001 -6.5090384e-001 -6.3710495e-001  1.0630057e-001 -1.4572675e+000 -7.0761256e-002 -9.8309699e-001 -4.4176675e-002 -3.0962524e-001  1.1193923e-001 -8.9292476e-003 -5.3178123e-001 -3.3150757e-001 -6.1880147e-001 -2.0586470e-001 -2.6793271e-001  3.8674814e-002 -3.0637785e-001  3.2783835e-001  5.5838041e-001  9.1327101e-001 -2.0582653e-001  8.1957866e-002 -8.2040655e-001  1.5158954e-001 -2.6048641e-001  6.3090741e-001 -1.5682163e-001 -3.4537197e-001  1.7374033e-001 -1.5232314e-001 -6.4242823e-002 -2.7054908e-001 -4.7155635e-001 -5.6623080e-002 -1.7409837e-001 -5.3417647e-001 -3.6704198e-001 -1.1361886e-001 -2.0864842e-001  1.5610343e-001 -7.0958484e-001  2.8952364e-001 -1.3798455e-001 -4.1752384e-001 -5.9243771e-001 -9.7537260e-001
  5.0692869e-002 -3.3232636e-001 -2.7401523e-001 -6.4778508e-001  5.1017166e-001 -3.6013350e-001  4.4008336e-001 -1.0646090e+000 -4.1826167e-001 -1.3922382e+000 -1.2613568e+000 -3.2089191e-001 -2.4101478e-001  1.9219486e-001 -1.1312480e+000 -8.5161296e-001 -9.5396508e-001 -8.3212069e-001  1.3731170e-002 -3.6351987e-001 -1.4266955e+000 -8.7084735e-001 -7.8881747e-001 -8.7648349e-001 -9.7357082e-001 -7.8424612e-001  2.6746471e-001  2.4810627e-001  1.1582656e-001 -6.0566774e-001 -9.3545247e-001 -8.0952531e-001 -1.1850722e+000 -1.0112805e+000 -7.4688021e-001 -5.5431804e-001 -8.8755772e-001  5.6257498e-001  6.3275335e-001  4.9759359e-001 -4.2014082e-001  6.0440218e-002 -2.5388131e-001  6.4583344e-001  1.2841156e-001  5.6073639e-001  6.7093043e-001  5.2002198e-001  6.2061022e-001  4.5641199e-001 -5.3197502e-001 -5.4749659e-001 -4.7444402e-001  1.8150808e-001  6.4472104e-002 -7.0416917e-001 -2.4766344e-001 -2.4084523e-001 -6.5394636e-001  8.6174273e-002 -1.0759227e+000  4.6942449e-001 -7.4704137e-001 -8.3984252e-001 -1.8482835e-001 -7.7761747e-001
  4.6728989e-001  1.8686590e-001 -1.0265300e+000 -2.4312002e+000 -1.7277782e-001 -9.7262020e-002  3.2910643e-002 -7.2161855e-001 -2.1732229e-001 -7.2061242e-001 -9.5479796e-001 -6.3086011e-001 -3.1604568e-001 -6.2938048e-001 -4.9394228e-001 -2.7345707e-001 -2.2720699e-001 -3.6488850e-001 -1.3922997e-001 -3.7182593e-001 -7.8081700e-001 -6.0025034e-001 -9.7963455e-001 -5.3681282e-001 -5.8759009e-001 -4.5681624e-001 -4.9051729e-001  6.3848087e-002  1.5524454e-001  1.0920240e-001 -5.1545537e-001 -1.0371438e+000 -6.1633933e-001 -1.0903281e+000 -8.6350254e-001 -7.3404938e-001 -3.7581969e-001  3.4240009e-001 -2.0297763e-001 -3.2006413e-001 -3.6216335e-001 -1.1453320e-001 -2.1769589e+000 -8.5546532e-001 -1.1353419e-001 -7.3735294e-001 -3.6584929e-001 -5.0046038e-001  9.1046569e-001 -2.2633666e-001  4.0597663e-002  7.9410083e-002  2.5558842e-001  3.4294650e-001  1.6259910e+000 -6.4445654e-001 -1.0252033e-001  2.7586978e-001 -1.6934284e-001  3.4443350e-001 -5.5466509e-001  7.5051934e-001 -5.2967316e-001 -8.3028144e-001 -5.4698384e-002  7.4131644e-001
  8.9487536e-001 -1.7353352e-001 -1.0715552e+000 -1.2194933e+000  1.1335140e-001 -5.7782879e-001 -1.1162092e-001 -1.1265023e+000 -2.3501004e-001 -9.2140148e-001 -1.1745872e+000  3.6292806e-001 -7.6944693e-001  3.5643640e-001 -5.2456757e-001  1.7530058e-002 -3.6100198e-001  1.6943174e-001  8.2156159e-001 -1.4985727e-001 -3.6186177e-001 -2.5920394e-001 -1.1986406e+000 -1.0386587e+000 -9.6233559e-001 -2.0961622e-001 -5.5884148e-001 -2.7619707e-001 -5.2836972e-001 -2.6496488e-001 -1.1993476e+000 -1.3126187e+000 -7.9372291e-001 -1.6760933e+000 -1.6135429e+000 -1.9047807e+000 -5.1802796e-001 -5.7588234e-001 -6.7304046e-001 -2.3125889e-001 -2.8738517e-002 -2.0481574e-001 -1.0041241e+000 -2.1643924e-001  6.5134459e-001 -6.1140616e-001  3.7747299e-001  1.3091709e+000  1.5390840e+000  1.1445809e-001 -1.8074237e-001 -4.2033645e-001  3.2450613e-001  3.5541028e-001  9.6654877e-001 -2.5457072e-001 -4.0530118e-001 -1.8764444e-001 -3.8216821e-002  8.4172184e-002  7.8835625e-001  7.4866222e-001 -6.3555406e-001 -2.4011691e-002 -1.9719645e-001 -5.9419551e-001
  2.8265178e-001  8.6354223e-002 -7.1327846e-001 -1.2381289e+000 -2.3376427e-001 -6.5833951e-001 -1.4817704e-001 -9.3698914e-001 -7.3507576e-001 -5.9820400e-001 -1.1799366e+000  3.1801639e-001 -8.1564715e-001 -5.7212344e-003 -2.9138980e-001 -4.8310327e-002  3.1187295e-001 -5.2629945e-001 -2.9386460e-001 -4.7688045e-002 -8.0969033e-001 -5.3584695e-001 -3.2772913e-001  1.7126998e-001  1.1424681e-001  2.9376054e-001 -1.6258202e-001  1.2294188e-001 -6.0606434e-001 -4.0745627e-001 -1.2248659e-002 -9.6899197e-001 -5.3497049e-001 -6.1956033e-001 -7.5598471e-001 -6.8440807e-001  6.2077681e-002 -7.6617933e-001 -9.6819917e-001 -7.1688724e-001  3.5211464e-001  2.5166612e-001 -9.3031243e-002 -9.3442848e-002  1.4856358e-001 -6.6037162e-001  2.3203986e-001  2.8977237e-001  4.3451363e-001  5.9288046e-001  1.9497980e-001 -9.6078537e-002  4.3908917e-001 -1.2359986e-002  9.7949916e-001 -6.4765600e-002 -1.6163589e-001  1.4951630e-001 -4.6304434e-001  1.8140619e-001 -1.7512777e-001  6.5714652e-001 -4.6695932e-001 -3.0982675e-001  2.1288486e-001 -1.3875378e-001
  1.9645325e+000  5.0554257e-001 -2.0985495e-001 -6.3184566e-002 -2.9827662e-001 -2.0032781e-001 -7.6747227e-003 -6.4442410e-001 -6.5740273e-001 -6.3218044e-001 -6.1072894e-001 -6.5243149e-001 -2.2130335e-001  3.8585980e-001  1.3778846e-001 -6.4677598e-002 -3.6639854e-001  3.5700551e-001  4.3092304e-001  4.2204374e-001 -4.0180300e-001  9.1881461e-002 -3.1191956e-001 -2.1075181e-001  2.7759321e-001  5.1312479e-001  1.3803152e-001  9.0115922e-001  4.2826034e-001  2.0428082e-001  4.9697941e-001  1.2405751e-001  1.0240661e+000  3.6170411e-001  9.2954729e-001  1.1730118e+000 -5.1907150e-001 -2.5483178e-001  6.5354934e-001  6.0048387e-001  1.1079518e+000  4.1044736e-001  4.2901937e-001  4.4813792e-001  3.2661374e-001  3.0646680e-002  4.3865303e-001  4.5738178e-001 -1.4674955e-002  1.9506490e-001 -1.0415401e-001 -1.7561546e-001  1.0602642e-001  3.7483258e-001 -6.3101859e-001  8.7973602e-002  6.3302305e-001  4.1417649e-002 -1.8762877e-001 -3.9838409e-001  3.9007926e-001  1.5578022e-001  1.6192405e+000  1.5335883e-001  8.2892612e-001 -9.2681445e-002
 -2.6251484e-001 -5.3761294e-001 -1.0120935e-001 -5.7681021e-001 -7.4951035e-002 -4.8681899e-001  4.5628752e-001 -1.5041497e-001 -2.0666247e-001 -7.8783867e-001 -5.9981183e-001 -4.9475623e-001 -3.3491410e-001 -4.5349168e-001 -1.1162799e+000 -6.8922375e-001 -6.2705595e-001  3.3399641e-001  2.9309826e-001  1.1621427e-001  4.6224622e-001  3.3343694e-001  1.9970570e-001  2.6066725e-001 -2.9246687e-001 -5.4728079e-001  1.4427015e-001 -2.2980605e-003  1.9188642e-001 -8.5544442e-001 -3.4383717e-001 -2.7131893e-001 -1.1809662e-001  2.8532505e-001  5.3477348e-001  3.2573129e-001 -6.5127080e-001  3.6971746e-002  3.0297969e-001  3.6721908e-001  4.4246014e-001  3.6989945e-002  8.2884778e-001  7.9688140e-001  4.9542363e-001  7.8036640e-001 -8.1432642e-002 -9.3838985e-003  7.3042841e-001  3.1057341e-001 -2.4572022e-001 -2.8498082e-001  9.2558988e-002 -4.4389448e-001 -2.1314592e-001  1.7901637e-001 -1.6069049e-001 -5.5278840e-001  4.9271396e-001  1.8210659e-001  8.9596239e-001 -4.5307133e-001 -6.1627124e-001 -1.3784147e+000 -6.1944007e-001 -6.1360961e-001
  1.7825671e+000 -1.7410486e-001  1.8635901e+000  6.6804665e-001 -5.5937885e-002  4.4761018e-001  3.1217449e-002  2.8741874e-002 -3.4439479e-001  8.2929072e-001  9.6384169e-001 -5.5027596e-002 -3.7106611e-002 -1.7091929e-001  3.6063424e-001  2.2150327e-001  5.3164883e-001  8.0676882e-001  6.0068079e-001  6.6850193e-001  3.1050509e-001  3.9347063e-001  2.1915259e-002  2.0557239e+000  7.6993224e-001  2.8207176e-001  4.1538495e-001  4.0599460e-001  5.2322833e-002 -4.1534507e-001  9.6895504e-001  9.4560583e-001  1.4157951e+000  1.3773322e+000  1.2476544e+000  5.8820474e-001  6.9849654e-001  1.3072352e-001 -8.4100887e-002  3.4974360e-001 -1.5015671e-001  6.3126689e-001  1.1882396e+000  2.3525113e-001 -5.4675742e-001  6.0503077e-001  7.3260270e-001  4.3889183e-001 -6.4149900e-001  6.6706754e-001  9.5731350e-003  2.4837232e-001  1.0591335e-001  1.8533409e-001  6.2621201e-001  4.2115002e-001  1.8090722e-001  3.9736625e-001  2.5613466e-001  5.8310819e-001 -1.6828145e-001  1.2762347e-001  2.3083395e+000 -1.0647358e-002 -1.8867618e-001  6.1032232e-001
 -5.3209643e-001 -8.3050364e-002  5.9659163e-003  9.5587921e-002 -8.3636040e-003 -4.9507528e-002 -1.2850167e-001  3.8539612e-001 -7.3522429e-002 -2.9941967e-001  2.3305097e-001  1.0147844e-001 -1.1408501e+000 -4.8374214e-001 -1.5922153e-001 -2.4266552e-001 -7.7871863e-001  1.5933628e-001 -1.3831864e-001 -2.4865877e-001 -7.8749756e-001  1.0985652e-001  5.7844613e-001  1.5052585e-001 -3.4247683e-001 -6.7045897e-001 -1.2050247e+000 -1.7002939e+000 -5.7460767e-001 -3.5825273e-001  5.6133153e-001  2.0438930e-001  3.4841983e-001  4.0817369e-001  4.6593401e-001  7.8898825e-001 -1.0471689e-001 -1.0584358e+000 -1.1457329e+000 -7.1689104e-001 -8.3826987e-001 -2.9617194e-001 -1.8826730e-001 -1.0126114e+000 -7.2413426e-002 -7.2298481e-001 -3.7606271e-001  2.5133861e-001  6.3111011e-001 -1.7476062e-001  4.2963897e-001  3.9374984e-001  9.4683331e-001  1.3756641e-001 -6.2603886e-001  6.1183210e-001  3.5005434e-001  2.8992742e-001  4.7533982e-002 -1.9532083e-001  4.4751193e-001  4.0233775e-001  1.1098129e+000  5.6163217e-001  1.3147377e+000  2.0860389e+000
 -7.3864713e-001 -5.8208813e-001  2.5840532e-001 -5.0760885e-001 -2.5876789e-001 -3.7559588e-001 -2.2010024e-001 -1.0545430e-001 -5.4192973e-001  2.4161078e-001  7.0725506e-001 -4.6991309e-001 -4.4234229e-001 -2.4595152e-001 -1.7400193e-001  1.3570622e-002 -6.5767417e-001 -4.5366911e-001 -2.7212568e-001  4.8273501e-002 -1.4082269e-001  9.8176465e-001  6.8580142e-001  4.7412046e-001 -3.8835093e-001 -1.8635412e-002 -1.4790712e-001 -8.1911909e-001 -2.9613528e-001 -6.2457990e-001  1.0579928e+000  7.5525655e-001 -5.9922338e-001 -1.6835647e-002  7.8581806e-001  8.4038033e-001 -4.2427986e-001  1.9382636e-002 -5.3239398e-001  1.3222243e-001 -3.2650614e-001 -3.2314800e-001  2.9515134e-001 -7.4011060e-001 -5.6764862e-002  1.1583884e+000  1.9091026e-001  2.7729346e-001 -1.2391513e-001  8.5553540e-001  6.1190793e-002  1.4005012e-001  5.1123426e-001  4.3785459e-002  6.9292460e-001  3.0919886e-001  9.0541080e-001 -7.6639194e-002  1.4447798e-001 -6.7952539e-001  1.0310212e+000 -7.6305550e-001 -7.1594551e-001  2.8727363e-001 -8.6494485e-001  1.3803597e-001
 -6.4298032e-001  3.3638325e-001  7.7109125e-001  8.6063080e-001 -3.5710805e-002  5.5187442e-001  8.3921169e-001  1.6232440e-001 -2.5762038e-001  2.0951547e-001  8.0354323e-001 -6.1872117e-001 -4.6678575e-001 -3.9404372e-001 -2.0903858e-001 -1.2266229e-001  2.9615468e-001  1.2228932e+000  1.2240825e+000  6.9314848e-001 -7.9367523e-002  7.7190179e-001  2.2793662e-001  4.7812765e-001  3.4840340e-001  1.0100965e+000  1.9556070e-001 -9.6830718e-002 -1.3353248e-001  5.3301085e-001  9.9760499e-001  5.0145612e-001  7.9522649e-001  3.3896013e-001  8.2764727e-001  7.7915362e-001 -1.0119479e-001  1.5191482e-001  8.0362711e-001  1.3145267e+000  4.6829359e-001  4.4512493e-001  4.5371712e-001  1.6633755e-001  2.1428563e-001  6.4484372e-001  7.8390007e-001  4.6048641e-001  7.4721669e-001  4.3986086e-001  2.1621231e-001 -8.3305729e-002  6.7883542e-001  5.1217661e-001  2.3837687e-001  1.1094551e+000  6.4911192e-001  1.4119385e-001  4.3365907e-001  9.5631141e-001  5.0990817e-001 -1.8042995e-001 -3.1950991e-002  4.7184389e-001  6.0543255e-001 -5.2141016e-001
 -1.6499146e-001 -4.1520987e-001  4.3519485e-001  1.2873465e+000 -6.8319036e-001 -2.5644800e-002 -8.3628397e-001 -1.5214003e-001  3.1992937e-001  1.1527400e-001  1.0936873e-001 -4.8198049e-001 -3.3725660e-001 -8.6805743e-001 -6.7999093e-001 -4.4065913e-001 -6.7597609e-001 -1.6114213e-001 -1.1189367e+000  1.7161821e-001 -1.3540978e-001  1.6726586e-001  7.0035690e-001  1.0635751e+000  6.1160725e-001  1.3720224e+000 -1.0643422e+000 -6.4988590e-001 -2.1416145e-001  1.2698914e-001  1.0189803e+000  4.0311592e-001  4.6690295e-001  7.9987094e-001  1.1541460e+000  1.5477608e+000 -3.6351355e-002 -1.1091329e-001 -5.2560728e-001 -5.1167012e-001  8.8833373e-001  4.7331376e-001  9.8175904e-001  4.5150218e-001 -6.8294962e-001 -2.9300320e-001 -2.1734642e-001 -9.0311605e-001 -5.2958593e-001  3.7672546e-002  2.8736375e-001  4.8241654e-002 -3.4553605e-001 -4.2487787e-002  4.9026088e-001 -1.9614494e-001  8.6596486e-002  7.2567083e-001  6.2853646e-003 -3.2797313e-001 -2.3210474e-002 -5.6101421e-001  9.2299185e-002  5.0765328e-001  3.3199773e-001  1.9008680e-001
 -2.6646213e-002  4.1207747e-001  4.2266081e-001  1.4392212e-001  4.8016104e-001 -1.3939088e-001  6.0139557e-001 -4.2328733e-002  1.0220327e-001  4.0259471e-001  4.1414138e-001  4.9382823e-002  3.3418345e-001  4.7753084e-001  6.5407744e-002  2.3673764e-001  2.8024101e-001  6.6470517e-001 -3.2350747e-001  6.9720758e-001 -2.7485139e-001 -1.9035367e-001  2.7722357e-001 -3.1003714e-001  6.5050088e-001 -5.0527326e-002  4.2509824e-001  2.8043358e-001  3.8299209e-001  4.4128433e-001 -4.1447197e-001 -3.5304640e-001  6.0828085e-001  9.3539905e-001 -2.5295735e-001  1.1426389e-001  3.0101560e-001  5.5322091e-001  7.9434152e-001  9.3481963e-001 -1.2830328e-001  5.7564891e-001  3.1535643e-001  4.4169080e-001  2.0283572e-001  7.2203549e-001  7.4744543e-001 -1.0234796e-001 -3.1747516e-001  5.0362990e-002  3.9200336e-001  4.3135551e-001 -3.8364157e-002  1.7383073e-001  3.6482890e-001  5.5817917e-001  1.7153498e-001  7.6086986e-001 -2.8995862e-001  8.7529372e-001  6.2116321e-001  7.1227395e-001 -2.9657416e-001  9.7998185e-001  2.1417167e-002 -1.1934719e+000
  3.9333931e-001 -7.9499782e-001 -6.0946447e-001 -6.5338587e-001 -1.0592621e-001  5.3471394e-001 -5.4228608e-002  9.3171259e-002  5.1869533e-001  4.9635613e-001  1.4138085e+000  2.7780926e-001  4.7085674e-001  3.8125039e-001  8.9018835e-001  2.9238859e-001 -2.1555525e-001  3.8192471e-001 -5.5178829e-001  8.7225981e-001  5.8293813e-002  2.7414347e-001  7.1961376e-001  5.6118450e-001  1.8771954e-001  2.8450569e-001  8.4192848e-002  4.1270766e-001 -4.8610608e-001  7.6835646e-001 -2.7172190e-001 -7.5622228e-001  7.9742783e-001  7.0899345e-001 -1.9213698e-001  6.1561368e-003  1.6579905e-001 -1.2461827e+000 -6.5525704e-001 -2.7458438e-001  1.5493810e-001  5.6924873e-001  1.0763006e+000  9.0729478e-002  4.6292166e-001  5.8299604e-001  1.1669107e+000  5.0673287e-001 -5.4697056e-001  4.3353878e-001 -5.1695062e-001 -1.8142340e-001 -1.2189367e-001 -6.8858896e-002 -5.7126991e-001  7.6768065e-001  5.1850907e-001  5.4494952e-001 -9.7979651e-002  2.2348661e-002  3.9566642e-001  1.6082253e-001 -7.6551754e-002  2.4452607e-001  3.1954422e-001  4.0890187e-001
 -1.4606034e-001  1.2536211e+000 -2.9381364e-001  1.5969460e-003  7.1596399e-001  7.6515012e-001  8.4568733e-001  8.1944499e-001  3.0985295e-001  5.0565431e-001  2.2754651e-001  1.5102643e-001  4.5253505e-001  1.6914316e-001  7.1950089e-001  2.5350629e-001  5.5135579e-001  8.2237801e-001  6.0571619e-001  6.5405098e-001  6.3295404e-001  4.4288409e-001 -8.7733360e-002  2.5916351e-001  3.3855912e-002  1.7405190e-001  9.4103455e-001  4.4287221e-001 -1.7271354e-001 -6.2144255e-001 -1.0710074e+000 -6.6417424e-001 -1.0970194e+000 -6.2263545e-001 -8.7334284e-001 -1.1219468e+000 -6.0682048e-002  2.4608435e-003  4.7984877e-001  1.0374864e+000  1.7630009e-001  1.9787618e-001  6.9208032e-002 -1.9516289e-001 -2.9320966e-001  9.0946661e-001  4.9061445e-001  3.6180944e-001  8.4658606e-002 -2.1734750e-001 -1.5328122e-001  2.7650105e-001 -3.3191336e-001  2.3454956e-001  3.4155614e-002 -3.0732795e-001  7.7438736e-002  1.3044734e-001  6.0474308e-002  7.1924100e-001 -9.6644393e-001 -8.4266690e-003 -4.4001866e-001  3.2076683e-001 -3.5778295e-002  5.0074298e-001
 -6.5479602e-001 -3.4556341e-001 -4.8587640e-001  1.6989630e-001 -2.0775042e-001  7.2606984e-001 -2.2104641e-001  4.4070618e-001  2.2298363e-001  8.2678739e-001  2.5089693e-001 -9.5138812e-001 -2.1681848e-001  2.5278294e-002 -2.6070507e-001 -5.8398672e-001  3.3120541e-001 -1.0032711e-001 -4.9978930e-002 -2.2251026e-001  7.6199853e-002 -1.9144937e-001  2.7511121e-001 -3.3667486e-002 -2.4413798e-001 -4.4612335e-002 -4.8288221e-001 -8.8460835e-001 -5.4395347e-001 -5.2528736e-001  3.1811744e-001  2.7992201e-001  6.6939045e-001  4.3560768e-001  3.5209966e-001 -8.2103449e-002 -3.8941307e-002 -8.4622981e-002 -1.0112894e-001 -1.2103155e-002 -2.7992250e-001 -3.0354754e-001 -8.0189039e-001 -1.7319282e-001 -2.0692243e-001 -3.4409495e-001 -7.1489805e-001 -2.3698357e-001 -4.1419876e-001 -4.3222926e-002  4.2059632e-002  3.9412433e-001  1.1987155e-001 -2.5939109e-001 -8.2932497e-001  6.5380633e-001 -5.3530814e-002  2.8318395e-001  5.0213654e-001  1.8475113e-001  1.0244341e+000 -1.8101522e-001  6.8883726e-001 -9.1580015e-001 -2.8334737e-001 -4.1763988e-001
 -1.4128223e+000 -4.7909867e-001 -4.2871574e-001  1.6198091e+000 -1.5820117e-002  2.1536451e-002  2.0100644e-001 -1.3918247e-001 -2.5906085e-001  3.1881006e-001  3.5715381e-001 -1.0016730e-001 -3.8728408e-001  1.9913889e-001  7.9472005e-002  1.0275830e-001  4.7987172e-001 -1.3494071e-001  1.0187523e-001 -6.0422247e-001  5.8543404e-001  7.1837953e-002  4.3533488e-002  1.1970537e-001  2.2977637e-001  3.7351609e-001  4.2589664e-001  2.4076096e-001  2.5737925e-001  5.6440456e-001  5.2954307e-001  6.0058299e-001  2.0963517e-001 -2.9910542e-001  8.1194686e-001  7.8159640e-001  1.5664782e-001  1.1648143e-001  9.7602031e-002  1.1457083e-001  4.4122210e-001 -1.7757567e-001 -4.4057957e-001 -1.3283656e-001  4.2820089e-001 -1.3114157e+000 -8.8735619e-001  8.5373868e-001 -5.0729589e-001 -6.7876266e-001  2.6350639e-001  3.6640072e-001  1.0713241e+000  6.1528389e-001 -1.8468375e-001  5.5042531e-001  3.1392778e-001  3.5055907e-001  2.1800479e-001  8.9172553e-001  2.1191045e+000 -1.7450848e-001  1.1819357e+000 -3.1744954e-001  2.5586957e-001 -7.4407376e-001
  4.6858644e-001  4.4765234e-002  2.1652131e-001  1.2319698e+000 -3.0446481e-001 -3.5475973e-001 -4.7849267e-001  9.0110940e-002 -2.8322397e-001 -8.6398639e-001 -9.9086425e-001  6.5533798e-002 -3.3521586e-002  3.1106957e-001 -3.4502088e-002 -9.9580540e-002 -3.6562189e-001 -1.2210788e-002  4.8242487e-001 -5.8487637e-001  7.4928797e-001  6.3886518e-001  4.1300777e-002  9.9470210e-002 -5.2044883e-002  1.4279428e-001  4.9461084e-002  5.5556850e-001 -6.3013415e-002 -1.0211070e+000 -5.7263714e-002 -1.9278877e-002 -5.4453163e-001 -9.9096670e-001 -4.3460614e-001 -4.2127867e-001 -1.1710713e+000  4.9246708e-001 -1.2132086e-001 -4.0211676e-001  2.6948756e-001 -2.4380927e-001  2.9043383e-001 -1.0065562e+000  2.3367395e-001 -1.2355257e+000 -2.0789429e-001  4.0315229e-001  4.1213254e-001  1.4675151e-002 -3.6087973e-001 -3.9350839e-001  4.1591196e-001 -7.9445738e-002  2.5306804e-001 -1.3194542e+000 -6.9171462e-001 -2.4792092e-001 -2.6008722e-002 -3.6333177e-001  3.5866751e-002  1.9871307e-001  1.4324559e+000 -5.1801844e-001  1.0947927e+000 -6.2799678e-002
  2.9772374e-001  6.5384582e-001  3.2198590e-001  4.5248826e-001  2.3953702e-001  7.4575083e-001  4.7771497e-002  2.6579296e-001 -1.3813053e-001 -7.5371832e-002  1.0717067e-001  5.1483520e-001  1.5713101e-001  3.9570558e-001  5.8732873e-001  6.3058530e-001 -4.9135297e-002  6.7801746e-003  8.0499549e-001  3.7109108e-001  2.2371911e-001  8.2722059e-001  6.0767085e-001  8.4688464e-001  6.0036191e-002  1.5103155e+000 -3.8259455e-001 -5.9535251e-001 -6.7756657e-001  6.0227342e-001  7.3520953e-001  5.8813073e-001  1.2130135e+000  3.9525767e-001  6.5691465e-001  6.7039681e-001  3.5703916e-001 -8.0320591e-001 -5.4749883e-001  1.5954069e-001  1.0578859e+000  7.6476238e-001  1.1180658e+000  2.0981837e-002  4.9971496e-001 -6.2261746e-001  7.8493899e-001  8.7070958e-001  1.1105244e+000  6.7014515e-001  1.6170164e-001  2.5382749e-001  7.5649446e-001  4.2748428e-001  7.0424565e-001  1.1791715e-001  2.8758995e-001  2.7246143e-001  7.0129035e-001 -1.2676718e-001  3.7039482e-001  4.5101211e-001  1.7636109e+000 -6.8588399e-002  1.0086078e+000  2.8141096e-001
 -2.9136443e-001  1.4163124e-001 -1.8791549e-002  4.9804332e-001  2.6519113e-001  9.1241749e-001 -2.9958093e-001 -1.0567447e-001  8.0439100e-002 -1.0273098e-002 -3.7607165e-002  4.0853664e-001  2.2339407e-001  1.5886656e-001 -2.2204679e-001 -3.2555264e-001 -3.2163583e-001  4.2340420e-001 -4.3473441e-001  4.3632280e-001 -5.1675360e-001 -2.2783374e-001  8.7508294e-001  7.5171039e-001  2.2266440e-001 -4.8667942e-002 -8.4053734e-001  4.0100991e-001  4.0921314e-001  2.6296004e-001 -6.1748638e-001 -3.6452364e-001  7.7976416e-001  3.8682344e-001  3.2360441e-001 -1.2630875e-001 -6.1008973e-002  2.8800879e-001  2.4677711e-001 -1.2797840e+000  2.5746889e-001  2.9877865e-003  2.3513184e-001  4.6344132e-001  6.9318479e-001  1.3375195e-001  6.7843638e-001 -6.1037408e-002  6.0927100e-001  1.1541874e-001 -1.6582875e-001 -1.7378771e-001  2.0698254e-001  4.2302079e-001  1.2031853e+000 -8.1945943e-002 -2.6323402e-001  3.6368294e-001 -1.4790549e-001 -1.0698579e-001 -1.0366567e-001  2.4436857e-001  1.1291681e+000  6.5613491e-003  2.1437320e-002  1.3848798e+000
  5.7895272e-001 -1.5446493e-001  2.0300504e-002  1.0097262e+000  7.3840169e-001 -2.4111954e-001 -4.4561185e-001 -2.4182397e-001 -1.2255821e-001 -4.4458231e-001 -8.7856696e-001 -5.5857259e-001  6.9809576e-002  4.7662418e-001 -4.1578586e-001 -7.3171419e-002 -3.9900609e-001 -4.9886698e-001 -1.2087487e-002  1.0186120e-001  4.4002922e-001  2.7586773e-001  2.3212318e-002 -7.8914856e-001 -3.7055531e-001  6.3047338e-001  2.7888254e-001 -5.4150033e-001 -7.9483630e-001  1.2341303e-002  3.9729617e-001 -4.9331657e-001 -3.2109409e-001  5.6934846e-001 -5.9483734e-001  1.0072440e-002  2.7505379e-001 -1.6295824e-001 -2.5012072e-001  5.5496638e-001  3.4900004e-001 -4.4665271e-001 -2.9020020e-001  6.2676828e-002  2.1456044e-001  5.3591828e-001  7.3399987e-001  5.1675411e-001 -6.2067854e-001  4.9230486e-001 -5.9750599e-001 -5.0644043e-001 -5.5511068e-002 -2.8044105e-001 -7.4518226e-002 -3.4481441e-001 -1.7932391e-001  1.2909997e-001  2.5520186e-001 -2.2195462e-001  1.2547412e+000  9.9776106e-001  5.1031216e-001 -7.4940838e-001  1.9335587e-001  2.5271793e-001
 -1.9955207e-001  7.5628562e-001  3.9741135e-001  1.9277949e+000 -3.4516417e-002  1.8740404e+000 -1.7739165e-001  7.6288288e-001  3.1546008e-001  9.9118870e-002  3.0580410e-001  5.8752755e-001  6.6963850e-001  1.1650079e+000  2.5658718e-001  2.6857672e-001  5.5208125e-001  1.9264623e-001 -4.7048603e-001  1.6820351e-001 -3.1370812e-002  1.8221806e-001 -2.4374132e-001  5.6774804e-001  5.5575459e-002  8.4925842e-001  9.5326525e-001  1.2873823e-001  6.5944362e-001 -1.2619669e-001  1.3020315e+000  1.0090876e+000  9.5800679e-001  8.3085680e-001  3.4366256e-001  1.0686697e+000  1.5356769e-001  2.4637886e-001  2.7070460e-001  6.0615727e-001  8.7405770e-001  3.5234228e-001  2.2586700e-001  6.7126790e-001  6.4705447e-001 -2.0766546e-001  7.0807755e-001 -4.9515721e-001 -1.4107279e-001  3.9704720e-001  5.2711365e-001  6.5967783e-001 -1.7753840e-001 -3.4874894e-001 -2.1776365e-001 -1.4825116e-001  2.1310906e-001  3.0700807e-001  1.0045275e+000 -1.2715199e-001  8.0808297e-001  4.4102848e-001  1.6310876e+000  6.8901985e-001  7.6913247e-001  3.6981059e-001
 -7.9087031e-001  1.2490890e-001  1.5344001e+000  1.1151391e+000 -2.2038449e-001 -4.4358364e-001 -7.3204696e-001  3.0291873e-002  2.7826429e-001  2.0300955e-001  3.5015178e-001  4.4057963e-001  6.5115124e-001  1.1998695e-001 -2.1270083e-001 -1.7217427e-001  6.8097072e-001 -2.4327600e-001  4.2034879e-001 -3.0793345e-001  8.4383162e-001 -1.1724955e-001 -9.7229362e-002 -3.1344378e-001  4.1995964e-001 -2.3098873e-004 -2.1266696e-001 -1.3511884e+000 -9.5945919e-001 -2.0634887e-001 -6.0111294e-001  2.7426187e-001 -1.4277669e-001  4.2419126e-001  1.0337966e-001 -1.8156224e-001  7.2601843e-002 -2.2280581e-001 -7.5877902e-001 -2.3720289e-001  4.8416138e-001  4.3186928e-001 -2.4295509e-001  4.4982714e-001  6.3265718e-002 -1.4550106e-001  6.5170552e-001  8.2529524e-001  3.9562093e-001  4.6184821e-001  4.0009746e-001  9.2117509e-001 -3.7225382e-001  5.3167217e-001 -2.1844823e-001 -2.6370868e-002  3.9648635e-002  2.2054886e-001  5.4763739e-001 -8.3427477e-001 -8.9800645e-001 -5.6026345e-001  1.8037807e+000  1.3877005e+000 -1.3808224e-001  5.2811369e-001
  1.1022677e-001 -1.4159025e-001  8.0194557e-001  7.0441198e-001 -3.4089818e-001  7.9863999e-001 -4.8484469e-001  7.8449969e-002  1.5618552e-001 -9.3564743e-002  6.8342217e-001 -1.1256344e+000  3.2923506e-001 -1.3686289e-001  2.8595743e-001  3.2975590e-001 -1.3975800e-001  7.4124443e-001  3.7567883e-001  7.9216346e-001  3.4684795e-001  7.8920039e-001  1.5150135e+000  1.0574533e+000  5.7305128e-001 -3.4194746e-001 -4.3982064e-001 -2.1889738e-001 -1.5771126e-001 -4.1567785e-002  1.3400169e-001 -7.7958024e-002  2.8951201e-001  8.1905516e-001 -2.7341172e-001  1.0596685e-001  2.6336204e-001  4.6169476e-001  1.9844704e-001 -6.9509838e-001  1.4104338e-001  3.7424026e-001  6.2435276e-001  1.2627554e+000  6.5661291e-002  1.5120584e+000  6.3040446e-001 -3.0339482e-001 -3.0000524e-001 -3.0370730e-001  3.3673940e-001  4.2484869e-001 -4.6086711e-001  1.4990807e-001 -6.8905189e-001  6.6304593e-001 -3.0924114e-001 -3.4819569e-001 -4.4268050e-001 -5.9413762e-001  1.2204533e-001 -2.8845607e-001  1.3692141e+000 -2.6888415e-001 -2.3570697e-001 -5.2324001e-001
  1.0500953e+000  1.5045328e-001  1.2175578e+000  1.0703215e-001 -8.3154409e-001 -3.6362316e-001 -6.5764793e-001 -2.6157075e-001  2.3147980e-001 -6.6544768e-001  8.6906435e-001  1.8621852e-001 -2.7189394e-001  4.5299003e-002 -2.1450762e-001  1.4680801e-001  4.0885042e-001  8.7091014e-001  1.5184239e+000  8.6472991e-001  9.1697483e-001 -4.5244104e-001  1.4426479e+000 -9.3584852e-002  8.4369562e-001 -4.3423786e-001 -6.2659520e-001 -4.5720824e-001 -1.4866489e-001 -4.2128152e-001 -2.6432617e-001 -3.3570399e-002 -2.0457577e-001 -4.9101661e-002 -2.7649171e-001 -1.5029218e-001 -2.5880216e-002  9.9850836e-002  2.2770385e-001 -1.2526012e-001 -2.7904829e-001  6.4400333e-001  2.8111110e-001  1.1926064e+000  4.8179855e-001  6.9590517e-001  7.4002488e-001  9.7763926e-001  1.1661676e+000 -1.7814160e-002 -1.6184985e-001 -1.1907691e-001 -1.7834713e-001 -1.6355107e-002 -3.8168931e-001  4.1017441e-001 -4.3152313e-001  2.3420142e-001 -5.7764935e-001 -8.6106138e-001 -9.7835189e-001 -6.7064809e-001  1.5108548e+000 -1.8930904e-001  5.2906375e-001 -1.6712179e-001
 -2.2326391e-001 -1.3649515e-001  6.1974100e-001  1.4900790e+000 -3.1432927e-001  2.3812045e-001 -8.6817058e-001 -2.7421244e-001  4.8693817e-002 -2.5915713e-001  5.6278363e-001  3.9792343e-001  5.1463371e-001  1.0998512e+000  7.7500630e-001  6.1673938e-002  8.2227635e-002 -7.2465571e-002  9.5970047e-001  4.1326949e-001  9.3914677e-001  9.4582318e-002 -1.6883447e-001  9.7974971e-003  2.0692251e-001 -5.0805419e-002 -8.5464536e-001 -3.6713772e-001 -4.7729125e-001 -3.8642121e-002 -3.1089676e-001  1.9456407e-001 -3.1688293e-001 -3.7672551e-001 -1.8620130e-001  6.5579074e-001 -2.1662062e-001 -9.7887305e-001 -3.2348248e-001 -3.5373436e-001  2.5528951e-001  5.3125833e-001  1.0158795e+000 -6.0262610e-001  7.6813220e-001  1.3718215e+000  1.5223464e+000  1.7086416e+000  1.2724118e+000  1.3096830e+000  2.1102213e-002 -1.7382569e-001  1.7058409e-001  4.4764439e-001 -2.8680712e-001 -1.7607547e-001  1.6290862e-001 -1.8077773e-001  5.7536681e-002 -1.1771772e+000 -4.2563145e-001 -5.4380336e-001  1.2950959e+000 -1.7401590e-001  8.2527240e-002  2.1079097e-001
 -5.8334267e-001 -1.7266865e-001  9.7197782e-001  1.2784812e+000 -7.8259623e-001 -7.8314893e-001 -5.3929389e-001 -2.0109317e-001 -5.4972953e-003  8.0720137e-003 -1.7310076e-001 -1.0374251e-001  2.1835322e-002 -3.5175368e-001  4.9973855e-001  2.1104969e-001  5.3349511e-001 -1.0902300e-001  7.1867929e-001  1.1370725e-001  1.5319312e+000  4.6014631e-001  9.1469182e-001  4.4304738e-001  2.6105423e-001 -1.0333101e-001 -6.0661065e-001  1.3126467e-002  3.0557377e-001  6.0514713e-001  4.7630517e-001 -2.9313994e-001 -4.9187286e-001 -2.4947056e-001  3.1267679e-001  7.2064950e-001  6.5145692e-001  9.2876066e-001  1.3882670e-001 -5.5511277e-002  4.7768318e-001 -1.4619299e-001  4.6560545e-001  1.5078163e-001  2.0527926e-001  7.2012334e-001 -1.0756312e-001 -1.2171537e-001  6.8682913e-001  5.1533819e-003  3.5310364e-001 -2.9982671e-001  3.8331372e-001 -2.7687476e-001 -4.2059257e-001 -4.1104966e-001 -2.0803188e-001 -3.8447767e-001  2.1456529e-001 -4.7236952e-001  1.8303263e-001 -3.7213254e-001  1.0806721e+000  6.5451792e-001 -4.6135078e-001 -4.5036596e-001
  3.1113806e-001 -4.8888062e-001  3.1150648e-001  1.0425763e-001 -6.2431401e-001  7.7916866e-003 -2.8816398e-001 -9.6627946e-002  7.0853842e-002 -6.9217947e-003  1.0209310e-001 -1.2704662e+000 -2.7364846e-001 -2.9791658e-001 -4.0140077e-001 -1.0715490e-001  1.7057601e-001  6.6096531e-001  8.2903658e-001  6.4214912e-001  1.1205874e+000 -3.0529797e-001  9.5816903e-001  2.6232912e-001  3.1201153e-001 -6.4419395e-001 -1.8969971e-001 -7.9349027e-001 -9.1759468e-001  3.8408459e-001 -4.9159728e-001 -6.2027937e-001 -4.4052292e-001 -4.1178446e-002 -1.0262348e+000 -7.8463182e-001  1.1276316e-001 -2.7500404e-001 -4.3716591e-001  1.2823043e-001 -3.9063460e-001 -3.1756074e-001  5.7304321e-002  2.0939220e-001 -6.9044697e-002 -4.0772801e-002  4.2061951e-002  7.1856178e-001  1.0470096e-001 -1.5181260e-001  3.3247998e-001  4.4785003e-002  1.9422197e-002 -7.0914244e-002 -1.5342334e-003  1.9525515e-002 -1.0944542e+000 -9.2390730e-002 -7.3278226e-001 -8.0637203e-001 -5.3093264e-002 -1.2213808e-001  3.4141948e-001 -5.6669730e-001 -7.2330218e-001 -7.8778847e-001
  2.2568595e-001 -1.2274665e+000  2.9800811e-001  3.0126208e-001 -2.9684852e-001  2.8619078e-001 -9.2096177e-001 -2.4013664e-001  9.0432448e-002 -4.6371376e-001  5.8529386e-001 -3.1300037e-001 -2.4936505e-001 -3.2868879e-001  3.4543809e-003  2.6611378e-001 -8.3466985e-002  4.6592508e-001  9.6418321e-001  4.9212096e-001  3.5656075e-001  1.9768000e-001  3.0038013e-001  3.1750925e-003  6.6034089e-001 -4.5073483e-001  2.2306470e-001 -5.2340214e-001 -7.7955367e-001  4.9171932e-001 -5.1256853e-001 -6.0226722e-001  1.4232723e+000  3.6282152e-001 -7.1787223e-001 -1.0055527e+000 -3.8127086e-001 -3.6340488e-001 -2.8108726e-001 -2.0425248e-001 -2.6500957e-001  1.8027819e-001 -6.8703503e-002  2.7567987e-001 -2.5114970e-001 -7.5585713e-001  4.0747455e-001  5.2546665e-001  4.7694218e-001 -3.3640123e-002 -2.1624465e-001 -5.7835522e-001  2.9844460e-001 -1.6424620e-001 -2.1036544e-001 -7.6897668e-001 -5.4998369e-001  7.0588712e-002 -9.5317335e-001 -8.6072659e-001 -1.5825544e-001 -3.9840201e-001  1.2120955e+000  7.2408228e-001 -4.3213592e-001  4.3838404e-001
  5.9194349e-001  5.6606221e-003  2.9325064e-001 -2.9584833e-001 -1.2293371e-001 -1.2264745e+000 -3.1748007e-001 -2.4294124e-001 -2.9503485e-001 -6.8764837e-001  7.8013212e-002 -1.0964833e-001 -3.3163553e-001 -3.2936490e-001  4.5942992e-001  1.8521809e-001  4.2752909e-001  9.2383295e-002 -1.4345478e-001  3.5341889e-002  8.2703996e-001  4.7772438e-001 -2.8230662e-002  2.8651233e-001  4.4710575e-001 -1.5263512e-001 -8.9624866e-001 -5.0682319e-001 -6.9238468e-001 -8.9274815e-002 -8.4974244e-001 -7.0954601e-001  4.6431448e-001  5.3597512e-001 -4.3346886e-001 -8.9576401e-001  4.3444718e-001 -2.3095561e-001 -5.2851213e-001 -7.0037102e-001 -2.3392718e-001  4.6919436e-001  4.7982072e-001  5.9189358e-001  2.3196427e-002  5.7065717e-002  5.9601818e-001  4.5525093e-001  1.3694030e-001  1.4194943e-001  3.4478190e-001  1.0289595e-001 -2.7217860e-001 -4.5265882e-001 -9.9591537e-001  1.1818179e-001 -5.5695803e-002 -3.1309435e-001  2.2762229e-001 -5.2448988e-001 -1.1799529e+000 -5.4341676e-001 -1.2106125e+000 -2.0037615e-001  1.6280827e-001  2.3597735e-001
  7.4744932e-001 -6.6194115e-001 -7.2406295e-001  4.8605709e-001 -2.6790062e-001 -6.8153612e-001 -1.0236048e-001 -6.7210019e-001 -8.7561557e-002 -1.9525883e-001 -5.1327402e-001 -4.5147541e-002 -4.0644493e-001 -2.3437869e-001  4.2065168e-001  5.7001872e-001  4.0189492e-001 -1.8663373e-001 -1.4601459e-001  2.1688248e-001  6.3487950e-001  2.3343333e-001 -1.9398955e-001 -1.5034995e-001  3.7933419e-001  9.8633134e-002 -5.4162988e-001 -2.8093023e-001 -2.5701716e-001 -4.0061214e-001 -2.3720686e-001 -1.3361902e-001 -5.8699536e-001 -1.0804106e+000 -6.5125878e-002  1.0983004e-001 -3.4428999e-001  1.2677124e-001 -5.3977721e-002 -5.6986413e-001 -7.5167535e-002  4.7499111e-001  7.6351414e-002 -5.8192168e-001 -1.8740435e-001 -1.9535289e-002 -2.9466329e-001 -2.3766992e-001 -2.4750236e-001 -2.0308583e-001 -6.5341230e-002 -2.5008701e-001 -2.3624668e-001 -2.1097431e-001  7.1645699e-002 -5.4021914e-001 -6.4135216e-002 -2.3090808e-001 -2.9437703e-001 -1.8310452e-001 -4.8665236e-001  3.4643268e-002  1.0416520e-001  8.8468328e-001 -8.4970113e-001  8.1816824e-001
  2.5246469e-001 -6.8586361e-001  2.4848723e-001  3.9857913e-003 -2.0585496e-001 -3.8048605e-001 -4.9927166e-001 -5.5905191e-001 -3.4349137e-001 -4.1402908e-002 -7.4670634e-001 -4.0193629e-001 -4.2359279e-001 -8.1471957e-001 -3.1404677e-001 -1.4867533e-001 -1.0524635e-001 -7.0795360e-001 -2.4201098e-001 -3.9329614e-001  3.1619460e-001 -5.1199484e-001 -1.1532537e+000 -2.4402244e-001 -2.5490452e-001 -5.1016426e-001 -1.3731023e+000 -5.9744724e-001 -3.1670563e-001 -6.0650965e-001 -7.0855056e-001 -5.4830618e-001 -7.7955940e-002 -2.5629357e-001 -2.8631260e-001 -7.7743530e-002 -4.6737123e-001  1.6717629e-001 -5.5977691e-001 -8.5702097e-001 -4.0077044e-001 -1.5970421e-001  2.0756119e-001 -7.7602122e-001 -5.4376341e-001 -9.5473901e-002 -1.4469683e+000 -1.0284517e+000 -3.2525920e-001 -6.5566858e-001 -2.3562288e-001 -5.8949143e-001 -9.6708803e-001 -7.8747141e-001 -1.3642419e+000 -5.1431896e-001 -7.7509434e-001 -9.2022421e-001 -5.0440582e-001 -8.0786620e-001 -1.3775516e+000 -3.8159530e-001  7.5105618e-002  1.2376010e-001 -1.1162798e+000  5.6206317e-001
  5.4741906e-001  2.2233087e-001  7.2950084e-001  7.6516799e-001  6.5934124e-002  4.7962363e-002 -3.3019315e-001 -5.6790455e-001 -7.1124967e-001 -1.5753397e-001 -1.1114601e+000  2.2130245e-001  6.0719267e-002  3.6288946e-001 -5.1134209e-001 -4.3773597e-001 -2.9263869e-001 -1.1111956e+000 -9.7380073e-001 -4.3286338e-001 -8.2263344e-001 -1.4463873e-001 -7.9587320e-001  2.2166125e-001 -1.3430690e-002  4.6227710e-001 -2.0926510e-001  7.1256011e-001  6.2002733e-001 -6.3991010e-001 -2.2199007e-002 -8.3342246e-002 -9.6665601e-001  1.1150486e-001  2.2450518e-001  4.7257822e-001 -6.0829878e-001  4.8492535e-001  7.3984368e-001  3.4858148e-001  1.0272450e-001 -6.0113578e-002  8.8289448e-001 -1.9574799e-001 -1.9924745e-001  3.3309649e-001  5.4044723e-001 -3.3714408e-001 -5.8954088e-001  2.0284820e-001  1.4080683e-001  2.1949596e-001 -3.5927486e-001  2.1249383e-001 -4.6306142e-001 -3.4008242e-001  1.0497540e-001 -1.5862592e-001 -1.9735491e-002 -3.1134745e-001 -1.4650962e+000  2.0332384e-001  8.9028973e-001  3.4120585e-001  2.4106782e-001  9.8192349e-001
  1.0420553e+000  6.1780382e-001 -6.2650819e-001  1.5129498e+000 -4.3382621e-001 -8.1310878e-002  7.8696021e-002 -9.1721980e-001 -4.5798448e-001 -3.5321079e-001 -8.7464553e-001 -2.2202929e-001 -6.5362408e-001 -5.7465321e-001 -9.6431693e-002 -9.7649471e-002 -4.9155725e-001 -1.3590084e+000 -3.0600905e-001 -6.0669661e-001 -2.1361835e-001 -3.3173613e-001 -1.0183808e+000  5.8262059e-001  1.2119846e-001  5.0768554e-001  2.9706154e-001 -5.2608403e-001  7.2824521e-001 -3.9873432e-001  2.5115319e-002 -9.2056292e-002 -7.4375233e-001 -1.1791303e+000  1.4990274e-001  3.8861289e-001 -5.2993037e-001  4.3726244e-001  3.5901091e-001  2.1169549e-002  3.5046809e-001  1.3546395e-001  1.2220176e-001 -7.9386926e-001 -4.9086887e-001 -2.2458030e-001 -3.0999863e-001 -1.1352253e+000 -4.0383826e-001  2.5860723e-001  2.3322430e-001 -3.6508259e-002 -1.7174032e-001 -5.1339602e-001 -5.2172975e-001  4.0487418e-002  5.4136682e-001 -4.3937468e-001 -7.0608342e-001 -2.0076700e-001  9.6227262e-002  1.0003395e-001 -9.7514169e-003  1.5489164e-001 -1.4416783e-001  3.6746672e-001
  2.8132303e-001  1.5735361e-001 -7.8666752e-001  1.9190023e-001 -2.9647940e-001 -1.0711730e+000 -2.8473093e-001 -6.1103169e-001 -5.2188952e-001  3.6826366e-001 -9.7770081e-001 -6.4588114e-001 -3.8155415e-001 -4.6731165e-001 -1.6461872e-001 -3.5995614e-001 -1.2645355e-001 -1.0605507e+000 -6.0955903e-001 -9.7136546e-001 -1.1499591e+000 -4.7832136e-001 -4.5265902e-001  6.4949140e-002 -3.4247818e-001  3.4823900e-001  1.8740492e-001  4.2410403e-001  3.6204305e-001 -3.2240833e-001  1.4680148e-001 -1.3155330e-001 -1.0560256e+000 -1.0870998e+000 -5.3468636e-002  7.6869870e-002 -9.8773727e-002  3.8388269e-001 -6.1062521e-001 -2.5548559e-001  6.8744087e-001  2.0662975e-002  3.1984602e-001 -1.0221205e+000  9.5064306e-002  9.0500107e-001  2.1138442e-001 -5.7950599e-002  7.5793427e-002  4.5334906e-001  4.1257831e-001  4.9818530e-001  4.5490387e-002  4.9278750e-001  9.9513873e-001 -1.1436743e-001  9.3282764e-001 -3.0789281e-001 -9.1898279e-001 -1.1202237e-001 -1.5000265e-001 -1.2190176e-001 -1.2016739e+000  6.9428571e-001  2.4170619e-001 -5.0568894e-001
  1.7238542e-001  3.4947981e-001 -6.5304005e-001 -3.8081711e-001  3.8005287e-001  5.5330571e-001  9.1049718e-002 -2.2953547e-001  2.0253294e-002 -9.4746832e-002 -6.9639755e-001  2.0164060e-001 -3.4072136e-001 -4.6974881e-001 -1.0486831e-001  5.8075735e-003 -6.6532545e-001  6.6576507e-002 -7.7190720e-001 -3.4694627e-001 -1.7096402e+000 -1.9387990e-001  1.3862969e-001 -5.6007727e-001 -4.2523436e-001  4.1014363e-001  7.5457674e-001  1.1262748e-001  6.4121363e-001  3.4223778e-002  6.0169685e-001  1.4435057e-001 -4.4550562e-001 -4.7029130e-001  5.2376250e-001  1.4602708e-001  4.9864179e-001  4.8185346e-001  6.2911260e-001  2.3152411e-001 -2.2863350e-001 -3.3130053e-002 -5.6205083e-001  1.4670871e-001  2.4444802e-001 -3.3178059e-001 -3.5809247e-001 -2.6485817e-001  1.6288326e-001 -2.7680313e-001  1.5035283e-001  4.5094735e-001 -6.6412201e-001 -1.2070375e-001 -2.1458077e-001  1.0874560e-001  1.0192972e+000  2.0435840e-002 -1.5267234e-001 -1.6474185e-001 -3.9700805e-001  3.9377875e-001 -2.7584100e-001 -7.9647797e-001  6.7530731e-002  3.0563716e-001
 -6.8599563e-001 -3.3236931e-002 -4.7607594e-001 -1.0810377e+000  3.2412242e-001  8.9396585e-002  2.5758675e-001  9.9685345e-001  4.4148014e-001  2.0452082e-001 -3.2414444e-001  4.6742430e-001 -1.5099902e-001  2.3888903e-001 -1.1005900e-002  1.2894135e-001  2.2546680e-001  1.0684816e-001  4.3542586e-002 -3.3474036e-001 -1.2387624e-001  3.8341318e-001  9.5114795e-002 -9.5796531e-001 -1.0123734e-001 -6.3557592e-001  2.1047999e-001  3.8179906e-001  1.1240216e-001  5.8287730e-001 -3.6472779e-001 -1.9239761e-001 -5.9097924e-001 -2.6702479e-001 -5.3665512e-001 -2.5805642e-001  1.4466485e-001 -8.4123409e-001 -1.0497303e+000  3.8769120e-002 -6.1315114e-001 -2.6621751e-001 -4.6534744e-001  4.8050019e-001 -2.8616165e-001 -1.3475059e+000 -6.3792045e-001 -3.0495955e-001 -6.8703901e-001 -3.9569386e-001  4.6559205e-001  5.9521358e-001 -1.1331275e-001 -4.9247163e-001  2.9884104e-001 -1.1010457e-001 -5.2200746e-001 -1.6674610e-001  4.6928014e-001 -8.3386065e-002  5.5790905e-001  1.9661160e-001  6.6819047e-002 -2.6504418e-001  6.1232041e-001 -1.2196092e-002
 -6.0084575e-001 -4.7712566e-002 -3.7086638e-001 -1.3805678e+000  7.3935411e-002 -2.1682338e-001 -3.3123366e-002  4.7816969e-001  5.6318526e-002  1.6719161e-001  2.8639215e-001  6.9544867e-001 -3.6756056e-001 -7.5978278e-002  1.6150084e-001  1.7510154e-001  4.7783767e-001  3.7028837e-001 -2.0134934e-002 -1.1011997e-001 -2.7225778e-001  5.3842887e-001 -1.5471527e-001 -6.4242745e-001 -3.2490095e-001 -1.8157461e-001  3.5318344e-001  1.2219708e-001  7.6594120e-001  5.7222638e-001 -5.4069474e-001 -2.9594931e-001 -9.6509429e-002 -5.1018337e-001 -3.3225968e-001 -7.5766833e-001 -2.0999788e-001  2.2391900e-001 -4.4245463e-001 -1.8346510e-001  6.6345560e-004 -5.0731859e-001 -7.2589398e-001  1.5591919e-001 -5.4825103e-001 -1.3656041e+000 -7.2076208e-001 -7.8257533e-001 -9.8205148e-001 -6.2267285e-001 -9.8186519e-002 -9.9881029e-003  3.1643499e-001 -4.4929042e-001 -8.7771004e-001  1.1210117e-001 -5.5072532e-003 -4.8653953e-002  4.1863101e-001  1.9094622e-001 -4.1198559e-001  1.8402136e-001  4.0864714e-001 -4.7444568e-001 -3.3875335e-001 -3.1082600e-001
  1.3858489e+000 -5.5852413e-001 -2.0473231e-001 -7.6856981e-001 -4.6308433e-001 -1.7056722e-001  1.2423586e-001 -2.3893563e-002 -1.6016191e-001 -9.3071777e-001 -4.9952260e-001 -4.8593895e-001 -4.2072535e-001 -4.7851116e-001 -2.1832343e-001  2.1219916e-002 -3.2632102e-001  1.0965024e-001  1.7779130e-001 -4.0949546e-001 -3.1293687e-001  2.9251469e-001  3.5693012e-002 -1.1752253e+000 -2.1920099e-001 -5.3188897e-001 -1.0940825e-001 -6.2012407e-001 -8.8466477e-002  1.8648853e-001 -2.2774303e-001  1.6101624e-001  4.9657416e-002 -1.0825529e-001  2.4499190e-002 -3.7872331e-001 -1.0946114e-001 -2.9647437e-001 -4.5562598e-001  2.2245517e-001 -1.0323301e+000 -5.0250791e-001 -5.0458465e-001  5.6733158e-001 -9.4367900e-001 -1.0129773e+000 -8.9460217e-001  4.3533507e-001  1.1209344e-001 -6.1457209e-001 -2.5140912e-001 -3.1788810e-002  3.1029057e-001 -1.3890959e-001  6.2104641e-002 -2.4035575e-001 -5.7946010e-001 -3.5904613e-002 -1.3236011e-001  2.0342116e-001  7.4484530e-001  6.0361088e-001 -1.2045329e+000  4.3564094e-002 -3.9045367e-003  7.4917473e-001
 -8.2174152e-001 -7.1875217e-001 -4.4029783e-001 -1.8477142e-001 -1.6125000e-001 -7.3163320e-001  8.2583100e-001 -3.4452746e-001 -7.8942624e-001 -7.9192451e-001 -4.9634176e-001 -1.0116720e+000 -1.6719633e-001 -1.2276751e-001  3.0350282e-002 -1.5822167e-001 -3.1937284e-002 -6.9177500e-001 -1.0313094e+000 -1.3709370e+000 -1.4119126e+000 -5.6974973e-001 -1.4375021e+000 -1.1120320e+000 -6.2184183e-001 -3.4467803e-001  3.6127593e-001  3.6491277e-001  1.6682347e-001 -7.2960491e-001  2.0743564e-001  6.5748811e-002 -8.9189109e-001 -5.0629728e-001  1.0288024e-001  4.9446415e-001 -1.0278811e+000  1.4441365e+000  5.5761836e-001  3.0321814e-001 -2.6678131e-001 -6.6723869e-001 -1.0847688e+000 -1.6023685e+000 -5.9367141e-001 -1.0304891e+000 -1.0284904e+000 -5.4293144e-001 -4.6018493e-001 -2.3579105e-001  1.1991010e-001 -3.8274231e-001  7.6937020e-002 -1.6084354e-001  3.8239675e-001 -5.8861423e-001  3.8439255e-003 -6.0668757e-001  1.3347289e-002  3.7654646e-001  2.0704173e-001  3.5636490e-001 -1.0739483e+000  5.3982142e-001 -6.2994566e-001 -5.0678802e-001
 -9.8409528e-001 -1.7445310e-001  1.4507608e+000 -1.0675278e+000 -1.4997902e-001 -5.9840199e-001 -3.3128273e-001 -3.9936994e-001 -3.8615937e-001 -4.1458259e-001 -8.1576209e-001  3.8108820e-001  2.9800255e-001 -2.0235361e-001 -2.5757883e-001  2.1004946e-001  9.2497402e-001 -5.1937499e-001 -6.9944455e-002 -6.1331187e-001  2.6625138e-001 -4.7646224e-001 -1.2002669e+000  5.8858890e-002 -6.7709314e-001 -1.7471391e-001 -1.4501079e-001  3.7418692e-001 -1.9559353e-001  9.4380824e-002 -6.2120309e-001 -1.9782229e-001 -6.7455017e-002 -3.5615858e-001 -6.1176557e-002 -3.5159948e-001  2.0030709e-001 -1.1422076e+000 -9.3823825e-001  6.3058684e-002  1.2436696e-001 -2.5314386e-001 -3.8256721e-001  1.2006597e-002 -8.9103181e-001  6.0973320e-001 -6.2176220e-001 -2.0469333e-001 -5.8637711e-001  1.6678873e-001 -1.8516574e-001 -3.7317779e-001  4.1556449e-002  6.7098147e-001  1.2217951e+000 -5.7930410e-001 -4.9515062e-001 -1.0902259e-001 -3.4851088e-001  6.3645513e-002 -9.9524605e-001 -2.5141136e-001 -3.1595094e-001  4.1479678e-001 -6.7368691e-001  3.7752956e-001
 -3.2169669e-001  1.3327720e-001 -1.1428245e+000 -4.7866846e-001 -5.1905953e-001 -1.0458064e+000 -1.0411775e-001 -2.5414445e-001 -6.5847558e-001 -6.2798343e-001 -8.4815969e-001 -5.1447806e-001 -3.5729618e-001 -6.5757983e-001 -4.0732090e-001 -2.6430792e-001  3.4228000e-001  1.6876592e-001  1.8974735e-001  1.5843358e-001 -6.8133351e-001 -3.9600683e-001  9.4428162e-001  3.6585364e-001  3.9001954e-001 -3.8043978e-001 -7.3919725e-002 -1.1626768e-003 -2.7197717e-001 -2.1047030e-001 -9.6704876e-001 -2.9537580e-001 -4.3040202e-001 -5.5613526e-001 -6.7951893e-001 -4.3293316e-001 -4.9865096e-001 -8.1858854e-001  1.9427147e-001 -1.2461070e-001 -2.3153061e-001  3.6883662e-001  7.2881051e-001 -1.1692091e-001  3.2705295e-002  9.5964935e-001  2.7954965e-001  2.1652337e-001  7.4412638e-001 -1.7417557e-002 -3.4541497e-001 -5.8581081e-001 -3.5826295e-001 -1.0401248e-001 -2.6334090e-001 -5.1919170e-001 -7.9105516e-001  1.1167153e-004 -2.4864318e-001  1.9001123e-001  4.5130268e-001 -5.0485067e-001 -6.6923667e-001 -3.6577307e-001  7.9273106e-001  2.8214347e-001
 -1.8857136e-001 -3.4886772e-001 -8.1616119e-001 -5.5181384e-001 -3.9334972e-001  2.2553272e-001  6.3657655e-002 -8.2076165e-001  3.2325230e-001 -4.5578503e-002 -1.8006546e-001  1.7228352e-001 -3.0444271e-001 -4.3559182e-002 -5.4453451e-001 -4.8633417e-001  1.4830252e-001 -4.5556856e-001 -3.6819726e-001  4.5395177e-002 -7.6283164e-002  7.6778581e-002 -4.1131277e-001 -7.6556149e-002 -7.1945821e-002  1.9472259e-002 -5.8850530e-001 -4.9620189e-001 -6.6370463e-001 -6.0912956e-001 -3.8954354e-001 -2.1804150e-001  2.3399356e-001 -1.9420956e-001 -3.7431552e-001 -7.8305114e-001 -6.5228907e-001 -3.4503667e-001 -6.5125706e-001  1.9562509e-001  2.6497944e-001 -1.2110184e-001  8.0900026e-002 -5.3918328e-001  6.5070324e-001  1.6173020e-001 -2.8745295e-001  8.5226303e-002  7.7276736e-002  2.4550109e-001 -3.5571989e-001 -6.5938142e-001  7.5963889e-002  1.0856809e-001  4.9747013e-001 -3.7078432e-001  1.3878382e-001 -7.2504413e-002 -5.3074619e-001  5.0072064e-001  7.1704471e-001 -2.9174573e-001 -6.2016668e-001  4.8725533e-001 -5.0076162e-001 -2.2049848e-002
  1.9873093e-001 -5.4708089e-001 -3.5085459e-001 -1.2665966e+000 -3.4338277e-001 -6.5959446e-001 -1.2045939e-001 -1.9939289e-001  4.7039213e-002  2.9440197e-001 -3.0433471e-001  1.0830181e+000  1.7578547e-001  2.7748827e-001 -3.0555183e-001 -3.4865374e-002  8.6276333e-002 -2.9904145e-003 -5.0563859e-001 -9.9053900e-002  2.3945456e-001 -5.2319001e-001 -3.8570740e-001  3.0988647e-001 -7.9931959e-002 -6.1714033e-001 -1.3470198e-001  3.3017753e-001 -1.1627147e-001 -3.0845090e-001  1.9038684e-002 -5.3556936e-001 -4.9892468e-002  1.9848581e-001 -3.6705864e-001  1.7091729e-001 -5.5309344e-001  3.3168063e-003  1.0280411e-001  6.5699260e-003  7.7845022e-001  4.6879900e-001  9.6262915e-001 -5.7335915e-001  1.0785224e-002 -4.0590907e-001 -5.5329496e-001 -1.2315352e+000 -4.9259157e-001  2.7654382e-001 -8.3942758e-002 -3.5910864e-001  3.2650243e-001 -1.0068476e-001  1.2534035e-001 -1.4597216e-001 -9.7315850e-002 -1.3952956e-002 -2.2238051e-001  4.2490227e-001 -1.7355366e-001  7.7041706e-002 -1.2073849e+000  4.8501751e-001 -3.7875780e-001  1.4815797e-001
  1.0526548e+000  9.3355536e-002 -8.5495234e-001 -1.1440152e-001 -2.2897910e-002 -3.6431177e-001  3.4146144e-001  5.7205597e-001  4.5479000e-001 -2.2703772e-002 -9.9623805e-001  2.5616661e-001  1.1155728e-001  9.2043548e-002  8.9079117e-002 -3.1131221e-001 -6.4567240e-001 -5.4723800e-001 -1.2173589e+000 -8.2713412e-001 -1.1232663e+000 -1.1012758e+000 -3.4986030e-001  4.0187796e-001 -4.1482359e-001  3.9413063e-001  3.2929934e-002 -4.2680452e-002  4.1107021e-002 -8.7604417e-001  2.3225911e-001 -2.6059385e-001 -3.2432844e-003 -1.7241771e-001 -3.6222832e-001  2.2496523e-001 -7.2325616e-001 -2.5009091e-001  2.7169007e-001  5.1787902e-001  8.1943848e-001  7.6165113e-002  1.4221800e-001  2.7153538e-002 -5.9846811e-001 -6.4815862e-001 -9.8804428e-001 -1.4502477e+000 -7.0621139e-001  3.8587108e-001  2.8354841e-003  2.4965409e-001 -1.0503591e+000 -3.6030741e-002  1.8986180e-001 -3.1533137e-001  1.2986521e-001  2.2275700e-001  2.5078268e-001  2.6293775e-001 -5.1672840e-001  1.3957961e-001  3.0349905e-002  5.8793979e-001  1.3146309e-001  7.3716460e-001
 -7.4892089e-001  2.9517060e-001  9.3522436e-002  6.6821698e-001 -1.4449309e-001 -8.7334564e-002  2.1209897e-001 -1.3664166e-001  1.5515025e-001  2.9983876e-001 -2.0228146e-001  1.0217819e-001  1.9507261e-002 -1.8621586e-001 -4.0682423e-001  2.8191773e-002 -1.5237251e-001  7.1075886e-001 -1.8000829e-002  5.5727122e-001  1.8950467e-001 -2.8832673e-002  3.3477538e-001  4.2980726e-002 -3.0344529e-001  3.9191916e-001  6.5561529e-001  1.0505618e+000  1.4700957e+000 -8.0779121e-001 -1.4016662e-001 -7.1333220e-002 -2.8437425e-001 -4.7076437e-001 -1.0691190e-001  1.8539875e-001 -5.5714534e-001  1.0746892e+000  4.2452702e-001  3.1183294e-001  1.6313509e-001 -5.0090389e-001 -4.7867350e-002  5.2607152e-001 -3.5739147e-001 -5.9270890e-001  7.9988202e-002 -5.8799979e-001  3.4381801e-001 -7.1357110e-001 -4.0411783e-001 -5.7229977e-001 -7.4129294e-001 -4.3994617e-001 -1.1928030e-001 -6.2836973e-001 -4.5320140e-001 -5.0794849e-001 -2.1774149e-001 -1.9829378e-001 -1.2240836e-001 -2.0663885e-001 -5.6250568e-001  7.7195584e-001  1.8857724e-001 -2.4805160e-002
  8.3295270e-001 -1.1867658e-002 -3.7787836e-001 -6.6176980e-001  9.5391410e-002 -9.4309816e-005 -4.2792066e-001  1.6738827e-001  5.0387501e-003  1.8138435e-001  1.0233469e-001  3.9258645e-001 -9.3578348e-002 -2.8628462e-001  1.8383238e-001  5.6853080e-001  1.2411677e-001 -4.1350634e-002 -4.8156863e-001 -3.7787965e-001  2.7081795e-001 -6.8906628e-001 -9.5443330e-001 -6.7887156e-001 -5.8667736e-001 -8.6821514e-001  3.6954704e-001  4.5625759e-001  4.6696723e-001  6.2275756e-001 -8.1390427e-001 -9.9093070e-002  3.4565082e-001 -4.0462078e-002 -6.9838855e-001 -4.8361035e-001  3.7010307e-002 -5.7613648e-002 -2.7770870e-001 -2.7888095e-001 -7.5053747e-001 -4.2202649e-001 -2.9686150e-001 -1.0880009e-001 -3.9888972e-001  2.5405549e-001 -3.3390446e-001 -3.9123355e-001 -5.2052546e-002 -2.1020252e-001  1.8943209e-001  4.8675174e-002  3.8539232e-002 -4.2713629e-001  4.8541962e-001 -1.6747349e-001 -1.0069420e-001 -3.5850767e-001  4.1897845e-002 -2.9990451e-001  3.0728035e-001  5.8381690e-003 -7.5196792e-001 -1.8676799e-002 -1.0044625e-001  3.0383950e-001
  1.0555196e-001  4.1574085e-001  3.4987460e-001 -1.2123781e+000 -1.6397080e-001 -5.3068394e-001 -5.6229372e-001  1.5322670e-001 -2.5037366e-001 -9.0716341e-002  1.6818323e-001 -1.5970610e-001 -4.5668251e-001 -6.8817742e-001 -3.8061490e-001 -3.3229633e-001 -3.7218651e-001 -3.6969039e-001 -5.6704675e-001  2.2322652e-002 -7.8670333e-001 -6.4916958e-001 -2.6788916e-001  1.5629052e-002 -3.3898438e-001 -6.1015189e-001 -3.7920021e-001 -9.0081675e-001 -8.0959739e-001 -5.1890740e-002 -5.1024352e-001 -8.4303759e-002  4.4314637e-001  6.7933088e-001 -3.5160576e-001 -4.1861698e-001  3.0173703e-001 -8.0248207e-001 -8.6673319e-001 -9.3000299e-001 -6.4247430e-001  2.2104411e-002 -7.8989494e-002 -1.3712779e-002 -8.0796660e-001 -1.3538654e+000  3.5201207e-003 -3.1386959e-001 -3.0914110e-001 -2.5464625e-001 -2.4157074e-001  1.1630605e-001 -9.1481936e-001 -4.6559381e-001 -2.0537210e+000  2.2579644e-001 -4.5889823e-001 -7.6954934e-002 -1.6447540e-001 -2.6063044e-001 -6.2078415e-001 -7.7255479e-001 -3.8720214e-001 -4.6038917e-001 -8.1278178e-002 -7.5897266e-001
  1.6473838e+000  9.8254041e-001  6.2236542e-001  8.4873792e-001  2.3673629e-001  1.0122900e+000  5.1474652e-001  1.2035046e+000 -2.0215222e-002  2.2930759e-001  1.1650516e+000  1.1117038e+000 -7.9091059e-002 -2.1120482e-002  1.0058273e+000  4.8537997e-001  8.3193352e-001  1.1276253e+000  7.5288737e-001  4.8057603e-001  3.4849360e-001 -9.8448420e-002  1.1263199e+000  8.4392139e-002  1.8575292e-001 -2.6046881e-002  9.5176951e-001  5.2798808e-001  5.4610401e-001  5.6974989e-001 -1.5527779e-002  3.4573772e-001  1.0714728e+000  3.2395649e-001  3.8033706e-001  3.9281549e-001  7.2276943e-001  8.1084808e-001  1.2916107e+000  4.4831066e-001  2.1584889e-001  2.4874959e-001 -5.7452287e-002  3.9493374e-001 -4.5576045e-002 -1.3809918e-002  8.0125110e-001  8.2423362e-001  6.1528121e-001  2.5942502e-001  4.2575151e-001  1.1097693e+000 -9.8291164e-002  5.2914600e-001 -7.4307644e-001  4.6028285e-001  3.0098909e-001  6.3075003e-001  7.9483133e-001  8.5360122e-001  2.0152471e-001  7.3496050e-001  1.3035828e+000  4.8593867e-001  1.0648002e+000  4.8201794e-001
  4.9339628e-001  5.1185793e-001 -5.8250072e-001 -6.3522062e-001  4.0387181e-001  3.7424707e-001  2.9206386e-001  1.0702358e+000  5.1392645e-001  1.1397753e-001  8.6911916e-001 -2.5402452e-001  3.3935483e-002  3.4750442e-001  6.7551943e-001  1.9501466e-001  4.1087353e-002  3.2453271e-001  1.0622995e+000  9.0768776e-002  4.5801759e-001 -1.0871350e-001  3.4866081e-002 -7.9591651e-002  4.3506296e-001 -3.7883758e-001  5.1996197e-001  6.0967980e-002 -4.5782755e-001  6.3046622e-001 -1.6090812e-001  7.7535481e-002 -1.1761955e+000 -4.1720155e-001 -3.9081188e-001 -1.1303161e+000  6.9901663e-001  1.1347608e-002 -1.2582102e-001 -2.0611953e-001  5.3354639e-002 -1.8031279e-001 -1.2253227e-001 -6.4651413e-001  2.0441368e-001  3.3379291e-001  3.1677177e-001  1.2687842e+000  4.4104229e-001  6.4293618e-003  5.0594865e-001  8.2127287e-001  5.8717340e-002 -2.1364390e-001 -4.4531979e-001  6.1393531e-001  2.6707361e-001 -1.5576754e-001  7.1768263e-001  1.9215407e-001  7.2983908e-002  1.9194914e-001 -3.6204142e-002 -1.2321767e+000  4.3003922e-001 -7.1330600e-001
  1.2056449e+000  4.2270124e-001 -3.0676712e-001  1.3037735e-002  8.4276669e-001  1.9448501e-001  5.5472835e-001  2.0784940e-001  1.7570147e-001  4.4326475e-001  4.0367673e-001  1.0143690e+000 -1.4312609e-001  8.1449370e-001  4.4001770e-001  3.0019496e-001  3.8619998e-002 -3.9640771e-001  2.4085888e-001  5.8550258e-001 -4.2182095e-001 -5.4668221e-002  1.8423187e-001 -2.4407927e-001  9.5767925e-002  2.8289209e-001  8.3227579e-001  1.5604349e+000  1.8101212e-001  5.9723448e-001  2.4934685e-001 -2.1617166e-001  1.0814549e+000  2.8628997e-001  2.3625722e-001  5.7630145e-001  6.9752200e-001  7.2593556e-001  8.1716155e-001  1.5008875e+000  7.5235340e-002  4.4448226e-001 -1.7473324e-001  4.8969141e-001 -3.2017876e-001 -8.6219779e-001  5.4718501e-001  5.4705740e-002  3.7465983e-001  6.6819516e-001  4.3405643e-001  4.1227291e-001  2.8040872e-001 -1.6838461e-001 -5.3410343e-001  1.1377852e+000  4.4111585e-001  1.2728658e-001  6.9800712e-001  1.2098895e+000  7.8147206e-001  1.3868582e+000  4.2237354e-001 -5.2031483e-001  8.6329074e-001  6.9128641e-001
 -1.5353781e-001 -8.0441129e-002 -6.3478628e-001  1.3403901e-001  2.9007731e-001 -1.5659109e-001  2.2150006e-001  1.3556394e-001  3.5052835e-001  2.6354257e-001 -3.5149456e-001  9.4844580e-001  4.9123729e-001 -3.5551123e-003  2.8302337e-001  1.8189481e-001 -4.3897545e-001 -1.2038014e-001 -5.8568698e-001  3.2442397e-001 -8.8657928e-001 -2.6193450e-001  1.4024437e-001  2.3369271e-001  2.4458253e-001  1.6695059e-001  5.2375022e-001  9.4381218e-001  6.9098597e-001  2.3575418e-001  1.5424419e+000  5.6154309e-001  1.8833834e-001  2.9299819e-001  4.7222089e-001  1.4437591e+000 -4.9057512e-002  6.5093000e-001  8.5432810e-001  4.2366933e-001  3.1258898e-001  7.4750289e-003 -8.5787113e-002 -7.2700641e-001 -1.8788281e-001 -4.3719024e-001 -4.8936326e-001 -4.5231296e-001 -6.5544600e-001 -4.4796581e-001 -2.4592448e-001  3.3181799e-001 -6.7662424e-001  9.8011837e-002 -6.7077656e-001 -3.1302007e-001  2.4309297e-001 -6.8175893e-001  2.6907173e-001  3.5064087e-001 -3.5802505e-001  2.0642783e-002 -1.1505270e+000  1.8236650e-002  9.5228225e-002  2.4460672e-001
  9.7240216e-001 -2.1419759e-001 -1.3010632e+000 -3.0976121e-002  5.6940109e-001  6.6735193e-001  5.1538922e-001  6.1831564e-001  1.1892283e-001 -2.1232138e-001  7.2558018e-001 -6.1132880e-002 -4.5522210e-001  1.7685730e-002  2.1047597e-001  8.1976855e-002 -4.4495137e-001  6.4116168e-001 -1.7713094e-001  2.4777237e-001 -9.2819445e-001  8.7103819e-002  8.5500181e-001  6.8900237e-002 -9.4608724e-002 -1.6996299e-001  5.4689191e-001  6.0949325e-001  9.3731649e-001  7.5024839e-002  6.7787221e-001  4.4874255e-001  2.7554015e-001 -6.5775624e-001  1.3707143e-001 -4.1658311e-001  2.8117919e-001  1.0111032e+000  3.0031089e-001 -2.3311134e-001 -6.5690639e-001 -2.7280282e-001 -4.7348492e-001  5.1028811e-001  4.5990099e-001 -7.0559095e-001 -9.8973997e-002  1.0281082e-001  2.3320487e-001  9.2285421e-002  2.0590050e-001  3.3772318e-001 -6.0785748e-002 -2.2381480e-001  1.5871953e-001  7.9640067e-001 -1.4587917e-001  2.8324585e-001  7.3032760e-001  5.9456184e-001  9.4210290e-001  3.5602388e-001 -1.2409428e-001 -4.4913852e-001 -5.5720853e-001 -2.7371292e-001
 -2.1208950e-001 -1.8394931e-001  2.5012637e-001 -1.2003585e+000  6.5531558e-002 -1.9265861e-001  3.7546752e-001  4.3426316e-001  2.7478983e-001 -6.8478286e-001  1.0032388e-001 -1.9282809e-001 -3.2604729e-001 -1.3495084e-001 -1.2674340e-001 -1.2391934e-001 -3.9711496e-001 -2.3419326e-001 -3.0259544e-001 -5.6129846e-002 -7.3574859e-001 -7.2042182e-002  3.4609723e-001 -1.0229437e+000 -2.2506231e-001 -7.8213033e-001 -1.4109862e-001  4.8630627e-001  5.3876170e-001 -5.2587990e-001 -6.9116477e-001  6.7897998e-003 -4.0437990e-001  2.6716830e-001 -7.7006001e-001 -1.0620632e+000  5.0073188e-001  2.0359919e-001  3.5356869e-001 -4.0251881e-001 -5.0708732e-001 -5.6330137e-001 -5.6296268e-001 -2.7197285e-001  2.0302702e-002 -5.0140044e-001 -4.5038621e-001  1.2022019e-001 -1.3978358e-002 -4.8576392e-001 -2.3772974e-001 -1.1916774e-001 -2.1149180e-001 -4.2988630e-001 -7.6965748e-001  4.4433370e-001 -2.5094032e-001 -1.7918552e-002  4.6582859e-001  4.2052353e-001  4.2332614e-001  8.7394681e-002 -1.9325176e+000 -1.0619060e-002 -2.3674589e-001 -3.1911343e-001
  1.8316818e-001  5.9265047e-001 -1.1042868e+000 -1.0649779e+000  1.2660455e-001  6.0347538e-001  9.6989777e-001  1.0102212e+000  2.3069040e-001  2.1977984e-001  5.3016587e-001 -2.0633923e-001  9.3097661e-003 -6.2303658e-001 -2.0720115e-002  1.5463450e-001 -2.6915468e-001  7.3933329e-001  9.2641641e-001  1.2176889e+000 -1.6243851e-001 -1.3663325e-001  1.5083157e+000 -5.7937341e-001  3.7481610e-001 -7.7352985e-001  7.0928091e-001  6.3574295e-001  9.3257627e-001  7.5251269e-001  2.5006122e-001  4.6347007e-001  1.0197317e+000  1.1223227e+000  2.9009100e-001 -2.7939680e-001  8.5351638e-001 -1.7310880e-003  3.7155737e-001 -2.4713883e-001 -1.0657632e+000  7.2415635e-003 -9.7759915e-001  7.8081065e-001  1.3927386e-001 -1.7684287e-001 -2.9946778e-001  1.1375057e-001  6.6539886e-001  1.7570915e-001  1.0297427e-001  2.9313793e-001 -6.9739584e-001 -5.3188106e-001 -1.7195269e-001  6.2674112e-001 -6.8949157e-002  3.1120867e-002 -4.7828726e-002  5.9875392e-001 -1.2686780e+000  1.5899046e-001 -7.1335122e-001 -2.4465429e-001  3.7076248e-003  3.3795027e-001
 -4.3473246e-001 -1.4705059e-001 -1.1009048e-001 -6.1267621e-001  1.0026237e-001  7.6560386e-001  8.7051354e-001  2.9516025e-001  7.8760149e-002  2.1517543e-001  5.9606721e-001  5.0712472e-001  5.0797755e-001  1.0726552e-001  9.6606867e-001  6.0155180e-001  5.1169125e-001  2.4731745e-001  5.7266512e-001 -4.2456814e-001 -4.9452776e-001 -1.9091356e-001  3.1732684e-001 -7.8002008e-001  6.3547531e-001 -2.3780981e-001  9.3903307e-001  9.9066728e-001  7.7083374e-001  7.7293516e-001  8.9903356e-002  3.3271455e-001  8.0518753e-001  3.1919191e-001  2.0777274e-001  6.2003121e-002  7.8317191e-001  2.3442903e-001  1.4632834e+000  4.2052104e-001 -3.7484997e-002  3.1479867e-001 -1.2869019e+000 -1.5310736e-001 -1.5997465e-001  1.0405255e+000 -5.5430856e-001  7.4070325e-002 -5.6616369e-002  4.2087630e-001  1.0063854e-001  4.1665848e-001 -3.0582230e-001  3.4436392e-001 -1.8406291e-001  3.3702830e-001  3.2298944e-001  2.6378125e-001  1.7645465e-001  2.0171155e-001 -9.4296472e-001 -2.5197350e-001 -4.1820756e-001  3.0670991e-001 -7.7366857e-001  3.1954532e-001
  8.3952952e-001 -2.0281902e-001  4.9001927e-001 -3.9963764e-001  3.4057799e-001  4.1907953e-001 -3.7252323e-002 -1.4172946e-001 -1.2120839e-001 -2.4045625e-001 -3.8447570e-001 -9.3029911e-002 -2.3189021e-001  2.7714171e-001 -3.7226164e-001 -5.1219524e-001 -9.3537519e-001 -1.0727741e+000 -5.8662597e-001 -1.1145825e+000 -6.0471581e-001 -3.4532985e-001 -5.9443853e-001 -8.9372626e-001 -5.5832572e-001 -8.5439868e-002  5.0518344e-001  5.8130286e-001  7.8551769e-001 -2.4615862e-003 -8.7637415e-002  3.5363484e-001  2.8084632e-001  3.2417439e-001  6.2151020e-001  2.8119594e-001  5.7408581e-003  2.5368046e-001  3.9155952e-001 -4.2299167e-001 -3.1037747e-001 -1.0582517e-001 -5.7486498e-001 -5.4579871e-001  2.8918065e-001 -2.5936209e-001 -9.4267313e-002 -5.2508327e-001 -4.0912864e-001  2.4137606e-002 -5.9112837e-001 -4.6971106e-001 -3.2066999e-001 -1.2460774e-001 -3.7513980e-001 -7.8737287e-001  1.6436184e-001  1.2711578e-001  2.7838503e-001 -1.4990642e-001 -8.9204238e-001  2.7565220e-001 -3.3457397e-001 -8.7950866e-002 -3.5628234e-001  6.0069320e-001
  4.4275653e-001  6.8780285e-001  4.7103153e-001 -4.9819894e-001  1.8640789e-001  6.2759700e-001  1.7731986e-001  5.7866723e-001  7.4055664e-001  5.2495046e-001  5.8996379e-002  5.7494627e-001  3.7251286e-001  3.1953672e-001  1.1606296e-001  2.3582397e-001 -1.8147642e-001 -4.2664743e-001 -3.2717550e-001  8.1869652e-002 -3.5829935e-002 -4.2332620e-001  7.1282159e-001 -1.4237620e-001 -8.7038994e-002  8.7874515e-002  8.2535254e-001  9.2253783e-001  3.7413688e-001  2.2848574e-001  3.1433100e-001  5.1120607e-001  1.3781260e+000  1.1597425e+000  3.1885590e-002 -6.0717295e-002  3.5196396e-001  6.3892782e-001  1.5709834e-001  2.2912910e-001 -3.0149157e-001 -2.3211137e-001 -2.7505784e-001  4.0009562e-001  7.2468119e-002 -4.3848061e-002 -1.1418226e-001 -7.7471950e-001 -5.9252979e-001 -2.9422558e-001  2.5252225e-001  8.8679421e-002  6.5633659e-002  2.5498994e-001  2.1028155e-001  6.7161090e-001  8.6022148e-002  1.0018479e-001  4.1654444e-001  4.5193267e-001  6.4062365e-001  1.3676798e-001 -7.9887844e-001  6.5421019e-001  1.1134984e-001  3.1296783e-001
  7.3103699e-001  1.1085514e+000  5.9161377e-001 -1.3700079e+000  1.0364767e+000 -4.2526551e-001  7.5164289e-001  7.9206850e-001  8.6401366e-001  3.6447629e-001  3.4740507e-001 -3.1988840e-002  4.1445889e-001 -2.4116613e-001  1.5639494e-001 -5.2068433e-002 -1.7430222e-001  3.5514236e-001  7.3414293e-002 -2.9922447e-001 -3.4669012e-001  7.7097978e-002 -9.6826122e-001 -5.7030249e-001 -3.8730983e-001 -7.8352380e-001  3.2565246e-001  9.5459642e-001  4.4546658e-001  4.6839470e-001 -6.1112205e-001 -1.2340746e-001  2.7967289e-001  6.8050932e-001 -1.0160329e+000 -1.2946038e+000  6.4514349e-001 -4.4304580e-002  6.7912338e-001 -3.4056597e-001 -6.2406806e-001 -7.3848862e-001 -4.1192737e-001 -2.0653463e-001 -4.0589570e-001 -6.1843216e-001 -6.3205485e-001 -5.5173045e-001 -1.0852129e+000 -6.7227788e-001 -7.1979917e-001 -7.1423734e-001 -6.4394978e-001 -3.7929038e-001 -4.3114685e-001 -5.0525746e-001 -2.9277306e-001  8.2044434e-001 -3.5999526e-003  6.8951851e-001 -6.1741166e-001  7.0368868e-001 -1.9759575e+000 -5.4096745e-001 -5.5107918e-001 -8.1673746e-001
  7.4026910e-001  8.2813320e-001  9.9626935e-001 -8.9867535e-001  9.8449015e-001 -3.7403874e-001  3.7938954e-001  1.1874870e+000  6.9934658e-001  4.2847852e-001  1.2879019e+000  9.0645285e-001  4.0230128e-001  4.8683551e-001  1.0605252e+000  6.5304151e-001  2.8470057e-001  6.9611352e-001  7.1795586e-001  8.4389113e-001 -1.9974496e-001 -2.6087208e-001  5.0268603e-002 -2.6654377e-001  3.0315303e-001  8.8319332e-002  1.4647442e+000  5.1149797e-001  5.6655693e-001  4.4206003e-001  9.3428902e-002  5.0645149e-001  3.4457147e-001  7.9014083e-001  2.8244475e-001 -7.1588124e-001  4.3870251e-001  5.9133952e-001  5.3143675e-001  1.1418394e-001 -7.7347991e-001  1.1974024e-001 -3.4543856e-001  7.6004131e-001  3.2387491e-001 -1.6847492e+000  2.7436059e-001 -3.4051575e-001  3.9290711e-001 -2.0220994e-002  4.0151080e-002 -1.0440549e-001  1.8158970e-001  1.4965407e-001 -4.7905580e-001  2.2383691e-001  2.5051140e-001  1.8621363e-001  3.9126361e-001  6.9635399e-001  2.3865362e-001  3.0626137e-001 -5.0095029e-001  1.4061349e+000  5.5815026e-001  1.7561690e-002
 -2.0345069e-001  3.6381163e-001 -1.2822961e-001 -5.5679064e-001  8.9741412e-001  9.4327685e-001  5.9142195e-001  9.3993102e-001  5.5221331e-001  7.2485378e-001 -6.7591624e-002  8.1833808e-001  5.2298176e-001  5.6295123e-001  2.0636599e-001  1.2168511e-001 -1.9788763e-001  2.0541563e-002  2.6784679e-001 -3.4880083e-001  8.7081032e-001 -3.9376275e-001 -2.3175886e-001 -8.9631347e-001 -5.8519874e-001  2.8975772e-002  1.3295437e+000  1.3504246e+000  1.8838201e+000  1.2333290e+000  4.8710975e-001  7.8993708e-001  1.9226422e-001 -2.3785426e-001  7.1935522e-001  8.3511542e-001  9.4819515e-001  1.3538034e+000  1.4698834e+000  9.7013013e-001 -2.5483525e-001 -4.7727513e-001 -2.0077283e-001  3.8385969e-001 -6.4750687e-001 -8.2029259e-001 -6.1235931e-001 -1.0315943e+000 -1.2105597e+000 -8.2281599e-001 -2.4642673e-001  2.5255440e-001 -1.4076050e-001  3.4862834e-001  8.7755338e-001  7.7399975e-002  2.5747184e-001 -1.8833928e-001  4.7075951e-001  7.4715239e-001  1.0039383e+000  8.2323499e-001 -7.3957672e-001 -1.2613261e+000 -3.0489300e-001 -9.8015788e-001
  2.7364017e-001  7.0189295e-001 -7.6162789e-001 -1.4014847e+000  8.0764101e-001  2.3855757e-001  8.1026502e-001  3.8730362e-001  1.0133547e-001  6.0375690e-001  2.4046150e-001  1.2009882e+000  7.2991619e-001  6.2004229e-001 -2.0663861e-001  1.2971473e-001  3.3542192e-001  8.5370884e-001  7.2081584e-001  2.3711332e-001  1.2398239e+000  6.0339315e-001 -5.5062330e-001 -1.5894060e-001 -2.2746248e-001 -6.4009780e-001  4.0119409e-001  2.8101300e-001  1.3810751e-001  2.6767845e-001 -2.2322551e-001  2.0883232e-001 -5.9074610e-001 -3.2862522e-001 -8.6204002e-002 -7.0536017e-001  4.1196503e-001 -4.7354671e-001  2.8596334e-001  3.1513739e-001  3.4117259e-002 -3.3769654e-001 -5.9216997e-001 -8.2232466e-001  3.6689322e-001  4.3049151e-001  3.3715167e-001  9.5691490e-001  3.4536063e-001 -3.1017698e-001 -5.5308972e-001  1.1020086e-001 -4.6149160e-002  5.9667820e-001  1.4945764e+000  2.9993750e-001  1.1412161e-001  2.2500319e-001  3.3422821e-001  4.9020345e-001  6.4802602e-001  3.0662843e-001 -1.0354583e+000  3.2031739e-001  2.1720043e-002 -7.3852487e-001
 -6.4695232e-001 -1.3759039e-001 -9.3601384e-001 -1.0210783e+000 -5.1288444e-001  4.5805468e-002  1.7721457e-001 -7.1289382e-001 -5.3740899e-001  8.1870879e-002 -3.6793557e-002 -3.1818923e-001  3.0457364e-001  4.6874286e-001 -6.0061142e-002  1.3120870e-001  1.2595683e-002 -3.3438196e-001 -6.7561558e-001 -4.0340237e-001 -6.7814156e-001 -4.8077714e-001  2.0918701e-001  6.5813406e-001  6.7864843e-002 -2.7110744e-001 -6.8770350e-001 -6.0933219e-002 -2.1679536e-001 -3.3960731e-001  8.0317890e-001  4.5890550e-001 -2.6420364e-001  2.0212326e-001  8.8902075e-001  1.0518688e+000 -1.4864074e-001 -8.0752988e-001 -3.0236124e-002  1.1198608e-002  6.2817282e-002 -3.2570098e-001  4.5173827e-001 -3.4989471e-001  5.4671544e-001  8.1288723e-002  3.8519553e-001  1.3164674e-001 -1.7293981e-001 -4.7950833e-002 -2.1094618e-001 -4.1410656e-001  1.1199018e-001  3.0745748e-001 -5.9982407e-002 -4.1698903e-001  1.2292527e-001 -1.6663335e-001 -6.2105430e-002 -5.0839003e-001 -3.4481447e-001 -7.9835572e-001 -3.3399930e-001 -6.7956078e-001  5.5358670e-002 -9.2925863e-002
 -2.0249555e+000 -1.7924883e-001 -1.4298064e+000 -6.1387367e-001 -6.5604157e-001  1.1368503e+000 -3.1740100e-001 -9.7487014e-001 -6.9540363e-001 -4.9350302e-001 -2.0751455e-001  2.0255059e-001  2.5820309e-001  2.5723131e-001 -4.7969144e-001 -5.2928205e-001 -2.1490326e-001 -9.1255361e-001 -6.6036347e-001 -1.2206834e-004 -7.1501898e-001 -7.3023618e-001  2.0049634e-001  2.7298041e-002 -2.0071572e-002 -6.7884648e-001 -7.6178438e-001 -5.1473331e-001 -8.3086664e-001 -2.3637292e-001  4.0597831e-001  1.0856297e-001 -1.8967669e-001 -2.5341733e-001  1.0738591e+000  8.1053344e-002 -3.5197300e-002 -2.1427046e-001 -2.0115138e-001 -5.1508129e-001 -3.4014304e-001  3.3493754e-001  3.1868150e-002  4.0190440e-002 -2.2176452e-001  1.0882104e-001  2.3687853e-001 -7.0958153e-001 -3.2553746e-002  2.4019447e-001  1.2897588e-001 -1.4513709e-001  5.4576014e-001  2.3265947e-001  9.4318260e-001 -1.4903807e-001  3.9235799e-002 -2.1813062e-001 -5.1118615e-001 -6.4225283e-001 -5.3778243e-002 -1.0229124e+000 -2.4455917e-001 -4.6031173e-001 -5.0771570e-001 -1.0302439e+000
  7.1081725e-002 -5.2230879e-002 -6.8488660e-001  4.0231914e-001 -5.9727246e-001  8.8645277e-001 -5.0094971e-001 -3.8018744e-001 -8.2961208e-001  1.2452659e-001  1.3778986e-001 -2.2102199e-001  1.9065639e-002  1.7251405e-001 -2.9292762e-001  7.9427338e-002 -7.4546887e-001 -3.7272178e-001 -5.0458557e-001 -5.7306935e-001 -1.1787633e+000 -2.2177934e-001 -9.2184737e-001 -2.8614217e-001 -1.3256246e-002 -2.8233614e-001 -1.8822694e-002  5.1140281e-001  2.8206368e-001  1.0206057e+000  5.2298091e-001  7.7771385e-001 -1.7885429e-001 -6.3215695e-001  9.7814909e-001  9.8611684e-001  4.6860175e-001  2.3609745e-001  4.2547129e-001  2.6028235e-002  2.9397944e-001 -1.4502900e-001 -1.0749597e+000 -6.4078193e-001 -3.0096249e-001 -2.8110855e-001 -5.9777781e-002 -4.7142977e-001  3.0268241e-001  2.1051739e-002  1.2963629e-001  2.7515227e-001  4.9083478e-001  1.0571954e-001  9.0050793e-001 -1.6266682e-001 -4.7130150e-003 -2.6975349e-001  1.3402723e-001 -2.9965728e-001  2.5185322e-001 -5.8696831e-001 -1.1241634e+000 -1.1041362e-001 -4.4476933e-001 -1.0410162e+000
 -5.0636384e-001  6.8568642e-002  7.8494385e-001  1.4653669e-002  4.3538203e-001  1.2877744e+000  3.5928850e-001  6.8309178e-001  1.3795101e-002  4.3150588e-001  6.0087808e-001  1.3450628e-001  3.8621030e-001  5.1944959e-001  1.2620068e-001 -1.5890302e-001  3.7006756e-001  6.5270573e-001  6.4927773e-001 -3.4751401e-004  3.4496211e-001 -6.8603506e-003 -8.6829433e-001 -4.0181543e-001 -1.9237567e-001 -1.4526584e-001  4.1586494e-001  7.5496176e-001  6.0031042e-001  8.6569741e-002 -5.1378683e-001  3.7286776e-001 -8.7143749e-001 -6.0572605e-001 -8.3878447e-003 -6.9050978e-001  1.1230664e-001  1.2996044e-001  1.2358166e+000  8.6719256e-001 -6.9495108e-001 -6.3938370e-001 -5.8524897e-001 -3.4433763e-001 -5.3293120e-002  2.1537892e-001 -3.5152533e-002  5.5786762e-001 -3.7251038e-002 -9.1698107e-001 -7.3523186e-002 -2.5655610e-001 -5.0539524e-002 -3.2529797e-002 -3.0815202e-001 -3.4203185e-001 -6.9845230e-001 -1.8222241e-001  4.2643827e-001  2.7703294e-001 -7.7645131e-001  2.5939922e-001  1.9241568e-001 -9.8624237e-001 -7.4917521e-001 -1.2334613e+000
 -2.0401529e+000 -2.8338787e-001 -1.0156358e-001  7.8475622e-001  6.4589811e-001 -6.6469368e-001 -2.7674460e-001  6.4027036e-001  2.7169440e-001  4.8624294e-001  1.2595516e-001  1.3463276e-001  6.1653223e-001  7.8569243e-001  3.8048236e-001  3.2513819e-001  9.0705818e-001  2.6295326e-001  2.6461005e-001  2.7788766e-001  1.1038998e+000  3.0504505e-001 -7.5859913e-002 -2.4099451e-001 -4.0821457e-002  3.7307707e-001  4.5171301e-001  2.0296974e-001  2.9548806e-001  3.9801838e-001  5.8094863e-001  1.2944688e-001 -3.2080862e-001 -1.5414049e-001  2.5865564e-001  2.0051197e-001 -1.2187843e-001  2.8664731e-001  9.2688404e-002  5.6861100e-001 -5.2257568e-001 -9.2593144e-002 -5.4924813e-001  6.9787196e-001 -3.6340081e-003 -8.6696676e-001 -2.4710586e-001 -2.4554858e-001 -4.7327161e-001 -1.0378847e+000 -2.9327186e-002 -1.0396234e-001  2.0132419e-002 -7.2396551e-002  5.6967591e-001 -1.1508346e-001 -3.4257059e-001 -1.7810302e-001  2.6449404e-001 -2.1654602e-001 -3.5168831e-001 -1.0131123e-002  1.5324053e+000 -1.2132431e+000  5.2774382e-001 -2.9625109e-001
