# Supplementary material for: Resting-State Temporal Synchronization Networks Emerge from Connectivity Topology and Heterogeneity
Source: PLoS Comput Biol. 2015 Feb 18;11(2):e1004100. doi: 10.1371/journal.pcbi.1004100 (PMC4333573; doi:10.1371/journal.pcbi.1004100)
Supplement: S1 Dataset — Each volunteer underwent two scanning runs (blocks). For each recording session (subject and run), BOLD time series were averaged over the corresponding 66 brain regions of the brain atlas. Each file subXblockY.txt contains the time series of all 66 brain regions from subject X and run Y. The labels of the brain regions are contained in file ROIs_Labels.txt. (ZIP) [file pcbi.1004100.s006.zip › DataSet S1/subj5_block2.txt]

  5.6459166e-001 -3.2151937e-001  5.2814441e-001  8.2000259e-002 -2.0461490e-001 -3.8766559e-001 -1.7786541e-001 -2.5123250e-001 -2.5206549e-001 -5.4838234e-001 -1.7728981e-001 -4.9501865e-001 -3.2387984e-001 -1.7875691e-001  5.9684603e-001  5.8683597e-001 -4.2692578e-001  2.5573137e-001  1.1555934e-002 -4.2228443e-003 -1.4075508e+000  1.0497180e-001  7.0763412e-001  1.4298398e+000  5.1746592e-001  6.9350637e-001 -4.4576033e-001  2.2665483e-002 -7.6636879e-002  5.0638858e-001 -1.1858589e-001  5.5827690e-002  6.9840120e-001  8.8191707e-001  4.8718543e-001  4.0061840e-001  1.4431095e-001  4.7327577e-001  8.8572068e-002 -1.8992831e-001  3.0982611e-001  7.4346784e-001  6.7289642e-001  2.7256431e-002  7.0918274e-001 -7.1132540e-001  6.2184883e-001  5.0807055e-001 -7.5003349e-002  7.3403066e-003  2.3029212e-002  2.5479088e-001 -3.3801541e-001 -9.0117098e-002  3.8377649e-001 -2.1602113e-001  7.6478836e-002 -1.4062045e-001 -1.3253815e-002 -1.9430949e-001 -1.6148262e+000 -2.1712710e-001 -3.4987959e-001  1.6734877e-001 -8.4167160e-001  5.7620181e-001
  2.6626607e-002 -9.3822312e-002 -2.3315935e-001  3.3071306e-001 -7.2989511e-002 -1.4711600e-001  2.6221497e-001 -5.7613727e-001  7.2849640e-002  1.7523851e-001 -5.2249548e-001 -1.9263244e-001 -2.1134296e-001  1.3961639e-001 -1.5632451e-001  2.1108305e-001  2.8034209e-001  2.0563469e-001  4.7571225e-001  5.9967857e-001 -5.6860294e-001  2.9851394e-001  1.4181895e-001  4.9173467e-001  3.1323824e-001  3.9493311e-001  4.2844452e-002  2.3403203e-001 -8.6291326e-003 -3.3165422e-001  4.4458128e-001 -2.3257309e-001 -1.4803353e-001 -3.4855702e-001  3.7831185e-002  3.8127954e-001 -8.2301657e-001  4.3708322e-001  4.4544561e-001 -3.3448769e-001 -3.5676960e-001 -8.1825305e-002  9.9918709e-001  9.6919254e-001 -1.7014818e-001 -7.9171238e-001 -6.6817664e-001 -5.1955172e-002  6.1905202e-002 -9.6934195e-001 -4.7070034e-001 -5.3727770e-001 -3.6135199e-001 -4.2343026e-001 -1.3535312e-001 -4.3740148e-001 -5.6200625e-001 -8.8405920e-001 -5.2966481e-001  8.9266147e-002 -4.5955275e-001 -8.2543393e-001 -1.7327887e-001 -4.4049367e-001 -5.0346261e-001  2.0698456e-001
 -6.0412235e-001 -7.8696470e-002 -6.2754268e-001 -1.0448577e+000 -1.5938337e-001 -9.2527787e-002 -6.0872599e-001 -6.4092315e-001 -2.6264416e-001 -4.7644322e-001 -8.1325736e-001 -3.6645864e-001 -2.3153610e-001 -1.1935541e-001 -2.5178849e-001  1.3053939e-001  2.7765155e-002  4.9413972e-001 -5.9866613e-002  9.8187867e-002 -8.5452085e-001  3.0372572e-001  7.0134858e-001  8.3868212e-001  3.4509305e-001  3.5092152e-001 -9.2667361e-001 -8.0171354e-001 -6.1085156e-001 -2.1080105e-001 -2.9979345e-001 -6.0378077e-001  3.2932812e-001  8.4617773e-001 -4.5194261e-001 -4.5731974e-001  2.1048036e-001 -8.8523548e-002 -8.1635117e-001 -1.0710098e+000  3.6613937e-002 -3.1782680e-001  6.3296934e-001 -1.8236235e-001  7.9994482e-002 -6.5211722e-001 -1.3192148e+000 -1.0264112e+000 -5.9954932e-001 -5.9470540e-001  6.7723687e-001 -1.8849953e-001 -3.2269090e-001 -2.3839388e-001  2.1401622e-001 -3.6275540e-001  1.0465904e-001 -2.1849626e-002 -6.7071872e-001 -5.3859891e-001 -2.7216135e-001 -5.5988327e-002 -1.9999954e-002  5.3332568e-003 -9.8276649e-001 -1.6361927e-001
 -1.6820227e+000 -3.4495478e-001  4.7320905e-001 -8.5135953e-001 -1.6788676e-001 -1.4025536e+000 -2.7834219e-001 -7.8470058e-001 -3.6888234e-001 -1.2056890e-002 -9.2233337e-001  1.0667429e-001 -1.5962417e-001 -4.6440834e-001 -6.7026570e-001 -4.5977253e-001 -1.3881710e-001 -1.1546375e+000  2.2193200e-001 -3.3038072e-001  2.4376209e-002 -4.3286432e-001 -1.4694157e+000 -3.2337847e-002 -3.5149107e-001  8.5790731e-002 -9.7060706e-001 -9.3398420e-001 -2.9549854e-001 -7.5311454e-001 -6.6814699e-001 -4.1713214e-001 -2.4685569e-001 -1.2529009e-001 -5.9808341e-002 -4.2388852e-001 -8.6717627e-001 -5.1220923e-001 -8.3630190e-001 -6.2456365e-001  3.7054907e-001 -3.7404739e-001 -6.5442251e-002 -9.9757713e-001 -3.8856018e-002 -1.0869724e+000 -1.0642751e+000  4.0086783e-001 -2.8729027e-002 -3.8579008e-001 -6.1753839e-001 -5.6789469e-001  1.0341659e-001 -1.7639049e-001  9.0407826e-001 -7.2182070e-001  2.0520233e-001 -3.1794803e-002 -6.8357428e-001 -3.4340765e-001 -1.3039200e+000 -3.4635850e-001 -1.5846466e+000 -1.9581189e-002 -5.0297457e-001 -1.2610048e+000
 -1.0928495e-001 -5.0607649e-002 -5.4697818e-001  8.8634943e-002 -1.8863124e-002 -2.6369520e-001 -4.6719699e-002 -5.9530821e-001 -3.0681052e-001 -6.6104796e-001 -2.6514934e-001  4.0534646e-001  1.9567081e-001 -2.1412435e-001 -2.6505428e-001 -4.9755690e-002 -3.1919432e-001 -7.0037868e-001 -5.0275559e-001 -2.5121885e-001 -9.5156478e-001 -6.5371216e-001 -9.3903646e-001 -1.9664593e-001 -1.2684182e-001 -1.4642933e-001 -4.7848892e-001 -1.7888429e-001  2.6030835e-001  2.6339984e-001 -4.0526042e-001  2.7777736e-001 -4.5131727e-001 -6.7539987e-001  3.2743308e-001 -1.4259573e-001 -3.6225534e-001  3.6467134e-001 -1.8112945e-001 -5.0943921e-001  1.4077262e-001 -8.1751766e-002 -4.4516073e-001 -6.6388447e-001 -4.8902416e-001  6.4486061e-001 -4.9784457e-001 -3.0914024e-002 -1.0716189e+000 -6.8686694e-002 -1.3851285e-001 -5.6003423e-001 -8.1107774e-002  2.4112765e-001 -2.3147434e-001 -3.9539781e-001  1.2601171e-001  4.3675838e-002 -3.1481892e-001 -3.1250558e-003 -3.7797894e-001 -1.4427242e-001 -5.6015053e-001 -4.6130479e-001 -2.3156371e-001 -1.3453242e+000
 -1.5167498e+000 -1.9515488e-001  1.0219982e-001 -1.1367785e+000  6.3180616e-002  1.8634050e-002  2.1677651e-001 -1.1798958e+000 -4.3111715e-001 -2.4324244e-001 -1.0066427e+000  1.8157870e-001 -5.2818122e-001 -8.5709276e-002 -5.4974459e-001 -5.1890578e-001  3.3551231e-002 -1.6004562e+000 -1.4871311e+000 -1.0248961e+000 -1.3601329e+000 -1.1357552e+000 -7.3793895e-001 -3.0947204e-001 -6.5041992e-001 -6.4421296e-002 -2.1807230e-001  2.0000897e-001 -9.7810799e-002 -8.8153976e-001  6.5019157e-001 -7.8124205e-002 -5.2244375e-001 -2.7940777e-001 -7.2225814e-002  5.7486981e-001 -6.6267055e-001 -4.3586121e-001 -3.8953265e-001  7.1738017e-002  6.3030736e-001 -4.4476835e-001 -2.6149905e-001 -9.1251509e-001 -7.1558571e-001  8.2933308e-001 -6.6370061e-001 -4.1980312e-001 -1.1013366e+000 -1.8396852e-001 -6.9895668e-001 -6.1923037e-001  1.7394628e-001  2.3383095e-001 -1.4061847e-001 -4.2354877e-001  3.7570915e-001  1.1861512e-003 -7.6830292e-001  3.0228905e-001 -3.4407129e-001  1.5344952e-001  2.9871604e-001  3.4893987e-002 -5.2476603e-001 -2.6850065e-001
  3.4368863e-001 -4.9021102e-001  2.6233752e-003  3.9428769e-001  4.5293405e-001 -1.1595830e+000  1.9306910e-001 -6.0908234e-001 -1.1197892e-001  1.5349986e-002 -1.2629078e+000 -8.7644546e-001 -7.8772750e-001 -1.0971749e+000 -3.0647930e-001 -2.0188573e-001 -2.3329621e-002 -2.9685305e-001 -8.7999027e-001 -2.1488863e-001 -1.4000981e+000 -8.2910610e-001 -3.5637941e-001  2.6132243e-001  5.2122744e-001  2.2579200e-001  3.2115046e-001 -1.5593073e-001 -9.4213974e-002 -4.4207966e-001  9.1375365e-001 -3.9084603e-001  5.3297724e-001  2.1058435e-001 -1.1885184e-001  7.8079770e-001  7.2196145e-002 -7.9947445e-002 -8.5889582e-002  8.5044671e-001  6.3713737e-001  3.6348079e-001  2.8072496e-001 -4.2432414e-001 -4.5048343e-001  1.3387749e+000 -2.4106745e-001 -7.5002565e-001  1.4890497e-001  9.2690156e-001 -6.2037001e-001  1.3364200e-001 -1.0714373e+000 -6.0653245e-001 -1.0659572e+000 -7.9845915e-001  3.9309692e-001 -5.1687592e-001 -1.4910728e-001  8.8988277e-002 -1.0717015e-001  2.5690163e-001  3.3151656e-001 -2.1697199e-002 -1.6406753e-001 -3.8474356e-001
 -3.0182852e-001  7.8639534e-001 -2.4310578e-001  1.0373890e+000  9.1256281e-001  8.8305258e-001  1.9012574e-001 -7.6135043e-002  4.7046678e-001  1.3988123e-001 -1.2598878e+000  2.2706353e-001  1.8526699e-001 -2.5389728e-001  4.7001625e-002 -1.8476894e-002 -3.5502101e-001  2.2298259e-001 -1.2269866e+000  2.8083193e-001 -7.0571192e-002 -1.9745915e-002  1.5214809e-001  5.4802020e-001 -2.5139424e-001  4.9303770e-001  1.2505847e+000  2.0955108e+000  1.4598567e+000 -9.7327788e-001  9.4703538e-001 -2.1979425e-001 -1.7522980e-002 -3.6745678e-001  4.3549661e-001  1.0567243e+000 -5.1736641e-001  9.1223021e-001  1.7556062e+000  8.0120324e-001  7.3342995e-001 -8.5938166e-002  7.5343743e-001 -3.3782853e-001 -1.0196256e-001  1.4960881e-001  3.1535724e-001 -1.5418098e+000 -9.7701563e-001 -2.6658427e-001  1.1686208e-001 -5.7094510e-002 -7.7506246e-001 -6.5532472e-002 -3.9085903e-001 -4.2209633e-001  1.4967797e-001  7.2395689e-001 -4.3133593e-001  3.2999470e-001  7.5339566e-001  6.3278056e-001  3.1803176e-001  6.6903795e-001 -7.8776531e-001  6.8636976e-001
  7.8188277e-002 -1.0384531e+000 -6.6192544e-001  1.0080837e-001 -5.4148531e-001 -3.9763115e-001 -8.3078110e-001 -4.1809020e-001 -4.3542333e-001 -1.6718547e-001  5.2994559e-001  3.4509682e-001  9.1012521e-002 -8.7945810e-001 -2.4894938e-001 -1.3684774e-001 -7.7838686e-001 -4.0979553e-001 -6.1824019e-001 -2.0694909e-001 -3.2246015e-001  4.0844325e-002  8.1763681e-001  9.3258170e-002 -8.4942035e-002 -5.4533820e-001  1.7367117e-002  7.3705813e-001  1.4933097e-001 -1.1255810e-001 -3.6722000e-001  6.8872878e-002 -3.9524492e-001 -2.2248699e-001 -2.1133744e-001 -3.0858108e-001 -2.8441869e-001  3.5032105e-002  2.3626401e-001 -2.6082442e-001 -3.5329828e-001 -1.4184984e-001 -3.2057552e-001  8.5430843e-002 -1.4856167e-001 -4.6117218e-001  4.5168095e-001 -7.9371281e-001 -4.8703722e-001 -3.2495088e-001 -2.1299411e-001  2.0167927e-001  1.8492801e-001  1.1594808e-001  8.4826249e-001  2.6258739e-001 -2.4120360e-001 -2.4403255e-001  3.8327714e-003 -3.5162879e-001  3.2836532e-001 -2.6123190e-001  3.8127905e-001 -3.8077362e-001 -2.7350975e-001 -5.1596871e-001
 -2.7920043e-001 -3.9004220e-001 -1.8180159e-002 -3.9844757e-002 -4.6854459e-001  4.6182033e-001 -2.6990495e-001 -4.8879793e-001  2.6619149e-002 -4.8349472e-001  1.0133572e+000  8.2398978e-001  2.8804271e-001 -1.5406779e-001 -1.4309626e-001  3.2052323e-001 -1.1275036e-001  5.9270334e-001  2.2061964e-001  4.5281762e-002 -3.9107573e-001  3.0866541e-001  3.2006946e-001  6.9697631e-002  2.0520272e-001  2.5134434e-001 -1.3217259e-001  3.6485509e-001  4.9124831e-002 -1.3928768e-002  5.5188356e-001  6.1078012e-001  1.2906025e-001 -3.4973605e-002  2.5858416e-001  1.0588621e+000 -2.4584772e-001 -9.7330487e-002  1.3526035e-001 -1.7723778e-002  5.2908530e-001  1.0370162e-002  3.5524071e-001  3.1241193e-001  2.6521706e-001  3.0036322e-002  2.1139938e-001 -7.9383117e-001 -4.2599214e-001  1.1924178e-001 -5.1417823e-001 -3.5603486e-001  1.4196464e-001 -1.0736156e-001 -6.0848758e-001 -4.9156364e-002 -5.2778406e-001  9.0943905e-002 -5.7534545e-001 -9.5871659e-002 -2.8011037e-001 -2.4203422e-002 -4.3626872e-001  7.8272280e-001  2.6776918e-001 -5.4263683e-001
  2.3731933e-001 -6.9243449e-001 -2.5046558e-001 -6.5715948e-002 -8.9204572e-001  3.4972898e-001 -7.3579337e-001 -1.0413158e-001 -1.8826270e-001 -3.3521669e-001  1.0956116e+000  4.8456527e-002  2.3451458e-001 -3.5877143e-001 -5.1075812e-001 -1.5439253e-001 -6.0132602e-002  1.0539014e+000  6.0550757e-001  6.2472370e-001  5.8222668e-001  6.7907061e-001  5.6007627e-001  5.0608289e-001  2.3167368e-001 -4.2795565e-001  3.3239485e-002  3.3671225e-003 -2.0347001e-002 -6.0828875e-001 -3.8960612e-001  3.4696382e-001  3.3771958e-001  3.6129977e-001  7.7475801e-002 -5.6193283e-001 -5.7536236e-001 -5.1182194e-001  1.0342073e+000  7.8605769e-002 -3.3857020e-001 -4.6865503e-001 -3.8951671e-001 -5.1266070e-001 -5.5588609e-001 -1.5540422e-001  6.3203009e-001  1.7520503e-001  1.1399258e-001  4.3757260e-001 -7.1316694e-001 -5.6654657e-001 -1.9591930e-001 -2.3609192e-001 -4.2638397e-001  6.9456232e-001 -6.5388933e-001 -4.4111590e-001  5.0580613e-002 -4.4596000e-001 -5.6145169e-002 -3.2625745e-001 -4.7812023e-001 -1.5427210e+000 -5.2030847e-001 -1.2412113e+000
 -1.0227554e+000  3.4813826e-001  1.3865079e-001  5.2050204e-002 -2.6860010e-001  8.2984963e-002 -2.2142819e-001  7.8605831e-001 -9.2406260e-002 -3.3541674e-001  8.4576136e-001  2.7255233e-001 -1.4933540e-001 -1.4242696e-001  3.9480089e-001  3.2848723e-001  2.7632817e-001  1.3164057e+000  1.1528729e+000  1.2403651e+000  9.8339410e-001  1.2365444e+000  3.4053164e-001  1.8877009e-001  4.3561967e-001 -2.0404285e-001  1.9533408e-001  6.6409176e-001  2.0191507e-001  4.4835927e-001  3.3922392e-001  5.5094303e-001  6.1318557e-001  4.8346781e-002  3.1156254e-001  2.4232960e-001  2.5901056e-001 -8.9010117e-002  7.7744889e-001  4.4969426e-001  2.6119676e-001 -3.7311969e-001  4.6047983e-002 -4.1527946e-001  2.6192501e-001  9.4917087e-002  2.4570761e-002  8.3035461e-001 -7.6957106e-002 -6.0600057e-001 -1.3495335e-001  2.6920756e-001  2.3186823e-001 -1.0569690e-001  7.3559429e-001  9.9488858e-001 -3.1153626e-001  2.3326299e-001  6.2256742e-001  4.7719507e-002  9.0473868e-001  3.2862719e-001  8.7589816e-001  1.0077433e-001  6.4376817e-001 -5.6325168e-002
  2.5022344e-002 -6.2620059e-001  1.0100031e+000  1.0430325e+000 -5.5345820e-001  1.6576918e+000 -1.7013174e-002  3.4654161e-001  3.0030383e-002 -1.2708675e-001  3.9110457e-001  2.3929595e-001  4.5836528e-001  1.8180285e-002  4.2611305e-001  6.2683906e-002  2.2196037e-001  1.1654547e+000  1.0377007e+000  2.1123583e-001  2.9836165e-001  2.1513556e-001  1.0770850e+000 -5.4761134e-002  5.3611286e-001  7.1695216e-002  1.8945718e-001 -2.7631341e-001  1.0286343e-001  5.4180510e-001 -1.9276420e-002  2.8922845e-001  2.4944710e-001  5.7212905e-001  5.7049528e-001 -2.0205838e-001  1.0131830e+000  7.6063807e-001  4.2346598e-001  1.4603536e-001 -1.3974189e-002  1.1221912e-001 -4.6850205e-001  1.7908417e-001  1.0437233e-001 -1.1484001e-001  1.8058594e-001  1.1963982e+000  1.2296688e+000  9.2255141e-001 -4.4473979e-002  5.4031824e-001  6.6546703e-001  7.9372851e-001  8.7350413e-001  1.3128112e+000 -1.9316130e-001  3.0260724e-001  4.5138604e-001  1.5665006e-001  4.4491024e-001 -3.5249190e-001  1.5786615e+000  9.4068395e-001  1.8563663e-001 -4.5372124e-001
  1.1086411e-002  2.2645587e-001  1.0988755e+000  3.0733158e-001  7.4782414e-001  3.2335286e-001  3.1094326e-001  7.6748055e-002  1.4616602e-001 -2.0730675e-003 -2.4538055e-001  8.3092681e-001  6.1542418e-001 -1.5133740e-001  1.2473763e-001  3.4547488e-001  2.5832504e-001  2.9933363e-001  2.2908215e-002 -6.6614705e-001 -3.4052735e-001  4.6683471e-002 -2.2807199e-001 -1.0707203e+000  4.1240419e-001 -6.6569400e-001  7.4102132e-001 -1.0423585e-001  2.5109638e-001  4.4248269e-001 -2.3425774e-001 -1.9674398e-001  5.5927573e-001  8.1013031e-001 -3.5207324e-001  2.4865342e-001  2.0375663e-001  8.8414503e-001 -1.6911211e-001  7.3657717e-001 -5.9070381e-001  3.7980874e-001 -2.0837419e-001  8.2646980e-001 -5.8476540e-001  2.2688159e-001 -5.9397927e-002  3.7182068e-001  1.9377554e-001  5.1195933e-001  3.4733992e-001  3.1401243e-001  1.4624406e-001  5.5251904e-001  9.5025514e-001  3.8092849e-001  4.5572528e-002  3.4518258e-001  2.2964784e-001 -6.9806656e-002  3.8369726e-001  5.1165347e-002  5.8072042e-001  3.4273163e-001  2.1594991e-003 -8.8756250e-001
  3.3325337e-001 -4.1143354e-001  2.3686493e-001  1.3405727e-001  6.3543884e-003  8.1237129e-001  2.5877927e-002 -2.1373224e-001 -4.7360357e-001  4.9603503e-001  4.6237386e-001  2.6007526e-002  3.5288827e-001  2.9307811e-001  4.4360991e-001  5.1884932e-001  4.3875917e-001 -2.6309998e-001  1.1550242e-001 -7.3769808e-001 -7.6469080e-002  3.0091867e-001 -1.1889672e+000 -8.2721366e-003 -2.4411393e-001 -2.7976070e-001  8.2503665e-001  1.0460886e+000  1.0677175e+000  5.0034809e-001 -7.5178669e-003  2.0556960e-002 -1.4469587e-001 -4.5949921e-001 -4.4920560e-001  4.9965366e-001 -2.6914874e-001  9.1291645e-001  8.6468682e-001  5.9756147e-001  6.6249313e-001  9.9492009e-002  2.3749746e-001  2.4445179e-001 -2.6530573e-001  8.9376372e-002 -1.6112284e-004  3.0856621e-001  1.6220871e-001 -7.9763704e-002 -3.1807658e-001 -5.2432048e-001 -5.7965628e-001 -2.8731801e-001 -6.0811308e-001  4.3995934e-001  4.3735609e-001 -1.0897047e-001 -3.3742758e-001  2.9651430e-002  2.9171044e-001 -3.5871780e-001  2.9194635e-002 -9.6660505e-002  4.6431689e-001 -1.8215227e+000
 -8.8135581e-001  4.1053605e-001 -6.0490072e-001 -5.3249380e-001 -9.3090524e-002  5.6994819e-001 -4.3058875e-001 -1.1996790e-001 -4.2250053e-001 -1.2812506e-001  6.2637484e-001  2.7236702e-001  1.0089425e-001  7.6803649e-001  6.4698808e-001  1.7778124e-001  5.2246695e-002 -6.2762817e-001  1.4566764e-001 -2.9853629e-001 -8.2872562e-001 -6.6191195e-001 -5.0799762e-001 -3.2482217e-001  4.9788332e-001 -7.1619311e-001 -1.4810231e-001  3.6529339e-001  8.1503729e-001  7.9538488e-001  2.8418010e-001  6.6735466e-001 -1.4835194e-001  4.3413625e-001  6.6014795e-001  4.7309464e-001  1.0393127e+000  7.2268449e-001  4.2541667e-001  1.4084323e-001 -1.9193268e-002  7.1202475e-001  1.3884116e-002  2.2328638e-001 -1.3190261e-001 -3.8442490e-001  2.3038473e-001 -1.1622385e-001 -3.1595468e-001  2.8513646e-001  1.2294842e-001  3.6023273e-001  6.4903275e-001  2.8992928e-001 -4.5689474e-001  1.2441154e-001  1.5951651e-001 -2.0455640e-001  5.4549089e-001  6.7564925e-002  6.5683471e-001  1.4130826e-001  6.1002670e-001  1.0557119e+000  7.4141129e-001 -4.8210305e-001
 -1.9044467e-002  7.9854333e-001 -1.2433805e+000  8.1201390e-004  8.8787225e-001  1.1755222e+000  8.6388233e-001  9.9108765e-001  1.1734486e-001 -2.0431220e-001  7.6069557e-001  6.1023959e-001  3.9890612e-001  1.1436676e+000  7.5632696e-001  8.9716160e-001 -1.0870820e-001  1.2165832e+000  8.2292591e-001  2.8844051e-001 -9.6213832e-001  2.7335194e-002 -9.6015206e-001  6.6045240e-001 -8.5141236e-002  8.4807379e-002  6.9816878e-001  1.2499885e+000  6.9600338e-001  1.4192991e+000  4.9256200e-001  4.6190116e-001  1.0391011e+000  6.2119345e-001 -2.7111846e-001  6.8864028e-001  1.3012024e+000  5.6673322e-001  1.1893606e+000  1.1435685e+000 -2.8037684e-001  1.5478378e-001  2.6772891e-001 -5.2050018e-001  1.2373124e-001 -8.5118620e-001  4.7048448e-001  4.7876862e-001  4.2732719e-001 -4.7488187e-001  4.5572327e-001  1.0074218e+000  1.0826382e+000  3.3901181e-001 -8.7874635e-003  3.8594889e-001  1.3718327e-001  7.4692539e-001  6.1697435e-001  9.8010316e-001  1.6185364e+000  1.1303156e+000  6.7223208e-001  3.7067472e-002  1.3158467e+000  1.3966918e-001
  6.3257408e-001  8.5372327e-001 -6.3817455e-001 -4.9956008e-001  4.4040004e-001  7.5842532e-001 -7.3578727e-003  5.9958314e-001  1.3889312e-001  1.1688027e-003  6.8420267e-001  3.1656369e-002  2.8471777e-001 -1.5321107e-001  2.7572899e-001  7.5466562e-002  4.3523812e-001 -3.3562819e-001 -1.0855999e-001 -3.8861191e-001 -8.8374802e-001  4.9182300e-001 -8.3096553e-001 -5.6341911e-001 -1.0151960e-001 -4.3718602e-001 -1.7833954e-001 -2.1919050e-001 -1.8500248e-001  3.0453301e-002  3.5409080e-001  3.6753166e-001  7.2477452e-001 -1.8855070e-001  9.5720164e-002 -1.8354629e-002  5.3966151e-001 -5.0032533e-001 -4.9365327e-001 -1.5272015e-001 -2.1545505e-001 -2.1435807e-001 -6.9955419e-001 -7.1505719e-001 -3.0367970e-001 -1.5268047e+000 -1.7976415e-002 -1.9558676e-001 -1.8138432e-001  7.3289482e-002  4.6256041e-001  1.7979622e-001  2.0272734e-001  3.2301262e-001 -4.0206924e-001  4.9374580e-001 -8.3960421e-002  2.6613529e-001  6.2833968e-001 -1.8909104e-001 -8.2974830e-002  1.4042703e-001  6.2659617e-001 -3.0152843e-001  8.8257008e-001  8.2694816e-001
  7.8637903e-001  5.3854967e-001 -7.6993095e-006  1.0618290e-001  3.1127819e-001 -5.9486870e-001  1.1658804e-001  1.0501560e-001 -8.0843378e-002 -2.9528044e-002  8.8353581e-002  6.3514029e-001 -2.8796607e-002  3.6243155e-001  4.7257883e-001  1.9764424e-001 -6.7523725e-002 -8.9577278e-001 -4.1264367e-001 -2.1709630e-001 -8.4787773e-001 -5.8175409e-001 -1.1470242e+000 -6.4458695e-002 -1.8126008e-001  3.0840728e-001  3.0898549e-001 -2.4426689e-001 -4.2578789e-001  1.4952462e-001 -4.1911112e-001 -1.9677341e-002 -6.5544339e-001  3.8637774e-001  1.8944635e-001  3.9747833e-001  5.6028896e-001 -8.6165298e-001  6.1600859e-002  1.0647144e-001  3.9041982e-002  1.0122462e-001 -2.5780966e-001 -2.9968529e-001 -2.1466516e-001 -8.0836818e-001  2.6033699e-001  2.0311628e-002  1.0006129e-001 -2.9800098e-002  4.7859639e-001  8.4396690e-001  5.7254694e-002 -4.0657321e-001 -1.8398466e-001  1.0366601e+000  1.7776096e-001  3.5186311e-001  4.0257189e-001 -1.3913752e-001  1.1765496e+000  1.6410611e-001 -1.0543596e+000 -4.4374787e-001  1.0546508e+000  7.3096446e-001
 -2.6308000e-001 -3.4816518e-001  2.8657480e-001 -3.3519197e-001 -1.0423265e-001  6.6472585e-001 -1.0455986e-001 -2.8707333e-001 -1.9240738e-002  1.8270607e-002  1.5289494e-002  1.2738628e-001 -3.5212556e-001  4.2921499e-001 -4.2914760e-001 -6.8586098e-001  4.0086251e-002  4.2353234e-001  9.5966943e-001  2.7607052e-001  1.2654697e-001 -5.5419504e-001  3.5545094e-001 -8.3395181e-001 -3.4561739e-001 -3.4464329e-001  8.1962240e-001  1.6918927e+000  1.2479944e+000 -7.7648602e-001  1.5570283e-001 -4.1877280e-001 -7.8700670e-001 -8.2083209e-001 -1.2072622e-002 -7.1722840e-001 -1.0286902e+000  7.8010804e-001  1.0712501e+000  4.3925051e-001  1.6895349e-001 -1.8147717e-001 -2.5069827e-001 -6.0164715e-001  1.6142664e-001 -4.9042848e-001  5.2487393e-001  9.5717754e-001  2.7974880e-001 -3.3308749e-001 -2.7774938e-001 -5.5768215e-001  9.1090810e-002 -5.3103312e-001  8.3632660e-001 -3.3995036e-001 -3.2892149e-001  6.6963422e-002 -4.1684928e-001  3.6122785e-001  5.0066649e-001 -2.1112848e-001 -7.5538507e-001 -6.4948261e-001 -3.6815750e-001 -3.5476461e-001
 -1.7945215e-001 -2.2671714e-001  7.1692293e-001 -2.9449879e-001  5.8835513e-002  7.3423939e-001 -3.2698519e-002  1.3258912e-001 -1.7637382e-001  1.4333486e-001  1.0814939e+000  8.8049656e-001  1.7149280e-001  7.5318049e-001  3.9925673e-001  4.3868268e-001  6.6067156e-001  1.3556749e+000  1.0753838e+000  5.2528952e-001  4.7381626e-001 -7.3644371e-001  9.7602952e-001 -5.1582110e-001 -2.6208761e-001  2.5801241e-003  4.1955266e-001  2.3079312e-001  7.2550679e-001  3.8625728e-001  1.6667888e-001  1.3305689e-001  1.5940680e-001  3.6196191e-001  2.1974689e-001 -4.9968148e-001 -5.7306610e-002  4.3497037e-001  9.1037156e-001  1.1843555e+000  9.6503283e-003 -1.9964343e-001 -9.0131110e-001 -3.5210449e-001  6.6132557e-002  3.0298180e-001 -4.9382345e-002  5.9169591e-001  8.3378390e-001  6.6589823e-002  1.1510600e-001  4.0877671e-001  1.1175112e+000 -5.2074256e-002  3.7678909e-001  5.0495492e-001 -9.5380429e-002  2.9020343e-001  4.8720407e-002  4.7117814e-001  8.6471117e-001 -2.5814658e-001  4.6782570e-001  1.9798940e-001 -1.8531083e-001 -5.2690690e-001
 -8.3023935e-001  3.4184522e-001 -1.1883728e-001  2.2182347e-001  8.7664296e-002  8.4599093e-001 -1.4793627e-001  7.5527188e-001  3.2643607e-001  4.3158896e-001  8.1747476e-001  5.5718494e-001 -1.6049735e-001  7.0250174e-001  3.6806239e-001  1.9543803e-001  5.4654606e-001  6.9766098e-001  4.9171851e-001 -2.1630630e-001 -2.2130535e-001  5.1062149e-001 -6.9613112e-002 -7.4765219e-002 -2.8965840e-001  1.0129410e-001 -4.7044874e-001 -5.4022913e-001 -4.6242359e-001  5.8651765e-001  2.0278303e-001  3.5968722e-001  4.2358250e-001  1.9631522e-001  1.2204822e-001  6.2929547e-001  6.7796790e-001 -1.0173392e+000 -1.3679973e-005  3.0619732e-001 -1.3564426e-001 -1.3872559e-001  3.2809925e-002 -6.6984480e-002  1.3797800e-001 -7.7400664e-001 -2.8273703e-001  1.3803110e-001 -2.3106759e-002  4.8083738e-003  2.1443198e-001  5.6106491e-001  3.2601177e-001 -6.7631402e-001 -1.6521500e-001  5.3097192e-001  5.6744757e-001  4.5110950e-001  6.6323241e-001  1.3346284e-001  4.7571347e-001  6.5499505e-003 -7.2156279e-002  5.6843354e-001  7.3004430e-001 -1.2208816e+000
  1.0261296e+000  7.0127315e-001  9.3653445e-002  3.3434399e-001  8.0675563e-002  1.8455035e-001 -5.5879843e-002  4.9247015e-001  3.3538891e-001  4.0797723e-001 -8.7039357e-002 -3.2281889e-001  5.6843037e-001  8.8895521e-001  1.1890042e-001  1.7996636e-001  5.9627838e-001  7.5576697e-001  2.8511974e-001 -1.9693524e-001  4.1082212e-001  3.6778643e-001  6.0186859e-001  1.7906588e-001 -1.4412690e-001  1.3937072e-001 -1.7321997e-001 -7.8376003e-002 -5.4941483e-001  8.6596781e-001  4.9167641e-002  8.0778152e-001  8.0073470e-001  6.6687686e-001  7.3516563e-001 -7.8648034e-002  7.6954752e-001 -4.4758300e-001 -1.8850288e-001 -1.4846520e-001  4.1271964e-001  4.1618879e-001 -3.9288042e-001  8.8365528e-001  5.6653502e-001 -6.8995178e-002  5.3865056e-001  3.2216811e-001  1.0586663e+000  6.2935397e-001 -5.2032527e-002 -1.9464725e-001  9.0145350e-001  3.3787502e-001  1.4331455e-001 -1.8781276e-001  6.5109138e-001  1.2424443e-001  7.5218697e-001  2.0112734e-001 -2.1074938e-001  1.3726324e-001  1.1911621e+000  6.6596501e-001  8.0023217e-001  2.3355858e-002
  1.2721566e+000  1.1398330e+000  1.0125830e-001 -9.8359578e-001  9.1275698e-003  4.6752378e-002  3.3423541e-001  9.3430628e-001  9.6726716e-002  5.2705470e-001  9.4173113e-001  3.6367754e-001  3.5877467e-002  4.9165967e-001  4.1552921e-002 -5.8798178e-002 -3.9607242e-001  6.2462507e-001  4.6252021e-001  5.0475571e-001 -1.1748956e-001  3.3472185e-001  1.0820274e+000 -1.2532220e-001 -1.1507544e-001  1.0175290e-001  1.1434199e-001 -4.4749608e-001  2.1218405e-001  1.2966947e+000  6.7123843e-001  1.1498874e+000  2.3918437e-001  5.7840284e-001  1.0349045e+000  2.6758915e-001  1.6330235e+000  4.9095723e-002 -1.7422005e-001  2.4432232e-001 -3.0422215e-001  4.7309361e-001 -7.4676436e-002  1.2343014e+000  4.6075596e-001 -4.6950041e-001  9.4235323e-001  8.8348514e-001  4.7647406e-001  3.9862376e-001  3.2568776e-001  4.6592284e-002  2.5752261e-001  4.4661855e-001  7.4002797e-001  1.0562771e-001  1.1534618e+000  6.1824553e-001  9.1880283e-001  1.8364304e-001 -2.6878610e-001  3.6348218e-001 -3.8601170e-001 -4.4386650e-002  1.0185067e+000  1.0255789e+000
  3.7149556e-001  5.7422785e-001  6.2007169e-001 -1.4508706e-001  1.3441790e-001  2.6633184e-001  3.3677755e-001  2.0505885e-001  8.2433030e-002 -2.6328820e-001  1.8472148e-002  2.8419658e-002  5.1936336e-002 -1.2073949e-002  5.4750819e-001 -1.4389231e-001 -5.8613538e-001 -2.1402902e-001 -4.4665231e-001  4.6022811e-001 -1.4666246e-001 -6.4603072e-001  1.0181198e+000 -4.7383922e-001 -1.4142735e-001 -2.1073850e-001 -3.5447223e-001 -1.0112716e+000 -4.9531822e-001  5.4488801e-001  3.2562959e-001  2.7559573e-001  2.8733010e-001 -1.0526387e-001  2.3956747e-001 -1.1310586e-001  1.2068989e+000 -2.7211858e-001 -8.7840515e-001 -5.8711623e-001 -6.3420613e-001  2.7715959e-001  8.4327370e-001  1.7642399e-001  1.4627757e-001  4.2669778e-001  6.7568755e-001  4.0968251e-002  8.2086723e-002 -7.2422466e-001 -6.5923726e-004  5.7176095e-001  2.0130034e-001 -2.9272177e-002  3.2767967e-002  2.2278466e-001  8.3552799e-001 -4.8513531e-001  3.9362244e-001  5.0605961e-001  6.8449212e-001 -2.3848129e-001 -1.0345142e-001 -4.9761607e-001  5.3045430e-001  8.1539076e-002
 -2.7149052e-002  2.5894697e-001  1.1002867e+000 -5.1751515e-001  3.4876763e-001  4.3103271e-001  1.0729634e+000  2.0941180e-001  6.1774982e-001  2.4797732e-001  6.4502257e-001 -1.5434556e-001  3.3764682e-001 -4.6018330e-002  2.1084677e-001 -7.5161548e-002 -2.6214279e-001 -6.7243560e-002 -2.3138426e-001  5.0183482e-001  1.1829880e+000  5.7179201e-002  1.1074564e+000  6.5849501e-002  3.0374313e-001 -1.4719986e-001  1.5995878e-001  2.2956821e-001 -4.0491185e-002  2.2716414e-001  9.2074979e-001  1.0702682e-001  1.3503736e+000  5.8224715e-001  5.1366720e-001  3.1104652e-001  4.5463289e-003  6.5125646e-002  5.5122598e-001  6.0111212e-001 -4.6331329e-001  1.5167549e-001 -3.0893053e-001  5.4804187e-001 -3.3698577e-001  7.6068725e-001 -1.3095752e-001 -1.8925185e+000  3.2437772e-001  5.4323600e-001  8.6187066e-003  1.4862002e-001  1.6954412e-001 -1.9010222e-001 -4.6634228e-001  6.5151704e-001  4.7421186e-001 -5.6083026e-001  3.3244917e-001  5.6624702e-001  4.7809883e-001 -3.6019210e-001 -3.1641144e-001  9.4518277e-002 -1.7449716e-002  4.9070659e-002
  2.7275466e-001  3.8050119e-001  2.7888621e-001 -5.7433411e-002  6.2162822e-001  7.6010987e-001  8.7170771e-001  1.9028267e-001  4.3412584e-001  1.7828527e-001  1.3601610e-001  9.8446621e-002 -1.0415822e-001  2.9107177e-001  3.9136942e-001  7.0550904e-001  1.6901288e-001  9.2056680e-001  8.9463988e-001  8.9509692e-001  7.7224917e-001  6.8494414e-002  1.2488242e+000  5.7952530e-001  4.1756106e-001  8.8451323e-001  3.2394715e-001  7.5618008e-001  5.7750188e-001  9.3395014e-002  3.0666722e-002  5.2317622e-002 -1.9516636e-001  1.6149659e-002 -1.8321489e-001 -7.6771606e-002  1.4217283e-001  4.0047508e-001  1.1986078e+000  4.9932321e-001  2.3984681e-001  4.1207586e-001  4.5124280e-001  1.4601110e+000  1.7160263e-001  1.4240492e+000  2.9107047e-001  5.0766186e-001  1.8312842e-001  2.3679114e-001  6.0683381e-001  1.7516888e-002 -2.5262959e-001  4.4838440e-002 -5.3813845e-001  1.7520357e-001 -3.2074918e-001  2.1786060e-002  1.2484919e-001  4.9269205e-001 -1.2855061e-001  5.6068588e-001  2.3852162e-001  2.0506174e-002  6.4127678e-001  1.1511390e+000
  3.6864176e-001 -4.5531007e-001 -6.6430486e-002 -3.1948357e-001  5.1927950e-001  2.0721067e-001  5.5310769e-001  5.2558601e-001  3.2026755e-001  2.5860355e-002  6.6093826e-001  6.2436979e-002  3.6574698e-001 -2.9267150e-001  2.6409979e-001  2.2346262e-001  7.9994062e-001 -9.9655425e-002  2.3908881e-001  8.7740489e-001  1.3543530e+000 -3.5540987e-002  2.1788870e-001  3.9871761e-003 -2.2559869e-001 -1.7301298e-001  7.6522952e-001  7.1115518e-001  8.4732216e-001 -1.1188406e-001 -1.7715357e-001 -4.6253572e-001 -3.5893944e-001 -8.4101093e-001 -5.9967850e-001 -6.7525375e-002 -5.8359915e-001  5.9638335e-001  5.6660595e-001  3.3037129e-001 -6.4182059e-002 -3.2277986e-001  2.7592406e-001 -6.0440037e-001  1.1116720e-002  2.7439847e-001  1.4765185e-001 -4.7012052e-001 -6.7139691e-001 -4.3045325e-001 -2.3246727e-001 -2.5758823e-001 -8.1292863e-001 -9.7948133e-001 -1.1663608e+000 -3.6991036e-001 -7.0801159e-001 -3.2876446e-001 -6.6725741e-001  6.7368733e-002  1.5165980e-001 -7.9962341e-003  1.7212937e-001 -1.3795120e+000 -4.7496168e-001  7.9200155e-002
 -1.3909470e-001 -1.0429539e+000 -1.2159946e+000 -1.2192743e+000  9.6769519e-002 -3.7415916e-001 -1.9564184e-001 -4.9934682e-002  3.3803960e-001  3.2026190e-001  4.6897611e-001 -3.8581938e-001 -2.1434179e-001 -2.4631842e-001  1.9286529e-001  3.9143651e-001  5.7397573e-001  8.4507672e-002 -1.7446911e-001  7.4412935e-001  5.0003563e-001 -2.7926969e-001 -6.8165701e-001 -8.4908001e-002  5.5556376e-001 -2.5962566e-001 -2.0224071e-001  1.1239505e-001 -2.8131363e-001  3.1801143e-001 -1.3648171e-001  1.8867880e-001 -1.1439441e-001 -2.0548530e-001 -2.4148667e-001 -7.3415708e-001  7.8828811e-002 -3.8664361e-001 -4.5307335e-001 -1.1200852e+000 -8.0239801e-001  3.2411028e-001 -5.7880299e-001  2.6248537e-001 -6.2964901e-001 -6.7964782e-001  3.8717526e-001 -6.7635958e-001 -8.6205287e-001  2.1144361e-001  1.0399744e-001 -2.2597542e-002 -1.9131702e-001 -2.3525780e-001  6.6670498e-001  1.2809398e-001 -3.7421770e-001 -2.6045167e-001 -5.1757820e-001 -6.1013532e-002  6.7740983e-001 -7.0689538e-001  3.1528633e-001 -9.5471541e-001 -1.0396932e+000 -2.4781766e-001
  2.8607774e-001 -2.6062190e-001  5.3956459e-001 -9.4969076e-001  1.3307447e-001  1.2313939e-001  1.0230387e-001  5.7866074e-001 -7.9669543e-002  6.0664299e-001  7.8825269e-001  2.3774384e-001 -1.1871835e-001  8.0185430e-002  1.6102633e-002  1.6238374e-001  1.0898420e+000 -2.4456788e-001  2.1939476e-002 -3.2260085e-001 -6.9743346e-001  1.2400725e-001 -6.4825715e-001 -8.8486549e-001 -3.7727290e-002 -6.4816866e-002 -2.8982845e-001 -2.0279896e-001  1.0693403e-002  1.1843796e-001 -2.4831491e-001  1.5102645e-001  4.7190221e-001  9.5184928e-001  8.2495819e-002 -2.2424715e-002  2.8790228e-001  2.1481767e-001 -6.5404151e-001 -8.3287342e-001 -3.8245990e-001 -1.8522219e-001 -1.6373205e-001 -2.4051162e-001 -2.0885802e-002 -9.5352030e-001 -4.6136321e-001 -9.3886479e-002 -1.0908545e-001 -1.8436853e-002  1.2067741e-001 -2.2372393e-001 -2.2660277e-001 -3.7029303e-001 -1.0446410e-001  1.9824744e-001 -5.1496652e-001 -1.5032282e-001 -5.0586621e-002 -1.4008112e-001 -4.5436654e-001 -1.8949694e-001 -9.8958666e-002 -1.1016598e+000 -2.1812128e-001  1.0005253e-001
 -2.4161282e-002 -7.1875676e-001  6.7789318e-001 -4.2702766e-001 -5.3168594e-001 -1.1687380e+000 -8.5488679e-002  5.4375355e-002 -1.7596518e-003  2.4762161e-001 -2.7468973e-001  4.0971015e-001  5.1040368e-001 -1.8124913e-001 -6.1652373e-001 -1.3784928e-001  5.7010544e-001 -2.2557673e-001  3.5672320e-002 -3.3134799e-002  2.1030838e-001 -3.6972652e-001 -1.1064267e+000 -5.9839564e-001 -1.3121983e-001 -4.6219236e-001 -1.2575972e+000 -3.7757125e-001 -3.9766721e-001 -1.5936231e+000 -6.7942188e-001 -1.1608697e-001 -1.1088532e+000 -8.7030665e-001 -2.8143484e-001 -6.8979828e-001 -1.4985958e+000 -7.9539197e-001 -1.4794558e+000 -1.5780041e+000 -5.7773909e-001 -2.7406620e-001 -8.5987845e-001 -7.2413625e-001 -7.5544406e-001 -9.2839403e-001 -8.9015982e-001 -1.1721631e+000 -2.8834289e-001 -2.3927761e-002 -7.5468864e-001 -9.9314421e-001 -3.9279832e-001  3.7607304e-001  1.3036641e+000 -3.4419249e-001 -4.5239026e-001 -1.2159584e+000 -2.3725328e-001 -1.2284297e+000 -1.6550088e+000 -1.0446486e+000  3.1902554e-001  1.6960505e-001 -1.7701177e+000 -1.7942876e-001
  1.2393628e+000 -1.1272001e+000 -1.1119479e+000  4.6109493e-001 -7.2529060e-001 -3.4147247e-001 -1.0211750e-001 -1.7936849e-001  5.7814179e-003 -1.6416944e-001 -6.3251802e-001 -9.5519998e-001  3.8175745e-001  7.3323547e-004 -4.0644641e-001 -2.8682002e-001 -1.8319361e-001 -3.7766518e-001 -3.6934611e-002 -1.4301965e-001  6.6059176e-001 -1.3068205e-001  2.5073334e-001 -7.1942886e-001  1.7578007e-001 -2.5992530e-001  2.1763214e-001  3.7426239e-001 -9.8994269e-002 -8.9042487e-001  1.8276590e-002 -2.0585177e-001 -1.2452116e+000 -6.3826669e-001  3.4471439e-001  1.0739618e-001 -7.5654494e-001 -1.2129242e-001 -2.3694673e-001  2.5677508e-001 -8.0474369e-001  3.6483907e-002 -7.7663814e-001  5.6631269e-001  8.6414788e-002  1.1958856e-001 -2.7714847e-001 -7.7232034e-001  6.8247414e-001 -2.0596836e-001 -3.5339504e-001 -8.3761444e-001 -1.2006030e-001  2.0876584e-001  7.5464194e-001 -2.0844021e-001 -5.3834691e-001 -6.4936563e-001  5.5954026e-003 -6.5113573e-001 -1.5638476e+000 -2.2325389e-001 -1.1858796e+000 -1.2454342e+000 -9.4409971e-001 -4.7754863e-001
  2.4131361e-001 -3.3509006e-002 -1.4976044e-001  2.2465359e-001 -4.1954298e-001 -9.7034194e-001  9.4967242e-002 -5.7726637e-001 -6.7484266e-001  2.6898353e-001 -1.4438943e-001  1.0623990e-001  1.6175077e-002  4.3121021e-001 -1.9619098e-001  1.3207405e-001 -4.8520480e-001 -2.0885077e-001 -1.0295169e-001  9.0640779e-002  4.7367710e-001  4.2662899e-001 -4.8910785e-002 -1.0080400e+000  1.2869768e-001 -3.4559551e-003 -6.3388666e-001 -1.3118587e+000 -8.3471700e-001  1.4624172e-001 -3.1010659e-001 -4.0874175e-001 -8.4309328e-001 -1.3832134e+000 -5.0430528e-001 -7.4852940e-001 -5.5929413e-001 -1.5516452e-001 -9.3983663e-001 -5.4689155e-001 -2.1821140e-001  1.0614264e-002 -2.3582988e-001  6.7110939e-001  1.7515614e-001  7.2408347e-001 -2.1153411e-001  5.7381123e-002  7.2907557e-002 -3.9053086e-001 -2.3674457e-001 -8.1418297e-001 -5.0608859e-001 -9.9998206e-002  6.9682289e-001 -6.9794926e-001 -2.3837202e-001 -9.7273563e-001 -4.7684238e-001 -4.9614684e-001 -1.2715177e+000 -9.6357924e-001 -1.0856445e+000  1.0277659e+000 -7.2092425e-001 -1.0366350e+000
  1.1790024e+000  3.6835653e-001  8.3656998e-001  1.3607348e+000 -3.3374511e-001 -4.0701859e-001 -3.8465622e-001 -1.8045032e-001  3.6313976e-001  3.4363185e-001 -2.1568143e-001  5.8005566e-001  7.5558858e-001  3.6370791e-001 -7.2518481e-001 -2.0550901e-001  7.3822372e-001  1.1205067e+000 -1.7630109e-001  3.3618954e-001  1.2276386e-001 -3.4721739e-002  4.1325498e-001 -5.1173490e-001  2.1450686e-002 -8.7103730e-001 -1.2349565e+000 -1.0274187e+000 -5.8161796e-001 -9.5750223e-001 -4.2643034e-001 -2.6539763e-001  8.0335333e-001  1.0197184e+000  8.4862087e-002 -2.0931802e-001 -6.2273424e-001 -5.1429357e-002 -1.0618755e+000 -1.1481923e+000 -8.4760905e-001  3.5699090e-001 -8.9497593e-001  5.7302974e-001  9.5974918e-002 -1.1612492e-001 -1.3812637e-001 -2.7071912e-001  4.2529414e-001  7.4944691e-001  3.1264691e-002 -1.0254734e+000 -1.6772216e-001  1.1433393e-001 -2.5523004e-002 -3.0655148e-001  5.4519676e-002 -5.4880401e-001 -5.1849084e-001 -7.7173136e-001 -9.0616810e-001 -1.1456579e+000 -7.3962771e-001  4.7208759e-001 -2.6813564e-001  2.2808160e-001
  3.9766766e-001  7.1130613e-002  1.5209464e-001  5.7000029e-001  3.7917732e-001 -4.0393040e-001  1.0366281e-002 -2.1083944e-001  5.2675356e-001  9.0399411e-002 -5.1794585e-001 -4.9228849e-001 -2.3306852e-002 -1.8501227e-001 -1.2856009e-001  1.8750343e-001  3.6793126e-001 -1.0113300e+000 -8.2797434e-001  5.2697855e-002  3.9566813e-001 -4.0707672e-001 -6.0192149e-001 -1.2876886e-001  6.0159000e-001 -5.5801586e-001 -2.6046370e-001 -9.9823052e-001 -9.3398715e-001 -5.2253297e-001  9.6981165e-002 -1.2163966e-001 -7.3441198e-001 -1.0445271e+000  3.3296323e-001 -2.6130233e-001 -7.1335157e-002 -3.7974787e-002 -1.1249278e+000 -4.7235069e-001 -4.2293184e-002  3.0138974e-001 -7.7205193e-002 -3.6929392e-001 -4.2754886e-001  6.8679103e-001 -5.1133671e-001 -1.6345648e+000 -8.8590448e-001  6.4781855e-001 -1.6576248e-001  1.2713116e-001 -2.0868030e-001  3.6850097e-001 -2.0222716e-001 -7.0175913e-001 -3.7261810e-002 -4.6897022e-001 -2.7351051e-001 -6.4682872e-002 -2.5733628e-001 -2.2058324e-001  4.0410831e-001  7.7673824e-001 -1.0544330e+000  5.0148171e-001
 -1.0184248e+000 -1.7522449e-001 -8.8878201e-001 -3.0660272e-001 -1.7958261e-001 -1.8457380e-001  1.7132209e-001 -1.7863484e-001 -1.5168861e-001  3.4356239e-001 -3.0205776e-002  1.7406419e-001  1.6095188e-001  3.6876728e-003 -4.4857767e-001 -1.8234816e-001  2.2237061e-001 -2.1594642e-001 -2.5461544e-001  1.2003093e-001  2.6506240e-001 -4.5693757e-002 -6.1432482e-001  4.1513674e-001 -1.1458717e-001 -8.4654268e-002 -1.1264558e-001 -2.1166279e-001  5.7916948e-002 -5.0045782e-001 -4.2693154e-001  3.2779263e-002  5.3618010e-001 -2.7586594e-001 -4.1220358e-001 -7.4873553e-001 -8.8245652e-001 -3.0990229e-001 -8.7521141e-001 -9.7264470e-001 -2.5459774e-001 -2.3416419e-001 -4.7990251e-003 -8.1819917e-001 -1.1036026e-001  3.7697803e-001  3.8328009e-001 -2.3399656e-001  1.1339499e-001  3.8900144e-001 -1.1188913e-001 -6.1963317e-001 -5.8142662e-001 -3.8290252e-001 -4.1419714e-001 -9.0337624e-001 -3.3335043e-001 -7.8364756e-001 -6.8041095e-001 -5.2535851e-001 -1.4052677e+000 -1.1681331e+000 -3.4134984e-001 -1.9836415e-001 -1.0907687e+000 -3.1747200e-001
  5.5722553e-002 -5.0308710e-001  6.1647081e-001  2.2859936e-001 -4.6562161e-001  1.0803683e-001 -2.2899237e-001 -9.4826724e-001  6.7826013e-003 -2.1456765e-001 -4.4168816e-001  2.0678589e-001 -5.3754197e-002  6.3600326e-001 -1.4348838e-001  2.4932025e-001  1.4909419e-001 -6.9604548e-001  8.1403260e-002 -4.3087385e-001  9.0195890e-002 -4.2004068e-001 -3.7611629e-001  1.2888216e-001  5.5691946e-002 -6.4974388e-002 -6.9033858e-001 -7.8039247e-001 -6.7287769e-001 -5.2855426e-001 -2.7280429e-001  1.2759668e-001 -1.2158904e+000 -7.7472086e-001  5.0038158e-001 -3.6712477e-001 -3.3472198e-001 -4.9723191e-001 -6.0369946e-001 -2.2285381e-001  1.8678718e-001 -2.2250771e-002  1.8577057e-001 -1.3824404e-001  2.4150209e-001  4.4127574e-001  1.9364283e-001  2.1184974e-002 -3.5417528e-001  4.0762446e-001  2.1715864e-002 -3.7689653e-001 -9.3254145e-002  5.4307390e-001  2.3937484e-001 -8.2823369e-001  3.4988280e-002 -9.3612530e-001 -2.4073473e-001 -4.8562864e-001 -3.0840658e-001 -5.3420944e-001 -2.8192437e-002  8.3501720e-001 -3.2404633e-001 -4.2052269e-001
 -8.8002831e-001 -6.6356873e-001 -2.6088543e-001 -4.1394541e-001 -2.3657100e-001  9.3606563e-002 -3.8883139e-001  1.9698797e-001 -5.2391657e-001  3.8004508e-001 -3.6912896e-001 -8.1571025e-001  7.5259105e-002  1.0646713e-001  4.0614986e-001  1.0901355e-001  4.7637869e-001 -1.5779258e-002  5.1203801e-001 -1.8666184e-001  1.1983994e+000  4.1646580e-001 -2.0610356e-001 -1.9749047e-001  1.1173112e-001  1.6489885e-001 -2.3367848e-001 -2.7068248e-001  2.1581015e-002 -1.8314919e-001 -5.2531884e-001 -1.2428704e-001 -4.2364229e-001 -5.9073630e-001  1.4257804e-001 -6.2593195e-001 -6.1945992e-001  2.0525058e-001 -1.3520565e-001 -1.0415196e+000  4.7819273e-001  1.0885817e-001  4.3890738e-001  1.7227374e-002  1.4989388e-001  3.2944809e-001 -3.7037453e-001 -7.2676173e-001  1.7993897e-001  8.0894680e-002  9.1847380e-002  1.3110672e-001 -4.3100462e-001  1.1640926e-001  3.8691041e-001 -4.5018177e-001 -1.7583230e-001 -4.5333250e-001 -1.7209409e-001 -2.4523539e-001 -5.7260810e-001 -3.8918080e-001 -5.0139816e-001  1.1331134e-001  5.1474168e-002 -8.5830176e-001
  5.5073090e-002  8.2196001e-001 -4.1322082e-001 -1.4873866e-001  7.2174883e-001  6.4899600e-001 -1.6017954e-002  7.2097555e-001  1.7503745e-001  6.4977570e-001 -5.3069551e-001  2.8539513e-001  2.3483239e-001 -2.2414441e-001  1.7668569e-001  8.8867143e-003  1.0295982e+000  4.2159117e-001  7.8107069e-001  1.4154601e-001  6.8841031e-001  8.5708142e-001 -1.4767425e-002  7.7384670e-002  4.1762410e-001  4.3232752e-001  4.4543025e-001  1.4847809e-001  6.0683203e-002 -2.7878942e-001 -7.4089814e-002  1.4861309e-001  9.1486102e-002  2.9880223e-001 -1.2449578e-001  3.2639809e-001 -3.5161329e-002  2.3139551e-001  1.6519080e-001  5.7733691e-001  6.8209711e-002 -3.6691328e-002 -7.2293555e-001 -3.8094553e-001  1.5371285e-001 -8.5331629e-001 -6.2050214e-001 -6.5639398e-002 -1.6253970e-001 -3.2088093e-002  5.1653991e-002 -2.8568797e-001 -5.4450313e-001 -3.4095964e-001 -2.1456536e-001 -6.2707419e-001 -2.3348185e-001  9.5071250e-002  5.9553376e-002  1.2469520e-003 -1.4199309e-002  3.2200683e-001 -1.3944410e-001  5.7666067e-001 -3.2877375e-001  1.3697760e-001
 -2.9457157e-001  8.6244524e-001 -5.7059278e-001 -4.2343931e-002  6.1609996e-001 -3.8390207e-001  2.5584003e-001  6.1690653e-001  1.5720741e-001 -1.3240612e-001 -9.2528337e-001 -4.4915666e-001 -2.8779071e-001 -8.5468191e-001 -1.3621297e-001 -7.8146825e-002 -2.0303718e-002 -5.2750879e-001 -3.1733431e-001 -9.3950913e-002  4.4180258e-001  4.0214084e-001 -1.1848788e-001 -1.8550931e-001  2.1896178e-001  4.4011981e-001  1.0823627e-001 -3.2922271e-001 -4.9101611e-001 -2.9434772e-001  8.1983668e-002 -5.3305155e-001  3.6553927e-001 -4.6578392e-001 -9.6172148e-001 -6.0687017e-001 -9.4802729e-001 -9.0202294e-002 -2.2439723e-001  8.3420000e-002 -1.5840820e-001 -3.2128736e-001 -6.4603902e-001 -6.2440166e-001 -5.5385229e-002 -1.2788051e+000 -7.3544585e-001 -7.8569516e-001 -2.7976860e-001 -3.9817812e-001  6.9863416e-002 -3.1174072e-001 -7.5619377e-001 -7.1445020e-001 -4.4016618e-001 -8.6276460e-001 -2.8487497e-002  2.3377333e-001 -2.5344727e-001  4.0713136e-001 -9.6416520e-001  1.1311590e+000 -7.2685182e-001 -5.1043032e-001  3.1374619e-001  2.0739234e-003
  3.4560691e-001  5.1240520e-001 -1.2448500e+000 -1.1683175e+000  1.1204426e+000 -3.0511545e-001  6.4879919e-001  1.0168475e+000  4.5955591e-001 -5.4393602e-002 -6.7835078e-001 -3.2137296e-001 -2.1903553e-001 -2.5450102e-001 -1.4963750e-001 -1.3740899e-001  2.1045213e-001  5.6422645e-001  4.0004983e-001 -7.7407076e-002  2.6685341e-001  7.8252207e-001 -7.5933078e-001  4.3720461e-001 -2.8006429e-001  3.1719012e-001  2.0820174e-001  6.3734102e-002 -1.8005195e-001 -6.3285509e-001 -3.3243737e-001 -6.9324480e-001 -2.5760918e-001 -9.2238933e-001 -1.2834916e+000 -4.4139975e-001 -8.7866172e-001 -7.9037838e-001  6.2489291e-001  1.0660474e-001  3.1693213e-001 -4.3131043e-001  8.6448523e-001 -1.5517453e+000 -3.0004618e-001 -5.7026363e-001 -1.1209827e+000 -6.9910039e-001 -5.5888736e-001 -4.4596630e-001 -1.7828092e-001 -6.8049368e-001 -6.8412669e-001 -5.1806378e-001 -3.6314601e-001 -1.0761062e+000 -3.2836994e-001  5.8323659e-001  8.9630880e-002  6.7209398e-001  1.7902377e-001  1.1602986e+000 -5.9692848e-001 -5.7861720e-001  9.2876247e-001 -9.7771745e-001
  1.5671360e-001  3.4896767e-001  5.9119535e-001 -4.2467592e-001  5.2001012e-002 -1.1324072e+000  9.1651071e-002  7.9195970e-001  5.6615321e-001 -1.5763483e-002 -2.0497738e-001 -5.2730140e-002  1.2603376e-001 -7.9014539e-001 -4.6631594e-002 -2.3048438e-001  2.9750401e-001  1.3104229e+000  1.0645088e+000  1.1103495e+000  4.9053010e-001  4.1450089e-001  7.8428976e-001  7.7552933e-001  2.7804742e-001  4.4003471e-001 -1.0867772e-001 -7.3713352e-001 -6.2291468e-001 -1.4502649e-001 -1.7648866e-001  2.9413812e-002  8.8364533e-002 -1.0260745e-001  1.2033870e-001 -9.4556236e-002 -7.0525211e-001 -1.2442322e+000 -1.2287994e+000 -1.9362018e-001  3.3112324e-001 -1.5265646e-001  2.4268146e-001  6.3683504e-001  3.6828043e-001  6.3604461e-002 -3.2308508e-001  7.7199878e-001  2.6162287e-001  3.4082053e-001 -4.5949739e-001 -3.0144812e-001 -2.6792069e-001  2.2689969e-001 -3.9952767e-001 -4.0321415e-001 -3.8487514e-002  3.2085791e-001  6.0895497e-002  1.4369130e-001 -6.0575124e-001  3.4902770e-001  7.1095349e-001  1.0311931e-001  4.8656979e-001 -4.8783272e-001
 -3.6027871e-001  5.0100344e-001  1.4485427e-001 -4.6524430e-001 -1.6738330e-001 -5.7814116e-001 -4.4970771e-001  4.4012128e-001 -4.4336478e-002  2.2891523e-002  1.3551015e-001 -1.1132418e-001 -2.4224931e-001 -5.4506361e-001  1.0770884e+000  2.0832511e-001 -1.4833908e-001 -2.7654817e-002  3.0603753e-001  4.6621081e-001 -4.8883548e-001  8.1501044e-001  9.0692161e-001  6.3845526e-001  3.7835412e-001  5.4218184e-001  1.0496032e-001  2.4775672e-002 -7.1473524e-002  6.9492673e-001  1.7605172e-001  3.0369839e-001 -2.9802600e-002  9.3995303e-001  3.1311685e-001  3.9455326e-001  9.0805535e-001 -3.5590743e-001 -2.1464616e-001 -1.7156095e-001  1.0265207e+000  1.5671067e-001  1.6851817e-001  5.0864029e-001  3.3343974e-001 -5.3713316e-001 -2.1534120e-001  6.5499099e-001 -1.8042535e-001  4.3625420e-001 -1.6578662e-001  9.8795672e-001 -3.6201517e-001  5.4331805e-001 -2.9558492e-001  3.9400939e-001  2.5193239e-001  6.0549243e-001  2.0243702e-001 -5.7549344e-002 -9.0215199e-001 -6.9408262e-002  3.7439254e-001  1.3871680e-001  2.7371425e-001 -1.0571814e-001
  1.0683598e+000  1.1616560e+000  1.7271507e+000 -1.0004078e-001  1.7939048e-001  3.0063523e-001 -3.5451461e-002 -6.1520739e-001 -2.0117904e-001 -7.2833827e-002 -2.3885006e-001  8.2706115e-002 -2.9353314e-001  7.2436767e-001  2.5970638e-001  5.3236561e-002 -3.9749717e-001 -5.4813612e-001 -5.2088199e-001  1.2492527e-001  1.0865216e-001  1.7067539e-001 -5.9718054e-001  1.4918249e+000 -1.5894642e-001  7.4172949e-001 -1.0347885e-001  3.8398306e-002  7.9554762e-001  2.5497221e-001  2.7995719e-001 -4.5560197e-001 -3.1464914e-001 -6.7087775e-002 -3.0970790e-001  2.8061457e-001 -2.9859621e-001  2.4001210e-001 -4.3984380e-001  6.3039109e-001  9.8308561e-001  2.5625626e-001  1.7894910e+000 -3.2050932e-001  4.1377126e-001  6.0357499e-001  6.3466677e-001  9.3248880e-001 -1.1274002e-001  5.8968806e-001 -3.9412590e-001 -2.0482036e-001 -4.9231732e-001  3.5902600e-001 -1.2077766e+000 -7.1204430e-001  9.1591964e-002  1.4989308e-002 -1.0521434e+000 -4.5118463e-001 -9.0834336e-001 -4.8235080e-001 -4.9048837e-001  1.2451424e+000  9.1750914e-002  2.8621104e-001
 -3.8661275e-001  5.3518255e-001  3.1106321e-001  1.7830713e+000  2.7142106e-001 -4.3194784e-001  4.7758540e-001 -1.5686234e-001 -2.9351776e-002  4.4443873e-001 -4.7918492e-001  2.9519059e-001  5.6514162e-001  3.8253425e-001  2.4065300e-001  2.1048010e-002  2.1639068e-002 -1.8194146e-001 -1.7578224e-001 -1.9048909e-001  3.9125426e-001 -9.4366795e-002 -5.6413377e-001  1.2624891e+000  1.5046384e-002  1.1843694e-001  2.7130807e-001  1.2554343e+000  7.6668081e-001  4.3143877e-001 -1.0379986e-001  2.3239041e-001 -2.1836355e-001 -2.5263535e-001  7.3930235e-001  3.3498700e-001  5.1209966e-001  7.0702329e-001  1.1733539e+000  2.6571228e-001  8.6457027e-001  6.7262184e-001  8.3745067e-001  2.5178510e-001  9.6730410e-001  1.1893020e+000  6.0142944e-001  1.5531887e+000  3.9185230e-001  4.4298931e-001 -4.8053164e-001  8.0047407e-002  2.0053941e-001  3.6652530e-001 -5.8355597e-002 -5.5128805e-001  2.5200463e-001 -5.6505444e-002 -4.3736782e-001  5.5580456e-001  8.9089121e-001 -2.7964610e-001  7.8061851e-001  9.0143842e-001 -6.6689169e-001  8.5442596e-001
 -6.5179546e-001 -3.2984268e-001 -1.6347927e+000  7.2218667e-001  4.2762828e-001  5.2884730e-001  4.5058289e-001 -9.3788814e-002 -7.9787634e-002  8.1238758e-003 -6.5481345e-001 -2.8514206e-001 -2.4092911e-001  5.2535447e-001  4.0563606e-001 -3.1446076e-002 -6.7842612e-001 -4.5775169e-001 -8.3930374e-001 -2.3886364e-001  2.1464764e-001  4.0500451e-001  9.1307690e-001  1.3474267e+000 -6.4169156e-002  9.8310141e-001 -7.2265250e-002 -5.7956861e-002  4.0654840e-001  3.8764334e-001  1.4977984e-001 -3.2544485e-001 -1.5721717e-001 -1.0099625e+000 -1.4822438e-001  4.4383661e-002 -1.3597827e-001  8.7378312e-001  3.4682127e-001  2.0118625e-001  1.1294404e+000  5.9489436e-001  1.0231520e+000  1.2922703e+000  1.0568198e+000  3.5549948e-001  7.6293378e-002 -2.0182534e-001  2.6873993e-001  5.6504639e-001  2.5189946e-001  8.6680576e-002  2.3711004e-002 -2.4966026e-001 -1.1533114e+000 -4.0708658e-001  5.7101915e-001  1.5925654e-001 -9.3094276e-002  3.9101131e-001  2.0073693e-001  3.5543328e-001 -1.0399316e+000  5.7870401e-001 -2.2026388e-002  6.1827902e-001
 -8.3043409e-001 -9.6801824e-001 -5.6092846e-001  5.5249256e-001 -2.5435965e-001 -3.1256847e-002 -2.5590107e-002 -2.9562191e-001  4.3417939e-002  4.2751932e-001  4.0125118e-001 -6.7206091e-003  5.8990314e-002 -3.6691481e-002 -4.1321730e-002 -4.3715259e-003 -1.1631534e-001 -4.7578438e-001 -2.9002480e-002 -9.1939908e-002 -7.8108521e-001 -2.9164340e-001 -1.9363449e-001  6.4745220e-001  7.9756252e-002  3.4196495e-001 -1.6886857e-002 -1.0234977e+000 -1.1498949e+000  1.3402192e-001 -1.4217677e-001 -5.5729703e-001 -4.6584495e-001  5.1824821e-002 -1.4070816e-001 -3.6928781e-002 -4.7773839e-001 -3.1748476e-001 -6.2052977e-001 -1.3502929e-001  6.1930090e-001  1.9432112e-001  9.3876362e-001  6.4450511e-001  4.3959680e-001  1.0026354e+000  4.3925558e-002  8.4184214e-001  4.6060112e-001  4.9818590e-001 -3.3711921e-002 -1.6656808e-001 -2.7616881e-001 -3.8975873e-001 -1.2631299e+000  2.8111145e-001  6.7583295e-002  2.6133577e-001 -5.3667486e-001  2.7095411e-002 -5.4749162e-001  1.7806986e-001  2.5371573e-001  8.0515145e-002 -7.8214741e-001  3.9222507e-001
 -1.4189554e+000 -1.9981752e-001  5.1185704e-001 -8.2907223e-001  7.3954737e-002 -1.3398719e-001  1.2769258e-001  2.2129547e-001 -2.1195677e-001  2.2097764e-001  7.4093839e-001 -3.3420643e-002  1.6574430e-001  3.4943325e-002  4.7938932e-001  5.0716038e-002  2.9233125e-001  2.4548265e-001 -2.8437673e-002 -9.7865619e-002  4.5723721e-001  3.4987470e-001 -4.0313007e-001  5.0999614e-001 -1.8572693e-003 -3.7609074e-001  1.9409625e-001  8.5938168e-001 -2.6488542e-002  2.5394367e-001 -3.5442146e-002 -7.2483111e-002  1.1020201e-002 -3.5380159e-001 -3.7930255e-001  1.1331438e-001 -1.7312543e-001 -4.9306600e-001 -1.0996663e-001 -1.6795731e-001  2.1813959e-001 -3.9951692e-001  4.7904901e-001 -1.3273958e+000  1.8305580e-001  1.3823843e-001 -3.1072039e-001 -4.1024092e-001 -4.1676725e-001  4.2214123e-004 -1.7778473e-001  1.2486004e-001  6.2491711e-001 -3.1003552e-001  4.2701225e-001  4.4921813e-001  2.5496187e-001  9.3741603e-003 -4.1190345e-001 -1.9734403e-002  6.8520440e-001  8.1747179e-003 -2.5828868e-001  4.7889456e-001  2.7265303e-001 -3.2440906e-001
  4.4823484e-001 -4.9051944e-001  1.3253570e+000 -1.4139236e-001  2.0666640e-001  3.9619780e-001  2.2434291e-001 -1.0043211e+000  1.2735132e-001  2.1044941e-001 -1.5433912e-001  1.1251824e+000  7.5075037e-002  6.3655478e-002 -3.7365022e-001 -2.2603655e-001  1.2066552e-003  3.7234408e-001  3.6536280e-001 -8.8322583e-004  1.4804169e+000  2.1773725e-001  1.4724487e-001  7.6116383e-002 -1.2295359e-001  2.5844482e-001  9.1552690e-001  6.1068679e-001  1.3356021e-001 -7.5608784e-001 -4.3904192e-001 -4.2863232e-001 -1.3800921e+000 -1.1196260e+000 -7.7112704e-001 -3.5883084e-001 -1.4765218e-002 -6.8733620e-002 -1.0618165e-001  4.5947248e-001  4.1491268e-001 -5.6021047e-001  8.3505177e-001 -8.2603053e-001 -4.2024944e-001  8.9125065e-001 -1.3248540e-001 -6.5764240e-001 -1.7675002e-001 -4.5761418e-001  5.3032794e-002 -3.9264415e-001  1.2303595e-001  3.3114236e-001  9.9227514e-001 -7.3180773e-001 -3.1275289e-001 -2.3983608e-001 -5.3303700e-001 -8.8422007e-002 -2.0797571e-001  1.4095366e-001 -6.1568117e-001  3.8591718e-001 -6.6451710e-001 -4.6683222e-002
 -1.2808934e-001  6.4410446e-001  4.8545675e-001  3.8239920e-001  2.6657606e-001  1.6435627e-001  5.1947347e-001  4.9786519e-001  3.0016501e-001  2.2855933e-001  2.7168137e-001  1.2396495e-001  3.5043278e-001 -5.4776722e-001 -3.8744288e-001 -1.2558816e-001 -1.1539876e-001  1.1538431e+000  8.2443120e-001  6.0808453e-002  9.3054047e-001 -2.4659965e-001  1.7022365e-001 -3.8993873e-001 -2.5695822e-001 -5.0647788e-001  3.1987868e-001 -5.0710522e-001 -2.0267981e-002  3.2447893e-001 -4.1825089e-001 -4.1392343e-001  3.6079952e-002  6.5578676e-001 -5.4139241e-001 -3.0627495e-001  7.4409394e-001  3.2921512e-001 -8.2864928e-002  3.4430422e-001 -7.0777201e-001 -5.4989043e-001  5.5032872e-002 -2.0435434e-002 -4.7587560e-001  1.7608591e-001  1.2147595e-001 -1.9518944e-001 -3.9893634e-002 -4.5567685e-001  6.7116028e-001  2.6706474e-001  8.0727099e-002 -5.3390862e-001  1.5771671e-001  1.9294697e-001 -5.9972341e-001  1.9788269e-001  2.0697707e-001  3.0891001e-001  1.0368840e+000  4.3994230e-001 -4.5143335e-001 -9.2472960e-002 -7.0491799e-001  5.5925299e-001
  1.0597695e-001 -4.7755458e-001  1.1066941e+000  1.2126630e-001 -6.7900942e-001 -3.3616893e-001 -3.5074699e-001 -7.8436795e-001  3.4544826e-001 -5.5817633e-001  3.1688987e-001 -9.2939465e-001 -4.3322152e-001 -5.8134678e-001 -2.4039448e-001  2.3928597e-001  4.5066911e-001  1.8209729e-001  5.3148833e-001 -1.3842533e-002  1.6885897e-002 -1.4899365e-001  1.0398853e+000 -1.0916860e+000  3.1931951e-001 -2.5406742e-001 -4.2017054e-001 -1.6562611e-001 -7.3848839e-001 -3.4579421e-002 -4.6901901e-001 -2.0780927e-001  1.3028121e+000  8.4926539e-001 -2.2311642e-001 -1.7400631e-001  3.4587041e-001 -2.4090072e-001 -6.1254955e-001 -3.9128507e-001 -4.7613057e-001  9.3213109e-002 -1.4480187e+000  6.6720367e-001 -5.0396275e-001  6.6011168e-001 -2.0908736e-001  6.4985172e-001  4.9482876e-001 -4.6665620e-002  5.2283661e-002 -2.7322935e-001 -3.0177968e-002  1.6262364e-001  4.0942557e-001  1.4958284e-001 -1.7758411e-001  4.3007952e-001 -9.5921936e-002  2.3869024e-001 -4.4311126e-001 -2.8402248e-001 -7.1418103e-002  1.0287463e-002 -5.0386893e-001 -7.7221234e-002
  7.2264620e-001 -3.3510057e-002 -1.4822571e-001  2.7503942e-001 -4.1825911e-001 -2.6738579e-001  6.4145392e-001 -3.6069293e-001 -2.1687943e-001 -1.7455605e-002 -3.2124800e-001  5.1688370e-001  5.4304258e-001 -3.7651424e-002 -7.5073094e-001 -3.6224633e-001 -2.1416046e-001  5.3709593e-001  6.4596633e-001  2.1642850e-001  2.1097666e-001 -5.6277296e-001 -4.9783702e-001  3.7632752e-001 -5.7133112e-001 -4.4880650e-001  3.5195358e-001  2.4712035e-001  6.1025547e-001 -1.3284697e+000  1.7451099e-001  3.2507826e-001 -2.1883367e-001 -1.3052084e-001  1.9003694e-001  6.6195842e-001 -8.5974226e-001  5.1776718e-001  1.1052119e+000  7.0572167e-001  1.1307296e-001  3.5428376e-002 -1.3675989e-001  6.5202449e-001  7.7626725e-002  1.2641189e-001  8.4257083e-003  1.2038471e+000  1.1674954e+000 -1.1798590e-001 -4.3091829e-001 -5.9068088e-001  5.4465349e-001  5.1632442e-001  5.0228079e-001  6.6789977e-002  5.8273470e-002 -2.6335023e-001  1.8055290e-001  2.9983377e-001  5.0907645e-001  7.4310794e-002  3.0780092e-001 -2.4311389e-001  4.3838512e-001  2.0993450e-001
  6.0010098e-001 -6.0720319e-001  6.5446030e-001  4.7750719e-001 -7.5087378e-001 -1.2784944e+000 -6.0483533e-001 -3.4591021e-001  6.5124882e-002 -5.5235600e-001 -1.2656717e-001 -9.4322180e-001 -3.7222842e-001 -6.6824475e-001 -6.3419873e-001 -5.1565488e-001  2.3176636e-001 -5.5137401e-001 -2.0997179e-001 -2.1182530e-001 -5.5861620e-001 -2.7927472e-001 -4.2335554e-001 -5.5590405e-001  5.4392480e-001 -3.9487943e-001 -1.2065786e+000 -1.7904259e+000 -7.5826330e-001  2.8695953e-001  2.0115086e-001  1.3129707e-001  1.3326385e+000  2.5524932e-001  1.9084517e-001 -4.0721056e-002  5.6422245e-001 -9.7989333e-001 -1.0267789e+000 -9.6018112e-001 -4.0934666e-002  6.2325556e-001 -1.5045511e+000  1.4178877e+000  2.1847669e-001 -8.2400887e-002  3.5946618e-001  8.1574327e-001  4.4473134e-001  4.1244827e-001 -2.0451111e-001  5.9609559e-001 -3.4510186e-002  1.4928429e-001 -3.6171467e-001  5.3575369e-001  1.4689609e-001  1.1204467e-001  6.8687611e-001 -5.7108476e-001  3.7583766e-001 -3.6344121e-001 -6.7614338e-002 -1.4977537e-001  1.7149677e-001 -6.4259542e-002
  5.5493503e-001  7.3801393e-001 -4.4616496e-001  2.1239657e+000  2.5661375e-002  1.0529553e+000  4.0188522e-001 -7.5122504e-001  5.9744677e-001 -6.9101249e-001 -5.0900390e-002 -3.7615750e-001 -2.7215336e-001  3.0645274e-001 -8.1786378e-001 -2.3756687e-001 -8.2780467e-001  3.8552665e-001 -5.7378123e-003  8.1788248e-002 -7.9013833e-001 -1.6841473e-001  8.3950620e-001  9.1002147e-001  2.9592222e-001  4.2479092e-001 -4.2972600e-001 -1.2833594e-001 -2.4105530e-001  5.9783783e-001  6.2926591e-001  3.4691268e-001  8.5502322e-002 -4.0090019e-002  6.6426616e-001  7.9157352e-001 -9.9194628e-002 -6.3362382e-001  6.2468150e-002 -3.5580321e-001  5.0873155e-001  5.8889141e-001  1.1708306e+000  3.2321100e-001  1.1058791e-001  1.3798707e-001  9.5727635e-001  9.0843802e-001  1.0947394e+000  2.5696365e-001 -6.8628200e-002  1.3552013e-001  4.0601832e-001  8.1120209e-002  5.5783185e-001  2.2575396e-001 -1.4084399e-001  5.9619341e-001  1.9276331e-001  8.9817788e-003 -7.9941943e-003  4.5926037e-001  1.4520914e+000 -5.9698565e-001  5.9950836e-001  8.6915636e-002
  3.0518133e-001  7.5130074e-001  1.7483262e+000  1.4160506e+000  6.7531464e-001  7.8960259e-001  1.2856163e+000  1.5833719e-001  3.8549168e-002  3.8255907e-001  5.6242090e-001  8.5879883e-001  1.1324382e+000  7.0470431e-001  4.9231289e-001  7.6719755e-001  5.7334696e-001  1.0237463e+000  5.7426573e-001  5.5126778e-001  1.2116468e+000  5.3767582e-001 -2.5629869e-001  2.0351470e-001  2.8773721e-001  2.7455564e-001  4.9345879e-001  1.1862763e+000  7.6540590e-001  3.8198543e-001  8.8703095e-001  1.2017858e-001  4.9803511e-001 -5.5352354e-001  4.9838450e-001  5.6733173e-001  7.3664418e-002  8.6953888e-001  1.4084985e+000  7.5287018e-001  6.8802550e-001  5.8112551e-001 -3.0312999e-001  8.8859273e-001 -1.4163461e-001  3.7024521e-002  2.6195718e-001 -2.4113465e-001  6.2845763e-001  4.9610217e-001 -1.6885824e-001 -8.1302730e-002  5.1516491e-001  6.1804327e-002  1.2107651e-001  2.3213952e-001  6.8620176e-001  3.2056375e-002 -1.7370200e-002  9.2849254e-001 -1.5870040e-001  3.5630033e-002  9.3407261e-001 -2.8898618e-001  9.5920049e-002  1.3454843e+000
  1.5300250e+000  4.2773795e-001  7.9991756e-001  3.9462915e-001  4.5186420e-002  9.8561165e-001  4.7744805e-001  3.0785445e-002  4.5753955e-001  3.1940310e-001  5.0837464e-001  1.1601430e+000  7.9403097e-001  1.2936856e+000  8.9487575e-001  6.3141734e-001  2.2873825e-001 -7.7007633e-001  7.9039013e-002 -5.2162837e-001  5.7310173e-001 -1.1767532e-002 -1.7531178e+000 -3.8984472e-001 -7.5615056e-002 -4.6112250e-001  3.9135879e-001  3.6826931e-001 -1.6134970e-001  4.4694173e-002  1.1632667e-001 -8.1445040e-002 -6.3975545e-001 -6.9923907e-001 -3.9371462e-001 -2.1964590e-001  6.3313332e-002  1.7597091e-001 -3.6349821e-001  3.4490262e-001  3.4775322e-001  2.4136263e-001 -8.6165963e-001 -1.0559483e+000  4.9881384e-001  3.9087350e-001  1.3204077e-001  1.0176349e-001 -3.8020324e-001  4.9094323e-001  2.9541485e-002  6.5307240e-001  4.6826927e-001 -2.9630560e-001 -6.9415696e-001  7.7676154e-001  7.4333428e-002 -1.8745940e-001 -2.7124558e-001  1.9497771e-003  5.4195192e-001 -1.3626064e-001  7.6244535e-002  3.6940432e-001  4.5331579e-001  7.4772163e-001
 -1.6609580e-001  2.3364848e-001 -3.9132989e-001  9.1244227e-001  1.3581916e-001  7.8895061e-001 -6.4615921e-002 -3.7436015e-001  1.6512496e-001  1.0085070e-001 -2.0216026e-001  8.0795069e-002  3.4175146e-001  9.5890017e-001  4.0338052e-002  3.6090997e-001  1.7687987e-001 -1.4933975e-001  1.7138080e-001 -2.4034544e-001  8.8143910e-001  8.1834149e-003  1.9994436e-001 -7.2627978e-001  2.0213983e-001 -2.1149759e-001  6.1150623e-001 -8.0232290e-002 -3.3476381e-002  4.1399849e-002 -3.7237560e-001 -8.5168943e-001 -1.2272496e-001 -2.1634564e-001 -6.4076349e-001  5.6885999e-001 -1.4235826e-001 -1.6027659e-002 -1.5183542e-001 -8.8826873e-002  2.9499746e-001  2.2252845e-001  7.3960804e-002 -3.9182845e-001  2.0355307e-001  8.2867230e-001 -3.8829016e-001  1.9694150e-002  4.1523272e-001  4.9931833e-001  4.6767906e-001  3.2713172e-002  6.8397646e-001  3.6231474e-002  4.6266499e-001  5.1902422e-001 -2.1129322e-001  6.4688204e-002 -3.8316843e-001 -2.6296964e-001  1.1920077e+000  9.1237190e-002  2.5183096e-001  2.1712769e-001  4.4912988e-002 -3.5509792e-001
 -9.3270448e-001 -5.2122747e-001 -2.9906358e-001 -5.7993097e-001 -3.2757928e-001  9.2389655e-001 -4.6340255e-001 -4.5653948e-001  2.4270783e-001 -2.1983972e-002  2.9071968e-001  3.6421292e-002 -1.0615224e-001  2.3684182e-001 -9.6105245e-002 -8.0962570e-002 -1.3164752e-001  4.3687007e-001  4.2232602e-001 -5.4746448e-001 -6.9241057e-003 -3.1548029e-001  2.6321208e-001 -1.0310301e+000 -1.7165452e-001 -3.2695391e-001  4.1994917e-002  2.8686795e-001 -2.0921283e-001 -2.4511135e-001 -2.5134554e-001 -5.4846559e-001 -1.7265685e-001 -7.2308254e-001 -5.2693530e-001 -6.1392191e-001  3.2601397e-001 -2.8453636e-001  5.4949730e-001 -1.5262703e-001 -1.4659679e-001 -1.2524582e-001 -1.2670871e+000  4.3596703e-001 -1.4198467e-001 -5.5390297e-001 -6.9041765e-001 -2.4791342e-001  1.5772324e+000  1.0517446e-001  6.1864734e-001  1.1732651e-001  8.8040215e-001  2.6703189e-001  6.9825801e-001  1.6094811e-001 -9.4324916e-001  4.1738896e-001  3.5555724e-001 -1.2099032e-001  9.8564872e-001  4.2375911e-001 -3.1309796e-001  1.0307503e+000  3.6825801e-001  1.0665122e-001
 -5.5380354e-003  1.0557232e+000  9.4625425e-001 -3.8307987e-001  3.9741303e-001  3.2058455e-001 -5.0196259e-001 -4.7764751e-001  3.6287031e-001 -1.0742551e-001 -2.3698910e-002 -4.1111480e-001  4.0612411e-001 -1.7059542e-001 -7.8591083e-001 -3.9163066e-001  7.2470062e-001 -3.1320166e-001  4.8622882e-001 -4.2143957e-001  6.4141019e-002 -1.4800542e-001 -1.1223358e+000 -1.5681234e+000  4.8537945e-002 -8.3848890e-001 -4.5733345e-001 -6.6117097e-001 -6.8398325e-001 -7.0169861e-001 -7.7847489e-001 -7.6527394e-001  1.4462731e-001 -1.7641657e-001  1.2207038e-001 -7.7699169e-002 -5.2590126e-001 -4.5281675e-001 -2.7776078e-001 -8.3100500e-001 -6.9183909e-001  2.2656738e-001 -1.3439481e+000  3.5600971e-001 -7.3368814e-001  1.7222354e-001 -2.8057384e-001 -3.1636033e-001  6.2809505e-001  3.3388915e-001  1.3500231e-001 -3.3726070e-001  1.0960356e-001  1.1151476e-001  4.9121451e-001  1.8852143e-001  2.2278752e-001  1.8518448e-001  1.6729053e-001  8.3241982e-002  3.3770425e-001  3.6720299e-002 -8.8694827e-002  1.5026435e+000 -5.9047789e-001  1.1861455e+000
  1.3021790e+000  1.3209192e+000  1.8624295e+000  8.0673324e-001  3.7937628e-001  1.4916577e+000 -1.0792814e-001  4.2288778e-001  8.0103808e-001  4.4261407e-001  6.8121400e-001  4.8764074e-001  1.0353660e+000  1.1697124e+000 -2.2817669e-001  4.1697296e-001  5.8475327e-001  1.0035089e+000  5.8307338e-001  6.8987992e-001  4.8265265e-001  7.8078906e-003  3.8626444e-001 -3.9124437e-001  5.4118380e-001 -5.5099712e-001 -4.4617141e-002 -6.9277320e-001 -6.9536757e-002  1.5145225e-001  1.2261834e+000  4.7133988e-001  1.5514796e-001  2.2284650e-002  9.8500854e-001  1.1119957e+000  9.7256304e-001  6.3568459e-002  2.6475157e-001  1.1836197e-001 -2.9928878e-001  4.7476978e-001 -9.1770494e-001 -6.6238217e-002 -6.9621112e-002 -3.0641201e-001  3.4198396e-001  2.5594859e-001  1.0346682e+000 -1.5318889e-002  2.4162105e-001  3.3827728e-001  3.3724033e-001  3.9928936e-001  8.9714584e-001  2.9915194e-001  2.6378664e-001  6.3687792e-001  7.9413619e-001 -2.9204355e-001 -1.6593168e-001  4.8724179e-001  1.1253087e+000  2.5777712e-001  1.0005271e+000  1.4221295e+000
  7.3322644e-001  8.0728763e-001 -2.8263201e-001 -4.9108557e-001  6.3354621e-001  9.6978783e-001  4.7873578e-001  1.1722410e+000  4.1427238e-001  7.4524346e-001  7.2548308e-001 -1.8811612e-001  2.5308255e-001  3.8007098e-002  1.3391604e-002  2.7808326e-001  9.5370182e-001 -7.0112866e-002  5.1472454e-001  1.8227065e-001  1.2408333e+000 -2.0251163e-001  3.1851993e-001 -3.6574864e-002  4.9231330e-001 -5.7203819e-001 -2.3135638e-001 -1.3733932e+000 -9.9672026e-001  5.5466871e-001  8.9022894e-001  6.5718776e-001  2.0855833e-001  1.0762300e+000 -5.1996677e-002  5.9191796e-001  6.6351869e-001 -1.2570336e+000 -9.1280685e-001 -3.2892267e-001 -8.4468555e-001 -2.9376701e-001 -9.6817335e-001  3.0530641e-001  1.6043236e-001 -6.6786271e-001 -7.5442133e-001  8.0885921e-003 -4.7822250e-001 -1.1962166e+000  4.1019621e-001  4.5879634e-001  5.9386375e-001 -2.7704478e-001 -1.1021849e-002  3.3311255e-001 -7.2385556e-002  3.2949845e-001  3.9527787e-001 -2.8139313e-001  7.9253863e-001  5.9288182e-001 -8.3454656e-001  3.1685215e-001  1.3864271e+000  1.3066026e+000
  1.3924265e+000  6.2364462e-001  1.2016543e+000 -1.5204286e-001  4.1124909e-001 -5.3640374e-001  2.7241381e-002  3.8139973e-001  1.2799395e-002  1.7084778e-001  4.5240502e-001  7.2659305e-002  7.5306057e-001  2.4803464e-001 -4.3780645e-001 -3.0549363e-002  1.2261533e+000  4.3025497e-001 -7.3372519e-002 -8.2690013e-002  1.1068751e+000 -5.9118519e-001 -3.8415725e-002 -2.6901997e-001 -1.4408039e-001 -6.7165720e-001  5.4602613e-001 -2.3195054e-001  7.9421338e-001  1.1946898e-001  1.4146735e-001  5.0203975e-001  4.6101426e-002 -8.2315906e-001  1.9534284e-001  5.6352944e-002  1.8328462e-001  6.6279682e-001  1.9196732e-001  2.0939418e-001 -8.2675090e-001 -4.7179012e-001 -4.2929741e-001 -5.2605170e-002 -3.6819907e-001  7.2751741e-001  1.0622747e-001 -7.4976711e-001  1.1287968e-001 -4.6013948e-001 -2.3988969e-001 -3.2771636e-001  8.7145377e-002  5.6114968e-001  9.7629844e-001 -3.0379118e-001  4.5060813e-001 -5.0618026e-001  8.4515049e-002 -1.7339219e-001 -6.2018793e-001 -8.1681848e-002 -6.4321405e-001  1.7896774e-001  6.8226061e-001  1.1566829e+000
  4.1085267e-002 -6.4786305e-001 -1.3958443e+000 -2.3571631e-001  5.3794455e-001 -6.5919733e-001 -9.7673279e-002  6.0793366e-001 -5.4732047e-002  5.0410623e-001  2.0685847e-001 -2.5679972e-001 -1.2731250e-001  3.1286725e-001  4.0624351e-001 -4.8633442e-003  1.0221036e+000 -3.2680665e-001 -6.9093131e-001 -5.8462642e-001 -2.0339719e-002 -1.3464520e-001  4.0640584e-001 -9.4763990e-001 -8.4013913e-003 -5.0298660e-001  3.4640066e-001 -4.0048172e-001 -5.0153896e-001  1.3577569e-001  5.4831432e-002  4.6256613e-001 -4.5258608e-002  4.1315195e-001  3.0144892e-001 -9.4890767e-002  8.6815272e-001  1.5633830e-002  3.9836289e-001  5.5695106e-001 -4.2605211e-001 -2.6261782e-001 -7.4002934e-001 -5.7155108e-001  1.9257459e-001 -3.9545308e-001 -3.6657446e-001 -6.2172750e-001 -8.6121807e-001 -3.8863177e-001  5.8022328e-001  5.6431609e-002  3.7953824e-001  1.5095842e-001  9.4955445e-001  1.0221982e-001  2.8685309e-002  5.0717880e-001  9.0555099e-001  3.9860712e-001  5.4415067e-001  4.5677967e-001 -2.3921813e-002 -1.1195067e+000  7.3228071e-001  4.5778825e-001
  1.2515114e+000 -2.6630908e-001  6.6287781e-001  2.8145855e-001 -2.1389486e-001  6.2771153e-001  1.0931903e-001  8.8792533e-001  3.7522788e-001  4.3827826e-001  7.8171252e-001  8.1004172e-001  1.0191824e+000 -3.3023778e-002  7.9583709e-002 -2.0518729e-001 -3.2152332e-001  1.2777040e-001  1.7198983e-001  3.4273868e-001  1.1720716e+000 -8.6370672e-002  9.6231324e-001 -5.1924395e-001  5.9489391e-002  1.6084679e-002  3.7680160e-001  8.9097732e-001  5.1128684e-001  2.2767859e-002  7.1389808e-001  3.9325940e-001  1.4137748e+000  9.1851368e-001  4.4695808e-001  2.1895083e-001  1.9247770e-001  6.2406612e-001  5.4180802e-001  3.6008534e-001 -5.9124559e-001 -8.2605044e-002  2.2497223e-001  6.8807879e-001 -8.2664060e-002  6.4140988e-001  3.5842385e-001  4.7514018e-001  2.7110518e-001 -8.2243514e-002  4.5412872e-001  8.3221053e-002  6.0928825e-001  7.2149834e-001  6.4983151e-001  4.8821169e-001  6.8099589e-001 -5.0044525e-003  3.7576324e-001 -1.3511184e-001  6.0133229e-001 -5.7971573e-002  2.7351194e-001 -1.0925192e+000  4.6627571e-001  6.5772966e-001
  1.0619658e+000 -5.0771844e-002  5.0600477e-002 -9.5974056e-001 -1.1291623e-001  7.7215804e-001  5.0850130e-002  8.8334333e-001  4.5796818e-001 -2.9097522e-001  7.4322092e-001  3.0664067e-001  4.5992260e-001 -3.9778717e-002  2.9747356e-001  1.6549800e-001  7.6457006e-001  3.6743644e-001  4.7634816e-001  1.0022136e+000  4.6386562e-001  1.7890456e-001  1.0612189e+000 -1.3262987e-001  2.7295800e-001  1.2761727e-002  5.1731757e-001  2.8152182e-001  4.3459033e-001 -2.4170545e-001 -2.9757008e-001 -3.1148370e-001  3.6322266e-001 -2.2311333e-001 -1.0015341e+000 -1.0000725e+000 -7.5117097e-002  3.2394781e-001 -5.7404415e-001  3.6678545e-001 -7.4406911e-001 -1.4498744e-001 -3.1460437e-001  2.0078129e-001 -6.5310717e-002 -5.8545808e-001  1.4102898e-001 -3.8081887e-001 -2.0168635e-001  2.1413382e-001  8.5685563e-001  4.2723111e-001 -1.3240917e-001  1.0211397e-001  2.0949355e-001  8.1253623e-001 -1.2983934e-001 -3.3322023e-002  1.6749060e-001  1.6286143e-001 -3.7784702e-002  3.9937745e-001 -7.7257959e-001  2.5397979e-001 -1.3775909e-001  4.7365058e-001
 -6.2027546e-001  5.9394422e-001 -8.6236024e-001  2.3374831e-001  6.2104058e-001 -1.1240874e+000  2.4846831e-002  2.8823245e-001  1.3494720e-001 -6.8878295e-001  7.4119368e-002 -1.2721562e-001 -1.9644322e-001 -2.1986264e-001  2.2475887e-001  1.1461904e-001  2.0600735e-001  1.4692264e-001  4.5032213e-001 -4.8985932e-001 -3.9067723e-001  6.2638572e-001  3.4127999e-001 -2.6590954e-001  4.0138559e-001  6.2209219e-001  7.0384259e-001  4.1796490e-001  5.7989425e-002 -2.2364340e-002 -3.6849782e-001 -5.2304676e-001 -8.6372144e-001 -6.0107108e-001 -8.8176426e-001 -9.2208096e-001 -3.8164704e-001 -5.6887626e-001 -1.8260898e-001  3.3604053e-001  9.1271607e-002 -2.1377430e-002 -2.2754558e-001 -8.5397841e-002 -1.0617769e-001 -4.9710885e-001 -7.2421860e-001  4.2166773e-001  8.0984001e-002  3.9937431e-001 -5.0458048e-002  3.5246043e-001 -3.5606081e-002 -2.2490407e-001 -5.1662073e-001 -1.4246344e-001 -2.0987710e-001  2.9724936e-001  7.6434510e-002  2.0297857e-002  2.1462736e-001  7.2551612e-001 -7.0253347e-001  6.8860637e-001 -9.8734239e-003  1.0561992e+000
 -2.0993766e+000  2.3525800e-001  1.3930121e-001  7.8787678e-001  4.2532313e-001 -1.1404575e+000  2.7424981e-001  5.5142625e-001  6.9547142e-003 -6.2001822e-001  1.3433229e-001  5.3169670e-001 -2.3553844e-001 -1.3916872e-001  3.4921796e-001 -1.5317161e-001 -3.6838131e-002 -1.0136801e+000 -4.1662952e-001 -8.2596051e-002 -1.1226875e-001  4.0217822e-002  5.8432791e-001  1.7943262e-001  6.4048485e-002  3.6266757e-001 -3.6589119e-002 -8.8996091e-001 -2.1036428e-001 -5.3956043e-001 -7.0406300e-001 -1.1238926e-001 -1.1992351e+000 -4.1522012e-001 -3.4646335e-001  1.4603932e-001  2.6851929e-001  5.0623584e-002 -6.0201448e-001  1.0819986e+000  2.3149610e-001  4.1137035e-001  2.5852140e-001  3.7021313e-001  1.7286964e-001 -4.8433464e-001  8.7146955e-001  6.4939473e-001  8.0013888e-002  4.1441781e-001  4.4317761e-001  1.0719134e-001 -3.6113462e-001 -3.5572236e-001 -8.3685820e-001  9.0599446e-002  3.6315710e-001  3.5961728e-001  5.7607128e-001  2.0362177e-002 -1.0805863e+000  1.3349073e+000 -5.3845869e-002  9.7533786e-001  7.9308490e-001  9.0071352e-001
  9.1715904e-002 -9.8524356e-002  9.0015096e-001 -3.1510856e-001  5.1170432e-001  8.8482341e-002 -2.1111994e-001  1.7087710e-002 -1.3593847e-002  2.1889852e-001 -2.5854948e-001  1.7462152e-001 -2.3931713e-001 -2.2189357e-001  2.7371353e-001  1.0959882e-001 -9.9262710e-002 -1.1061261e+000 -7.2401373e-001  4.8222520e-001 -3.1553215e-001  5.3540475e-001  9.6859918e-001  4.2262285e-003 -7.0287762e-002 -3.9065766e-002 -3.7106727e-001 -3.3386897e-001 -2.7180244e-001  6.2583573e-001  1.4705382e-001 -1.7084605e-001  5.7625311e-001  2.9165056e-001  3.5625117e-001  4.4809980e-001 -5.5365633e-003 -2.6636239e-001 -6.0133272e-001 -7.2207121e-001 -3.4201473e-001 -2.3096495e-002 -3.7135583e-002 -4.0849314e-001  1.8516550e-001 -3.1913717e-001  7.9625563e-001 -1.7361798e-001 -2.4866489e-001  1.7265208e-001  1.7032269e-001 -1.5420298e-001 -7.7082077e-001 -2.5434667e-001 -6.2568187e-001 -3.3338230e-001  3.1858568e-002  1.7748070e-001  3.4187219e-001  1.0019212e-001 -6.4947529e-001  2.3871538e-001  3.3829248e-001  7.1803456e-001 -1.1172429e-001 -4.6666391e-001
 -4.1857645e-001  4.4933850e-001  4.9912109e-001 -3.3339509e-001  7.2716512e-001  2.7166283e-001  3.6373427e-001  5.1269733e-001 -1.1378941e-002  3.4323519e-001  2.9473501e-001 -2.5417711e-001 -5.6931160e-001  1.1839475e-001  5.9704753e-001  2.3638608e-001 -6.0610580e-001  6.8524416e-001  1.8288903e-001  7.5159080e-001  4.2235655e-001  4.1542642e-001  1.0841024e+000 -3.4214667e-001 -2.3310319e-001  3.4871195e-001  7.9288444e-001  9.0300087e-001  1.2124014e+000  4.1025540e-001  3.3672162e-001  6.9402669e-001 -9.4292933e-001  2.6212405e-001  3.3899526e-001  5.9033105e-001 -1.2714467e-001  6.5182401e-001  1.4776390e+000  9.2121514e-001 -9.3228125e-001 -9.0763731e-002 -1.5490042e-001  3.4560059e-001  3.6776963e-001  1.3815517e-001  8.4983748e-001  7.5147408e-001 -1.3799952e-001 -2.5754759e-001 -5.3387484e-002 -1.0188838e-001 -1.6854889e-001  1.2904312e-001  1.3062375e-001  1.5788143e-001  3.3470584e-001  1.4814096e-001  1.7600075e-001  5.8572078e-001 -3.4457525e-001  4.9187385e-001  3.6365983e-001 -9.2358446e-001  4.6042730e-001 -3.3272124e-001
 -8.5100503e-001  8.6223467e-002  9.7473947e-001  4.4465711e-001 -1.1165203e-001  3.4974190e-001  4.9706848e-002  2.7372663e-001 -3.8416143e-001 -1.7731851e-001  3.7340877e-001 -9.2038599e-001 -6.8696832e-001 -4.2215172e-001 -1.3174632e-001  1.8712504e-001 -2.6077136e-002 -2.4212360e-001 -7.1568906e-002 -1.7953918e-001 -8.2919429e-001  5.1403919e-001  9.9241210e-001  1.3123034e-001  1.4135626e-001  5.8597865e-001  1.3899442e-001  5.9436206e-002  2.9577932e-001  2.4991902e-001  1.7574857e-001  6.1690942e-001  4.3019830e-001  5.5281401e-001  9.9915047e-002  5.4857631e-002  2.3979576e-001 -3.3772806e-002 -5.7545345e-002 -5.7094455e-001  1.0464201e-001  4.5248311e-001  2.0795378e-001  1.1354513e-001  3.2741723e-001 -5.7062461e-002  7.8960868e-001  7.6554188e-001  5.2706634e-001  2.4371674e-001  2.6483776e-001  8.6028633e-002  1.6698551e-001 -3.4709381e-002  2.6283387e-001  4.7046447e-001  6.6513358e-003 -6.6473635e-002  3.1422402e-001  2.7201755e-001  2.4786677e-001 -1.8999613e-001 -2.1099202e-001 -2.7491106e-001  8.3007244e-001 -9.3757185e-001
 -1.2259467e-001  1.1908131e+000 -6.3068775e-001 -5.6995160e-001  1.4568244e-001 -3.8446588e-001  2.2080677e-001  7.5424617e-002 -1.6880613e-001 -3.1586514e-001 -7.6499524e-001  6.1453184e-001 -3.1336015e-001 -4.6167506e-002  2.7767644e-001 -1.0940866e-001 -8.9175556e-001 -1.0177414e+000 -5.5944709e-001 -9.2012216e-001 -1.5248017e+000 -3.4812977e-001 -6.2697190e-001 -9.6029453e-001 -5.8085860e-001  3.8281878e-001  8.5798835e-001  6.7983094e-001  1.2830036e+000 -1.5639468e-001  2.9004945e-001 -1.8723887e-001 -5.1810489e-001 -2.9963654e-001 -3.2407960e-001  7.1189610e-001  5.1294320e-002  4.0785842e-001  2.4941945e-001  9.6333720e-001  1.7963313e-001 -1.0283033e-001 -6.4946620e-001 -9.8363732e-001 -7.6358850e-002 -1.1291774e+000  7.8299238e-002 -3.6918121e-001 -5.6508172e-001  1.6838099e-002 -9.9977035e-002  3.2739316e-001  2.9183660e-001  9.2394517e-002  9.9245213e-002 -2.9032636e-002  1.4770126e-001  6.8122149e-001  3.1032666e-001  2.9709865e-001  6.1677307e-001  7.9044549e-001  7.4070627e-001 -4.8447079e-001  1.0888212e+000 -2.3848888e-002
  1.1102783e+000 -8.3765274e-001 -1.4253831e+000 -3.3171703e-001 -1.6062055e-001 -1.5011093e+000 -1.1506377e-001 -5.6284222e-001 -7.3234179e-002 -4.0597893e-001 -6.2659195e-001  1.3172068e-001 -6.6506040e-002  9.1109876e-002 -2.8381665e-001 -6.3876611e-001 -1.6494054e+000 -8.4693013e-001 -8.1336782e-001 -6.6375985e-001 -7.2746008e-001  3.8106214e-001 -3.2010579e-001 -5.7849724e-001 -7.0663216e-001 -2.6302820e-002 -4.1316882e-001  1.8237597e-001  9.0655250e-002 -1.2406166e-001 -2.4628711e-001  7.8457637e-002  7.8015029e-001  8.5154073e-001  3.2940198e-001 -5.0940668e-001 -1.5102276e-001 -7.0504627e-002 -3.0569734e-001  8.0686189e-002  1.9782957e-001 -1.1788302e-001  7.3344575e-001  7.0675102e-001  2.5292973e-001 -2.2215815e-001  8.8811783e-001  2.1314239e-001  3.0071561e-001  2.4806971e-001 -2.8898277e-001  3.7619744e-002  2.6906720e-001  7.5900415e-001  8.6012296e-001  3.6144380e-001  4.6992890e-003  7.5114888e-001  5.4253646e-001 -3.2997249e-001  8.3269292e-001  5.2508378e-001  1.8322976e-001 -1.6031386e+000 -7.9429948e-002 -8.5521020e-001
  2.1160368e-001 -7.0640180e-001 -2.7749419e-001 -2.8043839e-001 -2.9990537e-002 -3.8826114e-001 -1.0568540e-001  2.8550798e-001 -2.9239719e-001 -6.4251762e-001 -3.6999130e-001 -7.5835531e-002 -4.7238940e-001 -5.6870652e-001 -1.4168353e-001 -1.5062014e-002 -6.5011518e-001  7.4228464e-001  7.0318590e-002 -4.4687335e-001 -1.0588414e+000  4.5347294e-001  3.6278509e-001  9.6659748e-002 -5.2595491e-001 -6.3991767e-001  1.5582263e-001  9.0642670e-001  6.3177647e-001  2.2284450e-001 -3.4947631e-002  2.0923920e-001  1.8870348e-001  3.2019067e-002 -3.6400108e-002 -6.7852925e-001 -8.3870709e-001  5.6173035e-001  1.0618860e+000  1.4188869e-001 -5.6135839e-001 -2.1876526e-001  2.8389850e-001  1.8151934e-001 -1.5394855e-001 -6.5282451e-001  1.1698659e-002  8.8554040e-002  3.5264147e-001  2.6544310e-001 -2.8528357e-001 -1.9714050e-001  3.0869339e-001  3.0589178e-001  2.4749575e-001  1.2383004e-001 -2.4365786e-001  6.7016634e-001 -3.0631564e-002  3.9235868e-001 -4.1920443e-001 -6.7037446e-002 -7.0860416e-002 -7.5014986e-001 -1.1881218e-001 -1.0413475e+000
 -2.1106911e-002 -3.0603027e-003 -1.2421862e+000 -9.1115720e-001 -4.5548243e-001  2.7756780e-001  5.4660339e-001 -5.9275208e-003 -5.3572253e-001 -6.0634419e-001  6.3285161e-002 -2.4689486e-001 -3.3422106e-001  2.9794201e-001  4.2003978e-001 -1.8099542e-001 -1.2767009e+000  3.8777127e-001  6.2574086e-001  3.5797249e-001 -4.3392775e-001  3.4681866e-001 -2.5454794e-001  1.0228736e+000 -7.9310716e-001  1.7754720e-001  5.8509165e-001  9.2626135e-001  5.2614879e-001  5.3267036e-001 -6.5808973e-001 -3.4287368e-001  5.7973475e-001 -1.3058167e-001 -2.6819611e-001 -4.0182044e-001  2.2361918e-001  6.0349184e-001  6.9997767e-001  8.0805439e-001  5.4994138e-003 -4.3451088e-001  1.4650679e+000  5.6459063e-002  4.1455944e-001 -6.6468898e-001  6.9306892e-001  4.3756419e-001 -6.4039767e-002 -5.0508026e-001  2.1930053e-001  6.6276130e-001  2.7824686e-001  7.5199557e-002  7.8139429e-001  7.7895427e-002 -3.0960197e-001 -5.4226801e-002  4.3609294e-001  5.5156443e-001  3.8569690e-001  4.2113442e-001 -1.4725366e+000 -3.4340045e-001  2.7690993e-001 -1.5174053e+000
 -3.8211330e-001 -6.7281669e-001  4.6585752e-001 -8.4567817e-001 -3.8580855e-001  5.0884439e-001  5.9734752e-002 -4.4188062e-001 -7.1211527e-001 -5.5749610e-001 -6.8776438e-002 -5.3078123e-001 -6.8776676e-001 -2.1724796e-001  8.9911515e-002 -1.3783238e-001 -1.0050788e+000 -8.9609048e-002 -2.5673069e-001 -1.0751121e-001 -5.1362483e-001  5.3540619e-002 -4.0087036e-001  5.6377996e-001 -5.9154791e-001 -1.1209645e-001  1.5675327e-001  4.6557744e-001 -1.4348987e-001  7.5170986e-001 -1.3826223e-002 -2.6177855e-001 -4.3041324e-001 -3.0217449e-001  1.1759410e-001 -2.7780178e-001  1.0089796e-002  3.0650976e-001  6.7443775e-001  5.2921290e-001 -3.8102502e-001 -4.2028730e-001  7.4429689e-001  4.5694150e-001 -8.4139247e-002 -6.2041774e-001  3.2666407e-001 -2.1862236e-002 -2.0063150e-001 -3.5505147e-001  1.0079718e-001  6.7055529e-001  7.0282959e-002  2.9447848e-001  9.6702378e-001  5.5096895e-001 -5.2819748e-001  4.4732067e-001 -1.9246109e-001  4.6274488e-001  1.3531021e+000  2.7893555e-001 -3.8432893e-001 -2.0945671e-001 -3.3913751e-001 -9.6443702e-001
 -1.6623382e+000 -8.0347140e-001 -1.3873242e+000 -1.5530152e+000 -3.6744533e-001 -1.0797073e+000 -5.1110656e-001 -7.5297206e-001 -2.9165883e-001 -7.2758120e-001 -7.2924228e-001 -4.6728751e-001 -7.5960620e-001 -6.7367551e-001 -1.4568969e-001 -4.2936392e-001 -8.0574038e-001 -1.2153847e+000  1.5132351e-001 -3.4054045e-001 -9.2266987e-001 -4.2580321e-001 -1.4393336e+000  5.6472278e-001 -2.2800989e-001  3.7873480e-001 -5.8259831e-001 -1.0021954e+000 -5.6557593e-001 -3.3126558e-002 -9.1633605e-001 -6.7599124e-001 -6.1824183e-001 -1.8443807e-001 -8.4575116e-001 -6.5530476e-001  9.9447358e-002 -8.5867393e-001 -1.0175899e+000 -5.9616827e-001  4.4600098e-001  1.8589566e-003  6.9682457e-001 -4.9767667e-001  1.4403386e-001  7.8468980e-001 -5.1343302e-001  5.3965013e-001 -1.0377055e+000 -1.0480026e-001  3.3137852e-002 -2.9674494e-002 -1.0057038e+000 -7.9660668e-001 -2.8377477e+000 -2.8655953e-001 -7.1779712e-001 -2.0644628e-001 -6.1090349e-001 -7.2513133e-001 -9.2491691e-001 -4.0812172e-001 -1.2450082e+000 -6.5107104e-001 -1.3289457e+000 -1.3513825e+000
 -4.9285754e-001 -1.9366035e-001 -1.1840067e-001 -1.9473812e+000 -9.8943059e-002  1.0232921e+000  3.1865145e-002 -6.4128079e-001 -1.0085441e-001 -2.4414381e-001 -6.9084909e-002 -4.6204300e-001 -5.8281501e-001 -2.3891907e-001  1.2725616e-001  3.6861387e-002 -6.4823503e-001 -2.1554006e-001 -7.1458739e-001  1.9586600e-001 -6.0184682e-001 -8.4884095e-002 -5.1577339e-001  1.1871148e-001 -6.9497369e-001 -2.6636641e-001  6.0266769e-003  1.0334469e-001 -2.6186987e-001  3.3320901e-001 -3.6269278e-001 -5.0792859e-001 -6.0762143e-001  5.3476623e-002 -3.8760340e-001 -7.9519121e-002  1.0479395e+000 -4.4900845e-002  7.2033508e-001  4.0629614e-001  1.7985716e-001 -3.9978574e-001  5.5163359e-001 -4.3680716e-001 -7.2864994e-001 -8.8466607e-002 -5.8172463e-001 -1.0144033e+000 -7.5968748e-001 -6.4254026e-001  4.7894025e-001  3.0329954e-001 -2.8136420e-001 -8.4910559e-001 -1.1902105e+000 -6.5708972e-001 -5.4968012e-001 -1.4082252e-001 -5.5705107e-001  1.8044421e-001  7.5760649e-001 -4.6758896e-001 -1.8470312e+000 -1.1065958e-001 -9.0378868e-001 -1.0705941e+000
 -5.6555562e-001 -4.1393720e-001 -6.5153259e-001 -1.6371511e+000 -9.6064070e-002 -6.8313956e-001 -1.1775494e-001 -6.8257823e-001 -6.2456348e-002 -1.0504816e+000 -2.3310512e-002 -1.9519465e-002 -8.0251954e-001 -6.3222753e-001 -6.0173428e-002  3.1293993e-002 -8.6754859e-001 -2.6859418e-002  3.7580838e-002  3.7655831e-001 -3.2783970e-002  1.8485979e-001  1.0020279e+000  5.5881621e-001 -7.0953808e-002  1.0889530e-001  4.3368577e-001 -2.2224371e-001 -2.6801965e-001  9.7033271e-002 -3.5442756e-002 -3.1468993e-001  4.3488346e-001  6.8148709e-001 -3.0691488e-001  2.5076316e-001  2.2315981e-001 -1.1387380e+000 -7.7911571e-001  1.3663341e-001  9.0455079e-002  2.6046804e-001  7.3837623e-001  4.7034242e-001  1.4328226e-001  1.2586331e+000  3.7778565e-001 -1.7425804e-001 -4.9711935e-001 -4.6096849e-002 -7.7308490e-002  4.0257846e-001  3.7801934e-001  1.7284296e-001 -8.4210151e-001  4.8303330e-002  1.5231403e-001  2.3215859e-001  3.3508647e-002  6.0092242e-002  5.7777861e-001  3.5502145e-001 -1.1904853e+000 -9.9352900e-002  1.1958747e-001 -9.9075443e-001
 -1.5153558e-001 -9.6688368e-001  1.1053381e-001 -5.7758508e-001 -8.4257849e-001 -8.1978622e-001 -2.5428738e-001 -9.0218169e-001 -6.5066660e-001 -8.3154530e-001 -1.0619015e+000 -5.4607312e-001 -1.0139586e+000 -7.6662194e-001 -5.9516812e-001 -4.6308586e-001 -7.7199738e-001  6.8888384e-002 -5.0403257e-001  2.2153293e-001 -2.7563037e-001  1.9825115e-001 -7.8532811e-002  2.2429221e-001 -1.8111138e-001  2.9186819e-001 -5.1442376e-001 -1.4348429e-001 -1.1320237e+000 -6.7721507e-002 -4.1215415e-002 -3.0407894e-001  4.2286546e-001  4.3060185e-001  6.1826187e-001  9.2145901e-001  1.2149286e-001 -5.4987043e-001  7.6740880e-002  9.7350321e-003  1.0269355e+000  3.7298928e-001  9.7764223e-001  5.0750627e-001 -3.5655369e-001 -4.3662372e-002  4.6133932e-001 -2.5467046e-001 -6.6309646e-001 -5.3873484e-001 -1.1110231e-001  1.1006485e-001  6.0442973e-002  2.2370932e-001 -9.5743055e-001 -1.6843620e-001  2.2094332e-001 -9.0972673e-002 -5.7589458e-001 -1.2517782e-001 -3.5560258e-001 -4.4969043e-001  3.5204154e-002 -7.2133632e-001  1.9126248e-001 -1.8821775e-001
 -8.4393756e-001 -6.4955141e-001  2.1909480e-001 -1.6536818e+000 -9.1957707e-001 -9.0170010e-001 -1.3009763e+000 -6.8604780e-001 -6.0059487e-001 -7.8934685e-001 -1.2793859e-001 -5.6501778e-001 -9.3519422e-001 -1.4715968e+000 -7.6147237e-001 -7.5992652e-001 -4.7611122e-002 -9.6823684e-001 -4.8824566e-001 -2.3324715e-001 -7.2975258e-001 -2.9925634e-001 -7.6971324e-001 -5.6109791e-001 -2.1324348e-001 -7.1558051e-001 -7.4304940e-001 -7.0553323e-001 -1.0829601e+000 -5.1899864e-001 -9.5984533e-001 -5.0695728e-001 -6.0865872e-001 -5.9322939e-001 -5.7172124e-001 -7.3945688e-001 -3.1331745e-001 -3.8415255e-001 -4.8487833e-001 -5.6931650e-001 -2.2078760e-001 -6.3986452e-001  1.2847763e-001 -7.7374003e-001 -7.3910168e-001 -6.1063821e-001 -2.5512511e-001 -4.5723042e-001 -5.7402174e-001 -4.2290146e-001 -3.6907058e-001 -2.5641427e-001 -3.5189767e-001 -3.2342755e-001 -1.4095515e+000  5.9435562e-002 -3.9662471e-001  2.1832255e-001 -9.6253201e-001 -4.1744803e-001 -7.6219769e-001 -8.1093234e-001 -5.5162100e-001 -8.9728079e-001 -2.6946422e-001 -3.1945274e-001
  4.6487944e-002  5.2885367e-002  6.0784832e-001 -4.3896239e-001 -1.9003276e-001  6.3098439e-001 -4.3231428e-001 -4.3131736e-002 -2.8925333e-001 -2.9905946e-001  5.7413691e-001 -1.5002256e+000 -8.7474189e-001 -4.8852621e-001 -2.6829148e-001 -1.7780182e-001  1.6182601e-001  6.7175325e-001  1.2678454e+000  1.0064816e+000  6.5235121e-001  5.3277696e-001  2.5526601e-001  5.3749868e-001  2.4345136e-001 -4.3908013e-001 -1.3474216e-001 -1.1220204e-001 -4.0070357e-001 -2.3510145e-001 -5.3501737e-001 -1.9221036e-001  8.6088175e-001  9.8996350e-001 -1.1394228e-001 -2.1806582e-001  2.2281865e-001  1.8672493e-001  2.8661100e-001  3.2595590e-001  7.1933650e-002 -3.9603135e-001  9.1090900e-001 -1.1075441e-001 -1.0034224e-001  2.6050310e-001  9.3652768e-001  1.2068223e-001 -4.4364527e-001 -4.5326324e-001 -1.6425234e-001  9.4689938e-002  4.2420657e-001 -1.0989628e-001 -6.0722949e-001  1.9124235e-001 -4.0813688e-001 -5.5833721e-002 -2.4613879e-001  4.0794840e-001  4.1530875e-001 -1.3758095e-001 -3.1659730e-001 -5.3869798e-001 -3.7282719e-001 -9.5219846e-001
 -2.4065701e-001 -7.5494948e-001 -4.7346723e-001 -8.0556685e-001 -7.2937827e-001  4.3214857e-002 -2.5245496e-001 -2.8849054e-001 -1.5941296e-002 -4.1160999e-001 -1.4556992e-001 -5.0096397e-001 -8.0251565e-001 -6.1204948e-001 -1.3248414e-001 -1.7472715e-001  2.7815921e-001  8.0174015e-001  5.3507206e-001  1.5710118e-001  3.4883568e-001  5.5220489e-001 -1.4115674e-001 -7.8955770e-001 -3.9436940e-001  8.9873740e-002 -8.4434037e-001 -3.9301449e-001 -9.9666991e-001 -8.8352583e-001 -4.8632733e-001 -6.3346464e-001 -5.3207810e-001 -2.6630306e-001 -8.8414682e-001 -6.4354826e-001 -5.0226702e-001 -1.1660784e+000 -3.3092080e-001 -4.5335968e-001  6.3319025e-001 -4.9700518e-001  2.6237214e-001  1.0079977e+000 -3.4735527e-002 -5.7315759e-001 -6.5099350e-001  4.0186049e-001 -2.8326823e-001 -5.6473965e-001  1.2166619e-001  4.5727481e-001  5.5779122e-001  5.3433352e-002 -1.2090092e-001 -3.3468675e-001 -6.6238627e-001  7.8764855e-001 -4.5208940e-001  1.0732982e-001  1.8940129e+000  1.0299738e-001  1.4279724e-001 -1.2801206e+000  4.3005427e-001 -2.7466607e-001
 -9.0526868e-001 -7.7650275e-001 -4.2057971e-001 -1.3673205e+000 -9.4862636e-001 -1.2200962e-001 -2.8924170e-001 -2.2179836e-001 -3.8545000e-001 -9.9024151e-002 -5.6414175e-001 -1.2493737e-001 -4.9854098e-001 -6.6816141e-001 -7.3836430e-001 -4.3590909e-001 -1.5971693e-001  8.5725785e-002 -4.1620826e-002 -6.5905800e-001  4.8392552e-001  3.8083000e-001 -3.5344883e-001 -1.1657069e-001 -1.8307878e-001 -1.1222140e+000 -3.3098472e-001 -1.2132613e+000 -9.4970630e-001 -1.0970865e+000 -1.0115058e+000 -6.0237514e-001  1.9418311e-001 -4.3447626e-001 -7.3122050e-001 -7.9814846e-001 -1.2964611e+000 -3.7000386e-001 -6.5017479e-001 -4.4692504e-001 -3.3248855e-001 -2.4824893e-001 -7.4986246e-001  6.3472845e-001 -6.6431088e-001  3.5961294e-001 -1.1903079e+000 -2.1360230e-001 -4.6111877e-001 -5.5943419e-001 -7.0522876e-001 -4.7441468e-001 -2.9983812e-001 -9.5976963e-002 -7.2447693e-001  8.7330937e-002 -9.1767410e-001  2.3146295e-001 -6.2438588e-001  2.5419380e-002 -1.3444603e-001 -1.5920187e-001 -5.0987214e-001 -2.2086081e-001 -2.7279652e-001 -1.3384502e+000
 -1.0666486e+000 -3.4533882e-001  1.5672868e-001 -8.3097183e-001 -8.2757009e-001 -7.1921289e-001 -1.1490704e+000 -1.1720761e-001 -4.0253456e-001 -4.9856928e-001 -4.1621185e-001 -7.7694105e-001 -4.5411339e-001 -5.8710170e-001 -6.2347945e-001 -3.8569252e-001  9.4510915e-002  7.0373690e-001  8.3884234e-002 -3.2704345e-001  1.6250183e-001  1.5911885e-001  1.0981871e-001 -6.7084666e-001 -4.8120257e-001 -3.6481413e-001 -1.3433399e+000 -1.6031554e+000 -1.2409675e+000 -6.6547814e-001 -9.5438231e-001 -1.5141244e+000 -6.4438240e-001 -4.0312375e-001 -1.3355236e+000 -1.3508506e+000 -5.1266441e-001 -1.5113876e+000 -1.5332632e+000 -1.6356691e+000 -3.5635023e-001 -6.3411547e-001 -6.4458410e-001  1.2886443e-001 -8.0567750e-001 -1.4691495e-001 -9.1667299e-001 -2.0193700e-001 -3.6037203e-001 -3.0406809e-001 -1.7794690e-001 -1.7114168e-001 -4.1452296e-001 -5.6977066e-001 -2.8684511e-001 -8.6173441e-001 -5.7206980e-001 -4.5981016e-001 -3.4974508e-001 -1.1160513e+000 -4.1806810e-001 -5.9239777e-001 -3.0011758e-001  7.8207580e-003 -8.0365028e-001 -6.0552541e-001
 -1.2073675e+000 -7.1372361e-001 -3.9766828e-001 -8.0650989e-001 -2.4663431e-001  3.3418064e-001 -3.4592258e-002  6.7002854e-002  1.6067061e-001 -2.9712218e-001 -3.0754091e-001  4.5845301e-001 -4.2081159e-001 -3.9876520e-001 -1.3545925e-001  1.2661326e-001 -3.1501263e-001  4.5516622e-001  9.6692601e-001 -1.7766557e-001 -8.9322243e-001  5.1519183e-001  2.0028457e-001  4.2653034e-001 -5.0944651e-001 -2.5420318e-001 -6.0541634e-001  4.5118642e-001 -5.6119824e-001 -3.6654495e-001 -5.8210986e-001 -6.3828566e-001 -3.1775720e-001  3.7568984e-001 -3.8081116e-001 -3.0768322e-001 -3.0877553e-001 -6.9071465e-001 -1.0788996e+000 -1.3986251e+000 -4.0107494e-001 -6.9382157e-001  8.6248631e-001 -4.3429167e-001 -2.9354617e-001 -7.6560881e-001 -3.2724084e-001 -3.1077173e-001  3.3192374e-001 -3.7270524e-001  2.1184503e-001  9.6126902e-002 -2.1812978e-001 -1.0548554e-001 -6.7511173e-001 -8.5181463e-001 -8.1404390e-001  2.3104433e-001 -1.6606234e-002 -5.1673988e-001 -7.0567709e-001  2.9456852e-001 -9.5972518e-001 -1.7501320e+000  3.7524013e-002 -9.2165953e-001
  7.1231753e-002 -1.2036646e-001 -1.5332648e+000  2.3692585e-001  7.2093508e-002 -1.0345535e+000  2.2595548e-001  5.6630852e-001  3.7542666e-002 -2.3657370e-001 -2.9312796e-001  5.0561382e-001 -3.4728611e-001 -1.7686125e-001  5.0413711e-001  3.4887718e-002  2.3200705e-001 -5.9996427e-003 -3.4783489e-001 -4.4888550e-002 -7.9087605e-001  3.8065903e-001  4.2916522e-001  4.1438744e-001 -6.0461482e-001  4.9845989e-001 -2.5094609e-002 -4.0728647e-002 -8.9274871e-001  4.6076695e-001  2.4584012e-001  3.1643696e-001 -1.5230003e-001  2.4162343e-001  4.5887267e-002 -3.3768551e-001  5.2138321e-002 -2.3706309e-001 -8.1105956e-001 -1.0216955e+000  3.0933834e-001 -3.4666670e-001  1.1238963e+000 -1.5741505e-001  4.8587733e-002 -3.6820859e-001  1.8640446e-002 -1.1304540e-001 -8.3847599e-001 -9.2111319e-002 -4.8219867e-002  1.7941298e-001 -5.3661325e-001  1.5205134e-001 -7.8863374e-001  1.5319350e-001  2.6960805e-001  2.8573830e-001  4.6642303e-001  1.0988901e-002 -1.6054410e-001  4.2987522e-001  7.5511261e-001 -4.9553095e-001  5.8560093e-001  9.3344387e-002
 -1.3480349e+000  3.7565054e-001 -1.2526235e+000  5.2233662e-001 -2.2950375e-001 -6.0412978e-002 -3.3743785e-001 -1.3296890e-001 -4.4075730e-001 -2.6310258e-001 -4.0556064e-001 -7.2249214e-001 -7.1343414e-001 -1.7407099e-003  3.5302088e-001  8.7943040e-002  5.1689103e-002 -4.9367228e-001 -3.8227501e-001 -7.1206658e-002 -1.0204369e+000  1.5241846e-001 -3.2107799e-001  3.0845189e-001 -9.7835846e-002  7.5635363e-001 -1.0039739e+000 -6.9385133e-001 -1.3190060e+000  5.3631251e-001  5.0869792e-002 -1.8818531e-001  1.7947956e-001 -1.5216958e-001 -1.9827448e-001 -3.5950138e-001 -3.4068836e-001 -1.1485401e+000 -9.1292513e-001 -9.3208976e-001 -4.0762688e-001  2.3285899e-001 -1.6035178e-001  2.9391109e-001  1.0372372e-001 -1.0991963e+000  8.1929928e-001  7.9255660e-002  5.6228451e-001 -1.7022026e-001  8.5077152e-002  2.7109986e-001 -8.2575188e-001 -1.5079694e-001 -5.0011509e-001 -6.9157672e-001 -3.9279003e-001 -7.1959777e-002  1.2104257e-001 -3.7089848e-001 -8.1011025e-001 -1.3171125e-001  4.4589203e-001  4.4145216e-001  7.7908384e-002 -1.1604912e+000
 -1.1096876e-001 -1.0508200e+000 -2.0100070e+000 -1.3618065e-001 -1.6276740e-001 -9.8378932e-002 -6.6147481e-001  2.4062853e-001 -2.0774263e-001 -4.9014579e-002 -2.1838609e-002 -2.2976546e-001 -5.7093751e-001 -1.5011483e-001  2.7764907e-001 -1.5672103e-001 -7.4006904e-001 -4.5949759e-001 -3.7601238e-001 -3.0695669e-001 -7.7533786e-001 -4.1322573e-002  9.4897531e-002  3.7154431e-001 -1.1324364e-001  3.8698741e-001 -5.0955893e-001 -3.3218436e-001  9.4996627e-002 -8.5565810e-002  3.4147122e-001  2.2549290e-001 -7.2270919e-002  1.2112773e-001 -3.6564800e-002 -8.6349618e-003 -3.7239049e-001  8.4506634e-002 -6.1772292e-001 -5.5363740e-001  1.6596689e-001 -1.5174061e-001  5.6247213e-001  3.5510133e-001 -3.4858883e-002 -8.8084859e-001 -3.0965551e-002 -9.3707943e-001 -7.2528854e-001  2.4035080e-002  1.4033108e-001  6.1221355e-001 -7.5121838e-001 -4.8220634e-001 -7.3844655e-001 -3.7747822e-001  1.1486358e-001  1.8460603e-001 -1.1115820e-001  2.2767416e-002  1.7053326e-001 -5.0384531e-001  5.9818521e-001 -9.1274494e-001 -7.9942178e-001  6.1895788e-001
 -4.0241396e-001  7.2557689e-001 -1.1613613e+000  4.4464941e-001  8.6372461e-001  2.7191259e-001  7.9590946e-001  9.5000872e-001  1.0726253e+000  7.0234932e-002 -4.3977479e-002 -2.9875058e-001 -3.2188160e-001 -1.6466459e-001 -1.4159954e-001  2.2398531e-001  1.7948677e-001  5.2454830e-001  5.8725595e-001  2.7384248e-001  1.0856325e-001 -5.1785909e-001 -3.3925956e-001  5.0407760e-001  2.6379809e-001  1.1573013e-002  5.7097842e-001  1.4461472e-003  9.5346473e-001  2.5955248e-001  1.0007755e+000  3.1548757e-001  3.1037403e-001 -1.8523090e-001 -5.7095937e-001  2.5754579e-001  3.5107696e-001  7.5943214e-001  7.6676327e-001  4.2742835e-001 -1.9859938e-001 -3.8863077e-001 -6.9456072e-002 -4.5329778e-001 -7.3287144e-001 -2.6399239e-001 -4.2983622e-001 -1.7507532e-001 -8.8812436e-001 -6.3816027e-001 -1.2166158e-001  3.7607443e-003 -9.0880251e-001 -7.7443558e-001 -6.1076715e-001 -5.4691130e-001 -3.2680123e-001 -3.1659778e-001 -9.4373221e-002  7.1983924e-001 -7.2061555e-001  6.1717872e-001 -9.3045800e-001  8.9653904e-001 -1.1500690e-001  5.9628838e-001
  8.0011606e-001 -1.0111710e-002  3.5660009e-003  1.2449515e+000  2.8837718e-001  1.7816124e-001 -7.9432674e-002  5.7374324e-004  7.5495264e-001  4.0653817e-001  7.1710548e-002  4.5882709e-002 -2.3332105e-001  4.8521216e-002 -3.2471395e-001  2.0319636e-001 -1.0645073e+000 -7.6989059e-001 -1.1667436e+000 -9.1901224e-001 -5.5687031e-001  3.9430727e-001  5.1393046e-001  1.4851388e+000  1.8074836e-001  1.2584219e+000  4.9670191e-001  8.9316241e-002 -4.8103342e-002  1.3823295e-001  8.9179106e-001  3.6576593e-001 -1.8832970e-001 -5.6848475e-001  3.3988412e-002  8.8553368e-001 -3.1850351e-002 -1.9804842e-001 -2.6629362e-001  5.2718493e-001  1.2634979e+000 -1.2940879e-002  2.5815643e-001  3.1039293e-001  1.9972199e-001  1.1442225e+000 -3.9171646e-001 -4.8786922e-001 -5.0379728e-001 -8.9176152e-002  4.5355320e-002 -5.3264725e-001 -7.6379977e-001 -7.8157340e-001 -7.6953263e-001 -2.3579878e-001  4.9627271e-001 -1.2996243e-002  1.9121374e-001  1.0623538e-001 -5.0699307e-001  2.9037993e-001  6.3746380e-001 -1.1825900e-001  1.3246917e-002  1.1013001e-001
 -2.5775128e-002  5.6396348e-001 -9.0568484e-001  5.6678523e-001 -4.9365752e-001  3.3585015e-001  2.6536658e-002  2.4922859e-001  2.2916577e-001  4.8466829e-001  1.5192851e-001 -1.6175322e-001  3.3160593e-002 -1.0204302e-001  3.1641950e-001 -2.6158224e-002 -5.8837714e-001  6.2790860e-001 -1.8755680e-001  1.0939816e+000  5.5034448e-001 -5.4529139e-001  1.0017615e+000 -8.8646132e-002  1.0886032e-001  3.0442682e-001  6.7369599e-002 -1.4750673e-001 -1.1769893e-001 -3.4237113e-001  3.7081415e-001  8.1219713e-001 -6.4066962e-002 -7.4541269e-001  4.7489192e-001  2.3452732e-001 -3.2112511e-001 -4.8282639e-001 -5.9863349e-001  5.3465218e-001  1.2121508e-002  7.2602732e-002 -1.0164296e+000  3.9421278e-002 -4.5000167e-001  5.7803992e-002  4.9567748e-001  1.0647370e-002 -8.1315427e-002 -8.4864624e-003 -1.6849766e-001  1.5991415e-001 -1.5931253e-002 -2.4201887e-001 -8.0174035e-001  5.7700811e-001 -2.4797303e-001 -3.7557191e-001  1.1181340e-001 -1.3696407e-001  4.5968618e-001 -1.4040589e-001  1.6341064e+000 -1.0805571e+000  5.7131124e-002  7.8613301e-001
 -1.2588798e+000  4.0685034e-002  2.3035084e-001  1.4961157e+000 -2.3752026e-001 -3.1032511e-001 -8.2272749e-003  2.5632292e-001 -2.3118222e-001  9.2283260e-001  1.3452226e-001  3.6381312e-001  3.2518994e-001  1.8371145e-001  2.2239786e-001 -7.0983226e-002  3.0564016e-001 -2.5422277e-001 -2.7690704e-001 -3.1804342e-001 -5.0926676e-001 -3.7041275e-001  1.3277768e-001 -7.6787528e-001 -2.8348337e-002  3.9436073e-001 -2.0320961e-001  2.1237888e-001 -6.4482531e-001  3.3496617e-001  6.8005541e-001  1.2727301e+000  8.8761825e-001  1.0669134e+000  8.0100036e-001  3.3147236e-001  7.2072683e-001 -4.2737610e-001 -2.9818148e-001 -6.1897112e-001  3.7584201e-001  2.9628593e-001 -6.9696617e-001  4.0816042e-001  2.0249043e-001 -9.7660079e-001  2.9417955e-001  5.7427502e-001  6.1757313e-001  7.0213075e-002 -1.3483214e-001 -1.3870034e-001  2.2949706e-001  3.0143626e-001  7.9897986e-001 -4.3118182e-001  3.5759231e-001 -5.3448074e-001  2.7142955e-001 -1.9381885e-001 -7.2110422e-001 -8.2837611e-001  8.9790834e-001  6.0342750e-001 -5.1895865e-001  1.7636487e-001
 -1.7154744e+000  4.1278714e-001  4.2108385e-001  2.9958600e-001 -4.7301975e-001  2.9071862e-001 -2.2004903e-001 -5.1276350e-001 -3.8820900e-001  4.7356685e-001  5.0485879e-002  2.1293005e-001  8.5853556e-002  6.1977214e-001 -3.9678143e-001 -2.2793215e-001 -8.3765947e-002  4.5734556e-001  2.7322963e-001 -5.6829630e-001  9.9131485e-001 -3.3018810e-001 -3.5628660e-001 -1.0117677e+000 -6.7496461e-002 -9.4683374e-001  7.1936164e-002  3.3322030e-001  4.0281894e-001  8.0065454e-002 -4.2646270e-001  5.9768218e-001 -8.0797882e-002 -1.7459244e-001  5.0386865e-001 -1.2732218e+000 -3.2575265e-002  4.2517555e-001  5.2992605e-001  5.5006102e-001 -5.4879685e-001 -1.3312607e-001 -1.5095586e+000 -5.1782398e-001  9.0567643e-002  3.5268958e-001  1.0170614e-001  7.5812999e-001  6.4736873e-001  1.9015200e-001 -3.1762109e-001 -5.1093706e-001 -2.0302785e-001  2.9061287e-001  7.4591443e-001 -9.0775024e-002 -1.1112505e-001 -3.5955329e-001  9.4948897e-002 -3.4651845e-001 -7.7428718e-001 -8.2034791e-001  7.6194101e-001  3.2031018e-001 -2.0190953e-001 -1.0361089e+000
 -9.4858855e-001 -9.1389453e-001  7.8989052e-001  1.6627877e+000 -7.9765023e-001 -2.9432918e-001 -1.8931602e-001 -7.5020653e-001 -1.6769056e-001 -8.1143850e-002 -9.1304851e-001  6.3062671e-001 -1.9886038e-002 -5.2530399e-001 -8.5813579e-001 -5.5747607e-001 -1.2642705e-001  8.4922347e-001  1.7261108e-001 -3.9799066e-001  3.6031994e-001 -1.0829621e-001 -3.5125248e-001 -8.4826293e-001 -5.0488253e-002 -3.7633611e-001 -2.2261431e-002 -4.2471420e-001  6.8121350e-003 -9.4893973e-001 -2.8547417e-001 -3.9971662e-001 -3.8511968e-001  2.2528413e-001 -1.1006021e-001 -6.1264786e-001 -8.1817375e-001  1.8517207e-001  6.6606352e-001  4.0750458e-001 -1.3565381e-001 -8.9881431e-002 -4.5427264e-001 -7.6460539e-001  5.5945911e-001  2.2767482e-001  1.6691150e-001  1.2923777e+000  1.2470589e+000 -3.8978133e-001 -8.0765179e-001 -1.3800519e+000 -5.4955936e-002  4.1810651e-001  1.6331028e+000 -4.9178944e-001 -2.6970275e-001 -4.8148952e-001 -2.1533750e-001 -6.0439633e-001 -1.2394947e+000 -8.0300700e-001  8.2811384e-001  1.2593441e-001 -4.4914254e-001 -9.9329119e-001
 -3.6344633e+000 -2.3794530e-001  1.1356171e-002  1.1728306e+000 -7.0703970e-001 -5.1286324e-001  3.7700884e-001 -1.7387072e+000 -5.3682807e-001 -4.7471760e-001 -1.8081668e+000  2.2195969e-002 -4.5856385e-002 -7.1423574e-001 -7.0030392e-001 -1.6607038e-001 -4.0055576e-001  1.6391416e-002 -4.6152660e-002 -4.6757615e-001  1.9326200e-001 -1.6659992e-001 -7.1673698e-001  9.3696660e-001  6.8596753e-001 -2.9460727e-001 -4.6041953e-001 -4.9457777e-001 -1.9748445e-001 -8.4091907e-001 -1.1676491e+000 -7.4274501e-001 -9.1482372e-001 -9.9533988e-001 -2.8250504e-001 -8.4048984e-001 -5.3432489e-001  3.0838943e-001 -1.0508954e+000 -7.9390118e-001  5.5105479e-001  4.8373973e-001  5.1998776e-001 -3.4105413e-001  1.2470378e-001  7.1624375e-001  3.9183542e-001  1.6106819e+000  1.4617097e+000  4.0007696e-001 -4.7572567e-001 -3.9289810e-001  6.5682230e-001  1.1426108e+000  1.3549762e+000 -6.1584833e-001 -9.7593484e-002  2.2641750e-001 -8.2372501e-001 -6.3199045e-001 -4.5901572e-001 -8.2514535e-002 -9.6830103e-001  6.9156040e-001 -6.3174433e-001  8.5377556e-001
  5.2207853e-001  3.5831016e-001 -7.3905614e-001  1.5592514e+000  4.1095433e-001  1.1740784e+000  3.6780609e-001 -8.0370853e-002  3.6650793e-001  6.1769055e-001  7.4846575e-001  2.4073050e-001  3.6822208e-001  8.2174557e-001  3.0562105e-001  5.8770554e-001  5.3964644e-001  1.7469513e+000  9.4956044e-001  1.1185668e+000  1.2364776e+000  7.4852977e-002  1.1782411e+000 -1.2192334e+000  7.0362420e-001 -3.0592540e-001  1.4864394e+000  1.0894289e+000  1.2901650e+000  8.5513214e-001  5.6646196e-001  1.4433026e-001  9.2016286e-001  8.5201674e-001  1.8101334e-001 -2.1531868e-001  5.2022263e-001  5.7670600e-001  1.3213206e+000  1.7268288e+000 -3.1124953e-001  6.1837986e-001 -1.4148592e+000  3.5593020e-001  4.0346427e-001  9.5098018e-001  1.2997645e+000  1.4083547e+000  1.3392372e+000  8.9285385e-001 -7.7699235e-002 -2.4213550e-001  4.9602342e-001  4.9133051e-001  1.5591539e+000  7.0510795e-001 -5.8359954e-002 -4.5736951e-001  2.1724796e-002  5.0332586e-002  9.9207446e-001 -2.4518596e-002  6.6832348e-001 -1.9856020e-001  2.7038070e-001  3.5485331e-001
 -4.0714303e-001 -1.4240431e-001  7.9561791e-001  6.0040635e-001 -4.8276103e-001 -1.9475502e-001 -5.6877747e-001  3.2739690e-001  1.8309898e-001  6.7088290e-001  1.7903628e-001 -1.2148484e+000  6.6186532e-002 -4.3707596e-001 -6.0384018e-001 -6.4489952e-001  1.5892397e-002 -4.9465150e-005 -6.6117810e-001 -2.4204453e-001 -5.2078898e-001 -9.9708759e-001  5.1391311e-001 -4.3389641e-001 -1.6375086e-002 -8.4909864e-001 -4.4767540e-001 -6.9502988e-002  1.3162637e-001  4.0461573e-002  3.0302869e-001  5.8945890e-001  1.9886329e-001  1.0486008e+000  9.3568811e-001  4.3776777e-001  2.7765783e-001 -4.1128662e-001 -1.7994451e-001 -3.8788787e-001 -7.1512118e-001 -1.8852110e-001 -4.8238695e-001  7.4650604e-002 -5.6775932e-001 -8.9122052e-001 -2.3080561e-001 -6.7202803e-001  1.2362379e-002  1.2876650e-001 -1.0192139e-002 -1.8331248e-001 -2.5031523e-001 -2.8046700e-001  1.6143869e-001  9.0728254e-001  1.2055807e-001 -1.2759556e-001  8.3289947e-001 -1.1413897e+000  5.4885576e-001 -5.5263574e-001  1.2858128e+000  6.2499161e-001 -4.7250576e-001  2.1554178e-001
  4.7631439e-001  1.0946247e+000 -1.0784184e+000  6.7581244e-001  1.0897749e-001 -4.7621769e-001 -4.8821210e-001  3.2154507e-001  3.6089030e-001  4.8834051e-002  4.3502741e-001  7.8838289e-001  6.7905732e-001  5.2485096e-001  7.2293781e-001  4.0514580e-001  1.4842428e+000  6.6260798e-002  3.2231485e-001 -9.2973590e-001 -5.8871746e-001 -1.5338811e+000 -1.6957239e+000 -1.1988336e-001  2.2950724e-001 -1.2785638e+000  4.4910252e-001 -4.9154232e-002  7.0799583e-001  8.4262221e-001 -4.8837945e-001 -3.9661775e-001 -3.0897211e-001 -6.7730455e-002  8.8730999e-002 -1.4716577e-001  2.9383029e-001  4.4284445e-002 -6.9998784e-001  4.1315502e-001 -8.1100832e-001  1.0837230e-001 -1.5243411e-001 -5.4703876e-003 -9.5895818e-001  1.0846933e+000 -1.8097504e-001  1.1517222e+000 -5.0430948e-001  1.1351342e+000 -6.5504357e-002  6.2458392e-001  1.8783685e-002  2.0023116e-001 -6.0352942e-002  7.5634114e-001  6.8226940e-001  3.0891998e-001 -1.8361227e-002 -6.1312246e-001  1.8954242e-001  1.2048949e-001  5.4883526e-001  1.2028838e+000 -2.4179448e-001  7.7023128e-001
  4.9981640e-001 -6.8141547e-001  7.7860324e-001  9.3918518e-001 -8.3279068e-001 -5.9725936e-001 -4.6348116e-001 -6.7966326e-001 -3.7662234e-001 -3.5704121e-001 -1.8717780e-001  4.8883326e-001 -5.6671549e-001 -2.4562852e-001 -1.4118886e-001 -6.0000805e-001 -5.7962295e-001 -1.2543812e+000 -9.6810074e-001  1.0872423e-001 -4.4914720e-001 -7.5714253e-001 -4.5507832e-001 -7.1593947e-001 -2.7974558e-001 -1.4783906e-001 -3.9703542e-002  1.4695183e-001  1.2048750e-001 -8.5488467e-001 -2.0644174e-001  3.1925437e-001 -1.9291542e-001 -3.5461356e-001  1.0237992e+000  1.2839480e+000 -6.5613147e-001  2.6075148e-001  1.8508533e-001 -2.7626906e-001 -2.4690763e-001  3.3242356e-001 -2.0318257e-001 -3.5884895e-001  2.2199751e-001  1.7954187e+000  1.1777674e+000  5.0344430e-001  7.9675160e-001  4.6086034e-001 -2.5404726e-002 -8.9887967e-002 -4.4206350e-001  4.8647444e-001  1.2522524e+000  1.9037410e-001  8.7678795e-002 -8.0403212e-001 -4.0808616e-001 -6.4022238e-001 -1.7329921e+000 -9.7162855e-001 -2.2016554e-001 -2.5929081e-001  4.0167427e-002  5.9852524e-002
 -9.2178417e-001 -5.8737866e-001  5.1822406e-001  5.8759880e-001 -5.1343552e-001 -9.8353441e-001 -9.0293688e-001 -9.3989992e-001 -5.1985025e-001 -4.8905730e-002 -2.0262531e-001 -1.1831327e+000 -1.4723869e-001 -8.2652874e-001 -3.4498649e-001 -3.4637852e-001  1.8166521e-002 -1.5947792e+000 -6.9444154e-001 -7.0486051e-001 -1.2533874e-002 -9.2838548e-001 -3.5918215e-002 -2.8916509e-001  8.8414551e-002 -7.1803141e-001 -7.2269305e-001 -8.5679228e-001 -7.0502146e-001 -4.7687112e-001 -1.1720868e+000 -4.2311181e-001 -6.0152032e-001 -1.0532117e+000 -3.9270888e-002 -1.7150087e-001 -2.0142190e-001 -3.9440397e-001 -1.0093532e+000 -3.9235300e-001 -6.2819970e-001 -2.5793901e-001 -1.4190498e+000 -8.4598452e-001 -5.1992512e-001  8.3008617e-001  2.9247663e-001  2.9273641e-002 -1.7602979e-002 -7.5661535e-003  2.8132766e-002  2.5508259e-001 -5.0389356e-001 -3.9288147e-001 -1.2194018e+000  7.7072738e-001 -6.6581283e-001 -7.2088208e-001 -3.9484214e-001 -3.5131840e-001 -6.2598263e-001 -1.1223266e+000  3.8458734e-001  4.0672673e-001 -1.0176093e+000 -3.6892969e-001
 -1.0487745e+000 -9.3438985e-001 -1.3341210e+000  5.9209861e-002 -2.8582632e-001 -1.1712793e+000 -9.3674027e-001 -6.6520518e-001  1.1361675e-001 -4.6642839e-003  5.7420446e-001 -2.2943622e-001  1.5359033e-001 -2.8327308e-001 -1.7624400e-001 -6.2713837e-001  8.3524718e-002  1.1880579e-001 -1.7926010e-001  1.8271231e-001 -4.8086020e-002 -1.8180625e-001 -1.1282938e-001 -2.2278809e-001 -9.9935145e-002 -4.4291787e-001 -5.2839464e-001 -4.7177398e-001 -1.3236269e+000 -2.5182458e-001 -9.0141753e-001 -2.5317509e-001  2.6999761e-001 -2.0861434e-001 -4.3880968e-001 -6.7929640e-001  2.4964691e-001 -9.5811580e-001 -1.0019969e+000 -5.9559734e-001 -4.1695806e-001 -8.6010727e-002 -7.1527009e-001 -1.3392027e+000  1.4378425e-001  1.2766501e+000  3.9858191e-001  6.4163575e-001 -1.2249689e-001  4.7643510e-002 -2.8474153e-001 -3.0383988e-001 -3.7001172e-001 -1.9757153e-001 -7.8224082e-001  2.0723260e-001 -9.1101898e-002 -1.0326238e+000 -4.3991036e-001 -6.0450367e-001 -1.0373323e+000 -1.2318076e+000 -2.6617087e-002 -2.4200778e-001 -1.0147121e+000 -1.0025017e+000
  6.5461171e-001  3.8074187e-001  8.5423101e-001 -4.2542747e-001  6.4474376e-002 -1.7647463e-001 -9.3365753e-002 -9.7269303e-002 -1.5937938e-001  4.1879239e-002  3.2022723e-003  1.1035810e-003  4.8122736e-001  1.0105947e-001 -1.3831838e-001  6.8648697e-002 -1.4865747e-001 -2.5832305e-001 -4.0388914e-001 -1.2089209e-001 -3.4478518e-001 -5.0062250e-001 -5.4856220e-002  4.8867075e-001  1.0191501e-002  1.8341110e-001  1.1799435e-002  3.8278164e-001  6.5209503e-001  1.4207471e-001  1.6379686e-001  3.4946930e-001 -1.5605190e-001  2.4193178e-001  3.0029947e-001  6.3437014e-001 -2.9228299e-001  1.5321121e-001  1.0279623e-001  1.2419100e-001  1.0057243e-001  3.0143596e-001  3.1241682e-001 -8.2451440e-001 -7.4766745e-002  1.5122460e+000  2.7902281e-001  9.2007711e-001  5.7539851e-001  1.2572525e-001  2.2928199e-001  5.0283782e-001  1.5073470e-001  7.7101004e-002  1.2577847e-001  4.4842059e-001  3.6655882e-001 -7.8387298e-002 -2.9658902e-002  1.4206022e-001  4.2561752e-001 -1.7561062e-001  7.8293425e-001  1.1153008e+000 -3.8347710e-001  3.3546600e-001
 -2.2691175e-001  2.0737791e-001 -1.0036560e+000  3.4481930e-001  2.3134053e-001 -4.0368002e-001  2.1692405e-001  9.7348047e-003  3.0309162e-002  1.5415497e-001 -4.2961878e-001 -3.6617994e-001  8.1422292e-002 -2.7032977e-001  2.0558142e-001 -1.7994112e-001 -3.2257300e-001 -5.1082501e-001 -1.0939811e-001  1.2654063e-001  3.5421566e-001 -3.5040563e-001 -1.5909762e-001  2.3043537e-001 -4.6879053e-001 -5.3055778e-001  9.8972636e-001  1.4206624e+000  1.6161566e+000 -4.9005559e-001  2.9686074e-001  3.9187230e-001  3.4126951e-001  5.0137619e-001  1.3733415e-001  5.0790357e-001 -8.8980874e-002  1.4589312e+000  1.8753142e+000  7.6927287e-001 -1.0154558e-001 -2.6549775e-001 -2.7367322e-001 -4.3800899e-001  6.1678595e-002  9.0107746e-001 -2.7475059e-003 -3.3063065e-001  4.2389270e-001  1.5075493e-002 -1.6760362e-001 -5.9786496e-003  1.3741246e-001  2.8024900e-001  2.3751740e-001  1.9763513e-001  3.2829129e-001 -1.0782207e-001 -1.3650906e-001  8.9774751e-001  1.9447069e-001  3.5570423e-002  2.1995313e-001 -1.3641266e+000 -3.0389455e-001  3.4697319e-001
  5.6267593e-001 -8.0187187e-001 -2.8244314e-001  3.7754315e-001 -4.8520334e-001  2.1858656e-001 -6.8751757e-001 -3.9432012e-001 -2.9024058e-001  2.4333728e-001 -3.5354837e-002 -2.0935934e-001  3.8401765e-002 -9.6999695e-002 -1.4910147e-002 -4.2011109e-001 -1.2977591e-001 -6.8295856e-001 -9.8629343e-001 -1.1969774e-001  1.4115274e-001 -7.1623247e-001  1.2616933e-001 -3.9826154e-001 -5.3546878e-001 -1.8243293e-001 -1.9396036e-001 -3.1964316e-001  2.8824262e-001 -5.4838935e-001  1.2747971e-001  4.4225491e-002  1.8383550e-001 -8.8672472e-002 -5.6778308e-002  9.2227746e-003  1.7417560e-001  5.8827360e-001  6.9201554e-001 -2.5420273e-001 -2.0444134e-001 -3.2378189e-001  4.2604311e-002  1.2654702e-001 -4.7515922e-002 -4.3308769e-001  6.6958929e-001 -8.2975994e-001 -6.4357481e-001  3.5431558e-001  3.9228714e-002  2.9556954e-001  3.0485798e-001  1.7956030e-001  7.9086882e-001  1.3079714e-002  5.2937945e-003 -2.1943336e-001 -6.2662912e-002  1.2502995e-001  3.4626917e-001  1.2512479e-001 -2.3322341e-001  4.6214955e-001 -2.8616879e-001  8.1200255e-001
  5.6068774e-002  5.7516909e-002 -9.1026336e-002  1.3291557e+000  8.7260046e-002  1.0915485e-001  3.0459698e-001  2.5987294e-002  3.2459819e-001  5.5914295e-001  7.3603246e-001 -8.1182008e-002  2.3344021e-001  2.7476687e-001  4.2490514e-001 -1.9231069e-001  3.2849594e-001 -2.0550463e-001 -4.0476958e-001  6.8952806e-001  3.5106238e-001  1.2318157e-001  1.9387083e-001 -3.3512563e-001  1.5823961e-001  7.7195229e-001  9.1760903e-001  1.0581820e+000  4.6790876e-001  6.0702613e-001  2.4783051e-002  5.6937178e-001  8.5914780e-001  5.9609412e-001  2.2200598e-001 -6.6679387e-001  4.7067355e-001  2.9397822e-001  1.1386651e+000 -4.7997157e-002  4.0635321e-001 -9.0802161e-002 -5.7277479e-001  7.8841405e-002  1.3704549e-001 -1.6469651e-001 -4.9677744e-003 -4.1621269e-001 -4.6009947e-003  3.9097475e-001  2.6283626e-001  8.4367427e-002  1.9774859e-001  1.2916110e-001 -8.4927933e-001 -2.9976779e-001 -1.3968137e-001  5.3188060e-001  2.9444949e-001  8.2013328e-002  1.3423154e+000 -1.7927094e-001  1.9536048e-001  2.7776295e-001 -5.5489023e-001  4.8423968e-001
  4.4753291e-001  4.3305632e-001 -9.1015731e-001  4.2860053e-001  6.5478087e-001  5.1056472e-001  1.9916114e-002 -3.5553023e-001  2.5753289e-001 -1.0809388e-001 -4.1316202e-001  2.7325969e-001  1.5633451e-001  3.0779929e-001 -2.2235596e-001 -1.7956192e-001 -5.1299699e-002 -1.1299820e-001  4.5924606e-001 -1.0372417e-001  1.9569007e-001 -2.8422198e-001  1.1165415e-001  7.5147728e-001 -6.6649817e-002  4.4726072e-001  7.7236958e-001 -7.1286310e-001 -5.1442009e-001  2.7392188e-001  7.4954128e-001 -4.4200647e-002 -2.8391538e-001 -1.6982988e-001 -3.0538008e-001  3.4011030e-001  5.3158205e-001  1.2560540e-001 -1.9964982e-001  6.6892352e-001  7.8744427e-002  3.1347030e-001  5.6258208e-001  3.6150862e-001 -1.2867631e-001  2.3596030e-002 -3.8942736e-001 -1.5813519e-001 -6.3498857e-002  2.5836815e-001  2.5869802e-001  1.5021114e-001  1.6324601e-001  3.3889056e-001  3.1626116e-001 -5.8372641e-001 -8.2935378e-003  2.1301299e-001 -1.2362141e-001 -1.6140961e-002  5.9384141e-002  5.1389391e-001 -5.2075046e-001  1.0997282e+000  1.8311987e-001  1.1992137e+000
  2.8760215e-001 -7.0238582e-001 -2.1399658e-001 -2.8431827e-001  1.7225714e-001  9.8117775e-001  1.9149806e-001 -3.2694317e-001 -8.3264015e-002  4.3875718e-001 -2.6556746e-001 -8.1999292e-001  4.0685100e-001 -4.2542228e-001 -3.0197736e-001  1.6485860e-001 -3.9757976e-002 -3.2298467e-001 -4.5709410e-001 -4.5150540e-003  1.2171148e+000 -4.9448518e-001 -6.5373338e-001 -9.5620437e-001  9.8290620e-002 -2.4888528e-001 -1.0505227e-001  1.2960005e-002  2.7287402e-001 -6.6599256e-002  6.0602876e-001 -7.6886362e-001 -7.3192518e-001 -1.0597806e+000 -8.5470367e-001  1.9099637e-001  6.8146583e-002  2.3922134e-001 -5.2497381e-001  1.1261337e-002 -1.6192165e-002 -6.4033145e-002 -2.6673569e-001  1.0846879e-003 -2.1669954e-001  3.0002371e-001 -6.5455222e-001 -3.1958982e-001 -8.0189528e-001 -6.2777540e-001 -3.4039088e-001 -1.4983709e-001 -2.5743402e-001 -2.2861411e-001 -1.0982537e-001 -6.0125813e-001 -3.0917709e-001 -1.5571849e-001 -1.2384412e+000 -2.9490552e-001  6.2723695e-001 -9.4240086e-001 -1.2236981e+000  1.1850770e-001 -1.6559477e+000 -5.3076664e-001
  1.4990732e-001  1.8565315e-001  4.9611081e-001 -2.6878022e-001 -8.0431436e-002  5.0340135e-001  4.3179096e-001 -2.1829684e-002  2.8237750e-001  4.4591346e-001  3.8794585e-001 -2.4704279e-001  1.5799081e-001  2.2018857e-001 -2.6263139e-001  5.8408180e-002 -6.2255280e-002  1.2686260e-001 -7.2837049e-001  5.6886405e-001  1.0576350e+000  5.4280889e-001  7.3385172e-001  4.8310855e-001  1.5517885e-001  1.0103158e-001  1.2156508e-001  3.9615804e-001 -4.3994499e-002 -1.9896780e-001 -4.3190842e-001 -6.5073873e-001  4.5109773e-001  7.4584256e-002 -1.9213703e-001  1.6299781e-001  2.3799653e-001  1.9541502e-001  8.8127634e-001 -1.0575420e-001  1.5665250e-001  7.2960272e-002  6.4436258e-001  4.3710267e-001  3.9239032e-001  7.8261345e-002  5.2182243e-001 -8.7767665e-001  7.6424085e-002  3.4914454e-001  2.6041862e-001 -2.4620462e-001  3.4288538e-003 -6.6639510e-001 -4.6871220e-001 -1.6652957e-001 -3.4802692e-002 -5.4686971e-001 -8.1381066e-002 -8.3628135e-002  9.8767186e-001 -6.0493974e-001 -4.2330381e-001 -3.4826372e-001 -3.3026801e-001 -4.4664705e-001
  5.0950875e-001  9.1923282e-001  1.3863587e+000 -7.1264308e-001  5.5259687e-001  1.6261988e+000  3.1066599e-001  7.4304716e-001 -1.6052833e-001  5.9887019e-002  2.4118576e-001 -4.1592438e-002 -3.5314171e-001  7.7712019e-001  7.4319111e-002  1.4248631e-001 -7.4319596e-001 -1.6881222e-001  5.5779182e-002 -3.7724718e-001 -2.8137295e-001  8.2542234e-001 -2.5939265e-001  1.0517336e+000 -3.5689078e-001  1.2146085e+000 -1.7167788e-001  2.5979487e-001  2.3854198e-001  7.9209372e-001  9.7205903e-001  1.7474867e-001  9.6544176e-002  1.1329466e+000  4.7138991e-001  1.0345628e+000  2.8765146e-001  1.1888404e-001  3.0592499e-001 -3.0662180e-001  1.1565832e+000  1.5824704e-001  7.9967514e-001  1.9301157e-001  9.4556755e-001 -5.3375172e-002  4.0441368e-001  8.4661689e-001 -4.6077137e-002 -1.2894844e-001  9.1415783e-002  1.3122281e-001  3.8668670e-001 -2.1340479e-001 -1.9493898e-001  5.3246989e-001  5.3015521e-001  8.8402470e-001  5.3086577e-001  5.4250089e-001  6.6000899e-001  1.1895796e+000  6.6320466e-002  1.5894780e-001  2.1539781e+000  2.3777454e-001
  4.4736699e-001  6.3653646e-001  1.0286585e+000 -7.7363166e-001  1.0292080e+000  1.0315350e+000  8.0880278e-001  7.9225437e-001  5.7323145e-001  7.8495791e-002 -6.9065513e-001  7.5825337e-001  1.1073679e-001  1.8208541e-001  2.1874385e-001 -2.0631396e-001 -3.3022455e-001  4.5293265e-001  5.8853931e-001 -6.1591890e-001 -9.5480109e-001  3.6958888e-001 -6.1675940e-001 -4.4929863e-001 -5.6181796e-002  1.8960536e-002  6.0694082e-001  6.8711636e-001  3.4113861e-001  2.2045104e-001  9.7530511e-001  3.7565607e-001  1.7469944e-002  4.5159506e-001  8.0017117e-001  8.9216113e-001  5.8866109e-001 -1.0309578e+000  3.0362758e-001  9.1155955e-001  7.4326161e-001  3.6249585e-001  6.0721984e-001  1.0805877e+000  3.5695275e-001 -9.6893284e-001  1.0606635e-001 -2.9676501e-002  1.7739424e-001  3.5841595e-001  3.3617615e-001  3.7868844e-001  3.9813885e-002 -1.7012242e-002  7.7276552e-001  5.3802545e-001  7.8841202e-001  9.1912931e-001  1.2845636e+000  8.6318073e-001  5.2669300e-001  1.9202685e+000  1.0754642e+000  1.3648926e+000  2.0654836e+000  1.8246209e+000
  1.5419058e+000  7.3256480e-001 -1.8440557e-003  4.1566966e-002  8.0772647e-001  2.2896049e-001  1.6095930e-001  5.7395253e-001  6.2325718e-001 -3.4561127e-001  4.4720151e-002 -8.7424785e-001  3.8090567e-001  4.4202523e-001  2.4576529e-001  1.8517779e-001 -5.5529285e-001 -1.1419082e-001 -1.1710372e-001 -9.6403348e-001 -6.0035311e-001  2.1343675e-001  6.4053138e-001 -7.8556140e-002  4.0629315e-001  1.8771865e-001 -5.9360999e-002 -1.0870484e+000 -4.4088886e-001  8.3082555e-002  9.5567157e-001  1.9014530e-001  1.9979282e-001  1.1165122e-001  1.2883544e+000  2.0281607e+000  1.1713825e+000 -1.7863728e-002 -1.1245374e+000 -2.6833372e-002  4.0074950e-001  7.4917889e-001  3.7800586e-001  6.2726370e-001  4.1202523e-001 -9.8397812e-001  4.0462843e-001  3.0248552e-001 -5.7928794e-001  8.5710501e-001  2.5960716e-001  3.3402804e-001 -1.7004116e-001  4.4948442e-001 -4.9899413e-001  3.4805956e-001  5.3404830e-001  1.2754673e+000  1.2028090e+000 -1.9587052e-001 -3.0683046e-001  5.3340529e-001  6.6057644e-001 -2.8838430e-001  1.4073057e+000  9.6987866e-001
  2.1072391e+000  7.4388748e-002  7.7636806e-001 -4.5755386e-002 -3.2561770e-002  1.8366746e+000  4.1338687e-001 -4.8695302e-002 -2.0127058e-001  1.2388185e-001  3.7061647e-001  1.2850335e+000  1.1674034e+000  1.0869783e+000  3.2711091e-002  1.0994146e-001 -6.6697048e-001  6.2391201e-001  5.1815401e-001 -5.4774748e-001 -6.3209242e-001  3.4403668e-001  2.1068418e-001  3.1947838e-001 -2.2890372e-001  7.8998341e-001 -4.2995407e-001 -8.0027611e-001 -5.4251174e-001  2.6009733e-001  7.1767218e-002  2.8629238e-001  2.0054410e-001  5.0106472e-001  1.1359860e+000  9.3274851e-001 -8.9842118e-003  1.7391634e-001 -3.0194500e-001 -8.9561726e-002  1.4960608e+000  2.9223534e-001  1.0800158e+000  3.5435719e-001  4.1314422e-001 -9.1477258e-002  2.1641751e-001  8.0168028e-001  1.4768617e-001  9.2966062e-001 -4.6720010e-001 -3.3074545e-001  7.4824651e-001  9.1455030e-001  1.0513377e+000  2.8268601e-001  1.5009145e+000  7.8836169e-001  5.6009345e-001  2.0547082e-001  2.9400468e-001  8.3992660e-001 -1.0227086e-001  1.2848794e+000  1.7157369e+000  1.5935783e-003
 -7.2477927e-001  1.1909511e-001 -4.3523618e-001  1.0052574e+000 -1.4053511e-001  6.6213258e-001  7.3420410e-001  3.9517416e-002 -2.4654690e-001 -3.0894304e-001  2.2923465e-001 -1.0993340e-001 -1.5315215e-001  2.4024795e-001  8.5821399e-001  9.5262694e-001  3.1803036e-001  3.7539061e-001  6.2530849e-001  2.3738041e-001  1.9945571e-001  3.7598296e-002  9.0686701e-001  6.2023042e-001  2.5052943e-001 -1.8013525e-001 -5.1858153e-002 -1.3097931e-001  5.3659244e-001  9.2037593e-001  2.8091742e-001  2.3681270e-001  5.1781863e-001  7.3060948e-001  5.3871976e-002  2.9155416e-001  8.5262423e-001  7.4969088e-001  2.4812070e-001  7.3648309e-001 -5.2443077e-001 -8.7997848e-003  1.7832137e-001 -8.8612841e-002 -3.8446801e-001  7.2326205e-001 -6.1191830e-002  2.7183311e-001  2.9068532e-001 -7.5900045e-001  2.3926284e-001  4.2870369e-001  7.3034603e-001  6.7994379e-001  5.9867756e-001  4.2975196e-001  7.9167864e-002  2.7639901e-001  2.2870986e-001  7.5719308e-001  4.4363137e-001  5.5510594e-001 -5.3540615e-001  1.4681328e-001  3.1919946e-001  1.5434758e+000
 -1.1154234e+000 -1.3548098e+000 -1.2986853e+000 -6.7216343e-002 -6.5620910e-001  9.9297335e-002 -6.3149032e-001 -1.6563681e+000 -5.1680224e-001 -1.2710270e+000 -8.2927579e-001  1.0035683e-001 -9.2080879e-001 -4.7207612e-001 -6.0755422e-001 -2.8638159e-001 -7.2988737e-001 -1.2620763e+000 -6.2920177e-001  9.3452196e-002 -1.7601604e+000 -9.6321345e-001  4.1701407e-001 -4.9649145e-001 -1.4729486e-001 -5.0996940e-001 -9.8236408e-001 -2.0754490e-001 -2.5721662e-001 -6.6806961e-001 -9.1286589e-001 -1.2572994e+000 -1.6876405e-001 -8.7153738e-001 -1.4886409e+000 -1.6014991e+000 -1.3438311e+000  2.5667056e-001  5.1137179e-002 -9.8229671e-001 -8.0906636e-001 -4.9475679e-001  1.0155734e-001 -2.0251043e-001 -9.5773376e-001  3.0628103e-001 -7.2318510e-001 -4.9191367e-001 -3.3964393e-001 -9.7980878e-001  6.8086584e-002 -1.6951319e-001 -1.7996537e-001 -5.0641324e-001  1.6467283e-002 -5.0588931e-001 -9.2236151e-001 -8.6521601e-001 -1.3708042e+000 -6.8718656e-001 -5.2013347e-001 -1.1676392e+000 -2.1974881e+000 -1.6987918e-001 -1.4466509e+000  1.6286897e-001
 -7.2942426e-001 -8.2923416e-001  6.4693877e-001  8.4950129e-001 -6.2742823e-001  9.4923146e-002  2.0328207e-001 -8.5903838e-001  5.7644093e-002  5.0737164e-001 -7.7558767e-001  3.7544907e-001 -4.4920356e-001 -1.0434177e-001 -6.4978868e-001 -7.3663592e-002 -9.3761356e-002 -9.3504011e-001 -8.7846872e-001 -6.9219258e-001 -2.3556642e-001 -3.3593647e-002 -1.2390163e+000  2.1009514e-001 -3.6394012e-001 -7.9640315e-002 -3.7455217e-001 -1.3623380e-001 -2.2757558e-002 -1.3592583e+000  1.2229188e-001 -2.2937513e-001 -5.3026641e-001 -1.6962146e+000 -2.4584165e-001 -1.8471637e-001 -1.6408003e+000  1.2885501e-001 -8.1693702e-002 -9.1943404e-002  9.2985365e-001 -8.4330975e-001  1.0070872e+000 -6.6724801e-001  2.8527059e-002  1.2338092e+000 -1.0576671e+000 -2.1951247e-001 -3.3719157e-002 -8.9229656e-001 -3.8031410e-001 -3.1954691e-001  3.6024465e-001  3.1007166e-001  7.4748433e-001  2.1761410e-002  1.2110863e-001 -3.1160435e-002 -1.0339357e+000 -4.5326261e-001  2.6084030e-001  1.6880772e-001  6.3710914e-001 -1.5128667e+000 -2.6148633e-002 -4.2442032e-001
 -6.9656833e-001  4.0053796e-001 -1.2516236e-001  9.9496780e-001 -1.1696206e+000 -1.3092371e+000 -6.8106320e-001 -7.2034980e-001 -8.6990109e-001 -1.7428873e-002 -1.0223557e+000 -1.4197703e+000 -6.3577987e-001 -1.8475658e-001 -5.1053041e-001 -4.2954051e-001 -3.8912946e-001 -2.4142665e-001 -2.0975471e-001  3.1877163e-001  8.9627929e-002 -3.1488808e-001  1.0047162e+000  5.1854227e-002 -3.4621900e-002  4.5985856e-001 -6.7747882e-001 -3.4762379e-001 -1.7170202e-001 -6.8441331e-001 -9.1293351e-002  4.3585893e-001 -4.8322065e-001  1.3178682e+000  9.9868671e-001  3.6722185e-001 -1.7007035e-001 -2.1529263e-001  6.4816469e-002 -4.9720108e-001 -1.6534383e-001  5.3538909e-001  1.5511282e-001  5.8254621e-001  4.6934489e-002  3.0457716e-001 -1.4749432e-002 -9.8587104e-002 -6.3250110e-001  3.2535212e-001  5.1310160e-001 -2.5017919e-001  4.2420542e-001  3.0545050e-001  1.2672277e+000  4.0509371e-001  4.0960237e-001 -1.0672132e+000 -5.7200492e-003 -3.3526536e-001 -1.8033338e-001 -1.0570519e+000  1.1496620e+000 -3.4380503e-001 -5.8799673e-001 -8.7351211e-001
 -1.2968948e+000 -1.0938149e+000  2.1320984e-001  1.2108692e-001  5.2838179e-002  1.8906255e-001 -9.5966325e-002  3.4558556e-001 -1.0971367e-001  4.8855290e-001 -1.2431309e-001  2.7672900e-001 -3.3240457e-001  9.5990612e-002 -3.0350054e-001 -3.5999743e-001  8.2367061e-002  5.2139399e-001 -4.6064910e-001  4.2945640e-001  3.7974639e-001 -1.2204336e-001  2.2711820e-001 -9.4054213e-001  5.6998209e-002  8.2511247e-003  8.0925329e-001  8.3918587e-001  9.7818826e-001  4.1610266e-001  3.8797099e-001  4.8021927e-001  3.7859970e-001  3.4139277e-001  1.2737050e-001 -2.7465211e-001  4.5512213e-001  1.3056444e+000  8.9803432e-001  8.0438391e-001 -1.1243514e+000 -4.7487872e-001 -1.7345718e+000 -7.5535893e-001  7.7448412e-001 -2.4127152e-001 -3.7203336e-001 -4.1686961e-002  5.9297630e-001 -6.5164393e-001  3.6205901e-001  1.9814808e-001  1.6818635e-001  9.6575004e-002 -2.6520415e-002 -3.0104633e-001  8.8981488e-002 -4.5874628e-001  1.6906654e-001  3.3439083e-001  4.1284276e-001  1.7493761e-001  7.6552593e-001  4.2366188e-001 -1.1318021e+000  8.8861283e-001
  3.9934139e-001 -6.3445849e-001  2.4092072e-001  5.6901095e-001  4.3845586e-001  4.1580954e-001  1.5221568e-001 -4.6029121e-002 -7.4977504e-003 -2.5299768e-001  4.9590908e-001  5.7202894e-001  2.1033984e-001  1.8183647e-001  3.0417815e-001  2.0849327e-001  6.8698155e-002  3.7346950e-002  2.7244025e-001  2.4474758e-001  4.3511351e-002  2.0224020e-001  6.0727708e-001  7.6086522e-001  2.6088790e-001  4.4291480e-002  6.8610137e-001  3.0235760e-001  1.3007097e-001  1.2463165e+000  1.0456839e-001  1.4790500e-001 -1.0926389e-001  5.7841562e-001  2.7793163e-001  6.4688297e-002  9.4650666e-001  4.8451845e-001  3.8361825e-001  6.6819640e-001  2.7570885e-001  9.1928873e-003  9.9114360e-001  3.6078912e-001  3.7828940e-001  8.8167659e-001  5.4085070e-001  1.7897732e-001 -2.2209861e-001 -1.7381919e-001 -7.3983533e-002  1.6553541e-001  5.5017291e-002  1.1424901e-001 -3.1532324e-001 -2.6664236e-001  1.4709818e-001  3.4470135e-001  1.2139699e-001  2.6351115e-001  8.8016791e-002  7.6127844e-001 -1.9838705e-001  6.7602096e-001  4.3810023e-001  6.8780582e-001
 -1.2976366e+000  1.6789764e+000  3.2736746e-001  6.1255512e-001  9.9226890e-001 -1.6627793e-001 -5.4133223e-002  3.3846862e-001  2.6621711e-001  4.1046104e-001  1.4268942e-001  2.8314879e-001  6.4438761e-001  7.5353400e-001  1.0796021e-001 -1.1507191e-001  2.6621706e-001  3.2902163e-001 -6.8188957e-001  3.1305243e-001 -4.8638298e-002  1.6147454e-001  1.4014641e-001 -1.7163755e-001  2.8285644e-001  7.8992521e-001  1.1720549e+000  1.7558930e-001 -3.0660858e-002  9.7269333e-001  9.0173187e-001  8.4849371e-001  3.1436437e-001  5.8332890e-001  7.3537426e-001  8.6169763e-001  6.2982334e-001  9.7164009e-002  8.7925381e-002  9.3219775e-001  2.4441144e-001  6.4137861e-001 -3.8505951e-001  1.4296154e+000  5.2940465e-001  5.6206029e-001  5.2052704e-001  8.3150532e-001  4.2173178e-001  1.0514950e-001  1.5907643e-001  2.6652140e-001  2.4347241e-001 -3.9508997e-001 -2.3913958e-001  9.1746896e-001  4.0166286e-001 -4.5006163e-001  3.7668479e-001  3.1557540e-001 -3.4141862e-001  5.9863721e-001  9.7638438e-001  1.0190909e+000  1.0731913e+000  5.7588272e-001
  4.7824613e-002  7.9625804e-001  3.7014436e-001  1.1860408e+000  6.2285925e-002 -5.7460735e-001 -4.4010620e-001  7.2834505e-001  7.5327418e-002  5.2868463e-001 -1.8723995e-001  4.0138516e-001 -3.5391422e-001  2.2676965e-001  2.3937261e-001 -1.6086561e-002  1.2038087e-001 -1.3046353e+000 -6.4306965e-001 -3.0711711e-001  6.0305994e-001 -6.4684531e-001  2.4200220e-001  1.1094296e-001  1.9516036e-001 -3.4508938e-002  2.1305701e-001  3.9628760e-001  9.7140933e-001  1.1910822e+000  3.8402400e-001  6.2165337e-001  2.7505647e-001  5.0871862e-001  2.3965052e-002 -2.2574241e-001  7.0394919e-001  4.1226621e-001  1.6025983e-001 -1.9340373e-001 -2.9602506e-001  2.8544898e-001 -3.3926154e-001  1.1365694e-001  9.0109952e-001  2.1793205e-002  7.5890973e-001  7.5515863e-001  6.4499530e-001  1.6961023e-001  2.4742121e-001  2.6472015e-001 -2.7045702e-001 -3.2536519e-001  1.1019147e-001 -3.0786108e-002  6.0615271e-001  3.0812175e-001  4.3768550e-001  3.2386316e-001  3.0183658e-001  2.7698659e-001  3.1950061e-001  1.6125069e-001  8.2268554e-001  9.9581318e-001
  1.4636114e+000  2.1975074e-001  9.5090124e-001  2.0029442e-001  4.2793025e-001 -1.1687179e+000  3.5279875e-001  1.3309686e+000  7.0389439e-001  7.9649280e-001  3.2275138e-001  2.8022132e-002  1.1436562e-001  4.3471907e-001  1.2930456e-001  2.1355082e-001 -2.7600283e-001 -7.3613606e-001 -7.2649308e-001 -6.2534452e-001  1.1474954e+000  3.1021361e-002 -4.1051442e-001  1.8715506e-001 -2.9796952e-001  6.0289649e-001  4.8325651e-001  7.4932492e-001  9.1898352e-001  7.5833259e-001  9.2729124e-001  9.3422370e-001 -2.7936548e-001  5.9209622e-001  7.9542290e-001  3.4205318e-001  5.8917511e-001  9.7476263e-001  1.4443027e+000  8.6651971e-001 -4.9905239e-001 -1.7130336e-001 -2.8135523e-002 -3.7589638e-001  5.4711252e-001  3.9811189e-001  1.7931277e-001  2.1100542e-001 -2.0940104e-001 -7.0471294e-002  7.3826455e-002  7.0098657e-001  1.1659007e-001  1.8851275e-001  6.7832112e-004  6.8957947e-001  6.1577630e-001 -2.9388697e-001  7.3157836e-001  7.7871888e-001  5.4319117e-002  2.5912659e-001  9.2158676e-001  7.9608193e-001  7.3082705e-001  9.0982492e-001
  8.8406365e-001  8.5982881e-001  7.0702849e-001 -8.9837356e-001  1.2604277e+000  3.4958985e-001  7.6186766e-001  1.3832638e+000  7.3948476e-001  6.2854261e-001  9.0104226e-001  4.7967460e-001  8.4682323e-001  4.7367235e-001  7.0564321e-001  1.6138818e-001  1.4665125e-001 -2.1747467e-002  4.8219171e-001  6.4372205e-001  1.2688077e+000  2.5546604e-001 -1.8545198e-001 -1.0850059e-001  1.2033370e-001  1.1402851e-001  8.2384875e-001  5.1712765e-001  1.5143290e+000  9.8063310e-001 -7.2621298e-002  2.3543090e-001 -9.0874398e-002 -1.7542836e-001 -9.5556744e-002 -4.9239332e-001  5.7871367e-001  1.0565888e+000  1.0891512e+000  1.6068204e+000 -4.2455509e-001 -2.2833122e-001 -1.8088008e-001 -6.9139654e-001  5.2743649e-001  5.1909215e-001 -3.0666635e-001  5.7576972e-002  2.3818615e-001 -7.6469361e-001  2.1679547e-001  2.8115331e-001  6.6501507e-002  3.8303241e-001  3.4020982e-001  5.5871250e-002  3.2979810e-001  4.9726459e-001  5.2768163e-001  1.1169591e+000  7.6837483e-001  5.6414143e-001  7.3754688e-001  1.1914420e+000  7.1829455e-001  9.2508983e-001
 -3.2987490e-001  2.4429988e-001  1.2851663e+000 -4.6923999e-001  7.1281113e-001 -3.1705185e-001  2.0008603e-001  3.4387867e-001  2.2159807e-001  5.0964425e-001  2.0010274e-001  8.1286682e-002  4.7787578e-001 -1.0458436e-001 -1.3908682e-001 -1.9548174e-001  1.4039009e-002 -9.0118402e-001 -2.1706841e-002  6.8063777e-001  7.4180931e-001 -1.3216761e-001  8.6177091e-001  2.7610148e-001  6.9013813e-002  1.5186165e-001  8.6382580e-002 -7.7654892e-001  2.5524614e-001  5.6026153e-002 -1.3553769e-001 -5.3118578e-001  5.7097924e-001 -7.2051452e-002 -5.3327176e-003  2.4972743e-001 -2.3867987e-001  6.7396946e-001  1.5613549e-001  1.9797702e-001  4.3808751e-002 -3.2200941e-001  8.4502336e-001  2.4337952e-001  2.2466901e-001  5.5785096e-001 -3.3674639e-001 -3.2556386e-001 -5.4644374e-001 -1.0410831e-001 -2.6997980e-001  8.6622789e-002 -7.0584581e-001  5.4922259e-002 -5.5509006e-001 -1.1200044e-001  7.8024089e-001  5.1984644e-003 -4.7461483e-001 -7.8554751e-002 -1.5022859e+000 -4.9441517e-003  1.7390932e-001  9.5102292e-001 -3.9127536e-001  8.6817440e-001
 -4.7747229e-001 -6.6465442e-001  1.8762236e-001 -4.5233500e-001  2.2439318e-001  7.8953179e-001 -6.9836163e-003 -6.4542797e-001 -1.8697617e-001 -3.6009322e-002  4.9457137e-002 -3.3748930e-001 -2.1564569e-002  7.4908036e-001  6.5447740e-001  3.1652355e-001 -4.3209528e-001 -6.4826981e-001 -7.0525449e-001  5.2891811e-001  8.6865578e-001  1.6580658e-001 -7.4235080e-001  1.5038069e+000  1.8657926e-001  6.0654260e-001 -3.8389559e-001 -2.2937558e-001  2.9271587e-001  5.0279951e-001 -3.0218112e-001 -1.7280543e-001 -7.1778127e-001 -1.0420790e+000  2.6298362e-001  3.6905543e-002  2.3090168e-001  3.5797808e-001  3.7172719e-001  4.8590817e-001  1.0297428e+000  4.9550035e-001  1.3518279e+000 -1.2714057e+000  1.2280965e+000  1.7146193e+000  2.3327029e-001  1.3690837e-001 -5.6040158e-001  9.7415514e-001  3.5379822e-001  5.9728211e-001  6.8526976e-001  6.4737162e-002 -1.8115262e-001  5.9778817e-002  5.9218001e-001  5.4323337e-002 -6.0466781e-001  1.1380715e-001  6.7519124e-001  2.6202427e-001  2.4175038e-001  4.0902705e-001  9.1781947e-002  7.2445173e-001
  5.2886979e-001  8.3177675e-001  5.7261087e-001  2.7594575e-001 -1.2937675e-001  3.6120319e-001  1.2007826e-001 -6.6883531e-001  2.6128666e-001  1.5402830e-001 -4.7567460e-001  2.1416708e-001  4.0930712e-001  7.1071358e-001 -4.8023268e-001 -5.8196296e-001 -1.4359389e-001 -3.4888537e-001 -6.1884414e-001  4.9081719e-001  1.0410754e+000 -1.4686950e-001 -6.5300835e-001  3.7176560e-001 -1.2891335e-001  5.7775932e-001  1.4167887e-001  1.7027416e-001 -1.1967117e-001 -2.4960879e-001  1.5048925e-001 -2.8803968e-002  1.2587036e-001 -3.7034558e-001  6.3982572e-001  8.8864510e-001 -2.4738679e-001  3.3956258e-001  2.7600931e-001  7.1997989e-002  1.3649111e-001  4.8339372e-001  6.9156310e-001 -9.3291204e-001  4.7374297e-001  1.5811331e+000 -4.5414729e-002 -2.9705318e-001  1.5385299e-001  5.6048457e-001 -1.6690410e-001 -5.2596858e-001  3.6555893e-001 -2.9120425e-001  2.7835332e-001 -2.5745502e-001  4.3300795e-001 -2.0337944e-001 -3.6795646e-001  1.6918868e-001  4.7650641e-001  1.3836819e-002  5.3765714e-001  8.0406090e-001  9.0708703e-002  9.5688690e-001
  1.4907988e+000  8.7114860e-002  6.7844930e-001  7.8378125e-001  6.0053621e-001 -1.0697301e+000  4.7416327e-001 -7.5594589e-001  5.6032245e-001  5.2282516e-001  4.8494237e-001  3.0081633e-001  9.3625160e-002  1.1452886e-001  1.0432478e-001  1.9204914e-001  2.6407062e-001 -3.0090308e-001 -3.3928146e-001  2.1223520e-001 -1.9282099e-002 -3.9669739e-001  2.1625951e-001  1.2280243e+000  3.2235577e-001  5.7488720e-001  2.4134454e-001 -7.3440996e-001 -5.5155212e-001  3.6685542e-001  5.1029218e-001 -7.7180554e-001  7.3844807e-001  4.5961894e-001 -5.8567226e-001  7.4861828e-002 -1.5183485e-001 -3.3648047e-001 -1.6077248e-001 -3.3678021e-001  4.7577819e-001  4.3376738e-001  5.9473468e-001 -4.1489959e-001  2.4823035e-001  1.3707166e+000 -2.4017750e-001 -7.6646733e-002 -1.6287461e-001  6.6332359e-001 -3.2826701e-001  1.0458955e-001  4.6716926e-003 -2.2674729e-002  2.8198928e-001 -4.5955502e-001  3.9120684e-001 -1.4241517e-001 -5.9716862e-001  4.7685755e-001 -6.7220797e-001  1.4414870e-001 -8.3829106e-001  9.5596857e-001 -4.5173788e-001  1.9225197e+000
  1.1631923e+000  1.1834278e+000  4.9828574e-001 -9.7885189e-002  5.4463234e-001 -8.1154623e-002  1.0016353e+000 -3.4292046e-001  2.3351414e-001  3.4059605e-001 -1.4969513e-001  9.2324614e-002  8.2635585e-001  4.3698892e-001 -2.9193721e-001  7.2126276e-002  2.4752909e-001  8.7630970e-001  2.6535328e-001  3.6942296e-001 -1.7543986e-002 -1.7312566e-001  6.8305534e-001 -1.5974041e-001 -5.9741205e-002 -1.6492263e-001  9.4970688e-001  4.8214956e-001  6.8059858e-001 -5.5445452e-001  1.3744409e-001 -3.5640710e-001  8.0847188e-001  2.1719375e-001 -5.6275860e-001 -1.1103004e-001 -3.1901837e-001  1.6991675e-001  1.2634762e-001  3.7617649e-001 -2.2097983e-001  3.2694292e-001 -4.5977279e-001  5.6092656e-001 -1.5693548e-001  9.6483335e-002  1.3268066e-001  1.1133449e+000  9.5427273e-001 -2.0155223e-003 -2.6184861e-001 -6.9148171e-001  1.6131035e-001 -1.7340681e-001  8.0751404e-001  4.6938656e-001 -9.4775732e-002  2.4828208e-001 -2.5660219e-001  2.3713901e-001 -3.9972169e-001 -8.1479237e-003 -5.7720215e-001  2.3158433e-001 -6.2000789e-001  1.0017333e+000
  8.5402266e-001 -2.0227316e-001  4.5997868e-001  8.5916318e-001  5.3892203e-001  4.2722647e-001  5.8837926e-001 -1.1241041e-001  2.9738682e-002 -2.9291805e-001 -3.0441169e-001 -3.3017751e-001  2.8488096e-001  7.7852415e-001  2.0617316e-001  2.5065936e-001 -3.0306992e-001  8.3699878e-002  1.4614832e-001 -2.3577907e-001 -4.9247738e-001 -2.8674726e-001 -1.6527734e-001  3.1611836e-001  1.0453924e-001  5.1878712e-001  3.3691198e-001  5.2915435e-001  7.1234087e-001 -6.7491310e-001 -1.6792649e-001  4.0504374e-002 -5.8164146e-001 -4.7025178e-001  2.9068840e-001  3.7054503e-001 -3.1172539e-001  9.4492820e-001  8.2886464e-001  6.6020435e-001  2.7643519e-001  3.9868896e-001  7.6414925e-002  5.0091484e-001  4.0652560e-001  1.4463869e-001  2.6425418e-001  7.3952236e-001  4.8175435e-001  3.2416246e-001  8.1871990e-002 -1.2600181e-001  3.4885106e-001  2.8132564e-001  8.1301770e-001 -1.9776451e-001  8.0779143e-002  4.6890370e-001  1.4319914e-001  1.2330573e-001 -8.8239587e-002  2.3850370e-001  3.3007479e-001 -2.8575163e-001  5.9525280e-001  8.8599861e-001
  1.0865524e+000  4.7702403e-001  2.2307169e-001  4.7996307e-001  2.8961807e-001 -8.2089893e-001  7.9266642e-001 -6.9118199e-002 -3.5502691e-002  3.1192751e-001 -1.0866767e-001  5.9191143e-001  5.8466963e-001  2.1715487e-001 -3.0835657e-001 -2.6383411e-001 -1.0216997e+000  5.7267905e-002  5.6969808e-001 -1.2712473e-001  3.1575827e-001 -2.9573169e-001 -9.2309262e-001  1.8275206e-001 -4.2054876e-001 -4.4269341e-001  1.1171453e-001  1.4599613e-001  3.1653292e-001  3.1289679e-001  4.2889611e-001  5.7553804e-001  9.1203955e-003  8.4231133e-001  6.6333342e-001  5.4005047e-001  3.1715500e-001  1.3581203e-001 -4.6701159e-002  2.4649987e-002 -8.8275757e-002 -9.9356250e-002  5.5615567e-001  9.1194075e-002  2.0022945e-001  5.3615010e-001  4.5397054e-001  1.2007258e+000  4.1926353e-001 -1.5833197e-002 -1.1602652e-002 -1.7388475e-001  8.7692773e-001  7.0255578e-001  3.7615829e-001  4.4298661e-001  5.5219930e-001  6.6454893e-002  2.6343981e-001  5.8522905e-002  2.2477706e-001  3.0725115e-001  2.0907945e-001 -1.9433562e-001  3.3147705e-002  4.6123403e-001
  2.0948393e-001 -3.9711489e-001 -8.9223227e-001 -5.2287832e-001 -3.0576433e-002  1.2593215e-001  3.5403504e-001  8.8224053e-001  9.8106517e-001  1.2052104e-001  1.6845046e+000 -6.5439791e-001  5.0230784e-001 -2.3409047e-001  3.5183161e-001  2.5206638e-001  5.7236438e-001  6.6041057e-001  7.4204317e-001  5.2408814e-001  6.1572106e-001  6.5923507e-001  1.0960495e+000  8.1883089e-001  6.3943426e-001 -1.5331365e-001 -1.1503557e-001 -4.2657107e-002  5.1863303e-001  1.1783086e+000  4.3268387e-001  8.9447263e-001  7.7772052e-001  5.8665008e-001  4.8015374e-001 -6.0118322e-002  6.8217562e-001 -7.2295976e-001 -1.2065495e+000 -5.0592407e-001 -4.1944224e-001  6.1236880e-001  1.6972261e-001  1.3832047e+000  6.3606550e-002 -1.9446550e-001  3.5885716e-001 -3.6096164e-001 -3.6492214e-001 -5.4677743e-002  8.3800992e-002  3.1845592e-001  7.8908244e-002 -5.4099968e-002 -8.7810474e-001  8.4182307e-001  7.4270654e-002  3.8306929e-002  3.8940258e-001 -2.4340943e-001 -7.5324560e-002 -5.3213658e-001 -7.7081272e-001 -6.6491893e-001 -3.3290518e-002  8.0137829e-001
  1.2077711e-001 -7.2134030e-001  5.9845024e-001 -5.0950064e-001  4.3249291e-001  7.7017800e-002  2.8108796e-001  6.2654895e-001  5.8957147e-001 -7.2492054e-002  4.5198581e-001  1.8310695e-001  7.2237573e-001  1.8351906e-002 -6.9127726e-002 -1.5337401e-002  7.9425203e-001  1.2014032e+000  9.3518977e-001  3.2206669e-001  1.0708420e+000  9.8870071e-002 -2.0786030e-001 -5.0677254e-001 -4.2701732e-002 -3.1149424e-001  8.7680363e-001  5.6788298e-001 -2.1767843e-001  3.5737485e-001  9.9499998e-001  4.2897738e-001  1.9636520e-001  9.5928059e-001  3.9393134e-001  8.6162329e-001  2.2585522e-001 -2.2517830e-001  6.5608680e-001  8.5495344e-001  2.0423498e-001 -1.2289880e-001 -8.2362128e-001  8.5068389e-001  2.1392054e-001  7.2781779e-001  2.4497532e-001  1.0457903e+000  3.6227587e-001  4.6284347e-001  4.3548304e-001  4.0925771e-001  6.3212105e-001  1.1127921e+000  8.2374983e-001  2.4555029e-001  3.1694436e-003  4.5517794e-001  2.0480515e-001  7.0429270e-001 -4.2790479e-001  5.6416621e-001 -7.7964602e-001  1.1599040e+000  1.5007301e-001 -2.0085830e-001
 -2.6064986e-001  1.7948838e-001 -5.1007479e-001  6.0529405e-001  2.4356412e-001 -3.2661396e-002  3.6548968e-001  7.1400298e-001  2.9604820e-001  4.9191710e-002  9.8719673e-001  2.6309383e-001  6.0372619e-002  1.8868856e-001  9.1093182e-001  1.9417158e-001  1.2933535e+000  4.0663487e-001  8.2392818e-001 -2.9849848e-001  8.1469493e-001 -1.4433653e-001  4.7908186e-001 -3.6624069e-001  2.8625687e-001 -4.1351457e-001 -7.8838073e-002  4.6507175e-001  3.2703497e-001 -2.2219706e-001 -2.9015522e-001 -1.0057717e-001  6.5614095e-002  2.2764513e-002 -2.0703780e-001 -1.7965476e-001 -2.2486550e-001  1.4121005e-001 -2.0374840e-001  3.5635440e-001 -5.6973337e-001  1.9362529e-002 -2.5967703e-001  5.3338723e-001 -5.5994439e-001  3.1899255e-001 -4.8208427e-001  1.0919501e-001 -9.3891698e-002  3.5188601e-001  1.7694616e-001  1.9952512e-001  1.8182298e-001  2.9726151e-001 -1.7604437e-001  9.2975409e-001  1.7459128e-001  4.2395811e-001 -9.0069394e-002  1.0787282e+000  3.8788168e-001  4.2872965e-001  9.3715818e-001 -5.8272203e-001  7.8035324e-001  1.0243609e+000
  3.0482748e-001 -1.7904765e-001  1.5664721e+000 -1.4835461e-001  2.4310438e-001 -2.3803978e-001  1.7928998e-001  9.0774927e-001  3.1605843e-001 -6.5354616e-002  7.5524080e-001 -2.0336572e-001  1.1021641e-001  1.2439537e-001  6.5783707e-001  1.9403792e-001  5.8245680e-001 -8.7658853e-001  4.0761948e-001 -8.5960339e-001  2.9970993e-001  4.1051047e-001 -1.0960273e+000 -2.1155419e-001 -2.7817287e-001 -5.2248837e-001 -2.5991094e-001 -1.7760992e-001  8.7907981e-001  2.9816644e-001 -4.6649005e-002  3.4037324e-001  4.4171002e-001 -7.9500141e-002 -4.9220406e-002 -3.4289014e-001 -5.3632254e-002  3.1074383e-001  7.4160130e-001  7.4774901e-001  1.0918015e-001 -4.6675805e-001  2.0775341e-001  2.5386883e-002  2.3287582e-001  1.1417826e-001  8.5107361e-002 -1.0807942e-002 -8.1926948e-001  8.9211170e-002  3.7612988e-001  5.3229317e-001  6.0681948e-001  5.3258469e-001 -1.1269205e-001  1.4633209e-001  5.3715495e-002  1.1052315e+000  4.2099359e-001  1.0876524e+000 -1.1179901e-001  6.3581490e-001 -1.1052158e-001  1.1725226e+000  3.8790665e-003  7.4472098e-001
  1.4267451e+000  8.0083488e-001 -7.3232866e-001  7.8757689e-001  7.0003736e-001  7.2239201e-001  1.0108779e-001  3.4838620e-001  2.3940659e-001 -2.9466502e-001  2.6966087e-001  9.8560571e-002  7.6569298e-002 -8.7347860e-002 -1.3341286e-001 -2.4173995e-001  5.8437778e-001  1.2757195e-001  7.9079947e-002 -4.6265353e-001 -1.3115934e-001 -6.6075616e-002 -4.7362407e-001 -1.6712603e-001 -7.8711987e-002  6.6042446e-002  1.0737607e+000  6.0586534e-001  7.0347406e-001 -2.2287882e-001  8.0421124e-001  2.4564131e-001 -1.9097447e-001 -1.6919522e-001  1.9301455e-001  7.5205310e-001 -5.3209475e-001  1.1989917e+000  1.5746058e+000  1.1045848e+000 -2.2464563e-001 -3.3074759e-001 -2.5450337e-002 -6.4295117e-001  1.0802200e-001 -7.3621505e-001 -1.7817119e-001 -4.0230160e-001  2.0205792e-001  7.2739159e-002 -1.0480291e-001 -3.5139067e-001 -4.3981466e-001 -2.2315452e-001 -7.9735294e-001 -2.0682609e-001  9.1719159e-004  5.0340797e-001  9.4099817e-001  6.5641729e-001  9.1877654e-001  7.9867897e-001  5.3720593e-001 -3.6644093e-002  6.8301311e-001 -2.5598413e-002
  4.8339076e-001 -4.9903723e-001  1.0418000e+000 -4.1569812e-001  9.1565864e-002  1.2903252e-001 -4.8761792e-001  2.2730997e-001  4.1144652e-001  1.9969613e-001  2.4280578e-001 -1.0756373e-001  5.5198436e-002 -1.3929385e-001 -4.7297006e-001 -4.0666904e-001 -5.9266454e-001 -2.5673996e-001 -2.2869457e-001  5.0738755e-002 -9.0039812e-001 -5.8943215e-001 -3.4774858e-001  3.2913299e-002 -2.0347340e-001 -3.8633802e-001  3.0666427e-002  4.7875870e-001  5.6891581e-001 -1.2338539e-001  5.7678133e-001  8.2028760e-001  3.0763924e-001 -1.2491996e-002  8.4137158e-001  6.5851767e-001  1.9438694e-002  3.3778173e-001  4.7116761e-001  1.8046348e-001 -4.9208960e-001  3.0218538e-001 -6.2709806e-002  8.3575420e-001 -2.8171571e-001 -7.6577844e-001  5.3237097e-001  1.1349879e-001  4.1785115e-001  4.1365917e-001  1.4883923e-001  2.9765617e-001 -6.4645152e-003 -1.1082625e-001 -2.3047559e-001  8.3762230e-001  2.7313207e-001  7.7644527e-001  1.0211133e+000  2.6648560e-001 -6.0221979e-001  3.0170384e-001  7.9916181e-001 -7.6587151e-004  2.7936484e-001 -9.5944756e-001
  9.6532543e-001 -4.9900519e-001 -1.3173018e+000  4.4013548e-001 -2.6348495e-001 -5.2397506e-001 -8.4836075e-001 -1.1414910e+000 -4.9569647e-001 -4.3921587e-001 -6.5948881e-001 -3.3200107e-001 -1.4117944e-001 -6.2544143e-001 -9.8651343e-001 -9.2544486e-001 -1.2507606e+000 -1.0174442e+000 -1.0380829e+000 -4.7146098e-002 -7.8829685e-001 -6.5419505e-001  2.5390784e-001  3.5188576e-001 -4.1942519e-001  9.0198928e-002 -5.4261445e-001 -6.3019145e-001 -1.2863813e+000 -4.7753583e-001  9.4241746e-001  4.3616196e-001  8.4306145e-001  5.2831504e-001  4.1304607e-001  7.9544474e-001 -1.1777465e-001 -1.0220962e+000 -1.1855085e+000 -7.9423678e-001 -5.4033136e-001 -2.6255508e-002  2.5514100e-001 -5.2231037e-001 -1.5089368e-001  6.3919847e-001  8.4276840e-001 -2.2379873e-002 -5.6924836e-001 -4.0606196e-001 -3.8369062e-001 -2.4800511e-001 -2.1607029e-001 -1.8380497e-001 -4.7879348e-001  1.5533296e-002  3.1980860e-001  2.6504681e-001  3.9901584e-001 -7.3397104e-001 -2.4003095e-001 -2.2654458e-001 -4.2976049e-001  5.7341291e-001 -5.8369389e-001  2.0415962e-001
  7.3412129e-002 -3.2357701e-001 -7.6065946e-001 -2.2192908e-001 -4.9954781e-001  1.3952969e-001 -5.5444955e-001 -1.0069626e+000  2.8339653e-001  1.3378014e-002  1.1460995e-001  3.7094784e-001 -3.5953777e-001 -5.6308596e-001 -7.7543683e-001 -6.0878981e-001 -5.8092184e-001 -2.3484058e-001  1.7514244e-001  2.6286310e-001 -2.6164565e-001 -3.0069598e-001  8.5413967e-001 -5.9839178e-001 -2.3294737e-001 -4.4686632e-002 -1.4108345e-001 -6.7244506e-001 -4.6229250e-001 -6.2405973e-001  4.4821185e-002 -3.8453122e-001  6.3056660e-001  6.7333858e-001 -3.9886696e-002  1.9576468e-001 -6.7151001e-002 -7.3175669e-001 -1.0131650e+000 -9.8318891e-002 -9.1157332e-002 -3.8911101e-001  5.9060461e-002  1.0586901e+000 -6.0090111e-001  9.9311631e-002  2.0951212e-001  1.3401109e-001 -1.5264918e-001 -7.7615988e-002 -3.6789437e-001 -4.0478854e-001 -5.6325796e-001 -5.1604811e-001 -3.1782192e-001 -5.2031980e-001  4.6877703e-003 -8.1005086e-001 -3.9931682e-001 -8.0764636e-001 -8.1493827e-002 -5.2522864e-001 -1.9456687e+000 -7.8794408e-001 -4.7968455e-002 -2.0150039e+000
  1.3082147e-001  6.2243020e-002 -3.3248574e-001 -2.9377117e-001 -7.0757875e-001  2.4213964e-001  4.7050481e-001 -7.9503173e-001 -7.5523225e-001 -3.3509777e-001 -7.5334995e-001 -6.4140075e-001 -4.3413838e-001 -4.2005469e-001 -3.7157697e-001 -4.6114296e-002 -9.9296317e-001  5.1276420e-001  4.6574505e-001  7.3788728e-002 -6.3751843e-002 -3.6204388e-001 -1.1124947e+000 -2.0836289e-001 -4.9168063e-001 -1.4173343e+000 -4.7233470e-001 -1.2185969e+000 -4.8033529e-001 -6.9722119e-001 -8.2200874e-001 -1.1223172e+000  5.4259014e-001  1.4396483e-001 -4.5965572e-001 -2.2892004e-001 -6.6492677e-001 -2.0036258e-001  1.2561479e-001  2.5450913e-002 -1.6386838e-001 -1.6901986e-001  2.3915268e-001 -1.1466482e+000 -3.7752835e-001  8.8905887e-001 -4.9969491e-001 -2.1513032e-001 -1.1872548e-001 -2.3148900e-001 -3.6255698e-001 -2.6656651e-001  4.5437699e-002 -3.5534658e-001  4.4157541e-001 -3.4997419e-001 -2.1490704e-001 -2.5206405e-001 -6.2021054e-001  4.5220374e-002  4.7348234e-001  3.1330566e-002  1.4793103e-001 -8.4956075e-001  1.6611807e-001 -1.2502639e+000
 -4.0249590e-001 -2.5995951e-001 -4.2929492e-001 -1.2052420e-001 -6.0630068e-001 -4.5443332e-001 -5.3336893e-001 -4.3842861e-001 -2.9828216e-001 -5.1641279e-001 -7.5578097e-001 -1.2059063e-001 -2.1729085e-001 -4.9566272e-001 -4.6440510e-001 -6.8500772e-002 -2.8697385e-001  4.6643622e-001 -4.5632879e-001  2.3881300e-001 -1.2599869e+000 -1.9967652e-001  2.8433825e-001 -7.3422708e-001  6.0931223e-002  6.9368610e-001 -3.6042431e-001  1.2989062e-001 -4.5329660e-001 -3.0460308e-001  3.2018133e-001 -2.1857698e-001 -5.1585109e-001 -2.6126130e-001 -1.6364836e-001  2.2613389e-001 -1.0584237e-001 -1.6833678e-001  1.1177301e-001  2.9370709e-001 -2.3861172e-003 -3.2241700e-001 -4.3380259e-001 -3.7401733e-001 -8.8230753e-001 -7.7261345e-001  4.8414812e-002 -4.1720549e-001  1.4779240e-001 -6.7474508e-001  2.6389514e-001 -4.6466000e-002 -3.8329853e-001 -2.8873343e-001 -2.4154444e-001  3.8312559e-001 -1.8880165e-001  9.8250541e-002  2.9364346e-001 -6.5158700e-001  2.4310952e-001 -1.7436219e-001 -4.2482626e-002 -1.2195953e+000 -6.0053448e-001 -3.5034524e-001
 -1.0379574e+000  3.6976951e-001 -3.4055391e-001  1.0814954e+000 -6.0999382e-001  1.6994873e+000  1.6703613e-001  4.5306966e-001  4.5776631e-001 -2.0019788e-001  1.0677964e-002  5.8934301e-002 -2.8597254e-001 -1.1842545e-001  3.4217703e-001  6.0434231e-001 -6.2681053e-001  7.5166811e-001  1.4358664e-001  1.0155802e+000 -4.2874632e-001  4.5793770e-001  4.5202695e-001  2.9853000e-001  2.0906506e-001  2.4439348e-001  4.6205254e-001  5.0847412e-001  4.3044044e-001  3.6210885e-001  9.5588932e-001  6.8058825e-001  3.9517515e-001  3.5551329e-001  6.1834326e-001  7.1897325e-001  6.2780666e-001  8.7100342e-001  1.5418356e+000  8.0020089e-001  9.9695744e-001  2.1773392e-001  1.6884508e-001  1.0542115e+000  1.3004161e-001 -4.0305107e-001  1.3913273e+000  3.5470288e-002  7.7003910e-001  2.3163451e-001  4.4297561e-001  4.9577307e-001  7.8223840e-002 -2.3621223e-001 -1.6671949e-002  3.3159240e-001  1.9484960e-001  1.2046572e-001  1.1814870e+000 -2.8960030e-002  6.7370310e-001  3.1506917e-001 -9.0787368e-002 -9.7614381e-001  1.1400744e+000  3.8563703e-001
 -1.1192228e+000 -1.3922104e-001 -7.1673261e-001  1.2756181e+000 -6.1383228e-001 -8.1053295e-002  9.0261232e-002 -1.2442328e-001 -1.8561495e-001 -4.4094705e-001 -3.8610331e-001 -4.9439664e-001 -3.7999415e-001 -6.5679927e-001 -3.0363670e-001  1.8164971e-001 -1.1301720e-001 -4.4816576e-001 -1.1731424e-001 -9.1234747e-002 -9.7853899e-001 -2.4798431e-001  5.3048828e-001  1.5009686e-001  2.4133837e-001 -5.6507358e-001  1.8663268e-001 -9.9081540e-001 -1.0968873e+000 -1.5761878e-001  4.6709822e-001  1.5163177e-002  2.3438148e-001  8.0509192e-001  5.8726033e-001  7.0967769e-001  2.6831818e-001 -7.3910975e-002  1.8096716e-001  3.0263858e-001  2.5060652e-001  2.8912508e-001  1.2952859e-001  1.4991838e+000 -3.6383435e-001 -6.9863525e-001  9.9832508e-001 -4.2345141e-001  1.8015454e-002 -3.6960668e-001 -4.7091347e-001 -6.8298792e-001 -5.6669066e-001 -2.3870658e-001 -2.6687233e-001  3.1757916e-001  2.0226858e-002  1.6983164e-001  4.7712482e-001 -5.5389086e-001 -5.2026969e-001  3.4976496e-001  1.3226552e+000 -3.8080850e-001  7.3756867e-001 -2.9520991e-001
  8.5254792e-001  3.2588463e-001  4.7913084e-001  7.7329623e-001 -2.1648451e-001 -3.7078194e-001 -3.8432649e-001 -1.5599912e-001 -2.3997101e-001 -8.9835167e-002 -7.0462307e-001  2.7872652e-001  8.4537054e-002 -6.5458572e-001 -4.8347045e-001 -2.7140486e-001  2.1771120e-001 -4.1716882e-001 -3.0608979e-001 -4.6534119e-001 -1.6334717e-001 -1.5641136e-001  5.1471947e-001 -3.2343040e-001  3.8351076e-001 -6.3306675e-001 -5.3050573e-001 -3.6986146e-001 -4.7682721e-001 -3.2554135e-001 -5.1733530e-001 -2.1703983e-002 -4.3212182e-001  4.0626607e-001  3.8528585e-001  6.5389137e-001 -2.3233057e-001 -1.0059581e+000 -1.0694808e+000 -5.9812229e-001  1.6393657e-001  5.9320707e-001 -1.5173375e-001  1.3373877e+000 -7.4529063e-001  3.1721526e-001  5.5252553e-001 -9.3428601e-001 -2.6145424e-001  5.5836432e-001 -3.9806165e-001 -2.6180520e-001 -4.4598787e-001  3.8851178e-001 -5.4655659e-001  4.5910777e-001 -8.4708222e-002  2.1818484e-001  1.8221444e-001 -8.8131413e-001 -1.5394109e+000 -4.8015190e-001  1.6165791e+000  9.3847821e-001  5.1403789e-001 -3.0623599e-001
 -5.2031519e-001 -8.1483831e-001 -3.6101589e-001  6.1330815e-001 -8.6829163e-001 -6.0690990e-001 -7.8471111e-001 -7.4874943e-001  1.2990377e-002  5.7876850e-001 -4.1530910e-002  9.4687190e-001 -7.3927564e-003  8.9831712e-002 -1.6378378e-001 -4.5843178e-002  2.1032216e-001 -5.1473787e-001  2.1885397e-001 -7.3471609e-001 -1.0045363e-001 -2.8096180e-001 -1.2210127e+000 -1.0043067e+000 -9.1027935e-002 -1.1186479e+000 -6.7124543e-001 -1.2313615e-001 -5.2083405e-001 -6.6202915e-001 -5.0866386e-001 -2.1678415e-001 -7.6422543e-001 -7.2507825e-001 -2.4566323e-001 -8.5643895e-001 -9.4945468e-001 -9.0851877e-001 -3.8705537e-001 -3.3851958e-001  1.6936316e-002  2.8795288e-002 -7.3912899e-001 -1.3746512e+000 -3.5209511e-001  8.4927786e-001  2.8698381e-002  1.4602571e-001 -2.3733288e-001 -7.0803225e-002 -4.3375889e-001 -4.1731693e-001 -1.7374864e-001  2.8321246e-001  3.6494502e-001 -2.4706469e-001 -5.1154643e-002 -2.7748582e-001 -6.0496495e-001 -5.8791762e-001 -1.2476847e+000 -5.4917546e-001  1.2006049e+000 -6.4645167e-002 -7.9673344e-001 -4.5397128e-001
  2.2193414e-002 -3.5600635e-001 -7.0511221e-002  7.5764173e-001 -6.6159302e-001 -6.1139111e-001 -4.7360259e-001 -1.7384481e-001 -4.3694813e-001 -1.4485972e-001 -3.2371367e-001  4.9391815e-002 -5.0636760e-001 -1.4581496e-001  5.6196255e-001  2.6899569e-001 -9.8368784e-002 -1.4739841e-001  3.6404492e-001 -5.3402347e-001  3.1040851e-001 -2.7821469e-002 -1.0949447e+000 -3.9303941e-001  6.0091837e-003 -6.9073232e-001 -8.6098075e-001 -5.0636453e-001 -7.6886853e-001  4.2050695e-001 -6.1655720e-001 -3.4095928e-001 -5.2274155e-001 -6.3385413e-001 -4.7855801e-001 -6.1761470e-001 -6.7256327e-002 -5.9939676e-001 -6.0675874e-001 -8.8856260e-001 -2.8120746e-001 -2.4473055e-001  6.7739147e-002 -1.1087061e+000 -8.0663406e-001 -6.8788939e-001 -5.0972190e-001 -6.6828501e-001 -5.2624829e-001 -5.1364451e-001  5.6403767e-001  5.5505862e-001 -2.4489109e-001 -3.5957828e-002 -3.2648185e-001 -1.3983098e-001 -5.3808420e-001 -3.1889950e-001 -1.5096293e-001 -2.9984663e-001 -3.4647102e-001 -8.4485481e-001  6.5708561e-001 -7.9657100e-001 -3.3953485e-001 -3.9395433e-001
 -8.3231201e-001 -1.1208013e-001  1.9175179e-001 -3.3500442e-001 -6.0290120e-001  9.3690463e-002 -7.9390947e-001  7.3527817e-002 -7.6835352e-002 -3.7474830e-002 -4.7360735e-001 -5.2151665e-001 -9.2416019e-001 -7.5008257e-001 -3.8580001e-001 -5.4289647e-002  2.7924346e-001  3.9089217e-001 -1.3981610e-001 -2.3270575e-001  3.9134746e-001  2.2863274e-001 -3.3249409e-001 -1.2804611e+000 -2.1852463e-001 -1.0874389e+000 -1.0222828e+000 -1.9687912e-001 -1.1280753e+000 -4.8333568e-001 -7.0625594e-002 -4.0248486e-001  4.7299808e-001  5.6509840e-001 -9.3986393e-001 -1.0574936e+000 -7.5833242e-001 -1.1437450e+000 -1.2848857e+000 -1.4851393e+000 -5.2062072e-001 -5.7493414e-001  5.2138755e-003 -2.2070708e-001 -4.1308046e-001 -1.9467324e+000 -6.8203318e-001 -4.9161346e-001 -6.1937588e-003 -1.1607520e+000  7.0699008e-002 -1.9130038e-003 -4.1474602e-001 -7.0748610e-001  7.7548768e-002 -5.8432420e-001 -9.1225897e-001 -3.2076324e-001 -3.6825538e-001 -6.0120454e-001  8.5017064e-001 -7.9178677e-001  1.2593122e+000 -2.7479064e-001 -4.2570659e-001 -6.6126391e-001
  2.9408634e-001  6.5069797e-001  3.2254952e-001 -9.7737605e-001  4.6462891e-001  9.1046233e-001  1.3530561e-002  4.3116639e-001 -4.3797016e-001 -8.6416731e-002  2.3136358e-001 -5.5183899e-001 -4.3280663e-001 -7.5701395e-002 -7.6904674e-002 -1.9985846e-001 -7.0126676e-001  9.5520126e-001  1.0689547e+000  3.0148533e-001  9.1457774e-001  7.3594373e-001  2.1108754e-001 -1.0460211e+000 -4.0015526e-001 -8.9130375e-002 -3.1123270e-001  2.9642333e-001 -9.7237561e-002 -3.2452977e-001 -4.7528831e-001 -3.4370191e-001 -1.6672197e-001 -1.4491517e-001 -4.5997170e-001 -1.3146274e-001 -1.3291744e-001 -6.7536944e-001 -2.2637407e-001 -4.6267549e-001 -1.9948208e-001 -5.5580205e-001  1.2789563e-001  2.3555972e-001 -1.3736712e-001 -7.4313652e-001 -6.5910415e-001 -3.8766697e-001  2.6355222e-002 -4.2662908e-001 -1.6128230e-001 -3.1257403e-001  2.9924329e-002 -3.0860076e-001 -7.6134325e-002 -1.1304822e+000 -6.7622789e-001  2.0037042e-001  2.4499407e-001  2.5509900e-001  5.0077719e-001  6.7340055e-001  7.1815857e-002 -1.1748766e+000  9.0581429e-001 -6.9379932e-001
  6.6468452e-001  5.2919452e-001  6.8153060e-001  3.3015148e-001  2.0577087e-001  2.0596194e-002  4.0653457e-001  4.5034220e-001 -2.1084906e-001  1.5889580e-001 -4.1178420e-001 -4.8394270e-001 -2.6156783e-001  1.9991607e-001  1.9653832e-001  1.0552658e-001  6.1904977e-001  8.1847759e-002  6.5772684e-001 -5.9847806e-001  1.9431701e-001  5.4640145e-001 -1.7791730e-003 -8.0131661e-001 -4.1510626e-001  2.8463096e-001  3.0264914e-001  2.3390243e-001  1.3016688e-001 -4.8083081e-002  1.2419603e-001 -1.9902963e-001  2.8778875e-001 -5.3866396e-001  1.8031345e-002  1.7564355e-001 -3.1588332e-002 -4.9993409e-001 -2.9262948e-001  3.2786274e-001  3.0258483e-001 -4.8736940e-001 -7.2161530e-001 -1.8200656e-001 -8.4363992e-002 -5.0542982e-001 -8.5662571e-001 -9.7601567e-001 -1.1197925e+000 -1.8942457e-001 -2.2650391e-001 -4.8565898e-001 -6.7395604e-002 -3.9887176e-002 -1.0913166e+000 -5.1854462e-001 -2.6893712e-001  1.1332158e-001 -7.7704449e-001 -1.8322015e-001  3.7066654e-001  4.5191712e-001  3.8043735e-001  6.9154931e-001  5.5912616e-001 -5.9212983e-002
  5.0615492e-001  1.1496724e+000  5.0748519e-002  1.9836332e-001  4.3132242e-001  9.3489553e-001  2.5048483e-001  8.4358585e-002 -3.5053330e-001 -1.6383991e-001 -2.0106661e-001  6.0261946e-001 -2.3260922e-001  9.3543278e-001  7.5663576e-001  2.7042408e-001 -9.9333180e-002  1.0428599e+000  2.8115823e-001  2.0997037e-001  4.6688438e-001  5.3925447e-001 -1.9719704e-001 -7.1516119e-002 -3.5802009e-001  6.1423515e-002  1.1774791e+000  1.0198318e+000  6.6727098e-001  1.7596714e-001  2.9348157e-002 -6.6686542e-002 -4.6762029e-001 -1.0122145e-001 -3.0940474e-001  3.4496380e-001 -2.3264106e-001  9.4482371e-002  9.9181987e-001  8.3385583e-001  3.6276037e-001 -1.6679014e-002 -3.1740764e-001 -8.9936445e-001 -1.9456397e-001  8.8151712e-001 -3.6465882e-001 -6.0265542e-001  9.5680484e-003  2.4493099e-001  2.7536631e-001  3.6490221e-001  1.7145630e-001  4.0280981e-001 -2.7577212e-001 -2.3022079e-001 -2.0508139e-001 -1.5508576e-002 -3.2663713e-001  3.3342052e-002  1.2257522e+000  2.4255890e-002 -1.0294338e-002 -3.7390937e-001  1.6402104e+000 -3.8882285e-001
 -5.2340994e-001  3.2133307e-001 -2.2087806e+000 -6.9997950e-001 -2.3483827e-001  1.1392005e+000 -3.4333606e-001  2.9113870e-001  2.8981430e-001 -3.5395294e-001 -8.3153743e-002 -2.0276947e-001 -8.2260564e-002  5.1067650e-001  1.8431351e-001  2.9846756e-001  1.1160379e-001  2.7611921e-001 -9.8439893e-002 -3.2449694e-001 -8.6602985e-001  3.4381303e-001 -8.1134802e-001 -4.3623428e-001 -3.8958507e-002  1.5619340e-001 -4.9112729e-001 -8.4171303e-002 -2.5544761e-001  3.5684440e-001  2.3897960e-001  7.0629923e-002 -1.5934740e-001  2.0047996e-001 -1.0063867e-001 -2.6578304e-001  4.1684842e-001 -4.8076695e-001 -4.7096222e-001 -6.4906011e-001  3.3036713e-001 -7.3585453e-003 -6.4193404e-001 -2.5160347e-001 -2.0600151e-001 -5.4336231e-001 -2.5851278e-001 -4.5071535e-001  4.8973005e-002  1.1506897e-002  7.7871690e-002 -2.4786701e-001 -1.5305899e-001  1.1422820e-001  3.5399591e-001 -4.9581051e-004 -1.1959924e-001 -1.6584082e-001  2.6230358e-001 -5.6279904e-001 -1.7806704e-001 -3.6133980e-001 -1.3163199e+000 -7.7362607e-001  2.5643968e-001 -9.0600967e-001
  4.4077174e-001  3.4285242e-001 -2.5638726e-001 -5.7095062e-001 -2.7796425e-001  5.1695490e-001  9.4305784e-002  2.4218780e-001 -3.4128929e-001 -1.2337891e-001  1.1481247e-001  2.6451284e-001 -1.8277728e-001  3.5159860e-001  4.9026645e-001  4.0393435e-001 -2.1140592e-001 -2.3794289e-001 -6.1879638e-001 -1.0085360e+000 -9.6273335e-001  4.8683789e-002  3.6288591e-001 -2.7344258e-001 -4.1055609e-002 -9.1638263e-002 -1.1307672e-001 -1.0873517e+000 -5.3727939e-001  2.6572841e-001  1.2133109e-001  1.3933219e-001  7.4739567e-001  8.3300084e-001  1.7017286e-001  3.1401446e-001  6.5024341e-001 -2.6214196e-001  6.4379531e-002  2.5881797e-001  1.2269641e-001  1.3556046e-001 -6.8902873e-001 -5.7887928e-001 -5.8411259e-001  4.8207468e-001 -5.8962893e-001  1.5877510e-001 -8.4074906e-001  2.9400526e-001  6.3423463e-001  9.8229210e-001 -5.2636931e-002  7.2880881e-001  7.5743058e-001  3.1221171e-001  5.7609193e-002  1.3816161e-001  4.4098421e-001  8.2331714e-002  1.9013098e-001 -8.4934464e-002 -1.2329287e-001  5.2515690e-001 -2.8297065e-003  4.9768732e-001
 -4.1730619e-001 -6.9205802e-001 -7.3302220e-001  1.3706373e-001 -8.2035428e-001 -1.1931116e-001 -5.3137241e-001 -2.6624539e-001 -6.8520593e-001 -4.3556841e-001  1.5560853e-001 -3.5796804e-001 -7.9652568e-002 -1.6291077e-001  1.0270103e-001  5.6510112e-001  3.9373334e-001  5.6567859e-001  3.5239536e-001 -1.7667343e-001 -3.1754485e-001  7.3487935e-001  8.9019248e-001 -1.8684696e-001  3.4392286e-001 -5.4170471e-001 -1.0325414e+000 -2.4601702e+000 -1.2481073e+000  1.2902596e-001 -1.0550316e+000 -9.9030005e-002 -7.1713435e-001 -5.9584276e-001 -1.0720162e-001 -9.7718853e-002 -2.3387695e-001 -7.5091728e-001 -1.7136268e+000 -7.6415492e-001 -7.9831062e-001  4.6491378e-001  1.3278128e-001  2.3246006e-001 -2.9206028e-002  3.5573974e-001 -7.3722610e-001  2.2468671e-001  5.9470240e-001 -2.7059306e-001  3.3811663e-001 -1.5686138e-001 -6.8800817e-002  4.7362626e-001  5.8235917e-001 -7.2395043e-002 -3.1852473e-001 -5.9235866e-002 -1.8131385e-001 -1.0705643e+000 -1.6357961e-001 -3.8722366e-001 -2.4299892e-001 -5.4870867e-001 -8.7155776e-001 -2.1034869e-001
  3.3076528e-001 -5.4456154e-001 -2.5386013e-001  2.6684771e-002 -6.9397929e-001  5.6862226e-001 -9.9046192e-001 -8.2345808e-001 -5.0641280e-002 -6.3060256e-001 -6.4488162e-002 -4.8513121e-001 -5.1495946e-002 -1.6281100e-001 -5.5200154e-001 -1.5308360e-002 -1.3420441e-001  8.7373824e-001  1.6482317e-001  4.3645152e-001  4.9620889e-002  3.0084125e-001  9.8755827e-001 -5.8802741e-003  3.9055943e-001 -1.7829571e-001 -1.3254058e+000 -1.5727327e+000 -1.4468751e+000 -6.8457975e-001  5.0072622e-001 -2.9683749e-001  9.7838740e-002 -5.9244623e-001  1.9763407e-002  4.2646191e-001 -6.4280490e-001 -1.2754558e+000 -1.5338035e+000 -1.0861839e+000 -6.0440780e-003  8.2878164e-002  5.7013845e-001 -3.0305585e-001 -5.3847476e-001 -2.7130268e-001 -4.1992838e-001 -1.2228307e-002  2.6276146e-001 -5.3630241e-001 -2.3554669e-001  7.3216923e-002  4.7814119e-001 -1.1802884e-001 -4.0548522e-001  4.7982647e-002 -5.1083458e-001 -3.3723405e-001 -4.1613071e-001 -9.1126205e-001  9.0618066e-001 -5.3879050e-001 -6.2209731e-001 -2.4367664e-001 -6.9944028e-001 -4.4316747e-001
 -3.6676943e-001 -3.7283814e-001  2.0388800e-001 -4.2159025e-001 -6.7765573e-001 -5.7177433e-001 -8.6325617e-001 -3.1839988e-001 -3.6240131e-001 -6.5473909e-001  5.0519765e-001 -1.3950214e+000 -5.5965650e-001 -4.1204610e-001 -6.0674628e-001  8.6610647e-002 -3.0973034e-001  1.9339934e-001  1.2390622e+000  3.0462921e-001 -2.8864900e-001  7.7510173e-001  8.4537498e-001  1.1231919e-001  2.6147846e-002 -4.0692156e-001 -1.4645831e+000 -7.6028341e-001 -7.8158381e-001 -4.5219795e-001  1.3402847e-001  3.1083642e-001  6.6241817e-001 -6.2303671e-002  1.7622043e-001 -7.5367969e-003 -7.4720272e-001 -8.3323056e-001 -2.0308516e+000 -2.0062162e+000 -3.3929464e-001 -2.4775203e-001  7.3272939e-002 -2.4099026e-001 -8.7541313e-002 -4.9987960e-001  5.2600132e-002  7.1255461e-001  1.8774353e-001  1.1405906e-001 -8.1336077e-002 -6.1266494e-001  2.8184400e-001  7.6003739e-002 -1.7530846e-001 -8.2607489e-002 -4.1514977e-001 -4.6007186e-001 -2.6995644e-001 -6.4672801e-001  7.3574563e-003 -3.8432972e-001  2.1501241e-001 -6.8174013e-001 -1.0974176e-001 -1.0851487e+000
  6.9641256e-001 -3.1863730e-001 -1.5748163e-001  3.1453552e-001 -2.2097768e-001 -4.1233937e-001 -4.1027678e-001 -4.6068681e-001 -2.7557416e-001 -4.9095537e-001 -3.4075421e-001 -4.9279690e-001 -1.9412964e-001 -4.8653883e-001 -4.4754141e-001 -1.3525055e-001  2.6277996e-001 -3.8431481e-002  1.0687106e+000  2.7197963e-001  1.5751525e-001 -5.1057923e-001  3.4570401e-001 -5.2795652e-001  9.0594431e-002 -3.7928654e-001 -3.2110708e-001  3.8554689e-001 -4.6024255e-001 -6.2233387e-001 -6.3743309e-001 -3.3008267e-001 -3.9272688e-001 -8.6706803e-001 -2.2965664e-001 -6.5688850e-001 -1.8805185e-001  1.5909346e-001  4.2163966e-001 -3.4488178e-001 -6.2132584e-001 -3.2371841e-001 -2.2292201e-001 -1.6802033e-001 -5.8232587e-001 -7.9710471e-001 -3.7657174e-001 -3.5472174e-001  4.2107756e-001 -9.7061939e-001 -1.1249892e-001 -4.6627392e-001  2.7718367e-001 -3.3585923e-001  6.4853269e-001 -9.0970891e-002 -2.7135975e-001 -2.8543843e-001 -1.9249812e-001 -2.6398649e-001  1.2826601e-002 -2.7376369e-001 -2.7306444e-001 -5.7112681e-001 -2.1194331e-001  2.6365688e-001
  1.5590185e-002 -2.0541965e-001 -3.7261843e-004 -7.9203778e-001 -1.8021577e-001 -4.8666497e-001 -1.7700167e-001 -2.3276997e-001  1.4393735e-002 -3.6608254e-001  1.3070858e-001 -5.3444128e-001 -1.8895869e-001 -2.9351036e-001 -3.5096906e-001 -4.6428271e-001  1.9914056e-001 -5.3571213e-002 -4.5265552e-001  5.1414025e-002 -1.6148241e+000 -9.6526872e-001 -3.8927756e-001  6.8043613e-001 -6.0456942e-002 -6.3475350e-002 -3.3828408e-001  4.4717606e-001  1.9233790e-001 -3.2849094e-001 -4.4896613e-001 -6.9168932e-002  1.9140225e-001 -3.8147297e-001 -1.1661207e-001 -5.1404726e-001 -7.2729412e-001 -2.7703756e-001  1.8495998e-002 -5.7318827e-001 -3.7772461e-001 -2.5434421e-001  3.2183099e-001 -2.1764314e-001 -5.1830622e-001 -2.4386336e-001 -6.5610796e-002 -3.7404147e-001 -1.4889991e-001 -9.2759911e-001 -3.7845173e-001 -2.2191559e-001  3.0860770e-001 -2.5823140e-001  8.1410063e-002  2.1153170e-001 -1.8371870e-001  1.1930517e-002 -4.9430212e-001 -1.0887708e-001 -3.6499106e-001 -5.1752019e-002 -9.2453230e-001 -4.1523257e-001  1.9612216e-001  5.2238131e-001
 -3.1037056e-001 -1.5650259e-001 -7.9417681e-001 -3.6935217e-001 -5.6711984e-001  7.8203103e-002 -8.0822192e-001 -1.6513221e+000 -8.3867161e-001 -1.4913007e-001 -1.5828019e-001 -3.4968251e-001 -5.2015635e-001 -1.7439964e-001 -9.7670012e-001 -3.5057328e-001 -7.7082927e-001  4.2668435e-001  4.2172429e-001 -1.5129125e-001  4.6578582e-001  2.5005292e-002 -4.3154465e-001  5.5852723e-001 -5.1776757e-001  1.4905265e-001 -9.7921835e-001 -4.6626902e-001 -1.5693999e+000 -9.7902598e-001 -1.9782742e-001 -7.7183311e-001 -1.1259831e+000 -1.0852726e+000 -4.2250551e-001 -7.8697364e-001 -1.2438568e+000 -1.0562915e+000 -3.2972907e-001 -1.0710998e+000  1.4341849e-001 -3.5472833e-001  4.8242705e-001 -5.9488674e-001  2.3961248e-001  6.7502839e-001  3.4081480e-001  6.8384704e-001  3.2172541e-001  2.5480849e-001 -4.0124124e-001 -3.4862394e-001  3.2436515e-001  3.8820431e-001  1.4589669e+000 -6.9937290e-001 -5.1042143e-001  1.5179808e-002 -1.3671738e+000 -5.9343638e-001  4.1409511e-001 -2.8271777e-001 -1.2496641e+000 -8.7715134e-001 -5.1384854e-001 -5.6274591e-001
 -4.3575311e-001  5.0666525e-001 -8.0527159e-001  3.5629704e-001 -4.4940148e-001  3.3470715e-001 -1.9433793e-001 -1.2177312e+000 -8.4967683e-001 -3.6621752e-002 -1.4042521e-002  1.2574687e+000 -6.1644300e-002  6.3164200e-001  4.1356963e-002 -1.2015152e-001  1.6901096e-001  2.2521313e-001 -6.7483647e-003 -2.7477447e-002 -5.4824634e-001 -6.2693279e-001 -7.8844293e-002 -1.1962319e-001 -4.8851411e-002  4.6181420e-001  2.9945627e-001  4.4320421e-001 -1.1944973e-001 -7.6929375e-001 -1.8489931e-002 -3.4102483e-001 -1.5979287e+000 -1.8056822e+000 -3.3133022e-001 -1.6671618e-001 -1.1615497e-001 -5.3947007e-001 -6.2783194e-001 -3.4153331e-002  3.2556426e-001  2.4451854e-001  3.3486163e-002 -3.8499900e-001 -2.4488711e-001 -3.7083358e-001  2.8123173e-001  4.7281200e-001  4.9758939e-001  4.5627472e-001 -3.4752552e-001 -6.1428700e-001  4.8805199e-001  6.7421536e-003  1.4088650e+000 -7.1422038e-001 -5.3701774e-001 -6.5262798e-001 -1.0366411e+000 -4.6749952e-001  5.1182639e-001 -6.7629944e-001 -1.1285208e+000  4.5265519e-001  3.2041122e-001 -1.8136083e-001
 -7.7606001e-001  5.4789273e-001 -4.7721011e-001  7.0878740e-002 -2.2253453e-002  7.2071826e-001  2.1255190e-001 -1.2538697e+000 -5.9174121e-001 -6.4519862e-001 -2.1165539e-001  5.5245034e-001 -2.6969233e-001  3.3685001e-001  5.3823903e-001  7.1647686e-003 -5.0073935e-001 -9.4833961e-001 -7.7462568e-001 -2.7706046e-001 -1.0465951e+000  8.6780691e-003 -3.2130217e-002  1.2509456e+000 -9.7604498e-002  7.5005147e-001 -4.4655385e-001 -2.2383616e-001 -8.5222548e-001  4.2291911e-001 -3.9244780e-001 -6.3674514e-001 -5.6643499e-001 -4.2335012e-001 -1.0579076e-001 -5.7403563e-001 -2.1704544e-001 -6.5492383e-001 -5.6671739e-001 -8.4320732e-001  7.9730749e-001  1.9965357e-001  4.2521644e-002 -9.5961418e-001  1.0316411e-001  3.7540461e-001  6.4499800e-001  1.0160850e+000 -2.0709167e-001  7.8235421e-001 -6.2326300e-001  1.3103815e-001  7.3742636e-002  1.1737726e-001 -1.1617137e-001 -1.3894594e-001  4.5127084e-001 -1.1024764e-001 -6.7297039e-001 -9.3069298e-001 -6.1190519e-001 -2.6741452e-001 -1.8997651e-002  1.0719254e-002 -5.5005483e-001  3.1402239e-001
 -1.3788723e+000 -7.7457491e-001 -4.8918541e-001  5.1556267e-001 -1.0394855e+000  9.6988788e-001 -4.2712498e-001 -7.0646128e-001 -4.7929404e-001 -7.1984817e-001 -4.3577668e-001  4.0139461e-001 -3.3770095e-001  5.6428403e-001  9.8417151e-001  1.9252404e-001 -9.0647872e-001 -5.7720996e-001 -1.3045221e+000 -2.4350248e-002 -1.6310714e+000 -5.6715715e-001  6.0750296e-002  6.6546597e-001 -2.9436495e-002  8.1261405e-001 -8.2200843e-001 -6.0860987e-001 -9.3225051e-002  1.2520799e-001 -3.8390018e-001 -1.0219775e-001 -4.2584378e-001 -1.0629719e-001  1.0694864e-002 -2.8656888e-001  3.4759155e-001 -5.0567238e-001 -3.8252055e-001 -5.1989739e-001  6.1473132e-001  3.8345485e-001  1.1543221e-001  4.7930610e-001  3.1948390e-001 -3.8260794e-001  1.0924962e+000  4.1702609e-001 -2.9416749e-001  1.5974321e-001 -1.6375921e-001  4.8252187e-001  2.2120592e-001  2.0270841e-001  4.7404464e-001  1.7332453e-001  1.2992867e-001 -5.3330147e-001 -6.0087242e-001 -7.0696610e-001  3.8009121e-001 -1.1293598e+000  1.0132880e+000 -6.1556977e-001 -1.7124840e-001 -9.3067378e-001
 -4.3539423e-001 -6.5556098e-001  2.6125980e-001 -8.2884728e-001 -3.6457911e-001 -2.2339947e-001  1.8524817e-001 -4.6305313e-001 -2.1977794e-002 -3.9579531e-001 -8.6341814e-002  6.4079585e-001 -3.3069795e-001  1.0610117e-001  5.2382006e-001  2.5272575e-001 -5.9866280e-001  2.1439642e-001 -2.8324822e-001  1.3380656e-001 -1.0578856e+000 -2.9902334e-001 -7.4128515e-002  8.4720572e-001 -5.0361434e-002 -1.1011200e-001 -1.9967200e-002  4.1040788e-001  2.3296007e-001  8.0007404e-001 -3.2644298e-001 -3.5681894e-001  1.2950392e+000  8.7936595e-001 -5.9952030e-001 -7.3312173e-001  9.3527793e-001  6.2324131e-001  5.7960181e-002  4.4200795e-001 -3.0276907e-001  2.7903215e-001  3.3074276e-001  1.0085238e+000 -5.6833739e-002 -5.0007412e-001  7.5173055e-001  4.4253065e-001  4.1323963e-001 -2.9550700e-001  7.6508278e-002  5.7119676e-001  3.0672608e-001  3.7416760e-002  3.0943932e-001  4.2787669e-001 -3.4671671e-001  4.0210913e-001 -2.4890520e-001  9.9204972e-002  8.4719345e-002 -4.9249363e-002 -7.0135358e-001  5.9743455e-001 -2.4335294e-001 -4.8133020e-001
  3.2872519e-001 -4.8587957e-001 -2.8795855e-001 -1.0775107e+000  6.0271665e-002 -4.5702238e-001  2.6698031e-001 -3.1431590e-001 -8.0588558e-001 -1.9970866e-001  1.9272380e-001 -3.1215143e-001 -2.3776113e-001 -3.7245329e-001 -6.7179008e-002  5.0172294e-002 -4.5374685e-001 -1.2865557e-001 -2.7203067e-001  1.5552620e-001 -1.3755352e-001  7.6597411e-002  3.4885146e-001 -2.9604831e-003 -1.6326729e-001 -1.7388811e-001  7.9363768e-001  7.2197012e-001  1.3832067e+000  9.2087822e-002 -1.5274868e-001  4.1557200e-001  2.6070896e-001  6.0103253e-001  1.4868885e-001 -2.8414989e-001  9.0161992e-001  1.7870942e+000  1.6820267e+000  1.1163061e+000 -5.9493355e-001 -1.3766266e-001 -5.3780892e-001 -1.1464927e-001 -2.0197978e-001 -5.7125832e-001  4.7578802e-001 -1.8360833e-001 -4.0948789e-001 -5.1159443e-002 -1.7175843e-001 -4.4943880e-002  3.4579426e-002 -1.4697352e-003  2.2391945e-001  1.4276093e-001 -3.5175723e-001 -3.7799428e-001  2.9082825e-001  4.3874618e-001  2.9759942e-001 -6.6393216e-001 -7.6557802e-001 -6.3139968e-001 -7.5934032e-001 -1.0883326e+000
 -2.2453134e-002 -8.6603197e-001  3.4424042e-001 -6.8220516e-001 -2.7959387e-001 -2.1222555e-001 -2.0823348e-001  3.3517478e-001 -1.2057613e-001 -1.5926098e-001 -2.0469058e-001  7.7099726e-002 -2.3743032e-001  8.6799117e-002  1.1076221e-001 -1.2474246e-001  1.8926198e-001 -3.6099777e-001 -6.0105476e-001  4.3770837e-002 -1.0037294e-001 -3.0075904e-001 -5.7197418e-001 -5.5097652e-001 -1.3332038e-001 -4.2490888e-001  6.3628610e-001  3.2323788e-001  8.5767957e-001 -1.0948351e-002  6.7882528e-002  9.0621968e-002  5.2840640e-001 -1.4636135e-002  4.1527832e-001 -7.7861974e-001 -8.3200856e-002  1.7322789e+000  1.0460897e+000  5.1880716e-001 -7.7112625e-001 -2.9412798e-001 -7.5280030e-001  2.2934832e-001 -4.8995195e-002 -2.8968028e-001 -8.6383396e-002 -7.7794129e-001 -3.8684078e-001 -9.6459442e-002 -8.2306415e-002  3.0214578e-001  2.2484364e-001  3.8156480e-001  1.0027178e+000  2.5451839e-001 -5.2175524e-001 -8.5300671e-001  4.9422194e-001  8.9049658e-002  1.2830554e+000 -4.9052053e-001 -8.5547947e-001  3.7047776e-001 -9.3153019e-001  8.6983491e-003
  6.7272403e-001  2.5407059e-001  6.4913343e-001  2.5548806e-002  6.8189178e-001  1.3363312e+000  5.9499909e-001  1.3011411e+000  3.9964300e-002  6.4545013e-001  8.5750580e-001  3.6888484e-001  4.8285708e-001  3.0871703e-001  4.4548824e-001  3.6954192e-001  1.3846071e+000  2.1490224e-001  3.4559877e-001  6.7661046e-001  6.8189209e-001  2.1851060e-001  1.0827879e+000  1.5775151e-001  7.2057882e-001  6.4658604e-001  9.1942249e-001  4.7481530e-001  1.4974929e+000  3.5098164e-001  2.1526676e-002  4.1581705e-001  8.0598893e-001  1.3478016e-001  1.5269406e-001 -1.7815211e-001  1.7684649e-001  1.3465655e+000  1.0491038e+000  1.2052328e+000  3.5495755e-001 -1.9505632e-001 -7.5004015e-001  8.7153278e-001  2.4485432e-001 -2.1702094e-001 -9.9176115e-001 -6.5574254e-001  7.5754267e-001 -4.9998862e-001  5.0915738e-001  4.3395797e-001  4.9321954e-001  1.7686890e-001  1.2510830e+000  4.8635221e-001  6.6073670e-001 -5.2536883e-001  6.7732806e-001  8.1958709e-001  1.5773969e+000  1.6218405e-001  2.1802284e-001  1.7775826e-001 -3.3141413e-002  1.2099166e+000
  1.5693004e-001  6.8419428e-001  2.3121473e+000  3.5530069e-001  6.0725550e-001 -3.3983263e-001  4.6006702e-001  1.7833631e+000  6.7246310e-001  1.0719732e+000  8.0585309e-001  5.7837266e-001  6.5883706e-001  8.9258044e-001  7.3744500e-001  4.7593871e-001  1.8059047e+000  1.6103305e+000  9.9017237e-001  1.2053799e+000  9.4646583e-001  3.4712954e-001  2.4589256e-001 -1.3405788e-002  5.1590725e-001  5.3004239e-001  8.4628126e-001  6.8480987e-001  1.0177632e+000  5.2622556e-001  2.1550881e-001  6.9655714e-001 -2.8889913e-002  2.4799332e-002 -1.4734771e-001 -2.2422608e-001  1.7668949e-001  7.8064739e-001  8.2199725e-001  6.2275396e-001  5.4871970e-002 -8.6705348e-002  8.8666798e-002  5.9284142e-001  2.2386410e-002 -2.0939072e-001 -6.7923632e-003  1.2328045e-001 -6.3660188e-002 -9.7789208e-001  3.3141979e-001  7.3761900e-001  6.1046960e-001  1.5605559e-002  7.3356153e-001  2.0274534e-001 -2.1911577e-001 -3.7363535e-001  6.0195559e-001  3.2504976e-001  7.6018904e-001  6.4104604e-002 -3.0515752e-003  7.0807714e-001  1.4021663e-001  1.3839425e-001
  8.9736059e-001 -2.1876921e-001 -1.9975977e-001 -4.8589581e-001  1.0905868e-001 -6.2560989e-001  8.2864423e-002  3.5618081e-001  3.1591469e-002  7.4227875e-001  5.1587948e-001  4.3851458e-001  5.9588796e-001 -1.0404979e-002 -1.6410911e-001 -1.4944447e-001  6.9437157e-001  3.7294419e-001  1.2865603e-001  2.8981052e-001  9.5156619e-001 -2.0944415e-001 -3.3115597e-001  8.1585682e-002  3.5751771e-001  5.0655493e-001 -2.7274206e-001 -4.7533407e-001  2.6006852e-001 -9.5163729e-001 -5.3998093e-001  3.6993138e-001 -6.0973495e-001 -6.2646645e-001 -2.0745191e-002 -4.1906586e-001 -1.2711982e+000 -1.7915438e-001 -2.6232027e-001 -1.4446263e-001  5.8999753e-002 -2.3849131e-001 -2.7629225e-001  2.8600773e-002  6.3576739e-002  1.0237538e-002 -4.4615585e-001 -1.9872919e-001  2.0990042e-001 -1.6490393e-001 -3.1216643e-001 -3.0844946e-001  3.4069082e-001 -1.2607243e-002  9.0458998e-002  5.6754272e-002 -1.9835554e-001 -7.6150314e-001 -2.4143921e-001 -2.1540457e-001 -8.8090603e-001 -1.4732017e-001  1.0118473e+000 -9.8828533e-001 -7.3430353e-001  6.8866899e-001
 -3.2773594e-001 -3.5746222e-001  4.6091458e-002 -1.1795427e+000 -8.3069835e-002  3.3156863e-001  3.0522782e-001  3.7705109e-001 -1.7544669e-001  1.0933269e+000  5.7491214e-001  6.7610059e-001  3.8809651e-001  3.6476857e-001  8.2483081e-002  5.4977650e-001  9.0065648e-001  4.6154560e-001  1.8587663e-001  2.9435351e-001  6.9903484e-001 -6.4718770e-002  3.8356064e-001 -3.6877818e-001  3.4395878e-001 -6.8070204e-002  5.6637376e-001  9.9206278e-001  6.8735409e-001  3.2538707e-001 -5.4554752e-001  1.0825320e-001 -7.4014945e-001 -9.8798984e-002 -3.2396170e-001 -6.4355251e-001  1.0489837e-001  1.0431667e+000  2.1747362e-001  1.8049414e-002 -1.3731381e-001 -3.8014522e-001 -1.7082107e-001 -4.9484484e-001  6.1321855e-002  2.9154861e-001 -5.4192844e-001 -7.0874118e-002  4.5063865e-001  1.6357715e-001  3.5176393e-001 -1.8622043e-001  2.6990332e-001  9.0779972e-002  5.1523244e-001  1.6410696e-001  8.1051806e-002 -8.6723705e-001 -2.6619073e-001  4.0921943e-001 -6.1723161e-001 -8.3091986e-001 -5.8313272e-001 -3.4819168e-001 -9.5653826e-001 -8.9726785e-001
 -1.5120102e-001  1.3073917e-001  1.3066072e-002  8.2590668e-001  7.1720416e-001  4.3211557e-001  3.4146805e-001  5.2849667e-001  3.5321039e-001  4.3035766e-001  7.5463300e-001  3.5798252e-001  8.1561291e-001  1.5950157e-001 -1.8094456e-001  3.6772070e-001  1.0422410e+000 -1.1192846e-001  3.5408444e-001  4.5766220e-001  9.2139689e-001  6.1088550e-001 -4.9258056e-001 -2.7387673e-001  7.7541827e-001  9.7727667e-002  1.3622811e+000  1.7549938e+000  1.4383115e+000  2.3374056e-001 -1.9236039e-001  2.2740004e-001  2.4811623e-001  1.6164670e-001  4.2929766e-003 -3.3474863e-001 -3.1974088e-001  9.2230802e-001  1.3008223e+000  1.0121409e+000 -4.0105912e-001 -4.7177174e-002 -2.0252612e-001 -2.2255769e-001  4.4961269e-001 -1.2762255e-002 -4.7082104e-001 -4.3350234e-001  6.6712086e-001  1.8937548e-001 -2.0625561e-001 -1.8978000e-001 -1.7836825e-001  1.1263815e-001  6.1544357e-001  5.6337505e-002  2.7800897e-001 -1.6382543e-002  1.4481852e-001  2.9713063e-001 -2.8516563e-001  3.2970994e-002 -1.4372320e-001 -2.1791039e-001  5.8563313e-002  5.3033692e-001
 -3.0810332e-003  5.5577616e-001 -1.8573712e-001  3.0765104e-001  9.9613153e-001  4.1960880e-001  7.8419057e-001  8.2438648e-001  4.6949699e-002  3.6490495e-001  3.1755681e-001 -3.7213678e-001  5.6195587e-001 -4.4693285e-002 -1.3470194e-001  3.4731959e-001  2.6850155e-001 -3.8727489e-001 -6.4831695e-002  3.2313077e-001 -1.7346476e-001  1.3287620e-001 -1.8215668e-001  1.8017959e-001  1.8137738e-001  1.8270669e-002  9.8845410e-001  4.8098599e-001  7.7934612e-001  4.4068343e-001  5.5791705e-001  9.7130822e-001  1.0059458e+000  8.6631772e-001  3.9279596e-001  8.1410511e-001  2.6990923e-001  6.9976547e-001  6.9357225e-001  7.6307175e-001  1.2916359e-001 -8.5530167e-002  2.8064374e-001  5.1240000e-001  3.6973514e-001 -8.1820221e-001 -6.4509038e-001 -3.9480945e-001 -8.4180829e-001  7.1153720e-001 -4.2879193e-002  4.3249043e-001 -1.6107729e-001 -8.5836094e-002  2.3488274e-001  6.2630193e-001  5.4116154e-001 -1.0109838e-001  8.7533902e-001  1.0336073e+000  2.8937543e-001  9.3446141e-001  1.2787565e+000  6.9175181e-002  8.7297798e-001 -3.5360045e-001
 -3.1046046e-001  4.1324025e-001 -1.0306797e+000 -2.4771603e-001  1.0997126e+000 -1.3344671e+000  2.0269126e-001  6.3085653e-001 -1.5877970e-001  2.2770748e-001 -2.5671919e-001 -1.4104166e-001 -2.4165460e-001 -3.0676483e-001 -7.8673016e-001 -3.5181636e-001  4.4124741e-001 -2.9702163e-002 -6.2395794e-002 -1.8739079e-001 -3.1529803e-002 -1.2168441e-001 -9.2844171e-001 -4.5039074e-001 -2.0716780e-001 -1.6890137e-001 -3.4467918e-001  3.5436597e-001 -2.5360092e-001 -5.5328106e-001  3.3665004e-001  4.1804062e-001 -2.8240071e-001  9.0519348e-001  2.8195406e-001 -1.4489646e-001 -3.7545131e-002  2.7951956e-001  7.0194988e-001 -2.8877140e-001  1.2954808e-001 -5.2915406e-001 -1.2903217e-001 -1.2566076e-001  2.3656901e-001 -7.1482640e-001 -8.1508846e-001 -9.2802887e-001 -1.3650292e-001 -2.7041745e-001  9.5172740e-002 -6.0520717e-001 -2.6440989e-001 -2.3742304e-001 -7.4721347e-001 -3.7527068e-001  3.3937352e-001 -2.2111394e-001  3.1823735e-001  9.9051620e-001  4.2504171e-001  1.3018044e+000  8.5101691e-002 -5.6843666e-001  1.4210745e-001 -3.6037079e-001
  1.3965904e-001  3.8727937e-001  7.3296768e-001 -4.0226513e-001  7.7736364e-001 -6.3863206e-001  3.4465771e-001  4.8661266e-001  3.9226343e-001  2.1973406e-001 -4.2657710e-001 -6.7407262e-001 -2.1229204e-001 -4.8296084e-001 -2.9238432e-001 -3.1615915e-001  2.3286150e-001  2.5756609e-001  4.4134890e-001 -1.9936957e-001 -7.9194795e-001  2.6991282e-001  7.5953750e-001  6.3516473e-001 -3.3937054e-001  2.0096184e-001  3.7166123e-001  6.0308006e-001  8.1358549e-002 -1.8216158e-001  5.9428056e-001 -1.7844085e-001  4.4653188e-001  5.6551292e-001 -1.2661894e-002  3.9627686e-001  1.5715716e-001 -1.2757481e-001  1.0455491e+000  1.8375305e-001  8.0186469e-002 -3.7859203e-001  6.4795692e-001  6.7297756e-001 -3.3671646e-002 -1.0332786e+000 -8.1813079e-001  5.2015560e-004 -4.3025670e-001 -3.2506827e-002  2.8426913e-001 -8.5589572e-002 -2.8067513e-001 -8.9455708e-001 -6.8924597e-001 -7.7425361e-002  3.8069373e-001  4.4408462e-001  2.8023770e-001  1.3264186e+000  3.5601926e-001  1.2198465e+000 -4.8950730e-001  7.4611562e-001  2.9275544e-001  7.3555378e-001
 -4.2649002e-001 -5.9008663e-001  2.4743777e-002 -1.1999732e-001  1.2673431e-001 -1.2550152e+000  1.5562638e-002  4.2970571e-001  6.0165902e-001  1.2013043e-002 -6.7642062e-001 -8.2872901e-001 -2.9637682e-001 -6.1231292e-001 -1.2152150e-001 -1.7807799e-001  5.4323012e-002 -6.5393409e-001  5.9676006e-002 -7.2279682e-001 -6.6956921e-001 -6.3311417e-002 -5.0028394e-001  4.3158491e-002 -3.2691670e-002  3.4709056e-002 -6.7509791e-001 -7.3054065e-001 -1.0102789e+000 -1.0544610e-001 -3.9335181e-001 -1.6854174e-001 -5.5970524e-001 -1.6464514e-001  1.4356723e-001  5.3756839e-002 -2.0486540e-001 -8.5462117e-001 -9.7447217e-001 -8.0597391e-001 -2.1762467e-001  1.4929710e-001  1.0584621e-001  6.9954530e-002  1.3979289e-002 -9.2368796e-001 -1.0373842e+000 -6.8238930e-001 -7.8412913e-001  3.3006083e-001 -5.6450924e-002 -1.1822449e-001 -4.1950206e-001 -4.2560141e-001 -1.0399611e+000 -5.9312875e-001  3.6448136e-001  7.9427616e-002 -8.9437714e-002  3.9253620e-001 -8.0663473e-001  3.1354372e-001  1.8064204e-001  4.5029868e-001 -9.0118919e-001 -7.7710429e-004
 -2.9048760e-001  9.8584592e-002  3.6493563e-001  8.9956905e-001 -1.1322251e-001 -5.4225648e-001 -3.5302099e-001  5.7932707e-001  6.1609660e-001 -1.7954518e-001 -2.3488112e-001 -3.9312716e-001  2.7548461e-001 -4.1465659e-001  3.7212509e-001 -4.9637966e-002  3.3310634e-001  1.4520785e-001  5.2904223e-001  6.1435086e-002 -4.1417284e-002  7.3880400e-001  7.9515705e-001  3.3755456e-001  3.0880731e-001  1.4838849e-001 -1.3257982e+000 -8.8399735e-001 -1.2710556e+000 -1.8603453e-002  6.9320807e-001  4.3922603e-001 -5.7871451e-002  4.6380227e-001  9.3912841e-001  6.5820537e-001  3.3182561e-001 -1.1499070e+000 -1.4007537e+000 -1.3682160e+000  3.8704352e-001  2.0752468e-001  1.9935663e-001  7.3009918e-001 -4.2675731e-002 -5.6852162e-001 -2.8065965e-001  3.1531669e-002 -6.3102650e-001  2.1118878e-001  1.5056383e-001  2.1400240e-001 -3.8411334e-001  1.4098808e-001 -9.1402342e-001 -1.6929502e-001  5.0352029e-001  6.2726451e-001  3.2680106e-001 -1.7796012e-001 -5.7743526e-001 -1.6693236e-001  1.2614580e+000  3.7437249e-001  3.5831314e-001  3.1904378e-002
 -3.9881761e-001 -3.1845637e-001 -3.3375911e-001  1.9694287e-001 -4.5250666e-001 -6.5479455e-001 -5.0794368e-001 -6.5082257e-001 -8.1384247e-002 -7.3926242e-001 -7.0093639e-001 -7.9143274e-001  4.5650666e-002 -1.1210955e+000 -7.0448630e-001 -5.1144845e-001  5.1839774e-001 -2.9221507e-001 -3.8102670e-001  7.2558266e-001  5.1238047e-001  5.3096481e-002  4.3504594e-001  9.0849878e-001  5.2925697e-001  6.5439959e-002 -1.2241090e+000 -5.7762650e-001 -1.1424812e+000 -7.6652577e-001 -2.5073930e-001 -2.4777542e-001 -6.3562856e-001 -4.0292029e-001  7.8961712e-003 -5.8368056e-001 -9.5458172e-002 -8.0332915e-001 -1.1352774e+000 -1.2220461e+000  2.2430651e-001  5.9948219e-001  1.1646453e+000  3.8886209e-001  2.0180366e-001 -6.0251082e-002  3.1233056e-001 -9.5563953e-001  2.4842979e-001 -8.5899421e-002 -1.3689359e-001 -7.4865079e-001 -6.9014313e-001  1.3132694e-001 -9.4299825e-001 -7.3996489e-001 -2.3833631e-001  4.6289534e-001  8.9592842e-002 -3.0883918e-001 -1.5802111e-001  8.4340254e-002  6.5579177e-001  3.0102046e-001 -5.7012904e-002  1.6785340e-001
 -4.9159313e-001 -5.8732117e-001 -1.0038584e+000 -8.3197830e-001 -4.2874122e-001 -8.6911100e-001 -5.9979892e-001  1.2037205e-001 -2.0546577e-001 -2.1463225e-001 -6.0376658e-001 -2.4154120e-001 -3.3882187e-001 -1.0899980e+000 -3.6123983e-001 -4.5021914e-001 -9.4669364e-002  1.3313174e-001 -5.0712415e-001 -5.0501180e-001 -1.1143417e+000  1.2881755e-001 -1.7107031e-001 -5.3870311e-002  4.8434559e-001 -2.4445458e-001 -4.9198373e-001 -1.0918424e+000 -7.7523020e-001 -1.9709960e-001 -5.7798943e-001 -4.7557753e-001  2.6569248e-001  1.3694632e-001 -2.6220421e-001 -6.4832288e-002  9.0865167e-002 -7.1133170e-001 -7.5329344e-001 -1.8032679e-001 -2.3170973e-002  1.6208345e-001 -4.2420488e-001  2.5338164e-001  9.2075553e-002 -9.3591608e-001  7.5443072e-002 -1.1542886e+000 -5.7725485e-001  1.7252561e-001 -4.6105159e-001 -2.9760912e-001 -7.3039508e-001 -4.6168965e-001 -1.2651834e-001 -2.3358051e-001 -3.3881183e-001  1.5941828e-001  2.6264812e-001 -7.6007756e-001 -4.8641202e-001 -1.3871411e-001  2.0993871e-001 -1.0266659e-001  1.2961795e-001  5.6218189e-002
  4.1403890e-001 -1.8158971e-001  9.1300959e-001 -5.0353786e-001 -4.4808538e-001 -1.1604574e+000 -4.1482424e-001  2.2896838e-001 -1.2446849e-001  7.4309172e-002  4.0754405e-002  1.4659850e-001  3.9045058e-001 -1.3749333e-002  1.2978729e-001 -2.2026272e-002 -3.0718530e-001 -6.7495244e-001 -1.0498056e+000 -7.8508486e-002  1.2212595e-001  5.8489689e-001 -1.0159492e-001  8.5094447e-001  6.1222941e-001  2.5891256e-001 -1.0492136e+000 -1.1512300e+000  6.4767945e-002  4.7885832e-001 -1.3525376e+000  3.4872130e-001 -4.0676794e-001  4.1778876e-001  1.4283029e-001 -3.5838345e-001  6.4524709e-001 -4.9707731e-001 -5.4454996e-001 -6.5827207e-001  2.0468201e-001  4.4291758e-001  2.9744579e-001 -5.4216569e-002  1.2026549e+000 -3.5175446e-002  5.6964155e-001 -1.9980904e-001 -2.8728155e-001  8.3672161e-001  2.8617019e-001  5.7290822e-001  1.5798040e-001  4.7831983e-002 -8.7383696e-001  9.9380923e-002  1.0650355e-001  1.0092567e+000  2.3509915e-001 -4.7288129e-001 -1.0822909e-001  2.0811687e-001  1.2776280e-001 -2.5812423e-001  4.6851065e-001  3.1689854e-001
  9.5515279e-001  2.7718263e-001  1.0253255e+000  8.5679359e-001  5.2048509e-001 -3.2555915e-001 -1.9303074e-001  3.5613013e-001  1.1240066e-001 -4.4891563e-001 -5.5701826e-001 -3.5828946e-001  1.3891075e-001 -5.6564773e-001  3.3941069e-001  4.0728136e-001 -1.9108064e-001 -2.8541312e-001 -3.5901832e-001 -2.6348920e-001 -5.5884582e-001  3.8599403e-002  3.2779547e-001  1.8322965e-001  4.8098188e-001  1.0319674e+000 -3.9140022e-002 -1.1125085e+000 -9.1196551e-001  7.0542565e-001 -3.4691820e-002 -1.0456783e-001  7.9810049e-001  2.1275234e-001  2.0747819e-001  5.1597539e-001  8.0739959e-002 -2.0742209e-001 -9.2236425e-001 -8.0725217e-002  1.7264889e-001  4.3359860e-001  9.1154573e-001 -1.9168702e-002 -2.4514671e-001 -1.1247466e+000 -3.3202058e-001 -8.8455159e-001 -4.3313333e-001  6.7871827e-001  1.9429805e-001  5.5057187e-001 -4.3019905e-001 -1.4494136e-002 -8.4053453e-001 -5.4726707e-001  1.3607111e-002  9.8524558e-001  5.5809579e-001 -2.2792179e-002 -9.0779478e-001  9.1359981e-001  5.6168116e-001  5.1100613e-001 -3.1417385e-001  7.2648354e-001
 -5.4132782e-001  2.0441669e-001 -8.7581920e-001 -1.1329130e+000 -2.4249470e-001 -3.4316964e-001  2.1891340e-001 -5.4273557e-002 -1.0858399e-001 -3.3543237e-001 -1.2933202e-001 -3.7982337e-001  6.8548131e-002 -5.8269139e-001  1.9478876e-001  2.9019435e-001  2.5656995e-001 -5.4102671e-002 -1.1947519e-001  4.7186389e-001  1.0291151e-001  4.6676770e-001  1.0606029e+000  1.0106709e+000  3.7796665e-001  4.4343953e-001 -2.8172747e-001 -8.5215523e-001 -6.4029134e-001  3.8937599e-001 -4.1873722e-001 -3.8240626e-001  4.6995703e-001  6.7233179e-001 -3.6777324e-001 -7.0383320e-002 -2.1799810e-001 -7.9695736e-001 -1.1490147e+000 -4.3252169e-001  7.3401558e-001  2.3158634e-001  1.2527931e+000  5.8706567e-001  3.0331281e-001  2.0622361e-002 -2.1685262e-001 -3.1815275e-001 -8.2574288e-002 -3.5220806e-002 -3.4395413e-001 -2.8292370e-001 -5.3579838e-001 -5.1160067e-001 -1.2878623e+000 -2.7556429e-001 -3.7185661e-001  5.1517902e-001 -3.0718997e-001 -4.8580599e-001 -4.2591229e-001  2.1459020e-001 -6.8441348e-001 -3.4578421e-002  1.5095485e-001  3.0792783e-001
  4.6305022e-001 -1.1373076e+000  1.1148228e+000 -1.2076854e+000 -3.8670756e-001  3.3033933e-001  1.2492450e-001  4.0824972e-002  3.0906899e-001 -2.9532847e-001 -1.4250447e-001  3.1502099e-001  2.2110645e-001  1.2987455e-001  1.1988599e-001  3.6394732e-001  2.4109145e-001 -3.4455439e-001 -4.1006320e-001  2.8143158e-001 -6.1593641e-001  8.8479670e-002 -2.4452290e-001  3.6957872e-001  9.1790833e-002  3.5667251e-001 -3.3533681e-001 -3.5621244e-001 -1.4855600e-001 -4.7853498e-001 -4.5244088e-001 -7.5403326e-001 -1.3034213e+000 -7.7981519e-001 -4.4698164e-001 -2.4629973e-001  7.3093324e-003  1.6632215e-001 -5.7881482e-002 -9.9831817e-002  5.5236485e-002  4.5094802e-001  6.0433898e-001 -6.5716979e-001  3.0486894e-001 -1.8251657e-001  3.6369942e-002 -6.8529713e-002  2.7880438e-002  9.8391000e-002  7.3310963e-002 -2.8143150e-001  5.0318067e-001  7.6044837e-002 -2.9591738e-001 -1.1934351e-001 -6.3965458e-001  5.0054963e-001 -3.8413860e-001  1.5214956e-001  5.2774918e-001 -1.5501074e-001 -4.3402307e-001  6.8086225e-001 -5.2920015e-001 -4.8052132e-001
  8.7061377e-002 -6.2078050e-001 -6.0894548e-001 -6.9631202e-001  4.6313317e-001  3.5357060e-001  7.4594664e-001 -6.8236566e-002 -3.9137405e-001  4.0407276e-001  2.1576788e-001  3.4167839e-001  3.6404956e-001  4.0131057e-001  3.3664958e-001  7.2410871e-002 -1.9950807e-001  6.9528085e-001  5.6062362e-001  7.4781470e-001  1.1552118e+000  1.0796577e+000  1.7631758e-001  6.4899678e-001 -1.1566838e-001  8.8658472e-001 -1.6760436e-001  5.3372490e-002  1.9555346e-001  4.5043571e-001 -3.6242404e-001 -5.0923641e-001 -5.7835965e-001 -5.4230010e-001 -2.6748665e-001  2.9996824e-001  5.2003965e-001  1.3305358e+000  4.5193216e-001 -1.8849451e-001  1.3107408e+000  1.1751220e-001  1.5934133e+000  4.4072050e-001  6.7753554e-001  9.0155412e-001  1.1767229e-001  3.5120658e-002  7.7941653e-001  1.6058871e-001  1.1502444e-001  1.3749536e-001 -1.5025891e-001  1.2589065e-001  8.4979644e-002 -2.3939821e-001  3.2342942e-001  4.6838340e-001 -1.6151608e-001  4.9211986e-001  3.2378715e-001  4.0823463e-001 -2.6530567e-001 -2.8395123e-001 -6.1010767e-001 -6.3578071e-001
  1.5416666e+000 -7.9125647e-001  2.0688190e+000  2.8645356e-001 -6.0282524e-001  4.5242764e-001 -3.6512533e-001 -8.0292437e-001  2.5947091e-001 -4.8828071e-001 -1.4496857e-001  6.7571065e-002  1.0141185e-001  1.2451317e-001  3.0152205e-001 -1.6190940e-001 -2.4395015e-001  2.3233492e-001  3.1803093e-001  1.6917363e-001  2.4354390e-001 -1.4912050e-001 -4.0922689e-001 -6.9633531e-001  3.4666240e-002 -2.6353088e-001 -1.2157666e+000 -1.1551104e+000 -1.1811588e+000 -4.9834953e-002 -9.4695664e-001 -3.4529394e-001 -5.4702899e-001 -8.6825700e-001 -3.2653795e-001 -9.8209366e-001 -4.2655491e-001 -8.2355694e-001 -1.3554968e+000 -8.9401774e-001 -4.9217493e-001  3.5869894e-001 -6.6795328e-002  3.5013348e-001 -1.5160406e-001  7.0546221e-001 -3.1043578e-001  2.0869858e-001  5.1901641e-001  1.0187005e+000 -1.7895947e-002  1.6548314e-001  8.4516565e-001  8.0079790e-001  2.1399863e+000  2.1590251e-001 -2.9229459e-002  1.5416620e-004 -4.8110690e-001 -1.6648642e-001  2.8815760e-001  5.6064902e-002  2.0449169e-001  1.6811772e+000 -2.3024874e-001  1.0606720e+000
  1.2592578e+000 -4.6571136e-001  8.3799874e-001  3.5685397e-001 -4.3462270e-001  1.4869489e+000 -1.9099090e-001  7.1132860e-001 -2.1045620e-001 -5.3612829e-002  1.2855857e+000 -4.0666660e-001  3.2042185e-001  5.6468668e-001  1.5422260e-001  8.1714019e-002  3.5263105e-001  3.1528755e-001  1.9710190e+000  1.9395632e-001  5.2009393e-001  2.5540219e-001  1.1863156e+000 -5.3315728e-001  4.5328257e-001 -1.0415153e+000 -8.8415571e-001 -3.7506937e-001 -4.4323183e-001  8.3069246e-001 -8.0449889e-001  2.0958867e-001  5.2395810e-001  3.5113129e-001  2.3284255e-001 -9.6738214e-001  9.1625366e-001 -1.0058534e-001  2.4946715e-001 -1.0375973e+000 -1.9763037e+000  3.8861657e-001 -7.2425612e-001  5.3488131e-001  3.1255704e-002  4.8771768e-001  7.9840807e-001  2.0058516e+000  1.6239174e+000  2.3491674e-001  2.1751069e-001  1.4314849e-001  8.1529718e-001  7.4988455e-001  3.2319052e-001  8.7387646e-001 -2.6886783e-001 -2.2165564e-001  7.2439826e-001  3.3791376e-001  9.8341430e-001 -5.9734423e-001  1.5079065e+000  9.3141057e-001  4.4214717e-001  9.8382325e-001
  8.4008124e-001 -6.8276827e-001 -5.6275075e-002 -5.3871441e-001 -8.3535163e-001 -1.1148039e+000 -8.1335991e-002 -1.4111173e+000 -9.9699736e-001  2.5349614e-001 -7.9821512e-001 -1.2492224e+000 -7.2349139e-001 -1.5082984e-001  3.0837826e-002  8.2462068e-002 -4.2742912e-001 -1.5101662e-001 -5.3704188e-001  2.0912201e-002  6.5369906e-001  4.6261795e-001 -3.9582791e-001  1.0781531e+000 -1.4605267e-002  8.2813926e-001 -6.3199603e-001 -1.7695872e-001 -7.0175933e-001 -4.9839636e-001 -6.4400830e-001 -5.2048241e-001 -4.8043114e-001 -7.5402215e-001 -5.3403967e-001 -5.2240900e-001 -1.6442632e-001 -2.1441933e-001  4.0116590e-001 -7.0908439e-001  4.2469379e-001 -3.9274208e-001  7.1364974e-001  1.1524855e+000  3.7688223e-001 -2.4218375e-001 -4.0031185e-001 -1.5830999e-001  2.2633916e-002 -6.4193938e-001 -4.8287686e-001  6.0437636e-002  3.2352813e-002 -1.7550834e-001  2.9337082e-001 -7.4264576e-001 -9.2529173e-001 -1.1188874e+000 -1.1199646e+000 -3.7618426e-001 -1.7091785e-001 -1.1296603e+000 -2.4176767e+000 -1.0703468e+000 -1.3133904e+000 -1.2864230e+000
  1.0012041e+000  2.9406143e-001 -5.8614244e-001  6.8511356e-001 -6.7761533e-001 -1.9294238e+000 -5.3461146e-001 -1.6040761e-001 -1.8216911e-002  6.1226682e-002 -6.3717321e-002 -9.1481070e-001 -8.0347328e-002 -7.6238419e-001  1.5861511e-001  1.8870536e-001  3.5093453e-001  1.3089688e-002  8.8243418e-002  6.8209936e-001  6.1516157e-001 -1.4934707e-001 -8.3418118e-002  1.1048890e+000  5.5737179e-001  2.3627374e-001 -7.2361042e-001 -9.9641860e-001 -9.1724205e-001 -1.1047020e-001 -5.6414132e-001  1.0443701e-001  3.7510030e-001  1.0031033e-001 -4.0868244e-001 -1.2644014e+000 -4.8161794e-001 -1.0627422e+000 -1.2386175e+000 -8.9760006e-001  3.9413310e-002  3.6859169e-001  3.0968049e-001  3.7415918e-001  1.9869867e-001  1.0979730e+000  3.4625143e-001  1.9969470e-001  7.6296651e-001  6.3418345e-001  1.9712770e-001  1.1103836e-001 -4.4985609e-001 -9.6475347e-002 -5.8652630e-001 -5.7357488e-001 -7.2834542e-001 -5.1177513e-001 -5.1538301e-001 -9.8356956e-001 -1.0784600e+000 -3.9144373e-001 -1.8582867e-002 -7.0827115e-001 -4.6547156e-001  1.2330730e+000
 -2.3375595e-001 -1.4916688e-003  5.7492750e-001 -8.2084416e-001 -4.1065739e-001 -4.0228781e-001 -2.5405853e-001  3.6831312e-001  4.8549167e-002  4.5423143e-001  4.3330773e-002 -7.8920706e-001 -3.3173224e-001 -1.0323619e-002 -2.8011101e-001  2.9458308e-001  2.9312623e-001  4.5575386e-001 -4.8205072e-002  2.3267188e-001  8.3035836e-001  8.3148613e-001 -1.4307831e-001  1.1617057e+000  2.7800059e-001  1.7951298e-001 -4.5060351e-002  6.0891911e-002 -6.7157725e-001 -3.3422654e-001 -4.8100900e-001 -9.2593283e-002 -3.2652011e-002 -2.2996726e-001 -6.9079667e-001 -4.8555918e-001 -1.1631338e-001 -7.7388397e-001 -7.9248375e-002  3.4726125e-001  1.1251791e-001  1.6881655e-001  2.5745157e-001  6.3861935e-001  2.1970344e-001  6.4417016e-001 -1.7195337e-001  2.3476246e-001  2.8216101e-001  1.9505341e-001  3.6617238e-001 -6.9699831e-002 -1.6852602e-002 -3.9187138e-001  3.2995311e-001  2.2702740e-002 -1.6989393e-001 -5.0206160e-001 -3.7211682e-001 -6.2832485e-001  3.7868344e-001 -5.0806360e-001 -6.9611093e-001 -3.0850596e-002 -9.0871416e-001 -1.3006969e+000
 -2.3121058e-001  9.5843049e-002  1.3140642e+000 -3.6257617e-001 -1.8638020e-001  1.5677041e-001  1.5332067e-001 -2.2560268e-001 -1.4092976e-001  3.9425472e-001  1.8350611e-001 -6.0682813e-002 -1.1787485e-001 -1.8678170e-002 -7.5813750e-001 -3.0400850e-001 -8.6723063e-002  7.1821710e-001  8.7740620e-001  9.6585211e-001  2.3666211e-001 -3.4153859e-001  4.5561750e-001  3.9894957e-001  8.5884135e-002 -3.0707547e-001 -6.2051072e-001 -6.9891871e-001 -3.9666604e-001  8.1621967e-002 -1.0945151e+000 -5.7363744e-002 -7.7483078e-001  9.4409633e-002 -2.5417334e-001 -8.6007871e-001 -3.2049716e-001 -7.0538406e-001 -6.6676007e-001 -5.6660086e-001  4.1790984e-002 -5.8059570e-002  4.4884176e-001  8.2400452e-001 -5.7171675e-001 -3.5804656e-001  6.0038606e-001  6.7976952e-001  8.2847899e-001 -2.7197418e-001  4.6981498e-001 -3.5221542e-002  1.9080650e-001  1.4557745e-001 -8.7810308e-001  1.6151160e-001 -2.7195170e-001 -9.3729845e-002 -3.9973001e-001 -3.5721110e-001  7.3369314e-001 -1.2815673e-001 -1.9610338e-001 -2.8379243e-001  1.5323712e-001 -7.6165845e-001
 -1.0145796e+000 -5.7937604e-001 -4.6044276e-001  4.8967353e-001 -3.3337607e-001 -5.8004303e-001 -3.8879128e-001 -7.2296663e-001 -6.3230493e-001 -2.2606577e-001 -1.5689671e-001 -1.3171012e-001 -1.1989338e-001  1.1427715e-001 -1.0053599e+000 -5.7800295e-001 -6.0474538e-001 -1.0287203e-001  1.0878538e-001  1.8370482e-001 -3.3214492e-001  1.7525638e-001  2.0772913e-001 -1.8721913e-001 -6.2574965e-002  5.5556099e-001 -3.5408373e-001 -5.5048833e-001 -1.0910796e+000  4.4476555e-001 -1.8804626e-001  2.6510444e-002 -1.1365491e-001  6.2324019e-001  1.9064493e-001 -2.4626185e-001  4.5737513e-001 -8.7251745e-001 -6.4708081e-001 -4.3614760e-001  5.5487277e-001  6.9045593e-001  7.6295113e-001  8.3209034e-001  1.2975597e-001  6.3859356e-001  1.0297575e+000  1.5140954e+000  8.8635820e-001  7.9968148e-002 -2.0767903e-001 -6.8779506e-001  4.9473167e-001  2.8277779e-001  2.4574464e-001 -1.7266551e-001 -6.1529821e-001 -4.2545751e-001 -4.9314265e-001 -6.7129829e-001 -8.2932029e-001 -3.0096107e-001 -5.5293330e-001 -5.3246585e-001 -2.7926647e-002 -1.2910317e+000
 -3.8864353e-001  2.1086771e-001 -1.6535033e-001  5.4388434e-001 -4.6732056e-001 -8.8523463e-001 -4.8739191e-002 -6.9989740e-001 -2.9883206e-001  3.1562217e-001 -7.2699596e-001 -5.6371666e-003 -2.5091821e-001 -3.4204267e-001 -1.1164438e+000 -6.0462137e-001 -5.7285480e-001 -2.3060985e-001  3.5634633e-002 -6.1418949e-001  5.4009482e-001 -6.4044033e-001 -7.9101143e-001  5.7716221e-002 -3.7182566e-001  3.1098459e-002 -5.0343478e-001 -4.8713628e-001 -8.5905530e-001 -8.8778002e-001 -7.5282253e-003 -4.5618217e-001 -6.0514034e-001 -1.2978047e+000 -1.5618312e-001 -1.4532233e-001 -8.0609684e-001 -8.3416461e-001 -4.8951096e-001 -6.8124749e-001 -3.8818115e-001 -2.2983808e-001 -2.6779703e-001  5.4116715e-001  2.1786016e-001  2.7430435e-001  7.6699095e-001  6.0955266e-001 -2.4378239e-002  4.2329782e-001 -1.6344325e-003 -6.9025134e-001  2.4830607e-001  8.0483951e-002  7.1411185e-001 -6.6085411e-001  1.6004004e-001  2.1069822e-002 -5.9789068e-001 -5.6821806e-001 -3.0712945e-001 -6.3293564e-002  4.5955398e-001 -7.1948125e-002 -4.5893832e-001 -1.9657961e-001
  6.0505979e-002  3.7092160e-001 -1.1691709e+000  7.5177214e-001  3.4114544e-001 -1.4545188e+000  1.0413958e-001 -1.8023821e-001  3.0575567e-001 -2.5790056e-001 -1.1999372e+000 -5.4885981e-002 -2.9475791e-001 -2.6600088e-001 -5.4786699e-001 -7.6825457e-001  1.7217087e-001 -1.1063761e+000 -4.7567796e-001 -1.2464156e+000 -3.5257552e-001 -7.2676570e-001 -1.1566885e+000 -1.3401523e+000 -4.7818494e-001 -2.0346276e-001  4.6399801e-001  3.8459541e-001 -6.9409514e-001 -9.6021404e-001  2.0477041e-001 -9.8925166e-001 -5.9235828e-001 -4.9045938e-001 -7.5067140e-001 -9.1973096e-002 -2.8571114e-001 -4.0442388e-001 -2.0556595e-001  2.6808231e-002 -1.5998239e-001 -2.0807996e-001 -1.2181998e+000 -9.3209882e-001 -2.5562805e-001 -8.2819805e-001 -5.3790976e-001 -4.5272758e-001  2.6402432e-001  4.2137316e-001  7.9662548e-002 -3.9916524e-001  5.7932244e-002 -3.4895305e-001  1.6105938e-001 -8.7656087e-001  4.1435526e-001  1.1805797e-001  1.3215215e-001  9.1673930e-002 -5.5005019e-001  2.3983403e-001 -2.7003541e-001 -6.9818115e-001  5.3594184e-001  5.2973824e-001
 -7.1642201e-001  8.0821594e-001 -5.2774797e-001  2.0175840e-001  3.6898392e-001  8.7714535e-001  7.1862877e-001  9.2373462e-001  5.3478589e-001 -1.8651945e-001 -1.7874239e-001  8.1407513e-001 -1.1669397e-001  7.2272925e-001  6.0079891e-001  3.7100383e-001  1.4108717e-001  2.2885049e-001 -5.7022357e-002 -3.0892212e-001 -1.3220101e+000  4.2096246e-001  7.0825087e-001 -1.2275032e+000 -5.0570587e-001  2.0189872e-001  8.7496843e-001  2.2115367e+000  1.3408783e+000  5.7188499e-001  4.8079052e-001 -8.9619212e-002  6.0837027e-001  5.5281347e-002  2.0241999e-002  1.0237813e+000  5.6722679e-001  9.7849717e-001  1.8350456e+000  8.5250555e-001 -6.1948797e-002  3.4758536e-001 -1.8507553e-003 -6.4728477e-001 -8.4254077e-002 -6.0075812e-001  6.0359508e-001  9.5644381e-001  1.1314206e+000 -2.6233605e-001  5.3540943e-001  7.9746171e-001  5.5616531e-001  7.2807595e-002 -3.7533642e-001  5.1048777e-001  6.0453137e-001  1.1135662e+000  1.3198801e+000  1.0921362e+000  1.7621931e+000  1.6317160e+000  9.5073200e-001  1.0493090e-002  1.7187525e+000  1.6295308e+000
 -3.4412198e-001  6.3826356e-001 -1.4965145e-002  5.0592657e-001  7.6427463e-001  6.3950294e-001  2.9954419e-001  8.3448456e-001  5.3207872e-001 -2.6377210e-001 -2.2385020e-001  7.6874350e-001 -2.8155647e-001 -3.5137980e-001  5.7098755e-001  1.0417155e-001 -1.3017645e-001 -3.3401847e-001  1.9020700e-001 -4.5603315e-001 -5.7205415e-001  3.0497880e-002  5.3378560e-001 -4.1511871e-001 -3.9808465e-001 -3.3481394e-002  9.7670062e-001  1.0909882e+000  1.0683960e+000  2.3388818e-001  7.5541521e-001 -3.4823751e-001  3.9439534e-001 -1.9013531e-001 -3.0545530e-002  1.2202502e+000  4.0422327e-001  1.3925699e+000  9.6841807e-001  8.2811015e-001  2.4507263e-001 -1.1846504e-001 -3.4706417e-001 -2.3837861e-001 -6.5100776e-001 -1.0527101e+000 -5.1808651e-001 -8.9444303e-001 -6.6062942e-001 -5.0704457e-001  7.7757417e-001  7.7787882e-001 -4.5267861e-001 -8.4023228e-001 -1.3318436e+000 -2.7898874e-002  6.7811221e-001  7.3716326e-001  6.6857558e-001  9.2611464e-001 -2.3313264e-001  1.7688969e+000  7.2075752e-001 -5.7364583e-001  6.5541062e-001 -1.0224647e-001
  1.6458401e+000  4.0536290e-001  1.4920423e-001  5.0849107e-001  8.0580354e-001  1.7066204e-001  3.3697472e-001  8.5588041e-001  6.5412134e-001  2.7671329e-001  2.5390068e-001  7.1919733e-001  3.8024205e-001 -1.0166903e-001  1.0497437e+000  4.4027736e-001  4.2502973e-001 -1.5782074e-001 -5.1221336e-001 -2.9725186e-001 -6.4837527e-001  1.6218643e-001  3.1224355e-001 -9.7678127e-001 -1.0310981e-003  4.4421427e-001  4.2185620e-001  3.8529860e-001  8.1096487e-001  7.9486074e-001  7.9599295e-001  2.6421177e-001  1.3809664e+000  8.9538910e-001  3.3668975e-001  1.1802448e+000  5.8653699e-001  9.2489371e-001  7.2367352e-001  4.4442875e-001  1.9605135e-001 -2.0140729e-001 -8.9310298e-001 -2.8050770e-001 -4.6865251e-001 -1.4588993e+000 -2.9716618e-001 -1.3105427e+000 -7.7333638e-001 -1.7710003e-001  6.5283198e-001  9.0096034e-001 -3.5606476e-002  2.1501999e-001  7.0835072e-002  5.5050950e-001  8.5777796e-001  8.6910503e-001  5.5919270e-001  6.2560954e-001  6.7006545e-001  4.9553663e-001  1.1262142e+000 -3.1355687e-001  5.8728358e-001  1.3435430e+000
  1.8023263e-002  1.0785169e-001 -4.2773802e-001  4.0965734e-001  1.1420317e-001  5.3690532e-001  5.4720491e-001  4.7461939e-001 -1.5500335e-001 -1.5207389e-001  7.1736550e-001  1.3052043e-002  2.0912714e-001  6.5962798e-002  5.9251464e-001  1.9261294e-001  3.3698328e-001 -3.3771703e-001 -6.9373029e-001  2.8027284e-002 -4.6690024e-001 -3.0688244e-001  1.0329122e+000 -1.1765881e-001  6.9788340e-002  1.6235124e-001  4.0644085e-001  2.0973747e-001  2.6734916e-001  2.5843160e-002  8.3784240e-002  6.0973927e-001  7.9172303e-001  1.6408537e-001  1.1664356e+000  7.0935773e-001  2.5444364e-001  4.0912461e-001  6.7680255e-001  6.3239286e-001  2.5095196e-001 -1.3270306e-001  5.9700932e-002  4.2603250e-001  5.0180137e-002 -1.3775073e-001  3.6899545e-001 -3.8813125e-001 -1.9776296e-001  4.7215044e-001  3.1963775e-001  5.2451250e-001  5.1015657e-002  1.4240670e-001  5.8361025e-001  1.8485791e-001  7.9093844e-001  2.5929212e-001  5.9491082e-001  3.8988212e-001 -4.0175770e-001  4.1964631e-001  9.6627339e-002 -4.9731724e-001  8.8895587e-001 -2.9005717e-001
  3.7686689e-001 -9.4926424e-002 -3.3166660e-001  9.6275336e-002  8.7307781e-001  1.2191075e+000  6.1462639e-001  6.4414240e-001  4.9225413e-001  5.1080281e-001  1.2630639e-001  4.9859510e-001  2.9622835e-001  3.4388803e-001  3.0356207e-001  1.6825607e-001 -3.5207997e-001 -1.4023119e+000 -1.0180536e+000  2.7291872e-001 -7.6738362e-001 -4.8791986e-001 -9.4035477e-002 -4.8727398e-001 -3.7792074e-002  4.4518888e-001  4.1373041e-001 -1.2417526e-001  3.2264972e-001  7.1467982e-001  8.4412660e-001  4.1998449e-001  5.8159568e-001  3.8265419e-001  6.6438989e-001  9.1222021e-001  8.8526548e-001  7.3692747e-001  7.4287088e-001  6.3803940e-001  4.0200177e-001 -3.6562453e-002 -5.0799017e-001 -5.2961586e-001 -2.4541413e-001 -4.6764501e-001 -1.8949489e-001 -1.2909540e+000 -6.9898153e-001 -6.3073801e-001  7.2118413e-001  7.7927878e-001  1.9385804e-001  2.0525819e-001  7.4871545e-001  4.3770350e-001  6.8108136e-001  4.8309196e-001  4.3596167e-001  6.1117725e-001  3.7781767e-001  7.6398729e-001 -2.8459490e-001  4.1310056e-001  4.4498179e-001  1.1818480e+000
  1.6473614e-002  6.4480096e-001 -9.2815621e-001  3.4009287e-001  6.4746279e-001  1.4572891e+000  4.0658144e-001  3.3654483e-001  6.4724576e-004  4.5992330e-001  4.7969869e-001  9.9640525e-002 -2.8919679e-002  6.7137427e-001  6.0962808e-001  1.4361235e-001 -2.5444673e-001  4.3227244e-001 -3.8416981e-001  5.3192167e-001 -3.6451292e-001 -3.8845452e-001  5.2175046e-001  3.9517480e-001  9.8160372e-002  6.8847516e-001  1.0326441e+000  9.3519556e-001  7.5241693e-001  4.6784635e-001  1.4252795e+000  9.9056026e-001  2.8194880e-001  7.6101124e-001  7.4717866e-001  7.7970787e-001  9.7681833e-001  7.2120851e-001  1.2738037e+000  6.6334921e-001  8.5786971e-001  3.6625497e-001  4.8052524e-001  7.2688503e-001  4.5291647e-001  2.9708059e-001  2.5765760e-001 -1.3228622e-001 -2.1573141e-001 -4.8826256e-002  2.0916461e-001  7.0027833e-001 -1.0121785e-001 -1.6735442e-001 -2.1082057e-002  9.0199653e-001  3.1195327e-001 -5.6808635e-001  3.7318251e-001  1.0731334e+000  1.4825853e+000  4.9851097e-002 -2.2041334e-001 -5.7725782e-001  4.7519075e-001  3.4737721e-001
 -6.1865924e-002 -5.5911511e-001 -6.2188622e-001  4.9711120e-001  1.7867658e-001  2.0980769e-001  5.1588786e-001  6.5378394e-001  6.9274367e-001 -2.6816191e-002  8.4375520e-001 -3.9875734e-001 -2.3853182e-002  4.5731682e-001  7.0226822e-001  2.8581752e-001 -6.3715468e-002 -1.7942981e-002 -2.1685612e-001  1.1110009e-001 -6.8036292e-001 -3.0655312e-001  1.1038658e+000  4.1329967e-001  1.8623307e-003  2.0096643e-001 -5.0584567e-001  2.0765981e-001  4.8040084e-001  1.3076121e+000 -7.2465641e-002  8.7277722e-001  7.0467093e-001  1.0326034e+000  4.5515299e-001  3.4122975e-001  1.4179453e+000  2.9245963e-001  3.6512747e-002  2.2587552e-001 -5.0020227e-001  9.9474402e-002  4.6527033e-001  4.6191629e-001  4.2094120e-001 -6.9763027e-001  2.2898716e-001  1.6038293e-001 -1.1516575e-001  4.5188141e-001  1.7315659e-001  7.8090400e-001  4.2929267e-001 -4.6053658e-002 -6.3307832e-001  1.1968882e+000  1.3959386e-001  2.2175848e-001  5.7710377e-001  8.9041772e-001  1.2805013e+000  2.7013102e-001 -2.9180781e-001 -3.5540031e-001  3.3190172e-001  4.2118369e-001
 -6.3478300e-001 -8.2892266e-002  6.0324614e-001 -6.3672001e-001  5.6507605e-001  6.9225144e-001  7.5933229e-001  9.4170285e-001  2.6739269e-001  1.7650904e-001  6.4521238e-001 -1.5133228e-001  8.5149784e-002 -9.0539212e-002  7.4068551e-001  1.5734978e-001  3.9808941e-001  3.7214591e-001  3.8072679e-001  5.7779820e-001  5.0937168e-001  1.7673038e-001 -2.7733473e-001 -9.2328754e-001 -4.8110138e-001 -4.7082071e-001  1.7965193e+000  1.4787385e+000  7.7966082e-001  4.1411415e-001  1.1054813e-001  3.2572475e-001 -2.6723081e-001  3.6447168e-001 -1.7992609e-001 -6.5048330e-001  2.9839278e-001  6.5135284e-001  8.3388823e-001  1.1767792e+000 -7.5924844e-001 -5.2841966e-001 -1.2990420e+000 -3.4443347e-001  2.1735181e-001 -8.9832828e-001 -4.8482054e-001  1.2222013e-001  1.5339619e-001  1.3078675e-001  2.3350349e-001  9.3175868e-001  4.7798305e-001 -3.5593212e-001 -3.1785762e-001  7.4831463e-001 -3.9649595e-001 -1.9399651e-001  5.5735466e-001  1.3233386e+000  1.4126337e+000  1.8078556e-001 -4.6694158e-001 -6.1015032e-001 -7.3060636e-002 -9.3931529e-001
 -3.8115434e-001 -4.8225838e-001 -1.8274039e-001 -1.3052385e-001 -3.1203642e-001 -1.9954241e-001  5.2370858e-001  4.5046389e-001 -9.6474463e-002 -4.4841299e-001  3.8757901e-001  3.4230733e-001  8.4990915e-002  7.1199696e-002  4.7195467e-001 -2.3991454e-002 -1.3120944e-001 -2.9888378e-001  9.9553512e-003 -4.4057123e-001  7.7415692e-001 -2.3422453e-001 -9.2164085e-001 -1.4335529e+000 -7.0187769e-002 -1.7406132e-001  2.7524709e-001  4.3754992e-001  4.3388630e-001 -2.6204945e-001 -1.0132315e+000 -7.3651994e-001 -1.4295825e+000 -9.4628588e-001 -9.2837048e-001 -1.1411543e+000 -4.3429733e-001  4.3372018e-001  2.0062507e-001  5.1141551e-001 -4.0756789e-001 -3.9461850e-001 -1.4198944e+000 -1.4913627e+000 -1.4694881e-001  3.6518851e-001 -7.9500107e-001 -3.8859165e-001  2.8135882e-001  5.7172853e-002  8.6865544e-002  1.1306749e-001  3.2133418e-001 -1.8015143e-001 -1.9427736e-002  3.6892721e-002 -5.6492904e-001 -5.5515924e-001 -2.9731334e-001  2.9452147e-001  4.5424647e-001 -5.9989570e-001 -7.6669852e-001  1.8515482e+000 -9.6025649e-001 -6.4914684e-001
  3.8731658e-001  4.1114313e-002  5.0467755e-001 -1.0978220e+000  4.2030739e-001 -1.0540451e-001  4.4106858e-001  9.5943931e-001  1.8839371e-001  3.1921952e-002 -3.2225229e-002  8.6793894e-001  2.1500809e-001  6.9037199e-002  5.6600960e-001  3.7983786e-001  3.7038747e-001 -7.6259225e-002 -8.5035157e-001  1.9187173e-003  1.0868720e+000 -1.0810502e-001 -2.6288126e-002 -7.1171044e-001 -3.8355765e-001 -3.9838135e-002  1.4259750e+000  1.1732961e+000  1.4862828e+000 -1.1638647e-001 -5.0061160e-001 -4.6477866e-001 -1.1816746e+000 -1.6603223e+000 -4.6649061e-001 -5.3831687e-001 -3.4802757e-001  1.6013525e+000  1.3517859e+000  1.1227835e+000 -1.9253187e-001 -1.7647589e-001 -9.3631297e-001 -9.0393082e-001 -1.0081257e-001 -5.0664492e-001 -7.8883884e-001 -1.0657835e+000 -2.5907430e-001  1.6493768e-001  7.0019066e-001  5.4948362e-001  1.8114212e-001 -9.7887918e-002  4.4781233e-001  6.1737069e-001  2.1289448e-001 -1.8833879e-001  1.1916474e-001  5.5025504e-001  9.2002886e-001  1.4337282e-001 -6.4330442e-001 -4.5635388e-002 -9.2869343e-001 -4.0353608e-001
  3.7789882e-001  1.0938996e+000  6.6021065e-001 -7.7994672e-001  5.6975351e-001  9.0710745e-001  8.1456864e-001  1.2799783e+000  3.8535096e-002 -4.2042475e-002  4.4773684e-001  9.1969616e-001  2.9480637e-001  6.8281048e-001  1.0077461e+000  5.0496006e-001  5.6266492e-001 -5.5384979e-002 -6.1874228e-002 -8.9271791e-002  1.0064340e+000 -9.8782737e-002  1.1297335e+000 -3.6186471e-001 -3.6257416e-001 -7.3536726e-001  7.1990190e-001  1.1924468e+000  1.6692580e+000  5.2562544e-001 -2.3079894e-001 -7.9714240e-001  5.1987020e-002 -4.1233930e-001 -8.4891825e-002  1.3220936e-001  1.3490318e+000  1.5197551e+000  1.8315110e+000  7.9125962e-001 -4.7424045e-001 -1.4287230e-001 -9.5978070e-001  9.1441800e-001 -1.5159722e-001  4.7915292e-001 -4.7076476e-001 -5.3986842e-002  1.3387685e-001  2.2595360e-001  7.4651395e-001  1.1503710e+000  2.4858311e-001  1.1386265e-001  5.3635467e-001  9.0123131e-001  2.3087927e-001  2.0595659e-001  5.2235802e-001  7.9363323e-001  1.4208900e+000  6.2261768e-001  3.8301344e-002  6.3512222e-001  6.2374025e-001 -4.6194547e-001
 -4.3082851e-001  1.6373947e-001  1.5286620e+000 -7.8440946e-001 -1.4686331e-001  1.4090759e+000  6.8425196e-001  4.5195989e-001  3.8248585e-001  1.5678762e-001  6.1451503e-001  5.5899503e-001  2.6679184e-001  4.5792083e-001  4.5904199e-001  7.0711424e-002  2.2505675e-001  4.2154147e-002  4.5935224e-002 -4.0536223e-001  4.3714100e-001  1.1655228e-001 -7.8511404e-001 -7.6131699e-001 -8.3792101e-001 -1.5207114e-001  3.4851009e-001  2.7275944e-001  1.7614444e+000 -2.8710499e-001  5.6558666e-002  1.1417207e-001 -1.5861992e-001 -3.7280532e-001 -5.1573771e-002  2.2081943e-001 -7.2021382e-002  7.5121805e-001  4.0324397e-001  5.0244570e-001 -5.2726242e-001 -4.4433823e-001 -1.3939630e+000 -3.1769532e-001  3.5225538e-001 -1.4948941e-001 -4.7236994e-001  1.3278426e-001  4.3364732e-001  1.9960611e-001 -1.7107019e-001  3.7978899e-001 -5.1805183e-002  1.1110174e-001  2.2980192e-002  4.0861612e-001  5.3963370e-002  5.2170450e-002  2.4922361e-001  5.6878330e-001  6.3362028e-001 -4.7692367e-001  3.2023651e-001  6.0298645e-001  2.2227460e-001 -7.0261848e-001
 -2.8902559e-001 -1.0571114e-001 -2.1162508e-001 -3.5199290e-001  9.4831729e-002  4.4236532e-001  2.1251133e-001  9.9800292e-001  6.1264337e-001 -2.7493216e-002  4.2042168e-001  8.6499981e-001  4.3786825e-001 -2.0268981e-001  1.6289023e-001 -1.8877751e-002  1.9393703e-001  5.5483354e-001  8.2440434e-002  3.3078687e-001 -2.0370476e-001  4.3014873e-001  4.1319655e-001 -3.5337481e-001  8.1441894e-002  1.1999201e-001  3.4942406e-001  1.1295408e+000  6.0857791e-001 -1.6473384e-001  2.8207834e-001  5.4258199e-001  2.7031905e-001  1.0929619e-001  3.2824630e-001  4.8939921e-001  3.2389544e-001 -2.5181159e-001  5.3692420e-001  3.7026838e-001 -5.5518559e-001 -6.0570604e-003 -1.0962366e+000  8.4689123e-001  2.2229727e-001 -1.0659402e+000  2.5494904e-001 -2.1925332e-001  2.5029952e-001  8.4113928e-002  2.0378335e-001  4.0519933e-001 -2.3974727e-003  5.1229214e-002  5.5253442e-002  4.7237859e-001 -2.9662798e-001  1.8584994e-001  1.0413841e+000  3.8001382e-001  9.2659345e-001  3.3200326e-002  9.2744094e-001 -1.1132107e-001  3.5166732e-001  5.8207571e-002
  3.1696979e-001  1.1823041e+000  1.2810777e+000  1.0346219e-001  2.6104883e-001  8.3944825e-001  1.6606673e-001  1.1542313e-001 -8.2831329e-003 -7.4151149e-001  2.3421960e-001  8.6940022e-001  6.4276235e-002  3.7136752e-001 -1.0270503e-001 -3.5205948e-002 -2.1589820e-001  7.4405424e-001  2.0588950e-001  2.3735433e-001 -4.4807798e-001  4.6134938e-001  4.6477611e-001 -2.7726482e-001 -1.3402207e-001  1.4314599e-001  5.4313216e-001  7.0452306e-001  2.9976246e-001 -1.2702347e-001  2.5758208e-001  3.1838238e-001 -3.2285128e-001 -3.4880672e-001  2.9480533e-001  5.7237456e-001  2.6443174e-001 -1.3217908e-001  6.9521194e-001  6.3783172e-001  8.1496465e-001 -3.6925562e-001 -5.3037482e-002  9.0078336e-001  1.6588287e-001 -7.5136827e-001  4.2204090e-001  2.5781097e-001  7.9285450e-001  1.6540121e-001 -4.5075923e-003 -1.3941044e-002 -2.7402021e-001  1.7486116e-003 -2.1140699e-001  3.3732600e-002  8.4938256e-003  4.0326333e-001  6.7487549e-001  2.1018987e-001  4.2133068e-002  5.6020540e-001 -1.7010664e-002 -3.2740086e-002  1.1312386e+000 -6.7048500e-001
 -1.1646382e-002  1.1837579e-001 -4.1235458e-001 -8.6468960e-001  7.3005441e-001  6.0681587e-002  1.9510666e-001  5.7045963e-001  3.4831324e-002  6.7315905e-001  5.5756968e-001  6.9527814e-001  2.1203581e-001  2.9713562e-001 -5.2291622e-001 -1.9219226e-001  5.7290472e-001 -2.2048966e-001 -2.2407236e-002 -4.8957394e-001 -3.5740710e-001 -1.2119436e-001 -4.7508176e-001  1.8912492e-001 -4.1937971e-002 -9.3746785e-002  1.4645699e-001 -2.5104365e-001 -7.6232090e-002  8.7860779e-002  4.5378458e-001  7.2428143e-001  3.0978580e-001  5.4745029e-001 -1.7240949e-001 -5.9379279e-002  1.2105542e-001 -1.7049684e-001 -5.5226376e-001  2.8790984e-001 -1.1202401e-001 -4.9193637e-002 -8.0085358e-001  2.9723384e-001  5.3706016e-001 -9.4121440e-001 -3.8088840e-001  5.0024344e-001 -3.8107919e-001  2.6940449e-001 -5.1518257e-001 -3.4942623e-001 -3.0641745e-001  2.0487193e-001  2.2671551e-001  2.6773530e-001  1.0910402e-001  5.7798778e-001  1.7882544e-001  8.9257217e-002 -1.0729092e+000  5.3713183e-001  9.3805985e-002  4.4379243e-001  3.6623806e-001  5.6263169e-001
  2.6152826e-001  7.6150272e-001 -7.0932253e-003 -1.6513089e-001  1.2308205e+000 -1.1180611e+000  2.2504741e-002  4.3991531e-001  5.3945957e-001  4.2761102e-001  1.8164044e-001  3.2051911e-001  2.8813432e-001  2.1738155e-001 -2.4039175e-001 -1.3764324e-001  6.6976411e-001 -4.2326497e-001 -6.2399036e-001 -1.9372752e-001  1.6545697e-001  2.1368890e-001 -9.0640758e-001  7.3515373e-002  1.9440387e-003  2.7944107e-001  1.0129480e-001 -4.3228006e-001  6.5823509e-001 -3.1330122e-002  6.8489332e-001  5.6230983e-001  1.9738471e-001 -2.6246313e-001 -6.5346432e-002  4.8449719e-001  6.4857517e-002  3.8393992e-001  2.8905955e-001  9.6004104e-001  2.4453565e-001 -2.1168143e-001 -9.1238753e-002 -2.7654913e-001 -2.2594422e-002 -2.1440432e-001 -1.3819844e-001 -7.0008366e-003 -4.3852002e-001 -1.9614253e-001  1.2859118e-001 -8.7715916e-003 -8.4912490e-001 -8.6923394e-001 -1.0342869e+000 -2.6831389e-001  6.8144941e-001  2.8444846e-001  7.3879664e-002  7.8818815e-001 -9.7955614e-001  7.0472245e-001 -6.1391769e-002  4.4287203e-001  5.5949642e-001  8.7334338e-002
 -8.7733283e-001  4.1236080e-001 -5.0813917e-003 -1.2613483e+000  1.0712786e+000 -3.0660398e-001  7.2338384e-002  1.8110263e-001  5.8213466e-001  4.6705878e-001  2.2460901e-001  2.1525683e-002  1.1261251e-001  5.6682185e-001 -7.2725990e-002  3.6000857e-001  5.5389002e-001 -9.4936829e-001  1.0538960e-001 -2.1757358e-001  2.8339241e-001 -1.5602621e-001 -1.2134098e+000 -8.2492678e-001  4.6486603e-002 -6.4454433e-001  9.9993588e-001  1.1462543e+000  1.0893108e+000 -4.6529668e-001 -7.0763425e-002 -3.2702174e-001 -5.8981585e-001 -7.8815658e-001 -9.1436507e-001 -5.8805291e-001 -4.0425983e-001  4.2057464e-001  3.5592812e-001  8.1624710e-001 -6.9186253e-002 -3.9901628e-001  7.7129409e-002 -1.2493597e+000 -5.2175837e-001  6.0709299e-001 -1.3773700e+000 -6.7657434e-001 -7.8173440e-001 -5.3576399e-001  3.9606929e-002 -2.4438793e-001 -5.7942065e-001 -6.7660337e-001 -9.9806314e-001 -7.6459607e-001  4.8475503e-002  6.6845410e-002 -4.1143582e-001  7.7791539e-001 -8.0896822e-001  5.4374736e-001 -5.5721370e-001  7.4842145e-001 -4.2147115e-002  9.5842673e-001
  4.3018049e-001 -7.7760028e-002 -4.8828206e-001 -1.2607742e+000  4.0601072e-002 -2.8562716e-001 -4.3689826e-001 -2.9284779e-001 -5.8724061e-001  3.7372700e-001  5.2301517e-001 -3.2467347e-001 -1.8140916e-001  1.6077603e-001  4.1276138e-002  8.5500010e-002  4.7173055e-001 -2.7936134e-001  1.0674554e-001 -6.3472568e-001  8.5420868e-001  3.5679408e-001 -1.3604324e+000  5.4338373e-001 -2.5984119e-001  2.3625594e-001  6.5254307e-001  1.0733666e+000  1.3072811e-001 -4.1339826e-002 -5.2794449e-001 -3.2079240e-001 -7.3527892e-001 -7.0472279e-001 -6.5155291e-001 -6.6319034e-001 -1.0154960e+000  5.6854360e-002 -1.4405194e-002 -2.3723764e-001  6.8610009e-001 -6.0470508e-001  2.7865495e-001 -3.2778699e-001  3.7015631e-001  1.7744532e+000 -1.0288220e+000  9.7488726e-002 -9.7117150e-001 -2.0618950e-001 -5.7242387e-001 -1.0539301e-001 -1.5202844e-001 -1.8797866e-001 -1.7301976e+000 -4.6958210e-001 -3.3019340e-001 -9.0633647e-002 -5.5521499e-001  3.5788159e-001 -2.5389387e-001  4.7369453e-002 -6.6882572e-001  1.0997235e+000  1.3729735e-001 -1.7425334e+000
 -5.9288498e-001 -6.0824990e-001 -1.1755462e+000 -1.1650600e+000  2.6720780e-001 -2.4008152e-001 -6.2748549e-001  3.6973490e-002  3.1365659e-001  4.2294603e-001 -8.9473330e-002  1.0632329e-001 -3.0747514e-002  3.7903184e-002 -2.6310074e-001  2.7730436e-002  4.2053178e-001  2.0101367e-001  2.1000840e-001 -2.4053846e-001 -1.3661299e-001  8.9071848e-002 -4.6088660e-001  3.9738697e-001  4.6796550e-002  5.2700470e-001 -1.8347281e-001 -1.1956493e-001 -1.1686619e+000 -3.8973165e-001 -1.6788098e-001 -4.3823629e-001  4.2590063e-001  4.0738465e-001 -7.8998662e-001  2.2455613e-002 -6.0639470e-001 -1.4144759e+000 -8.2852504e-001 -1.2461873e+000 -4.4935146e-002 -7.5414310e-002  1.3450204e-001 -4.7966863e-001 -8.3712158e-002  5.5085499e-001 -4.0559923e-001  4.2249266e-001  2.6458998e-001 -7.2119684e-002 -1.1601752e-001 -6.9773749e-001 -1.9179723e-002 -7.3527186e-001 -5.3705160e-001 -5.9687220e-002 -2.0220916e-001 -5.7115269e-001 -2.6600941e-001 -4.9412086e-002 -5.6158852e-001 -1.8456679e-001 -6.8308656e-001 -7.7074862e-001 -1.9100223e-002 -2.3731802e-001
 -2.3956807e-001  1.5749038e-001 -4.2276051e-001  5.2134890e-001  7.4594273e-002 -5.0739043e-001 -5.2084409e-001 -6.9167828e-001  1.1876472e-001  1.6792448e-001 -9.1787767e-001 -8.6971562e-001 -1.8453349e-001  3.0210357e-001 -3.4905233e-001  2.1276408e-002  2.4652250e-001 -1.8326476e-001  3.3338703e-001 -3.0223316e-002 -7.8698107e-002 -7.2301009e-003 -4.1299562e-001  5.7937880e-001  3.4110386e-001  2.7600407e-001 -7.6945216e-001 -9.8133145e-001 -1.3130445e+000  1.6406410e-002  4.4557195e-001 -5.3163353e-001 -3.5231854e-001 -4.9390624e-001 -2.2822471e-001 -1.5080076e-001 -6.7968308e-001 -8.6528783e-001 -1.8259189e+000 -1.9332408e+000  7.2698521e-001  5.7722956e-001  7.2137173e-001  1.8451916e-001  4.8565787e-001 -1.9569078e-001  3.1890730e-001  2.3694543e-001 -2.8522839e-001  3.7010091e-001 -2.2989994e-001 -7.5433828e-001 -1.4494844e-001 -1.8745024e-001 -1.7072785e-001 -8.6043758e-001  2.1497260e-001 -5.7878668e-001 -5.4409713e-001 -5.0472018e-001 -1.3951793e+000 -8.7713112e-001  5.1949301e-001  1.9173698e-001 -7.5304373e-001 -5.3257258e-001
 -6.1529304e-001  7.8549618e-002 -9.9430199e-001 -2.7046919e-001 -1.1611900e-001 -2.5308189e-001 -1.3751580e-001 -4.1769859e-001  1.2572985e-002  3.1602337e-001 -4.2319262e-001 -1.9245012e-001 -1.9620497e-001 -2.0723360e-002 -2.7322648e-001 -3.9547741e-001 -2.9157392e-001 -7.1304373e-001 -6.0946923e-001 -5.7948584e-001 -9.4817982e-001 -3.9319715e-001 -1.0281863e+000  6.9463480e-001 -4.9884784e-002  4.5471981e-001 -4.9199180e-001 -9.9420031e-001 -6.7131355e-002 -3.2368600e-002 -2.4632972e-001 -2.4689838e-001  2.0519688e-001  7.1887882e-001 -1.8571677e-001 -1.3312650e-001 -4.0852020e-001 -4.2185399e-001 -1.4601318e+000 -5.5450485e-001  2.7027845e-001  7.4076862e-002 -2.7186660e-001 -1.3160240e+000  1.5394657e-001 -7.8934185e-001  2.4754653e-002 -4.2274602e-001 -3.9250221e-001 -1.1166085e-001 -5.9950765e-001 -7.6870343e-001 -2.9900558e-001 -9.4577529e-002 -9.7645445e-001 -5.9489110e-001  9.3256407e-002 -3.5505785e-001 -4.9443124e-001 -8.8464917e-001 -8.5180399e-001 -5.1160809e-001  2.1614907e-001  5.8227017e-001 -1.3546962e-001  2.3198641e-002
 -4.2237288e-001 -8.0399936e-001 -6.5541268e-001  7.0907121e-002  2.2698165e-001  3.5267984e-001  4.0625025e-001  1.2464630e-002  5.3904431e-001 -1.6765853e-001 -3.0160035e-001  1.3953250e-001  9.2390724e-002 -2.7753055e-001  4.9806607e-001  4.8098896e-001 -2.8292403e-001 -6.9836036e-001 -4.0619855e-001 -4.9627986e-001 -2.3424965e-002 -2.4769398e-001 -1.6929285e-001 -9.6575864e-001 -1.2182677e-001 -3.7156402e-002  5.4954949e-001  1.4141245e-001  1.7531638e-001 -7.9946216e-002  9.7839521e-002 -1.8396875e-002 -4.5657459e-001 -1.0033462e-001  3.8780151e-001  3.3175491e-003  4.1026819e-001  7.5533031e-001 -2.0654543e-001  1.3140318e-001  3.3759644e-001  7.9430607e-002  7.3563286e-002 -1.0105886e-001 -3.5773021e-001 -1.6656504e-001 -4.5550487e-001 -1.4819300e+000 -1.4656586e+000 -2.6524981e-001  3.6305312e-001  3.8036547e-001 -1.1902497e+000 -7.8229203e-001 -1.7708690e+000 -1.4341229e-001  1.2063602e-001 -5.3656619e-001  1.1536479e-001 -3.8295443e-001 -1.2671014e+000 -7.4143188e-001  4.3384006e-001 -5.7909944e-001 -1.4733418e+000 -4.4477437e-001
 -5.5076965e-001 -4.7679559e-001  4.5897239e-001 -3.4985980e-002 -7.9317639e-002 -4.1074837e-001  1.1776990e-001 -1.6673533e-001  6.7426719e-002 -1.6326245e-001  7.1054924e-001  1.2693381e+000  8.3222354e-001  1.2975636e-001  3.1884306e-001  3.1310688e-001  2.9404727e-001  4.2908718e-001  6.3702761e-001  8.8435962e-001  2.1817482e-001 -4.2102562e-001 -8.1108328e-002 -1.4601736e-002  5.6115795e-001 -6.4920711e-001  3.1344121e-001  9.8846564e-001  9.8754241e-001 -2.6468809e-001  3.2616274e-001  5.2162393e-001  7.4133610e-001  6.7514215e-001  2.7153321e-001  3.5504414e-001  5.1239186e-003  9.4253906e-001  3.7012028e-001  3.4783493e-001 -7.3709950e-001  4.4538723e-001  3.2391141e-001 -7.7308719e-001  1.6496645e-001  3.8509494e-001  5.8019549e-001  1.1622004e+000  3.2490733e-001  1.3581610e-001 -6.1577944e-001 -7.0922302e-001 -3.7213993e-001  2.8917650e-001 -2.4906271e-001 -3.2541035e-001 -2.8168167e-001 -2.9506015e-001 -1.1064832e-001 -2.9405470e-001 -1.6504204e+000 -3.9052835e-001 -5.1804031e-001  7.7841670e-001 -7.8538732e-002  1.8098195e-001
  1.2691235e+000 -2.3033337e-001  1.0384977e+000  9.3141470e-001 -7.1212163e-001 -5.3096335e-001 -9.7517607e-001 -9.8918622e-001 -4.3316196e-001 -1.5997219e-001 -1.7896544e-002 -3.8767503e-001  1.7568194e-001 -1.7509488e-001 -3.0166982e-001 -6.2938689e-002 -5.8434487e-001 -7.6193029e-001  1.4352628e-002 -5.7063871e-002 -2.3059977e-001  2.4401181e-001  5.8310933e-001  1.2333306e+000  3.2161748e-001 -1.6011180e-001 -9.1521112e-001 -1.8713609e-001 -6.5480179e-001  3.6842719e-002  3.5954851e-002  2.4251064e-001  5.8167882e-001  4.9370136e-001  8.0579982e-001  1.2585197e+000 -4.3061586e-001 -1.4869485e+000 -5.8700152e-001 -1.5276170e+000 -2.7434339e-001  5.8266576e-001  1.0138822e+000 -3.5455858e-001 -6.0539447e-001  6.3818658e-001  6.5202111e-001 -3.9216263e-001 -7.4286907e-001  4.3589759e-002 -3.3468231e-001 -9.5804026e-001 -8.9883403e-001  2.1571178e-001 -6.8912733e-002  1.6071221e-001  1.5543377e-002 -8.6765613e-001 -4.7084255e-001 -1.3391898e+000 -1.8677042e+000 -1.1483173e+000 -4.7957323e-001 -7.8324746e-001 -3.4694029e-001 -1.3943078e-001
 -2.8794581e-001  2.5974376e-001 -6.1590070e-001  3.1973056e-001 -5.2824637e-002  3.1205644e-002 -7.6278590e-001 -2.9655965e-001  9.0180557e-002 -2.1611840e-002  1.6453546e-001 -4.8326468e-001  3.0269048e-001 -4.4264604e-001 -3.5505350e-001 -7.0946188e-002 -1.4224790e-001  8.0511064e-001 -6.1382394e-002  6.8401411e-001  3.5583146e-001 -3.9825519e-001  6.1427006e-001 -3.3509386e-001  2.3842510e-001  5.0421987e-002 -4.1357929e-001  6.7869564e-001 -1.3795940e-001  5.7544012e-002  7.5353260e-002  3.5528748e-001  2.3687561e-001  4.4948191e-001  1.0016618e-001 -1.6186096e-001  4.2158240e-001 -2.6365268e-001  1.0047101e-001 -4.1990663e-001 -6.9684343e-001  2.8126750e-001 -1.5234675e+000  3.5700014e-002  2.2796853e-001  4.7674565e-001  1.9288521e-001  5.3774847e-001  9.0848236e-002 -8.3755721e-002  8.0518701e-002 -7.0742326e-001 -6.2615750e-001 -1.6899318e-001 -7.0805180e-001 -7.6808031e-002 -9.0846340e-002 -5.1070287e-001 -9.3169199e-002 -5.6584579e-001 -1.1934978e+000 -1.6103919e-001 -5.5124088e-001  1.4410458e-001 -9.5027831e-001  1.2711001e+000
 -1.1170208e-001  5.3652393e-001 -1.0946713e-001  4.7574307e-001  7.9799951e-001  1.5012796e-001  3.1780946e-001  3.2120992e-002 -8.3755748e-002 -2.1459746e-001  1.2341889e-001  1.9693001e-001  5.1224904e-001  1.3435961e-001 -3.9785985e-002  1.9128059e-001 -3.4764005e-001  5.1037382e-001  3.6328279e-002  3.9628611e-001 -3.5218338e-001  2.5971607e-001  3.6029838e-001  1.9545043e+000  7.2468023e-001  7.4363046e-001 -2.1566072e-001 -8.1709114e-002 -3.1183372e-001  5.4415062e-001  9.9676169e-001  3.4322522e-001  8.4998456e-001  9.8430900e-001 -2.9527355e-001  7.6433566e-001  5.8177598e-001 -2.7359663e-001  1.9273996e-001 -1.5465263e-001  4.3999177e-001  4.1826866e-001  9.8191103e-001 -1.1802878e-001  5.2701087e-001  9.0643912e-001  3.3989809e-001  2.2515095e-001 -1.2537403e-001 -7.3236237e-002 -1.2074204e-001 -3.7922300e-001 -3.3009731e-001  3.7869237e-001  4.3004679e-001  2.5508115e-001  3.8824566e-001  7.9638621e-001 -1.2295937e-002 -3.3792507e-001 -4.0716287e-001  1.2915161e+000  2.3874755e-001 -1.0938491e-001  8.6763125e-001  7.1849028e-001
  6.8460939e-001  3.7291259e-001  4.7468183e-001  1.6002806e+000 -9.7076137e-002 -9.6132351e-001 -4.2560044e-001 -4.2953020e-001  4.2103165e-001 -2.1120747e-002  3.2736642e-001 -2.1278655e-001  3.3321464e-001  1.5276020e-001 -1.7523273e-001 -1.3377117e-001  5.5729569e-001 -6.7948408e-001  2.6713250e-002 -2.1000623e-001 -3.6304324e-001  5.1905785e-001  2.0439826e-001  5.0044329e-001  3.6951888e-001  6.6186986e-001 -7.8819823e-001 -1.2414945e+000 -1.4779884e+000 -6.8156833e-002  5.2970490e-001 -2.9714958e-002  1.4453068e-001  6.5328298e-001 -3.8750666e-002  5.0202060e-001 -4.0041946e-001 -8.9578866e-001 -1.1948295e+000 -8.0096998e-001  6.6980766e-001  4.8466849e-001  1.1875869e+000  9.7890785e-001  5.3082609e-001  1.1917462e-002  8.3713596e-002  4.7581509e-001 -2.6974942e-001  8.2100514e-002 -2.6721503e-001 -9.0783230e-002 -9.0690431e-002 -3.2293671e-001 -1.2123098e-001  1.2368207e-001  1.9346189e-001  7.9060161e-001 -4.0695733e-001 -4.9338351e-001 -6.0487144e-001  2.8784994e-001  1.4773581e+000  3.2396867e-001  7.2823175e-001 -5.6481020e-002
  1.9887376e-001 -2.0401409e-001  2.4268964e-002  3.8759502e-002  5.3700340e-001 -1.1353767e+000  6.6425907e-002  4.3660097e-002  6.2165705e-001 -6.7701831e-001  7.5585530e-002 -3.6115590e-001 -5.9475420e-002 -3.4626120e-002  5.5545653e-002  7.9677196e-002  5.6383870e-001 -1.2155298e+000 -1.1887603e+000 -5.1930990e-001 -1.2705720e-001 -2.7021292e-001 -3.6060620e-001  4.4650095e-001  4.8521222e-001 -3.9074496e-002  4.7376143e-001  2.0072968e-001  3.5162518e-001 -3.5897498e-002 -9.1218996e-001 -4.1959725e-001 -1.1422861e+000 -1.1008477e+000 -1.9915870e-001 -7.7760410e-001  2.4940432e-001  5.9683825e-001  1.2348848e-001  2.6045337e-001 -3.2516687e-001  3.8280010e-001  1.9270381e-003  3.4492197e-001  6.9509792e-001  6.4115841e-001 -1.3348048e-001  4.7559471e-001  3.2395387e-001  5.4837971e-001  2.0190423e-001  1.1588120e-001  9.5864438e-001  2.2238455e-001  9.5308937e-001  3.7636812e-001  6.9928037e-001  4.5673378e-001 -2.6284303e-002 -6.7748883e-002 -6.9903618e-001  6.7361866e-001 -7.8643739e-001 -1.0514096e-001 -7.4849932e-002  1.6978044e+000
 -2.9715703e-001 -2.0544150e-001 -7.9784227e-001 -7.1687512e-001  1.1790178e-001  9.2717650e-001 -4.9173515e-001 -2.5759836e-001 -7.5641779e-001 -8.8247147e-001  1.8891269e-002  3.5298067e-002 -5.1268109e-001 -9.1934818e-002 -4.5836473e-001 -3.1375896e-001 -7.1485149e-001 -5.8809751e-001 -8.9874985e-001 -4.6920979e-001 -8.9482485e-001 -2.6320066e-001  5.7247992e-001  1.3792338e-001 -2.6291186e-001 -3.8255258e-002  8.4973943e-002 -6.9955041e-003  2.3335453e-001  8.4277124e-002 -8.3349545e-001 -3.9330511e-001 -1.4952453e+000 -1.4042564e+000 -5.0075300e-001 -1.1122380e+000 -2.5724719e-001  5.8545224e-001  3.3499632e-002  4.4682161e-002 -1.7419274e-001 -2.3514734e-001  1.2253464e+000 -2.3466043e-001  8.7568514e-001 -4.0209945e-001  8.4062525e-001 -7.2619996e-002  1.9813186e-001 -3.8840174e-001  2.2946175e-001 -9.5620320e-002  2.9155767e-001  6.4654988e-002  5.3690974e-002 -2.2948248e-001 -3.7941244e-001  5.7988557e-001  1.9663198e-001 -3.6272963e-001  4.4746536e-001  6.7790390e-001 -6.8060558e-001 -1.0781706e+000  7.8670089e-003  1.0484980e+000
  1.7018312e-001 -2.0502907e-001 -4.2717788e-001  4.8730860e-002 -7.0890222e-002 -1.0050591e+000  3.8258423e-001 -1.5073577e-002 -2.6886100e-001 -4.9033155e-001 -4.8316648e-001  5.5000241e-001 -8.7141479e-002 -3.2914633e-001  4.4922357e-001  3.2332324e-001 -2.7610391e-001 -1.0989791e+000 -1.0688323e+000 -6.6929945e-002 -5.7802388e-001  2.6070410e-001  3.3667081e-001 -3.6039360e-001 -9.4103220e-002  1.8798008e-001 -2.9645259e-001  5.9190771e-001  5.2663632e-001  6.2289717e-002 -9.1942984e-001 -8.3735691e-001 -5.0231185e-001 -4.4414428e-001 -1.1521829e+000 -7.5818828e-001  4.1398840e-001  6.6392441e-001  8.8340603e-001  2.4556786e-001 -3.7328705e-001 -2.6031410e-001 -1.9205442e-001 -1.0034610e+000  4.5756471e-001  1.2659089e-002  2.3034205e-001  6.7617813e-001  1.0439116e-001 -8.1983129e-002  7.4052030e-001  7.9320641e-001  1.3127045e-001 -3.4302632e-001  2.2220283e-001  2.8016704e-001 -9.3510827e-002  9.1456903e-001  6.9186337e-001  7.7388153e-001  9.0501171e-001  1.3108422e+000 -1.0396233e+000 -8.3208755e-002  4.0949224e-001  4.8761227e-001
  2.1594665e-001  1.3027192e-001  3.7116103e-002 -1.3210809e+000  5.2457723e-001  5.0718448e-002  2.6409277e-001  1.8043884e-001 -1.5292553e-002  6.7209020e-002  1.7172279e-001  3.4866605e-001 -3.0905339e-001  1.9156196e-001  2.8263162e-001  4.9012897e-001 -1.2685398e-001  3.7850657e-001  2.7680249e-001  1.0346829e+000  2.6418744e-001  1.2172825e-001 -5.2358016e-001  1.9803310e-001  2.1492883e-001 -1.3887029e-001  8.0490101e-001  7.7995478e-001  2.6231597e-001  1.6561226e-001 -2.5062445e-001 -9.3783810e-002 -3.3349272e-002 -3.3730037e-001 -2.8503050e-001 -4.7360879e-001  4.0161092e-001  5.9424305e-001  4.8074294e-001  7.3524376e-001 -4.7546387e-001  1.4082784e-001  5.7314127e-001  2.6562772e-001  6.5087775e-002 -2.9635882e-001  4.1547604e-001  3.3405504e-001  6.1578046e-001 -1.5608692e-001  7.0942206e-001  9.2781215e-001  3.8629599e-001  2.3025597e-001  4.4008314e-001  9.5648932e-002  3.8476486e-002  4.0127452e-001  9.8415819e-002  3.5493615e-001  1.2959078e+000  1.4030729e+000 -3.7742229e-001  9.3856444e-001  1.6379192e-001  7.6646236e-001
  8.3641261e-001 -3.6624219e-001  1.1147693e+000 -2.1059376e-001  5.8192100e-002 -1.2625372e+000 -1.9445374e-001  6.8365071e-001  3.7137876e-001 -1.5876010e-001  2.2742128e-001 -6.2401494e-001  5.1133905e-001 -2.6190043e-001  4.3311285e-001  2.5721670e-002  3.6636145e-001  2.1060087e-001 -2.9810822e-001  9.9981595e-002 -1.1363669e-001  2.9898075e-001  4.9949779e-001  8.2607980e-001  2.1608766e-001  4.4846061e-001 -2.0253027e-001 -1.3549190e-001 -6.4720634e-002  1.0798164e+000  1.0030880e-001  6.5349303e-001  2.8407421e-001  1.2249381e+000  4.2598481e-001  3.9427052e-001  1.2330572e+000 -3.3257899e-001  2.4639961e-001  3.4929044e-001 -7.0016814e-001  4.6611208e-001  8.8800842e-001  1.4348435e+000  7.3328127e-001 -5.4658867e-001  5.8416492e-001  6.4434492e-001  7.9498333e-001  3.4347946e-001  7.6729355e-001  7.7156326e-001  4.4758592e-001  2.6535045e-001  5.2862221e-001  3.6795052e-001  2.4782869e-001  5.8909779e-002  8.8151116e-001  2.9949649e-001  1.2471004e+000  3.2273948e-001 -6.4330413e-001  4.0570576e-001  5.8077464e-001  1.1807195e+000
  5.8224129e-001  4.9618912e-001  1.0974337e+000  5.6449344e-002  2.1164149e-001 -1.7643914e+000  4.3843253e-002  1.3085103e+000 -7.8083494e-002  7.6526314e-002  9.3216125e-001  4.9150832e-001  4.9501417e-002 -2.9448984e-001 -1.7364000e-001 -6.9282683e-002  1.4908008e-001  4.3308008e-001  5.5021182e-002  1.1773487e-001  6.1091674e-001  5.2016090e-001  1.4333670e+000 -5.5786925e-001  3.3044834e-001  8.4365889e-002  5.0682834e-001 -3.7077014e-001 -3.8096557e-001  1.2041728e+000  2.9434935e-001  6.0424497e-001  2.4192187e-001  7.7323608e-001  6.1696820e-001  2.9778881e-001  1.5265583e+000 -2.2820916e-001  2.6418786e-001  8.0237502e-001 -8.1424821e-001  5.6683023e-001 -1.3010340e+000  1.5645760e+000  4.5662911e-001 -8.9199380e-001  1.0117119e+000  2.0668303e-001  3.2445688e-001 -5.9416894e-001  7.1728473e-001  8.7463802e-001  7.4379894e-001  6.1273194e-001  5.0654950e-002  9.2811736e-001  2.6009542e-001  5.1965349e-001  1.0626254e+000  3.5864705e-002  1.2336182e+000  9.9395958e-001  4.7522117e-001 -6.4771576e-002  1.1628240e+000  7.6555825e-001
  6.9892264e-001  2.1710009e-001 -2.5278271e-001  5.9062417e-002 -6.1556882e-001  1.2109914e-001 -1.5175000e-001  9.5801738e-001  9.7899899e-002 -4.5327510e-001 -6.1319927e-002 -2.4340517e-002 -5.1433684e-002 -3.9233654e-001 -3.3051109e-002 -7.1346100e-001 -9.2356604e-001 -1.0391351e+000 -6.9866295e-001 -1.8426165e-001 -1.3473598e+000 -6.3263487e-001  6.5804060e-001  2.0316354e-002 -4.9544159e-001  2.1747470e-001 -9.1837465e-002 -1.4369778e-001  4.7842119e-001  1.2703069e-001 -5.9447072e-002  4.4860389e-001  8.0760891e-001  1.4058952e+000  4.0797451e-001  2.9151257e-001  4.1379861e-001  7.4913988e-001  7.6281026e-001  6.8091523e-001 -1.3617945e+000 -1.8851036e-001 -1.3683314e+000  1.4562624e+000 -6.2202256e-001 -8.5384743e-001  6.3066981e-001  4.6438136e-001  1.9781445e-001 -3.8267031e-001  2.4016757e-001  2.3711176e-001  4.0923208e-001 -2.2634994e-001 -8.8530558e-001  6.8238042e-001 -6.9420486e-002  1.5346270e-001  1.0073843e+000  8.6867533e-002  8.6375956e-001 -1.4164253e-001  2.1240991e-002 -5.3956364e-001  4.1301274e-001 -2.9121515e-001
 -5.4511938e-001  1.6554910e-001  8.9801170e-001 -5.8100744e-001  2.2895834e-002  3.0434950e-002  2.3727270e-001  1.0082472e+000  6.6624950e-003 -2.0143560e-001  8.6800497e-001  3.8934173e-001 -2.1871122e-001  2.2387211e-001  1.9705790e-001  8.6076483e-002  3.6329144e-001  1.2960491e+000  6.4414667e-001  3.5446065e-001 -7.8325774e-001 -5.5383605e-001  6.0769692e-001 -2.8748653e-001 -7.8873103e-002 -3.2206126e-001  1.0459578e+000  7.0855899e-001  9.3200207e-001  7.3382830e-001  9.8848012e-001  1.4244557e+000  1.4892058e+000  1.4804444e+000  1.1490566e+000  1.2087442e+000  1.1018994e+000  1.6821773e-001  1.0530052e+000  1.1030056e+000 -1.3564021e+000  2.8160853e-001  5.4411751e-002  9.5052886e-001 -7.9273667e-001 -2.9688612e-001  1.5390582e+000  1.6513172e-001  7.9911438e-001 -3.5642452e-001  1.5000910e-001  6.8083832e-001  9.3035138e-001  2.0396987e-001  2.3648941e-002  1.2460119e+000  3.4628781e-001  6.5600193e-001  1.6702761e+000  5.1186601e-001  9.3318637e-001  1.4397302e-001  2.3184680e+000 -8.7434602e-001  1.0675458e+000  7.1897209e-003
  1.9762909e+000  4.3769211e-001 -7.5619398e-001  7.7061406e-001 -1.9750668e-001 -1.7250900e+000 -8.8344706e-001  3.8235572e-001  1.1717580e-001 -1.3393458e-001 -6.7660076e-001 -5.6444231e-002  4.8152345e-001 -6.4131801e-001  1.8154692e-001 -1.4464134e-001  6.2842264e-001 -4.9479068e-001 -7.6192698e-001 -5.4526834e-001 -2.0732254e-001  8.9327814e-002  3.8769738e-001 -6.2471561e-001 -3.4154844e-002 -1.3108809e-001 -8.0666306e-001  4.0490470e-002 -1.3305632e-001 -9.4975500e-002  4.9585243e-001  9.9878497e-001 -3.0550199e-001  2.6074943e-001  1.4734159e+000  1.0974284e+000 -4.7619722e-001 -1.5561696e-001 -2.4488932e-001 -7.3799602e-001 -3.2053219e-001  4.0782387e-001 -5.2440266e-001  1.6618257e-001 -3.2744733e-001 -1.1171124e+000  8.0494951e-002 -4.5434064e-001 -1.2678884e+000  8.0295531e-001  1.7538478e-001  1.1673869e+000 -6.7677639e-001 -3.2497561e-001 -4.7010685e-001  3.2847627e-001  3.5491818e-001  1.6429538e-001  9.7070700e-001 -1.0392774e-001 -5.4270231e-001 -6.0573794e-001  2.6771475e+000 -8.0647550e-001 -2.3679188e-001 -9.5699098e-001
  2.1824434e+000  1.2903414e-001  2.8106830e-001  2.0220829e-001 -3.9659840e-001 -8.8785635e-001  9.3998985e-002  1.4242643e-001  2.3966898e-001  4.0691514e-001 -3.0854449e-001 -1.1976447e+000 -3.9041061e-001 -5.6972106e-002  3.1071698e-001 -8.9124008e-002 -2.6920982e-001  2.9235439e-001 -8.9407912e-001  5.0693910e-001  5.7219939e-001  2.8385276e-002 -1.1140397e+000  5.2904491e-001  3.5523137e-001  5.9308458e-001 -7.3478690e-001 -1.2410030e+000 -5.1513935e-001  2.8826939e-001  6.3300857e-001  6.6709045e-001  8.5936983e-001  2.9200979e-001  1.0411526e+000  2.4647274e-001  1.0742966e-001 -6.6412062e-001  4.3217716e-001  3.5783984e-001  6.1049339e-001  1.8837418e-001  7.6327269e-001 -5.1367089e-001  6.9574444e-001  5.2864404e-001 -3.5357513e-001 -6.5782410e-001  3.6900669e-001  3.1089422e-001  1.6786028e-001  6.8650573e-001  9.6820762e-002  6.8609848e-001  6.2975559e-001 -4.1021437e-001  5.3972464e-001  4.8093963e-001 -2.7546738e-002  3.6470852e-001 -9.0278473e-002  2.7520352e-001  1.1172944e+000  1.1953985e+000  3.3277151e-001  1.5450218e+000
  9.1535215e-001  1.1887802e-001 -6.5223470e-001  1.0822668e+000 -4.1093131e-001 -1.1792722e+000 -2.9521443e-001  3.2496232e-001 -5.8728331e-001  4.6937327e-002 -3.7492282e-002 -1.2818682e+000 -5.5191806e-002  1.5851582e-001  4.0723040e-001  1.8642132e-001 -3.6385465e-001  1.0993502e+000  9.3679863e-002  5.5264680e-001  4.4748611e-001  5.2452440e-001  5.6614515e-001  5.7612856e-001  4.3173421e-001  1.7767176e-001  4.2664673e-001 -5.5533581e-001 -7.5218182e-002  4.0552394e-001  5.7252667e-001  7.6037998e-001  1.6898258e-001  2.6587596e-001  1.1617686e+000  1.0457548e+000  2.5189175e-001 -1.2384238e-001 -4.6490888e-003  7.5936170e-001  4.2595821e-001  2.4173347e-001 -1.1516574e-001 -3.9967840e-001  2.5746731e-001 -1.3403466e-002  1.5627234e-001 -7.1320025e-001 -8.1611830e-001 -1.3962920e-001  1.3850264e-002  3.9915654e-001 -5.6019609e-002  3.1648532e-001  4.4910196e-001 -8.4416933e-002 -7.2068497e-002 -5.6492787e-001 -2.8731512e-002 -2.7459981e-001 -3.0702166e-001 -6.7367416e-001  6.3333647e-001 -8.5673330e-001 -3.9212225e-001 -2.3576099e-001
  8.5833445e-001 -3.1531345e-001 -8.9022064e-001 -3.7274545e-001  5.3243903e-001  2.8284826e-001 -2.6852814e-001 -4.0210713e-002  3.5768536e-001  8.5558965e-001 -1.8446583e-001 -3.4010722e-003 -1.7686201e-001  5.5864930e-001 -1.4741052e-001 -2.2438858e-001 -8.7325316e-001 -7.0778195e-001 -1.3004803e+000  1.6529358e-001  2.2668538e-001 -6.3268183e-001 -4.6678882e-001  1.2592017e-001 -3.9918394e-001  9.0718526e-002  3.6341462e-001  2.3428377e-004  6.4547274e-001  3.7479495e-001  1.2320850e+000  3.1390583e-001 -5.3170071e-002  7.6459896e-001  7.4567219e-001  1.1684009e+000 -1.0758768e-001  7.8529597e-001  3.0704920e-001  5.8891632e-001  5.4308276e-001 -4.3807415e-001  7.4306590e-001 -4.7528630e-001 -3.7716956e-001  7.2815883e-001 -9.0325139e-001 -1.3711404e+000 -1.1111113e+000 -3.7507712e-001  3.4176951e-002  7.7713137e-002 -4.6347716e-001  1.0278590e-001 -2.1149559e-001 -3.8570216e-001  4.8571221e-001 -3.2235232e-001 -3.2300511e-001 -1.6574558e-001 -1.1075692e+000 -5.0233091e-001  3.4136737e-002 -6.3256983e-001 -1.0294454e+000 -1.8250116e-001
  5.2507814e-001 -8.8716217e-002 -2.0813896e+000 -1.5335214e-002  2.4363544e-001  3.8090487e-002 -1.2131220e-001  2.4570495e-001 -1.3017683e-001  1.1047670e+000 -1.7833056e-001  1.0644992e-001  1.9024447e-001  6.5761111e-001 -2.7634926e-001 -6.1420879e-001 -7.3335350e-001 -3.8047689e-002  2.7759875e-001 -2.4079151e-001  3.7801291e-001  1.0890159e-001 -4.2210795e-001  5.5746004e-001 -3.8534586e-001  4.8681582e-001 -4.7957590e-001 -8.3537716e-001 -5.0775224e-001 -8.5032572e-002 -1.2109609e-001  2.6263272e-001  8.6064650e-001  9.7467438e-001 -3.5897431e-001 -2.0776804e-001 -1.5794008e-001 -8.1984745e-001 -5.1184557e-001  2.1373028e-001  1.3728307e-001  3.3825314e-002  6.2050103e-001  1.9687134e-001  5.0408962e-002 -2.8289932e-001 -8.4063593e-002  6.3882197e-001  2.9728559e-001  4.8721992e-002 -2.8347527e-002 -9.6630708e-001 -5.8550219e-002 -7.7575206e-002 -6.4266937e-002 -1.6687016e-001 -2.9109154e-001 -8.6109937e-001 -2.0156689e-001  1.6659952e-001 -1.9528113e-001  2.8274272e-001 -7.1023171e-001 -5.9881217e-001  4.3328252e-003 -4.6914400e-001
  5.2164306e-001  2.3741522e-001 -7.4355086e-001  8.5110922e-001 -1.7007524e-001 -1.3557186e+000 -4.7179933e-001 -6.0102348e-001 -1.9752419e-001  1.3566426e-002 -9.8911376e-001 -8.9970992e-002 -4.5351492e-001 -1.4589510e-001 -1.0792286e+000 -7.7229320e-001 -3.2446949e-001 -2.7271561e-002 -1.0229372e+000 -1.0073806e-001 -1.0441526e+000 -5.0548118e-001  1.8466928e-001 -4.6399376e-001  2.9408635e-001  5.0452580e-001 -1.1086183e-001  2.7741934e-001 -5.5540462e-001 -7.7689835e-001  2.4827787e-001  9.0751887e-002  4.0176098e-001  5.9759202e-001  2.5751255e-001  2.3628329e-001 -5.8602967e-001 -1.0594446e+000 -8.3820886e-001 -4.8408636e-001  2.9196826e-001  2.6468287e-001  1.8392588e-001 -8.7433863e-001  3.4418959e-001  2.3747045e-001  4.2942293e-001  4.1493476e-001  4.2648426e-001  2.7386429e-001 -4.2354894e-001 -8.7250094e-001 -7.6376651e-001 -1.1714881e-001  2.0582128e-001 -8.0761723e-001  1.5664109e-001 -1.5355470e-001 -4.4936055e-001 -9.2311615e-001 -1.8086697e+000 -3.5459378e-001  5.1464472e-001 -1.9220902e-001  8.4343747e-001 -7.2740571e-001
 -1.0501497e+000 -1.6433320e-001  7.3039435e-002  3.7875488e-001  1.6822663e-001  1.0517063e-001  2.8335102e-001 -5.0827951e-003 -2.4506893e-001  1.1172321e-001 -1.0454834e+000  1.5974135e-001  2.2683147e-001  6.3952364e-001 -3.8625285e-001 -2.9327675e-001 -7.8280183e-001 -7.0028146e-001 -8.6101947e-001 -2.7547883e-001 -3.5885686e-001 -1.3301413e-001 -2.6029921e-001 -3.9667199e-001 -3.0175471e-001  3.9177134e-001  5.9256316e-001 -2.1509769e-001  2.7359106e-001 -1.8461054e-001  8.5156571e-001  4.4336310e-001  1.1314980e-001 -6.9125019e-001  9.5852857e-001  8.5816546e-001 -1.0138661e+000  6.3882425e-001 -4.0797915e-001  1.3355525e-002  1.9177234e-001  5.5459805e-002 -4.6939738e-001 -4.6283665e-001  8.7828249e-002  7.6833372e-001  1.4385474e-001 -9.3614814e-001  3.6745585e-002  7.4832691e-001  2.7992543e-002 -7.2578894e-001 -8.6763988e-002  1.9742745e-001  1.3562425e+000 -8.4245350e-001  5.9758950e-001 -3.1765515e-001 -2.1617973e-001 -1.0297459e-001 -2.7450701e-001 -2.5615062e-001 -1.0934542e-001  1.1305198e+000  6.7933391e-002  2.4205246e-001
  3.2737132e-001  2.4139792e-001 -7.7092330e-001  1.1827304e+000 -4.8202765e-001  3.7082488e-001  2.2070377e-001 -4.7996358e-001  1.8775649e-001 -1.4788189e-001 -7.7978094e-001 -1.2935604e+000 -3.8819305e-001 -3.7380559e-002 -8.0782514e-001 -3.7932459e-001 -4.3587143e-001 -9.0528383e-001 -3.4361214e-001 -4.1360222e-001 -9.3891232e-001 -5.6690572e-001  2.1197748e-001 -1.0289645e-001  7.2246000e-002  2.8383850e-002 -1.6022382e-001 -2.9057198e-001 -2.0725712e-001 -4.3662623e-001 -1.8477755e-001 -9.9665439e-002 -6.2081609e-001 -5.4275164e-001  9.6251404e-001  4.0183662e-001 -9.6057610e-001  9.9271821e-002 -3.7222176e-001 -4.3575755e-001  1.1627556e-001 -1.2887231e-001  2.5972197e-001 -7.6654468e-001 -2.4386013e-001  9.2427800e-001 -1.1908613e-001 -3.0759508e-001  4.7143265e-001  1.9716520e-001 -5.0283495e-002 -5.4276591e-001 -1.5581580e-001  2.3669508e-001  1.0858178e+000  2.8482412e-001  4.5864336e-001 -1.3613991e+000 -4.0723340e-002 -1.5442030e-001 -1.5484288e-001 -7.1264390e-001  8.3153923e-001  1.4490139e-002 -9.8528190e-001 -4.6321957e-001
 -7.2336364e-001  7.8720128e-002 -3.3410202e-001  6.0142496e-001  1.5511418e-001  7.9292174e-001  3.2423600e-001  1.2180026e-001  1.4283708e-001  4.8392203e-001 -1.2154547e-001  2.5574147e-001 -1.4645282e-001 -2.2478065e-001  2.3300119e-001  2.8221473e-001  6.9864642e-001 -3.5694954e-001 -3.8507698e-002  1.8214478e-001  6.1960636e-001 -3.6048639e-001 -9.4711796e-002 -7.1753841e-001  4.0793049e-001 -7.3344418e-002  2.7158768e-001  7.1594428e-002  4.0459720e-001 -2.2370461e-001  2.7418092e-001 -8.0178368e-002  1.7156910e-001 -6.6972471e-003 -1.6837402e-001  1.6221871e-001  2.0046756e-001  2.5302568e-001 -4.6046146e-001 -3.6530363e-001  1.5801855e-002 -4.8327769e-001 -2.7537389e-001 -5.8547200e-001 -3.7533969e-002  4.6330720e-001 -3.9871814e-001 -9.3033895e-001 -2.8861453e-001 -6.6304908e-001  8.3826702e-002 -6.1720386e-002 -8.1987185e-001 -4.5961196e-001 -1.3323353e+000  1.9602149e-001 -3.0882629e-001 -9.2569504e-001 -2.6082357e-001 -2.1178170e-001 -5.3519170e-001 -5.7715441e-001 -2.8565346e-001  2.9683281e-001 -4.5512137e-001  7.5417913e-002
 -1.4668768e-002 -8.3154984e-001  6.4120370e-001  6.1310431e-001 -5.8406296e-001 -3.5742296e-001 -1.4787322e-002 -1.0415686e+000 -3.9978243e-001  2.1563677e-002 -7.5997732e-001 -9.5339792e-002  1.7423984e-001 -7.0110619e-002 -4.1284779e-001  2.8323510e-001  3.3716517e-001  1.5776826e+000  2.2531107e+000  7.5697209e-001  1.3881873e+000  1.6534765e-001  4.6171454e-001  1.3976278e-001  1.9401240e-001 -1.5965793e-001  3.0912753e-001  2.5490670e-001 -1.4717777e-001 -1.3629349e+000 -5.0116326e-001 -4.0932414e-001 -1.0388207e+000 -1.1692142e+000 -1.2111670e+000 -1.5230949e+000 -1.1181883e+000 -3.5748422e-001 -5.6071952e-001 -4.8602781e-001 -5.8545892e-002 -6.9081340e-002 -5.1677061e-001 -5.0882256e-001 -1.7674565e-001  5.6917047e-001 -3.4151616e-001  4.3364284e-001  3.7203888e-001 -4.5178366e-002 -7.1562797e-001 -7.8228305e-001 -8.3393650e-002  3.5771875e-002  9.7507676e-001 -7.4702097e-001 -8.8864809e-001 -1.0445514e+000 -8.5490610e-001 -6.4675817e-001 -1.5184287e+000 -1.1501071e+000 -1.6464271e+000 -2.5952480e-001 -8.2908446e-001 -2.6812608e-001
 -1.5709050e+000  3.7763952e-002 -3.6817557e-001 -5.5344716e-001 -4.3714353e-002  1.2796616e-001 -6.7381909e-001 -1.6926411e-001  1.8114992e-001 -3.1919105e-001  6.4789368e-002  2.7667088e-001  1.3765732e-001 -4.0342977e-001  6.4329961e-001  3.6509532e-001  8.9034638e-001 -4.1001881e-001  5.5008964e-001  7.7318744e-002  9.8517034e-001  3.0721850e-001 -1.1876800e+000  2.4808004e-001  2.6995474e-001 -1.4046898e-001  8.0347057e-002  5.8770034e-001  9.1069752e-002 -6.9358332e-001 -1.1798935e+000 -1.0323931e+000 -1.2909283e-001 -4.9039261e-001 -1.8925100e+000 -1.3387795e+000 -1.4621777e-001 -1.1383073e-001 -1.5180147e-001 -1.1180803e+000  2.2827349e-001 -4.3104853e-001  6.4864333e-001 -4.7111596e-001 -4.5082450e-001  1.8305541e-001 -7.2801387e-001  3.9649777e-002 -4.1536513e-001 -7.0004589e-001 -1.6229013e-001 -2.3760343e-001 -3.1373963e-001 -3.7262772e-001 -8.4783271e-001 -6.5450879e-001 -1.3778671e+000  2.1741013e-001 -1.7985453e-002 -4.9309862e-001 -2.0482942e-001 -2.2338946e-001 -1.0848674e+000  4.7650499e-002 -4.3244820e-001  4.9004085e-001
  2.1776916e-001 -1.1537407e-001  1.3272558e+000 -2.3753090e-001  1.9630161e-001  2.0391032e-001  2.0072227e-001 -2.8810685e-001 -1.6105595e-002  5.6217028e-001 -4.1079757e-001 -6.8685209e-001 -3.9969058e-001 -6.7369767e-001 -3.3656774e-001 -1.0609654e-001  2.4767206e-001 -3.9960234e-002  8.6489119e-001  6.5295664e-002  1.4386076e+000  9.9836018e-001  5.5322503e-001  6.4240955e-001 -4.7366258e-001  2.4421472e-001 -2.8954851e-002 -4.1095734e-001  2.3693782e-001 -9.1812038e-001 -7.6518453e-001 -1.0580044e+000 -7.2434645e-001 -9.6016482e-001 -1.3600800e+000 -4.9221816e-001 -1.2074448e+000  6.2861034e-001 -5.9776834e-001 -6.9694830e-001  1.0518188e+000 -6.7998148e-001  8.5390828e-001  3.1897356e-002 -4.2229321e-002 -2.2237219e-002 -7.5405270e-001  1.8267314e-002 -7.5539538e-001 -6.1507642e-001 -5.6679547e-001 -6.5118679e-001 -6.4248888e-001 -2.0700083e-001 -4.1768070e-001 -9.2265690e-001 -4.5030155e-001 -9.7625540e-002 -8.3176030e-001 -1.5400607e-002 -8.5562458e-001 -3.0163027e-002 -5.6558047e-002  1.1026134e-002 -6.4676358e-001  4.5395704e-001
 -2.3830656e+000 -7.4989054e-001 -3.7796927e-001 -5.6395115e-001 -4.4376130e-001 -1.3386792e-001 -3.8710080e-001 -9.7843198e-001 -5.6476336e-001 -6.4476650e-002 -6.4024804e-001 -2.7772386e-001 -4.9734589e-001 -4.3272113e-001 -3.2057175e-001 -4.2226887e-001 -3.9521053e-002 -6.8358072e-001 -1.7994994e-001 -2.9312472e-001  3.3686238e-001 -4.7986289e-001 -8.1334696e-001 -9.9807390e-001 -4.4602043e-001 -6.8689438e-001 -2.4869521e-001 -1.1029984e-001 -2.6906454e-001 -4.7403018e-001 -1.1233139e+000 -1.0355598e+000 -7.9415474e-001 -2.9029416e-001 -7.4986751e-001 -7.1444673e-001 -1.4288678e-001  5.4578834e-001  1.2114652e-001 -1.3545049e-001 -5.1012260e-001 -3.3999354e-001 -1.0340580e+000  3.6691230e-001 -9.3333593e-002  3.0805382e-002  5.3621412e-001  4.7355354e-001  6.0341398e-001  1.6832079e-002 -3.3351562e-001 -6.6278516e-001 -6.0200442e-001 -5.5399568e-001 -3.3306629e-001 -6.9324866e-001 -6.7916091e-001 -5.5324943e-001 -5.0890041e-001 -2.5529045e-001 -1.0332208e+000 -4.0657401e-001 -4.2685831e-001 -2.0530292e-001 -1.1411091e+000 -8.3401892e-001
 -2.2384742e-001  1.8101525e-001  4.5818624e-001 -5.4695592e-001  3.1939008e-001 -2.0855638e-001 -2.9940063e-001 -7.4597938e-002  2.4379878e-001  3.2912529e-001 -8.7725149e-001 -2.0287931e-001  1.1822583e-001 -9.1400880e-001 -1.7105867e-001  1.5974076e-001  6.4879398e-001 -8.6424848e-001 -2.1763461e-001 -3.2366367e-001 -3.8250760e-001  3.5505272e-001 -6.6890944e-001 -1.2460903e+000  2.0515560e-001  2.2566953e-001 -1.2133252e-001 -1.4131349e-001 -1.8537640e-001 -4.6628104e-001 -6.6436143e-001 -4.9724594e-001 -7.3877473e-001 -1.1281660e+000 -6.6563694e-001 -6.9170541e-001 -2.0659908e-001 -1.8658533e-001 -5.6374460e-001 -5.5993745e-001  7.5711508e-001 -2.2061546e-001 -5.2318981e-001 -5.8414297e-001 -4.8339082e-001 -9.2614864e-002 -1.1235128e+000 -1.8048478e+000 -9.9760548e-001  1.7468077e-001 -3.1945727e-001 -8.0005247e-001 -8.3795168e-001 -3.6242454e-001 -1.0615052e+000 -7.7687753e-001  1.4403181e-001 -4.7529099e-002 -7.4683949e-001 -3.6712549e-001 -8.6513149e-001  5.5718419e-002 -8.0076754e-001  6.3014574e-002 -5.7000949e-001  5.7433375e-001
  1.7166240e-001 -3.4750943e-001  1.6023900e-001 -1.1510549e+000 -4.0401840e-001  1.1709169e+000  2.3110934e-001  3.4658077e-001 -2.0786712e-002 -1.7772649e-002  7.1057079e-001 -3.1251145e-001  1.1207707e-001 -1.3388400e-001  6.3362015e-001  6.7014985e-001  4.8946700e-001  5.8935757e-001  6.4848577e-001  2.7717971e-001  4.9533923e-001  5.0019239e-001 -3.0538689e-001 -4.7484604e-002 -1.1546952e-001 -2.0379805e-001 -8.6784513e-001 -3.2565387e-001 -4.4376115e-001 -1.1445684e-001 -5.7419922e-001 -5.8892898e-001 -8.6449254e-002 -7.0543626e-001 -8.8131925e-001 -7.9208818e-001 -3.6257046e-001  1.2816229e-001  1.3571258e-001 -8.8858040e-001  1.8590700e-001  7.6395364e-002 -3.1824950e-003 -1.4770672e-001  1.4046650e-001  5.0950888e-002 -7.3476857e-001  1.6856911e-001  2.4644276e-002  1.1361217e-001  6.8269270e-002  3.8712843e-001 -3.2764581e-001 -1.8289870e-001 -9.4093834e-001 -6.9717197e-004 -1.6289113e-001  2.8690956e-001 -1.9059699e-001  1.1542821e-001  7.5178807e-001  1.5478865e-001  5.3263638e-001  3.1295335e-001 -8.6985791e-001  5.8626839e-001
 -1.8878120e+000 -8.7982074e-001  6.5323454e-001  3.1971194e-001 -6.7773050e-001 -1.6521408e-001 -2.1266048e-001 -1.3751727e-001  3.6672777e-002 -7.2442309e-002  8.1654132e-001 -5.0503964e-001  4.5226304e-002 -1.5647667e-001 -2.0498236e-001 -1.2048810e-001  9.2483814e-002  4.5864719e-001  5.9626817e-001 -2.3758831e-001  9.4115050e-002  3.4097276e-001  6.7149196e-001  2.3734453e-002  3.1472614e-002 -6.9975484e-001 -1.2365934e+000 -3.9291946e-001 -8.9206578e-001  2.6544885e-002 -6.8293658e-001 -3.3928390e-001  4.0326795e-001  3.2668283e-001 -1.0681818e-001 -6.7216081e-001  1.2803618e-001 -1.0221267e+000 -6.9713290e-001 -1.1478756e+000 -7.5578897e-001  3.9667632e-001  2.2200428e-001  1.0290471e+000 -3.7097354e-002 -3.0586176e-001  4.6146949e-001  1.0791863e+000  7.1597262e-001  3.4240119e-001  5.0143547e-003  4.5943405e-001  1.9560672e-001  2.0847212e-001 -1.0766568e+000  3.6385534e-001 -2.6353489e-001  6.6542966e-001 -1.4496111e-001  8.3654062e-002  1.1908637e+000 -8.6974083e-001  3.5468194e-001  5.8113046e-001  9.4223992e-002 -7.4586340e-001
  4.9322905e-001  7.8774297e-001  3.2157918e-001  1.7161753e+000 -1.5958024e-001  1.8274389e+000  6.4519494e-001  9.4194160e-001  2.6217565e-001  6.5484833e-002  1.2926844e+000  8.3232107e-001  3.5986337e-001  9.6112071e-001  3.2495236e-001 -3.2746605e-001  1.0727087e+000  1.2835866e+000  1.1030565e+000  6.5561904e-001  1.0513516e+000 -2.0010133e-001  5.3621555e-001  1.3406614e-002  1.4784103e-001 -3.6618901e-001 -4.2326971e-001 -8.8135587e-001 -6.3517079e-001  1.0168591e-001  3.1244515e-001  1.8531199e-001  4.0533098e-001  2.6859619e-001  3.9023531e-002 -4.8984513e-001 -8.0490956e-002 -7.7101816e-001 -1.0355158e+000 -2.5929162e-001 -2.6284856e-001  1.8956005e-001 -8.7521312e-001  7.8705873e-001  3.4083966e-001 -2.6367634e-001 -1.4256147e-001  4.0395079e-003  8.1597205e-002  3.9924275e-001 -1.8313454e-001 -3.0886733e-001  4.6081046e-001 -1.4126046e-001 -1.8715676e-001  3.4013328e-001  1.4949488e-001  2.4102917e-001  5.2930015e-001  6.2721555e-002  1.3199812e+000  3.6321270e-001  1.2941700e+000  8.0300141e-001  1.5758983e+000  4.2151428e-001
  7.0774474e-001 -5.7285885e-001  1.5653978e+000  1.1394006e+000 -5.3377948e-001  7.3189880e-001 -2.7497698e-001  2.2093611e-001  2.6949525e-001 -3.7867107e-001  1.5251056e+000  1.1810374e+000  3.4603756e-002  7.6507712e-001  8.3320347e-002  3.7572024e-001  3.2547565e-001  6.0135212e-001  1.1575486e+000 -4.6453219e-002  6.4290605e-001  5.7107508e-001  7.8449609e-001 -8.6224062e-002 -7.5487254e-002 -7.4277877e-001 -1.0011349e+000 -1.1912683e+000 -1.3873669e+000  6.3255536e-001 -1.1122205e-001  2.5472630e-001 -1.5160335e-001 -4.5715602e-001  5.0304245e-001 -8.3719312e-002  6.3963559e-001 -1.4242542e+000 -1.1228840e+000 -5.6610837e-001 -3.1153515e-001  5.5880610e-001 -1.1769133e-001 -4.4071071e-002 -4.1769955e-002 -2.0946400e-001  6.8008492e-001  8.6510373e-001  8.1928073e-001  4.9381096e-001  4.0092645e-002  2.6184882e-001  9.7217555e-001  6.2493489e-001  5.8213194e-001  1.2114609e+000  3.1087984e-001  4.0769983e-001  5.8962606e-001 -8.3418952e-002  8.2172107e-001 -5.8817500e-003  9.8523481e-001 -1.1024925e+000  1.5222294e+000 -4.4308027e-001
  1.9453928e+000  1.3159513e-001 -4.7036948e-001 -7.3233689e-002 -1.2502750e-001 -6.7083889e-001 -4.3026432e-001  1.2658922e-001  4.5336102e-001  6.7490573e-002  2.6451036e-002  3.5338447e-001  8.7049971e-001  1.7516262e-001 -3.0387612e-001 -5.1801840e-001  9.5738197e-001  2.6775279e-001  3.3513003e-001 -9.1551426e-002  4.2915625e-001 -1.1180872e+000 -3.7612616e-001 -4.0127236e-001 -5.1887170e-002 -4.8960492e-001 -8.5638755e-001 -8.7266367e-001 -8.0918119e-001 -4.3499196e-001  4.0116714e-001  4.0519900e-001  8.1962615e-001  6.0226228e-001  1.6645435e-002 -1.1166416e-001 -5.9276385e-001  6.7209541e-002 -4.1548983e-001 -3.6693908e-001 -9.6496835e-001 -5.4622032e-002 -1.1945279e+000  1.1625847e-001 -1.6240306e-001 -4.9437779e-001 -3.2700827e-001 -3.3710539e-001 -1.1011867e-001 -4.2420815e-002 -4.4622683e-001 -7.6887225e-001 -2.4486615e-001 -3.6082806e-001  8.2169309e-002 -2.6961976e-001 -3.1745745e-001 -6.3624006e-001 -2.3570514e-001 -6.7863105e-001 -1.2854299e+000 -1.5675164e-001 -6.9266533e-001  7.9691916e-001  1.5670904e-001  2.5140333e-001
 -5.6315386e-001  1.9114077e-001  3.7817687e-001 -1.5266528e-001 -3.4396439e-001  2.5865265e-001 -3.7453460e-001  2.1001045e-002 -2.8530846e-001  5.1288842e-002 -1.2871696e-001  6.5054406e-001 -8.1689524e-002 -2.5890404e-001  1.9031262e-001  4.0783766e-001  7.0193716e-002  9.7455824e-001  7.2892557e-001  2.4532583e-001 -4.8951907e-002  9.7729089e-001 -4.1303071e-001  2.6760606e-001  5.2613442e-001 -3.4429548e-001 -1.7699902e-001  1.8724023e-001 -1.5032094e-001 -6.0183618e-001  1.9498472e-002 -7.4356800e-003 -5.2431686e-001 -2.5141667e-001 -6.4263312e-001 -4.8414503e-001 -2.8695267e-001 -4.6101320e-001  3.8452601e-001  1.1688944e-001  1.5866744e-002  2.6865841e-002  4.3020225e-001 -1.8778843e-001 -9.4242560e-001 -1.1330911e+000  4.7070842e-001 -6.5664760e-001  4.1943653e-001 -1.1983671e-001 -4.8164174e-001 -4.6668788e-001 -3.4983019e-001 -7.4434745e-002  3.7338804e-001 -3.0404704e-002 -6.5958515e-001  5.9410873e-001 -3.3211177e-003 -3.0500833e-001 -6.7540530e-001  6.7605113e-002  3.3958615e-001 -2.8066408e-001  2.9162665e-001 -9.7881493e-001
  2.4285067e-002 -2.8567698e-001 -1.2534148e+000  9.0170282e-001 -2.5105009e-001  3.6175172e-001  1.3318921e-001  1.1063670e-001 -2.3572523e-001 -2.9087037e-001 -5.0562117e-001  3.7868933e-001  1.9772672e-001 -2.6685697e-001  7.6761116e-001  6.3070223e-001  1.3650138e-001  7.7715161e-001  1.8685474e-001  7.0067204e-002 -4.4102456e-001 -4.4550147e-001 -8.4446212e-001  2.7427276e-001  1.9583468e-001  3.3217157e-002  2.1265863e-001  6.4581484e-001  3.9203216e-001 -1.5703922e-001  7.3689386e-001  2.8384267e-001 -3.9589133e-001 -8.3680305e-001 -3.1553065e-002  1.0484041e-001 -2.6055950e-001  4.9569490e-001 -5.5715814e-002  1.7282425e-001  3.0463771e-001 -6.8404304e-002  3.7774364e-001 -2.3665348e-002 -2.4243687e-001 -1.6924323e-001  1.6734685e-001 -9.0493832e-001  3.8405355e-001  1.1098025e-001 -3.9183843e-001 -7.6784450e-001 -4.2675223e-001 -6.2869701e-001  3.2178664e-001 -7.7692942e-001 -3.9790351e-001 -3.7148324e-001 -1.6950686e-001 -1.1824453e-001  4.2567864e-001 -3.3750543e-001  1.0192533e+000 -5.9652519e-001  5.7703758e-001  4.0238877e-001
  1.3766818e+000  3.6542073e-001 -9.8526942e-001  3.5806748e-001 -3.8397509e-001  2.4963403e-001  1.7643064e-001  4.5074333e-001 -4.9741150e-001  1.8886248e-001 -1.7156184e-001 -2.9812296e-002 -3.4559001e-001  3.0684905e-001  8.4045977e-001  7.8729439e-001 -7.5919430e-002  7.6735263e-001  6.7333939e-001  3.8147290e-001  4.4688014e-001  1.9460810e-001 -1.6394766e-001  1.1977535e+000  3.7783796e-001  7.2449266e-001  2.0093670e-001  1.3537285e-001 -1.5165056e-003  9.0828048e-001  5.6125544e-001  1.0304855e+000 -7.1217975e-001 -3.9549871e-001  8.5009046e-001 -1.6052790e-001  1.0074332e+000  5.6775562e-001  2.4380686e-001  7.3093936e-001  6.2112643e-001  5.1719670e-001  8.1599793e-001 -4.2594739e-001  4.8708092e-001  9.2565119e-001  5.7939774e-001  1.7949452e-001  2.8968413e-001  8.9863621e-002 -2.2204860e-001 -6.6524598e-002  9.1247133e-002  4.4026611e-001 -3.9793739e-001 -4.5679359e-001  2.5222767e-001  1.5764847e-003  1.5595652e-001 -9.1392593e-002 -3.3291136e-001 -2.9747885e-001  1.7051452e-001 -5.3010658e-001  2.1813376e-001 -7.8292875e-001
  2.4177628e-002  5.3872199e-001 -9.8659741e-001  4.0600310e-001  3.8909662e-001  1.4364459e+000  4.2573585e-001  5.9061989e-001 -4.0517753e-003  7.1400335e-001  4.0544047e-001  1.1183655e-001  1.9201210e-002  3.2775860e-001  1.2185979e+000  1.1494313e+000  2.8353041e-001  9.5505741e-001  5.7719781e-002  5.6484580e-001  2.7784344e-001  8.6724532e-001  3.5034671e-001  4.2309307e-001  9.1079394e-002  3.0393843e-001  7.2813540e-001  1.7704737e+000  9.7009617e-001  9.5526075e-001 -1.2459056e-001  3.5515323e-001 -4.7904896e-001 -5.1640374e-001 -2.7827281e-001 -5.2055686e-001  5.0430231e-001  6.7356736e-001  1.2856228e+000  2.2485055e-001  3.6143518e-001  1.2789967e-001  8.2475744e-001 -8.4661130e-001  3.9823449e-001  6.0773900e-001  5.1221302e-002  1.0301728e-001 -3.1186108e-001 -6.5363967e-001  3.3095079e-001  7.4822857e-002 -1.2034634e-001 -5.6914477e-002 -6.1953178e-002 -8.4227480e-001 -4.9152756e-002  4.0333014e-001  1.1811632e-001  1.1099855e-001  4.6651016e-001  1.3411137e-001  3.3917809e-001  1.9374466e-001 -8.1358434e-001 -2.6053598e-001
  3.8488190e-001  8.2791357e-001  3.6697496e-001 -1.1047237e-001  6.4708283e-001  7.8380125e-001  6.7494835e-001  1.9552378e-001  9.2868289e-002  3.7692354e-001  1.9519095e-001  4.9852069e-001  6.1396190e-001  6.8682473e-001  6.0855991e-001  6.8302857e-001 -8.0256220e-002  7.1810391e-001  1.8829440e-001 -1.2949255e-001  2.7956338e-002  7.8675880e-001 -6.5773670e-002  9.0321005e-001 -1.5188086e-001  8.6873703e-002  5.7650462e-002  9.9486554e-001  9.4420446e-001  5.2266190e-001  3.8716991e-001  1.1278667e-001  6.7624262e-002 -3.7975210e-001  5.2548927e-001  7.3913438e-001 -1.8196447e-001  9.6119368e-002  2.4607828e-001 -9.5713504e-003  8.6449096e-001  1.5975723e-001  1.1248206e+000 -2.8078395e-001  1.2968704e-001  1.1792206e-001  1.8973776e-001 -1.6042810e-001 -6.5181313e-001  2.0994241e-001 -4.4401223e-002 -5.7836550e-002  1.5249516e-002  2.7827210e-001  6.2272091e-001 -4.8239254e-001  4.5232025e-001 -3.1130961e-001 -7.6078856e-002 -2.7289619e-001  8.9680996e-001 -4.8800156e-001  6.0840630e-001  1.8954083e-001  3.9645485e-001 -7.2041255e-001
  2.4764580e-001  9.8486996e-001  3.7569497e-001 -9.6257265e-001  7.8691221e-001  6.5590837e-001  7.6971777e-001  4.7769400e-001 -3.7913507e-002  1.4039536e-001 -1.5751799e-001  2.6387448e-001  3.9857806e-001  6.5694056e-001  6.2123076e-001  4.8976150e-001 -5.7491057e-001  4.1635438e-002  2.1597388e-001 -4.9279560e-001 -3.5416391e-001  6.2677062e-001 -2.9234340e-001  1.2077453e+000  7.6844997e-002  8.7025312e-001  3.3608369e-001  5.9256776e-001  9.0738778e-001  6.5618478e-001  1.9670542e-001 -1.1030606e-001 -4.6292895e-001  5.4288737e-002 -2.8462112e-002  6.1887417e-001  4.6536898e-001  4.5203014e-001  6.6046585e-001  4.0426714e-001  6.0825483e-001  5.0034773e-002  1.3708169e+000  2.2164309e-001  4.4854850e-002 -9.8227272e-002  1.6633776e-001  3.6318122e-001 -2.5778650e-001  5.1443268e-001  2.0425463e-001  4.4252171e-001 -3.0719832e-002  4.4025627e-001  4.0174956e-001 -1.6588741e-001  1.0468005e-001  3.3163207e-001  3.5820621e-001  5.0217235e-001  3.8854183e-001  5.0394069e-001 -3.2279495e-001  1.5050410e-001  7.6895048e-001 -8.1945098e-001
  1.3643992e+000  4.6597464e-001 -1.2796133e+000 -4.0608232e-001  3.6654999e-001  1.7294078e+000  9.1371370e-001  7.1860500e-001 -5.0535391e-001 -3.3188020e-002  2.3055420e-001  1.2514632e-002  5.1967782e-001  1.2073860e+000  8.8663613e-001  7.4912297e-001 -9.6080603e-001  2.1673018e-001 -3.8430859e-002 -6.0953866e-001 -6.0387961e-001 -1.0991486e-001  5.0549623e-001  1.5504324e+000 -1.8972051e-001  8.5115619e-001  5.0071302e-001  4.2972993e-001  1.2169141e+000  1.0051571e+000 -9.0559179e-003 -2.1287378e-001 -1.2322590e-001  2.2742461e-001  3.6937345e-001  6.6599810e-001  1.2497577e+000  1.5679419e+000  1.7682263e+000  4.4415284e-001 -1.6451994e-001 -2.4948463e-002  7.5444559e-001 -5.5520958e-001  5.0826579e-001  8.1882940e-001 -5.8146733e-001  6.5917306e-001  3.9339046e-001  2.1370553e-001  9.0892016e-001  8.0031395e-001  7.3387801e-001  7.2893531e-001  1.4490813e+000  8.1981600e-001  7.8019362e-001 -2.2573792e-001  6.5328724e-001  1.2637952e+000  1.0172216e+000  8.2070009e-001 -6.9241191e-001  2.1164436e-001  5.5680302e-001 -5.4718093e-001
 -9.4807305e-001 -4.9738363e-001 -3.4991499e-001 -7.6330599e-001 -1.3282707e-001 -7.1851422e-001 -1.8931229e-002 -8.7633887e-002 -4.3543228e-002  8.3595669e-002  2.0007868e-001 -7.0874867e-002 -2.5097923e-001  6.8111944e-002 -6.8452091e-001 -5.7720776e-001  2.0377418e-001  4.4320531e-001 -1.9658873e-001  7.2872368e-002 -1.5083055e-002  1.2579371e+000  1.1629267e+000  8.6770790e-001  2.1932036e-001  4.9576939e-001 -1.2481972e-001  1.2429633e+000  2.0208590e-001 -6.2855278e-001 -6.0108026e-001  1.6398829e-001 -6.1525656e-001 -7.3110215e-001  6.4390839e-001 -1.4242068e-001 -1.2128854e-001 -8.1116557e-001  2.0344950e-001 -1.0618369e+000  2.2686932e-001  4.8024392e-001  1.0491392e+000  1.2126945e-001  4.9604001e-001  5.5074730e-001 -7.1284750e-002  9.2050274e-001  2.3871694e-001  4.4899319e-002 -1.5759909e-001 -6.5766657e-002  1.0339025e+000  8.3378977e-001  3.0290307e-001  7.8672128e-001  1.2428761e-001  5.0486007e-001  1.2406060e-001  4.9971641e-002  1.8391609e+000 -2.0407591e-001 -3.2088642e-001 -1.1557177e-001 -4.1389549e-001  1.2132542e-001
  6.9270909e-002 -5.9665168e-001  1.5220987e-001  5.1296779e-001  2.7465466e-001  1.1347561e+000  2.5930639e-001  1.3204588e-001  3.9816864e-001 -5.2607279e-001 -1.9433162e-001 -9.0391080e-002  3.6558456e-001  1.7586856e-001 -3.1109770e-001 -1.9164295e-001  3.5767113e-001  6.7048687e-002 -1.0606879e-001 -1.3181857e-001 -1.0208452e+000 -6.3332839e-001  3.0446036e-004  4.0212435e-001  7.9379423e-002  2.6310836e-001  1.6468187e-001  2.9358644e-001 -2.8420489e-001 -5.5056664e-001 -1.6759822e-001  1.9843878e-001 -2.8681449e-002  3.8150962e-001  4.4280820e-002 -3.4831057e-001 -5.9818758e-001  1.2567678e-001  1.8858795e-001 -8.8320560e-002  1.1471903e-001  6.5312106e-001  8.8663970e-001  6.4765802e-001  5.3794360e-001  3.2556524e-001  4.0832753e-001  7.3499484e-001 -1.4237739e-001  9.6879185e-001 -5.3961049e-001 -4.9367395e-001  1.2135725e-001  1.7958298e-001 -1.3703286e-001 -3.0676414e-001 -2.1519005e-001  3.0806236e-002  1.5541820e-001 -3.5461691e-001  3.4274568e-001 -6.2269307e-002  9.1081793e-001  2.6480867e-001  5.3441037e-001  4.6748552e-001
 -1.0905141e+000  1.0298387e-001 -6.6020316e-001  5.5653119e-001 -1.7788142e-002  4.6563476e-001 -4.0974741e-001 -1.0681494e-001 -2.0993967e-001 -4.1133698e-001  1.2305037e-001 -5.2176062e-001  8.1786767e-002  1.1581188e-001 -1.2531767e-002 -1.2209059e-001 -6.9286554e-001 -4.0206918e-001 -2.1475179e-001  1.6409880e-001 -4.1301862e-001  1.8973233e-002  4.9782434e-001  9.1350443e-001  4.3352429e-001  7.6565693e-001 -8.0174919e-002 -5.8266454e-001  9.5896514e-003 -3.8899184e-001 -9.7675492e-002  1.8578038e-001  4.7867821e-001  5.8159713e-001  1.0440359e+000  2.8005336e-001  8.2125486e-002  2.3868811e-001  2.5304745e-001  3.9252473e-001  8.0782453e-001  6.5988253e-001  1.0244493e+000  7.0913530e-002  2.3111916e-001  1.0863907e+000  8.4817318e-001  4.8293333e-001  1.0735687e+000  2.7551446e-001  4.8833593e-001  3.9162866e-001  2.3100580e-001  6.5554867e-001  7.4601681e-001 -1.4555604e-002  6.4784832e-001  2.9898869e-001  3.3776389e-001 -3.2427820e-001 -5.8328852e-002  2.9376827e-002  1.2141690e+000 -7.1205714e-001  4.8447796e-001 -1.4357948e-001
  2.9298182e-001 -8.2002038e-001  5.9965647e-001  1.2621250e+000 -1.8836430e-001 -4.8707734e-002  4.0363353e-001 -6.7820976e-001  5.6806024e-002  3.5971403e-001 -3.4878729e-001 -5.0211831e-002  3.0150599e-001 -2.0646529e-001 -1.8446356e-001 -3.6689813e-001 -3.7124760e-001 -8.4816847e-001 -1.3404205e+000 -2.6978183e-001  8.5147672e-002 -9.0762964e-001  6.8536494e-001  8.1411246e-001  1.3980214e-001  6.4132032e-001  6.7535883e-001  1.3538920e-001  7.2614906e-001 -5.7624817e-001  3.2497673e-001  6.6094930e-001  7.2402030e-002 -2.0405151e-002  1.3742766e+000  1.3343472e+000 -2.7769353e-001  9.7543942e-001  7.4897483e-001  7.2475655e-001  1.7726209e-001  5.7554906e-001  1.6008246e-001  3.2183938e-001  1.8255147e-001  1.8232370e+000  5.3772640e-001  2.9318482e-001 -7.7127220e-002  1.4398275e-001 -1.3205697e-001 -3.3149069e-002  8.3778070e-002  5.7084905e-001 -2.7718866e-001  3.4513095e-001  3.2129647e-001  9.3287274e-002  4.9310709e-001  7.2584687e-002  8.9044841e-001 -2.1960348e-001  1.2874040e+000  3.7950010e-001 -3.6082008e-001  4.6665891e-001
 -5.9654876e-001  1.0772279e-001 -2.5424516e-001  3.1672447e-001 -2.9729930e-001 -4.0059287e-001 -2.1702737e-001 -1.0069443e-001  2.0139578e-002  4.4273417e-001 -8.3159236e-002 -1.2880570e-001 -1.7094129e-001 -1.0453474e+000 -6.7590902e-001 -7.1663145e-001  4.9371280e-001 -9.5289116e-001 -7.3541831e-001 -4.1192083e-001 -7.6857812e-001 -4.0639545e-001  2.7855807e-001  2.8784500e-002  2.2194943e-001 -8.7395235e-002  2.7628429e-001 -1.0692864e-001  1.8039482e-001 -7.5032667e-001  1.2459833e+000  2.2950237e-001  3.9859306e-001  2.6629836e-001  4.4244073e-001  7.8018288e-001 -2.1669567e-002  1.6008916e-001 -4.8886981e-001  3.5262038e-001  8.7428358e-002 -4.3284673e-001 -3.9452828e-001  5.6917913e-001 -7.3081336e-001 -3.7282418e-003 -7.6494938e-002 -6.8918802e-001 -9.2253109e-001 -2.6740176e-001 -5.6569942e-001 -3.1208113e-001 -4.6305697e-001  2.4798803e-001  4.4763500e-001 -2.5148037e-001  4.0972167e-001  2.0116674e-001 -4.7925237e-002  2.1649155e-001 -4.4589433e-001  1.8893668e-001 -7.9751546e-001  3.6817311e-001 -3.2225277e-001  3.8686084e-001
  1.0866081e-001 -1.0455158e+000 -4.8733035e-001 -5.7243240e-001 -6.2634352e-001 -1.8180302e+000 -6.3910021e-001 -1.9133297e-001  1.3469501e-002  2.3504729e-001 -1.0233973e-001 -5.1832314e-001  4.4561345e-001 -6.3201305e-001 -4.2677451e-001 -3.4488468e-001  2.3260778e-001 -4.4970002e-001 -5.7007671e-001 -5.3868903e-001 -5.2521969e-001 -7.2650990e-001 -1.2816474e+000 -7.2001517e-001 -5.1264702e-001  6.9659416e-002 -4.9731114e-001 -8.2374848e-001 -7.4099850e-001  8.6397373e-002 -1.1183526e-001 -7.4312605e-002  3.2956014e-001  4.5477125e-001 -3.3218396e-001  1.0307599e-001 -5.0496109e-002 -1.2716692e+000 -6.6379017e-001 -3.1950871e-001 -3.0170496e-001 -6.7977895e-001 -1.0448124e+000 -5.5113546e-001 -7.2707765e-001 -1.5124746e-001 -4.1700397e-001  2.0900872e-001 -4.8412404e-001  3.0718391e-001 -1.4247633e-001 -1.1747536e-002 -5.1530616e-001  1.5386212e-001 -3.7410988e-001 -3.7289488e-001  6.9749589e-002  4.6427461e-002 -3.1951130e-001 -4.2202270e-001 -1.3655584e-001 -1.5649131e-001 -8.6406028e-001  2.9212645e-002  3.2234232e-002 -3.1553608e-001
 -3.0052621e-001 -9.1794762e-001  2.5732863e-001  1.4498736e-001 -5.4655630e-001 -1.0340778e+000 -7.2525481e-001 -6.2751654e-001 -1.0065895e-001  1.2975923e-001 -5.6378513e-001 -1.6239735e+000 -5.7832987e-001 -7.0547517e-001 -2.5805588e-001 -4.0726290e-001  9.8488418e-002 -3.6428702e-001 -7.1405563e-001 -8.0500567e-001  3.5036460e-001 -1.7948202e-001 -5.2974170e-001 -2.7227580e-001  8.7724678e-002 -4.7502500e-001 -3.0684895e-001 -1.0544350e+000 -8.9350915e-001 -6.4198193e-002 -4.9580237e-001 -1.5806433e-001 -7.5123331e-001 -3.9244612e-001 -1.6365945e-001 -8.7591704e-001  2.5648018e-002 -3.7902478e-001 -2.8872664e-001 -9.3302981e-001 -3.5651162e-001 -2.3063018e-001 -7.2596766e-001 -3.4190538e-001 -2.9121846e-001  4.4895275e-001 -4.0493543e-001 -1.1931790e+000 -4.3958598e-001  8.9751961e-002  1.3895728e-001  4.6262455e-001 -4.9489616e-004  3.3915950e-001  8.0463420e-001 -4.6223358e-001 -4.3683257e-003 -2.2852146e-001 -3.2448459e-001 -7.8409997e-001 -4.4887770e-001 -6.9823639e-001  5.0197417e-001  7.3488187e-001 -1.3415552e+000  4.3611492e-001
 -4.3569030e-001 -2.2467398e-001  6.9938390e-001  2.9690314e-001  4.0788760e-001 -5.5219295e-001 -7.3939397e-002 -9.3073044e-001  1.6280246e-002 -3.5891482e-001 -1.0458732e+000  3.2124247e-002  2.4248868e-001 -7.2451875e-001  5.0356720e-002 -1.2666559e-002 -1.7096411e-001 -6.4210190e-001  4.3809043e-001 -1.2175536e+000 -3.3964056e-001 -3.7444060e-001 -1.1567027e+000  3.2203110e-001 -1.5559151e-001 -4.6030463e-001  3.9474004e-001 -3.5723292e-001 -4.8608654e-001 -6.9172652e-001 -4.4497126e-001 -8.2163071e-001 -6.0696032e-001 -7.9211941e-002 -8.6449319e-001 -1.1706327e-001 -7.3049244e-001 -2.7472812e-001 -7.4423223e-002  7.1321058e-002 -1.3826702e-001 -2.2456821e-001  2.9692009e-001 -1.1732176e+000 -4.2511781e-001  2.4835215e-001 -8.1313704e-001 -1.1287938e-001 -2.5609722e-002 -6.2867343e-002 -2.2794551e-001 -2.5729791e-001 -1.5034151e-001  1.0379683e-001  1.5964526e-001 -6.3268601e-001 -2.7300351e-001 -2.5983533e-001 -2.9459781e-001  4.6195199e-001 -3.5540332e-002  8.5555648e-001 -7.2777546e-001  1.6033921e+000 -4.2344271e-001 -4.7796148e-003
 -8.9908060e-001 -9.5916100e-001 -4.1944220e-001 -1.1485187e-001 -7.1860337e-001 -3.4367551e-002 -1.0215734e+000 -6.5294680e-001 -5.4402855e-001 -4.5744129e-001 -9.6266015e-001 -6.5208028e-001 -7.4716688e-001 -4.9690757e-001 -1.6079324e-002 -5.1016676e-002 -2.4462682e-001 -1.2093709e+000 -4.3802889e-001 -1.2772551e+000  2.2081952e-001 -3.3418405e-001 -1.2044814e+000 -5.6130970e-001 -2.4178245e-001 -5.8965580e-001 -1.1236343e+000 -7.8228278e-001 -1.0688585e+000 -4.3705485e-001 -1.4823508e+000 -9.9787556e-001  2.0871015e-001 -6.6735655e-001 -6.2970728e-001 -9.3441110e-001 -6.4979860e-001 -7.8505399e-001 -1.0427472e+000 -8.4677658e-001  2.9162642e-001 -7.1144206e-001  1.1442183e-001 -1.1675462e+000 -3.0300142e-002  7.0592764e-001 -1.0914204e+000 -6.0905227e-001 -3.1511946e-001 -5.2621519e-001 -1.8850543e-002  2.0768492e-002 -3.2626806e-001 -7.0426154e-001 -1.3424476e+000 -4.9493509e-001 -8.0421710e-001 -6.9614425e-001 -9.4629542e-001 -5.0936849e-001 -5.6973219e-001 -6.3658610e-001 -2.5362180e-001  1.0668998e+000 -1.1809243e+000 -8.7905443e-001
  1.3893294e+000 -8.4547759e-001  8.0788869e-002  1.4727226e+000 -4.3514845e-001  3.8337289e-001 -3.0284090e-001 -1.0484887e+000 -6.7970174e-001  6.8765410e-001 -6.7530946e-001 -6.7354637e-001  7.0285856e-002  1.3534885e-001  1.5083849e-001  2.0502965e-001 -2.8549365e-001 -4.0796818e-001 -4.1088409e-001 -6.1556129e-001  6.4087573e-001 -8.5941735e-002 -1.0990500e+000 -6.0498679e-002  2.8364091e-001  5.5774223e-002 -8.1338161e-001 -9.2397699e-001 -7.0411881e-001 -3.1661540e-001  2.0138403e-001 -9.3619079e-002 -1.2134381e+000 -4.9925182e-001 -5.7210027e-001  3.5212821e-001 -1.7802344e-001 -3.4022048e-001 -1.2895401e+000 -5.5170525e-001  1.3333192e+000  1.5871164e-001  1.7430068e-001 -1.7789832e+000  5.0902204e-001  1.6203594e+000 -4.7593153e-001 -8.7394208e-001 -2.2734508e-001  5.1611400e-001  5.1227053e-003 -7.3966221e-001 -1.0574794e+000  1.2400034e-001 -4.9746581e-001 -1.3894348e+000 -3.0302932e-001 -1.4567877e-001 -9.6170490e-001 -2.5846611e-001 -8.2271445e-001 -2.6889304e-001  5.7323397e-001  9.8896748e-001 -7.3585450e-001  1.1237640e+000
  5.0540205e-001 -2.4639137e-001 -1.1613009e-001  7.8374309e-001 -6.0958984e-001  1.8760654e+000 -2.9167404e-003 -8.5386160e-001  2.2209622e-001  9.8762931e-002 -4.1984261e-001  9.0365928e-001  2.6222233e-001  7.1804776e-001 -3.0913459e-001 -7.7407658e-002 -3.6903244e-001 -9.7967924e-002 -8.2193788e-001  1.3184070e-001  4.3799479e-001  1.3971395e-001  2.7906947e-001  5.9170421e-001  8.8280302e-003  3.2297100e-001 -8.9146519e-001 -2.5600652e-001 -1.1223216e+000  4.5641697e-001  1.2318364e-001 -4.0456277e-001  4.1033282e-001  4.3054825e-001 -1.2668119e-001  8.2732747e-001 -1.3679309e-001 -8.7127802e-001 -9.2685487e-001 -9.1124472e-001  1.1944987e+000  2.7821713e-001  7.8458423e-001 -1.3576401e-001  4.9495077e-001  1.6093947e+000 -9.8120181e-003  1.5278053e-001 -3.7788579e-001  5.2709629e-001  2.9523184e-001  1.0378673e-001  5.9613143e-001  1.9673904e-001 -4.9945375e-001 -8.6327466e-002  1.5896286e-001  3.8306807e-001 -8.2400452e-001 -1.1909352e-001  1.3474492e+000 -6.0576853e-001  5.3115321e-001 -9.8288796e-002 -3.2199514e-001  1.5325660e+000
 -9.1730122e-001 -2.0619385e-001  6.9868809e-001 -3.7553567e-002 -1.0361485e+000 -4.2597165e-003 -8.3668019e-001 -7.2606946e-001 -4.0668809e-001  6.1718646e-002  3.5907461e-001 -6.5691823e-001 -1.0530679e-001  6.5402865e-002 -3.6955288e-001  6.4970011e-002 -3.9206512e-001 -6.4530808e-001 -4.1963362e-001 -5.5980638e-002  7.4573235e-001 -9.1476378e-002  2.7202236e-001  2.0467588e-001  1.5717074e-001  1.3303485e-001 -7.6972900e-001 -1.3611826e+000 -1.4219112e+000  4.1607257e-002 -5.9199523e-001 -2.2128142e-001  6.4683751e-001  6.8667891e-001 -3.6879352e-001 -3.3809539e-001 -1.1816449e-001 -1.2873975e+000 -1.8342189e+000 -8.0683975e-001  2.7555054e-001 -2.9773221e-001 -3.2164840e-001  7.2558628e-001 -5.3019613e-002  1.4256013e+000 -7.9406862e-001 -3.0807570e-001 -1.2988213e-002 -1.1989376e-001 -3.5701825e-001 -1.4092787e-001  3.5877257e-001  2.2609015e-001 -2.0223649e-001  2.3867317e-001 -2.9853688e-001 -1.0505563e+000 -8.7229396e-001 -7.3526304e-001  6.1422605e-001 -1.3063511e+000  3.0909661e-001  6.7544086e-001 -2.8445832e-001 -5.1280410e-001
 -3.7601479e-001  3.1974231e-001  8.0362823e-001 -8.3580315e-002  1.4006711e-001  3.6341661e-001  5.4849768e-001  3.9285445e-001  2.0492127e-001  4.9108435e-001  4.1295151e-001  7.4212914e-001 -2.1580472e-001  5.4685713e-002 -3.1165385e-001 -1.0989322e-001 -3.3317045e-002  5.9710456e-001  4.7738065e-001  4.7767216e-001  2.9475542e-001  5.7813695e-001  9.8829676e-001  1.5161953e-001  1.6096069e-001 -3.0856080e-001 -1.6700652e-001  1.1135627e-001  2.5253464e-001  1.5458124e-001  1.6059566e-001  1.0240261e-001  2.2778646e-001  6.6307793e-002 -2.8444154e-001 -1.2780897e-001 -4.4304121e-001 -2.5329124e-001 -7.0041973e-001 -6.8818002e-002  5.1912074e-001 -4.0624526e-001  4.1918474e-002 -1.7535749e-001  5.9136497e-003 -4.1469897e-001 -7.4416119e-001  3.4253735e-001 -1.4387311e-001 -6.1861459e-001 -1.8695932e-001  1.6040121e-002 -2.7325454e-002 -7.5962182e-001 -6.8134716e-001 -2.6417360e-001 -1.5594705e-001  1.6201819e-001 -1.3868099e-001  1.0852998e-001 -2.5452702e-001  2.4738553e-001  1.2551548e+000 -5.4155443e-001  3.9424675e-001 -1.8798920e-001
 -1.2590673e+000  1.0558572e+000  3.1794254e-001  7.3699209e-001 -2.4852067e-001 -2.8822147e-001 -7.0028103e-001  3.6225658e-001  4.7388550e-001  4.2081612e-001  1.8379766e-001  4.1087990e-001 -2.3634019e-001 -2.0502765e-001 -7.0118099e-002 -1.1804933e-001 -6.9673046e-002 -2.1328902e-001  2.2943804e-001  1.7216913e-001 -6.3550881e-002  2.1807412e-001 -4.5044813e-001 -5.5638211e-001 -1.1120316e-002  3.6469292e-001 -5.5503834e-001 -9.7161948e-001 -5.8668047e-001 -1.7608294e-001  5.3772198e-001  3.4081820e-001  7.6308981e-001  8.7531514e-001  4.2979531e-001  4.1795137e-001 -1.1363358e-001 -8.1713824e-001 -1.1418018e+000 -3.2374522e-001  4.3722706e-001  1.3409834e-001 -1.8575492e-001  7.3930671e-002  3.1769407e-002 -5.6046884e-001  1.1475390e-001  2.0486475e-002  6.4467990e-002  1.5298672e-001 -4.4353395e-002  1.8449374e-002 -5.1165917e-001 -3.6155615e-001 -8.5149703e-001  5.3969471e-001  3.3130882e-001  4.2748345e-002  1.3798290e-001 -3.8948258e-001 -1.4412624e+000 -2.1729792e-001  1.3049440e+000 -2.5669077e-001  4.2967544e-001  5.4613024e-001
 -3.7777130e-001  1.9558709e-002 -6.7963523e-001  1.4959102e+000 -1.9088751e-002 -1.9431350e+000 -2.7913583e-001  2.4397706e-001  3.9086322e-001  4.7092071e-002 -3.8523398e-001  1.5442005e-001 -3.2271581e-001 -5.4063194e-001 -3.6640459e-001 -2.7052435e-001  2.5743989e-001  1.6889373e-001 -5.8137791e-001  1.2165685e-001 -1.5591482e-001 -4.2398746e-001 -1.8868015e-001 -5.4705879e-001 -1.8126878e-002 -6.4796757e-002 -2.6329427e-001 -2.2199114e-001  2.7803914e-001 -4.0799482e-001  7.2229223e-002  1.9053102e-001  8.9412439e-001  8.2126742e-001  3.5434143e-001  4.5520474e-001 -6.5035163e-001  2.5087346e-001 -5.4452585e-001 -2.3942537e-001  3.3571529e-001 -7.8855694e-002 -1.0019460e+000  3.5551665e-001 -4.4325467e-001 -4.8385098e-001 -2.4956928e-001 -3.6056731e-001 -7.0257307e-001  3.1672670e-001 -5.1901110e-001 -8.1620857e-002 -7.8463153e-001 -6.9106123e-001 -1.4453619e+000  2.7150074e-001  8.6371922e-002  5.8816226e-001  8.2084295e-002 -3.3338359e-001 -1.7627115e+000  3.2156018e-001  1.1611781e+000  3.4293294e-001  9.6859840e-001  6.7159747e-001
 -1.5466631e-001  3.6928426e-001  1.2808219e+000  2.7560237e-001 -1.0717696e-001 -4.7608148e-001  1.4612191e-001  1.5407710e-001  5.9216692e-001  5.3697671e-001 -7.0773893e-002  4.8466170e-001  5.1526069e-002 -7.9097860e-002  7.1333508e-001  3.4803260e-001 -1.7215933e-001  2.1161011e-001 -2.2456667e-001  3.0704490e-001  4.2545218e-001 -2.2333805e-002  2.8796765e-001  4.8369644e-002 -1.4368366e-001  9.8033348e-002  3.2533815e-001  3.9226316e-001  7.9325118e-001  2.7775796e-001  8.9125252e-001  1.6057515e-001  2.0891878e-001  4.1183375e-001  3.3441461e-001  8.9375631e-001  1.9766346e-001  1.0445351e+000  1.0082885e+000  7.8564104e-001 -1.2406853e-001  2.1007175e-002 -6.8107800e-002  3.1085540e-001  6.7718719e-002 -5.3119555e-001 -1.3501003e-003 -6.0371233e-001 -6.1477463e-001 -2.2125200e-001  6.8418502e-002  3.5989668e-001 -3.7389793e-001 -7.8523582e-001 -5.2859011e-002  5.1713450e-001  2.6866172e-001  5.4081259e-002  2.0432503e-001  4.7093462e-002 -8.1780993e-001 -2.8319975e-001 -5.8875234e-001 -2.2964641e-001  5.4493270e-001 -3.9046307e-001
 -9.3006598e-002 -1.4650436e-001  1.1996991e-001  5.0811331e-003  5.5519071e-002  1.1978461e+000  2.1048049e-001  4.6977213e-002 -1.0067619e-001  4.8517199e-002  4.3944170e-001  6.7174104e-001 -2.1226457e-001  1.3358044e-001 -5.7594246e-002  2.1549711e-001 -1.3561888e-001  8.2341278e-001  5.6689487e-001  4.7705327e-001  5.5653914e-001 -1.4016971e-002 -7.0920188e-001 -4.3369753e-001 -7.9044056e-002 -3.0145451e-001  7.5445913e-001  1.6652621e+000  1.5379163e+000  4.6868255e-001 -2.0456824e-001 -9.4589878e-002  2.5824022e-001 -4.8779082e-001 -4.2377417e-001 -2.6943969e-001  9.1649649e-001  1.5686617e+000  2.4408121e+000  1.3400716e+000 -3.3866378e-001 -1.5538446e-001 -2.7846890e-001 -1.0220447e+000  1.9354347e-001 -8.9425450e-002  9.2161999e-001  6.9013270e-001  8.3896020e-001 -6.1141615e-001 -1.3913058e-001  3.3374250e-002 -1.6669084e-001 -3.0999596e-001 -4.9483622e-001  6.0562385e-001 -2.2404786e-001  2.3597560e-001 -2.1242376e-001  4.6074183e-001  8.7034874e-002  2.0320688e-001  1.0637362e+000 -2.2042509e-001 -7.8634918e-001 -7.5214643e-001
 -1.2063343e+000 -2.9670486e-001  5.6509451e-002 -3.9036639e-001  9.9162154e-002 -9.1391160e-001 -5.1411339e-001 -4.3901375e-001  3.9475083e-001  1.3083674e-002  6.0808979e-002 -2.3197749e-002  1.6977040e-001 -2.0024006e-001 -4.7927226e-001 -5.4318444e-001  9.9701880e-002  7.0177777e-002  1.5624217e-001  4.4155565e-001  5.4064684e-001 -4.6211943e-001 -5.8466307e-001 -2.2784046e+000 -2.1043807e-001 -1.0236728e+000 -7.9927166e-002 -2.2891823e-001 -2.2224822e-001 -4.3556471e-001 -1.1639989e-002 -3.1475404e-001  1.3240537e+000  2.8306670e-001 -5.0422981e-001 -2.3333441e-001 -5.6984528e-001 -1.7212342e-001  2.5256804e-001 -1.7564722e-001 -1.4128447e-001 -2.4757527e-001 -1.8879143e+000 -6.9775207e-001 -2.0304451e-001  4.9444906e-001  2.2468376e-001 -1.2816922e-001  1.2978086e-001 -4.8687780e-001 -4.3623029e-001 -6.1277719e-001 -3.7410323e-001 -8.0046247e-001 -9.1301870e-001 -1.9430857e-001 -7.6051840e-001 -1.3793315e-001 -3.8321586e-001 -8.1371367e-002 -1.0476918e+000 -1.5593970e-001  1.0634542e+000 -3.1213244e-001 -3.3095466e-001 -1.5436299e-001
 -5.6857716e-001  5.3860728e-002 -2.7209979e-001 -5.9996892e-002 -2.8721631e-001 -9.6169072e-001 -2.9885397e-001  1.0326511e-002 -3.7691331e-001 -3.1731603e-001 -1.7299024e-001 -4.6008590e-001 -4.3341015e-001 -4.2372298e-001 -5.4049856e-001 -6.8999083e-001 -5.1113803e-002 -8.3478154e-001 -1.5849556e-001  6.4425957e-001  3.8611355e-001  6.8471982e-002  3.7995995e-001 -1.0341460e-001 -3.0657496e-001 -1.8081754e-001 -5.7324081e-001 -6.3607371e-002 -6.0556812e-001  9.0867788e-003  5.8339775e-001  1.6349888e-001 -2.8010745e-001  4.2924774e-001  2.8564004e-001  7.2450979e-001 -4.4900317e-002 -9.8435382e-001 -9.5917849e-001 -3.7233349e-001  2.2972987e-001 -1.1340725e-001  4.1431353e-001  6.6253016e-001 -6.0440223e-002 -2.5196571e-001  3.3922869e-001  2.3906922e-001 -9.5048101e-002 -2.1625471e-001 -3.5990043e-001 -3.5302794e-001 -2.5209912e-001 -8.7960041e-001 -1.3838740e+000  6.0560170e-002  5.4889418e-001 -1.6162025e-001 -1.2840197e-001  5.4443832e-001 -6.5240279e-001 -2.6650672e-001  3.7937561e-001 -7.5986703e-001  5.3525310e-001 -8.2079871e-001
  3.4987577e-001  3.7269973e-001 -6.4781848e-001 -2.0445001e-002 -1.2093524e-001 -5.6193427e-001  5.2543259e-002  4.4305883e-001 -2.5957662e-001  3.8857224e-001  1.6435702e-001  1.4493000e-001 -4.3607036e-001  5.8179092e-001 -1.7508802e-001 -2.7342812e-001  8.7856442e-001 -2.0601841e-001 -4.8305806e-001  4.5487365e-001  2.6965532e-001 -5.2758948e-001  2.5139973e-001 -2.8646694e-001  2.9668224e-001  2.2417923e-001 -2.0117412e-001  2.1892500e-001 -1.1087882e-001  8.1679392e-001 -1.9458139e-001 -3.0659934e-001 -4.2183295e-002  8.2849184e-001 -7.2324623e-001 -5.1735452e-001  8.3686349e-001 -5.5023842e-001 -8.5426599e-001 -1.9599087e-001 -1.0183013e-001  3.1084065e-001 -4.9764936e-001  9.5631728e-001  4.8022757e-001 -4.8279442e-001  1.3476436e-001  4.4482042e-001  5.5380638e-002  3.0518581e-002 -4.4565426e-003  3.3493686e-001 -6.4472937e-001 -7.0766840e-001 -6.6395835e-001  1.6101333e-001  2.2262592e-001  2.6215792e-001  1.5428786e-001 -2.5001894e-001 -1.0749346e+000 -7.8728613e-002 -3.5458712e-001  9.5603278e-002  5.0387726e-001  4.9039162e-001
 -2.7290946e-001  7.3303805e-001  8.2326003e-001  1.3405845e+000  1.9359817e-001  3.2684515e-001  3.0158172e-001  5.2567502e-001  4.5364305e-001  6.5381722e-001 -1.9231105e-001  5.3589979e-001  2.2116670e-001  3.9799446e-001 -2.3604199e-002  2.4909958e-001  9.1913804e-001 -8.5779194e-001  3.2465031e-001 -4.5411211e-001  3.4574194e-001  3.6094852e-001 -7.2640173e-002  2.5928989e-002  2.7830520e-001 -1.1382432e-001  1.0864575e-002 -1.5607238e-001  1.1807796e-002  7.2929314e-002  6.0246013e-001  1.7951139e-001  1.2901951e-001 -3.2738246e-001 -4.6590403e-001  1.9790607e-001  1.3214269e-001  1.0067173e-002 -6.4727168e-002  3.4779696e-001  3.2694160e-001 -3.5549104e-001 -7.6590803e-001 -9.0234008e-001  1.4878175e-001  2.1889714e-001 -8.3365023e-001  2.0027472e-001 -1.3715349e-001  2.2636274e-002  6.0677670e-001  1.3613678e-001 -3.3470133e-002  3.1838975e-001 -4.1096807e-002 -4.8555117e-001  1.8528676e-001  3.9930527e-001  4.2451348e-001  8.8826518e-001 -5.2021025e-001  9.1076225e-001 -2.3770580e-001 -2.5698731e-002  9.3574788e-001  7.0101257e-001
  1.3618441e+000  3.3993379e-001 -6.5142069e-001  7.5131728e-001  2.3341790e-001 -1.0946945e+000 -2.0716090e-001 -2.9511581e-001 -1.5076492e-002 -1.0188171e-002 -5.0899558e-001  2.1473019e-001 -2.8658984e-001  4.5544778e-001  4.4558643e-002 -3.5320068e-001  1.8005417e-001 -3.6233469e-001 -1.1333291e-001  1.6192007e-001  3.5634929e-001  3.3434114e-001 -1.2188556e+000 -5.9196266e-002 -2.5270271e-001  9.1680354e-002 -2.7476346e-001 -4.2260610e-002 -7.7987669e-001 -5.2014713e-001  7.0284108e-002 -2.9578092e-001  1.0771696e-001 -4.0500089e-001 -3.2731586e-001  4.9752153e-001 -6.3293217e-001 -9.7822485e-001 -8.1593009e-001 -5.0534361e-001 -1.0623965e-001 -7.8714242e-003  6.0133382e-001  1.0572432e-001  8.6320034e-002  2.2133567e-001 -2.6920189e-001 -6.7638573e-002 -7.9488763e-001  3.4574993e-001 -7.4268123e-003 -2.7392343e-001 -2.2298787e-001 -4.0782475e-001 -4.5512538e-001 -4.4585006e-001  3.6224066e-001 -4.4186581e-001 -6.0629023e-001  6.1770043e-002  1.0618425e+000  2.5674426e-001  6.3759287e-001  3.3470490e-001  2.2817525e-001  5.6302260e-001
 -1.0722165e-001  1.0913191e+000 -2.9031655e-001 -1.7139780e-001  7.7884816e-001 -1.5631475e+000  1.6179975e-001 -1.1656498e-001  6.4850093e-001  3.7008896e-001  1.3934853e-001 -4.5826722e-001 -6.2918119e-001 -8.4057846e-002 -1.4989931e-001 -1.5143968e-001  1.8440867e-002  3.6301771e-001  5.6867289e-001  8.7172239e-001  2.5394632e-001  2.8284806e-001 -2.4721381e-001  1.0635925e-001  3.8507034e-001  7.0823026e-002  3.4050917e-001 -1.7161499e-001 -4.0884755e-001 -5.6705282e-001  3.8742057e-001  1.7409060e-002  3.5987598e-001 -3.4107155e-001 -4.1673466e-001 -1.1832369e-001 -9.4627263e-001 -1.2682708e+000 -7.9899245e-001  3.3222478e-002  1.5108436e-001  8.8567336e-002  5.5140183e-001 -7.6658715e-001 -3.7141319e-001 -5.9738004e-001  1.4447199e-002 -3.4731883e-001  2.4109706e-001  2.6753138e-001 -2.1944146e-002  1.6855299e-002 -3.6445778e-001  3.0894880e-002 -1.4079088e+000  1.0852642e-001  2.1978941e-001  1.0921717e-001 -6.8605658e-001 -4.7094228e-001 -1.7091582e+000  2.4972833e-001 -6.4297261e-001 -3.7500078e-001  2.3620094e-001  2.5096273e-001
  7.2716252e-001  4.3936378e-001  1.3863722e+000  4.3136615e-001  3.2443839e-001 -9.6310355e-001 -6.8201797e-002  6.0592846e-001 -9.2693733e-002  2.2638429e-001  4.2340072e-001 -1.9590276e-002 -7.0140002e-002  1.3482116e-001  5.9625462e-001  2.1535492e-001  1.0369616e-001  2.6126457e-001  4.4403340e-001  6.2418384e-001 -5.1656601e-001  6.8679579e-001  7.5546524e-002  2.0914831e-001 -1.3617733e-001  7.8530420e-001  6.4603316e-001  7.8500425e-001  8.8904609e-001  2.3248049e-001  2.6064941e-001  4.8322616e-001 -4.6721209e-001  1.4951515e-001  2.7795245e-001  4.3002395e-001 -4.4937748e-001 -6.4742997e-002  3.7903103e-001  7.6791912e-001  8.3512583e-001 -1.4558494e-001  1.1355237e+000 -1.5547987e-001  6.8782787e-001 -3.2727513e-001  4.5236048e-001  4.3631151e-001 -4.2573772e-001 -7.9240132e-002  3.9928605e-001  5.2276752e-001  7.9930312e-002  5.0404721e-002 -7.7688518e-001  1.9873414e-001  2.7087876e-001 -9.3406886e-002  3.4722474e-002  1.1855221e-001 -1.2473685e+000  5.0249208e-001  9.3935647e-001 -2.0111901e-001  8.9318523e-001  1.2542343e+000
 -6.8345439e-001 -3.5595311e-001  6.7397357e-001  1.7112427e+000 -4.9397733e-001 -1.0048349e+000 -3.4854355e-001 -1.4302190e-001  6.6074982e-002 -2.0939986e-001 -5.0785854e-001 -6.9561321e-001 -4.7699154e-001 -4.2594354e-001 -5.5339670e-002 -3.5927352e-001 -1.0001396e-001 -8.1099112e-001  2.2694603e-001  7.5235288e-001 -3.2264202e-001  3.1683345e-001  4.8310204e-001  8.6579333e-001  1.0673223e-001  6.4346245e-001 -5.4837080e-001 -2.8372247e-001 -5.2739464e-001  1.3430941e-001 -3.4982725e-001  7.1517728e-001  6.9476384e-001  9.2042973e-001  8.1342468e-001  2.4847108e-001 -7.7342741e-001 -5.5949269e-001 -6.7142719e-001 -1.0392946e+000  8.8124491e-002  2.1076237e-001  4.9269433e-001  3.9478327e-001 -5.0242786e-001  2.0498639e-001  9.8692187e-002  8.8596589e-001  3.8225882e-001  3.2922456e-001 -6.6485970e-002  2.2297287e-001 -3.3103302e-001  4.7025297e-001 -4.3642263e-002  5.8880378e-001 -1.3635376e-001 -3.4785770e-001 -1.6993861e-001 -6.2383439e-001 -1.0543513e+000 -7.6226232e-001  8.1026438e-001  4.2105639e-001 -3.8847209e-001 -5.6002356e-002
  1.7681035e-001  3.5067576e-001  4.7337266e-001  9.5430818e-001 -1.4520150e-002  2.0163020e-002 -2.8624841e-001  8.3550955e-002  5.5499887e-002 -4.6232736e-001 -5.6967824e-001 -6.2288448e-003 -3.8419964e-001 -2.1282615e-001  8.9827203e-001  1.3150998e+000 -1.7530458e-001  1.1154960e+000  6.9959045e-001  1.2162127e+000  4.4040365e-001  5.2436419e-001  1.2429638e-001  4.5309617e-002  1.1338980e-001  5.8096145e-001  4.0890518e-002 -1.9177991e-001 -1.5589120e-001  4.1353401e-002 -2.2116169e-001 -2.9420755e-001 -4.5648890e-001 -1.5341583e-001 -8.1295582e-002  6.6026361e-001  4.6778148e-001  8.5795290e-002  3.3921040e-001 -1.3552563e-001  5.4460008e-001  5.8406818e-001  2.6810801e-002 -3.6528882e-001  2.8555557e-001  5.9740194e-003  7.6009526e-001  2.9865887e-001 -6.3745660e-002  3.0067234e-002  3.4873591e-001  2.8279269e-001 -5.6745236e-001  5.4137504e-001  3.1559203e-001 -5.1548357e-002 -1.9841652e-001 -2.6550824e-001 -2.2099778e-001 -5.7387987e-001 -4.1827527e-001  1.2544668e-001 -2.0832367e-002 -4.8459919e-001  6.6351742e-001  7.9911256e-001
  1.1972940e+000 -6.4655741e-001 -7.9021856e-001  1.0690044e+000 -2.0403488e-001  1.4006328e-001 -5.9509146e-001 -1.3099382e-001 -1.7509305e-002 -3.9825981e-001  1.6342600e-001 -6.1136224e-001 -1.1901065e-002  2.4662953e-001  2.6339047e-001  6.7805743e-001 -3.1061942e-001 -5.8148705e-001 -1.6852013e-001 -3.7249326e-001  2.2932198e-001  3.1411960e-001  1.7478077e-003  4.8743305e-001  5.2199748e-001  9.0542320e-001  1.8444565e-001  3.6001842e-001  9.3625095e-002  6.5776264e-001 -8.5874746e-002  1.3440274e-002  1.5897955e-001  1.9061115e-001  4.5045658e-001  1.0481522e-001  7.9688000e-001  9.9561975e-001  6.5940023e-001 -2.5218271e-002  1.0688277e+000  5.9958786e-001  8.9112228e-001  1.8484537e-001  8.0174226e-001 -1.6305469e-001  2.0972654e-001 -3.9492459e-001 -2.2916913e-001  1.9411694e-001  7.1799105e-001  8.4873383e-001  2.6085672e-001 -3.1486804e-001 -6.0146046e-002  1.9218803e-001 -2.6200086e-002 -1.5390196e-002  1.9664081e-001  6.6290059e-002  2.6621438e-001  1.9953791e-001 -3.9987492e-001  5.2768704e-001 -1.0604754e-004  3.4509806e-001
  4.9980243e-003 -3.6776795e-001 -8.4311164e-001  4.1491271e-001 -3.6125814e-001  1.0707653e+000 -3.6634791e-001 -2.7719395e-001  3.5915109e-001 -9.3822942e-001 -4.8753188e-001 -3.1801003e-001  1.6353996e-001  1.2113072e-001  6.8850994e-001  5.4589275e-001 -3.8706602e-001 -3.8329280e-002 -3.0585987e-001 -7.4441096e-001  1.4074721e-002  5.2555794e-001 -1.2598036e-002  8.8851659e-001 -1.5941575e-001  8.8545081e-001  9.9976182e-002  7.6813739e-002 -1.0378100e-001  8.1049594e-003  1.5069054e-001 -8.1218993e-001 -6.9417583e-001 -8.1645307e-001 -1.0271800e+000 -7.9059933e-001 -3.5174042e-002  9.6702753e-001  6.9182889e-001 -8.4564202e-002  6.0135591e-001  6.5349021e-002  2.5644638e-001  6.8645784e-001  1.8251039e-001 -2.3564613e-001 -1.5770824e-001 -1.5372016e-001 -2.4111969e-001 -8.5676714e-001  1.0037076e+000  8.1742152e-001  2.6396906e-001 -3.4935854e-001  1.6764809e-001  4.0917929e-001 -9.2009992e-001  9.9635273e-001  3.0713509e-001  8.3866338e-002  1.6378412e+000  1.5484602e-001  2.7135586e-002  6.9792765e-001 -4.0534286e-001 -1.4120219e-001
  2.2020492e+000 -7.8045687e-002  1.8146988e+000  5.6406566e-001 -2.7344433e-001  5.5895872e-001 -1.2712952e-001  2.8061094e-001 -1.1216454e+000 -1.1583170e-001  9.8253613e-001 -1.6463203e-001 -2.0017603e-001  2.0530247e-001  7.7608861e-001  7.8563047e-001  8.3652327e-002  8.3539102e-001  7.6061474e-001 -1.8182365e-001 -6.1723345e-004  4.4264138e-001 -2.9414310e-002  3.1556875e-001  3.7866519e-001 -3.7485721e-001 -1.9338535e-002 -2.6669709e-001 -1.7654617e-001  1.6659443e-001 -6.5451231e-002 -2.3781333e-001 -2.7173260e-001 -6.1435476e-001 -9.4993296e-002 -3.3575827e-003  6.3383695e-002 -9.0777940e-001  3.3227822e-001  2.8841577e-001 -2.4756972e-001  4.6647623e-001 -9.5925886e-002  6.3786423e-001  9.9438641e-002  2.3244013e-001  3.1566499e-001  3.9999352e-001  1.0239100e+000 -1.7916249e-001  2.7594686e-001  1.6976852e-001  9.2875588e-001  4.6722223e-001  9.4759897e-001 -2.3729875e-001 -7.3343086e-001  1.7875497e-001  5.7053558e-001 -7.3098046e-001  1.9361468e+000  1.3896794e-001 -4.0440428e-001 -6.1915153e-001  1.6003431e-001  8.1209467e-002
  9.9937871e-001  3.6710100e-001  5.3573582e-001 -2.8332443e-001  4.4447956e-001  1.4472424e-002  3.3811214e-001  2.2225830e-001  2.5826856e-001 -3.2916439e-001  3.3321765e-001 -2.0130110e-001  6.0770172e-001 -4.3345093e-002 -4.3307631e-001 -1.5090207e-001  2.0415962e-001  6.9669768e-002 -4.1912470e-002 -5.9041968e-001  3.6078557e-001  6.7783863e-001  5.6936894e-001 -1.0690764e+000  1.2167718e-002 -1.2790704e-001 -3.3289367e-001  2.7079382e-001  7.5564858e-001 -4.7369138e-001 -1.6324472e-001 -4.1270036e-002 -7.8063015e-001 -7.4986409e-001 -5.9234271e-003 -3.5469876e-001 -9.1820379e-002  1.0807586e+000  1.0974804e+000 -3.0784818e-003 -3.8776227e-001 -3.3144504e-001 -8.6117580e-001 -8.9192649e-001 -2.8460707e-001 -3.5446933e-001 -3.8832665e-001 -7.3355681e-001  2.3226493e-001 -3.2351081e-002 -8.6064614e-003 -5.2455788e-001  1.0289487e-001  1.3727336e-002  3.1676345e-001 -6.7280876e-001 -4.7561545e-001  1.5770362e-001  5.3927381e-001 -7.8880197e-002  5.4122454e-001  2.7603020e-001 -4.0546136e-001 -3.5170627e-001 -4.4460070e-001 -6.0285042e-001
  2.9760413e-001  2.5241096e-001  1.4947326e+000 -7.6499000e-001 -7.8198406e-001 -1.4518679e+000 -2.6511775e-001 -7.9424357e-001 -9.4025869e-001 -6.9322550e-001 -5.7943965e-001  6.0447641e-001  9.7619382e-002 -5.9680682e-001 -1.0082025e+000 -7.1571502e-001  2.1731911e-001  7.1888614e-001  1.7430192e-001 -1.5920486e-001  7.0923705e-002 -2.4485031e-001  3.4611043e-001 -3.4127914e-001 -2.3978824e-001 -1.0533355e+000 -7.5792072e-001 -7.5919949e-001 -8.3549533e-001 -8.9024869e-001 -9.3551075e-001 -4.3280954e-001 -1.0292727e+000 -8.8249812e-002 -1.4907663e-001 -4.7144038e-001 -1.2198107e+000 -1.8697610e-001 -6.7805825e-001 -2.2933706e-001 -1.7807256e+000 -1.3480136e-001 -4.3517517e-001  6.5568077e-001 -1.0735488e-001 -9.5860111e-002 -4.2777064e-001 -8.1627367e-001 -1.7386652e-001  1.7193762e-001 -7.8364452e-001 -1.2234644e+000 -3.3050664e-001 -1.4541848e-001  5.8341236e-001 -1.5237657e-001 -3.7159890e-001 -4.7795653e-001 -3.9189245e-001 -1.1373403e+000 -1.1099275e+000 -4.5237579e-001 -1.4061916e-001 -6.0788969e-001 -1.1616737e+000 -1.5818114e+000
 -6.2103302e-001 -3.8022587e-002 -1.1508176e+000  6.9208541e-002 -3.1516697e-001 -6.7412330e-001 -1.3145293e-001 -4.0207813e-001 -1.9104994e-001 -5.2522893e-001 -3.4196930e-001  8.1471773e-001  9.8506302e-002  3.6129749e-002 -9.8631159e-001 -6.2349263e-001  3.8052716e-001  1.4644157e-001 -4.7108938e-001 -2.0026151e-002 -3.0754254e-001  7.6924396e-002  1.0028591e+000  2.8013842e-001  1.4496613e-001 -4.6466051e-002  3.3228670e-001  2.1648797e-001 -1.8543953e-001 -5.0696694e-001 -6.3586586e-001 -2.8433995e-001 -3.0994678e-001 -6.2473543e-001 -8.5372831e-003  2.7805647e-001 -7.6661683e-001 -4.5928578e-002 -2.7536208e-001 -5.4522996e-001 -4.4424727e-001 -1.7999741e-001 -6.4363798e-001  2.8564224e-001 -9.1640946e-002  9.4141316e-002 -1.0248995e-001 -2.4096455e-001  6.6946301e-001  1.9014417e-002 -6.6501202e-001 -7.5510232e-001 -2.1465906e-001 -2.7352823e-001  8.2590020e-001 -3.2000962e-001 -3.1459107e-001 -5.5567836e-001 -8.7384784e-001 -4.9639838e-001 -2.0014634e-001 -4.5573790e-001  1.5505860e-001 -1.4806250e+000 -5.7174284e-001  1.9976580e-001
  2.2859684e-001 -2.5750818e-001  5.4034445e-001 -3.3896730e-001  1.0533076e-001  2.1773796e-001  1.7483171e-001 -7.2287577e-001 -4.5910077e-001  6.4958985e-003 -3.9884070e-001  1.9775388e-001 -1.6956583e-001  1.6654972e-002 -1.5922569e-001 -3.1906307e-002  1.4479074e-001 -7.4730075e-001 -1.1972965e-001 -3.2479504e-001 -2.5942437e-001 -9.2040833e-001  5.5179286e-001 -5.7005107e-001 -2.0513487e-001 -1.1535691e+000 -6.6454332e-002  3.5853700e-001  4.0906682e-001 -7.7502226e-003 -1.0669495e+000 -6.4462282e-002 -2.1651052e-001 -8.5362845e-001  2.9330914e-001 -4.0695077e-001 -6.4885329e-001  3.5465676e-001 -1.5751195e-001 -1.1935748e-001 -7.8434323e-001  1.3242155e-001 -2.2808247e-001  8.5473847e-003 -3.6697741e-001  4.5758390e-001 -4.1966506e-001 -5.3630266e-002 -6.0060909e-002  4.8723932e-001 -5.7111687e-001 -5.1328073e-001  2.2356239e-001  9.1879901e-002  7.5308906e-001  1.3157806e-001  4.0697790e-001 -3.0780905e-001 -4.1522253e-001 -5.9797573e-002 -8.2496597e-001 -6.5655903e-001  3.4897290e-002 -2.4879723e-001 -9.0241536e-001 -2.4528596e-001
 -4.0748103e-001 -5.2718296e-001  5.2270370e-001 -6.7565140e-001 -3.7202164e-001 -9.4589817e-001  1.5602290e-001 -8.5046795e-001 -5.7159936e-001 -1.8186276e-001 -2.5941115e-001  1.1311323e-001  3.5739828e-001 -1.3720925e-001  7.8435095e-002  3.6295590e-002 -7.1103346e-001 -9.6207013e-001 -8.6891882e-002 -5.1225067e-001 -8.9185104e-001 -2.4955419e-001 -6.7577888e-001  8.1324831e-002 -3.0983631e-001 -1.0082364e-001  3.1032046e-001  7.9815088e-001  6.7183745e-001 -2.1222958e-002 -2.3460197e-001 -7.9910827e-001  2.0833881e-001  2.0088963e-001 -3.5658174e-002  3.4549054e-001 -8.1602444e-002  7.5399961e-001  1.4927065e-001  8.3266897e-002  3.5962487e-002  1.8852949e-001  1.1110683e-001  3.3670633e-001 -1.5462345e-001  8.8515828e-001  3.0428229e-001  7.6912307e-001  1.0802508e-001  4.5753891e-001 -3.5348387e-001 -4.1555369e-001  3.1448854e-001  5.6942708e-001  5.9974216e-001  4.5890035e-001  2.9263561e-001 -6.1788748e-001 -4.9703749e-001  1.2171726e-001 -1.0716559e+000 -6.7347678e-001 -1.0982274e+000  2.2693177e-001 -3.9415812e-001 -1.1124722e+000
 -7.6499844e-001  2.2862817e-001 -1.0084442e+000 -3.9160229e-002 -4.2636234e-002  6.9318932e-001 -3.0073734e-001 -3.3365602e-001 -2.9479730e-001  2.5727022e-001 -2.3067255e-001 -1.8241905e-001 -2.2809158e-001 -1.5683138e-001 -4.2180877e-001 -4.6843561e-001 -2.2606154e-001 -1.1043872e+000 -3.9745840e-001  4.8831853e-002  1.4692440e-001 -1.0949830e-001 -6.8689106e-001  4.7724067e-001 -3.1482657e-001 -2.2617027e-001  2.2217578e-001 -5.2673316e-001  3.3387591e-001 -2.8920662e-001 -1.7566831e-001 -4.9407386e-001  6.6485040e-002 -1.3133750e-001 -9.8596102e-001 -1.0945309e+000 -4.4879479e-001  3.7765621e-001  2.0578283e-001 -1.3746260e-001 -3.2532636e-001 -1.9309885e-001 -1.2548473e-001  5.5510467e-001 -2.4889439e-001  8.0885856e-002 -3.1613584e-002  1.7629037e-002  2.0584401e-001 -3.8830139e-002  5.5348297e-002  3.3737954e-001 -7.5729315e-002 -1.9754942e-001 -3.2651250e-001  1.4584631e-001 -2.3377110e-001 -5.8405245e-001 -5.3980640e-001 -2.6882632e-001  3.5191619e-001 -8.9093756e-001  2.0594446e-001 -8.2775433e-001 -6.0048518e-001 -4.7754905e-001
  8.6713733e-001  4.6543845e-001 -5.9812551e-001 -4.7591434e-001 -1.6015124e-001  8.1374178e-001 -6.9850673e-001 -5.5346142e-001 -2.3366052e-001 -3.8070087e-001  6.0678034e-002 -7.0899276e-001 -1.1614059e-001  5.9760238e-002 -5.6076730e-001 -1.1238133e-001 -5.3747570e-001 -3.2479396e-001  3.0656130e-001  1.7187949e-001  1.7485934e-001 -6.4126145e-002  3.0651837e-001  2.4479420e-001  1.1285256e-001  1.5828739e-001 -2.2323277e-001 -6.3970241e-001 -3.4532419e-001 -3.5903610e-001 -5.0154660e-001 -7.2483400e-001 -1.1787027e+000 -1.4030605e+000 -7.5643040e-001 -8.9245757e-001 -3.5484574e-001 -1.8129022e-001 -8.2292422e-001 -2.4494949e-001 -1.3246883e-001  3.5982209e-001  1.9167464e-001  3.7232806e-001 -8.1294390e-002 -6.4357489e-001  8.4956899e-002  1.8247964e-001  2.1027048e-001 -7.7082558e-002  1.9716316e-001 -4.6405400e-001  6.7608711e-003 -3.8201505e-002  1.2348745e-002 -2.6754012e-001 -4.6586366e-001 -5.6276420e-001 -9.3530265e-001 -4.3702594e-001  1.2169660e-001 -5.0931785e-001  6.1359036e-001  5.8396274e-001 -2.9247451e-001 -2.7397074e-001
 -6.4137201e-001 -8.1586429e-002  3.0787314e-002 -8.1116214e-001  1.6028486e-001  1.9144789e+000  4.7108154e-001  2.7071133e-001  5.7101215e-002  1.1422751e-001  7.8297423e-001  4.2496995e-002  1.4767244e-001  8.2559110e-002  4.4456942e-002  3.5583839e-001  3.1048870e-001  8.2147160e-001  1.2024093e-001  7.8902377e-001  2.5414783e-001 -3.8865187e-001  5.7959232e-001 -2.7626335e-002  3.5839302e-001  2.5117471e-001  2.9644133e-001  3.3744253e-001  2.5541680e-001  7.1046687e-001  5.6678832e-002  4.2476032e-001 -6.2408134e-002  1.6674779e-001 -4.1309372e-001 -6.9867221e-001  1.3268594e+000  7.1294625e-002  2.5057459e-001 -2.1991754e-001  4.5942392e-003  1.4782907e-001 -8.6311027e-001  6.8697346e-001  1.8646336e-002 -1.6987297e+000 -1.5909518e-002  3.5412028e-002  3.6165806e-001 -7.0014166e-001  2.7593039e-001  5.1353056e-001  4.2068937e-001 -7.3032944e-001  6.7162046e-001  6.9885030e-001 -4.3478176e-001 -6.2261431e-001  5.6716337e-001  1.4449411e-001  9.6827613e-001 -7.7447581e-002 -2.9644354e-001  1.5364982e-001  6.9992379e-001  8.7693743e-001
  1.7668009e-001  7.0684786e-001 -6.6148405e-001 -1.1784331e+000  6.7683001e-001  1.4856308e+000  6.3004374e-001  1.0659727e+000  4.3178226e-001  2.4027497e-001  9.9317011e-001  4.9707693e-001 -1.7632318e-002  6.7742591e-001  7.5489290e-001  6.2167833e-001  2.0639433e-001  9.9614617e-001  5.9327968e-001  2.5089573e-002  1.7159536e-001 -2.1132523e-001  9.9354548e-001 -1.1186203e+000 -3.6690613e-001 -1.6925255e-002  5.0126190e-001  3.8605614e-001  6.9201807e-001  9.6804190e-001 -2.0693738e-001  6.4016573e-001  3.9907468e-001  5.6250190e-001  7.8330528e-002 -4.1065566e-001  2.0172041e+000  3.8776908e-001  6.4173427e-001  5.5500850e-001 -7.7529824e-001 -3.0131214e-001 -8.2612497e-001  1.1023766e+000 -5.2342482e-001 -1.1577291e+000 -1.3325055e-001 -4.8098683e-001  3.3230519e-002 -8.7025038e-001  2.7065270e-001  8.9338918e-002  5.9499022e-001  2.6415399e-001  1.2951097e+000  1.1781867e-001  2.9497614e-001  2.8120834e-001  1.0522050e+000  4.3369538e-001  1.3576980e+000  3.9189269e-001 -5.2611970e-001  3.6945783e-001  8.7998557e-001  2.6070633e-001
  2.2661073e-001 -9.3827853e-002  1.1338361e+000 -1.7223403e+000 -4.4839599e-001  1.2136080e+000  7.3989480e-002  7.5050571e-002 -5.9392500e-003 -4.4438451e-002  1.0593415e+000  2.4709984e-001  3.5766483e-001  3.1291640e-001  4.7520146e-001  1.6029916e-001  2.5997747e-001  7.4786758e-002  4.6851770e-001  3.5071680e-001 -1.6849828e-001 -4.4965952e-001 -7.9278807e-001 -4.6585623e-001 -3.5361384e-001 -2.7276263e-001 -3.1596209e-001 -1.8356620e-001 -2.9067351e-001  1.0255509e+000  3.9202731e-001  1.4399528e-001  1.0083378e-001  9.7726186e-001 -4.4273907e-002 -6.8757741e-001  1.0559373e+000 -1.5438706e-001  1.7425583e-001  1.1370503e-001 -6.5009554e-001 -3.0096577e-001  3.2068246e-001 -8.0195119e-001 -1.7651075e-001 -4.2878532e-001  9.2491138e-001  5.2135838e-001 -1.5763804e-001 -6.1739318e-001 -1.2121623e-001  1.1211718e-001  6.5468480e-001  2.3738683e-002 -6.0363344e-002  2.4321729e-001 -4.3003854e-003 -8.8863423e-002  4.9234337e-001  1.7666947e-001  3.3910202e-001 -3.1902963e-001 -7.1981644e-001  5.2310095e-001 -9.8101652e-002  6.6254576e-002
 -2.8650662e-001  4.2802944e-001  7.0529782e-001 -9.3047307e-001  8.1523265e-001  7.0464376e-001  9.9826006e-001  8.9589481e-001  2.8629863e-001  2.2922715e-001  4.7257129e-001  3.8174654e-001 -2.2936020e-001  4.0619669e-001  6.9827683e-002  1.7672309e-001  3.3773057e-001  8.6546559e-001  1.4236862e+000  4.1512710e-001  1.1744745e+000  7.9750321e-001 -1.4519511e-001 -3.4024762e-001 -7.9455906e-002 -9.2292124e-001  1.4782060e+000  1.1447029e+000  1.0282822e+000 -1.3135070e-001  9.9206572e-001  5.3326588e-001  3.0627430e-001  3.8267819e-001  3.6948236e-001  6.8445327e-002  5.8939801e-001  8.0036024e-001  1.1980370e+000  1.5134586e+000 -4.6796213e-001 -5.6888245e-001 -2.6907896e-001  2.3935112e-001 -7.6372062e-003  8.1848075e-002  8.9432955e-002  1.7807883e-001 -2.5730979e-001 -8.7821573e-001 -2.2026665e-001  4.7283629e-002  1.1648309e-001 -1.1082663e-001  1.3642097e-001  7.5705663e-002 -2.7196872e-001  4.5869155e-001  7.6429724e-001  1.3122106e+000  7.2862973e-001  6.4469162e-001 -6.0030893e-001 -8.9534110e-001  6.5782787e-001 -6.0188858e-001
 -8.7548051e-001 -5.5327400e-002  4.4719438e-001 -1.6897615e+000 -1.7665758e-001 -6.5755587e-001  9.4161771e-002 -2.8564694e-001 -4.8205704e-002 -4.2063600e-001  8.0598581e-001 -2.0309390e-002  5.9389397e-002 -2.5790920e-001  3.0169791e-001 -1.7258960e-002 -3.4315919e-001  6.4598343e-001  6.6695742e-002  2.6189375e-001  6.6172565e-001  1.3105748e-001 -1.9907726e-001 -4.2636408e-001 -2.9426724e-001 -2.8100445e-002  4.4417520e-001  6.3157115e-001 -4.9443192e-002 -2.2711759e-001 -7.6496437e-001 -2.2885331e-001 -3.1562160e-001 -7.8945430e-002 -1.3427992e-001 -9.8105063e-001  3.2121055e-001 -1.6394632e-001  3.0703831e-001  2.6264579e-001 -3.9862095e-001 -3.3464842e-001 -4.2897520e-002 -1.0281590e-001 -1.1197540e-001 -2.5727209e-001  2.9637867e-001 -1.9933919e-001 -4.1994034e-001 -5.3558336e-001 -9.9884248e-002  5.3505586e-001  5.7926555e-001  5.3539789e-001  3.4209723e-001  4.5828990e-001 -1.1518188e-001  4.9506647e-001  1.1610721e-001  1.8006863e-001  6.9569296e-001  4.5028716e-001 -1.5170668e+000 -7.9028583e-001  4.3906970e-001 -1.2457146e-001
  2.1384809e+000 -5.6870639e-001  9.4573604e-001 -1.5808069e+000 -4.8213671e-001  8.7159808e-001  3.4519560e-001  1.4726926e-001 -1.2022543e+000 -4.3683154e-001  4.1901385e-001 -8.4924188e-001 -2.3034163e-001 -6.5536916e-001 -4.9745847e-001 -5.9525974e-001 -1.1236789e+000  1.0230379e+000 -8.8645883e-002  2.6261678e-001  1.4306086e+000  2.0246414e-001 -4.8252806e-001 -7.9881175e-001 -8.0013949e-001 -7.0615161e-001  6.3076569e-001  1.0323967e+000  8.1958763e-001 -2.5260886e-001  9.5653986e-002 -3.6867825e-002 -1.2205542e-001 -1.6858165e-001  6.2451932e-001 -1.0628249e-001  6.2763650e-002  9.0255853e-001  2.2240106e+000  8.7909309e-001 -8.9612160e-001 -6.0653646e-001 -6.6282002e-001 -2.1845436e-001 -2.2497001e-001 -1.6310913e-001  4.3293485e-001 -5.2014773e-001  2.8261920e-001 -8.7964087e-001 -2.6054800e-001 -5.5959853e-001  2.1740865e-001  4.0660749e-001  9.9494232e-001 -1.2117782e-001  4.2539743e-001 -7.4032603e-001  9.8692781e-001  4.1685149e-001  1.2570656e+000 -5.0092539e-001 -2.2110600e-001 -3.7455657e-001  3.6743237e-001 -8.3093976e-001
 -5.8296657e-001 -8.2059461e-002 -1.1038356e+000 -8.5968939e-001  1.5480681e-001  1.3468015e+000  3.4239503e-001 -4.4547483e-001  3.4330421e-001 -8.9543457e-001 -4.3703772e-001 -2.7093426e-001 -1.5950606e-001 -5.8602874e-002 -4.2486312e-001 -1.7477235e-001 -4.1630188e-001  8.3988411e-001  1.2639998e+000  6.5771989e-003 -5.6532312e-001 -1.1907197e-001  2.1807164e-001 -1.0249836e+000 -4.4467589e-001 -8.0306058e-001  7.4189620e-001  1.5108376e-002  9.9858657e-001 -4.0187490e-001  4.8394888e-001 -4.6244603e-001  9.2744269e-002 -1.0228835e+000 -1.0906277e-001 -3.5745631e-001 -4.6497299e-001  1.3941958e+000  1.2625679e+000  9.2240917e-001 -2.0947694e-001 -2.7023244e-001 -1.2888897e+000 -7.1631760e-001 -4.2858438e-001  2.1814392e-004 -3.4375737e-001  1.1471140e-001  8.1513300e-002  2.9010536e-001 -1.6172963e-001 -5.2419305e-001  6.9580763e-001  5.6176043e-001  3.5537225e-001 -8.6312665e-002 -4.1478825e-002  4.2931939e-001 -1.9302050e-001  1.1538806e+000  1.2073862e+000  4.0366829e-001 -1.6613662e-001 -1.2854835e-001  1.1477281e-001 -3.2673115e-002
 -9.1180909e-001  2.2658036e-001 -1.9487484e-001 -1.7393421e+000  1.0855377e-001  1.3347731e-001  7.5664851e-001  2.5213911e-001 -2.2196567e-001 -2.7475652e-001 -2.8168605e-001 -2.2961806e-001 -2.5131062e-001  5.8886764e-001 -1.5001087e-001 -1.6422861e-001 -6.5155204e-001  3.7948085e-001  7.0406378e-001 -4.9351740e-001 -2.1615203e-001  3.2217562e-001 -7.6210278e-001 -3.9673394e-001 -7.2382748e-001  6.0775385e-002  4.2912675e-001  1.7325906e-001  5.7955541e-001 -2.5879841e-002  5.7384205e-001 -1.9239342e-001 -1.3844587e-001 -3.2181429e-002  8.5997592e-002 -2.5851048e-001  3.9054462e-001  1.9655672e-001  4.8537563e-001  2.8605265e-001  3.1608852e-001 -2.4890242e-001  5.8902059e-002 -1.4732542e+000  1.3644359e-001 -7.8435382e-001 -4.1598197e-001 -2.7651998e-001  1.1219961e-001 -3.5201080e-001 -1.4202796e-001 -9.8108058e-002  1.0125707e+000  3.0102114e-001  8.3521242e-001 -4.8284136e-002  2.5259847e-002  1.0881861e-001  1.2737524e-001  5.4245455e-001  1.4724934e+000  3.4069337e-001 -2.5620048e+000 -4.8707683e-001  1.9539431e-001 -5.2585329e-001
  9.9769088e-001  1.1763303e-001 -1.1199381e+000  6.6045779e-001 -2.4698329e-001  3.9619982e-001  3.3673165e-001 -3.4262240e-001 -9.8805313e-001 -3.3540042e-001  4.4901873e-001  1.0233210e+000  3.3552828e-001  5.7393407e-001  1.8954713e-001 -4.0419667e-001 -7.0610358e-001  2.3493306e-001  7.3948386e-001  6.5769966e-002  2.6015286e-001 -2.6935669e-001 -6.2832399e-001  3.8544169e-001 -5.1217125e-001 -3.2409615e-001  5.8030133e-001  4.0606830e-001  4.8920686e-001  8.2316791e-001  6.5208717e-001  5.2799047e-001  4.1258425e-001 -5.0643364e-001  4.9090352e-001  3.7272001e-001  3.0312383e-001 -1.3721840e-001  5.1911385e-001  1.0266342e+000 -1.6499360e-001 -1.2513730e-001  2.8598664e-001 -5.6094787e-002  3.7247174e-001 -5.9127160e-002  6.5079095e-001  1.8410403e+000  1.2395921e+000  1.3670619e-001 -4.1004788e-001 -2.3954635e-002  7.6553742e-001  2.9602416e-001  1.2170427e+000  4.5189231e-001  5.4420804e-001 -1.8409653e-001  1.8350011e-001  5.5307649e-001  6.8765606e-001 -1.0731731e-001 -9.5542406e-001 -1.7021936e-001  3.5722089e-001 -4.4496349e-001
 -1.0660712e+000  1.8635438e-001  3.8222722e-001 -8.3674520e-001  5.4545617e-001 -6.8522077e-001  5.8749944e-001  3.0358074e-001  7.8308420e-001 -3.1374782e-001  7.4817201e-002  6.7795602e-001 -2.1744046e-001  6.7055551e-002  1.1971782e-001  4.0706087e-001  1.5987202e-001  2.6026305e-001  2.9245428e-002 -5.5267229e-001 -1.0592544e-001 -1.9164392e-001 -7.3266855e-001 -4.5121538e-001 -3.9137138e-001 -5.5441398e-001  5.9778363e-001  6.1339832e-001  2.1486187e-001  3.3354422e-001  7.4285722e-001  4.7288291e-002  5.9481894e-002  9.0875585e-002 -3.1064856e-001  9.3565963e-001  4.2215818e-001  2.0019476e-001  1.6542226e-001  8.2897889e-001 -3.3988594e-001 -6.8107778e-001 -9.8844121e-002 -6.5582874e-001 -2.2522292e-001 -1.4304354e+000 -4.1950749e-001 -2.5130875e-001 -3.3628804e-001 -3.3664915e-001  1.7411080e-001  4.8778075e-001  2.4220856e-001 -9.9539855e-002  4.7111924e-001 -1.1586628e-001 -1.6338123e-002  2.8756885e-001  4.2354401e-001  3.9706762e-001  5.1847735e-001  7.1210141e-001 -9.0134955e-001 -6.0432621e-001  6.7092677e-001 -1.6211468e-001
  4.4453097e-001  2.4888480e-001 -5.8288900e-001 -2.7396731e-001  1.8765439e-001 -6.4675155e-001  9.8808738e-002  2.1296353e-001  8.1504586e-002  9.1832788e-002 -4.5606283e-001  3.0615952e-001 -1.1021595e-002 -2.2464917e-001 -5.3592499e-001 -6.0009650e-001 -6.0600520e-001 -7.0450314e-001 -8.4083229e-001 -1.2502488e+000 -9.2760508e-001 -2.1558440e-001  7.2546672e-002 -2.0305499e-001 -6.5939125e-001  2.2824014e-001 -6.2715212e-001 -4.2284257e-001 -5.3077139e-001 -1.0728079e+000  3.3187726e-001  3.8061225e-002  2.8881461e-001  1.0759317e+000  1.1241998e-001  5.4574871e-001 -3.5939188e-001  1.5960641e-001 -4.1244501e-001 -4.9044205e-001 -1.0947350e-001 -4.0643246e-001 -4.6845331e-001  2.2654208e-001 -1.0069879e+000 -1.2164096e+000 -4.9088632e-001  2.0120765e-002 -8.9383193e-001 -1.6723615e-002 -2.9052238e-002  2.4772578e-002 -1.2268186e-001 -2.2621203e-001 -3.5699558e-001  3.8885102e-001  4.4172573e-001 -4.5686872e-002  1.8173733e-001  2.2812971e-001 -8.9654882e-001 -6.7252773e-002 -4.2627587e-001  7.1094489e-002  4.4160317e-002  3.4348525e-001
 -6.0466041e-001 -3.8288473e-001 -3.8964820e-001 -6.3896563e-001  1.7273702e-001  4.1691247e-001  4.7343991e-002 -2.8038909e-001 -4.8051635e-001  3.9622368e-001 -3.1564638e-001  7.9554488e-001  1.6114885e-001 -1.4446490e-001  2.0238151e-001 -1.8799140e-001 -5.1309097e-001 -6.7546726e-001 -9.1387997e-001 -8.5020240e-001 -1.0904318e+000 -3.0941978e-001  1.0874795e-001  4.5801625e-001 -5.0865063e-001 -2.0026810e-002  2.1613831e-001 -4.0118553e-002  1.8432360e-001  2.3954179e-001  8.3302842e-002  6.4077875e-001  2.7712347e-001  1.9875745e-001  8.8648531e-001  3.4738808e-001 -7.4727840e-002  4.8083848e-001  2.1387471e-001  3.6302837e-001 -2.2919670e-003 -4.6207911e-001  5.5260006e-001 -6.8933842e-001  5.5586852e-002 -4.6614928e-001 -2.8589859e-001 -1.7135081e-001 -5.8514757e-001 -5.8824283e-001  2.2882156e-001  3.8700993e-001 -1.7350363e-001  1.5182386e-001 -2.9934688e-001 -2.5946480e-001  1.3414278e-001 -2.8754632e-001  4.9030807e-001  9.7175236e-003 -7.9496387e-001 -1.9749169e-001 -9.3672190e-001 -1.8517601e-001 -1.5130498e+000 -1.2979242e+000
 -4.6275655e-001 -1.7101223e-001 -9.6771388e-001 -8.2959247e-001  8.3778769e-001 -5.7611112e-001  1.1464984e-001 -4.7115031e-002  2.4041025e-001  9.8547942e-002 -1.4566630e-001 -7.6953204e-001 -4.1181257e-001 -1.3123682e-001 -3.1938109e-001 -3.1651736e-001 -1.0351730e+000 -4.4544746e-001 -1.1634157e+000 -1.0553156e+000 -1.0694798e+000 -9.1834575e-001 -6.0240248e-001 -1.8231294e-001 -1.3851109e-001 -5.0429569e-001  8.8899885e-001  3.3291073e-001  7.1248613e-001 -3.8540254e-001 -3.9108083e-001 -7.8451694e-002  5.2358051e-001  6.6209051e-002 -3.7020565e-001 -5.5822461e-002  1.2108103e-001  7.0593279e-001  1.9515898e-001  1.2027763e+000 -2.3559136e-001 -6.2498987e-001 -2.8690196e-001 -7.2051960e-001 -7.5113623e-001 -1.5928488e-001 -6.2240237e-001 -7.9263259e-001 -5.3322141e-001 -4.8441611e-001  3.7920536e-002 -1.1632347e-001 -6.0519016e-001 -5.1335728e-001  6.2403137e-001 -3.0888434e-001  1.1573800e-001  2.4482193e-001 -2.5951045e-001  1.3415163e-001 -9.8913160e-001  6.5617290e-001 -7.8673486e-001 -1.3159003e-001 -6.1695213e-001 -2.6675518e-001
 -4.0150350e-001  2.4897474e-001 -7.5313502e-001 -6.6407056e-001  5.1747398e-001  1.2135400e-001  8.6286316e-003 -3.3618906e-001  2.3632085e-001  4.9485589e-001  1.3823353e-001 -7.5483130e-001 -7.2755919e-002 -3.3628023e-002  3.6207587e-001  2.1444073e-001 -1.2167692e-002 -6.8462060e-001 -1.1320522e+000 -5.2138558e-001 -6.3455601e-001 -5.9937578e-001 -7.8582048e-001 -2.8623564e-001 -1.0708493e-001 -3.6829113e-001  6.7826680e-003  6.5242313e-001  2.2600715e-001  2.0004338e-001 -2.6170281e-001  2.4104948e-001  1.5723247e-001  2.0195640e-001  2.0162442e-001  7.0146695e-002 -2.5683336e-001 -1.9502734e-001  2.9207504e-001  9.4826177e-002  3.0109701e-001 -5.9458551e-002  2.8181342e-001 -2.8935279e-001 -1.3710040e-001  8.6548501e-001 -3.2863714e-001  1.7372911e-001  3.5423772e-002  1.3710450e-001 -7.4163952e-002  8.5100228e-002 -1.8956265e-001 -1.3773082e-001 -2.3682972e-001 -5.1913255e-001 -1.1535181e-003  4.3090626e-001 -6.2483369e-001  6.0081312e-002 -1.9281839e-001  5.8209639e-002 -3.3012763e-001  8.5582657e-001 -4.1166140e-001  3.0538935e-001
 -1.0955803e+000  5.4810258e-002  2.3770233e-001 -3.7935181e-001  1.8066530e-001 -1.6899806e+000 -4.3330627e-001 -5.8376654e-001  4.3939030e-002  2.2025185e-001 -1.7508128e-002  4.7306071e-001  5.3562774e-001 -9.0948621e-002 -3.9544136e-001 -4.6578977e-001  2.5333645e-001 -5.7137744e-001 -8.9082530e-001 -6.0263063e-001 -1.7436693e+000 -6.3281575e-001  4.5747727e-002  6.2388057e-001 -1.4974772e-001 -3.3890840e-002 -9.6652101e-001 -2.5370374e-001 -4.5546121e-001 -5.6579901e-002 -6.3924400e-001 -2.7264203e-002  5.3603885e-002  6.2973594e-001 -1.6845833e-001 -4.4004002e-001 -4.1103793e-001 -1.4669367e+000 -1.6528382e+000 -1.0118481e+000  2.4220162e-001 -9.5375996e-002  4.5963786e-001  3.9566609e-001 -5.0144111e-001  1.1252432e+000 -5.0440855e-001 -1.1638713e-001 -2.2647406e-001  1.2167177e-002 -1.4548276e-001  6.7719586e-002  1.6062446e-001  3.2066622e-001  7.6835655e-001  3.2841830e-002 -3.0937881e-001  1.8377823e-001 -7.1976536e-001 -5.2902989e-001 -9.1064067e-001 -2.9338613e-001 -1.3872224e+000  1.6006369e-001 -7.7148703e-001 -2.4288366e-001
