# Supplementary material for: Resting-State Temporal Synchronization Networks Emerge from Connectivity Topology and Heterogeneity
Source: PLoS Comput Biol. 2015 Feb 18;11(2):e1004100. doi: 10.1371/journal.pcbi.1004100 (PMC4333573; doi:10.1371/journal.pcbi.1004100)
Supplement: S1 Dataset — Each volunteer underwent two scanning runs (blocks). For each recording session (subject and run), BOLD time series were averaged over the corresponding 66 brain regions of the brain atlas. Each file subXblockY.txt contains the time series of all 66 brain regions from subject X and run Y. The labels of the brain regions are contained in file ROIs_Labels.txt. (ZIP) [file pcbi.1004100.s006.zip › DataSet S1/subj6_block1.txt]

  5.2362489e-001 -9.6630004e-001 -7.2425036e-001  8.2462380e-001 -6.1731099e-001 -2.5640692e+000  5.9576569e-001 -5.3599565e-002 -7.9299976e-001 -1.2411640e+000 -1.5374929e-001 -6.6095736e-001 -3.4438704e-001 -1.3492113e+000 -2.6951436e-001 -3.6548852e-001 -8.6265416e-001 -1.3670044e+000  1.6531868e-002 -1.1877447e-001  6.1463204e-001  5.5321842e-001 -2.9610019e-001  5.6350825e-001 -3.1152810e-001  4.7443471e-001 -1.5032256e+000 -1.4992873e+000 -1.3942639e+000  6.4111279e-001 -9.2081230e-001 -4.5685981e-001  1.9317540e-002  4.0522413e-001 -1.6058507e-001 -9.6554192e-001  1.4365746e-002 -1.2918160e+000 -1.9229623e+000 -1.5697498e+000  3.4983691e-002  5.4689225e-001  4.3955683e-001 -2.8793870e-001  6.9354200e-001  1.2861483e+000 -5.5882794e-002  7.7276819e-001 -1.9848171e-002  5.6122081e-002  3.8575196e-002 -4.7441917e-001 -9.0189169e-001  5.3739607e-001 -9.2503156e-001 -2.2960410e-001 -4.6006953e-001  5.7103001e-001  1.7273639e-002  7.2858870e-001 -1.3147718e+000 -5.7599998e-001 -1.5777730e+000 -1.5870294e+000 -9.3909920e-001 -3.6315000e-001
 -1.8445266e-002 -5.4760639e-001 -8.7223670e-001 -7.5545759e-001 -2.2280721e-002 -2.7178412e-001  3.6592995e-001 -4.2885426e-002 -2.0167243e-001 -5.8208807e-001  3.5641413e-001 -6.0643406e-001 -3.7129416e-001 -5.9159880e-001 -1.5821097e-001 -3.8145263e-001 -2.3188326e-001  7.6256961e-001 -1.5695659e-001  5.7236393e-002 -1.7833331e-001  2.2718672e-001  1.7733683e-001 -2.0695069e-001 -2.1326737e-001 -7.6348135e-002  1.0618391e-002 -3.8350826e-001 -6.7597627e-001  6.9136067e-001 -1.1768845e+000 -3.7911225e-001 -1.2803446e-001  4.4427955e-001  1.0595613e-001 -4.3606334e-001  5.2108073e-001 -3.3423638e-001 -6.5424841e-001 -5.7934520e-001 -9.6055816e-002  1.4311960e-001 -4.7314865e-001  2.8602970e-002 -3.6607272e-001 -6.8661422e-002 -4.1319503e-001  2.8766509e-002  6.2465382e-002 -8.8987044e-002  7.2583229e-002 -6.9265383e-001 -6.2549269e-003  3.6752842e-003 -7.0506149e-001 -5.3350186e-001 -7.1759897e-001  3.5907621e-001  3.1487979e-001  7.0699006e-001 -1.1201099e-001  4.4029210e-002 -1.5086717e+000 -9.3228125e-001  4.1690052e-001 -1.2258217e-001
 -4.0311173e-001 -5.8714502e-001 -8.7814643e-004 -2.0921077e-001 -7.1917276e-001 -3.6371530e-001  6.5895159e-001 -1.6711021e-001 -4.9956006e-001 -1.6608431e-001  6.1048582e-002 -3.9627317e-001 -8.4140105e-001 -1.0611562e+000  7.5831056e-002  1.5464656e-001 -5.1164668e-001  6.0414847e-001 -7.2466798e-001  9.4045486e-002 -2.5736881e-001  2.7345478e-001  8.9414419e-001  2.3695057e-001  2.0668548e-001  1.8889744e-001 -1.6153548e-001  8.4444996e-001  3.3169295e-001  3.7877848e-001 -4.1630947e-003  3.3303745e-002  1.5825314e-001  5.1375049e-001 -1.3181466e-001 -4.0203239e-002  6.1936539e-001  2.9361998e-001  2.4587262e-001  8.0279046e-002  4.3572697e-001 -1.0092450e-001  5.3825747e-001  2.6130423e-001 -6.9516915e-002 -3.2310903e-001 -1.4940277e-001 -4.2793591e-002 -5.5840988e-001 -2.2897805e-002 -2.4041603e-002 -6.6210303e-002  1.9508944e-001 -1.1422970e-001 -4.7158276e-001 -2.5440088e-001 -2.1538157e-001  2.7354964e-001  9.0802450e-002  1.0505600e+000  6.3222367e-001 -5.1554486e-001 -7.8032794e-001  4.2333619e-001 -1.2784329e-002 -3.1348289e-001
  1.0481132e+000 -1.6907811e-001 -1.5952252e-002 -1.4591210e+000  5.4278746e-001 -1.7188682e-002  6.0227399e-001  4.9477992e-001 -1.4614727e-001 -5.1164337e-002  8.4020592e-001  3.8123436e-001 -4.6937529e-002 -2.6997555e-001  6.6133594e-001  5.2608204e-001  4.2132258e-001  8.5220572e-001  8.7057874e-002  7.3487329e-001 -7.4354550e-001  7.9734396e-002  4.8558002e-001 -2.2936645e-001  4.8648874e-001 -3.3809677e-001 -1.7147430e-001 -5.3127881e-001 -1.0876578e+000  5.0182298e-001  3.2294882e-001  1.4983525e-001  5.2858239e-001  1.0681674e+000 -1.5875600e-001  6.6388339e-001  8.4649720e-001 -8.5318254e-002 -2.5303260e-001 -1.1252585e-001 -3.1092856e-001  4.4013310e-001 -1.2654646e-001  8.6100335e-001 -7.8451470e-001 -5.2720847e-001  3.3293953e-001 -1.4707095e-001  8.4471867e-001  2.7546913e-001  9.4562010e-001  6.9845949e-001  5.0923275e-001  3.8120203e-001 -1.8636756e-001  1.1713887e+000 -1.2109226e-001  6.6342100e-001  7.9980962e-001  8.7450869e-001  3.5423759e-001  1.8805354e-001 -1.0162236e+000 -1.3557876e+000  9.6891357e-001  4.9165103e-001
  5.5083595e-002 -1.4486343e+000 -6.7987398e-001 -6.7672331e-001 -1.8858085e-001 -8.2332080e-002  8.0832369e-001  1.0002215e-001 -5.5161021e-001 -4.3273901e-001  3.4131284e-001  9.9327781e-003  7.9506989e-002 -6.0768358e-001  2.8444370e-001  2.4102439e-001  2.8590096e-001  1.2725052e+000  2.0943535e-002  3.9814727e-002 -3.2629262e-001  9.1120636e-001 -1.2504770e-001  1.0477086e+000  1.5196413e-001  5.3138529e-001 -5.1741758e-002 -1.3441217e+000 -7.4555279e-001  3.6254578e-001  2.1047157e-001 -1.2323491e-001  2.5444240e-001  3.0488618e-001 -1.7476626e-001  4.1465380e-002  2.6693487e-001 -4.8080826e-001 -1.2466320e+000 -8.8299989e-001 -1.6528669e-001  5.4461465e-001  9.9162784e-001  1.2004929e-001  3.5004239e-001 -1.0306766e-001  1.4962217e-001 -1.7009044e-001  1.8010264e-001  4.3675743e-001  4.6132324e-001  2.8857738e-001 -2.2345936e-001  2.3435210e-002 -5.4675784e-001  4.3437818e-001 -6.0287696e-001 -6.7262406e-002  1.4810142e-001  2.1034019e-001 -5.4046734e-001 -5.5285155e-001  4.4443374e-001  3.0053364e-001 -7.4000011e-001  3.6722312e-001
  6.6661849e-001  1.0980246e-001  6.8254467e-001 -1.0395367e+000  8.4848887e-001  9.0216193e-001  1.3201726e+000  1.0787942e+000  2.2162060e-001  7.2302986e-001  1.2670344e+000  7.7256069e-001  5.7166913e-001  3.9246407e-001  8.0498064e-001  3.4383157e-001  8.0442632e-001  9.2727284e-001  1.2175115e+000  8.0490720e-001 -2.4402884e-001  4.8677718e-001 -1.0449748e-001  1.5711663e-001  4.5828119e-001 -5.0360313e-001  7.7317132e-001  7.4929229e-001  9.3117398e-001  5.2871954e-001  5.1035398e-001  7.3772105e-001  3.9788639e-001  1.2623818e+000  3.5075094e-001  1.6916944e-001  7.4257269e-001  7.9282661e-001  8.3713359e-001  1.6262556e-001  6.6630154e-002  5.5326582e-001  1.2024461e-001  1.0400195e+000 -6.1247772e-001 -6.8892366e-001 -2.0207630e-001  7.0851375e-001  1.4348409e+000  8.3702133e-002  7.8453322e-001  1.1947524e-001  8.0662838e-001  8.1480645e-001  1.1164032e+000  1.1048568e+000  4.9038573e-001  5.9836813e-001  8.4268489e-001  9.8510352e-001  1.4733646e+000  5.8335602e-001  4.3178580e-001 -1.0386656e+000  3.9373064e-001 -4.3669127e-001
 -8.2945491e-001 -9.5390101e-002 -7.7638241e-001  1.2822687e-001  1.9452017e-001  7.1309678e-001  1.0295240e+000  9.3624214e-001  4.0966581e-001  7.0967011e-001  7.5791842e-001  1.0127620e+000  7.4458927e-001  5.2814966e-001  8.3225372e-001  3.0606995e-001  6.2314666e-001  5.0407695e-001  9.3842624e-001  3.8010362e-001  5.9884988e-001  8.3556394e-001 -2.4552438e-001  2.7606045e-001  3.1198251e-001 -9.7737804e-002  3.5846962e-001  7.1325015e-001  8.5801716e-001 -4.2604142e-001 -4.1320574e-001  2.9716559e-002  2.2552006e-001  6.0280749e-001  4.8323527e-001 -4.4814000e-001 -8.5294905e-002  5.4084208e-001  7.3876986e-001  5.9371825e-002  4.8027462e-001  3.5066924e-001  6.0726267e-001  2.1888785e-001  2.9585340e-001  3.9310722e-001 -2.9912025e-001  8.5706065e-001  8.6761717e-001 -4.0307424e-002  4.9608269e-001 -6.4956884e-002  6.6816693e-001  3.5631351e-001  6.9731815e-001  8.3049358e-001  2.3683427e-001  5.1756466e-001  2.7202592e-001  5.4167799e-001  7.3848665e-001  1.7811618e-002  5.9444531e-001  6.6463054e-001 -3.1203768e-001 -4.6521351e-001
 -1.0062779e+000 -5.9239536e-001 -8.0838025e-001 -1.4248854e+000  3.1772178e-001 -8.8283871e-002  3.6545850e-001  2.0472861e-001  1.6125459e-001  5.2966117e-001 -7.1408127e-002  1.5550856e-001  9.0427964e-002  6.3080616e-001 -3.4242276e-001 -1.8280026e-001 -3.4674784e-002 -3.4960301e-001  5.3058356e-001 -4.4661212e-001 -6.4885003e-001 -1.7673234e-001 -3.8496853e-001 -9.2411397e-001 -1.5014594e-001 -2.5107560e-001  1.1072046e+000  7.2206395e-001 -2.3742772e-001 -1.2724804e-002  3.4211777e-001  4.4588566e-001 -2.6425759e-001 -4.5069667e-001  9.9596902e-002  3.2524286e-001 -1.0533445e-002 -6.6535786e-001  4.2435185e-001  5.2149004e-001 -2.3654758e-001  2.4609245e-001 -8.3643364e-001  5.4133664e-002 -6.1750674e-001  1.1089187e+000  2.0535798e-001  6.5409268e-001 -3.1118117e-001  1.1774677e-001  1.9213747e-001  9.5532790e-002  5.3156483e-001  1.3522933e-001  6.5780905e-001  1.3092226e-002 -2.6349053e-001  6.4755970e-001  1.7853217e-001  2.6538893e-002  1.9593335e-001  3.6457577e-001 -1.5136754e-001 -9.0397182e-001 -2.5278166e-001 -8.6614672e-001
 -1.6155949e+000  6.3906782e-001  3.6273998e-002  8.2569570e-001 -4.0322189e-003  1.1332888e-001  4.4998698e-001  5.9266810e-001 -2.0990747e-001  5.4451955e-001 -2.3315669e-001  2.3395518e-001  8.2638333e-001  8.6845451e-001  7.1895627e-001  1.0980527e+000  5.8033481e-001  3.3914207e-001  1.0455115e+000 -2.7095657e-003  1.7007942e+000  4.4551468e-001  4.9053952e-002 -5.0673932e-001 -9.7253442e-002  3.4461848e-002  5.0612927e-001  5.4081726e-001  7.2994730e-001  2.2226979e-001  2.4505382e-001  5.1627992e-001 -5.4360738e-001 -9.3712933e-001  5.2094192e-001  1.4143270e-001  4.8396280e-001  1.3909764e-001  5.5981767e-001  4.0901499e-001  5.4241154e-001 -2.7718140e-001  3.8886352e-001 -4.3163881e-002  2.4512521e-001  1.5192887e+000  7.8121740e-001  1.0371276e+000 -2.8147440e-001 -2.5985241e-001 -1.5104956e-001  7.5634830e-001  8.7198646e-001  5.5866976e-001  1.2145286e+000  4.1913327e-001  3.4986974e-001  5.3719890e-002  4.8889740e-001  5.6558387e-001  1.3175273e+000  6.0656526e-001  1.1153433e+000  8.9301883e-001  9.0851125e-001  6.8344727e-001
  6.6391787e-001  1.0288924e+000  1.1914465e+000 -1.0265063e-001  1.4284751e-002  1.6458405e-001 -3.1500616e-001 -4.2678668e-001  8.7624226e-001  1.1721186e+000 -4.3820504e-001  9.4181483e-002  6.0270169e-001  4.1886835e-001 -2.6697384e-001  1.0641341e-001  2.6477674e-001  2.5293068e-001  6.3416849e-001  4.9888083e-001 -3.4029091e-001 -1.1404022e+000  7.7372332e-001  4.4487530e-001  2.3395556e-001 -6.3808527e-001  8.8144218e-001  9.7946176e-001  7.5868156e-001 -2.8317242e-001  4.1763096e-001  1.1751146e-001 -4.0074885e-002  1.7070716e-001  6.3605522e-001  9.8655447e-001  2.6542942e-001  8.5960301e-001  1.2852840e+000  1.0862637e+000 -4.9782763e-001  1.5835542e-001  5.8292043e-001  6.0706119e-001 -9.7796372e-001 -5.4600426e-001  4.7397080e-001 -3.0234787e-001  4.4817708e-001 -7.2050235e-001 -1.6692280e-001  3.2671187e-001  1.4629337e-001  2.3352844e-001 -7.6931746e-001 -8.5245968e-001  1.0108698e+000  6.5215364e-001 -4.4436785e-001  1.1955580e-001  7.8389612e-001  5.0784238e-001  1.2133286e+000  7.7753408e-001  9.8760779e-001  1.2119018e+000
  1.1761797e+000 -1.1218055e-001 -1.4508139e-001  9.9436505e-001 -2.4000899e-001 -1.5221085e+000 -4.6612033e-001 -7.6546769e-001  6.9289723e-001  2.4358876e-001 -1.1396907e+000 -4.7382133e-001 -4.8886670e-001 -1.1474084e+000 -1.1299893e+000 -7.7741832e-001 -6.7095543e-001 -1.4432312e+000 -1.6312310e+000 -4.5868761e-001 -9.3941999e-001 -8.7775074e-001 -7.6603442e-001 -1.1172268e+000 -9.3827833e-001 -5.2640898e-001  4.7604533e-001 -4.4483113e-002 -3.6177383e-001 -7.9900909e-001  7.5419856e-001  1.0918441e-001 -6.6888681e-001 -9.3588834e-001  2.1023922e-001  5.9190868e-001 -4.5584877e-001  5.2060666e-001  7.3366367e-001  7.6822532e-001 -6.5639706e-001 -1.3877137e+000 -1.2537560e+000 -8.0904961e-001 -2.8419244e-001 -3.3665732e-001 -7.6032181e-001 -1.1969950e+000 -7.7317322e-001 -7.1402143e-001 -5.5993987e-001 -7.8999348e-002 -1.3406618e+000 -1.0985622e+000 -1.0788164e+000 -9.9434769e-001  4.6151912e-001 -3.8330197e-001 -4.0740439e-001  3.1053531e-001 -2.5477825e-002  4.4301893e-001 -4.5634048e-001 -1.6885960e+000  2.9413771e-001 -4.9119243e-001
  1.4559286e-001 -3.2826803e-001  8.3252329e-001 -9.9384749e-001  5.0363908e-002 -6.5257360e-003 -6.1473148e-001 -5.7940265e-002 -2.5639293e-001 -9.2753743e-002 -2.5438930e-001  8.2758707e-001 -2.6976013e-001 -3.9345154e-001 -2.0040964e-001 -5.7687871e-002  4.3846162e-003 -4.0994063e-001  5.0665831e-001 -2.3239589e-002 -6.7626066e-002 -3.2987620e-001 -5.6719820e-001 -2.7001248e-002 -5.8995328e-001 -1.2048180e+000 -1.0124891e+000 -5.5606965e-001 -2.1447990e-001 -1.0453160e+000 -2.9633232e-001 -3.6234773e-001 -3.8021419e-001 -5.9227739e-001 -7.6777666e-002 -4.0377879e-001 -9.7404100e-002 -3.8798942e-002 -5.3582080e-001 -7.8237332e-001 -2.3222477e-001 -8.6399643e-001 -7.4782517e-001 -9.8782787e-001 -6.7816444e-001 -8.0716232e-001 -6.0799528e-002  3.7031309e-001 -2.7859330e-001 -1.0270184e+000 -7.2681241e-002  5.8867311e-001 -5.6312721e-001 -4.8963194e-001  2.0985937e-001  5.8320934e-001  2.7215550e-001 -3.0689936e-001  2.3541541e-001 -8.5973043e-002  3.9075202e-001  4.3536403e-001 -1.4431126e-001 -6.5730633e-001  4.0933516e-002  3.0669665e-001
  4.9972210e-001  6.2952384e-002  4.4627772e-001  1.5875999e-001  9.3956525e-002 -4.3821636e-002 -1.0914997e-001 -2.1140484e-001 -2.6050095e-001  3.0880027e-001  3.7052479e-001  3.1251985e-001 -3.7634586e-001  1.9348246e-001 -6.5073758e-001 -1.4832576e-001 -3.0869215e-001  5.8695447e-001  2.5484377e-001  7.1125838e-001  2.3986382e-001  2.0246145e-001 -4.5729202e-001  3.0139683e-001  1.6909635e-001 -7.5316072e-002 -9.6225657e-001 -5.9543038e-001 -6.8726217e-001 -1.4766714e-001 -6.3382516e-001  3.7334550e-002  2.1081920e-001  2.4113366e-001 -4.4589831e-001 -6.9048961e-001  3.0954660e-001 -7.6264986e-002 -1.8631746e-001 -7.7860503e-001  4.9016095e-001  2.0025475e-001  4.9663688e-001 -1.2128567e-001  1.6108669e-001  1.6567114e+000  3.2312365e-001  6.9500237e-001 -9.9962684e-003  1.8625297e-002 -9.3600061e-002 -2.0129398e-001  2.5571203e-001 -1.9806098e-001  2.2644636e-002  5.0873320e-001 -5.7225573e-003 -3.7977180e-001 -2.5543210e-002 -3.7941308e-001  2.1234287e-001  6.6658971e-001  8.3921111e-001  9.7336579e-001 -5.4968829e-001 -1.1711592e-001
 -4.7561609e-001  3.6714461e-001  2.1248108e-001  1.8398948e+000  6.2399124e-002  3.5436056e-001  3.3665456e-001  4.0040580e-001 -4.0364604e-001 -2.3205192e-001  9.4377791e-002  6.9825575e-001  2.2278660e-001  1.8659335e-001  4.6875062e-001  5.9363592e-001 -1.9797208e-002  3.4261958e-001 -1.7099381e-001  3.3745851e-001  1.3220380e+000  3.1682695e-001 -3.2793557e-001  1.8525914e+000  1.2775485e-001  3.1876447e-001  2.0556513e-001  3.1789525e-001  7.5303358e-001  9.7484818e-001  5.3725486e-001  1.7617529e-001  6.9828293e-002 -6.2618613e-001  3.8042737e-001  8.0523262e-001  1.5597889e-001  6.9097760e-001  1.9271223e-001  5.8760693e-001  2.0320299e-001 -1.9720928e-001  1.4907792e+000 -6.2847175e-001  9.9256365e-002 -2.2180945e-001  5.6542899e-001 -3.7428471e-001 -3.3496848e-001  2.3420527e-001 -1.8994699e-002  3.7334933e-001 -4.1601724e-002  3.9420105e-001  5.4355764e-001  2.1501175e-001  6.9342920e-001 -9.4232311e-001  2.9147223e-001  4.6007246e-001  5.7751650e-001  3.8996287e-002  7.7388249e-001  1.0467515e+000  4.6357459e-002  3.4191464e-001
  4.3367168e-001  2.1360666e-002 -6.1354149e-002  7.8584767e-004 -8.3222482e-001 -2.1883342e+000 -1.5677634e+000 -4.1559080e-001 -3.4143632e-001 -6.1153207e-001  2.9322552e-001  7.0611500e-002 -4.6674608e-001 -2.5876510e-001 -1.0473244e+000 -4.0917685e-001 -5.0265832e-001  2.6342438e-001 -4.8536056e-001 -1.8497429e-001 -6.6316716e-001 -3.0470355e-001  3.8821984e-001 -6.0186834e-001  2.5067343e-002 -1.7922319e-002 -1.6201958e+000 -1.4769040e+000 -7.7413867e-001  1.3916325e-001 -1.1994642e-001 -4.9246476e-001  1.6170468e-001 -8.1253166e-002 -4.0222985e-001 -6.6404536e-001 -1.3101583e-001 -1.0425112e-001 -1.3566154e+000 -1.4338802e+000 -3.5067523e-002 -1.4068391e-001 -1.7610815e-002  9.9966127e-001 -1.1639845e-003 -1.1428423e+000  7.8059188e-001 -8.7208432e-001  4.3599276e-001  2.7695412e-001 -1.1162173e-001 -1.0716590e+000 -6.1406559e-001 -9.5642209e-001 -6.3596185e-001  5.4283264e-003 -1.5072700e-001 -5.4639235e-001  4.5233887e-002 -1.0849484e+000 -1.7644605e+000 -1.0742258e+000 -1.1185893e+000  5.6946679e-001 -7.0005443e-001 -5.8131477e-001
 -1.5146428e-001  1.6446850e-001 -4.5715961e-001  9.0636453e-001 -1.1528841e+000 -1.7254463e+000 -1.4940481e+000 -9.3338773e-001 -5.8510263e-001 -1.1071814e+000 -1.1473765e+000 -1.1603778e+000 -1.3763831e+000 -1.3873383e+000 -1.2543953e+000 -1.0265315e+000 -1.8651883e+000 -5.1162439e-001 -1.1119825e+000 -6.6162817e-001 -7.6587819e-001 -4.1724638e-001 -1.2588248e+000  7.2809936e-001 -8.4716248e-001  5.4220502e-001 -2.1022642e+000 -2.2726740e+000 -1.8964029e+000 -3.6002137e-001 -8.6517798e-001 -7.7983366e-001 -8.0894423e-001 -1.2303877e+000 -6.9426044e-001 -7.6678714e-001 -8.5338353e-001 -3.8211499e-001 -1.9667385e+000 -1.8461733e+000  2.9901115e-001 -8.9958183e-001  4.3214224e-001 -1.2430932e+000  5.6439673e-001 -6.4377757e-001  1.3079625e-001 -6.9183803e-001 -9.2560928e-001 -4.0204758e-001 -6.9395859e-001 -1.8918943e-001 -8.4966602e-001 -7.7392418e-001 -1.0688150e+000 -7.7232830e-001 -7.1794340e-001 -7.2788812e-001 -6.9899446e-001 -1.3861346e+000 -2.0035689e+000 -8.8246456e-001 -1.1852566e+000  1.8145338e-001 -8.8022325e-001 -1.6707996e-001
 -4.5593021e-001  4.8520216e-001 -3.1956644e-001  3.8756247e-001 -1.6470100e-001 -8.3975516e-001 -1.6304870e+000 -8.2790195e-001  1.3133843e-001  2.0467739e-001  3.0362792e-001  5.8092475e-001 -1.3234235e-001  2.5358753e-001 -4.1293702e-001 -3.3446651e-001 -2.9535351e-001  4.6564183e-001  1.1903670e-001 -7.7962222e-004 -1.8332759e-001 -4.1405433e-001 -2.0291322e-001 -1.7105030e-002 -3.3102976e-001 -1.0891468e-001 -3.4810275e-001 -1.7774706e-001 -5.6475824e-001 -9.6097434e-002 -9.5046147e-002 -7.4542723e-002 -6.7888812e-001 -5.1971100e-003 -4.2746263e-001 -7.2748153e-001 -4.8635954e-001 -8.7738094e-001 -6.7029314e-001 -5.1652097e-001 -5.4346532e-001 -4.2099292e-001 -4.1228468e-001 -7.0348529e-001 -3.3877354e-001 -9.1341986e-001  1.3347693e-001 -7.6942760e-001 -8.9679887e-001  6.3289612e-003 -3.7987538e-001 -1.4210576e-001 -2.1856463e-001 -5.6056815e-001 -3.7888408e-001 -4.5616539e-001 -4.9717201e-001 -6.0088801e-001 -5.6995665e-001 -1.0583964e+000 -8.1390674e-001 -6.8103842e-001 -2.8034484e-001  1.4235378e+000  2.1961309e-001 -3.3586936e-001
  1.7966487e-001  1.0556352e-002 -7.9241908e-003 -6.5708159e-001  1.1611637e-001 -4.9613703e-001  1.8689791e-001 -6.0036896e-001  5.3715565e-001  3.3412613e-001 -2.1117702e-001 -3.1678837e-001  6.5459048e-001  3.5790144e-001 -5.0229296e-001 -5.2976952e-001  2.0253037e-001  2.4425344e-002 -4.3193384e-001 -1.5097823e-001 -9.0912592e-001 -1.0052929e+000 -4.2692867e-002 -2.4240473e-001 -3.9880426e-006  4.5813319e-001 -3.7772991e-001 -8.3403216e-003 -4.2531464e-001 -1.0566074e-001  1.5777382e-001 -2.5264052e-001  3.5436884e-001 -3.2876548e-001 -7.2684266e-002 -1.9702488e-001 -4.8531838e-001 -5.8763606e-001 -5.3764032e-001 -2.8833348e-001 -1.3518108e-001  4.2774774e-002  4.5290519e-001  5.7709035e-002 -1.6687628e-001 -9.4045993e-001 -6.8755803e-001 -4.1396666e-001 -6.2384862e-001  2.6160784e-001 -2.3764131e-001 -2.8376524e-002 -4.2211753e-001  1.3368127e-001  2.6435757e-002 -3.1154046e-001 -1.0278595e-001 -1.0662651e-001 -4.9260503e-001 -2.9514712e-001 -8.3710685e-001 -2.2665218e-001 -1.0384519e+000  1.7164119e+000  1.6066220e-001  1.2422737e+000
 -3.3393211e-001  3.8600936e-001 -1.3491413e+000 -3.4797074e-001  7.8031309e-001 -4.0816046e-001  4.9211676e-001  3.6877892e-002  5.0614673e-001  7.1265263e-002 -8.7786651e-001  4.9169320e-001  7.8362600e-002  4.1613447e-001 -4.8548279e-001 -5.7905309e-001 -3.2851802e-002  2.6698886e-001  1.3671735e-001 -4.4117796e-001 -4.2404499e-001 -7.1363684e-001 -3.1907036e-001 -7.8144624e-001 -1.7164836e-001 -3.8014605e-002  5.4298331e-001 -8.1583082e-001 -5.9631292e-001 -9.0015747e-001 -2.3107116e-001 -2.2702209e-001 -8.1339743e-001 -6.0439961e-001 -9.1665902e-002 -3.1601454e-002 -1.1535768e-001 -1.2321145e+000 -2.0982761e-001  9.1447643e-001  1.3393439e-001  7.4448204e-002 -7.5251524e-001 -2.0483212e-001 -1.1997928e-001 -1.0228413e+000 -4.2315536e-001 -6.7273551e-001  5.6187995e-001  1.5651048e-002  6.7379615e-002 -2.8980804e-001 -1.7314013e-001 -3.8223220e-001 -2.2914382e-001  1.3584227e-001 -5.4471263e-002 -6.2972697e-001 -2.0928885e-001 -3.3919371e-001 -5.3616834e-001  3.3117220e-001 -5.3284453e-001  1.9424588e-001  1.6883371e-001  1.0770096e+000
 -7.0992020e-001 -3.3740408e-002  1.8426895e-001 -1.2928944e+000  1.5401867e-001 -1.9536613e+000  5.4200282e-001 -2.5544474e-001 -5.9731109e-001 -3.5619064e-001 -1.1337866e+000 -4.7850977e-001 -5.2265060e-001 -6.2622504e-001 -1.2638076e+000 -1.1101338e+000 -8.1782717e-001 -1.1430483e+000 -5.7244776e-001 -7.8191535e-001 -6.0266408e-001 -7.5930832e-001 -4.6630157e-001  2.4835626e-001 -8.6357445e-001 -4.0354319e-001 -2.5200568e-001 -6.2983984e-001 -2.0517416e-001 -1.4921880e+000 -9.3276733e-001 -8.7833712e-001 -1.3425298e+000 -2.2930716e+000 -5.3441623e-001 -1.2686349e+000 -1.2600961e+000 -6.3162125e-001 -3.0586328e-001 -1.6833076e-001 -4.7176901e-002 -4.3389661e-001 -1.2150601e-001 -1.1417370e+000 -5.5319621e-001 -1.1082466e+000 -4.0659377e-001 -7.9704376e-001 -4.7068081e-002 -2.6547233e-001 -5.6804745e-001 -8.8052848e-001 -6.5444524e-001 -2.2972063e-001 -5.8775008e-001 -1.1172332e-001 -2.9095155e-002 -6.3715242e-001 -5.2053516e-001 -2.0065930e-001 -2.0650605e+000  3.6751205e-001 -1.1816378e+000  1.3938302e+000 -4.2346175e-001  5.2139391e-001
 -7.2221670e-001  2.7606086e-002  3.0617077e-001 -3.6937859e-001 -5.3551005e-001 -6.5512347e-001  5.6556367e-001  2.1003326e-001 -5.4953352e-001 -2.6657427e-001 -7.9868357e-001 -4.1104608e-001 -5.4220215e-001 -3.2357187e-001 -5.0723561e-001 -9.4563617e-001 -5.1870461e-001 -6.5950243e-001 -1.1201064e+000 -7.6563811e-001 -1.5859434e-001 -8.0610790e-001 -9.6337022e-001 -1.1382649e+000 -6.9947613e-001 -1.7042208e-001  3.9460728e-002  2.6229646e-001  6.3390686e-001 -2.8892937e-001  5.6128206e-001 -4.5266785e-001 -5.9847713e-001 -7.1164327e-001 -1.9791424e-001 -1.0895032e-001 -5.8211582e-001  1.5673683e-001  2.3199437e-001  2.2342132e-001  4.9913967e-001 -4.3458623e-001 -2.0563513e-001 -4.7582735e-001 -9.4028065e-002 -7.5066743e-001 -4.4515971e-001 -6.3692900e-001  6.3500755e-002 -9.9360734e-002 -4.7310226e-002 -3.1892711e-001 -6.0533696e-003  6.3169957e-002  1.1076738e-001 -3.2240634e-001  4.8841511e-001 -1.7709180e-001  1.0972034e-001  1.8115243e-001 -7.0938703e-001  2.2766303e-001 -1.4029909e+000  1.6391169e-001 -2.6679324e-002  9.1640478e-001
  3.7116596e-001 -4.7827894e-001  5.3056540e-001 -8.3596108e-001 -2.0007917e-001  4.2159726e-001 -8.2104361e-002 -1.6784405e-001 -1.2504324e-001  3.8235496e-001 -6.9070058e-001 -4.7060767e-001  2.2382785e-001  2.9660886e-001 -3.1419666e-001 -4.4777258e-001 -1.4840157e-001 -4.1181663e-001 -7.5401373e-001 -5.0534767e-001 -3.9219720e-001 -1.1847112e+000  1.7524818e-001 -7.9461620e-001 -4.6837306e-001 -8.8686266e-001  4.2400404e-001  1.1461482e+000  7.2000833e-001 -4.3415951e-001  3.8977009e-001  1.1077094e-001 -3.2654874e-001 -5.5738530e-001  3.2741433e-001 -1.7526056e-001 -2.4083826e-001  5.9131914e-001  1.6563820e+000  6.7351524e-001 -4.7116996e-001 -7.6641821e-001 -1.3477590e+000 -1.0348578e+000 -5.2848997e-001 -9.2332050e-001 -1.0965658e-001 -5.0865074e-001 -3.2675736e-001 -4.7150804e-002 -1.4479025e-001 -2.0605236e-001 -1.7429012e-001  1.2182018e-001 -3.8164798e-002 -1.6262046e-001  5.4765502e-001 -3.6842714e-001 -1.6136225e-002  1.2503104e-001  4.4293959e-001 -2.8929532e-001 -1.1365126e+000 -6.8001256e-001 -4.8220453e-001  6.3027846e-001
  2.3586506e-001  2.3076426e-001  9.7028437e-001 -9.7329085e-001  6.9079195e-001  9.5770555e-001 -5.4783582e-001 -5.8913801e-001  1.9441168e-001  1.1486626e+000 -1.8738758e-001  3.0131940e-001  5.3962725e-001  1.1780542e+000 -5.5872566e-001 -7.0987309e-001  3.3772267e-001  8.5453571e-001 -5.8124582e-002  4.0752092e-001 -6.4679371e-001 -1.0218563e+000 -4.8865091e-001 -7.6979703e-001 -2.2764075e-001 -5.7025293e-001  1.4444354e+000  2.2357948e+000  1.1530663e+000 -8.6163947e-001  1.8867052e-001  7.1006904e-001 -8.7430361e-001 -1.2529308e+000  1.9969815e-001 -1.9249266e-001 -4.4381667e-001  1.4856526e-001  1.2751821e+000  1.0965348e+000 -9.9206293e-001 -6.5205427e-001 -1.3836797e+000 -9.6211070e-001 -7.3647801e-001 -1.2638752e+000 -1.1006581e-001  4.4468695e-002  9.1384940e-002 -1.4223360e-001 -5.5987327e-001 -5.0531190e-001 -6.3357456e-002  1.2437536e-001  6.3123712e-001 -5.2435653e-001 -4.7204851e-003 -3.9697432e-001 -4.6349014e-001 -7.0120403e-001 -1.9987114e-001  2.4144843e-001 -1.0688029e+000 -2.3769626e-001 -4.6724528e-001  4.8318648e-002
  7.1434009e-001  6.2900289e-001 -3.5202572e-001 -1.1838183e+000  5.3402480e-001  7.5443506e-001 -4.2856051e-001  5.5703312e-001  2.3082417e-001  7.8312521e-001  3.9075220e-001  8.4367495e-002  3.7338516e-001  5.5181146e-001  2.2477671e-001  2.0256891e-001  7.1512535e-001  1.0134707e-001  1.5083299e-001 -6.5729174e-002  9.2734084e-001 -3.7807968e-001 -4.4606298e-001 -2.2813381e-001 -2.8151249e-001 -2.1696069e-001  5.9685906e-001  8.6852122e-001  3.5541952e-001  1.9422540e-001  4.3577912e-001  5.9882157e-001 -6.4885159e-002 -3.4322941e-001  3.5538634e-001  2.8221920e-002  5.1312986e-001 -2.7506623e-001 -5.3934346e-003  1.2241038e-001 -5.1730494e-001 -3.5159767e-001  7.0162112e-002 -1.2407732e+000 -7.8465961e-001 -7.9526879e-002 -3.8372481e-001  1.9658995e-001 -3.5548387e-001 -1.7362859e-001 -4.4746555e-001 -1.5262059e-001 -2.6439356e-002 -2.6996181e-003 -8.1491235e-002 -6.3989401e-001  2.4494790e-002  2.8506445e-001 -2.4992590e-001 -2.8516591e-001  2.9154015e-001  4.2097326e-001 -5.7503419e-001 -7.9984969e-001  1.2391089e-001 -2.5116900e-001
  5.0745695e-001  6.4853142e-001  5.1315642e-001  4.7416214e-001  4.7281107e-001  9.4007554e-001 -8.0992969e-001  1.4179999e-001  4.4893290e-001  1.7157692e-001 -2.9713551e-001 -4.9248962e-001  1.5426250e-001  2.6567657e-001  3.1811891e-001 -3.8147474e-002  5.4635344e-002 -5.3692026e-001 -2.5983164e-001  6.2293433e-002  8.0394930e-001 -5.2267224e-001 -1.3721842e+000 -3.7889601e-001 -2.0284857e-001  2.3043874e-002  3.0203110e-001 -4.1473628e-001 -3.0094229e-001 -6.2564906e-001  6.7458708e-001  1.9897887e-001 -3.2514201e-001 -1.1627916e-001 -1.8899358e-001  4.1136002e-001 -5.4113201e-001 -5.0457481e-001 -4.3884728e-001  7.9722901e-002 -9.4778393e-002 -2.1777534e-001 -5.1891524e-001 -1.9757696e+000 -2.7832899e-001 -8.6033291e-001 -8.5847120e-001 -9.6303443e-001 -1.1108083e+000  1.8500601e-001 -7.4251185e-001 -9.6754679e-002 -2.5630306e-001 -4.9051229e-001  1.5513333e-001 -5.8847301e-001  3.1516879e-002 -5.3224708e-002 -7.7576311e-001 -6.6840939e-001 -1.9673247e-001  2.8407195e-002  1.0146519e+000  3.0588082e-001 -1.4923109e-001 -5.2259182e-002
  7.5999122e-001  5.2154130e-001  5.2638784e-001 -1.3637988e-001  3.8344036e-001  8.2754573e-001 -5.4265111e-001  2.2048251e-001  5.5356662e-001 -5.0420046e-001 -8.3242418e-002 -8.8304869e-001  7.0508572e-001 -1.4152499e-001  1.9761165e-001 -2.4807963e-001  3.6250697e-001 -2.9107894e-001 -3.5896444e-001 -3.6883629e-001  2.6002754e-001  1.6690239e-001  4.7339745e-002 -4.2463585e-001 -7.4262688e-002  3.0817375e-001  4.0181928e-001 -1.4568807e-001 -7.2174616e-001 -9.9599706e-002 -4.8101267e-001 -1.6300574e-001 -3.0484945e-001 -2.8076227e-001  1.1986922e-001 -1.4895590e-001 -3.2348933e-001 -5.1254634e-001 -1.9488867e-001 -1.8703990e-001  1.6855792e-001 -1.7864881e-001  4.4679094e-001  3.7143039e-001  9.0391532e-002 -5.7890358e-001 -4.3546394e-001  3.9911537e-001 -7.1374478e-002  4.5910829e-002 -4.0071444e-001 -7.0540438e-002 -2.6339660e-001 -5.9261525e-001 -7.7979799e-001 -5.2506172e-001 -2.2203189e-001 -2.2729745e-001  3.2853713e-003 -5.8714681e-001  7.0220441e-001 -1.7953090e-001 -1.1238580e+000  8.8877140e-002 -6.4719141e-001 -1.9136972e-001
  5.1855586e-001  8.5647967e-001 -1.6033240e-002  1.0273405e+000  5.1753707e-001 -9.8789550e-001  9.8526554e-001  1.4362314e-001  7.5270631e-001  9.7105921e-001 -3.5479279e-001 -8.1709707e-001  9.9051082e-001 -5.1045477e-001  1.3425591e-001 -4.8492818e-001  9.9593505e-002 -1.2343897e+000 -1.1015296e+000 -2.5926052e-001 -1.7562972e-001 -1.9317653e-001 -5.0868197e-001  3.9848565e-001 -5.8776508e-001  2.2534871e-001  1.0839832e+000  1.0118853e+000  6.1553641e-001 -4.8692319e-001  9.3466459e-001  5.3376152e-001 -2.1571122e-001 -2.8483923e-001  4.5978233e-001  8.6191137e-001 -1.2314375e+000  1.6583382e-001  5.7117502e-001  1.0449599e+000 -6.2957610e-002 -8.8889773e-001  3.8470103e-001 -7.4357466e-001  6.0216484e-001  2.4679877e-001 -6.1976831e-001  2.6876767e-003 -9.7587274e-001  4.5206748e-001 -7.7644745e-001  1.8347224e-001 -9.4531093e-001  4.3050097e-001 -1.7889237e-001 -5.5217270e-001  7.2827674e-001 -1.4883315e-001 -1.4125243e-001  1.8262720e-001 -2.2223871e-001  6.7801838e-002 -3.8165714e-001  3.1527220e-001  5.0740127e-001 -5.6565362e-002
 -1.1609828e+000  7.6440128e-001 -6.1482089e-003  1.2817245e+000  9.3329350e-001  1.2931650e+000  3.1489960e-001  9.7410958e-001  1.6118503e-001 -1.1566959e-001 -4.5802422e-001 -1.1716268e+000 -7.6730037e-002  8.9607660e-004  1.0068119e+000  6.9451967e-001 -8.2782594e-002 -4.6334116e-001 -1.4116950e+000 -5.3525743e-001  6.1294740e-002 -9.1034643e-001 -1.0465026e+000  5.4969471e-003 -5.7646952e-001 -2.4412836e-001  4.6857635e-001  1.0575883e+000  9.2883281e-001  8.4835002e-001  1.2412717e+000  7.7506799e-001  5.9429473e-001  6.8898649e-001  7.6460545e-001  1.3847256e+000  1.1189708e+000  3.1648743e-001  1.0179277e+000  1.5469196e+000 -4.6461454e-001 -8.1461466e-002 -4.1912452e-001 -3.2964731e-001  4.8350922e-002 -2.3066692e-001 -3.1482303e-001  6.5033948e-002 -3.9610862e-001 -5.5653522e-001  7.7890504e-001  1.3953021e+000  5.8819956e-001  5.3492968e-001  2.4414803e-001  4.9433812e-002  7.6353654e-001  6.6333469e-001  8.4927718e-001  8.9267500e-001  1.0334177e-001  1.3179759e+000  1.5960598e+000  1.1360015e-002  1.3956837e+000 -3.5387005e-001
 -8.0433042e-001 -3.8718873e-002 -8.4146395e-001 -2.0709650e-001 -6.5171736e-001  1.2682881e-001 -3.4520451e-001 -8.7975750e-002 -2.1988753e-001 -3.5879761e-001 -4.5287799e-001 -1.8121258e+000 -7.0404523e-001 -5.2073779e-001  1.0477846e-001  8.0170819e-001 -6.0553369e-001 -6.0072992e-001 -7.2683676e-001 -2.6648185e-001  9.7457841e-001  4.2835604e-001 -7.7705260e-001  7.2411477e-001 -5.8421625e-001  2.5354099e-001 -6.5737889e-001  1.1288617e-001  4.0181209e-001  4.6284469e-001 -7.2463760e-001 -1.5561269e-001 -7.6166317e-001 -9.0781842e-002  2.2340325e-001 -7.0083840e-001  3.0772069e-001  2.1576325e-001  1.7926915e-001 -6.2632176e-001  2.1431721e-001 -8.7964772e-001  1.2307905e-001 -1.4803209e+000 -8.1145703e-002 -1.8857412e-001 -5.2333904e-001 -3.5729206e-001 -6.9345044e-001 -8.0432653e-001  2.1084532e-001  8.2015355e-001 -3.0394755e-001 -1.1725965e+000  5.9494715e-001  4.2260107e-001  3.2286998e-001 -1.6270126e-001  4.3928601e-001  1.3076381e-001  6.3068487e-001  5.1522432e-002 -1.9529769e-001 -5.0705796e-001  6.7525668e-001 -7.8756346e-001
 -2.9951978e-001 -2.3528323e-001  5.2545075e-001 -5.9475222e-001  5.0133234e-003  8.7384849e-001  4.4353903e-002 -6.1123681e-001  1.5784781e-001 -1.6983037e-003 -3.2229380e-001  7.3976014e-001 -7.4748053e-002  4.7102786e-001 -8.2878658e-002  7.8613158e-001  1.4149768e-001 -3.0046689e-002  1.4594384e+000  6.2865340e-001  1.0895452e+000 -7.1227127e-003  6.2114699e-001 -1.3880033e+000  3.5650225e-001 -5.7311940e-001  2.3231199e-002  7.8876376e-001  6.2275074e-001 -3.1886737e-001 -1.4257902e-001  6.8626051e-003  6.6699860e-002 -2.4381756e-001 -5.1762417e-001  2.7006111e-002  5.2124601e-001  8.1370953e-001  4.4580889e-001  3.3165233e-001 -4.9678179e-002  1.2006794e-001 -1.1062894e+000  4.3285038e-001 -5.9204167e-001 -4.5868749e-001  1.4300113e-001  5.2502856e-001  5.2111003e-001  3.8967259e-001  2.0061336e-001  5.3256507e-001  4.6714076e-001 -7.2089656e-002  1.6595229e-001 -2.0737751e-001  1.9023166e-001  2.2149436e-001 -2.5252486e-001  4.0012440e-001  6.9081575e-001  1.3819523e-001  1.2269311e+000  3.2149501e-001  1.6028507e-001  7.4723318e-001
 -3.3251044e-001  8.1967015e-001 -8.3973425e-001  2.1461786e+000 -6.5348710e-001  6.5948927e-001 -5.6073205e-001 -5.4226117e-001 -8.6370161e-002  1.6997433e-001  7.4787278e-002  1.4871029e-001  2.8731008e-001  1.1742022e-001  2.4006430e-001  7.1266275e-001 -2.4513870e-002  3.8908202e-001  1.3810073e+000  1.5633902e-001  1.4597545e+000  5.2319104e-001  1.0701947e+000 -4.9957744e-001  3.0462731e-001 -4.8741576e-001 -4.3903975e-002 -3.2438356e-001 -1.9320510e-001 -1.8870141e-001  4.1914339e-001 -4.0170773e-002  3.1953833e-001 -9.0090855e-002 -3.3341250e-001 -1.2302966e-001 -3.4839218e-002  5.5659054e-001 -1.4754963e-001 -2.8135901e-001 -6.0100248e-002 -1.8164942e-001 -2.6809660e-001  8.5560031e-001  6.5103564e-001 -1.1034841e-001  2.6212057e-001 -4.1416659e-001  1.0940068e+000 -3.4534628e-002 -3.3065474e-001  5.2925218e-004 -1.2437563e-001 -9.9086500e-001 -2.9438635e-001 -2.4919137e-001  1.7508316e-001 -2.2035573e-002 -6.2496941e-001 -8.1736317e-001  6.4236776e-001 -4.1152929e-001  1.6021046e+000 -3.1889664e-002  4.9229495e-001 -7.4711974e-001
  4.9224538e-002  9.3393568e-002  4.9365810e-001  1.3425500e+000 -7.8159310e-001 -6.2231094e-001  4.2730035e-002 -1.3975765e+000 -9.1044798e-002 -8.8798311e-001 -9.9017867e-001 -2.9194610e-001 -2.9793932e-001  9.3024963e-002 -8.0225588e-001 -2.1465794e-001 -9.2345294e-001 -1.2742073e+000 -1.6776981e+000 -9.7095227e-001  8.5802875e-002 -2.0755247e-001  2.4150605e-001  4.0437590e-001  4.6644587e-002  9.1943148e-001 -1.0197055e+000 -1.3033781e+000 -1.0416736e+000 -1.0436000e+000 -1.4910786e-001 -9.3621870e-001 -4.5715622e-001 -3.2128112e-002 -6.3673854e-001  2.9358630e-001 -9.9872129e-001 -2.9716961e-001 -4.0772325e-001 -5.5102923e-001  1.8316290e-001  1.6003918e-001  3.1844666e-001 -3.5232933e-001  9.2048101e-001 -3.2275506e-002  3.4500936e-001 -8.2775391e-001 -5.7457527e-001  2.2664214e-002 -1.3091809e-001 -2.3847062e-002 -4.4065050e-001 -2.1361509e-001 -4.7527374e-001  9.5539055e-002  4.2572766e-001 -6.0887221e-001 -7.1964638e-001  1.3450389e-001 -1.7635982e+000 -5.3150229e-001 -3.1803666e-001 -3.4781062e-001  1.2879636e-001 -1.0218621e+000
 -3.6346966e-001 -9.4999630e-001 -3.0462816e-001 -9.5745057e-001 -8.5541866e-001 -1.3067620e+000 -8.1734948e-003  4.6841524e-001 -2.2878154e-001  2.5548238e-001 -5.2233611e-001  3.3938513e-001 -2.8979807e-001  1.6599773e-001 -1.5327209e-001  1.7940480e-003  4.9081590e-002 -4.0976693e-001  5.2693559e-001 -4.2182417e-001 -9.7248996e-001 -5.0729506e-001 -8.3879096e-002 -5.2066588e-001 -2.7486292e-001 -1.1380419e+000 -2.8293650e-001  1.6744665e-001  3.7050651e-001 -8.3381812e-002  1.4987155e-001 -1.9091926e-002 -2.0218018e-001 -9.5615808e-001  1.2512070e-001 -8.0459201e-001  3.0206180e-001  1.8595156e-001  1.5298307e-001  6.8619053e-003 -2.5593475e-001  1.9636557e-001 -8.6248018e-001 -6.3600516e-001 -5.1036903e-001 -3.9458731e-001  1.1076666e-001  1.5013931e-001  3.4419485e-001 -6.7029383e-001  5.0894946e-001  3.9817142e-001 -2.7938087e-001  1.0173247e+000  3.4093738e-001  1.1200058e-001  5.7332762e-002  3.3260321e-001  5.3896473e-001  3.1533387e-001 -1.0960684e+000  4.6815626e-001  1.2321207e-001 -1.7716435e-001 -7.2175440e-001  1.5457512e+000
 -7.1323305e-001 -1.0574253e-001  8.8845388e-001  7.1319961e-001 -3.7832160e-001 -3.8009354e-001 -1.2502895e+000 -2.1142152e-001  1.4821351e-001 -3.1012905e-001 -6.8867595e-001 -7.5608018e-001 -5.4375801e-001 -5.0270817e-001 -3.8401294e-002 -1.2707500e-001 -7.2583669e-001 -1.2959481e+000 -1.0666146e+000 -1.1125817e+000 -1.0083242e+000 -1.3795319e-001 -6.6339576e-001 -7.4791874e-001 -5.2681174e-001 -2.3694097e-001 -1.3602324e-002 -2.0264558e-001 -1.3073457e-001  1.8706843e-001 -3.0662965e-001 -4.6917213e-001 -6.1670497e-001 -6.3815833e-001 -4.8591983e-001 -6.1508801e-001 -4.4308998e-001 -2.3479564e-001 -1.1873666e+000 -2.0989916e-002 -6.5727839e-002 -2.1868873e-001 -9.7926913e-001 -6.2088700e-001  4.7660622e-002 -1.8700268e-001 -1.6458495e-001 -3.5740525e-001 -3.3545589e-001 -4.4942924e-001  1.2921622e-001  9.5104926e-002 -8.7262309e-001 -2.2346710e-001 -5.7032338e-001 -4.6403185e-001 -6.7539753e-001  2.7491534e-002 -7.2492202e-002 -8.5007303e-001 -1.5464928e+000 -6.8849153e-001 -6.5880234e-001 -6.6773842e-002 -7.0979310e-001 -1.0595345e+000
  9.1136520e-001  4.4540464e-001 -2.7632685e-001  4.0278763e-003  2.2366173e-001 -3.7447816e-002 -7.5092611e-001 -7.1119552e-001 -4.3086841e-002 -3.2421906e-001  3.8923082e-002 -3.2696314e-001 -3.9579503e-001 -1.1447263e-001 -9.8617519e-001 -8.9830956e-001 -7.0076272e-001 -3.8750723e-001  1.1416235e-001 -3.5148690e-001  2.6818179e-001  5.0730061e-001 -8.3838971e-002 -5.5525962e-001 -5.7299966e-001 -2.2850763e-001  2.3503890e-001  9.9745064e-002  3.3885377e-001 -3.9262526e-001 -1.5546158e-001 -1.0080268e-001 -2.1432236e-001 -1.6949142e-001 -2.0834349e-001 -5.6781819e-001 -5.0784729e-001  5.2800281e-002  3.7982160e-001 -2.4725162e-001 -6.1792523e-001 -2.5978606e-001 -6.3548144e-001 -5.3550629e-001 -4.3717599e-001 -4.7554238e-001  1.0286037e-001 -1.0208379e+000  4.1419158e-001 -4.6095811e-001 -2.3454071e-001 -9.5409164e-001 -4.6391248e-001 -5.2362791e-001 -3.0882262e-001 -1.9471082e-001 -7.9837372e-001 -1.5862472e-001 -7.6587312e-001 -6.4531381e-001 -1.2357293e-001 -7.6851754e-002 -1.0401070e+000 -5.2235763e-001 -8.4110293e-001 -5.9649930e-003
 -6.0510575e-001  3.5456988e-001 -7.2588166e-001  1.2308505e+000 -1.3525993e-001  3.7940058e-001 -5.6230143e-001 -3.1922466e-001 -2.3778595e-001  1.8256516e-001  7.0954271e-001 -5.5555085e-001 -4.2039846e-001  1.9569225e-002 -2.9681233e-002 -5.6627940e-001 -4.4763688e-002  4.5062052e-001  1.5486055e-001  2.5779306e-001  5.3886065e-001  5.1865052e-001  1.3250184e-001 -4.3124772e-002 -1.8620998e-002  7.9625597e-002 -8.9760173e-002  5.0284151e-002  3.8703749e-001  1.4859580e-001 -4.9602347e-001  4.1149565e-001 -4.5269928e-001 -3.3880986e-001 -1.6326963e-002  2.4831134e-001 -1.0808999e-001  9.5711861e-001  5.7616831e-001 -9.4858650e-003  1.6476933e-001 -1.7702335e-001 -7.0020646e-001 -5.9717076e-002 -1.1235947e-001 -1.5025205e-001  3.2616735e-001 -5.5537396e-001 -8.5604533e-003  2.9102432e-002 -1.4787446e-001 -6.8037826e-001 -1.0883776e-001 -7.0900178e-001  1.6647322e-001  2.6906863e-001 -2.8899228e-001  1.3287632e-001 -8.5372550e-002 -2.0099809e-001  3.4511236e-001 -1.3732300e-002  2.3092604e-001  3.5252544e-001  4.9674958e-002 -6.5794662e-002
  5.4769002e-001  4.6716004e-001  1.1513863e+000 -1.7374587e-001  5.8999597e-001  3.6866460e-002 -5.5009810e-002 -3.2401821e-002  2.3688843e-001  4.3264130e-001  1.2107496e+000  4.2158039e-001 -9.4324337e-002  2.1711536e-001 -1.8112752e-001 -5.6118897e-001  5.1889806e-001  7.0842607e-001 -5.1494126e-002  3.4930921e-001 -4.0200781e-001 -1.0472924e-001 -6.7559021e-001  2.3855623e-001  1.1522066e-001  1.1755099e-001  6.8100406e-001  2.9942837e-001  3.3000800e-001 -1.6585220e-001  5.1708520e-001  1.8111626e-001  6.6117508e-001  3.4883815e-001  4.0754444e-001 -4.9886249e-002 -2.9535486e-001 -2.5499329e-001  2.9150788e-002 -7.6030421e-002 -7.1343622e-001 -2.7215810e-001 -1.2785516e-002 -5.4172340e-002 -9.5665190e-001  4.0938090e-002 -6.2024579e-001 -2.6173787e-001 -8.7617595e-001 -1.2033194e-001 -4.7569925e-001 -8.0068162e-001  1.3579034e-001 -4.0852817e-001 -6.6447636e-001 -2.9859214e-001 -1.0280401e-001 -5.1722554e-001  3.0548154e-002 -3.7690476e-002 -3.4798212e-001 -1.4394521e-002 -5.3747266e-001  3.4302766e-001  1.0763049e-001 -1.6182304e-001
  1.1252911e+000  6.9682195e-001 -3.6333565e-001  3.6851740e-001 -8.6603471e-003 -9.7973028e-001 -5.1141846e-001  5.6937195e-001  6.4143131e-002  3.5090407e-001  5.0204627e-002  8.2251260e-001  4.5535025e-001 -3.8891508e-002  3.5501202e-001  2.8185961e-002  1.8081484e-001 -6.0243289e-001  5.6175870e-001 -3.2618380e-001  2.9327931e-001  7.0072400e-002  3.7604138e-001 -2.0892522e-001 -4.8051540e-002  1.1714313e-001 -2.6076741e-001 -3.3231196e-001 -2.9736323e-002  3.8255781e-001  6.2746908e-002  5.3010985e-001  5.0530925e-001  4.1311402e-001  3.7730434e-001 -4.9848871e-001  8.0612437e-001 -2.8766454e-001 -3.0033044e-001 -2.7162253e-001 -2.5568576e-001 -2.0051449e-001 -1.5036138e-001  7.0571606e-001 -2.1744818e-001  2.5788238e-002 -9.1143094e-001 -8.2312653e-001 -5.9808293e-001 -2.2701683e-001 -3.1591191e-001 -2.9774859e-001 -8.3881227e-001 -5.0101091e-001 -7.6435268e-002 -2.0075076e-001 -4.6265384e-001 -3.3201941e-001  3.8969586e-001 -9.5739143e-001 -8.3324122e-001 -2.4145645e-002 -4.3876230e-001  4.9492342e-001 -3.0064177e-001  3.4996724e-001
  1.7412223e+000 -1.4821966e-001  7.8790110e-002 -8.6337505e-001  6.5872596e-001 -1.1038906e+000 -6.2757249e-001 -2.0387216e-001  3.5167084e-001  5.7393205e-001  3.9411172e-001  6.3837820e-001  2.3109494e-001  1.4509982e-001 -4.9126176e-001 -6.1327388e-001  4.3184747e-001  1.8750360e-001  6.6831070e-001  4.1129708e-001 -2.3797023e-001 -8.2026885e-002 -2.5606564e-001 -1.4003820e-001  2.8288294e-001  3.4466252e-001 -1.7470840e-001 -8.2119493e-001 -9.5390673e-001 -3.6968748e-001  1.2965814e-001  5.3374037e-002 -1.2203776e-001  5.9101978e-001  9.1277968e-002  2.6721622e-001 -4.1716432e-002 -7.8785018e-002 -3.3830615e-001 -5.4157186e-001 -2.2395552e-001 -2.4871792e-001 -8.7340302e-002 -2.3388551e-001 -1.7102636e-002  2.8246593e-001  2.0742138e-001  3.1469005e-001 -2.7496990e-001  5.2544727e-002 -4.6049526e-001 -8.3012379e-001 -4.8206908e-001 -4.0424190e-001 -3.4515899e-001 -3.8212225e-001  2.3319494e-003  3.1617809e-001  4.2027581e-002 -7.5374305e-001 -9.1985653e-001  3.0474238e-001 -3.8966639e-001 -3.0617361e-001  2.2555051e-002  9.2980115e-001
 -1.1075312e+000 -6.6934920e-003  2.0541535e-001  8.7805425e-001  4.2163136e-002 -5.1790839e-001 -5.9539579e-001  1.2006098e-001  1.9434083e-001  3.3003484e-001  1.7863036e-001 -8.0764672e-001 -3.1002104e-003 -1.6940112e-001 -1.4663154e-001 -1.1159444e-001  5.7782804e-001 -8.2708263e-002 -1.9922108e-001  1.6653848e-001  5.1144660e-001  9.5459900e-002 -4.1818316e-001  9.9138427e-001  2.5054711e-001  6.5386421e-001 -6.2943092e-001 -1.2723744e+000 -8.4391960e-001 -1.3479425e-001 -8.0892259e-001 -1.6278828e-001 -1.9476124e-001 -7.3144122e-001  2.8288181e-001  1.0270646e-001 -2.4393395e-001 -4.8898957e-001 -7.3155821e-001 -7.1824034e-001  5.6913022e-001 -1.3624312e-002  4.6127268e-001  1.9144363e-001  3.1542288e-001  4.2908853e-001  1.1596262e-001 -2.4257499e-001 -8.0528836e-001 -2.8518820e-001 -1.8570745e-001 -4.4000101e-001 -6.3358508e-001 -6.3751138e-001 -6.0092773e-001 -2.5032403e-001  1.1298235e-001  1.7686235e-003 -4.2997391e-001 -3.6929894e-001 -8.7604676e-001 -3.6144148e-001  6.5583024e-001 -2.3776738e-001 -3.3308811e-002  2.7368138e-002
 -4.3151858e-001  1.9744536e-001  1.1755820e+000 -2.6899618e-001 -9.3899641e-002 -8.2719770e-001 -8.6526830e-001 -3.1267436e-001  1.6479601e-001  3.1539280e-002  3.5159997e-002 -3.1918445e-002  3.3010937e-001  1.4839420e-001 -6.3888199e-001 -4.7898077e-001  1.4912205e-001  3.2510515e-001  5.8326579e-001  4.3288632e-001 -4.5059626e-001  1.7012671e-001 -1.9555853e-001  2.1783636e-001 -4.2097790e-002  6.7351900e-001 -1.3892421e+000 -1.3089500e+000 -7.1327339e-001 -3.1605135e-001  1.4382484e-001 -6.5632738e-001 -9.8928762e-002 -3.2482867e-001 -1.5228317e-001  2.4017256e-002 -4.1908260e-001 -3.9681743e-001 -3.8892695e-001 -1.4387308e+000 -3.0723145e-001 -2.4327729e-002  1.8717948e-001 -2.2124386e-001 -5.4667799e-001 -9.2192098e-001  6.8100043e-001  2.7459497e-001 -2.0298745e-001  3.6748079e-001 -3.0236333e-001 -7.8327219e-001 -2.7246466e-001 -6.2633372e-001 -1.2535796e+000 -3.1204345e-001  1.5641832e-001 -2.8126937e-001 -1.3901111e-001 -4.5753465e-001 -2.6623334e-001 -2.8078032e-001 -2.9842215e-001  3.9735084e-001 -4.1769573e-002  3.4504663e-001
 -2.4023708e-002 -1.1769766e-001 -8.8147858e-001  1.2343147e+000 -1.6554398e-001  5.8666475e-001 -3.6875593e-001 -1.3132288e-002 -3.2206405e-001 -2.6576830e-001 -3.2566598e-001 -1.0119170e+000 -4.1704527e-001  2.2798291e-001  1.5420742e-001 -1.4829676e-002  5.6885924e-002 -5.2735056e-001 -3.2934995e-001 -1.6118606e-001 -1.1626086e-001  8.4103774e-002  6.8805223e-001  1.1986466e+000 -1.6178922e-001  3.7131884e-001 -3.8544365e-001 -6.4223019e-001 -8.0459025e-001 -2.5012742e-002 -4.7986896e-001 -2.1740511e-001  2.8146766e-001 -5.2812318e-001  1.3474443e-001 -7.8669671e-002 -3.9321323e-001  1.3001908e-001 -2.7758361e-001 -5.0011834e-001  2.6259102e-001  5.8024026e-001  9.2988063e-001  1.9567873e-002  2.2285712e-001  4.6409775e-001  3.6140844e-001 -4.7644980e-001 -5.2353020e-001  4.5041900e-001 -4.0024692e-001 -4.0288365e-002 -2.5432824e-001 -5.6215269e-001 -4.5173993e-001 -2.5447825e-001 -8.8600680e-002 -3.3883046e-001 -3.8274949e-001 -8.2600318e-001 -1.5878029e-001 -3.3567842e-002  5.9209200e-001 -6.5191023e-001  2.7291274e-001 -1.2220498e-001
  3.4658462e-002  7.2132017e-004 -4.4037680e-001  2.7437229e-001 -1.2223323e-001  5.1689379e-001  3.9993590e-001  1.6275014e-003  1.1315653e-003 -1.1438189e-002  2.6446860e-001 -5.6766975e-002  7.4222931e-002 -1.1912998e-001  4.3108923e-002  2.0616857e-002 -1.0762683e-001 -3.7363976e-001 -5.6934026e-001 -7.7192656e-002 -3.5213674e-001  5.0747902e-002 -6.1674909e-001  7.4658583e-001  2.6353298e-003 -1.6828309e-001 -1.3174747e-001 -5.9004462e-002 -5.1302846e-001  1.9994999e-001  3.6336992e-001 -6.3555752e-002  5.3065735e-001 -3.0035572e-001  3.8975348e-001  5.4428709e-001 -3.9633592e-001  1.7566040e-001 -4.7599770e-001 -1.5992645e-001  2.7690113e-001  2.0294563e-001  3.6211906e-001 -2.3518266e-001  3.6692970e-002  1.1130715e-001 -1.3682643e-001 -9.9593454e-001 -2.6394872e-001  6.4703640e-002 -4.7870926e-002 -1.3541508e-001 -2.2593845e-001  2.6153930e-001 -6.5386214e-001 -2.8133423e-002  4.9461460e-002 -7.8219834e-001 -3.4677761e-001 -2.6133801e-001 -6.4496114e-001 -5.3949846e-001 -4.5528425e-003 -3.6007577e-001 -9.6802669e-001 -4.0182716e-001
 -1.6842220e+000 -8.1411854e-001 -1.7380242e+000  9.2677831e-002 -1.1417627e+000 -6.1454088e-001  1.1403480e-001 -4.9359771e-001 -9.2476727e-001 -8.2561797e-001 -1.0702649e+000 -5.4243526e-003 -6.4961670e-001 -1.3303879e-001 -5.9396930e-001 -2.3233370e-001 -1.3216238e-001 -7.8505124e-001 -2.9610929e-001 -7.9201108e-001 -2.5172978e-001 -1.3287829e-001 -9.5630617e-001  1.8917903e-001  1.0054854e-001 -3.4581686e-002 -4.1354842e-001 -6.7139306e-001 -4.4416943e-001  1.4281863e-001  1.6425740e-002 -5.0886747e-001  9.8088364e-003 -5.7409305e-001 -1.0401397e+000 -7.1973764e-001 -4.3268723e-001 -9.9218835e-001 -1.3480783e+000 -9.0872082e-001  9.9440161e-002  4.4774235e-002 -1.9353738e-001 -8.5358635e-001 -2.7209278e-001 -4.2898202e-001 -4.9285416e-001 -6.2533114e-001 -3.7353488e-001 -1.0044916e-001 -1.9540451e-001 -2.8147621e-001 -5.8389710e-001 -4.0353482e-001 -1.3192064e-001 -7.4519395e-001 -1.1176964e+000 -1.1015121e+000 -8.4425267e-001 -5.0240254e-001 -1.2123079e+000 -1.0605668e+000 -1.2935266e+000 -5.5198349e-002 -1.5452366e+000 -1.2854485e+000
 -4.4348367e-001 -4.2691078e-001 -9.1375839e-001 -3.8004017e-001 -6.2066649e-001 -1.0523663e+000 -3.9172665e-001 -1.2994037e+000 -6.6557570e-001 -1.3917302e+000 -1.3732896e+000 -8.3919347e-001 -7.0474897e-001 -5.8423369e-001 -8.6861584e-001 -6.3798462e-001 -4.1630545e-001 -1.2764686e+000 -1.2927977e+000 -9.2979162e-001  2.0692633e-001 -6.9259107e-001 -7.7955763e-001  6.3971832e-002 -4.8045847e-001  2.7965321e-002 -1.4266609e+000 -1.1670510e+000 -1.0241906e+000 -3.8072562e-001 -7.4944915e-001 -9.7609755e-001 -9.2762874e-001 -9.9526164e-001 -1.3225079e+000 -1.2963996e+000 -1.2898821e+000 -1.4963793e+000 -1.5240277e+000 -1.6898529e+000 -4.7320112e-001 -1.2081713e-001 -6.0339612e-001 -8.9883698e-001 -1.7297067e-002  3.7928933e-001 -2.7075901e-001 -1.9437889e-001 -1.7271586e-001 -4.5567920e-002 -1.8140262e-001 -7.3292323e-001 -8.7364384e-001 -5.3064605e-001 -3.8311713e-001 -6.9386458e-001 -1.2405331e+000 -1.2033819e-001 -1.3750581e+000 -7.4998871e-001 -3.7365523e-001 -9.5631981e-001 -5.5110544e-001 -1.2952694e+000 -2.1519352e+000 -3.8726602e-001
 -5.2280345e-001 -4.4746160e-002 -5.1037702e-001  2.4054990e-001 -6.7500036e-001  4.4978367e-001 -7.2013896e-001 -2.0475458e-001 -3.7687652e-001 -7.1407439e-001 -5.3039203e-001 -9.7415425e-001 -3.2523161e-001  2.7684673e-002  3.6363375e-001  5.3860708e-001 -4.0233810e-001 -7.8604807e-001 -9.5938905e-002 -2.3821670e-001  9.0009169e-001  2.4479384e-001 -2.5127319e-001 -3.2479142e-001 -1.6027766e-001  2.7975722e-001 -7.0469641e-001 -1.4446049e+000 -6.3793797e-001 -1.0677217e-001 -1.8910358e-001 -7.9277440e-001  1.5551705e-001 -5.5825479e-001 -1.0790403e+000 -4.9898711e-001 -1.3004872e-001 -8.7850702e-001 -1.4433613e+000 -1.2488754e+000  3.0978176e-002 -1.1498910e-001 -2.6890081e-001 -4.0447638e-001  4.9144809e-001  3.5412900e-001 -3.0399479e-002  4.8621551e-002 -1.8952720e-001  2.3511592e-001  2.2529799e-001  2.3557757e-001 -5.1403443e-001 -2.4683060e-001 -1.1836396e-001 -5.5876688e-001 -3.9506253e-001  3.8362345e-001 -9.4227832e-001 -8.8185398e-001 -3.7164522e-001 -8.5262860e-001 -7.3808566e-001 -1.1625435e+000 -6.3377106e-001 -6.4223435e-001
 -1.4984794e+000 -7.1158998e-001 -4.3862940e-001 -1.5522454e+000 -3.2955356e-001  1.6141936e-001  3.9938759e-001 -9.4226242e-001 -3.3200756e-001 -9.9443388e-001 -1.3668409e+000  9.4504720e-002 -3.2080660e-001  8.3751564e-002 -5.6893676e-002 -5.1239357e-002 -2.1581245e-001 -2.6931382e-001  8.2105937e-001 -2.1589860e-001 -1.9028518e-003 -1.6031365e-001 -1.1174590e+000 -5.6577088e-001 -1.0156419e-001 -6.5992513e-001 -4.0250800e-001 -5.6913527e-001 -1.1156249e+000  5.4208779e-002 -7.3999296e-001 -7.5484478e-001 -3.4540332e-001 -5.7721003e-001 -1.2436630e+000 -6.4176554e-001  4.3686761e-001 -5.1407287e-001 -6.8727201e-001 -2.9236006e-001 -2.7465117e-001 -2.1412664e-001 -4.8836866e-001 -8.3190578e-001 -8.5534921e-002 -6.4427837e-001 -3.9133875e-002  4.4329643e-001  5.9198475e-001 -2.7457044e-001 -3.5525386e-001 -3.9861388e-001 -1.7029128e-001  2.9416691e-001  4.0514804e-001 -6.6056080e-001 -7.0753024e-001 -5.9453181e-001 -1.1604502e+000 -1.3647903e-001 -8.6188040e-002 -2.5436667e-001 -1.0257880e+000 -1.0419545e-001 -8.7568433e-001 -1.0679965e+000
 -5.6465608e-001 -3.0961795e-002  1.8187347e-001  2.8527012e-001  1.6083423e-002  1.7185634e-001  1.2839142e+000  7.3426251e-001 -6.9590252e-001 -4.2453588e-001 -9.0426778e-001  1.0357410e+000 -6.1686953e-001 -1.4314347e-001  2.3846836e-001 -2.7247496e-002  6.6902087e-001  1.5986498e-001  1.3167863e+000 -2.4869808e-001  4.6841480e-001  3.0305485e-001 -4.6825758e-001  6.5824241e-002  1.7380203e-001  6.0888175e-002  3.4200915e-001  2.3272022e-001  7.7376675e-001  4.6815977e-001 -2.7258027e-001 -1.0013803e-001 -2.8205993e-001 -1.3727636e-001 -3.5719624e-001 -3.6933182e-001  8.3149178e-001  7.7060611e-001  2.1517960e-001  2.8911476e-001  3.2665597e-001  6.3490119e-001 -6.1585259e-001 -5.7594749e-001  1.6417062e-001  4.0853387e-001  3.5781052e-001  4.5205392e-001  9.4560039e-001 -1.4589516e-001  4.2367883e-001 -1.0826733e-002  5.2560672e-001  7.8741638e-001  4.8759233e-001  7.8238408e-003 -2.2854859e-001 -4.0894786e-001  2.5129620e-001  5.4451781e-001 -5.7636627e-002  4.1604893e-001  1.2851422e-001  1.0451146e+000 -3.6635080e-001 -5.4279224e-001
 -4.5502036e-001 -1.1896762e-001  6.3659845e-001 -2.2155817e-002 -6.1792552e-001 -5.7781834e-001 -3.7846312e-001 -5.6006223e-001  7.6068700e-002 -1.0902014e+000 -8.7627767e-001  8.2491789e-001 -1.6359913e-001 -3.1621102e-001 -5.0267446e-001 -1.6071369e-001  8.8404540e-002  4.4231147e-002  6.1355637e-001 -4.7614305e-001  3.1211537e-002  1.4306297e-002 -7.2287177e-001 -7.5624114e-001 -2.3530354e-001 -5.2263309e-001 -7.1297731e-001 -9.7534031e-001 -1.0695232e+000  2.5335311e-001 -8.8066479e-001 -4.8759460e-001 -1.1338116e-001  8.3630553e-002  2.1157670e-001 -2.7122150e-002  6.2507212e-001 -3.5638235e-001 -8.6304303e-001 -4.7586426e-001  2.3310376e-001  2.6134682e-001 -7.1871967e-001 -3.0673778e-001 -8.6207031e-002 -5.9566119e-002  5.8746724e-001  4.0615324e-001  5.0606815e-001 -3.6440784e-001  2.7924095e-001  2.9112661e-001 -2.6100977e-001 -2.6746467e-002  5.8186155e-003  7.6901882e-001 -4.4382717e-001 -4.8081237e-001  3.4895787e-001 -7.2715067e-001  8.0700151e-002  1.0800748e-001 -2.2830284e-001 -6.8458353e-001 -5.7495030e-001 -6.3228948e-001
  1.9101836e-001 -6.0903754e-001  1.0904678e-001 -4.3079603e-001 -1.9877611e-001 -1.6472649e-001  2.2435345e-001 -6.8900223e-001 -6.8739572e-001 -9.0879526e-001 -8.4214832e-001 -1.1480071e+000 -5.1794231e-001 -4.4625925e-001 -2.7492022e-001 -1.1558642e-001  4.9706185e-002 -2.8142128e-001 -7.1310741e-001  7.7204149e-002 -1.0069372e+000  3.0451635e-002 -5.3893438e-001  1.0601954e-001  2.2789909e-001  4.8130388e-001 -3.1147055e-001 -1.2816537e-001 -9.9458758e-001  4.9185199e-001 -6.9205750e-001 -5.4654666e-001  4.7185154e-001  3.3904941e-001  9.9543418e-002  2.2289904e-001 -1.5771034e-001 -8.7412426e-001 -4.2302590e-001  6.5986972e-002 -1.2805746e-001  1.9254396e-001  4.6734543e-001  1.0870609e-001  7.1632549e-001 -4.1809821e-001 -3.4542873e-001 -6.2519505e-001 -6.3797407e-001  5.7521611e-001 -3.6297750e-001  2.0958524e-001 -6.0913503e-001 -7.1600566e-001 -1.3782781e+000 -3.1689417e-001 -3.8111078e-001 -6.3952272e-001  9.9448969e-002 -2.0810427e-001 -2.3534336e-001  1.8118045e-001 -9.5253134e-002 -1.9524616e-001  4.9005427e-001  3.5288142e-001
  1.3504947e-001  1.1724862e+000  3.7348605e-001 -8.3298155e-001  1.2260485e+000  8.3850251e-001  7.2756534e-001  1.2092321e+000  7.9512999e-001  2.8692951e-001  4.4652848e-001 -2.2915921e-001  6.3757858e-001  5.9936384e-002  2.9901164e-001 -6.8478222e-002  6.3606931e-001  4.4405714e-001 -1.0228283e-001  5.4226360e-001 -4.3626832e-001  4.2699540e-001 -2.7396968e-001  1.5611180e-001  1.5122073e-002 -6.8713276e-002  6.4918313e-001  1.0276507e+000  7.0668238e-001 -1.3382753e-002 -1.5468138e-001  1.4065565e-001  1.9355417e-001  5.9554417e-001  6.3079167e-001  1.2457618e+000  1.9269199e-001  3.2992890e-001  6.6784536e-001  1.3320469e+000  3.7190389e-001  2.2701044e-001 -2.1066449e-001  3.9382735e-001  3.4531813e-002 -8.9568720e-001  3.4423821e-001  7.9989987e-001  7.3290236e-001  6.5201838e-001  5.4562457e-001  3.5067872e-001  2.4705608e-001  2.3758099e-001  3.5786986e-001  7.8136429e-001  5.1306047e-001 -2.1224814e-001  9.4870126e-001  6.2244022e-001 -1.2891444e-001  8.3702502e-001  5.9523644e-001 -4.0357822e-001  9.5180664e-001 -4.5767409e-001
 -2.5176037e-001  1.8323411e-001  1.3372154e+000 -3.0704346e-001  1.0102423e+000 -5.1378870e-001  1.5263881e-002  8.4821039e-002  6.5288046e-002 -9.7752570e-002  2.7795230e-001 -2.7845065e-001 -8.1866150e-002  2.6377219e-002  5.5452202e-001  2.2667825e-001  1.5531808e-001  2.2835363e-001  9.2285564e-002  5.0915412e-001  3.5823836e-001  3.0857641e-001 -8.6639892e-001  2.0258401e-001  9.5438194e-002 -4.5626460e-001  4.1697707e-001  8.9238322e-001  7.3080138e-001  1.7134963e-001  4.5265814e-002 -1.6803642e-001  1.6581606e-001  1.9006006e-001 -3.1540818e-001  1.4611001e-001 -4.8108584e-001 -7.6302344e-002  5.6976994e-001  3.7273518e-001  8.1089757e-003 -9.6707019e-002  5.3374977e-001 -1.5017000e-001  4.1389095e-001  1.7176799e-001  5.3562648e-002  3.1528615e-001 -9.0254240e-001 -9.1670485e-002  3.8033787e-002  7.7818002e-001 -9.5571826e-003 -1.4668673e-001 -2.0146186e-001  3.4326351e-001 -1.5166050e-002 -2.0953363e-001  4.0347496e-001  2.2180406e-003 -3.5238857e-001  4.5245228e-001 -7.7377535e-002  3.8146855e-001  5.8781476e-001  4.4919129e-001
 -3.8974993e-001  3.9305424e-001 -1.5600151e-001 -1.7850062e-001  4.1327494e-001  3.2296111e-001  5.5051875e-001 -1.9217975e-002  3.9967315e-002  1.9312994e-001  5.3399355e-001  3.0731709e-001  2.3298402e-003 -2.7290311e-002  2.1808218e-001  2.3595597e-001  9.4310491e-001  1.0195703e+000  1.1763961e+000  6.9479244e-002 -4.3492242e-001  4.0845686e-001  1.3059073e+000  1.1549019e-001  5.3250397e-001  2.6083385e-001 -4.0977236e-001  2.5477812e-001  1.3090200e-002  4.2901616e-001 -1.0850067e-001 -6.1447080e-002  4.6711863e-001  8.9316903e-001 -4.2285566e-001 -1.9590697e-001  5.0372664e-002 -6.7025644e-001 -3.0767679e-001  4.3300177e-002 -8.2858005e-002  3.9329013e-001  5.2094580e-001  9.7160213e-001  6.0676094e-001 -2.0739382e-001  7.6332338e-001  7.4997199e-001  2.2008681e-001  1.8755644e-001  3.6934127e-001  4.1461014e-001 -1.2624075e-001 -4.9867300e-001 -4.1119335e-001  6.5142503e-001 -2.3491385e-001 -3.1895492e-001  7.1024504e-002  1.3951664e-001  7.4104777e-001  8.7097901e-002 -9.3808731e-002 -3.3050001e-001  7.8549331e-001  1.6873020e-001
 -1.4151210e+000  6.8082563e-001 -4.7866404e-001 -5.4922769e-001  5.3707758e-001 -2.1275050e-002  7.1429299e-002 -4.0414686e-001  3.5929958e-001 -3.1929763e-001  5.6247421e-001  4.1315848e-001 -4.3467325e-002 -2.0699475e-001 -4.8332095e-002 -1.0467626e-001  6.5791257e-001  3.1450713e-001  6.5743562e-001  2.3441357e-001 -7.0281292e-001  5.2789139e-002  6.9692869e-001  3.6386221e-001  7.7969678e-001 -3.5823544e-001  8.6500458e-002  2.4422696e-001  1.9718286e-001 -2.6499297e-001  3.5240110e-001  2.9595693e-001  5.0693137e-002  3.5361436e-001 -1.3168298e-001  1.9938886e-001  2.0555480e-001 -3.3469990e-002  6.9587473e-001  7.9107169e-001 -1.6676444e-001  7.4126526e-001 -2.9829801e-001  1.0699995e+000 -2.8969570e-002 -9.2278756e-001  6.6495524e-001 -7.0133618e-002  6.9901274e-001  6.4425620e-001  1.7641420e-001  6.5931717e-002  4.9674158e-001 -3.6026446e-001  3.3414516e-001  8.4795691e-001 -2.4288733e-001 -3.3664064e-001  9.9959357e-002  3.1537925e-001  7.9745002e-002  1.8627121e-001  1.2427843e-002  4.0245863e-001 -1.6380124e-001 -2.1754984e-001
  3.6693586e-001  7.9428789e-001  1.3268539e+000 -5.8451464e-001  4.9558001e-001  4.6248674e-001  3.5968009e-001  4.0211651e-001  1.0728826e-001  3.3840189e-001  2.4780437e-001  5.6618752e-001  6.1669753e-002  1.6654013e-001 -1.4728754e-002  3.4335135e-001  7.0569485e-001  6.7799693e-001  5.1363510e-002  1.0203763e-001 -5.1565856e-002  2.3724682e-001 -6.0492288e-002 -3.5328232e-001  1.6105345e-001 -5.4434738e-001  7.6038794e-001  7.4834602e-001  1.1626313e+000 -5.2198393e-001  2.9273640e-001  5.2529602e-001  7.7660782e-001  1.9110963e-001  6.5096342e-001 -2.2836030e-001  2.8806634e-001  4.3833792e-001  9.3547744e-001  9.9021937e-001 -1.1254283e-001 -1.7301160e-001 -5.2137215e-001  4.9252405e-001 -6.9538716e-001 -5.6315769e-001 -3.2671997e-001 -7.1975790e-001  7.0872638e-002 -2.8407727e-001  5.6077393e-001  3.6116277e-001  5.8114841e-001 -9.6960523e-002  7.5748299e-001  8.9579236e-001  1.9532317e-001  1.6412617e-001  8.9980284e-001  9.8429978e-001  1.4098977e+000  7.9706364e-001 -6.1956036e-001 -1.6003172e-001  8.0438067e-001 -1.5193347e-001
  8.4253824e-002  9.3658103e-002 -7.2467421e-002  1.3075763e+000 -4.7073472e-001  9.6483681e-001  3.5799063e-002 -3.7581861e-001 -7.5164881e-002 -2.9229316e-001  6.5774230e-001 -4.7437662e-001 -1.6974666e-001  1.9647833e-001  4.8257685e-001  9.7812179e-002  3.6962646e-001  5.6182754e-002 -4.7255010e-001  1.4100623e-001  5.5928780e-001  5.4961135e-001  1.1051017e+000  3.4356326e-001  7.6158314e-001  2.8758108e-001 -5.3576634e-001 -8.5990375e-001  2.7044298e-001  8.1971201e-003 -7.5058411e-001 -1.9839947e-003  3.0516714e-001  7.5847823e-001  8.6366224e-002 -4.8272409e-001  2.2900968e-001 -1.1675383e-002 -2.3180232e-001 -5.5267378e-001  7.1656239e-001  7.0554358e-001  7.3438838e-001  8.5778092e-001  6.1414664e-001  1.7800461e-001 -3.2369195e-002  4.1071023e-001  4.1388244e-001  9.1819133e-001  4.6702432e-001  9.8519258e-001  9.7725119e-001 -1.2115778e-001  1.2662885e+000  7.0275928e-001  2.7230534e-001 -3.4519190e-002  1.4274469e-001  5.6015141e-001  1.4598648e+000 -6.1742934e-001  7.8646508e-001 -9.7565846e-002  1.1769974e+000  1.5140389e-001
  4.6319350e-001  5.4595350e-001 -2.8811783e-001  3.1017504e-001  1.3891213e-001  1.7217323e+000 -1.6617871e-001  1.0650533e-001  5.3160391e-001 -5.4039570e-001  4.5724775e-001 -3.5050491e-001  2.8490233e-001  3.6673946e-001  7.2925614e-001  3.9449473e-001  5.1260011e-001 -1.3310438e-001 -1.2964896e-001  9.0566285e-002 -3.4805542e-001 -1.7587488e-001  1.2468791e+000 -5.2269296e-002  3.7024464e-001 -6.3481107e-001  7.5492684e-001  3.7515346e-001  1.9188245e-001  8.5854950e-001 -1.8841443e-002 -5.1182656e-002 -1.2616127e-003  4.3690362e-001  6.6518344e-001  3.8494583e-001  1.7224046e+000  3.2212298e-001  4.3616166e-001  1.0640863e+000 -2.1369387e-001  3.2378928e-001  2.0556138e-001  1.1152801e+000 -5.5841885e-002 -8.5016235e-001  4.1602594e-001  4.3505030e-001 -1.3472245e-002  6.4875951e-001  7.5310711e-001  1.0493847e+000  1.4055792e+000 -8.9724288e-002  1.5502622e+000  8.2716676e-001  5.9871180e-001  6.7035713e-001  9.5936710e-001  3.6107145e-001  1.3516133e+000  4.7157532e-001  3.9635777e-001 -8.4948712e-001  6.2785048e-001  4.2146026e-001
  5.0862154e-001  1.0566261e+000  1.6595133e+000  7.2923394e-001 -4.1358135e-002  9.2856466e-001 -3.9146170e-002  3.6599417e-001  5.2743612e-002  1.5260339e-001  4.6882667e-001 -1.1501306e-001  1.9061995e-001  3.5603130e-001  5.6997611e-001  6.9033878e-001  2.7215795e-001  7.7618137e-001 -2.4773684e-001  5.5490628e-001 -4.3808325e-002 -1.8246216e-001  2.1180498e+000  1.0597473e+000  7.3707004e-001  1.8155468e-001  3.5487155e-001  9.6074651e-001  1.1615360e+000 -1.6338726e-001  7.7609222e-001  5.5491496e-001  6.4299420e-001  4.2694986e-001  4.4499277e-001  5.6230951e-001  7.7693238e-001  1.0383966e+000  1.1072469e+000  8.5885469e-001 -2.3191958e-002  1.8897015e-001  9.1270331e-001  1.3011505e+000 -7.4665374e-003 -4.4754019e-001  1.0240509e+000  5.1484822e-001  7.3166745e-001  7.6921958e-001  6.1607052e-001  1.0993203e+000  9.4473562e-001  8.1904611e-002  8.6796277e-001  9.8161347e-001  7.9509880e-001 -2.1895618e-001  9.3072793e-001  7.9193659e-001  7.8428240e-001  4.9137820e-001 -3.3349792e-002  6.3898282e-001  8.7054595e-001  1.2479581e-001
 -8.6590339e-003 -1.3379901e+000  1.0092899e+000  7.2616220e-002 -9.8356039e-001  1.4854798e+000 -7.7696095e-001  4.1532273e-001  1.6008019e-001 -3.9621392e-002  3.9115467e-001 -3.7799409e-001 -3.0905352e-002  2.5895438e-001  7.0118243e-001  3.0988640e-001 -3.9749771e-002  8.0197360e-003 -1.9771620e-001 -9.1231208e-002 -1.7205688e-001 -3.7623924e-001  8.8548699e-001  2.1536186e-001  3.8330214e-001 -4.6084807e-001  5.3052233e-001  6.0769694e-001  5.3072354e-001  6.3774349e-001  4.8957539e-001  5.6784123e-001 -6.5220244e-001  4.2993834e-001  6.0406496e-001 -1.4861652e-001  1.0365896e+000  4.3619792e-001  1.5735337e+000  7.6650911e-001 -4.1320871e-001  2.5573948e-001  3.6600198e-002  1.5686406e+000 -5.9114170e-001 -1.1393274e+000  5.1479064e-001 -8.8644256e-002  9.6349166e-001  6.1790913e-001  5.1173593e-001  1.0776841e+000  1.7006846e+000  7.2596972e-001  1.6789083e+000  5.1813872e-001  9.3720114e-002  3.0270614e-001  7.0071119e-001  6.6405002e-003  1.8950797e+000  2.3551739e-001 -2.3757371e-001 -4.6695635e-001 -4.1535064e-001  5.5072072e-001
 -4.9116332e-001 -3.3882393e-002 -5.2229920e-001  1.2693339e+000 -5.5756936e-001  1.1144801e+000  2.2357027e-002  8.1153057e-002  4.0190346e-002 -1.8373067e-001 -2.3010360e-001 -1.5979069e-001  3.1273423e-001  2.4793541e-001 -5.1656624e-002  1.1072206e-001  3.9419240e-001  1.0805058e+000  9.2610328e-001  6.5856477e-001  5.4456997e-001  4.2009236e-001  1.2145886e+000  4.4496865e-001  4.8137328e-001  3.5513580e-001  3.6575481e-001  8.7768756e-001  1.4824686e+000 -1.8501400e-001 -3.2494373e-001  1.1856766e-001 -6.2819235e-001 -1.2273700e-001  7.1510836e-001 -7.7827667e-002  5.3076781e-001  1.6317334e+000  1.3453337e+000  9.7466082e-001  1.8041961e-001  5.7397615e-001  5.3242152e-002  1.1664976e+000  5.8724294e-001 -9.3059953e-001  5.8048367e-001  4.4919839e-001  1.5013840e+000  7.1820584e-001  8.7785991e-001  1.0789560e+000  1.2320204e+000  7.6674934e-001  1.8818826e+000  1.3554922e+000  7.6030063e-001  1.8345031e-001  8.4187235e-001  1.1480383e+000  1.9557086e+000  2.1199238e-001  4.8928808e-001  8.9680921e-001 -3.3522672e-001  7.8673520e-001
  9.4882062e-001 -6.7718708e-001  3.3942950e-001  1.5231987e+000 -6.6217412e-002  5.9455514e-001 -7.3878738e-002  4.7910735e-001  1.0447767e-001  1.0384541e+000  1.8188804e+000  1.8632661e+000  3.2015444e-001  6.5540000e-001  7.7421269e-001  3.4878425e-001  1.4065443e-002  8.1533142e-001  8.6312517e-001  5.2051649e-001  9.4263267e-001  1.0101094e+000 -8.2667114e-001  1.2279419e+000  1.0920091e-001  4.1231866e-001 -1.9329937e-001  3.6688769e-001  1.8941012e-001  6.3752885e-002  1.1326053e+000  1.9494556e-001  4.2340812e-001  5.9041010e-001 -4.9360221e-002  1.6586808e-001  4.4963239e-001  1.8846906e-001  1.1603809e-001 -9.1372691e-001  2.8084826e-001 -3.9813023e-001  9.3183657e-002  2.1286601e-001  1.6978350e-001  1.1648260e+000 -1.5683415e-001 -1.7120517e-001 -2.8682741e-001 -1.1939660e+000 -4.1195058e-001  1.3315139e-001  1.7056817e-001  4.6302069e-001 -1.1266102e-001  4.6556468e-001 -8.4821322e-002  3.2561692e-001  1.7385054e-001 -1.8758835e-001 -3.5503010e-002 -9.8359243e-001  9.7378617e-001  1.6245116e+000 -8.5880535e-001 -1.5181418e-001
 -3.1904067e-002 -3.5291461e-001 -3.7278494e-001 -4.7965717e-001 -2.7524304e-001  8.6755833e-001 -1.0572970e+000 -6.6827529e-001 -2.7024044e-002 -1.9832294e-001  1.3751775e+000 -1.2114904e-001 -3.6013464e-001 -3.1825470e-001  4.1252710e-001  1.1789700e-001 -5.0496215e-001  4.4213032e-001  1.0218213e+000  4.1943670e-001  2.8849338e-001  1.3688611e-001 -3.0023473e-001  4.2837063e-001 -1.2527589e-001  4.0978372e-001 -1.5492257e+000 -1.8310354e+000 -1.3539018e+000  3.6040818e-001 -1.4193777e+000 -8.4059392e-001  9.6716830e-001  7.8694463e-001 -9.5391370e-001 -1.1246296e+000 -3.6683840e-001 -1.2321241e+000 -1.8873251e+000 -1.4703153e+000  1.8917200e-001 -2.2071401e-001  2.0666612e-001 -9.0211074e-002  5.3265630e-002 -5.3269342e-001  5.0434973e-002 -4.0295069e-001 -3.6275792e-001 -8.3534420e-001 -5.4285476e-001 -4.3889728e-001 -1.0608347e-001 -1.4824056e+000 -1.0066096e+000 -1.2992510e-001 -1.0991010e+000 -2.0791628e-002 -8.2244410e-001 -1.1950105e+000  3.1697684e-001 -9.0108038e-001 -3.6697352e-001 -2.6255765e-001 -3.0290948e-001 -7.1366934e-001
 -5.2082958e-002  4.3040500e-002  5.2174887e-001 -3.5642790e-001  2.9354265e-001 -3.6936088e-001 -1.0060666e-001 -9.6282520e-001  5.7414283e-001  1.1606387e-001  7.6725476e-001 -1.1971572e-001  1.3415007e-001 -3.0386460e-001 -8.3543931e-001 -8.0037914e-001 -4.3421508e-002  8.9803941e-001  1.2328821e+000  5.4508998e-001 -1.0038249e-001 -1.2556001e-001 -8.2232449e-001  4.3582146e-001  5.7720604e-002  9.7761218e-002 -6.2322455e-001 -6.8904414e-001 -8.3766577e-001 -1.4528660e+000 -2.0660579e-001 -9.8667371e-001  4.7527560e-001 -5.2611075e-002 -1.2593507e+000 -6.3366703e-001 -1.4672574e+000 -1.1109699e+000 -8.8572866e-001 -6.7215056e-001  1.7213217e-001 -6.4527431e-001  6.8815825e-002 -1.7020333e-001  7.0697874e-002 -5.5737781e-001 -5.1057766e-001  8.6281766e-002  4.6231471e-001 -8.3062257e-001 -5.0013198e-001 -7.8027185e-001 -5.8271720e-001 -4.3739050e-001 -5.9484196e-001 -8.3314211e-001 -6.4240134e-001 -4.1544095e-001 -1.4439570e+000 -5.2309926e-001 -7.6117715e-001 -5.4423553e-001 -1.2481236e+000  9.7834960e-001 -1.2691909e-001  5.6368134e-001
  8.8270856e-001 -1.9330955e-002  2.6274877e-002 -1.9184175e+000  2.6487694e-001 -9.8919956e-001  3.7913319e-001  2.0209429e-001 -3.9882078e-001  1.8710005e-001  2.0701592e-001 -1.2460364e+000 -4.3152940e-001 -8.2413035e-001 -7.9708191e-001 -6.8007227e-001 -2.4126075e-001 -8.9543188e-001  7.8720591e-001 -1.4223186e-001 -3.1883173e-001 -3.8533397e-002 -7.8607507e-001 -1.2848533e-001 -5.6164551e-001  1.7514250e-001 -7.1138490e-001 -7.8822796e-001 -1.1681747e+000 -6.1362478e-001 -1.4238806e+000 -1.0803508e+000  2.1128583e-001 -2.0996919e-001 -1.3803753e+000 -9.5254533e-001 -1.5445379e+000 -1.2900888e+000 -1.0726103e+000 -1.0157318e+000 -3.5037322e-001 -6.4225049e-001  1.0052678e-001 -4.6110444e-001  1.1395500e-001 -1.6025507e-001 -7.7087597e-001  2.2656633e-001 -1.9325080e-001 -5.6802265e-001 -1.0500009e+000 -1.2015653e+000 -4.4246499e-001 -4.9177451e-001 -1.3593682e+000  1.2353043e-001 -5.6694926e-001 -3.2489672e-002 -7.9184483e-001 -7.9795435e-002 -1.0093236e+000 -1.0811155e-001 -1.7012591e+000 -4.4128673e-001  9.9177480e-002  1.0502753e-002
  3.4788590e-001 -9.0215377e-002  1.0760199e+000 -7.3147011e-001  3.2033276e-001 -2.2467428e-001 -3.2969678e-001 -2.4742192e-001  5.0995982e-001  1.3393074e-001 -6.9755289e-001 -1.2753801e-001  9.0052967e-002  5.2861487e-002 -1.5112993e-001 -6.0354941e-002 -1.6849119e-001 -5.2385107e-001  2.0036895e-001 -1.5511891e-001 -7.0624201e-001 -7.2136838e-002 -8.2125369e-001 -2.4524648e-002 -1.4726039e-001  1.1311340e-001 -3.9027054e-001 -5.9022504e-001 -6.2382541e-001 -5.3931066e-001  3.4794936e-001 -4.2509427e-001  2.8789229e-001  3.4417790e-001 -9.6340225e-001 -5.2908453e-001 -6.1288111e-001 -4.3461712e-001 -1.4427390e-001 -1.6901306e-001  2.2880434e-002 -4.5510877e-001 -1.5133397e-001 -7.3154461e-001 -4.4064930e-001 -6.0863734e-001 -5.3614810e-001  8.6315101e-002 -1.2310884e-001 -7.1603666e-001 -2.4436970e-001  1.0192906e-001 -2.4699496e-001 -1.6634969e-001  2.2521559e-002 -2.5718559e-001 -4.5532089e-001 -1.8169699e-001 -3.8549555e-001 -5.0451271e-001 -3.5867545e-001 -3.2496733e-001 -1.1911478e+000  4.0905782e-002 -1.2385342e-001 -3.0146213e-001
 -1.8602732e-002 -7.0186705e-001 -5.8128932e-001 -1.5507465e-001 -6.1884759e-001 -1.8630066e-001  7.5214518e-002 -6.2649377e-001 -1.9767737e-001 -2.1648489e-001 -5.8298442e-001 -7.9556991e-001 -2.7336046e-001 -6.8508323e-002  1.7766801e-001 -1.1990391e-001 -6.2787436e-001 -3.4182580e-001  1.2791748e-001 -2.1414256e-001 -2.8892327e-001 -2.0552964e-001  4.4614967e-001 -8.7140079e-002  1.5195818e-001  2.9699888e-001 -1.1013223e-001  2.6624925e-001  1.5213243e-001  1.4121713e-002 -1.7333009e-001 -4.6867167e-001 -3.9985847e-001 -6.8156638e-001 -4.4914321e-001 -9.1918665e-001 -7.5812803e-001  2.0906313e-001  2.2701722e-002 -3.1655434e-001 -3.0294914e-001  2.3387023e-001 -1.0922432e-001 -3.0241978e-001  4.9553404e-001 -2.5313624e-001 -1.8807061e-001  2.3604333e-001 -1.0295820e-001  1.7006177e-001 -7.0065879e-002 -4.9642854e-001  7.5479886e-002 -2.0566158e-001  3.4698804e-001 -1.2475690e-002 -6.9692495e-001 -1.2518658e-001 -1.0905826e-001 -1.0255029e-001  9.8283782e-001 -6.3133976e-001 -1.0241262e+000 -2.8721288e-001 -9.1657474e-001 -1.2841208e+000
  4.0771991e-001  4.3434335e-001 -1.2973155e-002  6.5737501e-002 -1.1678666e-001  2.9506490e-001  3.0989789e-002 -4.8522247e-001 -2.8324239e-001 -8.3329366e-001 -4.1441869e-001 -2.4455652e-001 -4.2296367e-001 -1.0833649e-001  1.0156960e-001 -3.8348982e-002 -3.1671575e-001 -3.3207625e-001  3.4498278e-001  2.7764160e-002  1.8305492e-001  2.0684123e-001  1.7400399e-001 -2.7295916e-001  2.3896657e-001  1.0934146e-001  1.0186726e+000  4.8908513e-001 -3.9741235e-001 -2.8960851e-002 -3.0077653e-001 -7.8105445e-002 -3.5227676e-001 -1.9092255e-001 -1.9216333e-001  3.1924433e-001  2.2956126e-001 -9.5308541e-002  2.6903325e-001  9.7836749e-001  1.2966262e-001  5.0787940e-001 -6.5328176e-001  2.6833980e-001  3.9724611e-001 -5.1548667e-001  9.4942643e-002  6.8563588e-001  5.2616857e-001  4.0125436e-001  4.9160006e-001 -1.8058901e-001 -5.4134099e-002 -2.2728641e-001 -7.6558819e-001 -2.8900554e-001 -7.6264045e-001  7.2889579e-002  2.8755335e-002 -1.3714192e-001  1.9589262e-001  3.0155575e-001 -4.4417142e-002 -6.6106734e-002  3.1319280e-001 -9.8226448e-002
 -3.5683703e-001 -5.5607152e-001  8.5882535e-001 -4.6385363e-001  6.0142739e-001 -1.5311238e-001  5.3698539e-001 -4.6483234e-001  1.6405447e-001  1.1727484e-002 -1.0644956e+000  5.6177614e-001 -6.5214269e-002  6.3993929e-002 -7.5133413e-002 -2.0258265e-001 -6.5241989e-001 -4.2989681e-001  2.7416225e-001 -8.7941181e-002 -6.9424121e-001 -2.2825552e-001  1.1662391e+000 -1.2925953e-002 -1.8248209e-001 -1.8376637e-001  1.3289065e-001  7.5418938e-001  6.6703013e-001  1.1749073e-001  3.4025997e-002 -9.3953709e-002  1.8984533e-001 -3.9567992e-001  5.6217436e-001  2.6714108e-001 -5.7744830e-002  7.9444572e-001  3.2983052e-001  5.6097585e-001 -2.3931019e-002  2.3886282e-001 -3.2938114e-001  1.3864914e+000  2.3873383e-001 -3.3979402e-001  6.5991420e-001  1.1683060e+000  7.6639474e-001  2.0651115e-001  3.9958834e-001 -2.8104474e-001  1.3383086e-001  6.8584127e-001 -4.3829670e-001 -3.0787563e-001  3.0747192e-001  3.6974102e-001  9.9320654e-002 -5.0854077e-002 -6.7772947e-001  4.6946989e-001 -6.4083535e-001 -5.6282138e-003  1.5839398e-001  4.5098890e-001
  3.4515354e-001  2.5154770e-001  2.6764557e-001  6.2651350e-001 -4.2404511e-001 -2.1058349e-001 -2.0022195e-002 -3.3108280e-001  2.9155631e-001 -2.1011521e-002 -7.7067685e-001 -3.2210232e-001 -9.2395031e-003  1.1266700e-001  5.1485548e-002 -2.0990149e-001 -8.7215770e-001 -1.0304076e+000 -4.8705246e-001 -1.8552437e-001 -2.5643118e-001  3.4751860e-001 -3.6000295e-001 -6.6760404e-002  8.1874142e-002  2.3209073e-001 -7.8276820e-001 -8.0155244e-001 -4.1514351e-001  3.1137410e-001  6.4051069e-001 -1.5515409e-001  7.5447187e-001  9.2949697e-001  8.1965737e-003  1.0935146e+000  3.7797779e-001  4.3128879e-001 -6.3030934e-001 -6.6803096e-001  1.0585299e-001  1.0276139e-001  5.6774067e-001 -4.7377206e-001  5.6082044e-001  4.3791361e-001  8.5876298e-002  6.5686911e-002 -2.3042289e-001  5.6560904e-001  2.0225508e-001  3.0048329e-001 -2.3534367e-002  2.5815588e-002 -6.3196927e-001 -5.1428981e-001  4.7917370e-001  3.5418909e-001  3.3376952e-001 -2.6729988e-001 -1.0259117e-002 -5.6935623e-001  1.0060761e+000 -1.7518243e-001 -6.6318286e-003 -2.3680431e-001
  9.8871774e-001 -4.0430032e-001  1.6627441e-001 -6.4811186e-001  1.9309294e-001 -5.7866241e-001  2.6616287e-001 -6.4032145e-001  3.0338137e-001 -7.0783458e-002 -4.0564691e-001 -1.1947295e+000 -4.1240778e-001  7.4798750e-002 -9.2461474e-003 -1.5975074e-001 -1.5513903e+000 -1.1994601e+000 -2.7452008e-001 -6.7840151e-001 -1.1956943e+000 -9.9589682e-001 -1.8978957e-001 -1.9748508e-001 -5.6505766e-002 -3.2147476e-001  5.9583520e-001 -5.2726271e-001  1.0645828e-001  4.1863299e-001  4.0896745e-001 -4.1849101e-001 -2.7739472e-001 -3.5903299e-001  4.9585362e-002  2.8078899e-001  2.4334523e-001  1.4736740e-001 -2.5572626e-001  8.1502724e-001 -3.1457901e-001 -4.7203051e-002  4.8703169e-001 -9.3550863e-001 -9.7090209e-002 -2.4219248e-001 -4.5463235e-001  9.7270045e-002 -1.7665517e-001  9.0293590e-002 -1.6286881e-001  1.0287446e+000  4.7626110e-001 -7.1903745e-002  6.9442763e-002 -4.7210544e-001  1.6257793e-001  4.2337327e-001  1.0963101e-001  1.0260019e-001  4.8089675e-001  3.6334868e-001 -8.2542532e-001  7.6816780e-001 -8.3560304e-002  7.2374759e-001
  5.8243696e-001 -1.3007093e-001  7.6750149e-001  2.6544209e-001  6.0460230e-001  5.2020513e-001  1.5567949e+000  9.8803580e-001  2.9175302e-001  5.8356801e-001  7.6472134e-003  1.1214299e+000  5.6763606e-001  8.7174477e-001  6.9028069e-001  4.0696042e-001  1.8292852e-001  2.5342037e-001  7.4665624e-002  2.5707614e-001  1.7637877e-001  3.8388073e-001  6.1521548e-001  3.8068046e-001  8.2620041e-001  2.7465229e-001  1.5317541e+000  1.3929398e+000  1.2578756e+000  2.2938900e-001  1.4872781e+000  8.5337244e-001 -6.1089808e-003  1.0815064e+000  9.3695482e-001  1.8325790e+000  5.1639013e-001  1.0232831e+000  1.3638240e+000  1.6452226e+000  6.5410418e-001  1.4203310e+000  2.0222222e+000  8.8180457e-001  4.5925390e-001  1.0173609e+000  5.0785462e-001  1.8016719e+000  9.5720192e-001  8.5854397e-001  5.2945229e-001  8.1479349e-001  1.5332293e+000  1.2312883e+000  1.4202301e+000 -5.3019396e-002  1.0630902e+000  8.5859212e-001  2.3169371e-001  1.1080804e+000  9.2464177e-001  7.7586227e-001  2.0557523e-001  1.3344098e+000  6.3796444e-001  1.1124257e+000
  2.6637228e-003  3.6384304e-001 -6.2190470e-001 -6.6584810e-001  2.6645036e-001  4.4313424e-001  2.9770856e-001  6.0264332e-001 -2.7076135e-001  1.0804664e-001  3.1627510e-001  9.7875994e-002  1.4158587e-002  3.6139591e-001 -5.8598406e-001 -4.6910215e-001 -2.6819258e-001  2.2375130e-001  1.5921446e-001 -9.0445222e-001 -5.4230472e-001 -5.3465631e-001  1.4991086e+000 -9.9196532e-002  2.8652715e-001 -4.3014672e-001  2.1334120e-001  3.5907912e-001  3.4337038e-001  3.7464208e-001 -3.2100040e-001  1.6221560e-001  3.1036634e-001  3.6613690e-001  7.6220305e-001  1.0583634e+000 -3.0299818e-001  1.1528181e-001  1.1400744e-001  4.8271258e-001 -1.5356549e-001  1.2149224e+000  7.2735178e-001  1.3585366e+000 -1.1359718e-003 -2.5377934e-001  7.6244407e-001  1.9972509e-001  8.0914841e-001  8.0695722e-001  3.9074310e-001 -9.4490224e-001  5.7163594e-001  3.3524440e-001  4.4299053e-001  3.7685320e-001  2.6440962e-001  8.3201357e-001  2.4976462e-001  4.3468548e-001 -2.1622319e-001  5.3268159e-001 -1.2807231e+000 -1.1201572e+000  2.6191856e-002  2.0786715e-001
 -1.3735453e-001  1.7917324e-002  5.4873741e-001  6.8877704e-002  4.4752571e-002 -9.3439962e-001  1.6349104e-001 -2.2624357e-001  1.1093978e-001  6.8106650e-001  3.8530312e-001  1.0615631e+000 -1.6059658e-001  3.6463739e-001 -1.0513994e+000 -5.5875243e-001  5.4229873e-002  6.2677738e-001  7.2560953e-001  1.7754963e-001 -1.8424013e-001 -4.4330721e-001  1.4233048e+000  7.5291591e-001  2.9051621e-001 -8.0057371e-002 -8.0893398e-001 -9.1214998e-002 -1.6148690e-001 -2.5602597e-001 -1.8681974e-001  3.5530427e-001  7.4286861e-001  4.8390161e-001  2.4591457e-001  3.9057908e-001 -2.7951186e-001  7.2425939e-001 -4.6386437e-002 -8.2445805e-001  5.3790778e-001  9.2935533e-001  1.5524800e+000  1.1382310e+000  3.3142977e-001 -4.4359592e-001  9.1449082e-001  3.1356987e-001  7.7383210e-001  5.0308590e-001  2.2062177e-001 -8.9284931e-001 -1.6794122e-001  3.1585010e-001 -1.5552511e-001  9.7631671e-002  8.3380501e-001  2.7084706e-001  6.1336082e-003  6.5675313e-001 -1.1675400e+000  3.5714987e-001  4.8818651e-001  1.0400378e-001  5.6507687e-001  1.1616632e+000
  8.3396682e-001 -4.3588938e-001  3.0805451e-001 -6.9489224e-001 -4.9139359e-001  6.7984125e-001  5.9795016e-001 -2.2025886e-001 -6.5474089e-001 -2.8445051e-001  6.0962273e-001  7.5381992e-001 -5.0142363e-001  5.5261707e-001 -3.9014518e-001 -1.0231162e-001  4.9673181e-001 -3.4662802e-001  3.0339840e-001  2.5868052e-001 -1.0958979e+000  2.6286181e-001  1.4499181e-001 -1.2248824e-001  3.4808729e-001 -5.3303976e-003 -9.8656418e-001 -7.9126226e-001 -7.1846515e-001  4.2440297e-001 -1.5527375e-001 -6.6178895e-002  2.7386607e-001  4.1803278e-001  1.1242180e-001 -1.5950309e-001  5.7802991e-001  4.1061248e-002 -6.5062432e-001 -1.1875930e+000 -2.1634791e-001  9.8272776e-001  4.0944015e-001  6.8447941e-001  3.0869177e-001  2.5305622e-001  7.5532403e-001  9.8954476e-001  3.1881956e-001  1.2410554e+000  1.3535208e-001 -3.9349074e-001  5.6569775e-001  1.0598326e+000  1.0815887e+000  6.4568081e-001  5.9357899e-001  5.6856234e-001  2.3234432e-001  8.8634582e-001 -2.5755596e-001  1.0125532e-001  1.2950282e+000 -8.1777560e-001 -3.5127079e-001 -2.3709170e-001
 -6.5245991e-001 -3.6587073e-001 -5.7374776e-001 -1.2037884e+000 -2.2252747e-001 -5.3883852e-002  5.1177134e-001  5.7310862e-002 -2.7494667e-001 -3.1878530e-001  2.1060107e-001  9.9638974e-001  1.8019996e-001  3.7081767e-001 -7.5371841e-001 -7.7941912e-001  1.2694390e-001 -4.1912013e-001  5.8416318e-001  3.8211083e-001 -8.3337314e-001  5.0542238e-002  7.7849425e-001  3.8700088e-002  9.6265611e-002 -8.9317576e-001 -2.1409741e-001 -2.3033417e-001 -5.2968497e-001 -1.0226268e-001 -1.1541981e-001 -3.3069896e-001 -6.8265592e-002  2.9474376e-001 -2.4043886e-001 -1.3851244e-001 -7.4883316e-001 -3.4675895e-001 -4.5294414e-001 -1.4719456e-001 -3.9511233e-001  5.0318615e-001  7.0595063e-001  6.3138319e-001 -7.7582662e-002 -4.0359684e-001  4.6937626e-001  9.2442783e-001  5.6126428e-001  8.5505480e-001 -1.3509062e-001 -1.0703029e+000  2.5513198e-001  4.2412790e-001  8.4544221e-001  4.6967369e-001  3.5014221e-001  3.5658519e-001  1.2099066e-001  5.2615273e-001 -4.7253415e-001  3.9943745e-001 -2.6173132e-001 -5.9602603e-001 -1.8155339e-001 -2.0964069e-001
 -1.8280596e+000  2.7091009e-001  7.9614135e-001  1.1518842e+000 -6.0684597e-001  7.3391540e-001 -7.0471988e-002 -4.4486220e-001 -8.7497491e-001 -1.4106978e+000 -3.3797703e-001 -6.7794495e-001 -6.3998221e-001  2.4723574e-002 -4.9700692e-002 -4.0438892e-001 -4.2156807e-001 -3.7317333e-001 -1.7709273e-001 -6.5444921e-001 -2.8892927e-001  1.6823517e-001 -5.6044805e-001  1.7035370e+000 -3.3741368e-001  7.8646990e-001 -6.4762726e-001 -7.8655682e-001 -7.0945268e-001 -8.1752586e-002 -1.5558542e+000 -7.5663354e-001 -7.7064020e-001 -1.2760950e+000 -5.6917373e-001 -1.8024194e+000 -2.0341146e-002 -7.7301107e-001 -1.1415265e+000 -7.7276980e-001  5.5697066e-001  5.2658414e-003  3.4653979e-001 -6.8822852e-001 -1.4812651e-001  2.9534767e-001  1.2818303e-001 -7.0952709e-001 -2.2379314e-001 -3.2876101e-001 -6.0714422e-001 -9.2690752e-002 -6.9067589e-001  3.5020074e-001  9.7909076e-002 -3.0997268e-001 -6.2294991e-001 -4.6012797e-001 -7.1245831e-001  7.3134929e-002 -5.0797981e-001 -2.6159796e-001 -5.1869002e-002 -1.1689171e+000 -1.0671892e+000 -2.8351347e-001
 -1.3886825e+000 -1.9249455e-001 -1.2110495e+000  8.0593790e-001 -9.2720246e-002 -4.7570923e-001  5.5613566e-001 -5.7875116e-001 -5.5212070e-001  1.7854828e-001 -6.9449057e-001  3.6635360e-002 -2.1043785e-001  4.5856818e-001 -8.2329631e-001 -3.3185762e-001  6.1478198e-001  4.1689577e-001  6.8745500e-001  1.0329570e-001  2.6828303e-001  4.5387321e-001 -1.3403414e+000  2.4415803e-001 -1.8240028e-001  1.3623525e-001  2.9684426e-001 -9.4552772e-002  1.0605903e-001 -7.9188303e-001 -3.5748312e-002 -3.0439714e-001 -2.5669771e-001 -2.3708247e-001 -1.7152039e-001 -4.5815047e-001 -8.4979796e-001  3.6752018e-001  5.1822468e-001 -3.6081649e-002 -1.2023347e+000 -1.9567115e-001 -5.0682128e-001 -9.0472167e-001  5.2353648e-002  1.7262400e+000 -4.4014300e-001 -9.7816400e-002  1.5049523e-001 -6.0752237e-001 -5.6586007e-001 -3.4042266e-001 -2.2701640e-001  8.2974395e-001  2.1301658e-001 -3.9678986e-001  1.2081801e-001 -1.7028531e-001 -1.0227383e+000  6.4884353e-001 -1.3543390e-001 -5.4670966e-001  9.0844651e-001 -1.5396059e+000 -3.5892414e-001 -7.7287488e-001
  1.7159974e-001 -2.6851913e-001 -1.4008005e+000  3.0813069e-001 -7.9288130e-001 -1.5282890e-001 -7.6506983e-001 -5.5235116e-001 -2.7800308e-001 -1.0011746e+000  2.3552731e-001 -8.9176100e-001 -6.1297302e-001 -5.9685062e-001  6.0604599e-001  9.1684111e-001  9.1349378e-001  4.8527722e-001  8.5676160e-002 -8.4554593e-002  1.1346518e+000  1.3279717e+000  4.2912570e-001  2.1751563e-001  3.0482137e-001  8.6463212e-001 -6.8070850e-001 -2.3001067e-001 -1.6261113e-001  6.1345405e-001 -9.1047599e-001 -6.1446863e-001  1.4731008e-002  4.6852878e-002 -4.8025472e-001 -6.6710467e-001  3.7836655e-001  9.8501306e-002 -4.6475019e-001 -6.9481859e-001  6.3514561e-001  5.0067145e-001 -1.5379059e-001  5.0113529e-001  3.9983726e-001  1.3439144e+000  3.1967190e-001 -1.2830380e-001  4.3459489e-003  2.6828340e-001  5.4148037e-001 -5.6610950e-002 -2.1595560e-001 -3.7897588e-001 -5.4717328e-001  6.1062802e-001 -8.3380948e-001 -6.3980129e-001 -4.0892062e-001 -4.7181756e-001 -1.6250036e-002 -1.0712800e+000  1.6388069e+000 -6.4582280e-001  5.3464745e-001 -1.4137553e+000
 -1.3610870e+000  6.8852483e-002  7.7263035e-001  3.0942238e-001  1.8646279e-001  1.4884209e+000 -2.6912160e-001  1.0905790e+000  3.6974326e-001  8.3327754e-001  9.8485594e-001  8.0706279e-001  1.9975103e-002  5.9735657e-001  1.0926765e+000  1.3768492e+000  1.3487815e+000  1.1388050e+000  1.1843565e-001  6.1341994e-001  3.0061095e-001 -2.7329022e-001  6.7881498e-002 -1.3080574e+000  7.9399783e-001 -8.9664915e-001  3.2442626e-001  3.8431962e-001  7.0699620e-001  1.1767066e+000  3.1713157e-001  6.2654693e-001  1.2161760e+000  1.1871411e+000  5.4989919e-001  3.6158031e-001  1.9849781e+000  6.8014361e-001  5.5745816e-001 -8.7283654e-003  7.8633150e-001  3.3116071e-001 -6.0181377e-001 -2.4926447e-001 -4.8850708e-001  7.5770392e-001 -1.8830222e-001 -2.7206251e-001 -6.0603638e-001 -3.1428352e-001  3.7436767e-001  4.9962095e-001  2.0347725e-001  9.1743644e-001 -1.6559751e-001  8.2831321e-001  3.0698095e-001  5.4211898e-001  1.3227868e+000 -5.5686532e-001  3.5047315e-001  1.1710894e-001  1.0047777e+000  6.6387984e-001  1.4844785e+000  2.8016073e-001
  3.6238495e-001 -8.9300181e-002 -1.4210865e+000  1.9618158e-002 -4.9927926e-002  1.1821598e+000 -1.8651348e-001  9.3912930e-001  3.6769840e-001  1.9622386e-001  8.5961640e-001  1.1201849e+000  5.8417587e-001  3.0809811e-001  1.2384399e+000  1.1633897e+000  1.5675495e+000  1.6539574e+000  1.4143220e+000  4.5895267e-001  4.6311994e-001  2.7382217e-001  1.2844866e+000 -6.7806470e-001  4.7464942e-001 -4.7705880e-001  2.9477708e-002 -5.2914777e-001  1.2855057e-001  1.2154800e+000  3.4819102e-001  7.2702742e-001  1.1034652e+000  1.7081341e+000  3.3816474e-001  1.8023720e-001  1.8258858e+000  6.2799457e-001 -2.7614465e-002  2.3212230e-002 -5.4367030e-001  4.8662323e-001  3.6238392e-001  1.3886776e+000  3.1431684e-001 -2.1726159e-001  7.2115513e-001  7.3254335e-001  1.7492881e+000  5.9795816e-001  6.3383688e-001  3.9517099e-001  9.6745247e-001  3.5745868e-001  9.8262010e-002  2.6332787e-001  2.5705801e-001  4.7646426e-002  2.3886463e-001 -8.5186553e-001  1.2923431e+000 -2.3046275e-001  8.1967822e-001  1.9591018e-001  4.7872419e-001  4.5349256e-002
  4.0728619e-001 -7.3732181e-001  3.6504296e-001 -1.4962643e+000 -5.6093906e-001 -2.8361821e-001  3.0205339e-001  7.7284615e-001  4.0375328e-001  5.3924493e-001 -4.4151426e-001  9.7103225e-001  8.0935531e-001  6.7829150e-003 -1.3582245e-002 -8.5293060e-002  6.2141065e-001 -5.4477357e-001 -2.6209139e-001  4.2924428e-002 -1.7809908e+000 -6.2575412e-001 -9.7321876e-001 -7.9592009e-001 -1.5543333e-001 -6.9365333e-001 -9.8863421e-001 -7.6577740e-001 -6.9198226e-001 -2.8008028e-001  3.4825704e-001  3.6987109e-001  6.0718556e-003  1.6949121e-001  1.6156193e-001 -1.5364613e-001 -4.6376354e-001 -3.3843372e-001 -7.5077584e-001 -1.3928551e+000 -6.8760600e-001 -1.9756867e-001 -1.0211641e-001 -8.1818793e-001  1.8753891e-001 -1.3346605e+000  1.1321814e-001  7.1256412e-001  3.6369874e-001 -3.6089929e-001  1.2332357e-001 -2.4741207e-001  1.7339548e-001  1.3347160e+000  4.8766474e-001 -3.8828168e-001  3.8097235e-001  8.1454538e-001 -2.1019112e-002 -4.1387258e-001 -3.7068238e-001 -6.4428037e-001 -1.1849114e+000  2.0780233e-001 -1.3992046e-002 -9.9504759e-001
  1.6314613e-001 -4.7055439e-001 -1.6363429e+000 -2.4212370e-001 -4.0851342e-001 -1.1696679e+000  1.6942557e-001 -2.0523309e-002 -7.7017661e-003 -7.9709608e-002  1.6885786e-001  8.3930344e-001 -6.5438109e-002 -1.0220106e+000  3.0666632e-001 -1.8645621e-001 -1.7101534e-001 -1.5678339e-001 -1.5502338e-001  6.8290929e-002 -2.5388234e-001  2.9126569e-001 -4.1163902e-001  2.0261001e-002 -3.1559887e-001 -2.9280118e-002 -7.5197373e-001 -4.7958687e-001 -6.7080533e-002 -4.4954812e-001  1.2639136e-001  3.9943929e-001 -5.0218627e-001  4.1549050e-001  2.6738480e-001  7.0085477e-001 -5.4577185e-001 -3.6840422e-001 -1.6885894e+000 -1.2206666e+000 -1.0509683e+000  8.1947688e-002 -6.5995382e-001 -2.7102086e-001  4.0988527e-001  5.7391131e-001  2.3167842e-002 -3.7331212e-001  4.3431312e-001 -2.1870981e-001 -1.9014112e-001 -8.1519715e-001 -1.0855579e+000  5.8941370e-002 -1.3326985e+000  1.7801454e-001  6.5002663e-001  1.9555941e-001  1.1133383e-001 -6.1253991e-001 -1.2934302e+000  2.8354268e-002 -5.7437335e-001 -2.0609517e+000  1.7967049e-001 -9.8489464e-002
  7.8918216e-002 -4.1464188e-001 -6.2021028e-001 -7.2367022e-001 -6.7720055e-002 -1.2859448e+000 -2.4955382e-001 -7.1470509e-001  2.7548775e-002 -1.1839429e+000 -1.4311386e+000 -3.5842952e-001 -3.5873868e-001 -1.6405957e+000 -8.9945558e-001 -8.1714062e-001  2.0338946e-001 -1.6835260e+000 -2.5632632e+000 -6.3015738e-001  4.6832573e-001 -2.4866136e-001 -6.6603785e-001 -4.6650687e-001 -6.3865786e-001 -1.2108599e-001  5.4352187e-001 -4.8396377e-001 -1.1793591e+000 -9.0403904e-001 -9.1804996e-001 -7.6008419e-001 -8.2081542e-001 -8.5193030e-001 -8.1286681e-001 -3.1747491e-001 -1.1171553e+000 -1.4474266e+000 -3.9408972e-001  4.3948716e-001  1.4267752e-001 -5.9768762e-001 -2.8935531e-001 -8.4724840e-001  9.0277213e-002 -5.9867078e-001 -1.3532612e-001 -5.7180960e-001 -6.9793414e-001  3.7169014e-001 -4.1999921e-001 -8.3095424e-001 -6.6465365e-001 -8.9318004e-001 -1.2145750e+000 -8.7959948e-001 -4.3504982e-001  3.3998224e-001 -9.0159372e-001  2.6358073e-001 -9.6926746e-001  3.6759145e-001 -8.7495548e-001 -6.3460109e-001 -4.3174683e-001 -1.1713644e+000
  8.4977851e-001  4.6188302e-001 -3.8973780e-002  1.8991441e-001  2.4318474e-001 -5.9499336e-001  1.1093229e+000  5.3903593e-001 -3.7061955e-001  1.8403753e-002 -1.1416308e+000 -6.1529324e-001 -1.4048254e-001 -5.7779514e-001  3.0042322e-001  3.5259690e-001 -9.9742322e-001 -1.1420270e+000 -1.1360416e+000 -6.1384563e-001 -1.1885701e+000 -1.6843290e-003 -5.6688255e-001  1.1607145e+000 -7.0536881e-001  8.6099831e-001  1.3035448e+000  1.3180605e+000  9.7618905e-001 -1.8018540e-001  2.5363726e-001  5.5866568e-001 -5.3589996e-001 -8.3896091e-001  8.3747103e-001  7.4528549e-001 -2.2158432e-001  7.7311864e-001  1.9329019e+000  1.5487289e+000  1.8797102e-001 -6.2775984e-001  6.1951111e-001 -9.2227308e-001  2.9451789e-001  7.3464997e-001 -6.9913949e-001 -4.2915990e-001 -1.5883289e+000 -4.7448659e-001 -3.7235921e-001  6.1543872e-001 -4.1704936e-001  7.7261772e-001  2.9335746e-001 -3.2541210e-001  4.0413422e-001  2.9394425e-001  7.7667975e-001  1.1673442e+000 -3.6084104e-001  7.5217574e-001 -6.4297539e-001 -3.8453150e-001  7.0582830e-001  1.4252927e-001
  3.6873488e-001  8.3178033e-001  9.9749266e-001 -5.8368747e-001 -7.7900344e-002  4.2511012e-001  4.2316760e-001  3.9952839e-001  3.2302674e-001  8.6116360e-001  4.2028560e-001 -1.2721492e-001  2.1674553e-001  4.4786303e-001  8.9206192e-001  5.7592211e-001  4.3506100e-001 -7.8893280e-001 -1.0133852e+000 -2.6280371e-001 -3.5651947e-001 -7.8891430e-002 -7.3932916e-001 -2.0517537e-002 -5.1532515e-001  5.1836769e-001 -1.1152155e-001 -1.8128892e-001  6.0586583e-001 -2.0393728e-002  7.2331006e-001  7.3524543e-001 -4.6227311e-001 -1.7578797e-001  7.9044641e-001  1.1323605e+000 -3.1152310e-002  4.9512936e-001 -1.6412834e-001  1.3466135e-001  9.4089649e-001 -3.2961763e-001  2.5218371e-001 -5.0865713e-001  3.2599165e-001  4.5824823e-001 -5.4776791e-001 -5.2351578e-001 -1.4578882e+000 -6.2523457e-001 -5.1311211e-002  3.5915702e-001  6.0360862e-001  5.5085077e-001  5.3022086e-001 -4.2636760e-001  4.6325955e-001  7.6674010e-001  3.9270255e-001  5.5612003e-001  4.8316751e-001  2.5159816e-001 -2.6754362e-001 -3.3384532e-001  2.4967258e-001 -1.6524008e-001
 -7.9066657e-001 -4.5037900e-002 -7.0560254e-001  3.2851030e-001 -5.6193782e-003  1.4197524e-001 -2.1818528e-001  8.2019227e-001  6.4493189e-001  2.9851573e-001  7.7968332e-001  2.2269743e-001  3.8402881e-002  5.9221435e-001  1.0074829e-001  1.5883116e-001  1.5699723e-001  4.9046261e-001  4.3799966e-001  4.0109870e-001  3.7301797e-001  2.8165173e-001  3.0682496e-001  7.1686639e-001  2.3439715e-001  4.5571947e-001 -5.6085779e-001 -2.4599225e-002  7.4942552e-001  4.4309518e-001  1.4701888e-001  6.4342777e-001  7.1903689e-001  1.0637600e+000  8.1918979e-001  8.7687472e-001  4.0371698e-001  1.0020967e+000 -1.8802428e-001 -7.9067808e-001  3.4593267e-001  3.9742750e-001  1.1384691e+000  7.3594724e-001 -4.4026094e-001 -9.6869230e-002 -6.0460951e-002 -2.2025966e-001 -2.4756091e-001 -6.1392904e-002  5.1128370e-001 -6.7215191e-002  2.1806405e-001 -4.4711993e-002  9.1679988e-001  1.8588448e-001  2.7512957e-001  5.1767807e-002  5.9126156e-001 -4.7488982e-002  7.2138598e-001 -3.8842498e-001 -9.6099711e-001 -1.2733880e+000 -4.8025971e-001 -9.1034179e-001
  9.8043242e-001 -2.4660989e-002  3.3584272e-001 -2.9898068e-001  1.7049146e-001  1.3405275e+000  1.7006571e-003  9.6781243e-001  7.2916418e-002  3.6284329e-001  1.1494127e+000 -8.6258997e-001  4.3307642e-001 -2.1680290e-001  1.4324689e+000  1.1106747e+000  6.8866226e-001  6.5923141e-001  8.6111820e-002  2.8762351e-003 -1.1965251e-001  5.4015183e-001  6.2175577e-001 -3.1247572e-001  6.7066544e-002  1.9099518e-001  5.1404174e-001  7.8148285e-001  6.6174371e-001  1.0997325e+000  2.5025929e-001  5.4891214e-001  8.6155139e-001  8.0022380e-001  4.4835552e-001  3.9397741e-001  7.7028299e-001  2.4875469e-001  5.8535602e-001  2.8504378e-001  1.6282373e-002 -5.6099686e-001  4.8069427e-002  6.9347887e-001  3.9634359e-001  2.6361494e-001 -8.7479346e-001 -2.3868387e-001  8.0673438e-002 -9.2435791e-001 -1.1505173e-002  5.8900474e-001  5.4733196e-001 -4.3180734e-001  4.4006920e-001  8.3373241e-002  2.3686287e-001  5.3459648e-001  6.9065925e-001  1.5130159e-001  7.4014095e-001  2.9319826e-001 -4.9201562e-001  9.0537545e-002  7.2645125e-001  8.9125354e-001
  7.6439181e-001  5.5223653e-001  1.8627512e-001 -1.2037191e+000  3.7175361e-001  4.3416601e-002  2.8000785e-001 -3.3618184e-001 -6.3939313e-001 -6.9049680e-001 -6.7266299e-001 -1.9903962e+000 -7.8367829e-001 -6.5835810e-001 -3.3606033e-001  4.1652242e-001 -1.7345261e-001 -6.4749173e-001 -6.9901704e-001 -9.9247395e-001 -8.1169243e-001 -6.2247703e-001 -1.3513290e+000 -5.9430524e-001 -7.7310612e-001  7.4912562e-002  3.7509616e-001  1.8275638e-001 -2.5577114e-001 -3.4694991e-001 -7.5555016e-001 -7.5054806e-001 -7.4699135e-001 -1.5680819e+000 -9.0060759e-001 -1.0282458e+000 -6.6125704e-001 -7.6482706e-001 -1.1124310e-001 -1.0992211e-002 -9.6857589e-002 -1.0838669e+000 -6.7092053e-001 -1.1158180e+000 -2.4147026e-001 -4.9744230e-001 -3.5270698e-001 -7.4228509e-002 -2.0853659e-001 -1.2820391e+000 -5.7120084e-001 -4.9099262e-001 -3.2006177e-001 -1.3363876e-001 -8.7657305e-001 -5.4190027e-001 -6.8365568e-001 -6.3028759e-003 -3.2930551e-001 -4.5098018e-001 -1.5210986e+000  1.0282745e-001 -8.9567033e-001 -3.4465538e-001  4.6161289e-002 -1.2976620e+000
  1.0133439e+000  5.3154976e-001  5.0705340e-001 -6.4410822e-001  1.3391065e-001 -1.1670697e+000  5.1232501e-001 -8.0360922e-001 -1.7651001e-001 -4.7204579e-001 -6.0283965e-001 -5.6298942e-001  1.7092099e-002 -5.1285547e-001  8.2635904e-002  4.8862523e-001  7.3967310e-001  2.2753654e-001  4.8767626e-001  8.4356551e-001  1.3283177e-001  3.1139457e-001 -6.9689334e-001  4.4212055e-001  2.2378066e-001  5.9865909e-001 -5.1898051e-002 -3.4574310e-001 -6.5000306e-001 -7.1430611e-001 -1.2329576e+000 -7.9202050e-001 -1.2067212e+000 -7.3248121e-001 -8.2981231e-001 -8.4988010e-001 -3.4060867e-001 -1.2447733e+000 -6.3843438e-001 -5.3709034e-001 -7.5352624e-001 -2.4098337e-001 -1.0550097e+000  4.6539371e-002  8.2884905e-002 -1.2502805e+000 -1.6214162e-001 -4.2634857e-001  5.8641372e-001 -2.5844732e-001  1.6858895e-001  4.7127805e-001 -5.9946081e-001 -4.1361206e-001 -9.0858093e-001  5.3259517e-001 -8.3529558e-001 -3.2784479e-001 -6.6829629e-001  1.1549070e-002 -5.2733688e-001 -1.6516383e-001 -1.0254721e+000 -3.7830699e-001  2.4224502e-001 -8.0051721e-001
 -1.0067951e+000 -4.1226118e-001 -8.0049601e-002  2.5997511e+000 -2.7349740e-001 -4.3027137e-001 -6.4856664e-001 -1.0652757e-001 -2.8657402e-001 -8.7743797e-001 -2.1455360e-001  7.7722374e-002 -8.1196720e-002 -3.6096745e-001 -4.8124413e-002  2.1311750e-001  2.0255480e-001  4.3652420e-001  7.3510353e-001 -6.4891957e-001  1.4493204e+000  4.7117444e-001  1.4216204e+000  2.4921632e-001  3.6670320e-001  9.3844989e-001 -3.2191135e-001 -3.7546770e-001 -6.3092390e-002  6.6123303e-001 -7.7955527e-001 -4.5794329e-001  7.4244614e-002 -1.3335038e-001 -6.0332591e-001 -1.1565072e+000  1.0315444e+000 -1.0101805e+000 -8.3826025e-001 -4.8220005e-001  9.4486239e-001  3.2149270e-001 -4.6031666e-001  1.2852230e+000 -6.5361605e-002  5.2101472e-001 -4.3453984e-001 -1.3326108e+000 -2.5499379e-001 -2.2102724e-001  3.3002662e-001  5.1301239e-003 -8.7292113e-001 -1.3183891e+000 -2.6972849e-001 -5.9214001e-001 -1.7511211e+000 -1.1418979e+000  1.0370076e-001 -1.1494765e+000 -1.6922480e-002 -4.0577024e-001  5.6719073e-001 -1.9270068e-002 -1.0770198e+000  2.4297801e-001
  1.4393734e-001  1.0476788e+000 -9.8156448e-001  6.3801403e-001  8.2560926e-001  4.3490090e-001  1.8235795e-001  3.5110297e-001  8.8079677e-001  2.9402850e-001  5.8332906e-001 -4.9305325e-001  1.1729696e+000  4.3008064e-001 -3.5950330e-001 -1.4083399e-001  4.9378827e-001  8.2523138e-001  4.9284710e-001  8.9945021e-001  2.1227005e+000  3.4172108e-001  6.0055679e-001  2.0695128e-001  9.7221346e-002  9.1831569e-001 -1.0399106e-001  1.7903574e-001  2.0550134e-001 -1.4712645e-001  4.8330632e-001  4.8800032e-001  4.9701424e-001 -1.2411608e-002 -1.5744537e-001 -2.9902146e-001 -4.9982933e-001 -1.5988319e-002  5.6225614e-001 -3.1148910e-001  1.1496801e+000 -2.0851194e-001  4.3988243e-001 -1.6463018e-001  3.4377141e-002  8.3256168e-001  6.4062072e-001  1.1517225e+000 -3.6276131e-002  2.4458052e-001  4.2878693e-001 -5.3325372e-001 -4.6303815e-002 -8.1114819e-001 -5.3046194e-001  1.1426985e-002 -2.9241293e-001 -4.9511155e-001 -2.8436876e-001  4.8532620e-001 -5.0421425e-001  2.3559609e-001  5.1992929e-001  1.0403176e+000  2.5279284e-001  1.3158414e+000
 -4.1780476e-001  1.7861466e-001  4.6275503e-003 -3.1071579e-001 -1.8540026e-001 -2.7352371e-001  6.7843643e-001  7.1338421e-001  7.0644658e-001  6.1712309e-002  8.0917484e-001  2.4060746e-001  4.7166379e-001  1.6726503e-001  3.6369995e-001 -1.6941134e-001 -2.6255277e-001  3.0660283e-001 -4.5861406e-001  3.0468122e-001 -5.1040554e-001  5.8869274e-001  2.0409814e-001  1.6242752e+000  3.0496414e-001  8.8924926e-001  2.7177112e-001  9.5523650e-001  1.1561914e+000 -3.4615719e-001  5.3896519e-001  1.5390728e-001  4.5266388e-001  5.1138424e-001  4.1592885e-001  1.1687506e+000 -5.2251142e-001  5.9981181e-001  1.1545620e+000  5.0363608e-001  6.0538989e-001 -1.0995481e-001  7.8996289e-001  5.9383192e-001  3.9008001e-001 -2.0001267e-001  4.2980976e-001 -2.9295148e-001 -5.7026755e-002  2.1201629e-001  4.2912702e-001  1.4388285e-001  1.1734659e-001  3.6726488e-001  5.4056383e-001  7.8076201e-001  7.1454232e-001  2.8093606e-001  8.0780653e-001  1.2540393e+000 -3.2174422e-001  6.5460207e-002 -4.8896630e-001 -2.8119618e-002  5.1524740e-001  1.9560652e-001
  7.4792525e-001 -9.7713515e-001  7.7335091e-002  5.4905335e-001 -1.8998609e-001 -2.8483132e-003 -1.2331113e-001  5.0083934e-001 -8.7216517e-002 -6.6426052e-001  3.2863948e-003  5.9154173e-001 -4.0764939e-001 -3.0083921e-001 -6.6694377e-002 -8.2695638e-002 -5.8540740e-001  7.3209944e-001  4.3767825e-001 -8.4813543e-002  4.1983128e-001  3.2642869e-001  1.2274102e+000  8.4238833e-001  4.7615850e-001  5.4016620e-003 -4.6464857e-001  2.4663656e-001 -1.6363969e-001  4.9139352e-002 -2.0404975e+000 -3.1582498e-001 -8.3560202e-001 -2.8570575e-001 -2.1959757e-001 -1.2537240e+000 -1.0341792e-001 -2.5367695e-001 -3.1527414e-001  9.9811982e-002  9.6510118e-002  2.2695983e-001  2.5014908e-001  3.6605335e-001  2.3774371e-001  1.0438047e+000 -3.7681979e-001 -1.1374312e-001 -4.9552298e-002 -2.7236711e-001  1.5478763e-001  2.2306833e-002  1.6577299e-001  7.3713272e-001  3.4526254e-001 -1.6415668e-001 -6.4262972e-001  9.1813560e-002 -1.9654037e-002  3.3073696e-001  4.4478956e-001 -7.7521618e-003  1.5412123e+000 -1.1593265e+000 -2.4112287e-001 -2.6462526e-001
 -3.2060888e-001 -2.9306142e-001 -1.0145874e+000  1.4089409e+000 -1.7186909e-001 -1.1943130e+000  1.3406051e-001 -1.1829577e+000 -2.7922591e-001 -6.3003635e-001 -1.8313639e-001 -6.9696531e-001 -4.0826479e-002 -2.7934356e-001 -1.1544178e+000 -1.1317077e+000 -9.7934983e-002 -1.6688842e-001 -4.1292959e-001  2.8457890e-001  2.4845505e-001  2.8672344e-001 -5.2007967e-001 -1.5524530e-001 -8.0883153e-002  6.7772041e-001 -6.5570401e-001 -5.6070043e-001 -8.6961070e-001 -1.0577427e+000 -3.7429749e-001 -4.3005750e-001 -5.2393771e-001 -1.5896495e-002 -7.9173195e-001  5.7692110e-002 -9.5259691e-001 -4.0927100e-001 -2.6806963e-001 -7.0625447e-001  3.2392720e-001 -1.4800382e-003  3.0116918e-002 -6.4863804e-001  4.3347375e-001 -8.8046638e-002 -5.0819181e-001  3.6016353e-001  1.0329508e-001  6.1962089e-001 -1.4440694e-001 -9.3198430e-001 -5.9276877e-001 -4.8213286e-001 -1.6469830e-001 -1.9121340e-001  1.4911120e-001  1.0692643e-001 -9.6863359e-001 -7.0344939e-002 -3.3547049e-001 -2.0715706e-001  6.6208846e-001  3.2088212e-001 -4.7167979e-001 -8.0844199e-001
  9.0724134e-001  7.2656224e-002 -1.5789821e+000 -7.4874529e-001 -4.7851909e-001 -5.5259273e-001  3.5698893e-001 -2.6922721e-001  3.5785384e-001 -3.5838872e-001  1.8782582e-001 -7.3013026e-001  2.2469568e-001 -7.8475796e-001 -6.7132380e-001 -5.3592015e-002  2.2076480e-001  2.9262364e-001  4.4295486e-001  2.9530030e-001  6.9623153e-001  8.0207682e-001  8.1213776e-001  6.7165126e-001  4.5976135e-001  5.3160473e-001 -9.7114522e-002  4.3795501e-001 -1.8751757e-001  1.5644004e-002 -1.1577214e+000 -6.1787236e-001  2.9037177e-001  6.4644218e-002 -3.4921242e-001 -6.4737609e-001 -2.8587503e-001 -1.3615385e-001 -5.4874864e-002 -3.0021365e-001  6.1344551e-001  2.4956674e-001  5.4141553e-001  8.5267213e-001 -5.3177853e-002  8.2385878e-001  3.5040115e-001  5.0082022e-001  3.3453501e-001  6.6572870e-001  1.2983898e-001 -3.1945144e-001 -5.8549853e-001 -4.8226769e-001 -1.5320760e+000  7.5292678e-001 -2.9426959e-001 -2.4648994e-001  1.8250953e-003  4.1553493e-001 -5.5399653e-001  6.2983982e-002 -3.5395004e-001  6.9889951e-001 -6.3319263e-002 -2.3078875e-001
  5.0120047e-001 -6.5880416e-001 -2.6179904e-001  1.1086433e+000 -2.4033333e-001 -2.3864666e-001  9.2177183e-001 -4.6486343e-001  5.5415117e-001 -5.1329448e-002 -5.5698021e-001 -1.4568126e-001  1.4414716e-001 -3.8248162e-001  4.8092976e-002 -4.5664959e-001 -5.6142022e-001  6.1580892e-001 -4.1611819e-001  6.3490431e-001  8.6340948e-001  3.0763708e-001 -3.8501867e-001  6.6529748e-001 -1.5482878e-001  4.7477486e-001  8.9636113e-001  1.3403282e+000  1.1221250e+000 -5.0504373e-001  3.4086359e-001 -1.4863014e-001 -9.1096861e-001 -8.4886275e-001 -1.3211235e-001  3.5983767e-001 -6.3173834e-001  9.7317104e-001  6.8044748e-001  1.0462609e+000  6.0603246e-001 -4.8804719e-001  1.5473485e-001 -1.7329493e-001  5.0635521e-001  1.0705137e+000  3.1158381e-001  4.4024392e-001  5.7184652e-002  4.4324147e-001 -4.8693146e-001 -5.7395257e-001 -2.5302280e-001  1.0255361e-001  5.4862712e-001 -2.2248327e-001 -7.3185809e-002  1.6219730e-001 -1.1375090e-001  8.4376936e-001  3.0449369e-001  4.2993808e-001 -1.7761751e-001  6.5494071e-001 -7.4682194e-001  1.8807949e-001
 -1.0578108e-001 -1.8931254e-001  9.8071549e-001  7.7999674e-001  1.0352709e+000  2.9235486e-002  8.3377236e-001  4.3164242e-001  4.6027502e-001  8.6976591e-001 -1.0767963e+000  7.5321655e-001  4.4253798e-001  6.1602906e-001 -3.9900476e-001 -3.0555595e-001 -1.2544844e-001 -3.7988822e-001 -8.8531246e-001  7.8006339e-001  4.1855727e-001 -5.0654711e-001  1.7935230e-001 -7.3883392e-001  3.2192513e-001 -2.5845674e-001  9.8455227e-001  3.4457093e-001  8.6052878e-001 -1.6178701e-001  1.0988161e-001  4.9337776e-001 -2.3550734e-001 -4.8175633e-001  3.7899691e-001  3.7668701e-001 -3.1933316e-001  5.3593109e-001  1.0350760e+000  1.0176594e+000  1.7480031e-001  4.9990625e-004 -6.6244475e-001 -3.7310533e-001  3.8399438e-001  1.5557219e-001 -3.1405050e-001  1.7420955e+000  3.6498917e-001 -2.4359454e-001 -1.3529375e-001  2.7973243e-002  6.1604911e-001  1.0121015e+000  6.5807888e-001 -6.3041113e-001  6.6991660e-001  3.5368889e-001 -5.4518280e-001  5.1147956e-001  7.4750040e-001  2.9035154e-001  5.0711794e-001  1.7727351e-001  5.7128883e-001  9.6931940e-001
  5.6842950e-002 -3.5927058e-001 -8.2847400e-001  1.2877146e+000 -3.9736037e-001 -9.8765736e-002  2.1150568e-001 -3.3983852e-001  3.3653558e-001 -2.9807990e-001 -8.2050971e-001 -1.1897358e-001  1.7875690e-001  4.2801922e-001 -1.2865953e-001 -4.8823089e-001 -6.5777498e-001 -1.0922592e+000 -1.2246391e+000 -1.1709987e-001  9.1128135e-001 -3.1960272e-001 -8.0733482e-001 -1.0567126e+000 -2.5086939e-002 -2.5575173e-001 -3.3755659e-001  1.3913560e-001 -3.8912119e-001  2.4558935e-001 -9.1648611e-001 -2.9143851e-001 -9.6951693e-001 -5.0997857e-001 -4.7218834e-001 -3.1505170e-001 -1.0893060e-001 -7.1427673e-001  6.0059221e-002 -4.2506712e-002  1.2235500e-001 -1.3474769e-001 -1.3225660e+000 -7.1637015e-001  1.6827227e-002  3.2900696e-003 -1.0345672e+000  6.7794465e-001 -2.4090768e-001 -7.0986791e-001 -3.8471618e-001 -2.9599084e-002 -3.9424811e-001  3.5089101e-001  7.3543545e-001 -5.9813748e-001 -2.1199047e-001  7.9282455e-003 -5.0663059e-001  1.7422797e-001  4.7967142e-002 -5.2524179e-001  4.9272510e-001 -2.6667524e-001 -5.1087629e-001 -2.6731865e-001
  1.1476865e-001 -4.2678047e-001  3.6952280e-001  6.6862381e-001 -1.4257604e-001 -4.2895952e-001 -7.2015490e-002 -3.0281367e-002  1.1638204e-002 -2.3717946e-001 -3.8330224e-001  3.9796336e-001  2.7062823e-001  5.3661294e-001 -2.6779688e-001 -1.9893232e-001 -1.4270720e-001 -5.4028138e-001 -3.7410598e-001  4.9289518e-001  1.1356168e+000 -1.6602316e-001 -3.5441361e-001  2.0460208e-001  1.5358189e-001  7.2923735e-001  1.0838956e-001  3.7450500e-001 -1.6849845e-002 -1.9853030e-001 -3.7866564e-001 -1.5956285e-001 -6.3276423e-001 -1.1356382e+000 -8.1547435e-001 -7.4661443e-001 -5.6275270e-002 -4.6939229e-001 -1.2309776e-002  3.7797848e-001  5.7366428e-001 -8.3568665e-002  2.1812153e-001  4.1825439e-002  4.5282143e-001  9.6824969e-001 -1.3962422e-001  8.2165561e-001 -3.6304908e-001 -1.8795514e-001 -5.2689151e-001 -1.4959223e-001 -2.5244332e-001  1.9258555e-001  5.2543623e-001 -5.7056136e-001 -4.2882758e-001 -4.8971742e-001 -3.6502661e-001  3.7298865e-001 -2.6766882e-001 -5.0069926e-001  8.0285765e-002  5.0591540e-001 -5.3091486e-001  8.4990025e-001
 -5.3999081e-001  2.9529883e-001 -3.9928049e-001  1.3374321e+000  2.5863605e-001 -3.1692629e-001 -1.2028444e-001 -8.6307136e-002 -5.6407827e-002 -1.5942621e-001 -6.4726907e-001 -1.2346411e-001  1.3530828e-001 -3.5387472e-001  5.6095840e-001 -1.8052328e-002 -1.5674792e-001  1.0922022e-002 -1.4172562e-001  2.3119586e-001  9.8676759e-004 -4.0575248e-002  7.6268217e-001 -2.4746705e-001  1.7581078e-001 -9.6789574e-003  8.8456506e-001  2.2270983e-001 -4.1415643e-001  2.3763248e-001  3.1638078e-001 -1.1556497e-001 -2.6077351e-001 -1.5044625e-001 -1.9656978e-002  4.5012015e-001 -2.1594562e-001 -4.9972085e-002  4.7265744e-001  8.1985136e-001  7.7214781e-001  1.0217699e-001 -1.1279855e-001  3.8409247e-001  6.6706991e-001  8.6081461e-001  4.8194958e-001 -1.4966555e-001  9.9765224e-002  4.2582940e-001 -8.7931016e-002  2.9153546e-001 -9.0225981e-001  8.1372061e-002 -7.1157731e-001  2.0545917e-001  2.1031990e-001 -1.4506794e-001 -4.4899111e-001 -2.1537096e-001 -4.3698737e-001 -7.4963899e-003  5.3255549e-001 -5.3516114e-001 -4.0297858e-001  7.1976872e-001
  1.8995431e-001  1.3524347e-003  6.4711906e-001  3.1460303e-001  1.7241032e-001 -6.0978095e-001 -2.1466603e-001  2.2267526e-001  3.2950087e-001 -1.3763612e-001 -7.9358535e-003  4.9398468e-002  4.0097558e-001  1.8085835e-001 -4.2316286e-002 -1.1623075e-001  1.6732891e-001 -7.1409954e-001  2.9440624e-001 -1.6839542e-001  9.2841187e-002 -1.5507251e-001 -8.6769271e-001 -2.2854196e-002 -2.2019246e-001  1.5576548e-001  3.0891038e-001 -4.9624187e-001  1.4606670e-001 -1.8064133e-001  4.6417226e-001 -2.2060283e-001  1.9552986e-001 -6.8801623e-001  3.9401791e-001  2.8781052e-002  1.2728780e-001  4.4421788e-003 -1.5571786e-001  3.8782733e-001  8.9904827e-002 -2.1657232e-002  1.3902363e-001 -6.9721327e-002  6.9061301e-001 -2.8988914e-001 -1.0499367e-001 -7.4298283e-002  1.1280687e-001  9.4909365e-002 -1.0214526e-001  6.0915458e-002 -4.4264000e-001  7.4688322e-001 -3.0945731e-001 -2.8677470e-002 -9.8010381e-002 -1.7912133e-001  3.3873393e-002 -4.0839863e-001  8.5850397e-002 -4.0158171e-001  1.8108893e+000  6.6856677e-001 -9.1373442e-002 -6.1577575e-001
  9.1586788e-001 -2.7920093e-001  3.6828139e-001 -4.1399070e-001  2.0832540e-001  1.4137551e-001  3.9643889e-001  3.2613865e-001  3.7167727e-001  1.0960025e-001 -8.7687442e-001  6.3214377e-001  6.7178638e-001  4.8687136e-001 -2.5528045e-001 -2.2326866e-001 -1.6063808e-001 -1.7033181e+000 -3.8495213e-001 -8.2851477e-001 -4.7448799e-001 -4.4331413e-001 -1.4820061e+000 -8.0280544e-002 -2.5801744e-001  2.1830599e-001  7.2143071e-001  1.3626653e+000  6.7596220e-001 -7.0761825e-001  8.8603375e-002 -3.2500464e-001 -7.2833599e-001 -1.4344550e+000 -3.6119401e-001  1.9851335e-001 -8.4638013e-001  1.3813027e-001  2.9898866e-001  5.2649103e-001  6.4174422e-001 -1.6236973e-001 -1.9418893e-001 -8.4601578e-001  3.0954318e-001  3.5049023e-001 -5.7142001e-001 -5.6278903e-001 -9.9353900e-001 -6.1897148e-001 -2.7910860e-001 -4.5500824e-001 -4.8714156e-001  6.8668281e-001 -8.1426880e-001 -5.1739736e-001 -1.8959162e-001  7.0375778e-002 -1.3375710e-001 -9.0545637e-002 -8.1556302e-001  4.5471844e-002  1.5843487e+000 -7.7304821e-002 -1.3541295e-001 -5.8418585e-001
 -5.1029382e-001 -6.2782814e-001  6.3976051e-001  3.7328650e-001  2.5525048e-002  4.0594752e-001 -1.3230660e-002 -4.1683515e-001 -2.1533775e-001 -1.7687340e-002 -1.4404144e-001  2.4658626e-001  3.0979368e-001  3.7871781e-001  2.9206330e-001  1.0751660e-001 -2.2368738e-002 -2.6569152e-001 -6.8891186e-002 -2.5361683e-001  5.8253085e-001  8.8616049e-002 -3.4960723e-001 -2.3258765e-001 -2.3298393e-001 -2.9432659e-001 -7.5424108e-001 -2.0280251e-001 -5.3779073e-001 -6.5183963e-002 -1.4215364e-001 -3.6676901e-001 -3.4487751e-002 -3.4817614e-001 -5.7421969e-001 -5.6751447e-001 -3.4124409e-001  1.3314775e-001 -5.6828171e-001 -8.1877358e-001 -6.8281466e-002  2.9827897e-001  6.4476970e-001 -4.3763988e-001  2.8030082e-002  4.5370532e-001  6.3523835e-002 -1.1207452e-001  2.8786181e-001  1.3178975e-001 -9.7248542e-004  8.1542208e-002 -2.0567757e-001  3.0738005e-001 -1.1600750e-001 -3.7325662e-001 -3.2756461e-001 -8.2683119e-002 -1.3850483e-001 -4.2623750e-001 -2.1263884e-002 -4.4335125e-001  1.3010869e+000  5.4521640e-001 -5.3018056e-001 -5.1732861e-001
 -5.0791171e-001 -3.7683183e-001 -2.3958178e-001  3.8383858e-001 -1.8520202e-001 -3.8590085e-001 -4.5866092e-001  7.3889890e-002 -2.2685046e-001  9.2951072e-002 -4.7521840e-002  4.2242271e-001  3.0386777e-002 -4.9439612e-002 -9.6706422e-002  1.5532333e-001  2.4885867e-003  4.6670884e-001  3.3066470e-001 -1.8833197e-001 -2.1606157e-001 -1.4926065e-001  1.2456578e+000  1.1248645e-001  1.7500469e-001  5.0252427e-001  1.5792707e-001 -4.4030596e-001  1.5888032e-001 -2.4958489e-001  2.5137589e-001 -1.6181667e-001 -2.8193155e-001  2.2706765e-001 -2.6542973e-001  5.7972977e-002  1.2720307e-001  3.8936580e-001 -5.7080144e-001  3.2503354e-003  3.9432626e-001  3.2544702e-001  4.7472096e-001  4.1147115e-001  4.6191774e-001  4.8152966e-001 -4.0962392e-001  6.0747417e-001  2.1893154e-001  1.6067515e-001  2.0739757e-001 -1.4639805e-001 -3.9762555e-001 -2.0107889e-001 -1.1926141e+000 -3.2382832e-001 -1.2414197e-001 -4.0978155e-001 -4.9032231e-001 -8.0556034e-001 -3.9079710e-001 -6.4852277e-001  6.0122322e-001 -4.4117715e-001 -5.4899134e-001 -4.9777014e-001
  5.6778461e-001  5.0698111e-001  5.3887169e-001 -5.5083531e-001  2.6107319e-001 -1.3267099e-001 -7.7063154e-001 -4.3487663e-001  1.3917322e-001  1.8316921e-001  1.5125579e-001  4.0270340e-001  3.8819239e-001  1.2843775e-001 -5.0024074e-001 -1.3506008e-001  5.5569124e-001  8.9258321e-001  1.1483042e+000  9.1795256e-002  3.3779835e-001 -2.2322268e-002  8.9893353e-002 -6.0455759e-001 -2.8926899e-001 -5.9936029e-001 -3.1161030e-001  1.1259717e-001 -1.9441966e-001 -4.2039177e-001  1.2527389e-001  1.6053916e-001  5.4481865e-001 -1.3050648e-001 -2.5294894e-001 -1.3928385e-001 -6.6781542e-001 -2.6957935e-001 -2.4110691e-001  1.6643755e-001 -3.9351070e-001 -3.9750886e-001 -1.3705177e+000  4.0905244e-002 -4.1788091e-001 -3.6995490e-002 -1.3867880e-001 -6.5744043e-002  3.9253756e-001 -6.7046413e-001 -8.4528603e-002 -5.5234425e-001 -4.9933134e-001 -5.0368670e-001 -5.6608602e-001  5.3544792e-001  5.7441484e-002  2.4369499e-002 -5.6416126e-001 -8.5103910e-001 -2.9337080e-002  6.6668349e-002  9.2063968e-001  1.8397340e-001  1.0798669e-001  6.8836871e-001
  3.2529725e-001 -7.1601180e-001 -1.3267421e+000  1.0566546e+000 -1.2398404e-001 -1.0708008e+000 -2.7608505e-001 -2.9714158e-001 -6.3668315e-002 -3.8667759e-002 -6.0436766e-001 -1.9911852e-001  5.0520844e-002 -6.2312112e-001 -5.1916952e-001  4.5445068e-002  5.4965721e-001 -1.0785536e-002  5.8337821e-001  3.1558033e-001  1.1803345e+000  3.9223929e-002 -3.8277683e-001 -3.6782765e-001  4.9482142e-002 -2.3798627e-001 -4.0276529e-001 -1.8956263e+000 -1.0341142e+000 -2.8380038e-001  5.2844360e-002 -5.1394702e-001  3.6326808e-001  1.2878680e-001 -4.3853264e-001 -6.8960274e-002  1.0844195e-001 -2.8193916e-001 -1.0865935e+000 -7.2549963e-001 -4.3305083e-001 -2.8562720e-001 -2.9606809e-001 -6.0057013e-001 -3.1612636e-002  1.8307546e+000  1.9758030e-002  1.6915741e-001 -7.2310882e-002 -1.8688848e-001 -2.4587908e-001  1.7389908e-002 -5.9214770e-001 -9.1196836e-001 -7.9561823e-001 -3.7566296e-001 -3.2659777e-001  7.4162679e-002 -3.0149547e-001 -3.0187449e-001 -1.1157257e-001 -2.2009452e-001  7.7945619e-001 -2.7409676e-001 -2.5504661e-001  5.6754947e-001
  2.7904345e-001  7.7430524e-001  4.1334253e-001 -7.3966976e-001  5.8676914e-001 -1.0521441e+000 -2.1860928e-002 -4.6002133e-001  1.8236553e-001  3.5340603e-001 -6.2858406e-001 -2.3028282e-001  2.4008763e-001 -2.8227796e-001 -1.4902409e-001 -1.3749712e-001  2.2038789e-001 -9.9093220e-001 -2.3923725e-001  1.4430743e-001 -2.7259807e-001 -1.8266821e-001 -9.1047065e-001 -7.9636966e-001 -1.0117457e-001  1.0529045e-001 -8.4312161e-003 -1.3283928e+000 -5.0512826e-001 -1.1120789e-001 -2.4934810e-001 -3.4758640e-001 -1.6658795e-001 -1.4533371e-001  3.4553185e-002  6.4368360e-001  9.1300313e-002  5.2428942e-002 -5.8651554e-001 -5.1191734e-002  4.0289074e-001 -4.2791981e-001  6.0151279e-001 -1.1009216e+000  3.9852664e-003 -4.6892804e-001  1.4623825e-001  5.0270192e-001 -1.1677810e+000  8.0873309e-001 -3.4288984e-001  2.1024964e-002 -4.8074155e-001 -4.5414555e-001 -1.2315272e+000 -3.3642846e-001  1.3995083e-001  3.9697503e-001 -1.1757325e-001 -2.5543067e-001 -3.5527243e-001  4.9165915e-001 -4.7189148e-001  4.4263041e-001  1.6670262e-001 -2.8496430e-001
 -4.1662434e-001  4.0230544e-002  3.1379343e-001 -6.0942676e-001  1.7896182e-002 -4.4785434e-001  3.2357620e-001 -2.8936046e-001  8.0829151e-002 -5.4041173e-001 -1.1997423e+000 -3.8689822e-001 -2.0649835e-001  7.1812649e-002 -8.2108641e-002  4.5501129e-002 -7.2802948e-002 -1.0247059e+000 -6.6519448e-001 -2.1364585e-001 -3.5248812e-001 -3.6365953e-001 -1.1470712e+000 -4.1133575e-001 -1.6839297e-001 -1.1493916e-001  1.0891195e-001  5.9791648e-001  4.4339082e-002  1.7089620e-001  1.8683404e-001 -1.8766628e-001  2.5702774e-002 -4.0862855e-001 -1.5178816e-001  6.0190297e-001 -3.7938275e-001 -2.1250083e-002  4.5016304e-001  2.9570936e-001 -1.6104008e-001 -5.1282317e-001 -1.3365296e-001 -9.9086403e-001  2.1081276e-001  8.3446061e-001 -8.5490551e-002 -2.4449347e-001 -7.6621980e-001  2.1464874e-001 -4.5209160e-001  5.7733414e-001 -2.4921717e-001  6.4081476e-003  9.0558533e-002 -3.7059085e-001  2.9623766e-001 -9.9592970e-002 -2.1790551e-001 -5.0944093e-002 -3.6325737e-002  1.1946325e-001  4.9871441e-001  2.3797133e-001  1.2477834e-001 -4.8305922e-001
  7.3734800e-001  9.1851538e-001  2.5254005e-002  7.4674813e-002  7.0003089e-001  8.1030375e-001  9.3147965e-002 -2.6199831e-001  7.7912345e-001  9.3063693e-002  6.4024473e-001 -1.5634093e-001  4.6714316e-001  5.9370517e-001  3.9409507e-001  1.3344615e-001  6.0264613e-001 -2.4883230e-002  1.0238041e+000  1.9807318e-001  1.4717522e+000  8.6117124e-001 -6.6023939e-001 -7.1239363e-001 -9.0016839e-002 -2.7493572e-001  8.7611847e-001  2.9595059e-001 -1.2030661e-001  6.3788431e-001  6.4277258e-001 -3.6194152e-001  2.2784579e-001  7.2404783e-001  7.1467475e-001  7.6752844e-001  7.6092954e-001  2.0673327e-001  3.7591714e-001  7.4223780e-001 -3.9269015e-001 -2.5057252e-001 -7.5810148e-001 -1.3847792e-001 -1.3039209e-001  1.0777129e+000  3.4173416e-001  6.5493070e-001  2.1955828e-001  2.3686661e-001 -3.2837238e-002  2.4000060e-001  7.0869521e-001  1.8394217e-001  6.3955768e-002  2.5858288e-001  4.2210170e-001  5.6458292e-001  2.9596672e-001  2.3472112e-002  7.1922668e-001  8.9916222e-001  1.0537831e+000  8.9603495e-002  7.4554109e-001  8.6389886e-002
  8.4496909e-001  3.8404218e-001 -3.1933864e-003  5.1743402e-001  3.6676294e-001  1.7786594e+000  1.7086040e-001  8.3973529e-002  8.3273820e-001  6.7471358e-001  4.8503900e-001  7.9271884e-001  9.6526823e-001  1.1469560e+000 -1.5434826e-002  9.7810686e-002  7.5849976e-001  8.8561776e-001  1.7308023e+000  3.2988094e-001  4.5192542e-001  4.4280659e-001 -1.9813104e-003 -2.5811992e-001  1.4723093e-001  2.3097926e-001  1.2043880e-001  7.0476573e-001  5.6715297e-001  1.9093079e-001  6.5318295e-001  1.9753668e-001 -1.9365123e-001  3.5690578e-002  6.8143634e-001  5.8062634e-001  5.9874013e-001  4.1210800e-001  6.4005289e-001 -2.6996035e-002  3.4551409e-001  2.4651104e-001 -2.2457521e-001  5.4561787e-001  2.7008466e-001 -7.3122424e-002 -1.5296734e-001  3.2526120e-001  4.2854427e-001  4.8292090e-001  2.5789384e-001 -2.8383404e-001  6.0118044e-001  6.3172676e-001  5.1694536e-002 -9.0700580e-002  9.0984749e-001  3.2335956e-001  1.9494243e-001  2.1536532e-001  9.2885367e-001  1.5138839e-001 -4.6632589e-001  5.6276162e-001  9.8980139e-001  8.9379998e-001
 -1.0206020e-002  2.3062631e-001 -3.4784966e-001  4.2509012e-002 -2.4749399e-001  1.5574932e+000 -2.1190020e-001 -3.6854297e-002  1.8117922e-001  2.5061526e-001  1.0717617e+000  6.8212968e-002  7.2478969e-002  5.8548012e-001  5.0626503e-001  3.3942739e-002  4.2460342e-001  6.6348176e-001  8.0691620e-001  5.1605021e-002 -1.1415258e-002  1.7154521e-001  4.7893019e-001 -2.4949209e-001  9.8713700e-003 -5.8268610e-002  2.5244235e-001 -2.9955546e-001 -1.2422472e-001  1.3483719e-001  9.2489641e-002  8.1417385e-002  8.5440231e-001  9.7303146e-001  2.1845483e-001  1.2604437e-001 -2.2548301e-001 -7.9189755e-002 -4.0479523e-001  4.7185277e-001  6.6955851e-001  5.7184064e-001  6.1776885e-002  3.1241165e-001  5.7041708e-002 -2.8960667e-001  1.3899837e-001 -5.7883117e-001  6.0861432e-001  1.4165530e-001 -1.4341149e-001 -3.7836906e-001  8.1752753e-001 -3.3075463e-001  4.6206436e-001  2.0400168e-001 -1.5058999e-001 -3.7722120e-002 -1.5529304e-001 -3.8535756e-001  5.8165807e-001 -6.2940061e-003  4.1334083e-001 -2.5677932e-001  4.5840500e-001  6.3711313e-001
  1.7697627e-001  7.3318768e-001  4.3108814e-001  2.8908594e-001 -4.9691224e-002  6.5527480e-001 -6.3094471e-002  3.2083508e-001  6.1241926e-001  6.2995011e-001  1.2429939e+000 -1.9431139e-001  4.9328580e-001  3.1697666e-001  6.5962722e-001  5.7008656e-001  8.6162779e-001  8.8020136e-001  4.2437813e-001  2.8533374e-001  6.9861343e-002  6.7094325e-002  9.6854589e-001 -2.6723240e-001  6.2348572e-001  1.7702796e-001 -4.6595321e-001 -3.9917912e-001 -2.9157422e-002  5.6859599e-001  1.1220154e-001  2.7308006e-001  1.3383421e+000  1.9065003e+000  4.1859938e-001  4.7226438e-002  5.1698556e-001  2.8280088e-001  3.1609513e-002 -2.6916949e-001  5.4686476e-001  8.0604974e-001  1.0785800e+000  5.1100904e-001  3.0283151e-001  4.5718004e-001  8.1988095e-001 -8.8462232e-001  1.2006712e-001  6.0795039e-001  4.9808670e-001  1.8294557e-001  6.9526976e-001 -3.5170719e-001  4.3180494e-001  2.8642312e-001 -1.8347714e-002 -1.6581167e-001  1.3755168e-001 -5.0413213e-001  5.0642099e-001 -3.2815330e-001 -1.7317630e-001  4.3967929e-002  3.1902870e-001 -1.2995913e-001
  5.4593244e-001  1.8334290e-001 -4.8485696e-001 -5.1435512e-002 -4.8079167e-001  1.0923988e+000 -2.6402637e-001  1.4097120e-001  2.8979812e-002 -3.5217588e-001  1.6984381e+000 -9.9091576e-001 -7.7257136e-002  1.7485663e-001  5.1836833e-001  6.5178054e-001 -1.8020994e-001  1.1371897e+000 -1.2106213e+000  3.8294230e-001 -1.2281559e-001  8.4298905e-001  1.9667748e-001 -2.9680642e-001  2.5811464e-001  6.7697076e-001 -2.8742043e-001  2.4011004e-001 -4.3195915e-001  1.1081905e+000 -2.0513090e-001 -4.7046459e-002  2.6179804e-001  1.1126120e+000 -3.5899612e-001 -1.8068645e-001  3.4280623e-001  1.4046355e-001  1.3409913e-001 -2.6449012e-001 -1.4792456e-002  1.7220536e-001 -3.0036474e-004  5.0439138e-001  2.6460541e-001  5.7889461e-001  9.6363997e-001 -1.0307163e+000 -6.6728192e-002  5.3931071e-001  2.6637423e-001  3.3358385e-001  1.1644956e-002 -1.0914955e+000 -8.0551193e-001  9.2532939e-001 -1.0498451e-001 -4.1386840e-001  4.9076476e-001 -1.0011868e-001 -9.2668227e-001 -4.1266996e-001  6.2804190e-001 -5.9586314e-001  5.7224763e-004 -3.9831661e-001
  2.3679675e-001  4.2093358e-001 -2.3701104e-004  8.0420930e-001  2.3587612e-001  1.3935483e-001 -6.8443409e-002  1.7858476e-001  9.4502787e-002  6.3324155e-001  1.8071754e+000 -5.3688589e-001 -6.4503328e-002  3.6732016e-002  4.6519365e-001  4.4943211e-001 -1.3297802e-002  4.4298517e-001 -4.4123162e-001  6.5498464e-001  5.3237944e-002  2.2692289e-001  1.5284460e-001  2.7646232e-001 -1.2990044e-002  8.2052373e-001  7.2611817e-002  1.0912898e-001  3.3862207e-001  5.7193409e-002  3.9328997e-001  3.9204124e-001  4.3463715e-001  1.2490104e+000  2.2617037e-001  4.8599370e-001 -2.9276115e-001  7.5725302e-001  1.3427328e-001 -3.7564491e-001  1.2590297e-001 -2.3145941e-001 -2.3537866e-002 -2.5837867e-001  4.4992914e-001  8.4457849e-001  6.2587128e-001 -3.5999778e-001 -2.6225806e-001 -1.8497612e-001 -2.8287794e-001  3.6745220e-001 -6.3535231e-002 -4.5214016e-001 -1.0740604e+000  9.3104431e-001  1.5367922e-001 -3.1837594e-001  2.8173231e-003 -1.5383106e-001 -4.3232375e-001  2.8637692e-001  2.4466574e-001 -2.4938404e-001  1.4286883e-001  2.2240083e-001
 -4.8959321e-002  1.4262239e-001  5.8949815e-001  2.9389792e-001  3.2954614e-001  2.0406455e-001 -6.4193673e-001  3.7399399e-001  4.7936567e-002 -7.0851963e-002  1.1927534e+000 -1.1170850e-003  4.0350310e-001 -2.5630761e-002  7.0831402e-002  1.3364443e-001 -2.2575221e-001 -7.6935523e-001 -8.1798710e-001  1.1004742e-001  9.3551631e-002  6.4939986e-001  1.3885204e-001  1.1063150e-001 -9.8466749e-002 -2.0565650e-003 -7.7082909e-001 -5.7450515e-001 -1.2997876e+000 -1.7473171e-001 -2.4245205e-001 -5.4504952e-003  1.8776960e-001  3.1272347e-001  1.9468995e-001 -6.6568495e-001 -1.9726757e-002 -1.6677829e+000 -3.6061689e-001 -9.3558699e-001 -1.8816591e-001 -1.1727007e-001  8.0511589e-002  2.8004913e-001 -2.1198931e-002  1.5523776e-001 -2.7301939e-001 -9.7130668e-001 -1.8613172e+000 -2.5634070e-002  5.2304664e-004 -5.4628765e-002 -1.8397653e-001 -2.9256779e-001 -4.2514866e-001  3.5139879e-001 -2.5693476e-001  1.0439366e-001  2.7426753e-001 -1.9317990e-001  2.1180426e-001 -1.6289712e-001  8.7460519e-001 -3.8439976e-001  6.7235983e-002  8.1605237e-001
  6.5756278e-001 -2.1509055e-001  1.2478715e+000 -1.1166724e+000  1.6908674e-001 -7.1185333e-001 -3.5989043e-001  4.7827922e-001  6.1001886e-001  5.4298626e-001 -1.1021273e-001 -1.7494562e-001  2.2626688e-002 -8.2661672e-003 -1.7307797e-001  1.3098791e-001  2.2318734e-001 -2.9461797e-001 -4.5568247e-001  5.4305591e-001 -7.1887029e-001 -5.0532035e-001  6.2493316e-002 -2.8024479e-001  4.1784539e-001 -1.1700664e-001 -2.6289416e-001 -4.2988293e-001 -1.3047164e-001  5.5663569e-001 -2.9641910e-001  6.0873764e-002  5.2965939e-001  2.9722476e-001 -4.6703537e-001 -1.4660463e-001  3.6146179e-001 -1.5991181e-001  5.1651831e-002 -4.3389763e-001 -1.7207427e-001 -4.2507737e-001  2.0254829e-002 -7.4030472e-002  1.4852167e-001  4.6302586e-001  5.8269641e-002  5.5746354e-001 -3.3805018e-001  1.4384775e-002  1.8740724e-001  1.4782362e-001  4.0046194e-002  5.2302381e-002 -2.9634488e-002 -8.7966470e-001  6.9574731e-002  1.0377431e+000  1.7173865e-001 -1.7514637e-001 -5.7055357e-003  8.2235486e-002 -8.2624011e-001  6.5560916e-001 -5.2995681e-001 -1.9069370e-001
  4.6257667e-002 -8.3277811e-002  6.3529262e-001 -1.5823823e+000  1.1212286e-001  9.0681912e-001 -2.6586591e-001  1.1053526e+000 -5.6130347e-002  3.7316873e-001  3.6719193e-001  5.4978431e-001  1.8289380e-001  1.3520458e-001  1.0043357e+000  4.9265938e-001  2.8731777e-001  5.0847533e-001 -3.1903242e-002 -2.3712432e-001 -5.3753613e-001 -1.1966814e-001  9.5175328e-001 -3.6122253e-001  2.0625577e-001 -4.5215046e-001  6.0199440e-001  7.1751965e-001  1.3819878e+000  1.0826154e+000  6.8386221e-002  7.5667337e-001  5.6687954e-001  2.5894263e-001  2.7783549e-001  4.9090541e-001  1.1121147e+000  7.8174633e-001  1.3468144e+000  1.1965889e+000  2.2035367e-001  4.1082849e-002 -4.1233332e-001  2.6789696e-001 -3.5435453e-001 -3.1026677e-001 -4.0645698e-002  6.7923666e-001  1.0426305e-001 -4.0408377e-002  3.1117235e-001  2.5750151e-001  8.9747890e-001  1.9128916e-001  8.3243363e-001  1.3507790e-001 -5.4623710e-001  3.1187860e-001  6.5583762e-001 -3.3171885e-002  1.2837716e+000  4.3843182e-001 -6.1530984e-001  6.3696147e-001  8.3934389e-001  4.2734647e-002
 -4.2498446e-001 -1.4605391e-001  9.1139477e-002  3.4134717e-001  5.6047177e-002  4.6911262e-001  1.5941870e-001  1.0064921e+000 -2.4367450e-001 -2.1584623e-001  4.3655067e-001  1.1121791e-001  1.9130896e-001 -1.9611314e-001  6.3226270e-001  7.0095215e-001 -6.2540295e-001  5.7725843e-001  1.3778427e-001 -4.4638120e-001 -7.2227440e-002  3.7206585e-001  3.1512002e-001 -1.4059062e-001 -1.0223384e-001  1.7397124e-001  1.8655664e-001  3.8865198e-001  3.2064953e-001  1.1114089e+000  6.7097407e-001  7.1657173e-001  8.8308177e-001 -2.3705846e-002  5.9436614e-001  7.1176005e-001  1.3018779e+000  3.4872992e-002  8.9581643e-002  2.5724708e-002  4.6889921e-001  1.7783884e-001  3.0888934e-001 -2.0622863e-001 -1.6249717e-001  7.1934777e-001 -2.3179146e-001 -4.9859992e-001  1.6844308e-001  3.0505680e-003  6.9844806e-001  3.8758591e-001 -2.8133621e-002  1.6363824e-001  1.9133467e-001  1.8217076e-001 -2.7984247e-002  2.2766187e-001  8.9841563e-001 -1.0818087e-001 -5.1547251e-001  5.2935928e-002  4.1841607e-001  8.6735079e-001  1.2675637e-001  2.4433769e-001
  1.2923828e+000  2.4224429e-001 -3.2537253e-001 -1.1350499e+000  6.7625298e-001 -1.5131566e-001  7.8957488e-001  8.7629612e-001  3.5368058e-002  2.2870714e-001  6.8628435e-001  9.8421593e-001 -5.0494443e-003 -6.7566954e-001  7.8364343e-001  1.9949328e-001 -9.2145371e-002  8.8902740e-001  1.9556714e-001  4.8140916e-002 -7.6666398e-001 -6.7028010e-001  3.9463614e-001 -5.6786965e-002  2.7663498e-001 -8.9994618e-001  4.5606930e-001  3.5032758e-001 -2.3497650e-001  2.0409309e-001  5.2104848e-001  1.0208652e+000 -9.6474775e-002  6.6304679e-001  9.2894180e-001  2.3670394e-001  9.7757256e-001  8.7650187e-002 -3.9186334e-001  4.4010924e-001 -2.9850165e-001  7.1108686e-001  1.9128972e-001  5.9294692e-001 -1.0156989e+000 -5.4159161e-001  8.0331618e-002 -2.9250546e-001 -7.9131565e-002 -1.0324953e-001  5.2098707e-001  2.3600851e-001  5.7036177e-001  3.4811858e-001  2.1353118e-001 -7.3205880e-002  2.2204064e-002  2.8386509e-002  9.4632682e-001  4.8228861e-001  2.8710064e-001  6.4705151e-001 -6.9359638e-001  8.6311216e-001  2.5571210e-001 -9.6035152e-002
 -1.0746703e-001 -1.4864023e-001  5.0534097e-001 -4.2674248e-001 -1.1101054e-001 -2.4885795e-001 -3.1621904e-001  5.6251703e-001 -7.5544374e-001 -4.4874380e-001 -4.8547372e-002 -1.4937409e-001 -3.6632357e-001 -9.6980589e-001 -4.7254721e-001  3.1851329e-001 -2.9580481e-001 -2.6989988e-001  2.1299932e-002 -5.6855292e-001  5.2708377e-002 -2.0855122e-001 -1.5876813e-002  1.1704879e+000 -5.7079884e-001  2.5432654e-001 -4.8239948e-001 -6.7153148e-001  5.6093238e-002  1.3446730e-001 -1.0440021e-001  1.7477369e-001  3.8455127e-001 -2.1705448e-001  2.0866876e-001  1.1017127e-001 -6.9846003e-002 -3.4066812e-001 -1.0143076e+000 -4.2317273e-001 -1.4726260e-001 -4.4634472e-001  1.5692016e-001 -1.3421714e-001 -1.0276306e+000 -6.9628718e-001 -2.3860553e-001 -2.4209547e-001  2.5926411e-001 -7.9882962e-001 -4.8807531e-003 -2.7258463e-001 -1.1002821e-001 -3.3704703e-001  4.1954499e-001  1.7464096e-002 -3.4998153e-001 -1.3263937e-001  9.0268404e-001  1.6196522e-001  2.8392569e-001  1.8917407e-001 -6.5802186e-001 -7.8352469e-001 -4.2657841e-001 -9.4130298e-001
 -1.5990420e+000 -5.9545786e-001 -3.2223653e-001 -1.2470852e+000  2.7483187e-001  2.6746596e-001 -1.6333256e-001 -4.1920080e-001 -8.3779925e-001  4.3234366e-001 -6.8275599e-002  6.3305810e-001 -1.7183330e-001 -2.4479136e-002 -1.0713634e-001  1.6328447e-001  4.8941172e-002  7.3963973e-001  4.8741367e-001  4.5889761e-001 -4.4619682e-001 -9.8284624e-001  2.4080297e-001  6.4316650e-002  8.1679247e-002 -7.6813014e-001  2.3082246e-001  3.8180600e-001 -2.9255070e-001 -5.3956876e-001  7.8042868e-002 -1.0160100e-001 -4.9194313e-001 -3.1761310e-001 -3.2871471e-001 -4.2249849e-001  1.1538173e-001 -5.2743781e-001 -3.4388654e-001 -2.2775662e-001 -6.8838829e-001 -4.6370441e-001 -5.6595224e-003 -2.7676438e-001 -1.3851008e+000 -1.1452839e+000 -5.8097035e-001  6.0770643e-001  2.1856600e-001 -4.7831447e-001 -3.8744525e-001  3.1841238e-001  6.3485024e-001  5.0583026e-001  8.7181176e-001 -5.1420227e-001 -2.8554291e-001 -2.3937319e-002 -3.1188748e-001  3.9238856e-001  6.4800265e-001  9.7231643e-002 -1.3529781e+000  2.6972327e-001  5.3687947e-002  5.3236489e-002
 -8.7239731e-001 -7.0729368e-001 -2.2644706e-001 -4.3960132e-001 -3.9763460e-001 -2.6221763e-001  3.6864595e-001  5.1594635e-002 -8.0699802e-001 -5.7360659e-002 -4.6241236e-001 -1.5789323e-001 -5.9391524e-001 -3.8200020e-001 -1.5761041e-001 -1.3255794e-002 -1.0555284e+000  2.2578569e-002 -5.9101999e-001 -4.8679434e-001 -7.8363567e-001 -4.5522617e-001  2.9185617e-001  9.1559716e-001 -7.7777497e-001  9.5582812e-001  6.3997965e-001  6.4069783e-001  1.2704492e+000 -1.1449475e+000  5.0985731e-003  3.0207688e-001 -3.7660912e-001 -8.4694712e-001 -1.6511490e-001 -6.0071838e-001 -6.3644208e-001  8.2738753e-001  7.0660159e-001  1.5128676e-001  6.7265854e-001 -6.9996686e-001  6.5100097e-001 -5.5320736e-002 -2.8132536e-001 -2.2154615e-001 -4.1186025e-001  6.0704710e-002 -3.7384436e-001 -7.3081339e-001  2.6065614e-003  3.5606237e-001  1.1188868e-001 -2.6742501e-002 -3.9512275e-001 -3.0227638e-001  9.7270598e-002 -3.8946118e-001 -1.8694108e-001  1.3195006e-001  9.2739448e-001 -4.7039944e-001 -1.2308452e+000  5.5759121e-001 -5.6270038e-001 -8.2032709e-002
  6.4090986e-001 -8.1934633e-001 -9.6320968e-002 -7.2546576e-001 -2.1512491e-001 -8.9702193e-001 -6.4851980e-001 -9.0706500e-001 -9.3042628e-001 -2.5952547e-001 -4.7327922e-001  2.2252983e-001 -9.2226795e-001 -3.2489238e-001 -1.9264688e-001 -2.1727387e-001 -4.7945911e-001 -2.2374074e-001 -3.9091152e-001  8.2712442e-002 -1.1474979e+000 -6.0991229e-001 -2.9866559e-001  3.6771079e-001 -4.5218617e-001 -7.5964453e-001  8.1012124e-001  4.1196664e-001  5.4227166e-001 -4.9574076e-001 -5.3064376e-003 -5.4936793e-002 -8.8545832e-001 -1.1421693e+000 -5.0455483e-001 -5.1586628e-001 -4.0307311e-001 -3.9931950e-001  2.1232944e-001  8.2525005e-002 -1.1533094e+000 -5.8408314e-001 -5.9774625e-001 -2.5232500e-001 -1.0191930e+000 -1.2315425e+000 -1.6452816e-001  7.3996593e-002  2.6087727e-003 -1.1608748e+000 -7.7419752e-001 -3.5711693e-001 -4.6188971e-001 -5.1008160e-003 -4.1458193e-001 -3.1590652e-001 -6.1740684e-001 -4.0245672e-001 -8.4686651e-001 -1.3139019e-001 -7.6280154e-001 -3.8393453e-001 -1.1056182e+000 -1.9440107e-001 -7.0549198e-001 -1.0796987e+000
 -6.5847982e-001 -4.7424852e-001 -1.1845801e-001 -7.8250514e-001  1.0457742e-001 -7.5940393e-001  6.9015956e-001  1.1387313e-001 -2.7440129e-001  1.2018847e-001 -6.4075931e-001  1.0073307e+000 -1.6169483e-001 -2.3708226e-001 -5.7592476e-001 -1.6221002e-001 -8.4560895e-002 -3.3921259e-001 -3.1044518e-001 -1.7347904e-001 -1.3079334e+000 -2.7500261e-001  7.1464119e-001  1.0477181e-001  2.3176475e-001 -6.5377163e-002  1.1512748e+000  1.2758493e+000  1.1287911e+000 -4.3780930e-001  3.7687378e-001  4.4888330e-001  6.7908266e-002 -2.9103689e-002  3.6221955e-002 -1.4594443e-001 -7.1137968e-001  4.7639261e-001  1.3522879e+000  9.4128981e-001 -8.1611477e-001  3.3846717e-001 -1.9161433e-001  1.1392062e-001 -3.2485712e-001 -9.5302318e-001  2.7957783e-001 -2.6412513e-001  2.0269778e-001 -2.8893757e-001  8.1553966e-002 -1.9756661e-001 -3.1968616e-001  6.6810643e-001  1.4264309e-001 -3.0625873e-001  4.5754551e-002  1.5285265e-001 -2.0581446e-001  9.7149984e-001 -1.5642694e-001  1.0926924e-001 -8.5362488e-001  1.2261826e-001 -3.7430556e-001  4.3714531e-001
  9.4004257e-001 -3.3985935e-001 -1.2985895e-001 -4.7730524e-001 -6.1334400e-001 -1.0102360e+000 -5.8513127e-001  7.7716736e-002 -8.5320052e-001  5.3581603e-001 -8.1477725e-001  1.7082925e+000 -9.5778821e-001 -1.1994191e-001 -6.2480820e-001  1.1044120e-001  5.7778133e-002  3.6220273e-001  1.7045695e-001 -2.0706899e-001 -1.2855876e+000 -3.1221232e-001 -2.7304184e-003  5.6102614e-001  8.6771066e-002 -3.5865831e-001 -4.6241743e-001  7.2073591e-001  7.6956370e-001  2.8039284e-001  6.2833065e-001  3.6649396e-001 -6.3867853e-001 -7.5647920e-001  1.2860205e-001 -3.4022651e-001 -5.8526044e-001  8.9836546e-001  6.8581957e-001 -4.7055528e-001 -6.0070313e-001  2.1205495e-001  5.2535574e-001  3.7593598e-001 -7.4841259e-001  4.1426504e-001  6.1137828e-001 -6.9444812e-001 -4.6636860e-001 -8.0025920e-001 -7.0159882e-001 -4.1661726e-001 -3.2341965e-001  4.6067403e-001  9.5764719e-001 -8.9643388e-001  1.7786468e-001 -1.2324889e-001 -2.5438447e-001 -2.6290067e-001 -1.1879529e+000 -8.8235721e-001 -6.9778608e-001  1.3541003e+000 -9.9882463e-001 -2.0641063e-001
  4.9591303e-001 -2.1066607e-001  3.1493842e-001 -1.2391688e+000 -5.4657243e-001 -4.5195067e-001 -1.7650751e-001  4.0913358e-002 -2.6498912e-002  3.5709807e-001 -2.9170533e-001  1.5911363e+000 -7.4029948e-001 -2.7945942e-001  7.1443870e-001  3.1576417e-001  8.7413292e-001  7.7627084e-001  3.1061952e-001 -7.9319144e-001 -1.3752980e+000 -5.5143273e-001  6.7036040e-001 -1.7429946e-001  4.2042094e-001 -3.5819288e-001 -2.1157774e-001 -2.9034426e-001  2.1410271e-001  1.5946586e+000  2.7758631e-001  8.0291275e-001  7.8223061e-001 -9.4838832e-002  8.8737779e-001 -1.2869067e-001  6.1489490e-001  7.4992980e-001 -1.4899572e-001 -5.4489439e-002 -7.7622612e-001  2.8374620e-001  3.4608838e-001  4.9967452e-002 -6.4515508e-002  1.5439745e+000 -6.4164473e-001 -1.5442204e+000 -5.4491117e-001 -4.8758701e-001 -5.4515279e-001 -4.8933111e-001 -6.7811698e-001  4.7623434e-001  4.5850967e-001 -8.5739191e-001 -3.0857915e-001 -1.5907388e-003 -2.6566630e-001 -7.1737328e-001 -1.0904119e+000 -4.9438548e-001 -1.1530216e+000  5.5395249e-001 -2.1162819e-001  1.7119324e-001
  1.5806207e-001  2.3739327e-001  1.4498047e+000 -1.4376778e+000 -6.2956125e-001 -2.6014743e-001 -1.8883983e-001  1.5520398e-001 -6.3155216e-001 -8.8123329e-001 -5.8336776e-001  5.9488857e-001 -8.4452616e-001 -1.5100912e-001  4.0365222e-001  1.8868976e-001  2.8298393e-001 -1.2678691e+000 -9.0738640e-001 -6.8038468e-001 -1.2956690e+000 -5.2864851e-002 -7.0785658e-001 -7.3370270e-001 -2.6156044e-001 -2.6214239e-001 -2.8000189e-001 -1.2351085e-001 -4.5144596e-001  3.4860305e-002  3.6325384e-001  3.3559244e-001 -8.6469955e-002 -6.8644552e-001  1.2870435e-001  6.4166727e-001 -7.4480737e-001 -9.2784241e-002  3.5292586e-002 -5.0158057e-001 -9.1883075e-001  7.6213153e-002 -2.4199130e-001 -1.0004594e+000 -4.2259323e-001  8.3607839e-001 -4.4266354e-001 -8.2424867e-001 -5.2701055e-002 -1.2600818e-001 -1.7807137e-001 -8.8502803e-001 -1.0738897e+000  3.6957781e-001 -3.0168977e-001 -9.1594036e-001 -3.7329295e-001  3.6365161e-001  2.2202851e-001 -2.0960276e-001 -1.5219652e+000 -3.7568487e-001 -1.2061042e-001 -3.7692025e-001 -4.8320586e-001 -8.0359671e-001
 -1.3136181e+000 -4.9627997e-001 -1.8449751e+000 -1.1244737e+000 -8.7668103e-001 -4.7021856e-001 -3.8227880e-001 -7.4621943e-001 -1.1362387e+000 -5.5526596e-001 -1.3133563e+000 -4.4889636e-001 -1.1278143e+000 -4.8620988e-001 -7.3344176e-001 -7.0280967e-001 -9.8686087e-002 -1.3543771e+000 -1.6179895e+000 -1.2013188e+000 -1.0645356e+000 -4.3694848e-001 -1.9196541e+000 -6.0478515e-001 -3.8182285e-001 -1.7608687e-001 -9.0594868e-002  1.8251010e-001 -1.6946521e-001 -5.0673226e-001 -5.7815062e-001 -1.6513778e-001 -2.1597635e-001 -1.3663772e+000 -6.1340157e-001 -1.3753226e-001 -1.4560172e+000 -8.3429077e-002 -5.2001402e-001 -9.5783102e-002 -7.0993600e-001 -1.2234993e-001 -7.0914292e-002 -1.7732729e+000 -8.6363084e-002  1.0020528e+000 -2.1254686e+000 -6.9766167e-001 -8.4191675e-001 -8.2404904e-001 -8.7171390e-001 -1.6116171e+000 -9.2088408e-001  5.7862837e-002 -1.0868562e+000 -2.1263473e+000 -6.1256425e-001 -1.0286050e+000 -1.6665120e+000 -3.4967337e-001 -2.3987366e+000 -4.8600305e-001 -1.5672678e-001 -1.2098339e-001 -7.6675114e-001 -1.0869450e+000
  9.0238808e-001 -6.2552395e-002 -3.9168155e-001  1.8041744e+000 -1.9907556e-001 -7.1642925e-001  1.9034013e-002 -8.2491820e-001 -1.0619981e+000 -6.5003455e-001 -1.0976390e-001 -1.7094960e+000 -1.1809139e+000 -7.2308680e-001  1.4058935e-001 -1.7671209e-002 -1.0300773e+000  1.1276713e-001 -5.0263562e-001 -8.8803997e-001 -1.8504174e-001  1.3214234e+000  3.1869797e-001  2.3054601e+000  8.4965388e-003  1.7298897e+000  2.5533423e-001  4.2009408e-001  7.5634805e-002 -4.9227711e-002 -2.1048580e-001  1.7213920e-002 -5.3704763e-001 -5.7088913e-001 -4.2234175e-002 -1.6297871e-001 -9.2173076e-002  2.0136227e-001 -6.1882094e-001 -2.4398919e-001  6.6785737e-001 -3.2168473e-002  2.3224216e+000 -2.5226321e-002  1.0703927e+000  5.0271837e-001 -8.2692232e-001 -6.5172545e-001 -9.6857305e-001  1.1431535e-001 -8.7579466e-001 -3.3116448e-001 -8.6669578e-001 -8.6112670e-001 -1.3032683e+000 -1.1422402e+000 -4.5043190e-001 -8.5053537e-001 -7.9790775e-001 -7.5617745e-001 -1.7649314e+000 -7.5931783e-001  2.8860241e-001 -1.0843477e+000 -7.5681546e-001 -5.4940505e-001
  1.1199897e+000  1.5203233e+000  3.6472886e-001 -4.3479415e-001  5.7114484e-001  6.6291218e-001 -5.7732469e-001  1.5913855e-003  3.3816073e-001  3.2702885e-001  6.7904828e-001 -7.2863910e-001 -9.0890230e-002 -7.7438315e-002  2.0565190e-001 -2.0081817e-001  6.2447158e-001  7.5530945e-001  4.7217409e-001  3.6460402e-001 -3.3529720e-001  3.5310049e-001 -6.4100976e-001 -3.2755805e-002 -6.7313104e-001  4.2711581e-001  2.2012613e-001 -3.6910666e-001 -6.0963685e-001 -6.0652713e-002  5.5377143e-001  5.0332256e-002 -6.2106198e-001  4.1897346e-001 -3.9735510e-002 -2.6101015e-002 -1.7236221e-001 -1.1974196e-001  4.8221429e-002 -2.9601356e-001 -6.3314294e-001 -8.4876087e-001 -6.9552859e-001 -2.9512742e-001 -5.3566697e-001 -9.1289706e-001  2.2017253e-001 -5.8933770e-001  7.8972808e-002 -7.5790316e-001 -4.3961670e-001 -4.3813038e-001 -1.8850184e-001 -5.5656384e-001 -5.2934682e-001  6.0433631e-001  1.2409623e-001  4.3692640e-001 -3.7460041e-001 -1.2551840e-001 -1.5283104e-001  2.9819440e-001  5.7957576e-001 -9.4236620e-001  3.5227975e-001  3.9204997e-001
  4.6075237e-002  4.5996918e-001 -2.2275036e-001  2.5684873e-003  2.8766370e-002  1.5774130e+000 -3.2171799e-003  9.6401438e-002 -3.1176886e-002  4.8874573e-001  8.7934186e-001 -1.0994547e+000 -5.7238043e-001  6.1177105e-002  3.5037939e-002 -1.6532610e-001  3.1219203e-001  6.7022799e-001  8.3468565e-002  5.4253332e-002 -1.0296440e-001  1.3684963e-001  4.0855198e-001  3.9681512e-001  4.1004953e-002  7.5339505e-001  4.5107918e-001  1.3957253e-001  3.3244799e-001 -3.1581972e-001  1.1458194e+000  3.6736150e-001  8.5427913e-001  3.9398133e-001 -4.5791023e-001  9.2915853e-002 -6.8889089e-001  2.8610924e-001 -1.3456220e-002  1.1124769e-001 -5.6290224e-002 -1.7968785e-001 -5.5964254e-001  4.6692964e-002  9.6030009e-002  9.1496310e-001  1.6434687e-001 -2.4494074e-001 -2.3584482e-001 -1.7915429e-001 -4.5485713e-001 -7.5678455e-001 -1.6614039e-001 -4.9439637e-001 -9.5867909e-001 -1.2439930e-001 -7.4200817e-002 -8.0856995e-002 -1.9177755e-001 -1.8311797e-001 -6.6059424e-001  5.2200596e-001  4.8238748e-001 -9.6883588e-001 -3.3158561e-003  3.0105616e-002
  5.0605972e-001  4.7584073e-001 -6.2419977e-001 -8.4194388e-001 -2.2590881e-001  3.5675162e-001 -1.9606231e-001 -2.4040464e-001  2.4588167e-001  3.9675282e-001  4.7231067e-001 -4.4758758e-001  8.1054336e-002  5.5570140e-001  1.7025630e-001  2.0832392e-001  2.0675751e-001  8.1466483e-001  2.6794651e-001  1.9563362e-001 -1.7662217e-002 -4.8880184e-001  5.9577351e-002 -3.4206308e-001  2.0874198e-001 -1.0168942e-001 -7.6998591e-002 -1.4244018e-001 -1.0253088e-001  7.6444478e-001  5.9749526e-001  2.2578294e-002  9.2280012e-001  8.7185689e-001  1.7317818e-001  6.4177344e-002  1.7679592e-001  2.5758583e-001 -3.5034576e-001 -4.3422578e-001 -4.4156551e-001  2.2799938e-001  5.9682014e-001 -1.2094645e-002 -4.0530068e-001  5.2579151e-001  3.5472677e-001 -4.8585174e-001 -5.4229487e-001  6.6797898e-001 -1.8069456e-001 -7.6668788e-001  6.5269595e-001 -3.1070806e-001  1.0068682e-001 -2.6069189e-002  5.5076115e-001  2.8250387e-001 -3.4598655e-001 -5.7995584e-001  1.1491981e+000 -3.1357095e-001  1.6729358e-001 -1.1120698e+000  4.9925495e-002  1.3592208e-001
 -4.3048144e-001  4.9311433e-001 -1.4496946e+000 -9.6562526e-001 -4.0631615e-001  7.8368062e-001 -4.4777719e-001 -5.9971820e-001 -1.2849605e-001 -1.5509473e-001 -1.7731350e-001 -8.2286540e-001 -5.5325428e-001 -1.6628664e-001 -3.9563707e-002 -2.9390063e-001 -8.1671091e-001  2.5892988e-001 -5.2011772e-001 -4.2058449e-001 -7.9432514e-001 -9.4461455e-001 -2.5547103e-001 -4.7463565e-001 -6.7168861e-001 -7.5616963e-001 -4.3633413e-001 -6.4566530e-001 -9.7304053e-001  1.5521941e+000 -6.8667104e-001 -4.5643490e-001 -3.4268669e-001  2.5882603e-001 -2.8179462e-001 -8.2580033e-001  7.0638407e-001 -5.1793703e-001 -3.9821973e-001 -1.6058331e-001 -5.4610362e-001 -3.6492932e-001 -8.8158585e-001 -1.4757960e-001 -5.9169808e-001 -6.8094357e-001 -3.4181479e-001 -9.0524680e-001 -2.6253614e-001  1.5494956e-001 -2.5476419e-001 -5.9178126e-001 -5.1644193e-001 -5.4108136e-001 -3.0806693e-001 -3.0870446e-001 -2.9318337e-001 -4.4682698e-001 -4.0935137e-001 -7.6865674e-001 -1.0437270e-001 -1.4254607e-001 -6.5631887e-001 -1.7643818e+000  1.0493146e+000  1.1893399e-001
  6.0009562e-002 -5.7427633e-002 -1.1120637e+000 -1.3907683e+000 -9.1574927e-001 -2.2104435e-001 -4.5196751e-001 -6.8963347e-001 -4.2693728e-001 -4.6263688e-001  5.1838038e-002 -3.5853588e-001 -6.9426249e-001 -3.4628867e-001 -4.5553250e-001 -9.4569902e-001 -4.9855114e-001 -2.0117469e-002 -4.3593671e-001 -5.8736333e-001 -9.4053116e-001 -1.0073205e+000 -6.5532156e-001 -7.7142180e-001 -6.3778153e-001 -7.9616336e-001 -8.6257560e-001 -8.4701435e-001 -7.2582444e-001  5.6249521e-001 -5.0158395e-001 -4.2724784e-001 -1.9436854e-001 -9.1316434e-002 -5.0277500e-001 -8.3211290e-001  5.8269492e-001 -3.2224294e-001 -4.2635903e-001 -8.2324109e-001 -8.0165141e-001 -2.7562152e-001 -1.2933069e+000 -3.5738160e-001 -5.6453724e-001 -1.0112701e+000  3.9909898e-001 -7.7471642e-001 -2.3757141e-001  4.6334261e-002 -4.2076514e-001 -3.3738374e-001  4.1575319e-003 -9.0923273e-001 -3.8428691e-001 -6.7712224e-002 -7.6349825e-002 -6.3703073e-001 -4.6734132e-001 -7.9849740e-001 -1.3752165e-002 -5.7151398e-001 -7.1816144e-002 -9.5964908e-001 -3.5589030e-002 -3.9257799e-001
 -2.6685130e-002 -6.3783748e-001 -3.5865119e-001 -3.6703132e-001  7.4230661e-002 -8.8294044e-001  2.6755368e-001  1.2950863e-001 -4.7492102e-001 -1.7753889e-002 -9.8984456e-001 -7.4056552e-001 -1.9931028e-001 -3.5486929e-001 -1.6423827e-001 -9.9132699e-001 -2.1814788e-001 -8.2757913e-001 -1.1790147e+000 -7.0475219e-001 -1.2852391e+000 -7.8457977e-001 -7.9894521e-001 -1.3908054e+000 -3.0204547e-001 -5.1525992e-001 -5.1384044e-001 -7.7706728e-001 -6.8429836e-001 -2.1047951e-001 -5.3923982e-001  1.1712921e-001 -8.7712728e-001 -8.1986820e-001  1.8736579e-001 -4.1321328e-001  3.2921540e-002 -6.7984564e-001  6.5457747e-002 -3.7439679e-001 -4.6837598e-001 -5.8873047e-001 -1.3421296e+000 -6.5925654e-001  6.9745129e-003 -2.7476536e-001  1.3888336e-002 -2.1168132e-001 -1.4702930e+000  8.6191964e-001 -1.1138621e+000 -5.4082118e-001 -1.9087673e-001 -4.3310264e-001 -9.9427206e-001 -3.8445013e-001  1.4957368e-001 -4.0032431e-001  2.6037210e-001  7.8728417e-002 -3.0218691e-001  6.4437343e-002 -3.2265283e-001 -1.0969409e+000 -1.2157128e-001  3.5188165e-001
 -3.1684763e-001 -2.9580439e-001 -5.2834567e-001  1.7747836e-001 -1.6087718e-001  5.7705428e-002 -2.7972738e-002 -3.6903686e-001 -1.6893618e-001 -3.5503698e-001 -4.8168483e-001 -3.6263121e-001 -5.2839866e-001  6.6637116e-002 -1.1184769e-002 -5.0631234e-001  1.7950531e-001 -2.9343964e-001 -7.1759891e-002 -4.1604055e-001 -3.7461742e-001 -7.0241950e-001 -9.1941531e-001 -7.5278506e-001 -1.2516919e-001 -7.5701405e-001  1.8671845e-001  8.5739043e-001  3.8867516e-001  2.5999142e-001  2.8941150e-001 -2.8416492e-002 -2.8230371e-001 -6.0894280e-001 -1.9448962e-002  2.8654946e-001 -3.1182731e-001  4.4660569e-001  1.1173029e+000  7.4996251e-001 -8.0087681e-002 -2.8318054e-001 -7.0392885e-001 -7.6546686e-001  5.7368861e-001 -5.8339928e-001  1.1782204e+000  3.6502868e-001  3.1223979e-002  5.2719263e-001 -5.5032558e-001  3.0609815e-001  4.6667200e-001 -1.6950067e-001  9.3178219e-001 -2.4730256e-001 -2.2877737e-001  5.7832136e-002 -1.4121824e-001 -4.7059872e-001  3.2121166e-002  1.7100733e-001  3.9571715e-001 -7.6872909e-001 -4.2608865e-001  9.2903237e-002
  5.5213208e-001  1.5121880e-001 -8.5662338e-001  9.2728653e-001  2.0159804e-002 -1.8563885e-001  2.2713676e-001  7.0766321e-001  2.7404084e-002 -3.4046911e-001  1.5550883e-001  1.2611322e-001 -1.8127400e-001  4.2178679e-001  6.0088886e-001  7.1684724e-001  2.7817100e-001  3.5064363e-001  9.5295447e-001  1.2410862e-001 -1.9438021e-001  4.6490252e-001  8.0015403e-002  1.3396821e-001  3.3745177e-001 -8.4986675e-002  1.2648001e-001  4.1991618e-001  3.6716935e-001 -2.9550707e-001  3.4072491e-001  8.6916583e-002  3.8232597e-001  3.4513485e-001  3.4155749e-001  4.2764228e-001 -7.1487619e-003  1.1045222e+000  3.7773837e-001  6.9240123e-001  4.8574134e-001  6.6542140e-001  1.3452531e+000  7.4191815e-001  5.4184748e-001  4.0421456e-001  9.6852724e-001  9.4568589e-002  2.9769880e-001  7.1805990e-001 -2.4791943e-001  4.0477219e-001 -5.0009670e-002 -6.1963862e-001 -8.6847235e-001  8.9173868e-002  5.3907956e-001 -1.5432801e-001  1.9280832e-001 -3.7417182e-001 -5.1306160e-001  5.3219330e-002  7.2646383e-001 -8.5245955e-001  4.3018872e-001  1.0325103e-002
 -4.1820882e-001  7.6614605e-001 -4.8998287e-001  7.2489380e-001  7.2131155e-001  1.0128214e+000  3.6295315e-001  9.8699941e-001  4.5182505e-001 -3.8368656e-001 -1.2868261e-001 -5.9717378e-001 -3.2573555e-001 -1.7990716e-001  4.6950713e-001  7.4451922e-001 -3.7586770e-001 -3.8571624e-001 -7.0516680e-002  7.0519409e-002 -7.3927901e-002 -4.8791285e-001  8.0175367e-001  6.7703500e-001  2.4620799e-002 -8.1208410e-002  1.2604469e+000  7.9177147e-001  7.3857219e-001  1.1696547e-001  4.9961335e-001  7.7830383e-001  6.4665637e-001 -1.1377545e-001  1.9187139e-001  7.0302663e-001  5.8003234e-001  6.2799019e-001  6.1624382e-001  1.3069338e+000  7.1187570e-001  4.8614625e-001  7.4444963e-001  5.8099828e-001  1.6279442e-001 -8.4081622e-002  1.1102043e-001 -2.3104538e-001 -8.6126118e-004  1.8879835e-001  3.1157008e-001  8.7826266e-001 -1.8451474e-001 -4.5426101e-001 -6.7271321e-001 -8.2759114e-002 -2.2861796e-002 -9.6731143e-002  7.0900575e-001  1.0839470e-002  1.6859889e-001  8.4769747e-001 -6.0870613e-002  4.3015349e-001  8.6437306e-001  1.1065769e+000
 -2.1303637e-001  2.6009787e-001 -5.0449211e-001  3.2065049e-001  3.7721089e-001 -8.9115009e-002  3.4613753e-001 -1.7031781e-001 -2.6252807e-001 -4.3962215e-001 -5.1711121e-001 -1.2686323e+000 -2.4227375e-001 -7.7719319e-001 -9.3116431e-002  6.9221967e-001 -4.1195815e-001 -4.5366208e-001 -1.8938144e-001 -1.1359501e-002  2.8003264e-001  9.4947713e-002  4.4991920e-002  6.5942529e-001 -3.4270640e-001  4.2772488e-001  1.3032565e-001 -4.8230005e-001 -4.2961814e-001  5.9424324e-002 -7.8838388e-002  4.8620148e-002 -3.6723220e-002 -1.6630005e-001 -3.3127510e-001  6.4158129e-002 -5.1390874e-001 -6.9639144e-001 -3.7570053e-001 -5.0166946e-001  7.1343581e-001 -4.5614517e-002  1.1258495e+000 -5.2520059e-001  3.6696084e-002  6.7911963e-002 -2.3643763e-001 -8.1645544e-001 -5.9919260e-001 -5.1841207e-001 -9.1237441e-002  2.9021552e-001 -1.1870640e+000 -5.0682977e-001 -9.7178449e-001 -2.2127603e-001 -3.7073618e-002 -8.7708189e-002 -3.1219930e-001  1.6017787e-001 -7.2448333e-001  2.2402657e-001  9.0200673e-002 -5.5774955e-001 -1.4671163e-001  2.0923985e-001
 -4.4304207e-001  3.0154165e-001 -2.3016999e-001 -2.1902573e-001  8.4057311e-001 -6.6044157e-001 -3.0341316e-002  8.0516233e-001 -1.7094284e-001 -1.3291055e-001  1.5999728e-002  5.2390977e-001 -3.8313020e-001 -4.0742358e-001  6.4162356e-001  5.0970112e-001 -5.3528308e-002 -2.2292070e-001  3.7290343e-002  1.3111099e-001 -2.6975656e-001 -4.9026428e-001 -3.4352320e-001  9.3674998e-001  1.2402870e-003  3.4578794e-001  2.9110387e-001 -7.1645776e-001 -2.5009018e-001 -2.6401110e-001  1.7080603e-001  7.4073517e-001 -2.7296186e-001  3.6051203e-001  4.0881187e-001  4.9778475e-001  6.2312069e-001  3.8318181e-002 -1.7878092e-001  8.7955803e-002  4.6774037e-001 -5.2151156e-002  7.5371298e-001 -4.8921215e-001 -1.6636716e-001 -4.3002327e-001 -4.3239514e-001 -1.2885336e-001  4.4083703e-002 -7.1131311e-001  4.5386465e-001  8.4923222e-001 -3.2812410e-001  1.7054213e-001  4.7226996e-001  2.8235246e-003 -8.7853602e-002  5.6068771e-001  4.1155019e-001  2.3909350e-001  8.4399306e-002  8.0682286e-001 -8.7479608e-001  2.6373673e-001  2.3199912e-001  1.5023353e-001
 -2.7429238e-002 -8.7345571e-002 -5.5637828e-001  1.0507733e-001  9.0481823e-001 -3.3761231e-001 -5.5950715e-002  6.9810680e-001  7.3527044e-001  9.1762293e-001  8.4414196e-002 -2.9819691e-001  7.3332830e-001 -2.4156651e-001  2.2495308e-001  6.3984394e-001  3.0373415e-001 -2.1033940e-001 -3.4093416e-001  4.6471851e-001  1.8870576e-001 -3.7896466e-001 -7.9156109e-001  6.1692558e-001 -3.5850467e-001  6.8815294e-001  6.1582060e-001  9.6973243e-002  5.8645627e-001  4.8229679e-002  6.8488735e-001  5.7986061e-001 -1.1195075e-001 -7.3127369e-001  1.7684757e-001  3.1409206e-001 -7.1628897e-001 -2.6785435e-002  3.1260555e-001  5.1678114e-001  1.1483214e+000 -3.0053938e-001 -1.8476501e-002 -4.2656298e-001 -3.3746668e-003 -3.2572763e-001 -5.9785567e-001 -1.1680598e-001  7.7294503e-001 -5.1064338e-001  2.8740415e-001  5.4222231e-002 -1.8065648e-001  6.7780516e-001  1.1436040e+000 -4.7626822e-002  1.9025117e-001  3.2240039e-001  2.6338633e-001  3.1276026e-001  3.6173440e-002  5.3561551e-001 -6.3650749e-001  1.2838692e+000 -8.5901038e-002 -1.2157758e+000
 -1.8776342e-003 -6.3218357e-002  9.3928418e-002 -5.9528697e-001 -1.8076959e-001 -5.2523626e-001 -8.5737825e-001  1.3404277e-001  5.6485706e-001  2.8738698e-001  4.7118803e-001 -1.4799781e-001  5.9169543e-001 -2.7389768e-001 -2.4690172e-001  4.8948774e-001  9.3259792e-002 -1.6150957e-001  3.2394591e-002  2.2672190e-001  6.4830163e-002 -5.7873915e-001  4.3247492e-001  4.2094519e-001 -7.9802092e-002 -1.4935108e-001 -4.8041572e-001 -3.9845637e-001 -1.7225921e-001 -2.9477117e-001  6.2493882e-001 -2.5244250e-001  5.5243575e-001  4.8426603e-001 -3.4117447e-001  5.5611988e-002 -2.0905087e-001 -2.7989532e-001 -3.1337181e-001 -5.8521419e-001  4.8970460e-002 -5.8857469e-001  8.8581889e-001  5.7996063e-002 -2.9783564e-001 -3.3305125e-001 -2.1317571e-001 -3.0885526e-001 -1.4659556e-001 -7.1377971e-001  3.0987817e-002  2.3971278e-001  9.1038489e-002 -6.3725610e-002  1.8919571e-001  1.0220859e-001 -1.8354944e-001  3.2042263e-001  3.6484057e-002 -4.7962854e-001  1.8208218e-001 -2.6767918e-001 -8.1321326e-002  1.4066246e+000 -2.7342110e-001 -9.3537552e-002
  4.2783905e-001 -5.9401346e-001  2.2037937e-001  7.2572365e-001 -9.7339010e-001  2.4261236e-001 -1.2930961e+000 -1.3243187e-001  2.5945309e-001  2.8254176e-002  4.9182442e-001  5.1948961e-001  4.1083091e-001 -1.4884764e-001  2.9380189e-002  3.1713211e-001  3.4620025e-002  6.4227566e-001 -6.5839301e-001  7.4009727e-001  8.5967275e-002 -2.0212863e-001  1.2819957e+000  2.4970435e-001  2.4173894e-001  2.3430948e-001 -5.9148320e-001 -6.5184861e-001 -1.3098100e-001  9.5799200e-002 -1.1147923e-001  8.3709488e-002 -1.7360637e-002  9.9112025e-002 -5.2322923e-001 -2.7632503e-001 -4.3397175e-001 -8.8229442e-002  3.5122018e-002 -6.7428108e-001 -3.4556169e-002 -4.0777604e-001 -9.7713161e-002  4.2655394e-001 -2.8852734e-001  4.5112057e-001  1.4124158e-001 -6.1523541e-003 -7.4125743e-001 -3.4527338e-001  4.4490083e-002  4.9250465e-001  3.5710733e-001 -6.9333589e-001  4.7331436e-001  2.7824611e-001 -2.9720202e-001 -2.4924437e-001 -2.9723601e-002 -1.1277427e+000  1.0877106e+000 -6.8500398e-001  5.2551800e-001  1.0029950e-001 -5.2361864e-001  2.6261677e-001
 -1.1233338e-001 -3.8513591e-001 -4.4788821e-001 -5.4912212e-001  2.3353145e-001 -9.3688252e-001 -9.0769301e-001  6.7966397e-001  6.6340157e-001  1.9119398e-001  8.5107911e-001  6.7049555e-001  6.8761127e-001 -5.6023508e-003  2.3398100e-001  3.3040519e-001 -3.3528614e-001  2.9205113e-001 -2.3628643e-001  2.5304297e-001 -5.3563986e-002 -2.8587918e-001  4.2722498e-001 -2.6295887e-001 -4.2009121e-001 -8.0336461e-001  8.9623071e-002  2.3017043e-001  4.9291465e-001 -3.6355146e-001  8.5481458e-001  4.9758241e-001  7.9466573e-002  4.4540656e-001  2.2739642e-001  3.5300204e-001 -1.7199361e-002 -2.3463409e-001  5.5094878e-001 -8.0320021e-002  3.6840584e-002 -8.1487971e-001 -1.0008862e+000  2.3788625e-001 -5.1782215e-001 -6.0610882e-001  2.1363899e-001  4.9520868e-001  1.0236717e-001 -8.8613384e-002  2.7816233e-001  4.9682596e-001  4.1915841e-001 -5.0207843e-002  5.6931498e-001  1.0442879e+000  2.8782632e-002  5.6393180e-001  8.1622825e-001 -6.8442828e-001  1.4787359e+000  1.6819546e-001 -7.4249019e-001  6.8632468e-001  1.8892407e-001  7.0931837e-001
 -1.4107223e+000 -4.4722494e-001 -3.7414134e-001  7.7407075e-001 -6.4281910e-001 -8.4858181e-001 -3.6990280e-001 -2.3403207e-001  1.2031763e-001 -6.8666935e-002  4.2801052e-001 -6.5369473e-001  9.7732691e-001 -4.4872008e-001 -7.7392786e-001 -4.6333616e-001 -2.5695655e-002  4.5935216e-001  2.2374920e-001  1.8969487e-001  8.4034605e-001  9.0564447e-001  2.8030384e-001  2.6105983e-001 -2.0059364e-001  1.6272966e-001 -7.5930048e-001 -4.3111909e-001 -5.3038976e-001 -1.6120625e+000 -4.3014221e-001 -4.8549420e-001 -3.0033927e-001  8.6848365e-001  5.1199947e-002 -3.2865098e-001 -6.5486283e-002 -6.5402314e-001 -6.0426301e-001 -5.5360933e-001 -1.1226558e-001 -7.9579446e-002  6.6777877e-001  1.2449466e+000  2.0252479e-003 -1.4921833e-001  8.7162507e-001  3.2727956e-001  3.0620058e-001  1.0453626e+000  3.2027951e-001  2.2620898e-001  3.2053293e-001 -5.0035954e-001  7.0014696e-001  1.6800088e+000 -5.5256173e-002 -3.9738823e-001  4.0532634e-001 -2.0029181e-001  4.4525628e-001 -2.3130933e-001  2.1390843e-001  3.7664028e-002 -1.3456893e+000 -2.7965960e-001
  3.2639170e-001 -2.6038680e-001  7.1765187e-002  2.3977800e-001  1.6447250e-001 -6.6579140e-001 -5.0535237e-001  1.2900923e-001  6.7470849e-001 -1.9063015e-001  5.1629024e-001  3.5716146e-001  6.2578028e-001  3.1010846e-002 -5.5841822e-001 -8.0405781e-001  2.8551457e-001 -1.2011693e-001 -3.1922486e-001  1.6805415e-001  1.7884389e-001  2.7707985e-001  9.7660024e-001 -1.6026932e-001  3.8819249e-001 -5.3531125e-001  4.6735836e-002 -2.9243970e-001 -2.2842952e-002 -1.2385207e+000  2.2640137e-001  1.7660003e-001 -8.2211516e-001  6.5407951e-001  6.4057750e-001  1.1143697e+000  3.5536047e-001 -3.1100506e-001  1.6919941e-001  5.7424464e-001  8.3888422e-002  5.8339745e-001  2.1790298e-001  1.5599872e+000 -3.1330581e-002  4.5173532e-002  4.0078456e-002 -7.0072428e-001 -3.0560623e-001  1.0582326e+000  3.9743500e-001  6.8343701e-001  1.0862552e+000  2.6910171e-001  9.8456923e-001  1.6052065e+000  3.4928671e-001  5.5029616e-001  1.2574200e+000  1.5311641e-001  1.1045728e+000  1.0448469e+000  1.0708328e+000  2.7524192e-001  5.4644946e-001  6.9298340e-001
 -1.4944865e+000 -4.5848149e-001  5.0569815e-001  9.9955147e-001  1.6500827e-001 -7.2633529e-001 -2.4829679e-001  3.7731968e-002  9.2283206e-002 -2.5528458e-002 -8.1544226e-001 -4.6618878e-001  4.0318458e-001 -7.3791200e-001 -1.2605478e+000 -1.1250851e+000 -2.5469985e-001 -1.3914317e+000 -4.9609624e-001 -7.1282026e-001  2.5230585e-001  1.0436344e-002  6.9943352e-001 -3.2687903e-001 -1.8482301e-001  2.6273603e-001  4.5937902e-001  6.0930427e-001  3.9761521e-001 -8.5881012e-001 -1.7160000e-001  1.6231870e-001 -7.9463950e-001 -7.9118183e-002  5.5545119e-001 -6.1490621e-001 -3.7295181e-001  1.8904891e-002  6.9142592e-001  8.7976544e-001  4.6323624e-001 -1.1294699e-001 -2.3055788e-001  3.4151106e-001  3.1007289e-001  1.6528318e-001 -5.8251912e-001 -5.8293952e-001 -1.6924306e-001  1.0522587e-001 -6.9532284e-002 -4.7143852e-002  7.5869724e-001  4.0362162e-001  1.3692893e-001  4.5830301e-001  5.9534235e-001  7.0872739e-001  1.1137436e+000  4.3920471e-001  1.0709776e+000  6.6938461e-001  1.2558261e+000  8.5304315e-001  2.2298976e-001  4.0662705e-001
  1.5233913e-001 -7.0999337e-002  9.5814345e-001  2.2597415e+000 -4.0341479e-001 -1.0547749e+000 -3.1451394e-001 -5.0834997e-001  1.0167177e-001 -6.8194147e-001 -6.7587562e-001 -8.6857711e-001  3.3472950e-001 -1.0526484e+000 -7.1167571e-001 -4.5853751e-001 -4.4493242e-001 -9.0751161e-001 -9.5595849e-001 -6.6389276e-001  1.0774204e+000  5.4757951e-001 -6.8525555e-002 -5.1932595e-002  5.0449479e-001  1.8040415e-001 -8.8379357e-001 -5.2703147e-001 -2.9245874e-001  2.6672278e-001 -8.6849627e-001 -4.7662127e-001  2.2493008e-001  4.0818289e-001  4.6357396e-001  4.0798464e-001  5.8053335e-001 -6.5231092e-001 -8.8168317e-001 -1.2744821e-002 -4.4646084e-001  5.8667818e-002 -9.5253617e-001 -3.7293360e-002  6.7562372e-001  1.0525928e-001 -1.1142556e+000 -9.9454193e-001 -3.9625644e-001  4.7857020e-001  4.8261865e-001  1.1051819e+000  3.1330331e-002 -3.6453955e-001  6.8984180e-001  4.8697639e-001  2.5094887e-003 -8.7120754e-003  5.2706335e-001  1.0137671e-001 -7.1930064e-002  6.4586595e-001  5.6279563e-001  9.4498325e-001  4.6508181e-001 -5.6855932e-001
 -4.6463770e-001 -2.1634495e-001 -9.8046951e-001  4.7413398e-001 -5.7701380e-002 -4.0294443e-001 -7.4292921e-001 -4.9644983e-001 -2.8608199e-001  4.6910111e-002 -6.3269483e-001  7.4348077e-002  1.6658922e-002  7.1155072e-003 -4.9872035e-001 -5.8912414e-002 -4.0639335e-001  2.3928124e-001  3.1873526e-001 -1.7859223e-001  2.1614973e-001 -1.0164123e+000  2.0638304e-002 -6.5297215e-001  1.2402987e-001 -1.4179094e-001  3.0448430e-002  7.7308132e-001  3.3987539e-001 -2.5972687e-002 -1.5447926e-001 -2.6820774e-001 -7.9828633e-001 -5.3423587e-001  2.6616795e-001  2.1213700e-001  4.9127481e-001  1.3729929e-001  8.0833492e-001  3.3291502e-001  8.9471405e-002 -2.2201225e-001 -5.0174123e-001  2.8680210e-001 -1.4858581e-001  1.9758867e-001 -7.1727028e-001  5.1268906e-001  5.4974248e-001 -7.4098933e-002  2.0080152e-001  7.8053928e-001  6.9028148e-001  3.6230866e-001  6.5577764e-001 -3.8320073e-001 -3.7181656e-001  2.8947079e-001 -2.5629736e-001  9.8769827e-002  5.5993517e-001  1.4696078e-001 -7.7826290e-001  5.4423113e-001 -3.1760907e-001 -5.0329647e-001
 -9.6402806e-001 -2.8748789e-001  4.5775188e-001  1.3911437e+000 -6.2205656e-001  4.1782021e-001  7.5799556e-001  9.1666584e-001 -4.6193000e-001  7.4461241e-001  5.5110233e-001 -3.5507446e-001  6.3379027e-001  4.7237431e-001  4.9419648e-001  7.8568458e-001  8.2124590e-001  9.1784912e-001  4.5233223e-001  3.7618899e-001  1.6915701e+000  9.7825564e-001  1.0826729e+000 -7.7548727e-001  9.0471532e-001 -4.6623201e-002  2.2295623e-001  8.0385854e-001  9.8760059e-001  2.4836951e-001  3.0953567e-001  6.7609325e-001  1.1278765e+000  1.1525202e+000  6.5811035e-001  2.2194460e-001  7.8279275e-001  1.5295974e+000  1.0265816e+000  7.6084299e-001  8.8415394e-002  3.7317891e-001 -2.8070772e-001  3.9195142e-001  9.0935041e-001  8.9798285e-001  3.0176591e-002  3.0129099e-001  9.6962501e-001  7.6185175e-001  1.0661546e+000  1.3217086e+000  6.2905806e-001  2.7552744e-001  2.8321227e-001  6.7890690e-001  2.6784266e-001 -1.4294272e-001  5.9945667e-001  6.0428294e-001  1.6265682e+000 -1.8380349e-001  8.6075767e-001  1.2037426e+000  7.5870170e-001  1.5764441e+000
 -5.9678137e-001  1.5438787e-001 -7.6453874e-001 -4.1332840e-001 -2.3509093e-001  5.4325594e-001  3.1458840e-001  7.4500542e-001 -2.1653498e-001  2.7401469e-001  9.9088331e-001 -2.3218182e-001  2.6971260e-001  4.8677640e-001 -1.3791950e-001 -4.2009421e-002  1.5061503e-001  1.0371154e+000 -4.0180162e-001  9.1937492e-001  3.6011209e-001  3.8780231e-001  1.1472849e+000 -3.9674706e-001  3.5648868e-001  3.1475486e-001  5.3667948e-001  5.9298683e-001  8.0508064e-001  8.7145149e-002  6.9199552e-001  8.7677556e-001  9.7578063e-001  1.0159881e+000  6.5540207e-001  2.8883472e-001  4.8552283e-001  5.3241638e-001  1.2072567e+000  5.5262230e-001  2.1408208e-001  3.3769359e-001 -1.0330234e-001  7.4566350e-001  8.8132557e-002  3.7294140e-001  8.4379365e-002  6.7448194e-001  9.4387481e-001  4.3742249e-001  7.0459483e-001  3.4582678e-001  9.3467981e-001  5.2832755e-001  7.0807054e-001  1.0417283e+000  4.5905477e-001  1.9842657e-001  1.0403431e+000  9.0440705e-001  6.2087818e-001 -1.5036559e-001  9.0343359e-001 -4.6921414e-001 -3.0684009e-001 -6.2226181e-001
 -9.4286467e-001 -1.1397973e+000 -2.0978082e-001  3.3446277e-001 -7.6078500e-001 -5.6137145e-001 -1.5382700e-001 -8.4030008e-002 -2.3610560e-001  4.0256587e-001  1.1305000e-001 -6.6091619e-001 -3.9704928e-001  1.1009504e-001 -8.6902849e-001 -5.8849425e-001 -4.5871576e-001 -4.8337820e-001  1.0329570e-001 -2.8929113e-001  5.7421325e-002 -2.5002474e-001 -6.4075738e-001 -1.8123256e+000 -3.1880490e-001 -7.0813841e-001 -5.0518909e-001 -1.7497251e-001  6.0333538e-001 -3.7804784e-001  5.3547188e-001  1.3937026e-001 -1.6560182e-001 -1.6948254e-001 -2.3217791e-001  2.4207147e-002 -7.4645403e-001  5.6861270e-001  2.2115543e-001  4.8824542e-001 -2.2601047e-001 -1.4826154e-001 -1.0819473e+000 -1.4882822e-001 -4.6866625e-002  4.1177150e-001 -4.7684183e-001  9.1010315e-002  3.4111669e-002 -1.5852093e-001 -5.2726171e-001 -7.0949274e-001  3.1171166e-001  1.9201647e-001  4.8837053e-001 -3.5972649e-002  3.0410121e-001  1.0618591e-001 -1.1409805e-001  1.9693218e-001 -4.6553535e-001 -3.4910771e-001  1.1265657e+000  4.2429841e-001 -8.7834020e-001 -5.4410060e-001
 -1.1677140e+000 -5.0620640e-001 -3.1388146e-001  5.5206461e-001 -7.3844630e-001 -2.4502403e-001  2.5132311e-001 -9.1431403e-001 -6.2368984e-001 -8.2809959e-001 -4.3561020e-001 -6.2033697e-001 -7.9189891e-001 -1.5127417e-001 -4.8254215e-001 -2.2387782e-001 -5.7426537e-001 -2.2432933e-001 -8.0756981e-001 -7.3027185e-001 -1.7161378e-001  1.4528570e-001 -5.4066583e-001 -6.2967747e-001 -4.1817342e-001 -2.1793352e-001 -2.5788069e-001 -4.6318623e-002 -8.4432964e-001  6.3090589e-002  2.7266619e-001 -6.9484414e-001 -2.6590814e-001  1.9329876e-001 -6.5683053e-001 -2.4790245e-001 -1.1900911e-001 -3.1392194e-001 -3.7761062e-001 -4.3871578e-001  1.5689937e-001  2.0325990e-001 -5.0358375e-001 -3.2840947e-001  3.0929509e-001  4.6992667e-001 -5.8773792e-002 -2.4861229e-001 -1.0731531e-001  7.5861018e-004 -6.7878938e-002 -4.9998787e-001 -6.3355962e-001 -2.6701117e-001  1.6074227e-002 -3.8372762e-001 -4.3369953e-001 -2.7334546e-001 -4.5671320e-001  1.6900809e-001 -3.0636085e-001 -2.7719838e-001  1.3593298e+000 -2.3571152e-001 -1.1832810e+000 -1.1204563e+000
 -4.7640043e-001 -2.9907068e-001  2.6144076e-001  1.5039957e+000 -3.3511510e-001 -2.7185008e-002  1.2917997e+000  1.6621468e-001 -1.2664310e-001  3.9157298e-001  3.7892839e-001  1.0927312e+000  6.2854763e-002  8.4438651e-001  4.9936079e-001  6.4863789e-001  3.3485534e-003  2.5156865e-001  9.6155492e-002  1.4833694e-001  4.3088711e-001  2.6113995e-001  1.1491652e+000  2.2695455e-002  3.8181786e-001 -6.1994182e-001  2.8518193e-001  7.0701561e-001  2.9817391e-001 -1.5100177e-001 -2.7904802e-001 -2.4116556e-001  3.8007941e-001  6.3391823e-001 -2.2552751e-001  3.1584578e-001  4.8297059e-001  4.6548938e-001  4.6534398e-001  2.3203778e-001  1.6387082e-001  3.4531469e-001  3.6182588e-001  2.0463169e-001  3.9094783e-001  1.1805401e+000  7.2313934e-001  3.8907767e-001  3.2798056e-001  2.0826141e-001  5.3207301e-001  4.7392454e-001  4.4864970e-003  6.0329167e-001 -9.1643444e-002  7.0997207e-001  3.8686478e-001  1.1608782e-001  1.8438642e-001  8.7788750e-001  2.3426437e-001 -1.0077427e-001  2.0230579e+000  9.7954651e-001 -4.1953915e-001 -1.5300495e-001
 -8.5151165e-001 -2.1453192e-001 -2.5628612e-001  6.8948898e-001  2.1053019e-001  2.6255121e-001  5.2755343e-001 -1.2256014e-001 -3.5546370e-001 -2.9275345e-001 -3.0144053e-002  1.0937458e+000  4.0864686e-002  9.8197321e-001 -1.8912442e-002 -6.3769786e-002 -2.2011465e-001  3.4434183e-001  1.0848816e-001 -7.9660303e-002  2.4972039e-001  6.2751503e-001  4.2260959e-001 -9.0010249e-002 -4.3015883e-002  1.8275791e-001  1.0405222e-001 -1.6894461e-002  1.3910934e-001 -2.5837963e-001 -2.0122014e-001 -1.8882991e-001 -4.8219363e-001 -1.3863161e-001  1.7295034e-001  2.6490368e-001  8.9815866e-003  6.8393852e-002  3.0459989e-001  4.1757650e-001 -2.7138068e-001  5.9301667e-001 -1.0679043e-001  2.4221059e-001  2.9002927e-001  7.6395656e-001 -1.2538700e-002  4.8572210e-001  6.3714235e-001 -4.4643620e-002  3.3753323e-001  1.6628122e-001  3.6979615e-001  7.9690804e-001  1.2145611e+000 -6.9350973e-002 -9.7109409e-002 -5.9155928e-002 -2.4227127e-001  4.4188910e-001  6.8351434e-001 -6.8678725e-001  1.5347610e+000 -7.0612829e-001  8.1257516e-002  6.6270109e-002
  6.8366578e-001  1.7189331e-001 -3.9703971e-001  9.5146313e-001  4.5326776e-002 -7.4409290e-001 -2.4766246e-001 -2.1039382e-001  5.3269547e-001  3.4164850e-001  4.0770862e-001  9.6667738e-001  2.6282280e-001  2.2814305e-001 -3.5596576e-001  3.8092701e-002  1.0775461e-001  3.3925023e-001  1.3186105e+000  6.9727707e-001  1.1201647e+000  1.7326081e-001  5.8442686e-001 -6.1188914e-001 -3.9800198e-002 -1.3120978e-001  1.0959995e-001  3.3926965e-001  8.1836504e-001 -2.1616633e-001 -1.4109634e-001  1.7068501e-001  6.8303475e-001  1.7179586e-001  9.0623882e-002  4.6164964e-002 -1.3546500e-001  7.5853418e-001  1.9014047e-001  1.6376198e-001  3.5125646e-001  2.6863372e-001 -3.2864125e-001  2.4804632e-001  2.8990277e-001  3.9941577e-001  1.0762367e+000  1.2514948e+000  9.6327023e-001  1.5174743e-001  1.6309474e-001  2.9311266e-001 -6.3928076e-003  5.1807875e-001  1.1743452e-001  2.6253480e-001  5.3207721e-001  3.6566877e-001 -5.0607792e-002  1.8103717e-001 -2.9913333e-002  9.4235046e-002  1.6529515e+000  8.1110639e-001  3.8838469e-001  3.0531944e-001
  2.3885065e+000 -4.6791495e-001  1.1596684e+000 -1.3268749e-001  2.3978141e-001 -3.6222146e-001  3.9842776e-002 -4.3329285e-002  6.1642645e-001 -3.4493557e-002 -1.7125252e-001  1.0245079e-001  3.2732293e-001 -7.8484328e-001 -7.5840704e-001 -6.2857110e-001 -2.2935600e-001 -6.4985097e-001  1.3058233e-001  6.6015978e-001  4.5865821e-001  4.9175617e-001 -7.7290515e-001  1.2590389e-001 -1.2953086e-001  2.9030484e-001 -8.9286810e-001 -1.5162294e+000 -1.5260395e+000 -2.2756914e-001 -1.2910384e-001 -1.4743934e-001 -1.1630329e-001  4.3656926e-003 -2.6614581e-001 -4.4055957e-002 -1.7420068e-001 -9.5386019e-001 -6.8315469e-001 -5.2319765e-001 -6.6780717e-002 -3.1300081e-001  6.0007793e-001 -4.3753327e-001 -7.5829804e-002  9.0675213e-001  6.6708031e-001  1.5514620e+000 -4.4562471e-001  6.8613754e-001 -1.6009046e-001 -7.8503717e-001 -5.9429907e-001 -3.3908337e-001 -7.0623037e-001 -6.8376782e-002  6.1312601e-001  5.6082846e-001  1.3732303e-001  2.5572851e-002 -1.0507863e+000  3.2311012e-001  6.2245177e-001  3.1333292e-001  3.1745143e-001 -1.6863036e-001
 -9.4092776e-001 -6.3698837e-001  6.1644188e-002 -8.1592793e-001  2.8212540e-001 -1.5561437e+000 -2.6955212e-001 -9.0794777e-001  2.2367298e-001 -4.5281487e-001 -1.5044426e+000 -3.7608779e-001 -6.8280723e-002 -8.6878103e-001 -6.3347629e-001 -4.9937915e-001 -8.7942615e-001 -1.7515651e+000 -1.1590125e+000 -5.1514243e-001 -3.1906178e-001 -2.0796920e-001 -7.3512138e-001 -7.1004461e-001 -7.5849655e-001  7.0076252e-002 -7.5914621e-001 -1.2266810e+000 -1.0816341e+000 -5.2474358e-001 -8.1894507e-001 -6.0201477e-001 -6.7732991e-001 -1.1346704e+000 -9.6613609e-001 -8.3380958e-001 -8.9555339e-001 -8.0088394e-001 -1.6021885e+000 -1.3762644e+000  1.0216281e-001 -2.5567558e-001  5.1417651e-001 -5.7317757e-001  9.6958916e-002  8.2480922e-001  7.0644100e-001  1.5850496e-001 -1.1654921e+000 -1.8400725e-001 -3.9578971e-001 -3.0910239e-001 -1.2606657e+000  1.6799697e-001 -1.4529901e+000 -3.5067570e-001 -2.6848930e-001 -3.2224470e-001 -5.8389845e-001 -4.6530624e-001 -1.8855986e+000  3.0807884e-001  2.8360631e-001  1.6328940e+000  2.1700795e-001 -4.9412467e-001
  1.7118377e-001 -5.4659304e-001  2.5316956e-002  9.8786467e-001 -3.1163255e-001 -5.8911251e-002 -2.8829762e-001 -8.4526248e-001 -3.2071647e-001 -4.8328045e-001 -4.6066892e-001 -6.4353350e-001 -5.7417746e-001 -3.4025463e-001 -2.0291781e-001 -7.4877039e-001 -1.5416801e+000 -5.5808924e-001 -1.4867565e+000 -9.3932632e-001 -6.1911604e-001 -1.9512291e-001 -1.5628425e+000 -9.0252101e-001 -5.0652512e-001 -1.0226949e-003 -3.6858406e-001 -9.7279334e-001 -8.4389994e-001  2.8466104e-001 -3.5751103e-001  3.5087432e-002 -1.7364278e-001 -8.0099188e-001 -1.2809957e-001 -4.6704221e-001 -5.9222732e-001 -6.4821705e-001 -1.1705381e+000 -9.6934198e-002 -4.7353892e-001 -2.0275185e-001 -7.8385849e-001 -1.3918088e+000  5.6937568e-001  8.6235129e-001 -9.5256015e-003 -1.0041280e+000 -7.6192000e-001 -7.3715910e-002 -7.1708498e-001 -2.2530255e-001 -3.5542129e-001  8.0893935e-002 -5.2139618e-001 -5.8060098e-001 -1.4489347e-001 -3.1770905e-001 -8.9141955e-001 -2.6755433e-002 -5.5397883e-001 -2.8545039e-002  1.5787205e+000 -8.4543340e-001 -4.4542109e-002  2.4796002e-001
  6.4143659e-001  2.8054147e-001  2.5756942e-001  1.7170948e-001 -2.5421768e-002  9.1916346e-001 -1.8342888e-001 -1.6246109e-001  1.4137114e-001  1.9520646e-001  7.6671641e-001  1.1623764e+000  1.7625377e-001  3.9238575e-001 -3.0704070e-003  1.9229479e-001 -4.7118968e-001  2.7388197e-001 -2.4795627e-004  1.8182143e-001  1.7718189e-001  1.4866944e-001  1.0662340e+000 -8.3909349e-001  3.6897396e-001 -1.7225753e-001 -1.8689260e-001  5.6950922e-001  5.4433679e-001  6.2126358e-001 -2.4031122e-001 -7.7824008e-002 -2.5019009e-002 -1.1441351e-001 -1.9486456e-001  4.0606400e-002  5.8654125e-001  5.6306899e-001  6.7079522e-001 -1.5688906e-001  1.7382581e-002  5.7808830e-001 -5.4694542e-001  8.6991920e-001  7.9302353e-002  4.8514892e-001  6.1520533e-001 -3.9639296e-002  7.6400199e-002  3.0257710e-001  3.0623679e-002 -2.3253929e-001  7.0352206e-001 -3.3125551e-001  6.9406704e-001  8.7257401e-002  3.5957158e-001  3.2501097e-002 -5.9236272e-001 -6.4520329e-001  3.9330451e-001 -2.4566289e-001  6.4569365e-001  8.0325505e-001  3.6264024e-001 -3.5549978e-001
 -3.7660207e-002 -1.7621748e-001 -2.5528063e-001  6.4524675e-002  3.3183979e-001  2.7607301e-001  5.2503049e-001  2.1517988e-001  2.1441616e-001  9.6994818e-002  3.3987668e-001  8.6154166e-001  5.6048107e-001  3.6388657e-001  4.0478220e-001  5.2957115e-001  3.3857555e-001  4.9910296e-001  8.6251086e-001  2.6744100e-001  2.4915353e-001  7.5261022e-001  6.2272926e-001  1.3452170e-001  3.8301792e-001  5.8598859e-001  3.4588998e-001 -1.1820607e-002  2.8045815e-001  5.3844447e-001  1.4563788e-002 -4.5885645e-001  8.9257396e-001  5.9875631e-001 -4.3506757e-002 -1.3953107e-001  1.0143024e-001  1.2511639e+000 -2.2200899e-001  1.2131104e-002  3.6937350e-001  7.7378143e-001  7.0630885e-001  6.8046601e-001  3.8348727e-001  7.5157975e-001  7.4607146e-001  9.0280005e-001  1.9204902e-001  2.6629950e-001  2.0003388e-001 -6.9140684e-002 -1.5062811e-001  5.0943002e-001 -2.1928182e-001  4.0952441e-001  2.9575800e-001  2.1085671e-001  4.3371811e-002 -8.4899089e-002  3.8175764e-001  9.2021867e-002  9.9413930e-001  2.9329705e-001  6.5554024e-001 -1.3851156e-002
 -2.7485683e-001 -3.9902524e-002 -7.4905824e-001  3.7845268e-001  5.4981677e-002  3.9575252e-001  5.5458128e-001  1.4443790e-001 -1.6067060e-001  5.5669084e-001  6.4255027e-001  4.1247576e-001  1.9226550e-001 -5.7182082e-002  4.6928038e-001  5.5263967e-001  3.6816742e-001  5.4824754e-001  5.4497025e-001 -2.2907850e-001  2.3190480e-001  6.9473865e-001  6.6296358e-001 -2.9484136e-001  4.6981456e-001  3.3442372e-001  3.3211649e-001  4.1441599e-001  9.3492039e-002  6.5315633e-001  6.7865836e-001 -3.8519761e-002  1.5883478e+000  1.7775165e+000  3.1792279e-001  7.4294314e-001  1.3704975e-001  4.7974289e-001 -1.8584024e-001  1.4237039e-001  2.5629250e-001  6.9966036e-001  3.4981662e-001  8.5849032e-001  3.3987855e-001  2.5480802e-001  3.4703991e-001 -1.6159001e-001  5.6873855e-002  1.6222287e-001  2.1073700e-001 -3.5302098e-001  1.5230012e-001 -9.3864764e-002 -4.5337480e-001 -1.5591346e-001  2.0667670e-001 -1.2525514e-001 -1.9874027e-001  1.5570198e-002  1.2497604e+000 -3.9533680e-001  7.9694268e-001  9.2654264e-001  3.5204068e-001  1.1092190e-001
  2.6992486e-001  2.9789335e-001  3.7594977e-001 -6.0967671e-003  2.9833928e-001  6.0640106e-002  5.9155995e-001  1.9004577e-001  2.3943567e-001  9.4945419e-001  1.0943017e+000  2.9831609e-001  7.4539653e-001  1.1537503e-001 -2.2236837e-001 -1.7621031e-001  4.2702784e-001  4.4838423e-001  4.5010282e-001  4.7338708e-001  6.7473086e-001  4.8920087e-001  1.1557674e+000 -6.8367542e-001  3.9882529e-001 -3.9848477e-001 -2.4239174e-002  2.3169532e-001  3.9892090e-001  3.2221441e-003  6.3642276e-001  3.4802568e-001  4.9388622e-001  1.0084152e+000  5.2832475e-001  3.7703751e-001 -9.6374617e-002  6.2119344e-002  1.2601535e-001  7.3628576e-002 -1.2061958e-001  8.0883408e-002 -4.2667178e-002  1.2190984e+000  2.0849994e-001  7.7311293e-001  3.5071146e-001  6.7930711e-001  5.9805651e-001  6.1830610e-002 -1.0289652e-002 -7.4390726e-001  3.5218082e-001  1.4448465e-001 -4.5071398e-001  6.4800827e-001  6.3223026e-001  4.7938110e-002  6.9256472e-001  5.8368346e-001  7.0518990e-001 -9.8400924e-002  6.2672697e-001  3.1954931e-001 -1.9297058e-001 -8.7003201e-002
 -6.5382697e-001  2.2491439e-001 -5.2443109e-001 -5.9613979e-001 -1.5164939e-001  2.8768352e-001 -1.4672920e-001  5.3247470e-001  5.8493766e-002  2.2766579e-001  8.8337410e-001  2.9086057e-003  3.9073343e-001 -4.2201984e-002  9.3758392e-002 -3.2499662e-002 -2.1464327e-001 -2.4086547e-001 -3.7795078e-001  5.7973306e-002  2.4255408e-001  5.0389092e-003 -3.0452944e-001 -1.5234783e-001  1.8293209e-002 -3.6188619e-001 -2.7427847e-001  2.4646636e-001  1.3594606e-001  8.0095518e-001  3.9196728e-001  4.8777147e-001 -5.5351837e-001 -2.0129150e-001  2.0795950e-001  3.8757907e-001  3.8234607e-001 -5.4727522e-001 -7.7075303e-002 -2.4285551e-001  4.1498933e-002 -4.0264236e-001 -9.5922528e-001 -7.3325097e-001  3.0719448e-002 -1.0542149e-002 -7.7653677e-001 -8.8414568e-001 -7.5406270e-002 -1.0587711e-001  3.5303495e-001  4.8565732e-002  2.1737317e-001  3.1261342e-002  4.1393469e-001  8.4255221e-001 -3.6459463e-002  1.0532095e-001  9.0700697e-001  3.8308303e-001 -3.1126261e-002  1.7062297e-001  6.8209839e-001  3.2214265e-001 -2.0903458e-001  1.3042675e+000
  1.2571129e+000  1.5548566e-001  1.0788108e+000  3.9737017e-001  6.1978144e-001  3.7487351e-001 -2.6943060e-001  1.1924925e-001  5.3172784e-001  1.5286770e-001 -8.8881403e-002  6.5980805e-001  5.9236727e-001  6.1841676e-002  1.5945134e-001 -2.5216017e-002 -3.0894342e-001 -4.0216603e-002  4.1123194e-002  3.1546905e-001  9.1404200e-001  1.9986927e-001 -8.7895378e-001 -6.5616344e-001 -1.8119095e-001  3.7989439e-002  4.5665992e-001  5.7622687e-001 -8.0829500e-002  2.5990533e-001 -4.3033279e-001 -3.0682948e-001 -4.4583634e-002 -9.9609948e-001 -1.2323567e-001 -6.6500701e-002 -4.4189740e-002 -3.6804693e-001 -2.2456420e-001 -1.0230984e-001  5.1902790e-001 -9.1607834e-001 -9.1861543e-001 -1.3662092e+000 -5.8826813e-001  1.5137728e-001 -1.5865281e+000 -2.0049442e-001 -3.9426999e-001 -6.8887249e-001 -9.6037700e-002 -6.4669773e-002 -3.5172930e-001  3.9733967e-001 -7.7584688e-001 -8.2497478e-001 -2.5806381e-001  1.3559046e-001  1.8740695e-001  7.5441807e-002 -8.2364954e-001  2.9234033e-001 -4.7206358e-001  7.9205341e-001  4.1028265e-001 -1.5501460e-001
  2.6523585e-001  2.3734748e-001 -3.7674983e-002  1.4240541e+000  3.2727995e-001  2.7620405e-001  3.8538732e-002  7.6855550e-001  1.7215593e-001  7.5324890e-001  3.6232602e-001  1.8921868e+000  7.7093655e-001  9.3964186e-001  7.0399573e-001  3.7007966e-001  9.1212359e-001  3.1436390e-002  6.3374059e-001  4.3955504e-001  1.4324913e+000  3.1708526e-001  4.8635370e-002  1.1911330e-001  2.1815651e-001  1.4517115e-001  7.5480459e-001  1.6158831e-001 -8.7511458e-002 -2.8079121e-001  4.7746294e-001  5.5662341e-001 -2.1936200e-001 -2.3699312e-001  2.5806183e-002 -6.6938674e-002 -8.9359914e-002  1.6481261e-001  2.4399935e-001  1.1256241e+000 -2.5822097e-001 -4.0573376e-001 -9.3211859e-002  5.2449997e-002 -3.1197072e-001  1.8443027e+000 -1.0099101e+000 -4.3554349e-001 -2.5291601e-001 -7.0642870e-001 -5.4197301e-001 -2.3323126e-002 -2.6361537e-002  1.2828226e+000 -3.3417466e-001 -9.5762269e-001 -1.9259405e-001  5.1632138e-001 -3.3691383e-001  4.2745098e-002  1.9346866e-002 -2.6681926e-002  1.1167898e+000  1.2264863e+000  4.6527652e-001  6.4136533e-001
  6.9819192e-001  3.4283000e-001  7.1321826e-001 -5.6520367e-001  7.0531741e-001  1.0754260e+000 -1.8875331e-001  5.5391242e-001  2.0668346e-001  1.6584249e-001 -2.0049582e-002  5.8027971e-001  2.9910528e-001  7.7742358e-001  9.8023425e-001  2.7081008e-001  8.1426201e-002 -8.2830139e-001  7.1793332e-002 -2.1735709e-001 -4.0676418e-002  1.9377492e-001 -5.3379314e-001  9.3043597e-001  1.0218765e-001  6.7830843e-001  9.2595485e-001  7.9305298e-001  4.1479803e-001 -1.3262416e-001 -3.9054621e-001 -2.6667369e-001 -8.0420945e-001 -6.5501243e-001  4.3635986e-001  1.1441489e-004  1.7958637e-001 -1.4542553e-001  8.9918735e-001  1.0929137e+000  4.9114481e-001 -1.3648316e-001 -4.6370373e-002 -4.6109420e-001 -5.2379585e-001 -2.6842210e-001 -8.2458226e-001 -3.7194375e-001 -1.3230689e+000 -8.3516361e-001 -9.0636341e-002  4.2978966e-001  3.8917447e-001  6.2064927e-001 -9.0224545e-002 -8.6634711e-001 -4.0998073e-001  3.3734851e-001  2.8418555e-001  1.2999390e-001 -3.3657169e-001  5.9089665e-001 -1.0564345e+000  2.5479800e-002  8.7981376e-001  6.3219017e-001
  4.4536243e-001 -3.7385319e-001  1.1797319e+000  3.1845686e-001  2.4096747e-001  5.4232955e-001  1.2404475e+000  2.6373768e-001 -1.2146169e-001 -9.4022943e-002 -5.7924267e-001 -2.7648776e-001  2.5064927e-001  4.9537452e-001  7.4209272e-001  1.5742990e-001 -1.0438895e+000 -4.5172649e-001 -4.2308735e-001 -2.4113110e-001  4.6929747e-001  9.7990364e-002  1.4873945e-001  5.4793478e-001 -8.5616751e-002  4.4705175e-001  1.4694375e+000  1.4771637e+000  1.1939940e+000  4.0202827e-001  5.0398578e-001  3.7013232e-001 -4.5982322e-001 -1.1289772e+000 -5.4310605e-003  2.3449358e-001  8.4210007e-002  7.2483461e-001  1.4867158e+000  1.8640494e+000  7.2882467e-001 -9.0113847e-002 -1.9751570e-001 -2.7396177e-001 -3.1600119e-001 -5.1488727e-001 -3.8740084e-001  7.3806015e-001  2.6362820e-001  7.2638511e-002  3.3081057e-001  5.0917466e-001  1.6334536e-001  8.7419508e-001  1.8008908e-001 -1.4605397e-001  4.6117446e-001  3.7347658e-003 -2.0408842e-001  1.1941423e+000  2.1222023e-001  3.5851920e-001 -5.5493821e-002  1.0568565e+000  2.9349483e-001  7.3792998e-001
  4.5350650e-001 -4.8003073e-001  9.2855292e-001 -2.0325754e-001  3.3052479e-002  5.3881938e-001  1.2267609e+000 -2.8440466e-001 -1.2054686e-001  1.9957853e-001 -5.6482923e-001 -8.7944900e-001 -1.1907773e-001  2.3676608e-001  2.4261728e-001  4.3253339e-002 -5.2239913e-001 -2.4089996e-001 -6.7667007e-001  2.4490024e-001  2.4484530e-001 -2.6074205e-001 -5.2511883e-001 -5.2093394e-001 -1.0323783e-001 -3.7381728e-001  4.1982243e-001 -1.4685715e-001  8.5042799e-001 -4.6742058e-001 -8.2258752e-002 -2.4355645e-001  1.4127899e-001  2.1186378e-002 -1.2081770e-001  2.1789932e-001 -8.2715522e-002  7.9819070e-001  2.1061000e-001  4.0637134e-002  1.7705000e-001 -1.0080391e-001  5.4078588e-002 -9.6247019e-001  7.3035047e-002  3.1161635e-001 -3.0733754e-001 -1.4408547e-001 -9.0019051e-002  1.3947514e-001 -7.2300999e-002  5.3308291e-001 -2.1685080e-001 -1.0119421e-001 -1.8082944e-001 -4.5595133e-001  3.0118936e-001 -3.9023279e-001 -7.4335648e-001  5.9439253e-001 -9.8438988e-002 -2.4704267e-001  7.3875330e-001  5.5457785e-001 -5.9241690e-002  3.2075974e-001
  2.1825310e-001  2.5620011e-001  9.0526451e-002  2.4555729e-001  3.9730601e-001  8.4360127e-001  5.4194319e-002  4.6652336e-001 -1.5163361e-001 -7.5473835e-001  2.1151660e-001 -2.5975552e-001  2.7314198e-001 -1.1123268e-001  8.8751209e-001  5.1663015e-001 -4.2048006e-001 -4.2060377e-001 -4.6952293e-001 -1.9712796e-002  8.3759736e-002  6.0707605e-002  1.0066450e+000  6.8944012e-001  2.9469365e-001 -1.9609845e-001  3.8616669e-001 -1.8218917e-001 -3.5032528e-001 -3.8563865e-002 -1.1736075e+000 -2.0989962e-001 -7.0317024e-001  1.2384568e-001  1.5085279e-001 -3.0921415e-001  4.7904334e-001 -3.7219690e-002 -1.9662972e-001  4.1219618e-001  7.3326761e-002  5.9434433e-001 -1.4222577e-002  5.8592252e-001 -2.6640595e-001 -9.3902585e-002  1.1616151e-002 -4.4690660e-001 -4.5778779e-001  4.4777061e-001  6.3171921e-001  9.4259674e-001  2.4091102e-001 -9.9867742e-001  3.5860395e-001  2.2737270e-001 -5.2844398e-001 -2.5701792e-001  7.2473738e-001 -1.8924867e-001  5.1723521e-001  8.7300005e-002  7.2311377e-001 -1.7316348e-001  2.4051151e-001  8.1375378e-001
 -5.8416750e-001 -1.2296726e-002  2.9383586e-001  2.3140215e-001  1.7584560e-001  3.4371014e-001  6.7611291e-001 -2.7196427e-001 -3.3524458e-001 -1.9512434e-002 -1.6642694e-001 -9.7295809e-001  4.1058492e-001 -6.3576552e-002  2.6193854e-001  1.4766635e-001 -6.0681143e-001  9.6339122e-001  2.2288077e-001  7.2775104e-001  1.6346698e+000  1.0049217e+000  3.9333831e-001  5.8983003e-001 -1.9056762e-001  3.4629099e-001  2.1229994e-001 -2.6505441e-001 -4.6879878e-001 -8.0108107e-001 -4.7542483e-001 -7.3164274e-001 -2.9288572e-001 -6.3804370e-001 -2.9864686e-001 -7.0392665e-002  2.4592280e-001 -6.3931341e-001 -2.4786588e-001 -2.0065628e-001 -6.4793913e-001 -1.6791006e-001  6.1720431e-002  1.3304472e-001 -3.8752406e-001 -4.2932889e-001  2.7477088e-001 -1.4583654e-001 -2.5817029e-002  3.0113756e-001  1.8579521e-001  1.1625993e+000 -2.1990120e-002 -7.4447418e-001  6.0524162e-001  5.0059535e-001  4.0738252e-002 -5.8424215e-001 -1.1575811e-001  3.0574393e-001  8.4662536e-001  4.1102940e-001  1.4206905e+000  9.5014770e-001  8.7213574e-001  2.8122425e-001
 -8.6863899e-001  6.1207390e-001  5.1799989e-001  2.7897483e-001 -1.5653586e-001  5.9030532e-001  4.3802046e-001  2.0248881e-001  5.4731017e-002  2.9177311e-003  6.2519104e-001 -5.8824981e-002  3.4292573e-001  1.5781316e-002  2.0134489e-001  1.2865015e-001 -4.2575793e-001  7.3949416e-001 -2.1105500e-001  1.0267600e+000  6.2335570e-001 -3.0630862e-002  5.1810527e-001 -7.7664503e-001  5.1439148e-002 -1.2922646e+000 -3.0986598e-001  7.4461215e-002 -2.5573419e-001 -3.0914639e-001  2.5466156e-001 -3.0879886e-001  4.5905586e-001  1.0990981e+000 -6.3261433e-002  1.0481782e-001  7.4218859e-001 -3.5620615e-001 -1.8436463e-001  1.7792318e-002 -7.1112773e-001  3.1584312e-001 -3.7866042e-001  5.9407735e-001 -3.9175472e-001 -7.9407811e-001  4.1994323e-001  4.0490995e-001  8.6203883e-001  1.0289036e+000  1.0247268e+000  1.1228035e+000  5.0380291e-001 -2.3206964e-001  1.1314872e+000  8.4315710e-001  5.2881842e-001  2.1760345e-001  5.0493498e-001  7.9906800e-001  1.6014112e+000  2.9293818e-001  1.1785008e+000  4.6485835e-001  1.0314204e+000  9.1141399e-001
  2.1164011e-001 -3.9819721e-001 -6.3423201e-001  6.2552025e-001 -2.7886074e-001 -1.2081440e+000 -3.5097443e-001 -9.3140990e-001 -3.6587324e-001 -1.3156433e+000 -1.0909695e+000 -1.3553413e+000 -6.7434050e-001 -1.1326226e+000 -9.2551421e-001 -3.1677076e-001 -1.1630328e+000 -6.6566328e-001 -1.8269350e+000 -8.1750300e-002  1.1196375e+000  7.0053234e-002 -4.2586920e-001 -8.4766864e-001 -5.7709828e-001 -3.0105134e-001 -6.8564952e-001 -5.9880554e-001 -1.0610087e+000 -8.6853084e-001 -1.8894151e+000 -1.4803423e+000 -1.5598613e+000 -1.2831275e+000 -1.2577568e+000 -1.3213891e+000 -4.0917633e-001 -1.3621957e+000 -1.0966532e+000 -6.3120150e-001 -7.3038768e-001 -2.4559055e-001 -1.1561984e+000 -1.1358758e-001 -6.5048715e-001 -6.1857592e-001 -6.5638028e-001 -5.4746376e-001 -6.0105941e-001 -3.8363497e-002  8.5523609e-002 -3.1225690e-001 -2.3573187e-001 -6.6036792e-001 -1.5356347e-001 -8.3868301e-001 -5.1500436e-001 -4.7111609e-001 -8.1644383e-001  3.0037616e-002  4.1277021e-001  3.7937248e-001  6.3253892e-001 -6.9129542e-001 -2.4097093e-001 -5.1133459e-001
 -2.3873866e-001 -2.8354874e-001 -4.5843508e-001 -8.1725516e-001 -1.0870494e+000  7.0769487e-001 -1.3538254e+000  3.6039182e-001 -1.8689624e-001  3.0616589e-001  1.0629309e+000  7.6052131e-001  1.0537994e-001 -1.5418756e-001  3.0491830e-001  1.1673552e-001  1.6808180e-001  7.2944666e-001  2.8060659e-001  3.2916431e-001 -6.6516898e-001 -1.3371084e-001  2.1882915e-001 -1.0162129e+000  5.7026753e-001 -1.2259275e+000 -7.7771336e-001 -3.8424751e-001 -4.2487539e-001  8.5368382e-001  1.0112665e+000  7.7473073e-001  1.8728027e+000  1.2261358e+000  1.5343250e-001  3.0869061e-002  1.3682433e+000 -2.0901018e-001  2.7376377e-003 -4.2864999e-001 -1.2452103e+000  7.1394157e-002 -1.5250753e+000  1.5216818e+000 -4.7239773e-001 -1.4300916e+000 -8.8868127e-002 -2.1683135e-001  6.4841624e-001  6.2595576e-001  6.2714606e-001  7.8684727e-002  8.2175794e-002 -8.4241877e-001  7.2919810e-001  4.0108883e-001  2.1938748e-002  7.2148148e-002  4.3579017e-001 -9.2948048e-001  1.3215662e+000 -3.4612192e-001  8.9081626e-001  2.5943905e-001  4.7244614e-002  3.1310738e-001
  2.4348768e-001  9.9001306e-001 -3.8066071e-002  1.0263647e+000  6.6872446e-001  1.0482635e+000 -1.6007210e+000  6.4447785e-001  3.4127948e-001  2.7553773e-001  8.7628794e-001 -2.6498294e-001  1.1758336e+000  2.4856784e-001  3.5829655e-001 -1.2863242e-001  1.1061891e+000  1.0517624e+000  7.8538325e-002  4.7006627e-001  6.4674409e-001  1.0178716e+000  2.9476375e-001  6.1707308e-001  5.7129031e-001  8.1327760e-001 -1.1524459e+000 -1.0413656e+000 -7.3304819e-001  5.3129996e-001  6.9981351e-001  1.8895161e-001  9.3864122e-001  7.1738362e-001  2.7682922e-001 -2.1343452e-001  4.7129183e-001 -7.5118570e-001 -4.6141723e-001 -1.2312072e+000 -1.8888195e-002 -1.1620274e-001  4.3249572e-001  2.4976677e-001 -3.0737556e-001 -9.8939693e-001  7.6336333e-001  1.4997137e-001 -1.4541439e-001  1.2375104e+000 -3.0325488e-001  4.1831393e-001  1.0727938e-001 -1.5082367e+000 -2.2936191e-001  3.5856530e-001 -2.1832401e-001 -2.8655543e-001  7.4112258e-001 -2.1156398e+000 -2.8078985e-001 -3.3300484e-001  4.5401740e-002  1.3354720e+000 -6.2742894e-001  6.5553649e-001
 -3.3441233e-001  8.4061603e-001 -4.9684438e-001  6.9155072e-001  9.8906372e-001  9.6768600e-001  1.3860589e-001 -8.6616394e-001  2.6531940e-001 -4.6179777e-001 -5.3321668e-001  2.3129368e-002  2.3760576e-001  6.3155420e-001  1.6790992e-001 -7.1170893e-001  2.5887928e-002 -3.6524861e-001  1.6036875e-001 -7.0749865e-001  6.4060117e-001  1.8793244e-001 -8.8294348e-001 -2.2088227e-001 -6.1965379e-001  1.1346300e-001  4.2159966e-001 -2.3228171e-001 -9.0309516e-001 -6.2860464e-001 -5.3403491e-001 -7.6483438e-001 -7.7919257e-001 -8.5118309e-001 -7.8472671e-001 -3.9128950e-001 -3.8781676e-001 -1.1528379e+000 -1.9007827e-001 -6.3126064e-002 -6.1368368e-001 -7.0517928e-001 -8.1154405e-002 -4.8678244e-001 -2.6027874e-001 -6.7494241e-002 -6.8638303e-001  5.6742308e-001 -4.9916377e-001  6.2457323e-001 -9.8899189e-001 -5.5390697e-002  4.5826024e-001 -4.8234003e-001  5.9857931e-001 -5.0836517e-001 -6.3266960e-001 -7.7107527e-001 -1.1443762e+000 -3.1959303e-001 -5.6910931e-002  9.5777810e-002  7.0650855e-001 -1.2262559e+000  5.8186643e-001  6.8472215e-002
  2.5744953e-001  4.5150033e-001 -4.2722734e-001  1.7547310e+000 -1.8645818e-002 -9.8968904e-001 -6.4900346e-001 -6.8022904e-001 -8.2820316e-002 -1.0998990e-001  2.4314288e-001  1.2211906e-002  2.9536724e-001 -6.3787206e-001 -2.4733243e-001 -7.3435215e-001 -1.5259326e-001  6.4287493e-001  6.7265220e-001 -2.5107899e-001  1.1813286e+000 -1.4630350e-001  9.0267247e-001  1.2137457e+000 -1.7775034e-001  5.6771999e-001 -4.2996726e-001 -8.0456709e-001 -1.4507307e-001 -2.3140770e-001 -6.7884570e-001 -1.5077654e-001 -9.5256761e-002 -3.0548950e-001 -6.3953302e-001 -1.2621349e+000 -1.0509812e-001 -7.8247628e-001 -5.7572598e-001 -3.4920757e-001  2.4872250e-001 -2.0719389e-001 -2.0758327e-001  4.6222013e-001  4.4113829e-002  3.3921544e-001 -8.6375036e-001 -6.8389065e-001  1.2487679e-001 -9.1716449e-001 -4.3206451e-001 -8.8593744e-001 -6.1136866e-001 -4.9129857e-001 -3.9687946e-001 -5.6570244e-001 -1.0081697e+000 -1.0484126e-001 -7.6611272e-001 -1.0904791e+000 -4.9926245e-001 -1.9320166e-001  3.7846916e-001  2.0748943e-001 -4.9337843e-001 -8.9652764e-002
  8.3512619e-001 -4.3497429e-001 -1.9923010e-001  4.6164174e-002  5.7990492e-002 -1.7328020e+000 -7.2682249e-001 -7.4973676e-001  2.4391131e-001 -5.2376439e-002 -1.5507430e+000  3.7177886e-001 -5.3006760e-001 -3.7539733e-001 -1.3470819e+000 -1.5451116e+000  2.9564739e-001 -1.5053781e+000 -4.8222084e-001 -7.5725886e-001  3.2642968e-001 -1.0053795e+000 -1.0956427e+000 -7.5825700e-001 -1.0117471e+000 -4.5819020e-004  1.1291540e-001 -6.1316574e-002 -2.3817738e-001 -1.9226611e+000 -6.7829266e-001 -3.5853927e-001 -1.8462957e+000 -1.1329529e+000 -3.3981702e-001 -8.1530220e-001 -1.5906301e+000 -7.5431228e-001 -2.8848183e-001 -1.9166670e-003 -1.7052352e-001 -5.3954319e-001 -7.4122879e-001 -1.4287638e+000 -1.4540352e-001  5.7864224e-001 -1.5543881e+000 -5.3895095e-001 -4.3077357e-001 -1.3899634e+000 -1.0315992e+000 -1.2216717e+000 -8.2340867e-001  8.2883884e-001 -5.7560798e-001 -8.2567999e-001 -4.8262685e-001  2.2332080e-001 -1.2011513e+000 -3.6197476e-001 -1.7941772e+000 -5.5212338e-001 -9.6327801e-001  9.0855162e-001 -7.9442017e-001 -6.3136504e-001
  4.3424153e-001 -1.1059295e+000  1.3864901e+000 -4.3197153e-001 -9.5127686e-001 -1.3724730e-001 -2.8990459e-001 -6.7089116e-001 -5.7634198e-001  1.9129903e-001 -1.6252370e+000 -4.1316370e-001  5.2183244e-002 -2.3984991e-001 -1.0747309e+000 -9.3125464e-001  2.8446423e-001 -3.6365155e-001 -8.2189214e-001 -1.2556905e-001 -9.0870983e-002 -1.2070765e-001 -6.5311502e-001 -1.1161130e+000 -3.1938664e-001 -6.2794860e-001 -1.4802978e-001 -2.2100498e-001  3.1926413e-001 -1.5077944e+000  7.4908721e-002 -5.2462466e-001 -3.5500305e-002 -3.9722862e-002  3.7852749e-001  3.7958636e-001 -7.7334915e-001  4.5418586e-001  4.9237811e-001 -5.2898565e-001 -6.7563084e-001 -3.0440193e-001 -6.9628041e-001 -8.6422717e-002  3.8451083e-002 -1.8552637e-001 -7.7556310e-001  7.7107561e-001  6.0679458e-001 -7.0480602e-001  1.6531308e-001 -6.6899956e-001 -6.1052609e-001  6.1391101e-001  1.9472163e-001 -6.6678216e-001  1.0596177e+000  3.2871699e-001 -3.5388737e-001 -5.2985115e-001  3.6468943e-001 -7.2296289e-001 -5.4321629e-001 -4.4917697e-001 -8.7814400e-001  3.3641102e-001
 -4.0446796e-001 -7.6652459e-001  1.9335793e-001  4.6032584e-001 -9.1957358e-001 -5.1344697e-001 -3.4324736e-001 -5.8009884e-001 -3.6166755e-001 -5.7136055e-001 -1.1149007e+000 -5.6076653e-001 -4.3914075e-001  3.9815509e-002 -5.3376446e-001 -5.9537648e-001 -8.7997732e-001 -2.1982348e+000  1.4607524e-001 -1.0899375e+000 -4.0304824e-001  3.8371756e-001 -1.8914230e+000  5.1451981e-002 -6.4736857e-001  3.7810192e-001 -6.5621969e-001 -6.7283911e-001 -5.4924685e-001 -1.2303280e+000 -2.6297027e-001 -6.6743390e-001 -9.7957586e-001 -1.9627115e+000 -1.7303494e-001  4.7728319e-001 -1.6708851e+000 -8.4241789e-003  1.2843458e-002 -4.7547573e-001 -4.9178871e-001 -5.7522107e-001 -4.9310659e-001 -1.3587115e+000 -8.7003191e-002  4.6552610e-002 -4.0586741e-001 -3.3822286e-001 -1.0070324e+000 -2.9488654e-001 -9.4951087e-001 -8.3614938e-001 -9.5649578e-001 -5.3129380e-001 -1.6883422e-001 -1.0391687e+000  1.0982176e-001 -4.6366572e-001 -7.1743924e-001 -3.2981821e-001 -2.1086596e+000 -8.2600808e-002 -2.2996976e-001  1.9640328e-001 -8.2381596e-001 -1.2766572e+000
  3.0755851e-001  1.3470893e+000  9.5217793e-001 -2.1276408e+000  5.9841530e-001  7.6035142e-001  6.9362011e-001 -9.2208794e-002  1.5677399e-001  1.9357710e-001  4.5811727e-001 -9.6630232e-001 -3.5455445e-001  2.5095604e-001 -2.5311751e-001 -4.6737633e-001 -1.0954489e+000 -9.9879265e-001  4.5293255e-001 -4.1194470e-001 -7.6042642e-001  2.0197531e-001 -1.0757707e+000 -8.2517315e-001 -1.1598345e-001 -1.4081826e-001  7.9739499e-001  5.2968791e-001  2.0071537e-001  5.4928490e-001  6.6953656e-001  4.8765205e-001  9.1423111e-002  7.5540503e-002 -4.5975874e-002 -1.1414013e-001 -2.1021557e-001 -3.3635104e-001  5.0799836e-002  4.4923382e-001 -4.2334139e-001 -3.7123514e-001 -8.1339880e-001 -7.9035020e-001 -3.8940039e-001 -1.0830188e+000  3.1799078e-001 -3.4668114e-002 -3.4092009e-001  6.0515499e-002 -4.9326479e-001 -4.4235269e-001 -3.1887589e-001 -4.9869617e-001 -9.6542767e-001  4.6120716e-001 -6.9034660e-002 -4.8909416e-001  4.3079989e-001  9.5190984e-001 -4.1276043e-001  4.2333822e-001 -2.8096123e-001 -1.0122853e+000  3.6204634e-001 -8.0993735e-001
  1.8579750e-001 -1.0812379e+000  6.7366799e-001 -3.3720362e-001 -1.6516415e-001  3.6725066e-001  5.4418472e-001 -2.7473412e-001 -2.6097192e-001 -2.9597715e-001 -3.9883027e-001  1.2343316e-002 -5.4491494e-001  2.4444674e-001  4.1791561e-001  2.8544745e-001  5.6051061e-001 -9.7447121e-001 -6.0539492e-001 -5.6073876e-001 -2.1830641e-001  5.7250268e-002 -2.3364143e-001 -1.9697173e-001  4.7457368e-001 -4.6188414e-001 -1.3933316e-001 -3.9328636e-001 -1.1508471e+000  6.1904961e-002 -4.6264496e-002 -7.4659026e-001  4.3327900e-001  4.1245826e-002 -5.6987487e-001 -9.5737426e-001  4.1902218e-001 -1.3530968e+000 -5.5272400e-001 -6.6685359e-001 -6.0563946e-001  1.7414662e-001 -6.7503613e-001 -4.0114620e-001 -6.7057752e-002  8.1174072e-001  2.6283724e-001 -1.2289997e+000 -5.1286222e-001  5.6822087e-001 -1.0643889e-001  1.0869142e-001 -3.4076988e-001 -4.6924716e-001 -6.8467620e-001  2.8286631e-001 -9.2516025e-001 -1.7395194e-001 -2.5606346e-002  5.1887238e-001 -4.0721050e-001  4.0229299e-002  1.1552980e+000  3.9959136e-001 -8.3888800e-001  2.2749467e-001
 -7.0705038e-002  1.0730447e+000  8.8085146e-001  4.7146849e-001  5.2469646e-001  1.6189548e+000  6.6955573e-001 -5.9174634e-001 -4.6976781e-002  5.3024151e-001  2.7302587e-001  2.0533068e-001  4.7003238e-001  5.1600121e-001  1.2102352e-001 -3.2103297e-001  5.1646839e-001  8.0327203e-001  7.7785075e-001  5.9544744e-001  3.8699905e-001  3.3603416e-001 -1.3548558e-001  1.1394793e-001  4.1447354e-001  2.8802916e-001  3.4846730e-001  4.5414996e-001  1.5210145e-001  3.5912083e-001  4.3018088e-001  3.8825495e-001  6.2109703e-001 -2.7907715e-002  4.1489683e-001  2.5863712e-001  3.7988929e-002  4.5266204e-001  6.5287046e-001 -4.8844114e-002  3.6078206e-001  2.3505039e-001  2.9850744e-001  5.7795221e-001 -2.2701532e-001  3.4233116e-002  4.2577964e-001  1.5416020e-001  2.6436979e-001  6.8655943e-001 -4.2388569e-001  6.7087060e-001  2.0348277e-001 -4.1556189e-001  3.8670308e-001  8.8758371e-001 -9.4715271e-002 -4.9488847e-001  2.3190479e-001  1.1717460e+000  6.1986338e-001  1.5341325e-001  5.4382048e-001  4.8211101e-001  3.5132977e-001 -4.1288810e-001
 -1.2361661e-001  5.1975916e-002  3.0717233e-002 -4.9858104e-001  6.2670999e-001  5.1518060e-001  1.3357207e-002 -5.1732474e-001  5.2639207e-001  5.0068164e-001 -2.4406866e-001 -1.1815651e-001  1.8058777e-001  6.8389126e-001 -2.8721750e-001  2.7556770e-001 -1.7917599e-001 -6.4282182e-001  2.0634472e-001 -5.7280791e-002 -1.2765767e+000 -7.2306731e-001 -1.0622039e-001  3.8773542e-001  4.2174857e-001 -3.4586698e-001  2.9538299e-001 -6.8986356e-002  1.6215941e-001  1.6712661e-001  6.4691861e-001  7.2213845e-001  2.7548814e-001  5.0515535e-002  7.0233073e-001  7.0799800e-001 -3.2909366e-001  2.6952594e-001 -2.0410018e-002  5.6249401e-001  6.8844779e-002  3.0453154e-001  3.3959259e-001 -3.4649441e-005 -2.1493506e-002  2.0240072e-001  1.3191376e-001 -4.0099991e-001 -4.7708524e-001  4.9199660e-001 -1.7237640e-001  1.3353724e+000  5.6749867e-001  3.4662343e-001 -9.2243305e-002 -2.5491149e-001  6.2521327e-001  1.5270317e-001  6.5022900e-002  3.8879094e-001  1.6598562e+000  4.4048942e-001 -6.7491453e-001  6.2870434e-001  5.1795343e-001  8.6391129e-001
 -6.2279618e-001  2.9172650e-001  1.1854369e+000 -1.7156821e-001  6.8178393e-002  5.4472237e-001 -1.0797989e+000 -7.0230372e-001 -3.1959890e-001 -1.4035233e-001  2.1455682e-001 -6.5814934e-001 -4.6084256e-002 -3.9175380e-001 -2.1382390e-001 -2.9359546e-001 -5.4137726e-001  1.1323402e-002 -2.1349532e-001 -1.7942826e-001 -5.9765770e-001  6.1043900e-001 -2.8518041e-001  2.3960873e-001  2.2340833e-001  1.0980207e-001 -3.8683086e-001  3.0777217e-002 -8.7276090e-001 -7.4140713e-001  5.9656067e-001 -1.9548659e-001 -5.4834258e-001 -2.2984447e-001 -6.7316207e-002  3.2801394e-001 -7.8799985e-001 -4.5771904e-001 -4.2823750e-001 -3.3828570e-001  6.3753871e-002 -1.3491353e-001 -7.2391783e-003 -3.2331040e-001 -1.5150939e-001 -9.6519174e-001  4.7067448e-001 -2.9687705e-001  4.9662097e-001  4.9668664e-001 -6.8443104e-001  4.0768775e-001  1.3796577e-001 -8.3645434e-001 -4.7090777e-001  3.9596023e-002 -1.3248100e-001 -6.8901514e-001 -1.6482273e-001 -8.5439303e-001  4.0499841e-001 -1.5134540e-002 -6.9607931e-002 -1.9395388e-001 -6.3939897e-001  5.2252074e-002
 -3.8688324e-001  1.4685316e-001  5.0047754e-001 -4.1045839e-001 -6.3141807e-001  3.4864098e-001  4.6158488e-002 -3.8832351e-003 -2.1100294e-001  1.9530382e-001  5.8167837e-001  2.6383822e-002 -2.1168264e-002  3.6346321e-001  3.0063043e-001  1.7805484e-001  4.2533696e-002  1.0084717e+000  3.3950740e-001  2.6341134e-001 -6.7259542e-002 -5.7359555e-001 -8.4596840e-002  8.1511030e-001  4.2545192e-001  8.2165039e-003 -8.3962160e-001 -2.3669655e-001 -4.3117187e-001  9.3395638e-002 -1.3716422e-001 -2.5934708e-001  2.6325564e-002  3.1860061e-001 -6.6668753e-002  2.4991038e-001  3.4675049e-001 -3.1346159e-001 -2.9178371e-001 -1.6137899e-001  3.5005295e-001  4.0590506e-001  6.6635678e-001 -3.3129397e-001  3.4452577e-001 -1.9788616e-001  6.8893472e-001 -3.5004165e-001  8.4392299e-001  2.1544894e-001  3.5478512e-001  3.7475669e-001  4.4595820e-001 -2.6596204e-001  2.8370526e-001  2.4917908e-001 -2.5843142e-001 -5.5198708e-001 -3.2356357e-001 -1.9789980e-001  7.8291014e-001 -1.8152251e-001  5.3051796e-001  9.5008057e-001  2.8308956e-001  5.9985434e-002
  4.5200176e-001  5.9863660e-001  3.7801834e-001 -1.2923890e+000  1.6447445e-001 -1.0162454e-001  4.1711207e-001  1.0203490e-001 -2.1247725e-001  4.9071024e-001  8.7333229e-001  4.2814065e-001  5.3714913e-001  7.3934403e-001  7.8187184e-001  4.1441055e-001  5.6721028e-001  1.1383019e+000  1.5609984e+000  1.0666966e+000 -4.7506557e-001 -3.9876110e-001  4.0300122e-001  3.2496518e-001  2.5516043e-001  3.3833707e-001  7.8229897e-001  7.8968859e-001  7.5801424e-001  7.2413435e-002  5.0745405e-001  7.0236171e-002  4.7638177e-001 -1.9815389e-001 -9.0996658e-002  5.6038190e-001 -1.4793470e-001  4.7607119e-001  5.8665108e-001  6.5500999e-001  1.7863264e-001  4.8223397e-001  1.0193889e+000  1.3251896e-001  8.5765964e-001 -4.9065434e-001  8.7426710e-001  1.7408061e+000  1.8441847e+000  4.7251265e-001  9.8862464e-002  2.7197719e-001  5.7712805e-001 -1.9468749e-002  5.2932112e-001  2.0006055e-002  1.5249613e-001  2.1957193e-001 -5.3690863e-001  1.4424730e-001  7.8305049e-001  1.8248873e-001 -8.6604598e-001  5.4537139e-001 -3.6682162e-001  4.5497288e-001
 -3.9390292e-001  2.9999380e-001  1.0962928e-001 -2.6492312e-001  5.4027168e-001  4.1603017e-001  9.5609837e-001  1.4097466e+000 -1.0183142e-001  2.0391179e-001  6.0534708e-001  2.9489886e-001  4.5320709e-001  7.3122740e-001  1.7645059e+000  7.5834824e-001  3.9739925e-001  6.2936734e-001  1.6181061e+000  3.4150548e-001  2.5617434e-001  2.3531098e-001  3.0559671e-001 -8.0933292e-002  1.1635875e-001  2.5110351e-001  1.0500381e+000  1.0293884e+000  1.5401647e+000  1.5797539e+000  5.9410005e-001  6.5730091e-001  8.0416897e-001  1.0652187e+000  7.0318189e-001  5.3720418e-001  1.6490248e+000  1.1566084e+000  8.6160717e-001  1.8303454e+000  3.8568586e-001  1.2057610e+000  9.5540688e-001  3.4788560e-001  1.0671448e-001  3.7416368e-001  4.7682015e-001  1.3933406e+000  8.7351170e-001  6.1756570e-001  9.5899868e-001  1.0381852e+000  8.7668215e-001  3.8363665e-001  9.3010016e-001  6.7659248e-001  3.2420675e-001 -3.5167053e-002  3.4977225e-001  1.5395189e-002  5.7790091e-001  1.9023144e-001  8.8365510e-001  6.3898686e-001  2.7810874e-001  5.2980781e-001
 -7.7903305e-002  8.6827289e-002 -1.1524161e+000 -4.7850116e-001 -1.1153815e-001  4.4491623e-001  4.4684060e-001 -1.0490258e-001 -4.6313447e-001 -5.4273698e-001 -4.4337014e-001 -2.4919155e-001 -2.5718286e-001  1.7043493e-001  6.2191773e-001  5.4163959e-001 -5.9946864e-001 -7.3339002e-001  3.6521682e-001 -4.2942442e-001 -3.5937871e-002 -2.8157847e-001  5.5692651e-001  5.6490372e-001 -1.2380237e-001 -3.1050323e-001  3.8895469e-002  4.8060102e-001  1.5187548e-002  5.2172620e-001 -1.4362916e-001 -7.4437204e-001  4.8295558e-001  2.2264211e-001 -4.2924907e-001 -1.1559849e-001  3.8899143e-001  4.8673973e-001  3.3980154e-001  4.5154005e-001 -3.9065114e-001  8.4926500e-001  9.7869983e-001 -5.5875101e-002 -3.4765268e-002  4.3012278e-001  6.2482544e-001  1.0409995e+000 -5.7375606e-002 -7.5066831e-002  5.6417184e-001  7.2772104e-001  3.2677499e-001  1.2442230e-001  2.8752259e-001 -2.4595787e-001 -2.8300108e-001 -5.6981662e-002 -1.5079127e-001 -4.3012717e-001 -1.9706867e-001 -1.6814036e-001  1.4447335e-002  3.2393576e-001  3.7894687e-001  5.1759889e-001
  2.0625496e+000  5.6993786e-001  1.1569806e+000 -1.2590096e+000  5.7187538e-001 -4.8678816e-001  2.3123078e-001 -1.5113011e-001  4.3460243e-001 -8.0718904e-002  2.7408792e-001 -1.0558419e+000  2.7649677e-001 -2.6396687e-002 -5.8023640e-003  1.0634121e-001 -1.0723559e-001 -1.4515847e-001  1.2999389e-001  2.1176247e-001  4.1984247e-001  5.2678016e-002  2.6267134e-001  8.0213284e-001  3.7447497e-002 -8.7603950e-002  3.8142972e-002  7.9160106e-002 -1.1035948e+000  6.3086093e-001 -9.3599435e-001 -1.6038867e-001 -2.6877899e-001  1.4203873e-002 -1.7547839e-001 -7.0691919e-001  3.8574856e-001 -6.6098039e-001  2.2404470e-001  4.8870749e-001 -2.0324470e-001  1.3568602e-001  7.7222763e-001  2.3821607e-001  8.6094411e-002 -2.9519293e-001  6.1535896e-001  2.2597598e-001 -1.5052954e-001  8.4025323e-001  3.4103472e-001  6.6862366e-001  3.3138333e-002 -6.4399915e-001 -1.2647348e+000  6.2757990e-001  3.4765327e-002  2.6714960e-001  2.9904580e-001  3.5033091e-002  4.1874119e-001  3.6588843e-001 -1.5047934e+000 -7.1896216e-001  1.2629308e+000 -3.9688218e-002
  2.4186250e-002  7.4426217e-001 -2.4487051e-001 -8.4504099e-001 -1.6557156e-001  2.9560967e-001 -3.7332424e-001 -1.2990428e-001 -6.3918703e-002 -3.5362189e-001 -3.2688720e-001 -2.3543739e-001 -1.6450192e-001 -3.6570534e-001 -1.1606032e-001 -1.5926139e-001  8.4905438e-002  5.6636389e-001  5.6062088e-001  1.8259045e-001 -1.0553342e-001 -1.3339915e-001  3.7919059e-001  3.7789356e-001  1.7540222e-001 -2.8264625e-002  1.3947768e-001  2.4460493e-001 -9.2722117e-002  3.4672791e-002 -8.1953613e-001 -6.8848692e-001 -2.2045364e-001 -8.2501921e-001 -7.1678136e-001 -7.6659302e-001  2.9339170e-001 -6.8875431e-001 -5.1214574e-001  1.1479415e-001  1.9189037e-001 -2.5525453e-001  9.4993782e-001  3.5303495e-001  2.3954338e-001 -9.6492494e-001  1.2129895e-002 -8.8406149e-001 -2.5864532e-001  2.6574227e-001  3.4897715e-002  3.5665375e-001  8.0422753e-002 -8.1037562e-001 -4.2194034e-001  2.1431507e-001 -3.6951872e-001  1.1081995e-001  3.0824072e-001  2.1043567e-002  5.2891885e-001  1.3029953e-001 -2.9782395e+000 -4.2150502e-001  1.4318722e-001  1.9610955e-001
  5.9169535e-002  7.8091105e-002 -5.1639947e-001 -9.0238853e-001  2.0547082e-001 -5.4701894e-001 -2.7741908e-001 -4.7974400e-002  1.3804689e-001 -2.8980955e-001  2.9081258e-001 -3.4432638e-001 -1.3741778e-001 -6.1782501e-001 -2.8369696e-001 -7.1380707e-002  3.5486710e-001  9.3815064e-001  6.5129381e-001  7.1414441e-001  5.2336476e-001 -2.5974830e-001  2.9887567e-001  5.2210730e-002 -1.1764083e-001  2.7372595e-001 -2.3822955e-001 -1.2598625e+000 -3.7501125e-001 -7.0511941e-002 -2.1714093e-001 -3.3151743e-001 -2.3625139e-001 -9.8974320e-002 -6.8226549e-001 -6.8553372e-001 -1.5065964e-001 -6.6176136e-001 -1.1325422e+000 -6.4647589e-001  4.0855060e-001 -4.0135471e-001  8.9764211e-001  3.5705113e-001 -2.2990512e-001  5.4756678e-001 -2.0303640e-001  1.9743597e-001  3.2456662e-001 -1.4143177e-001 -9.8075669e-003  1.3761775e-002  1.7667423e-001  8.6040179e-002 -8.1155032e-001  1.1338486e-001 -4.5460756e-001 -1.9962264e-001 -3.9823186e-001  2.2092918e-001 -4.4003734e-001  5.2515182e-001 -1.4606573e+000 -4.5036788e-001  3.0065368e-002  9.1505271e-001
 -7.8819743e-002 -2.8411904e-001  4.4390449e-001  7.4636189e-002  2.4915583e-001  9.6883556e-002  5.1766310e-001 -3.8831398e-001 -1.0265940e-002  3.5628303e-001  6.9101889e-001 -1.3744241e-001  4.9810701e-002  1.9869914e-001 -2.2516055e-002  6.5426816e-001  6.9285062e-001  1.4531151e+000  9.2478961e-001  8.9949676e-001  8.5267247e-001  2.4732025e-001  7.1948229e-001  1.6074429e+000  5.0523616e-001  6.6437028e-001 -1.0353428e+000 -8.2887404e-001 -8.7167074e-001 -9.7063659e-002  1.4427478e-001 -4.6252695e-001  6.1644281e-001  9.0530127e-001 -7.0079591e-001  3.4578416e-001  4.0770860e-001 -4.2788735e-001 -5.6258169e-001 -1.3587953e+000  6.7335089e-001  3.4357733e-001  8.2457311e-001  2.5290446e-001  1.2174764e-001  1.3085777e+000  1.4543278e-001 -2.7755239e-002  9.2046647e-001 -6.3924645e-002  5.3957618e-001  4.9333509e-001  5.1230519e-001 -1.0116532e-001  4.7857368e-001  6.1512518e-002 -2.4160822e-001  1.7485966e-001 -4.6961717e-001  1.5633562e-001  3.2759614e-001  3.6665892e-001 -4.6031857e-001 -4.1511559e-001  1.1217030e-001  6.6578284e-001
 -2.8960166e-001 -3.6605615e-001 -2.1396942e-001  4.4460475e-001 -2.1709596e-001  3.7224182e-001  1.7158320e-001  3.9460337e-002  4.0150779e-001 -8.9361612e-001 -4.9251429e-001  2.5142532e-001 -2.9074966e-001 -6.2495503e-002  6.7476885e-002  4.0964311e-001  6.1661764e-001  1.6845709e-001 -6.1962643e-001  4.3544276e-001  1.8022425e-002  1.9588589e-001  1.1401991e-001  7.6073905e-001  3.6522147e-001  5.9733903e-001 -5.0814611e-001 -2.5612860e-001 -4.9618649e-001  7.5886959e-001 -2.3752285e-001 -1.0239156e-001  2.0549714e-001  3.6849949e-001 -5.5115978e-001  9.3376231e-002  7.1978231e-001 -5.7880799e-002 -6.5025989e-001 -7.5078469e-001  5.5069350e-001  2.1692693e-001  8.6261258e-001  5.8517996e-001  4.2098387e-002  7.5996783e-001  2.5944025e-002  4.2252359e-001  7.0115233e-001  4.4403418e-001  5.2427387e-001  2.4247033e-001  1.7596668e-001  2.5524712e-001  7.4688059e-001 -2.4819684e-001 -7.2134581e-002 -3.0512823e-001  1.2286796e-001 -4.5932738e-002  5.5079772e-001 -4.2047344e-001 -2.4064424e-001 -7.2119195e-001 -1.6765511e-001  7.8655837e-001
 -1.3481654e+000 -3.7291899e-001 -1.1845077e+000  5.2599833e-001 -3.4206878e-001 -1.3196656e-001 -3.6242075e-002  2.3492667e-002 -4.9392553e-001 -6.5073965e-001 -2.9045179e-001 -4.2601856e-001 -7.7790225e-001 -6.7353807e-001 -7.0304238e-001 -4.7872422e-001 -1.5369494e-001 -2.7190120e-001 -1.5751497e-001 -3.2630661e-001 -3.2026175e-001  5.5050442e-002  1.8427431e-001  3.6910303e-001  1.0107495e-001  4.2192558e-001 -7.0983301e-002 -1.5025943e-001  5.0877799e-001 -9.4223216e-002 -1.4499399e-001  5.1793439e-003 -1.1877971e-001 -1.6530322e-001  2.2347062e-001 -1.0370442e-001  4.8834124e-002  5.5181174e-001 -3.6401964e-001 -2.6083440e-001  9.0166650e-001  1.8265256e-002 -3.6277451e-001  3.8481139e-001  1.1199394e-001 -4.1539093e-002 -2.5534512e-001  3.2477602e-001  7.9413063e-002 -2.3825531e-001 -1.2361402e-001 -8.3469157e-001 -2.9174455e-002 -2.2428223e-001  5.4802729e-002 -3.9332053e-001 -1.7881597e-001  3.8149395e-002 -2.8032744e-001  1.4453936e-001  4.4426849e-001 -2.3615503e-001 -1.1312610e+000 -1.2673257e+000 -1.3049030e+000  4.8555549e-002
  3.8444401e-001 -2.2002705e-001  3.3543907e-001 -1.6619374e-001 -1.8616795e-001 -1.7577075e-001  5.5401294e-001 -1.4689195e-001 -3.5346252e-001 -1.0449757e-001 -3.7065720e-001 -7.3647906e-003 -2.8947208e-001 -2.3000529e-001 -6.4726927e-001 -7.7983435e-002  2.0376570e-001 -2.2383825e-001  4.6357962e-002 -5.9537498e-002 -7.2626826e-001 -3.0799789e-001 -2.9018013e-002 -3.9240086e-001  1.7213701e-002  1.4697041e-001  1.4913842e-001  1.0900681e-001  5.8085324e-001  1.8420014e-001 -1.1701221e-001 -2.5462741e-001  6.6299270e-002 -5.7474859e-001  2.8252409e-001  1.8143954e-001 -3.8760607e-001  5.7604738e-001  1.0767164e-001 -1.9718566e-001  1.5503341e-001 -1.6260583e-001  9.8386082e-002  7.0017954e-002  3.7171048e-001 -1.5130761e+000  1.2949424e-001  3.3909009e-001 -3.5493099e-002  1.2336120e-001 -1.9396361e-001 -1.0600405e+000  1.4268422e-002  6.1513890e-001  3.7106340e-001 -2.0686535e-001  3.3147213e-001 -3.8765616e-001 -2.0802392e-001  3.9646881e-001 -2.6535228e-001 -6.4480215e-001 -8.7393942e-001 -4.5911955e-001 -4.1721857e-001 -4.7553491e-001
 -2.3002219e-001 -1.5249058e-001 -7.5334170e-001 -9.7328055e-002 -4.0791121e-001 -2.5919950e-001  7.1815617e-002 -1.9122083e-001 -7.3738417e-001 -7.0302943e-001 -9.0258560e-001 -6.2786969e-002 -1.3754873e+000 -5.7990666e-001 -3.7264675e-001 -1.8717219e-001 -6.1146499e-001 -3.5901771e-001 -1.9950276e-001 -1.2405970e+000 -1.0552111e+000 -3.7115105e-001  2.0952955e-001  9.1371746e-001 -1.8201321e-001  4.2995401e-004  2.0417180e-001 -2.2846065e-001 -3.3864035e-002 -7.8221058e-002 -8.5876752e-001 -2.5678118e-001 -5.0645021e-001 -4.6483601e-001 -4.5794141e-001 -3.9087496e-001 -5.9797211e-001  1.4745560e-001 -5.7813209e-001  2.6902039e-001 -3.3607610e-001 -9.5594904e-002 -2.5827086e-001  7.8452351e-002 -3.6724180e-002 -1.2144408e+000  5.7771680e-001  1.8332546e-001  2.5125293e-001 -1.1026640e-001 -2.8335182e-001 -1.4668460e+000 -7.6245302e-001 -2.2853266e-001 -6.9657008e-001 -6.7292192e-001 -1.3551365e-001 -5.2344919e-002 -5.5324872e-001 -4.5089916e-001 -1.9191497e+000 -3.0177098e-001 -1.1950630e+000 -1.0752924e+000 -1.3349059e-001 -9.0659150e-001
  2.5174832e-001  2.0018236e-002 -8.9593566e-002 -9.5875199e-001 -4.6058219e-001 -2.1623337e-001 -4.4445856e-003  3.0027421e-002 -4.3407115e-001 -1.7962684e-001 -7.8364221e-001  1.0154601e+000 -1.0020582e+000 -2.6515545e-001 -2.5439978e-001 -3.8878422e-002 -2.6416558e-001  9.8011520e-002 -8.4251030e-002 -3.9553421e-001 -1.1205493e+000 -1.6450658e-001 -8.5770845e-002 -3.7460473e-001  2.9390725e-002  1.7177560e-001  1.5784924e-001  1.1356032e+000  5.9806593e-001 -1.4812988e-001 -4.7590930e-001  8.4246998e-002 -4.4268779e-001 -8.7001962e-001 -2.0838300e-001 -4.7902127e-001 -5.5782455e-001  3.5806583e-001  3.2161893e-001  3.6744585e-001 -9.5923730e-001 -3.4252379e-001 -1.8579949e-001  8.0064070e-002 -5.6285928e-002 -1.5745157e+000  2.5305656e-001  2.8094704e-001  7.2282158e-001 -5.4557863e-001  1.5678865e-001 -6.8535197e-001 -1.8206202e-001  4.6714015e-001  5.4232275e-001 -4.4918416e-001  2.9113197e-002  1.6649661e-001 -2.3869046e-001  1.8435716e-001 -6.7986615e-001  5.1464218e-002 -4.4274173e-001 -6.9124494e-001  5.6385625e-002 -1.1824940e+000
 -1.6646451e-001  7.7389360e-002 -1.0242378e+000 -1.1904458e+000 -4.8448819e-001 -3.2010941e-001 -3.5968283e-001  1.4980915e-001 -3.7942370e-001  1.0586798e-001 -2.3567939e-001  6.2154524e-001 -6.7589890e-001 -1.2493567e-001 -6.6083779e-002  6.6090164e-001  4.4677148e-001  5.9549040e-001  9.7824060e-001 -6.5496127e-001 -1.0603306e+000  1.5477810e-001  8.2225413e-001 -1.3250563e-001 -3.0362737e-001 -1.2221659e-001  4.9997216e-001  1.3180959e+000  9.3901593e-001  4.2049928e-001  3.6418097e-001  4.1303708e-001  1.8999792e-001 -3.6829187e-002  5.4621060e-001  4.3541763e-001  4.3656976e-001  8.3830007e-001  1.3129560e+000  8.7567661e-001 -7.3194000e-001 -2.0796198e-001 -2.7983196e-001  9.1243238e-001  3.3338508e-002 -1.2100174e+000  1.7012152e-001 -5.0940221e-001  1.1803058e+000 -4.9177743e-001  9.1191059e-002 -3.7093723e-001  3.9749107e-002  6.6916414e-001  1.6949137e-001 -1.0207465e-001 -1.4240432e-001  8.0814730e-002  4.0670561e-002  4.2181484e-001 -1.0302476e+000 -2.7436398e-002 -1.1924894e+000 -9.8157863e-001  2.4202495e-001 -4.2852651e-001
 -1.4172378e-001  2.0431458e-001 -6.2827816e-002 -9.4899071e-001  1.7777718e-001 -4.5243301e-001 -4.2711996e-001  3.9276480e-001  9.4829370e-002 -8.2436919e-002  2.0775667e-001  3.9060197e-001 -5.4015045e-001 -4.6173786e-002  6.9117016e-002  4.5729108e-001  8.7066530e-001 -4.2629932e-001 -2.4246380e-001 -4.2650751e-001 -1.1962911e+000  2.6471482e-001 -4.0072724e-001  4.5987802e-001 -1.5309867e-001 -2.2190125e-001 -9.3930517e-001 -8.2334169e-001  3.5373532e-001 -8.6722234e-002  2.1232490e-001  3.2144794e-001  1.7443734e-001  1.0920991e-001  1.4806171e-001 -2.9051681e-001 -5.2640685e-001  2.6471707e-001 -5.5899979e-001 -6.1452445e-001 -2.5744678e-001 -1.0423845e-001 -3.1875139e-001 -2.6053483e-001  2.1579176e-001 -5.4841691e-001  4.1080568e-001 -1.2936322e+000 -4.7074140e-001 -2.9120876e-001  3.1737212e-001 -3.2390829e-001 -1.3640722e-001 -1.1603868e-002 -4.0656775e-001  4.3229932e-001  3.3818455e-001  7.7816390e-002  4.8256469e-001 -3.2043016e-001 -1.1077774e+000  8.0129232e-002  5.0291040e-002 -3.8976035e-001  9.4501337e-001 -1.0097591e+000
  5.8854802e-001  3.5754186e-001 -4.2092422e-001  3.7593334e-001 -1.8162802e-001  2.6886787e-001 -5.6045443e-002  5.2571586e-001  1.6699226e-001 -3.9109686e-002  7.7334976e-001 -1.1956421e-001 -3.0740599e-001  1.0040191e-001  2.7219229e-001  2.7087752e-001 -5.0891924e-002  1.5600120e-001 -2.8475945e-001 -4.7620501e-001 -1.1292884e+000  3.4706405e-001  1.0842906e-001 -3.5301611e-001  1.1004820e-002  6.3318722e-002 -6.8667722e-001 -7.0062815e-002  1.9467436e-001 -2.6597199e-001  8.1616972e-001  8.3593306e-001  5.9960277e-001  9.5193553e-001  5.3064748e-001  4.5392011e-001  6.6748732e-002  2.2696989e-002  4.5843082e-002 -7.0005144e-001 -6.5700606e-001  3.3973942e-002 -3.2552757e-001  2.5644602e-001  3.1145691e-001 -3.7999559e-001  1.9672845e-001 -2.4451998e-001 -6.2513771e-001 -3.9189049e-001 -5.2302497e-002 -1.5942743e-001  4.6249226e-001  3.9797735e-001  6.5404970e-001  3.4612889e-001  2.7164253e-001  4.9453867e-001  7.7125322e-001 -1.3367182e-001  2.4612497e-001  1.4789168e-001 -7.9995651e-001 -1.3419463e+000  2.2260952e-001 -6.7248477e-001
 -5.0173103e-001 -5.6099117e-002  6.6300291e-001  6.6741921e-001  5.9427428e-001  9.3911964e-001 -1.7337217e-001  3.3960776e-001  3.6163240e-001  7.2047793e-001  6.1745680e-001  4.0465694e-001  9.1341821e-003  4.0678333e-001  2.0524557e-001  2.9191074e-001  6.5377798e-001  9.2163520e-002 -7.5267343e-001  2.7779592e-001 -1.6378346e-001 -3.9096009e-001 -5.0948542e-001 -1.9468822e-001 -1.8006497e-001 -6.1449935e-001  1.3843349e-001 -2.3015897e-001  3.2743666e-001  1.3861277e-001  1.7798765e-001  4.2246497e-001  2.8524422e-001  9.7593605e-001  2.8328958e-001  3.6281543e-001  2.0608399e-001  1.8735677e-001  4.8896618e-001  6.2238095e-002 -1.0784026e-001 -1.6600077e-001 -5.4975743e-001  5.9917351e-002  1.1215482e-001 -9.5661696e-002  1.3590580e-001 -3.1506385e-001 -7.7718571e-001 -5.8597848e-001  9.2923948e-002 -3.4008402e-002  6.2355054e-001  3.8950688e-001  6.6065200e-001  8.4451133e-001  2.9428338e-001  4.4643107e-001  1.2111947e+000  8.2107577e-002 -1.4834757e-002 -3.0879698e-002  5.4765989e-001 -4.5439431e-002  3.0734038e-001 -4.9710319e-001
  2.1450791e-001 -7.4922973e-002  3.0452262e-001 -1.5771906e+000  5.3908409e-001  1.0945176e+000  3.5424891e-001  1.2787260e+000  4.0554835e-001  1.1713562e+000  1.5739440e+000  1.3734676e+000  4.9209808e-001  4.0396262e-001  1.3205523e+000  1.6510757e-001  6.8019365e-001  6.0690684e-001  2.4801807e-001  6.0975877e-001 -8.4202722e-001  2.4657183e-001  1.2915141e+000 -5.5455861e-001  8.3943448e-001 -1.5934437e-001  1.0880212e+000  1.0868241e+000  1.0102000e+000  3.8695556e-001  1.0516160e+000  1.4326019e+000  7.6479782e-001  1.6473803e+000  1.2810401e+000  1.0490599e+000  3.6526652e-001  3.0524304e-001  9.0855550e-001  9.4501641e-001  1.9962727e-001  9.0203183e-001 -1.5111045e-001  1.0114724e+000 -7.2776377e-001 -4.2446727e-001 -2.6069746e-001  1.1316521e-002 -4.7956680e-001  2.5736161e-001  2.8917922e-001  1.2534979e-001  8.3951832e-001  1.8639193e-001  7.2517729e-001  1.0775579e+000  3.1944642e-001  5.8135130e-001  1.4631684e+000  3.8715062e-001  6.5886713e-001  3.5511644e-001  1.9047468e-002  2.9986690e-001  7.7771566e-001 -5.7973007e-002
 -3.7704699e-001  2.1989812e-001  9.2799364e-001 -1.6390561e-001 -5.1787147e-001  9.1695140e-001  4.4954816e-001  6.6138218e-001  5.4301712e-001 -7.3186456e-001  9.0164965e-001 -9.5942093e-002  4.7092517e-001  2.6154704e-001  8.6469790e-001  4.0730993e-002  1.6080461e-001  4.4382145e-001 -8.1237241e-001  3.0463580e-001 -7.0540629e-002  5.4945104e-001  1.3917934e-001  1.0940856e-001  3.6561306e-001 -1.6891494e-002 -1.0690221e-001  5.2898272e-002  5.9183889e-001  4.5307776e-003 -5.1568027e-001  1.2535866e-001  1.9664205e-001  3.5884278e-001  1.9925548e-001  3.2195448e-001 -8.2874012e-002  4.4355834e-001  3.0031787e-001 -2.3563041e-001  1.4149269e-001  4.3524980e-001  5.9243845e-002  8.2307663e-001  2.9269741e-001  8.5225638e-002  4.4597571e-002 -2.8648370e-001  1.2860669e-001  2.6418235e-001  3.6275412e-001  1.9890318e-001  1.4108127e-001  3.9765853e-001  6.7279344e-001  6.6658107e-001  5.1383749e-001 -3.5978518e-001  6.0861105e-001  7.8255243e-001  4.2030983e-001 -1.2773146e-001  1.2376127e+000  4.9716948e-001  5.1669330e-001 -1.4532844e-001
  5.3019901e-001  5.3667779e-001  6.4121245e-001 -5.5623272e-001  3.5253808e-001  2.6598505e+000  6.4540206e-001  8.0994083e-001  6.3032879e-001  6.4754343e-001  1.7286808e+000 -3.5317713e-002  1.1275129e+000  8.9310855e-001  1.3664253e+000  3.4119859e-001 -2.9778476e-001  5.0673854e-001  7.6761548e-001  6.5865745e-001  5.4759685e-001  2.0145045e-001  9.5213386e-001  1.1827206e+000  4.6062844e-001  1.4161225e-001  4.8520375e-001  1.1261435e+000  1.0228328e+000  1.9575762e-001  4.8747844e-001  6.1452517e-001  5.3091329e-001  9.0239975e-001  5.7008057e-001  1.4618732e+000  5.3327476e-001  9.1918832e-001  7.2417688e-001  7.9381128e-001  3.0697180e-001  3.7422776e-001  1.1337283e+000  1.1627551e+000  1.6224408e-001 -1.1094265e+000  6.6954083e-001  1.5848817e+000  8.0979511e-001  6.4687194e-001  4.5474083e-001  5.0491233e-001  1.5741001e+000  9.2118476e-002  7.1007817e-001  6.2068075e-001  1.4087637e+000  6.6532294e-001  9.7030101e-001  1.3371790e+000  1.7838259e+000  7.5362975e-001  6.0009823e-002  4.9649587e-001  1.5743294e+000  3.8246680e-001
  4.7457870e-002 -1.0980439e-002  1.6933701e+000 -6.7241130e-001  5.9306944e-001  1.4713102e+000  9.5161835e-001  9.3021426e-001  8.7326921e-001  1.0229120e+000  6.0022684e-001  2.1365744e-001  6.3407284e-001  2.0645895e-001  2.3315194e-001  2.9890358e-001  4.2464482e-001  1.1514021e+000 -8.0924492e-001  7.9270769e-001 -7.4707818e-001 -4.0781827e-001  7.1995172e-001 -4.1002505e-001  6.5781976e-001  2.1001900e-001  5.2290759e-001  2.0568754e-001 -7.6697613e-002  1.3275276e-001  6.9023506e-001  2.4914228e-001  4.7469792e-001  9.0798375e-001  5.6738918e-001  5.4711602e-001  2.9434064e-001 -2.5224969e-001  4.6061451e-001  8.1260504e-001  1.9393512e-001  2.5849514e-001  1.0400118e+000  1.0639464e+000  1.2359204e-001 -5.8225207e-002  5.3922784e-002  9.1459961e-001  1.5079397e-001  1.2258761e+000  5.8847701e-001  5.6828015e-001  1.1704308e+000  5.9627186e-001  3.6142245e-001  3.3075872e-001  9.5620829e-001  1.1376542e+000  9.4782268e-001  1.2561161e+000  1.8552722e+000  1.4568274e-001 -4.2439724e-001  7.4808876e-001  1.5683819e+000  4.4560836e-001
  5.8687534e-001 -2.7927356e-001  8.4325684e-001  2.5925505e-001  9.2924029e-001 -6.1490228e-001  8.7103843e-001 -9.3071742e-002  4.4957240e-001  2.1606849e-001 -1.3350350e-001  1.2929198e+000  5.4752438e-001 -2.3208044e-002 -9.1878514e-001 -8.8675721e-001 -4.8832563e-001 -4.3950584e-001 -2.5998719e-001  4.2661779e-001  1.7950603e-001  3.1445910e-001 -5.4014681e-002  1.3278805e+000  6.7624626e-002  5.2790523e-002 -7.3685469e-002 -5.9652214e-001 -9.5201925e-001 -1.6139314e+000  2.8847093e-001 -6.6003649e-001 -7.6086074e-002  1.1303495e-001  1.5276839e-001  5.7953615e-001 -1.1986585e+000 -1.0903464e+000  2.1879995e-001 -9.0242521e-002  4.3423564e-001  6.4126770e-002  3.3406983e-001  1.7170326e-001 -5.9840663e-001 -4.3285212e-001  2.0042844e-001  7.5293993e-001 -6.0483903e-001  6.0445502e-001 -6.4980134e-001 -1.0689135e+000 -7.4865664e-002  5.8353194e-001  1.2364072e+000 -6.3939774e-002  3.9380338e-001  7.9769566e-001 -6.8742467e-002  7.5150868e-001 -5.5117455e-001  8.6935688e-002 -1.5630433e-001  6.7565601e-001  1.6382308e-001 -9.8876405e-001
 -6.4448401e-001 -8.8258887e-001 -5.2767910e-001 -1.2891581e-001 -2.2520005e-001 -3.9504972e-001  5.6453993e-001 -5.7650209e-001 -4.1916200e-001  4.9208037e-001 -1.0022216e-001  1.1807742e+000 -6.6359775e-001 -1.5975815e-001  3.6605524e-001  1.4042879e-001  4.1386768e-001 -6.8219804e-001  1.2132087e+000 -3.9211004e-001 -6.4477278e-001  5.1913052e-001 -5.5381791e-001 -4.4992103e-001 -3.2728924e-003 -2.9641841e-001 -1.2315046e+000 -5.5004996e-001  1.0165655e-001 -1.0326130e-001 -7.0515421e-001 -3.8698783e-001 -1.3830370e-001 -5.3675532e-001 -4.5910306e-001 -1.2098368e-001 -4.8688570e-001 -3.5409426e-001 -1.5120198e+000 -1.7744695e+000 -2.2368193e-001  1.7285688e-001 -1.0886015e+000 -5.4488665e-001  2.7173184e-001 -5.0075328e-002  4.4519557e-002  5.1038439e-001  1.2315164e+000 -5.7198060e-001 -1.9072530e-001 -5.2357679e-001 -8.0398724e-001  2.4471701e-001 -2.6316515e-001 -2.7899798e-001 -6.6834233e-001  2.5176344e-001 -1.2193675e+000 -7.2845804e-001 -6.5027504e-001 -5.8620657e-001  1.1029999e+000 -1.7077358e-001 -3.7216475e-001 -1.2520989e+000
 -6.3763206e-002  1.3061498e-002 -7.4901803e-001 -4.6218938e-001  1.2366430e-001 -2.2361435e-001 -1.3260704e+000 -5.5132419e-002 -3.1720295e-001  1.1671467e-001 -6.0508254e-001  8.7319704e-001 -2.2412275e-001 -1.6055028e-001 -2.5265828e-001 -6.8505072e-001 -6.7374766e-001 -5.8219576e-001  1.0730791e-001 -8.0386891e-001  2.7249385e-002 -8.5028291e-002 -4.9706391e-001 -6.9071467e-001 -1.7874708e-001 -6.3395299e-001  4.0466532e-001 -1.2672588e-001 -3.0913812e-001  2.5526897e-002 -3.1239676e-001  3.7931827e-001 -5.5787312e-001 -5.0184333e-001 -1.6487456e-001 -1.1308435e+000  3.0777067e-001 -8.5820416e-001  1.6618542e-003  7.9299355e-001 -5.1259197e-001 -6.8513209e-001 -1.2889825e+000  5.8017750e-001 -5.3292473e-001 -1.2674448e+000 -1.0755605e+000 -4.7926456e-001 -3.1123816e-001 -1.1125851e+000 -2.7684559e-001 -2.9396432e-001 -4.1069862e-001  5.4916125e-001  1.8331250e-001  1.7766767e-001 -9.9175645e-001  4.1644529e-001  3.5730082e-001 -1.1282298e+000 -1.1255119e+000  5.4980552e-002  4.4798323e-001  9.2356510e-001 -3.6234573e-001 -3.4943399e-001
 -6.9408907e-002 -9.0713416e-001  7.5675047e-001  2.1321860e-001  1.1391201e-001 -7.0270442e-001 -4.1766429e-001 -3.5086921e-001 -3.5073459e-001  1.1303643e-001 -8.9741710e-002 -2.1263204e-001 -9.0586644e-002 -5.1509252e-001  1.1716116e-001  1.4491525e-001  3.9071306e-001 -1.3090410e+000  4.3541440e-001 -1.1979840e-001 -5.5450284e-001  1.7299596e-001  5.5513232e-001 -4.1464589e-001  1.2789209e-001  5.3775480e-001 -3.0664658e-001 -4.8305721e-001 -4.7711804e-001 -1.7949776e-001  1.9477366e-001  2.2846825e-001 -3.5178719e-001 -1.0882162e-001 -4.6173613e-001  2.2213165e-001 -2.5369305e-001 -4.1797126e-003 -5.4039569e-001  1.6126554e-001 -3.5890885e-002 -6.4666322e-001 -6.6467251e-001 -5.1125937e-001 -1.3691863e-001 -1.6792737e-001  2.6291555e-001 -2.9206870e-001 -1.2242480e-001 -1.4049629e-001  1.8065476e-001  1.1526458e+000 -4.9759389e-001 -7.3976011e-001 -6.6086794e-001  1.0737680e-001 -5.7994020e-001  3.5803686e-001  7.4300121e-002  3.4151297e-001  4.1253607e-001  1.3403507e-001 -2.1646807e+000  4.9424966e-001  7.4982644e-002 -4.1615472e-002
  8.4222727e-002 -5.4314267e-001  1.3153725e+000 -1.8232535e-001  1.1206272e+000  1.3795785e+000  2.5434646e-001  7.8774930e-001  1.0232305e+000  8.5296863e-001  3.9567210e-001  7.3959675e-001  8.6600151e-001  2.3654252e-001  6.2243259e-001  4.6280214e-001 -9.8566973e-002 -4.5528165e-001  1.3501922e-001  9.4315318e-002  2.4441580e-001  2.5695178e-001 -1.8882879e-001 -7.0726894e-001 -1.8696763e-001 -3.6331523e-001  2.8935254e-001  7.4709824e-001  1.1185862e-001 -5.4059488e-003  3.9921333e-001  4.6176232e-001  5.1607911e-002  3.9182522e-001  2.7906167e-001  2.5151426e-001  5.8352208e-001 -1.8051425e-001  4.4667630e-001  1.5214314e-001  2.7207637e-001 -2.8363967e-001 -1.9665116e-001 -5.7471174e-001 -1.7953936e-001  5.8636978e-001  2.9436744e-001  6.4775154e-001 -2.9258227e-001  2.3237678e-001  3.8569345e-001  8.3937066e-001  7.0936140e-001  4.3549132e-001  8.3110059e-001 -2.8876093e-002  6.2427998e-001  1.0500212e+000  5.1987755e-001  3.4760865e-001  7.3091880e-001  6.9796216e-001 -9.6863522e-001  2.1474795e+000  3.4410533e-001 -2.9584956e-001
  1.5321142e-001 -5.2869403e-002  3.9359961e-003 -8.2267300e-001  4.2638250e-001 -3.9899173e-001 -1.1868774e-001  7.2917842e-001  4.2813852e-001  9.3421833e-001  1.6272855e-001 -2.2713455e-002  7.7167379e-002 -1.5174406e-001  3.7652593e-001  2.4133110e-001  1.9468167e-001  1.5139359e-001  1.8238518e-001  3.0175961e-001 -2.7055024e-001 -4.4920093e-001  7.5525792e-001 -5.7276100e-001 -1.4688486e-002 -9.6238655e-001  8.1838352e-001  3.6035644e-001  6.4883278e-001 -3.7607961e-001  6.3309587e-002  5.9153437e-001 -1.8856594e-001 -4.5411606e-001  3.8720758e-001 -8.1406707e-001  5.1825613e-001  3.9893015e-001  8.8990531e-001  7.7222660e-001 -7.2449757e-001  2.9117332e-001 -1.5036929e-001  1.0423759e+000  3.0440143e-002  2.5534580e-001  5.4726640e-001  2.3757955e-001  2.3156344e-001 -2.6192663e-001  7.0021927e-001  4.0927694e-001  3.3010591e-001  9.6417697e-002  7.9778808e-002  4.9444137e-001  4.2956770e-001  2.9086970e-001  5.3460015e-001  3.2538300e-001  1.2214229e+000  4.9468687e-001  1.1203444e+000 -6.3777650e-002 -1.5123781e-002  3.0177230e-001
 -1.0335362e+000 -6.5793353e-001  1.1180577e+000 -4.8682824e-001 -1.4734694e-001  1.8099655e-001  8.5554947e-002  5.6196768e-001  9.4849801e-002  7.3768396e-001 -1.8294819e-001  8.7009090e-001  1.4449790e-001  5.9438582e-001  3.0767311e-002  3.8197330e-001 -4.0220787e-001  2.5552189e-001 -2.0565506e-001 -1.6786399e-001 -3.0645311e-001 -3.0455186e-001  3.4603484e-001  1.7281025e-001  2.9914196e-001 -5.1436155e-001  5.0058052e-001  8.8411662e-001  1.4229839e+000  7.2569135e-001  1.1519487e+000  6.0267940e-001  7.7052464e-001  3.9507730e-001  8.9572118e-001  7.0438847e-001  7.5434123e-001  1.2930520e+000  1.7600055e+000  6.1242028e-001 -3.3747560e-002  4.3556404e-001  2.1346500e-001  4.6567046e-001 -6.7048101e-001  9.4438925e-001 -2.9976223e-001 -6.7490226e-002  2.3685876e-001 -2.9354529e-001  5.1387590e-001  2.6588458e-001  5.0064575e-001  1.5223991e+000  1.0313983e+000 -1.7736244e-002  5.5485155e-001  4.7850145e-001  7.1266918e-001  7.4621138e-001 -3.6150810e-001  9.1580339e-002  9.0035415e-001  1.0519964e+000  6.4986925e-001 -1.8169511e-002
 -6.5259961e-001  8.6087609e-002 -1.9776148e+000  1.4053559e+000 -3.8098423e-001  2.6052242e-001 -4.9007774e-001  4.3313016e-001 -3.4287228e-001 -9.5359108e-001  4.6418520e-001 -1.1849821e-001 -4.5206679e-001 -2.7545433e-001  3.9051946e-001  1.3499912e-001 -7.3293277e-003  8.9591074e-002 -9.7867016e-001 -2.9816048e-001  7.2708830e-001  2.0628120e-001 -1.6077238e-001 -4.4063784e-001 -6.0152397e-001 -2.8505529e-001 -3.8682538e-001  6.0667611e-001  3.7941304e-001  1.0737619e+000 -1.1227970e-001 -1.6968211e-001  3.1254520e-001  6.7461792e-001  5.8143746e-001 -2.9666710e-001  1.2309713e+000  7.8212031e-001  6.2779685e-001 -4.7159606e-001  1.1760500e-001  2.3995346e-001 -6.4919229e-001  1.2710174e-001  2.3420535e-001  7.0243961e-001 -4.7589359e-001  3.3412518e-001  2.9126113e-001 -8.2151656e-002  6.4493111e-001  3.8207755e-001 -5.6810561e-004  4.9567816e-001  2.6318833e-001  2.9110063e-001  1.2988003e-001 -1.7453535e-001  9.2076288e-001 -1.2787250e-001  3.8105968e-001  1.7615895e-001  1.0800681e+000 -2.0195295e-001 -1.3712876e-001  5.6286234e-001
 -4.6689467e-001 -3.4390921e-001 -8.5012258e-001  5.5527568e-001 -2.4159084e-001 -2.7036860e-001 -1.0308417e-001  2.6246165e-001  2.3277061e-001  1.3248109e-001  5.2213495e-002 -9.0972152e-003  9.8481170e-003  2.8371257e-001  1.3727800e-001  2.2108161e-001  2.7229078e-001  6.6537671e-002 -1.0377783e+000  1.7455067e-001  2.3351004e-001 -7.2876425e-001 -2.4460413e-001  6.6363530e-002 -7.2473935e-003 -6.0946086e-001  8.2849631e-001  3.2709982e-001  2.7945779e-001  7.1163341e-001  4.3374541e-001  9.4170313e-001  5.0879682e-002 -3.1104251e-001  4.1366763e-001  8.1844787e-001 -2.1573720e-001  5.1981499e-001  7.8461876e-001  5.1026649e-001 -9.2900784e-002  8.3951448e-002 -1.0816732e-001 -1.1172566e+000 -9.8381503e-002  8.7725764e-001 -1.9493708e-001  2.9169713e-001 -3.6204333e-001  2.7949740e-001  1.2724869e-001  3.4256013e-001 -2.9464144e-001  4.1483945e-001  3.6163069e-001 -3.0845847e-001  3.9867910e-001 -4.4509257e-001  3.0718305e-001  5.6376640e-001 -1.3950781e+000  9.0083167e-002  8.7341254e-001  3.8187185e-001 -1.2263670e-001  6.0964404e-001
 -5.6083836e-001  7.6855799e-001 -1.3225996e+000  7.9940140e-001  7.5048992e-001 -5.1194344e-002 -4.9490303e-001 -2.4586996e-001  4.1140028e-001  3.4094495e-001  4.6159044e-001 -5.4384328e-001  5.9306035e-001  3.6586243e-001 -1.6176323e-001  1.5510512e-001  2.8968341e-001  1.6669647e-001  4.8509404e-001  5.0496703e-001  5.8958046e-002  1.5005055e-001  3.7038378e-001 -1.2832071e+000 -1.5001178e-001 -5.2326800e-001  1.8491212e+000  1.3415895e+000  7.2431566e-001 -5.3012857e-001  1.1085666e+000  9.7894515e-001  6.4719343e-001  5.0747653e-001  9.6069589e-001  8.3133254e-001  2.7777206e-001  9.7234187e-001  1.7334639e+000  1.9080454e+000 -4.7392483e-001  2.4023746e-002 -4.1010346e-001  4.1029679e-002 -5.9443444e-001 -7.8939686e-001  1.3116378e-001  6.4671791e-001  9.2334811e-001  1.1424555e-001 -7.1652325e-002  5.6464997e-001  4.2413175e-001 -1.8326989e-001  1.0001315e-001  4.1418073e-001  1.3600877e-001 -6.7980276e-001  6.0459413e-001  3.4382466e-001  5.9532857e-001  6.2088263e-001  8.6289381e-001 -5.7824451e-001 -2.1481902e-001  1.8794730e-001
 -7.1301537e-001  1.2110010e+000 -1.2521852e+000  1.1993277e-001  3.8082569e-001 -1.3567076e-001 -7.3390673e-001  4.7106834e-001  3.3212951e-001  5.9763095e-001  3.5434263e-001 -1.9963523e-001  1.9636616e-001  1.8110306e-001  4.8437257e-002  4.3938272e-001  2.5988731e-001  9.3748640e-001  3.3504171e-001  8.6510193e-001  8.1169916e-001 -2.9255324e-001  1.2499393e-001 -4.3795830e-001  1.1810743e-001 -4.4713891e-001  1.2252239e+000  1.2368912e+000  1.1421875e+000 -2.3639218e-001  1.4735603e+000  1.3057219e+000  3.4423487e-001  8.0033943e-001  9.6654286e-001  1.1026402e+000  5.0931883e-001  1.3547845e+000  2.2670607e+000  2.0842418e+000  2.9751155e-002  9.7645933e-002  4.9374591e-002 -1.7969140e-001 -3.1478883e-001 -1.6138956e-001  8.5057309e-002  4.2969700e-001  5.5468676e-001  3.4266125e-001  7.1981176e-001  8.5630495e-001  8.5598414e-002 -1.9819563e-001  3.2952712e-001  1.1217428e-001  3.3081640e-001  6.8133012e-002 -6.3764438e-002 -2.1010956e-001  7.9394131e-001  8.4695001e-001  2.7309654e-001 -5.7180624e-001  9.9321239e-001  7.3625779e-001
  1.6510067e+000  1.3873411e+000 -6.1275167e-001  2.3350862e-001  7.0981406e-001 -1.6507256e-002 -5.8145744e-001  7.5709556e-001  2.1245354e-001  2.8878932e-001  8.2379803e-001 -1.2628430e-001  6.5578329e-001 -7.0281466e-002  5.8614360e-001  9.2001337e-001  9.6424719e-001  1.1108353e+000  9.9486951e-001  1.4561402e+000  1.0256185e+000  4.8892819e-001  2.5500002e-001 -2.9149777e-001  1.7617887e-001 -3.0280928e-001  1.0365366e+000  2.8508143e-001  6.3635636e-001  9.5180885e-001  6.6655989e-001  1.0318397e+000  9.6871335e-001  1.1302688e+000  1.0142474e+000  7.5557479e-001  1.5384902e+000  2.7044523e-001  7.9409970e-001  1.0645201e+000  2.6877416e-001 -2.2864611e-001  4.6392739e-002  5.4958070e-001 -1.1206602e-001  1.3394113e-001  5.0598829e-001  6.2943574e-001  4.0356179e-001 -1.3701732e-001  1.3014016e-001  7.9896479e-001  5.2685437e-001 -3.9388194e-001  3.6611621e-001  8.3283478e-001  3.7685315e-001  2.9418939e-001  7.0157215e-001 -2.9029074e-001  9.5517154e-001  8.5122758e-001  9.2499353e-001 -4.1685823e-001  5.2561884e-001  2.4466062e-001
  8.0230407e-001  1.3206172e-001  7.6357056e-001  9.0673533e-001  8.4043355e-001  9.9659063e-002 -8.7806733e-001  6.7799990e-001  8.7395586e-001  7.2897267e-002  2.0117948e-001 -3.7715656e-001  4.0933886e-001 -7.3541094e-002  2.2655350e-001 -7.9162200e-002  3.6776406e-001 -3.0723203e-001 -4.6396698e-001  1.6627081e-001  9.2961745e-002 -6.1127733e-001  6.1781815e-002 -4.8335826e-001  2.1324828e-001 -1.9127455e-001 -1.9922506e-003 -3.9974920e-001 -4.6131100e-001  6.5179311e-001  6.4635977e-001  6.7508378e-001  5.9770584e-001  8.4040710e-001  5.8038141e-001  6.8520830e-001  6.7040997e-002 -3.5917563e-001 -1.5051897e-001  1.7440179e-001 -1.2534102e-001 -2.7152532e-001 -1.6145139e-001 -1.3266609e-001 -4.1772472e-001  5.7842400e-001 -2.5750065e-002 -6.4318613e-001 -2.4303359e-001 -1.0583847e-001 -3.2521342e-001  1.1920970e-001  2.3860725e-001  7.3979047e-002  8.6036021e-001  2.6585818e-003  4.4388236e-001  5.8485550e-001  7.7396439e-002 -8.3990598e-001  9.3133032e-002  6.4010627e-001  2.4895738e-001 -3.6469636e-001 -6.4707996e-002  1.6676450e+000
  5.8304952e-001 -4.5768784e-001 -3.1384587e-001 -2.7519201e-001 -1.8407410e-001  1.5338648e-001 -9.6215215e-002  1.3864369e-001 -2.6765981e-001 -1.8280320e-001 -2.1618400e-001  7.3082336e-002 -2.2268088e-001 -5.0926188e-001 -2.9265262e-002  8.1857088e-002 -1.1086120e+000 -6.0210940e-001 -4.0069204e-001 -2.0735346e-001  6.7338785e-002 -2.9082329e-001 -1.0523249e-001  4.8244089e-002 -1.9840155e-001 -2.5545123e-001  2.5703302e-002  3.3039144e-001 -1.4270586e-001  9.9407901e-002 -2.1368135e-001 -3.0691534e-002 -4.5788942e-001  2.0111222e-001 -1.8217299e-001 -1.7859312e-002  5.4269052e-001 -5.3980276e-001 -5.7761566e-001 -8.3430995e-002 -3.7745677e-001  6.0538920e-002 -8.9751169e-001  3.0658393e-001 -2.8754814e-001 -2.2368081e-001 -1.1517315e-001 -9.4711503e-001 -1.3902308e-001 -6.4953036e-002  1.4500462e-001  5.6638689e-001 -1.1091909e-001 -5.1772410e-001 -6.9460623e-001  6.7976595e-002 -4.5190779e-001  7.9622327e-002  2.8654053e-001 -2.9403893e-001  5.7644994e-001 -4.3080703e-001 -3.5936510e-001 -8.7451379e-001 -9.7598731e-001  2.3314912e-001
 -1.1789582e+000 -6.0773121e-001 -3.8850202e-001 -5.1145537e-001 -4.9969695e-001 -9.9612394e-001 -5.9669917e-001 -7.8622534e-001 -2.4804337e-001  2.6478238e-001 -4.7335841e-001  1.1154499e-001 -4.4513889e-001 -1.8441806e-001 -8.4672710e-001 -3.5153925e-001 -6.1689403e-001 -7.0755240e-001 -5.7734036e-001 -5.3747784e-001 -2.3214441e-001 -4.5627068e-001 -3.6184745e-001 -5.3418024e-001 -9.1881110e-002 -8.9495278e-002 -6.8320341e-001 -5.8949013e-001  2.0262002e-001 -2.2454416e-001 -5.5479589e-001 -9.1275455e-001 -2.8467559e-001 -6.6545420e-001 -6.3355157e-001 -9.8666070e-001 -1.9146329e-001  3.3245862e-001 -5.2289403e-001 -6.2848670e-001 -1.4167478e-001 -3.5602025e-001 -8.7322666e-001 -8.2672328e-001 -1.2500912e-001  6.5478209e-002 -7.8208838e-001 -5.6577809e-001 -1.0727208e+000 -8.4108792e-001 -2.2773855e-002 -2.5489315e-001 -4.5406934e-001 -1.2861298e-001 -2.4928286e-001 -1.3200176e-001 -4.1172101e-001 -2.7911797e-001 -5.6282262e-001 -5.3020826e-001  2.6636519e-001 -7.2256129e-001 -5.3130104e-001  1.4248623e+000 -1.6036775e+000  1.9662668e-001
  8.5574796e-001  2.3953152e-001 -1.3040956e-001  2.4031142e-001  2.6977609e-001  9.7240841e-002 -2.2244605e-001  5.8783909e-002 -1.9843893e-001 -1.4406153e-001 -9.8398763e-002  4.2989777e-003  8.6395924e-002 -7.6870949e-002  9.9094658e-003  7.9727482e-002 -3.1469782e-001 -3.0149037e-001  3.3212203e-001  1.3772442e-001  9.9051466e-001  2.8225383e-001 -3.2170777e-001  3.8711133e-001  1.0966674e-001  8.8906820e-002  4.8356934e-001 -2.4920551e-002 -1.9070332e-001  7.9462270e-001 -1.8154868e-001 -2.2698972e-001  9.6160697e-003 -4.9721051e-002 -6.5979204e-002 -2.2979383e-001 -3.7024088e-001  4.3725790e-001  4.6943755e-001  4.7051166e-001  1.9775734e-001 -4.4995452e-001 -6.1982266e-001  9.9821029e-002 -4.1669197e-001  9.3338649e-001 -6.0228002e-001 -1.6649457e+000 -1.0294271e+000 -5.5264804e-001  3.8498224e-001  8.0205512e-002  2.4041403e-001 -2.0843293e-001 -1.9800447e-001  1.3454716e-001 -3.1740113e-001 -6.8088383e-002  2.7221288e-001  1.4094258e-001  7.6139048e-001  3.3746831e-001  5.4687957e-001 -8.1930809e-001  3.0953730e-001 -5.1276897e-002
 -6.5950118e-001 -5.8716286e-001  1.1348250e+000  8.7929425e-001 -2.7477899e-001 -9.1611907e-001 -2.0102632e-001  3.0680338e-001 -1.1583156e-001 -1.2122400e-001 -1.8150551e-001  2.8008281e-001 -2.0544089e-001 -3.7675230e-002 -2.8861734e-001 -3.3119151e-001 -1.9823713e-001 -3.3523528e-001 -3.7761816e-001 -4.3324898e-003  5.1415369e-002  2.1201839e-001 -1.4022665e+000  8.9860764e-002 -3.4205762e-001  3.6248038e-001  7.4199979e-002  5.6103677e-001  2.9321488e-001  7.5201363e-002  3.1604217e-001 -4.6354321e-003  1.2359268e-001  3.6756215e-001  5.7019958e-001  4.8032236e-001 -1.0802345e+000  6.7286341e-002  3.5842579e-001 -4.2726804e-002  1.9915093e-001  2.8674281e-001 -5.3883028e-001 -4.8087245e-001  3.0275647e-001  5.9379781e-001 -5.3447500e-001 -2.5298240e-001 -4.6985717e-001 -7.0701685e-001 -2.6680052e-001 -9.1558782e-001 -1.7601613e-001  5.6798126e-001 -2.6333137e-001  7.5855192e-002  6.2236465e-001  4.0959470e-001  4.3519921e-001 -2.3696738e-001  2.6795722e-001 -3.1902402e-001  4.7883607e-001 -2.6057935e-001 -5.4036955e-001 -4.5083056e-001
 -9.0703482e-001 -8.8295878e-001 -1.1256721e+000  1.5512751e+000 -6.9846151e-001  5.8903483e-002  8.4848263e-002 -1.9857863e-001 -6.6987643e-001 -5.4063583e-001 -3.9381224e-001 -1.6843550e-001 -3.6015165e-001  1.2332857e-001 -3.4540820e-001 -5.0516872e-001 -7.5884307e-001  1.7072014e-001 -5.2022427e-001 -6.4311426e-001  6.0960156e-001  4.8975737e-001  1.3320599e-001  5.3507879e-001  1.2023532e-001  5.8708329e-001  3.3248870e-002  5.2294406e-001  8.3197951e-001 -1.2786417e-001  4.5989003e-001  1.5911107e-001  1.4079355e-001  3.7232249e-001  1.6359784e-001  4.6659561e-001 -8.7189218e-001  9.3475088e-001 -3.0969520e-001 -3.3229790e-001 -1.4029989e-001  1.0451955e+000 -2.3805841e-001  5.1210295e-001  2.6871238e-001  2.1451003e-001  3.6780963e-001  6.0469557e-001  5.3390087e-002  1.0112660e-001 -8.3121233e-002 -6.1118276e-001  4.2754436e-002  3.5673455e-001 -5.8150775e-001  2.2057164e-001 -3.4553561e-001  1.8700209e-001  2.8209171e-001 -5.2542831e-001 -2.7426958e-001 -6.0337552e-001  9.8144608e-002 -6.4643141e-001 -1.1159226e+000 -3.3656242e-001
  8.1064815e-002  6.3244765e-002  4.0095680e-002  7.1270153e-001 -3.3791026e-001  3.6318394e-001 -1.8891483e-001 -3.8700918e-002 -7.5599996e-001 -4.3058297e-001 -7.9485886e-001 -3.2386153e-001 -2.5046976e-001  1.8571796e-001 -5.9352015e-001 -6.8169911e-001 -2.8014458e-001 -1.9096198e-001 -4.1843172e-001 -8.9779532e-001  1.4947445e-002 -1.6411110e-001  1.1537254e-001  4.5135722e-001 -1.1497421e-001  2.8090694e-001  3.6534892e-001  3.4041477e-001  6.9781187e-001  1.4734809e-001  1.2392555e-001 -1.3200482e-001 -6.1659010e-001 -2.9531939e-001 -3.9942624e-001  8.1780544e-002 -8.6619533e-001  4.4061554e-001 -3.9139878e-001  6.6630819e-002 -3.4898989e-001 -5.8369346e-002 -3.2814766e-002 -2.1126026e-001  8.9241796e-002  3.9259608e-001 -1.0830072e+000 -6.8643903e-001 -5.6002729e-001 -2.4273355e-001 -3.3950013e-001 -7.9215422e-001  1.3915983e-001 -1.3690454e-002  4.2000920e-001 -8.1954359e-001 -4.3972296e-001 -1.3483567e-001 -4.4738085e-001 -3.2216706e-001 -2.9870479e-001  6.7932464e-002  9.8595693e-002  6.8899663e-001 -1.7748769e-001 -4.9693515e-001
  1.3642936e-001  5.8615008e-001  8.1883716e-001  3.1490817e-001  9.8071952e-002 -1.3048845e-001 -1.2599224e-001 -3.1662000e-002 -4.8627767e-002 -2.6712734e-001  3.5419445e-001 -4.5961869e-001  7.1271417e-002  9.0459702e-002 -3.5195293e-001 -3.4856618e-001 -3.4601504e-001 -1.7145328e-001 -2.7729189e-001 -3.8851554e-001  1.9349847e-001  4.4525361e-001  4.0763384e-001 -2.7911480e-001 -1.0317443e-001  2.3850267e-001 -1.3010334e-001 -6.2603154e-001 -6.2138506e-001 -4.0143312e-001 -7.0319384e-001 -2.4417914e-001 -4.4897764e-001  1.3270875e-001 -4.2174412e-001 -9.8398090e-001  1.2644671e-001 -4.9583780e-001 -1.3144030e+000 -6.1571107e-001 -2.6901899e-001 -2.1770506e-001  6.9742873e-002  8.1207926e-003  4.7807104e-002  5.3716387e-001 -6.1341933e-001  1.1461472e-001 -7.1544773e-001 -4.0148507e-001 -4.0486514e-001 -5.6534536e-001 -2.2076610e-001 -1.2665298e-001 -8.1685872e-001 -5.7352488e-001 -1.4295693e-001 -3.7945904e-001 -2.0784075e-001 -6.8482295e-001 -4.7665502e-001 -1.2240498e-001 -2.6833264e-001  6.7224977e-002  1.2572587e-001  4.5230921e-001
  8.3929585e-001  2.5033628e-001  4.4458319e-001 -1.9140250e-001 -8.8439288e-002 -2.3624171e-002 -1.7405452e-002  6.4555523e-001  2.2445296e-001 -1.1368009e-001  1.7061965e-001  2.2454568e-002  3.9866683e-001  6.5472383e-002  5.3731815e-001  4.7973408e-001 -2.2410798e-001 -5.5213679e-001 -1.0835376e+000  3.0339401e-001  5.8344561e-002 -8.3848249e-002 -2.5045509e-001 -3.3279242e-001 -3.9508544e-001 -3.4719686e-001 -9.8946482e-002 -5.6247923e-001 -2.9357195e-001  4.2807607e-001 -4.8387449e-002  4.0853373e-002 -5.0844720e-001  5.7844221e-002 -2.2599592e-001 -1.6794912e-001  9.1195672e-001 -6.0996190e-001  6.4716642e-002 -2.6934710e-001  3.4514556e-001 -8.2077586e-002  3.6583905e-001 -9.6136431e-001 -8.7156104e-002  7.8895394e-001 -8.6940952e-001  2.2055294e-001 -7.2499250e-001 -1.4261467e-001  6.2063532e-002  1.6468432e-001 -2.1818419e-001  5.7875579e-001 -2.4189950e-001 -8.9926749e-001  3.1540741e-001  4.8231501e-001 -3.1886979e-003 -2.6478745e-001  3.0339708e-001 -3.3522709e-002 -4.2536456e-001  6.5053394e-001  7.6602023e-001  1.0782425e+000
  2.0811694e+000  1.0634753e+000  7.2798456e-001 -1.0713028e-001  8.0789271e-001  4.3855619e-001 -2.4689148e-002  4.5920123e-001  3.4890307e-001 -4.0099657e-002 -3.6311186e-001  9.4942036e-001  5.8243975e-001  4.7229461e-001 -1.5175101e-001 -1.2662710e-001 -3.4439269e-001 -8.4373766e-001 -5.5399902e-001  7.4935533e-002  5.5163880e-002  3.2057824e-002  9.4990311e-003 -6.0958789e-001 -8.0210494e-001  3.3434742e-001  7.6937203e-001  2.8552649e-001 -1.9171006e-001 -7.3672961e-001  6.0891099e-002 -1.9295310e-001 -5.1009978e-001 -7.6407719e-001  1.5301147e-001  1.5442405e-001 -5.8811889e-001 -2.3535893e-001  4.7676684e-001  4.3222933e-001 -7.5537448e-001 -4.3164406e-001 -1.1255438e+000 -2.6901144e-001 -4.0029361e-001 -6.8534381e-002 -6.4741282e-001  3.4533091e-001  3.1227786e-002 -4.6134515e-001 -7.4740728e-001 -1.0066260e-001  1.1523625e-002  5.3523191e-001  2.0038647e-001 -7.9308296e-001  4.1091075e-001  2.9002934e-001 -3.3336326e-001 -1.3389658e-001  4.9798286e-002  5.5167042e-001 -1.0001677e-001  1.9042685e-001  1.3630613e-001  4.4397126e-001
 -1.1764687e+000  5.3839041e-001 -3.2889585e-002  7.2121014e-001  6.3818827e-001  3.1403136e-001 -4.0866523e-001 -7.1432384e-002  4.0177545e-001 -1.0591001e-001 -8.6920807e-001  3.6407873e-001 -1.0833933e-001  4.3384787e-001 -2.7903880e-001 -4.7137332e-001 -8.2302707e-001 -7.0952973e-001 -1.5607304e+000 -6.3916300e-001 -5.5847298e-002 -6.8023107e-001 -3.0535984e-001 -1.2033980e+000 -9.5705525e-001 -1.3572599e-001  1.2911430e-001  2.4689308e-001  3.0108373e-001 -2.0978369e-001  2.1269843e-001  2.1450837e-001 -4.0885429e-001 -7.8717431e-001  2.9623021e-001  2.6633010e-001 -6.7753773e-001 -1.5231304e-001  3.6170756e-001 -1.1140154e-001  9.8120464e-002 -3.9209466e-001 -6.5307173e-001 -4.2460205e-001 -1.6835118e-001 -1.9706416e-001 -8.7409225e-001  3.3399233e-001 -1.8008557e-001 -4.4173207e-001 -2.4734928e-001 -1.9635707e-001 -4.4163107e-001 -6.3838518e-002 -7.7458416e-001 -1.0046445e+000 -3.9266407e-002 -2.4155471e-001 -2.4098381e-001  6.8991156e-002 -9.8002252e-001  3.3977095e-001 -1.7857907e-002 -2.5949063e-001  4.8720524e-002  1.8980201e-001
  8.3977773e-001  9.8749211e-002  3.1791822e-001  8.0676396e-001 -3.9706052e-001 -1.0114097e-001 -4.1179224e-001 -5.6641363e-001 -3.8289268e-001  1.6761656e-001 -3.0612441e-001 -5.7610443e-001 -1.4208983e-001 -1.0439000e-001 -4.6669012e-001 -1.3872032e-001 -6.5733268e-001  4.7925853e-001 -5.8066664e-001 -4.0530138e-001  4.7105465e-001  3.5502477e-002 -2.0510201e-001  3.4691482e-001 -3.8657715e-001 -5.7084654e-002 -1.5101579e-001 -1.6924261e-002 -1.2965170e-001 -2.1044017e-001 -3.4736338e-002  3.9360468e-002 -6.6737847e-001 -5.6412630e-001 -9.0072804e-002 -9.1107484e-002 -6.7047326e-001  2.2279778e-001  3.0659155e-001 -2.0302820e-001 -1.5980128e-002 -6.2739926e-001 -4.3545790e-001 -5.9037958e-001 -3.8577411e-001 -2.2612345e-001 -3.8716994e-001 -2.3434876e-001 -1.1380867e-001 -4.3250696e-001 -5.3512027e-001 -5.6200327e-001 -1.7826559e-001 -4.2738001e-001  1.2002886e-001 -9.8193602e-001 -4.1729626e-001 -3.1018178e-001 -9.1704833e-001 -1.0996126e-001  7.9506631e-002 -3.4713672e-001  4.6094948e-001  1.2607381e-001 -4.7926453e-001 -6.8040968e-001
 -1.6191347e-003  5.2480556e-001  3.3302356e-001  6.5323301e-001  5.0224547e-001  5.5204536e-001  1.2178589e-001  5.2463005e-001  3.0830601e-001  1.2902679e+000  1.0406106e+000  4.5908689e-001  5.1294292e-001  9.8346594e-001  1.7275068e-001  1.9273604e-001  4.0152558e-002  2.7545989e-001  4.8751590e-001  1.1812639e-001  5.4747058e-001  2.2523166e-001 -2.5314823e-001 -1.1579308e-001 -1.5377839e-001  2.7795579e-001  1.8029177e-001  5.6731462e-001  9.3867706e-001  4.3813497e-001 -1.9292407e-002  6.5275915e-001  3.2585154e-001  5.1223850e-001  7.8010867e-001  2.8248065e-001  3.0010991e-001  9.7601773e-001  1.1210526e+000  2.7727986e-001  2.0852288e-001 -3.0193913e-001  3.3202813e-001 -9.9143818e-002 -3.2600419e-001  7.1604637e-001  4.2869518e-003  3.2066849e-001 -5.7924339e-001 -2.1442746e-001 -8.5955376e-002 -4.6069796e-002  6.7647117e-001  1.9789723e-001  8.9661946e-001  1.3800411e-001  7.5153828e-001 -1.6086030e-001  2.2579062e-001  3.9670466e-001  5.8820856e-001  4.2530222e-001  6.3826211e-001  1.1985003e+000  9.9408648e-001 -5.4706163e-001
 -1.2138850e+000 -1.7162186e-001 -4.5733173e-001  1.0041132e+000 -9.5356559e-001  3.4079305e-001 -6.1637986e-001 -1.0026690e+000  6.8392488e-002 -4.5243513e-002  1.9797837e-001  2.3362278e-001 -3.7358914e-001  2.0269803e-001 -3.5169756e-001  5.0707847e-002 -1.7625825e-001  2.0264345e-001 -1.4754759e-001  1.2791217e-001  7.1255011e-001  2.1542788e-002  6.3329231e-001 -7.2271453e-001  1.2067941e-001  1.6411263e-001 -1.3581250e+000 -8.4458277e-001 -4.9996689e-001 -2.3852881e-001 -7.7281893e-001 -5.3126000e-001 -6.1625654e-001 -2.6601842e-001 -2.5641306e-001 -5.1062400e-001  5.9451923e-002 -1.6394801e-001 -1.0605726e+000 -1.1900421e+000  5.8962917e-001  5.0953652e-002 -6.1950904e-001  2.3282500e-001  4.2134356e-001  2.6321399e-001  1.4607943e-001 -1.8891389e-001 -7.4611202e-001 -1.1977483e-001 -1.0664071e-001 -3.7291097e-001  4.6111144e-001  2.6156704e-001  1.2624195e+000  2.7970464e-001  1.2579583e-001 -1.2097696e-001 -2.0406710e-001 -9.9879526e-002  1.1994752e+000 -1.0081881e+000  7.5549565e-001 -4.7855711e-001 -1.8075978e-001  1.2657479e-001
  1.1932844e-001  1.8473656e-002 -5.9642047e-001  7.9971084e-001 -7.9118080e-001 -9.0257760e-001 -4.5103316e-001  1.0750627e-001 -1.1546839e-001 -8.2759708e-002 -1.7447071e-001 -4.9336593e-001 -2.3115797e-001  1.8436043e-001 -5.5049193e-003  2.8616515e-001  1.1790966e-001 -5.4999342e-003 -1.3318157e-001 -8.1809282e-002  6.5580823e-001 -1.0077009e-001  1.7543908e-001  2.1925046e-001  5.7400239e-002  9.3728979e-001 -5.8531966e-001 -3.2993827e-001  4.6504229e-001 -7.2202783e-002 -6.3062679e-001 -3.8256409e-001  1.8965868e-001 -6.5976891e-001 -5.8104252e-001 -4.2108561e-001 -1.1744439e-001  8.7074867e-002 -8.0484423e-001 -4.6077818e-001  2.4567691e-001 -1.7891741e-001 -1.0285499e-001  3.2135493e-001  2.0011190e-001  1.0706869e+000 -4.6367005e-002  5.7015688e-001 -2.8565658e-001 -3.1226101e-001  1.4747913e-001 -1.0259988e-001  1.6222516e-001  7.7371941e-003 -4.6006134e-001 -5.3050679e-001 -1.3410742e-001 -8.9466437e-002 -1.7559634e-001 -3.9359574e-001 -1.6071642e-001 -6.8145120e-001  1.9340822e-001 -4.9363269e-001  1.8010329e-001 -7.9585906e-001
 -9.3773866e-001 -6.3684828e-001 -1.4284056e+000  1.2074110e+000 -3.3014120e-001 -2.1775874e-001  3.6729606e-002 -2.6242890e-001 -4.0844642e-001 -3.4411500e-001  2.1570789e-002  1.4027710e-001  4.0033211e-002  1.0333111e-001 -7.9462839e-002  2.9550390e-001  1.7518693e-002  9.1178765e-001  1.2297988e+000  5.2053281e-001  7.6485560e-001  6.3914566e-001  3.7135859e-001  6.3354793e-001  6.1211565e-001  3.0974693e-001 -9.3906766e-002  3.0694976e-001  3.1771505e-001  2.8759641e-001  4.0560068e-001 -4.1468586e-001  1.4467476e-001  1.6365951e-001 -5.4945367e-001  2.2168821e-001 -1.1393157e-001  1.4358252e-001 -2.6351483e-001 -6.9559169e-002  3.3674866e-001  3.0595820e-001 -3.5204259e-002  3.7517413e-001  4.1430176e-001 -3.5868346e-001  1.8476548e-001  6.0848459e-001  9.8042994e-001 -4.5165496e-001  4.8459606e-001 -6.1929539e-002  1.8255397e-002 -6.1863374e-002  1.3936173e-001  2.5941837e-001 -3.5701865e-001 -6.4201175e-001 -5.7528544e-001 -1.6548872e-001  1.7801413e-001 -1.0049011e-001  1.5522958e+000 -6.1107611e-001 -5.6229481e-001 -7.7550899e-001
 -1.4596449e+000 -5.4845234e-001 -1.1087460e+000  1.3599666e-001 -5.5553831e-001 -1.1512269e+000 -4.6800172e-001 -5.5831227e-001 -6.8262666e-001 -4.5297862e-001 -9.5507177e-001  3.3748346e-001 -3.3190760e-001 -5.2308099e-001 -7.8606755e-001 -2.9477026e-001  1.0348362e-001 -3.2624582e-001  6.8286950e-001  2.5176588e-002  1.7624613e-001  4.1086915e-001 -2.4074015e-001  3.9319610e-001 -3.5513147e-002 -3.5359644e-001 -2.5957127e-001 -1.7580052e-001  7.3356003e-003 -1.9296657e-001 -5.5981034e-001 -5.9286992e-001  3.9656054e-001 -2.3506359e-001 -7.3593256e-001 -7.6999373e-001 -3.4569015e-001 -2.7265947e-001 -8.9284454e-001 -2.7444242e-001  1.6119415e-001 -3.8758978e-001  6.7874042e-002  7.0874189e-002  2.1385304e-001  4.9776961e-001 -6.2886351e-001 -2.3994103e-001  4.7987046e-001 -2.5435151e-001 -8.7039792e-002 -6.7950912e-001 -3.4429418e-001  1.5573256e-001  2.5105341e-001 -8.2443405e-001 -5.8205352e-001 -3.5551072e-001 -6.2394673e-001 -1.3679909e-001 -1.0786427e+000 -6.5172563e-001  4.6960208e-001  3.5648624e-001 -1.1018929e+000 -8.2431473e-001
 -2.4184863e-001 -5.1967171e-001 -5.0464196e-001  5.2214433e-001 -3.0928527e-001 -1.6390201e+000 -9.3906869e-001 -4.1909124e-001 -1.0989039e-001 -6.2252253e-001 -9.1331029e-001  5.8574491e-002 -1.0014098e-001 -6.6816592e-001 -4.5131131e-001  2.0501611e-001 -1.3548351e-001 -1.1105170e+000  3.9725467e-001  2.1523637e-001  2.7607848e-001  5.9390574e-001 -8.2616881e-001 -1.5578990e-001  8.7376034e-002 -1.8748263e-001 -7.5135059e-001 -1.1916239e+000 -1.3692097e+000  5.0087148e-002 -4.9305534e-001 -7.4502389e-001 -1.0892800e-001 -1.3921102e-001 -3.6363260e-001  2.2653596e-002 -4.1872512e-002 -1.1214252e+000 -1.5855324e+000 -8.6727446e-001 -9.3701306e-002 -2.5339358e-001 -2.2394035e-001 -3.6351545e-001  4.4901608e-001  1.7719227e-001 -4.4520261e-001 -3.4841349e-001 -9.8981082e-002 -1.4725811e-001 -5.1548276e-002 -4.3611062e-001 -9.3145494e-001  3.9291602e-001 -1.2503966e+000 -3.9878223e-001  1.2493239e-001  1.5268022e-001 -6.0191061e-001 -5.4355064e-001 -1.2400245e+000 -4.4492956e-001  2.6726019e-001 -1.2302621e+000 -2.0433734e-002  1.8777087e-003
 -2.2979765e-001 -8.9349965e-001 -9.1239463e-001  1.3922101e+000 -5.0387474e-001 -2.1310612e+000 -2.0611107e-001 -6.5105446e-001 -6.2002113e-001 -1.1476533e+000 -7.8518091e-001 -9.8620415e-001 -3.7470467e-001 -1.0565903e+000 -2.5282825e-001 -5.4816368e-002 -7.0598936e-001 -1.4559630e+000 -6.7888832e-001 -6.6110360e-001  9.9326723e-001  1.6965218e-001 -1.8790289e-001  2.6410363e-001 -3.7483630e-001  4.0945312e-001 -1.0230296e+000 -1.9656310e+000 -2.0121785e+000 -9.3777735e-002 -9.1327083e-001 -7.7790278e-001 -8.3441258e-001 -7.4930523e-001 -1.5791069e-001  1.1000483e-001 -5.1973560e-001 -8.5835093e-001 -2.2351050e+000 -6.5957755e-001  5.9369771e-001  1.6907043e-001  3.0161638e-001 -6.5850776e-001  5.3768562e-001  1.2343983e+000  3.3662360e-001 -5.7857798e-001 -4.9927309e-001 -7.3107179e-002 -1.6339653e-001 -2.5363440e-001 -1.5558448e+000 -1.9239952e-001 -1.4172936e+000 -6.3870629e-001 -5.6017939e-001  1.1274980e-001 -5.1450671e-001 -4.9957086e-001 -1.9974678e+000 -6.8104468e-001  1.0736351e+000 -7.6327320e-001 -6.8986844e-001 -7.4407174e-001
 -5.5109538e-001 -2.2073268e-001 -5.9454428e-001  6.9382074e-001 -3.2681249e-001 -7.7552507e-001  2.4504088e-001 -3.5202202e-001 -3.5536679e-001 -4.0015189e-001 -5.3669359e-001  2.2917033e-001 -3.1729141e-001 -3.5644502e-001  2.4984513e-001  1.8961339e-001 -6.7719200e-001 -4.9503879e-001  3.7494205e-002 -2.1774502e-001  4.8882574e-001  5.0637010e-001 -1.5253532e-001  7.3340213e-001  8.3169429e-002  7.2168373e-001 -2.5950125e-001 -1.5848239e-001 -5.5048386e-001  1.5562824e-001 -7.4149090e-001 -5.6909032e-001 -6.5352221e-001 -1.0181249e+000 -5.3166674e-001 -3.5237198e-001 -1.3930869e-001 -2.6614241e-001 -2.8161556e-001  2.4744542e-001  2.0494470e-001  5.3602683e-001  7.4119294e-001 -6.6468987e-001  6.0937069e-001  1.4206005e-001  4.8850657e-001  3.1055932e-001  3.1936046e-001  5.3948271e-001  1.4431558e-001 -1.4157548e-001 -3.2581272e-001 -5.2534040e-001 -2.3216587e-001 -4.6356700e-001 -6.5633279e-001 -2.5717649e-001 -6.6820865e-001 -5.4437561e-001 -9.0759608e-001 -5.5593082e-001 -2.8847854e-001 -3.8935625e-001 -1.0051611e+000  3.6912496e-001
 -8.3530395e-001 -3.1623702e-001 -2.9896036e-001  2.5858299e-001 -3.8193906e-001  8.9116549e-002  3.9078775e-001 -6.3092242e-001 -3.7904129e-001 -2.5816190e-001 -3.7905764e-001  9.3844254e-002 -4.1875520e-001  4.1352819e-002  1.5250368e-001  4.6802945e-002  1.7059308e-001 -5.6604563e-001 -3.6151863e-001 -1.0627453e-001  6.2619484e-001  1.4474528e-001 -6.7310824e-001 -3.2508398e-001 -2.3622948e-001  6.1923288e-001 -3.1942801e-001 -8.8722902e-001 -6.0476699e-001 -4.7012435e-002 -9.7471583e-001 -4.1569768e-001 -5.8845756e-001 -1.0987314e+000 -5.6744993e-001 -1.1540638e+000 -2.9003079e-001 -7.2915122e-001 -9.3004102e-001 -2.7515362e-001  6.9102289e-001 -9.0509532e-002 -2.4186629e-001 -1.1869055e+000  9.9145657e-001  1.0197479e+000  3.4557279e-001 -4.4111480e-001 -8.2827639e-001  1.7207816e-001  3.4915236e-002 -1.9721456e-001 -2.8069383e-001  1.5078167e-001 -4.4080724e-001 -8.3737710e-002 -6.8899370e-001 -2.3125627e-002 -5.9079628e-001 -3.0122383e-001 -5.9959265e-001 -2.2962479e-001 -1.4783160e-001 -7.6558090e-002  1.2297272e-001 -2.7687203e-001
 -6.6362259e-001 -5.0338263e-001 -1.3120105e+000  9.1861878e-001 -3.0452144e-001 -5.3615994e-001  4.5360664e-001 -7.7845691e-001 -3.7911939e-001 -6.9982826e-001 -2.9397165e-001 -8.0890065e-001 -5.5216765e-001 -2.7161732e-001 -3.0154229e-002 -2.0265443e-001 -5.1583625e-001 -1.9085341e-001 -5.2839633e-001 -2.2884580e-001  3.9628146e-001  7.8203345e-002 -9.3686364e-002  1.0965081e+000 -1.0338296e-001  7.2393209e-001 -9.8969614e-001 -1.2595668e+000 -1.1150098e+000 -6.2359611e-001 -9.3029413e-001 -5.3519936e-001 -1.0625227e+000 -1.2573491e+000 -1.0794156e+000 -1.0547985e+000  4.6266253e-002 -5.4993732e-001 -1.0738374e+000 -1.1812264e+000  2.9311061e-001  2.1973760e-002  6.4212004e-001 -3.0339560e-001  3.0474655e-001  4.8627004e-001  3.0977525e-001 -4.2003745e-001 -6.3109988e-001  5.3253757e-001 -2.5279191e-001  1.3737403e-001 -6.7537064e-002 -3.0063201e-001 -8.7126019e-001 -1.6214886e-001 -2.8030722e-001 -6.2631459e-001 -1.0232295e+000  4.5007366e-002 -6.5446286e-002 -3.8524531e-001 -6.8578507e-001 -1.4187022e+000 -3.0264567e-001 -6.1820266e-001
  1.8303302e-001  4.0585116e-001  1.2340807e-001 -1.7578887e-002  5.0654763e-001  2.3677383e-001  1.0422819e+000  1.5459938e-001  2.3764542e-001  4.1742617e-001  5.4935461e-001  3.4869172e-003  4.8692953e-001  7.0659136e-001  5.1687747e-001  7.7267056e-001  4.4409111e-001 -1.6387349e-001  4.9562907e-001  6.2606453e-002  9.4931743e-001  1.3858547e-001  2.6361483e-003 -1.9990908e-001  2.4143807e-001  1.3835933e-001  2.4956099e-001  3.7385673e-001 -2.5752647e-001  6.5174900e-001  1.3644108e-002 -3.0268176e-001  1.2226032e+000  5.0261596e-001 -4.9860895e-002  5.1665813e-002  1.0294848e+000  1.0168252e-001  1.3248952e-001  4.2417956e-001  7.6495701e-002  2.5983440e-001  5.0379541e-001 -1.0201420e-001  4.8215154e-001  2.3088348e-001  2.7063034e-001  3.0527732e-001  6.3214119e-001  1.7761507e-001  3.0228580e-001  6.6298598e-001 -5.1533908e-002  4.8220545e-001  7.5811530e-002  8.4859690e-001  2.2184254e-001  2.1250674e-001 -1.0686323e-001  2.7720638e-001  4.1421416e-001  5.6781095e-002  2.2583355e-002 -8.6941395e-002  6.1002259e-001  5.8673000e-001
 -6.3069888e-001  3.3582779e-001  2.1810904e-001  6.1518445e-001 -4.1780647e-001 -2.6901958e-001  1.7822174e-001 -6.2812960e-001 -1.6608440e-001 -3.0319063e-001  7.5732434e-002 -2.7840817e-001 -2.4226323e-001  4.4005499e-002 -2.6957180e-001  1.0686953e-001  3.7987488e-001  7.8078367e-002  6.8117682e-001  1.4271196e-001  2.3799434e-001  5.3089931e-001 -8.5882573e-002  3.7048261e-001  7.2583381e-002  1.6373116e-002 -1.0040471e+000 -9.5876718e-001 -9.1413676e-001 -6.0167165e-001 -5.5343754e-001 -1.3765802e-001  2.1150058e-001  3.3465491e-001 -5.6243252e-001 -4.8498575e-001 -4.0421523e-001 -9.3573901e-002 -3.8897100e-001 -1.0479889e+000  1.6055990e-002  1.6596090e-001  4.2879656e-001  4.5788449e-001  5.5218832e-001 -2.1492565e-001  5.5758954e-001  1.3813228e-001  6.2058760e-001 -6.9955709e-002  8.2236178e-002 -2.5250809e-001 -4.1288745e-001 -2.2289097e-001 -6.2042574e-002  5.9054106e-001  5.4295621e-002 -4.4982084e-001 -5.0815934e-001  9.8335166e-002 -3.0092252e-001 -1.8646635e-002 -9.2194642e-002 -3.9155142e-001  5.9911372e-001  3.5227349e-001
  9.4720657e-001 -5.3626661e-001 -5.0793171e-001 -4.9534646e-001  1.5568120e-001  9.9851120e-002  2.2529873e-001  6.2625404e-002  1.8718445e-001  2.4733129e-001 -9.8169026e-002 -2.5128414e-001  1.2027110e-002  2.8354884e-001 -5.7329147e-002  4.6203204e-001  1.1595098e-001  1.1453564e-002  5.7491848e-002 -3.6773940e-001  2.4918289e-001 -9.1935882e-001  4.3462457e-001 -3.3778019e-001 -5.6534817e-001  3.2473219e-001 -3.2153751e-002  3.5813043e-001  2.1731640e-001  4.7703815e-001  5.3431199e-002 -1.1413194e-001 -1.6482611e-002 -1.1169453e-001  1.4185028e-001  3.0968275e-001  5.3832001e-001  2.4924734e-001 -2.3015683e-001 -2.5605199e-001  4.0238620e-001 -3.4309156e-001  1.6230518e-001 -2.3263787e-001 -9.2905167e-003 -4.8921428e-001 -1.9858867e-001 -8.5064742e-002 -8.6126780e-001 -6.3684245e-001 -9.2552830e-002  4.5458981e-002  7.5531291e-002  3.3882544e-001 -6.8250054e-001  1.5507127e-001  5.7569786e-001  1.2509039e-001  1.0135689e-001  2.0567976e-001  4.5597423e-001  5.4369925e-001 -2.8304123e-001  2.1391208e-002  7.9208803e-001  7.3549305e-001
  1.0162805e-001 -1.3482158e-001  1.4034675e+000 -4.0357753e-001 -8.4519564e-002  3.6857882e-001 -1.2741792e-001 -1.0389668e+000  5.0611387e-002 -1.5664684e-001 -1.1202538e+000 -8.7527025e-001  2.7656140e-001 -2.0847878e-001 -7.6739294e-001 -6.8496277e-001 -4.3312329e-001 -1.3250050e+000 -1.3643309e+000 -4.5205093e-001  7.8126320e-002 -8.9199281e-001 -1.4028541e+000 -4.9365603e-001 -9.0105397e-001 -1.8515532e-001 -1.0259864e+000 -7.7754400e-001 -4.9888165e-001 -8.6858213e-001  2.6043104e-002 -3.0213300e-001 -2.1110905e-001 -4.8812895e-001 -8.6592577e-002 -1.5305381e-001 -5.7933145e-001 -2.5505044e-001 -1.7052070e-001 -1.3453705e+000  4.3573003e-002 -7.1691997e-001 -2.9994615e-001 -1.5073413e+000 -2.6154226e-001 -6.8526132e-001 -2.0376880e-001 -5.3036756e-001 -4.8133829e-001 -4.5935970e-001 -6.0842869e-001 -1.7828000e-001 -9.5827513e-001 -3.7777610e-001 -9.3755725e-001 -3.0272599e-001  3.2210755e-001 -6.9242432e-001 -4.2853161e-001  1.2768395e-002 -1.2208063e+000 -3.7642753e-001 -3.9922051e-001  7.7700218e-003 -1.4939147e+000 -5.5762195e-001
 -5.7623706e-001 -5.5259597e-002  3.8608978e-001  1.0843532e+000 -3.4022302e-001 -8.2497504e-002 -8.1843683e-001 -6.7299846e-001  5.0897973e-001 -1.1193828e-001 -4.9755019e-001 -3.1225103e-001  5.5222199e-002 -4.2124120e-001  2.1217471e-002 -4.9090507e-001  4.5827334e-001  2.0029459e-001 -8.3204080e-001  6.9011141e-002  6.6264428e-001  5.1820787e-001 -1.8753440e+000  4.5295212e-001 -2.3227251e-001  5.1650471e-001 -1.3266997e+000 -7.3443007e-001 -1.3030018e+000 -1.1152215e+000 -1.5864909e-001 -3.9729022e-001 -1.0468435e+000 -6.3579194e-001 -3.7832659e-001 -4.8457722e-002 -5.2323767e-001 -1.2429913e+000 -1.1767547e+000 -1.4291764e+000 -6.8136566e-002 -7.9766719e-001  1.7525668e-002 -1.4259804e+000  2.3319176e-001 -1.5408284e-001  6.3705064e-001 -8.8804989e-001 -7.4295992e-001  1.5739774e-001 -5.2929410e-001 -1.1827966e-001 -1.1554383e+000 -1.3800792e+000 -4.9293131e-001  3.6810874e-002 -5.4560269e-001 -5.3341162e-001 -7.4083455e-001 -7.1483829e-001 -1.1960624e+000 -4.5981465e-001 -6.6126911e-002 -4.6596258e-001 -6.2405040e-001 -1.4605836e+000
 -2.2553957e-001 -3.1499121e-001  7.8254805e-001 -1.2742342e-002 -1.1980868e-001  9.8885059e-001 -1.8381127e-002 -5.8066227e-001  3.8169455e-001 -1.7900525e-001 -4.1111834e-001 -2.8988910e-001  1.0834040e-001  2.5082979e-002  2.0733337e-001 -3.9565173e-001  4.3973238e-001  8.7442405e-001  1.0204757e-001  3.6699160e-001 -4.0105759e-001 -5.9650666e-001  3.0888237e-001  3.8756044e-001  4.5895653e-001 -1.6139011e-001 -1.3426797e-001  1.5123477e-001  9.6952667e-002  3.2808513e-001 -1.0251366e+000 -3.2110253e-001 -9.1747112e-001 -1.2286257e+000 -1.9128414e-001 -5.4314149e-001 -4.6713692e-001  1.1097097e-001  1.0572973e-002 -2.6094671e-001  4.4243549e-001 -1.6316193e-001  6.1483591e-001 -2.0932793e-001  4.6819006e-001 -6.5594028e-002  8.0863071e-001 -2.3578580e-001 -6.6609096e-002  4.5006409e-001 -5.2139863e-001  1.1403882e-002 -6.3523524e-001 -6.3844069e-001 -3.2002957e-001 -7.4994041e-001 -2.7485625e-001 -4.9951150e-001 -6.6251608e-001 -1.6000307e-001 -3.0642041e-001 -3.9921460e-001 -2.1322883e-001  1.4292199e+000 -3.3566379e-001 -2.8430685e-001
  2.5872867e-001  8.3735640e-001  4.3861577e-001 -4.6051531e-001  2.2911952e-001  1.9040519e+000  3.8159220e-001  1.1767635e-001  3.6320641e-001  1.1121950e-001  1.3167250e-001  3.5816359e-001  1.4775682e-001  3.4955757e-001  7.2558404e-002  1.5871129e-001  1.7095833e-001  4.6655541e-001  2.4150492e-002  1.5241615e-001 -4.8299796e-001 -7.4915668e-002 -1.4971623e+000  1.7748784e-001 -3.0985281e-001  2.2764640e-001 -4.1182525e-001  1.3416341e-001 -2.2328904e-002 -1.2617643e-002 -2.2518856e-001  3.4694199e-002 -1.2347463e-002  2.1490534e-001  1.2005564e-002 -8.5742208e-002  8.4458565e-002  6.7160121e-002  9.8291518e-002 -4.7566958e-001  7.6936776e-001 -2.6705828e-001  2.6966688e-001 -9.0305335e-001  3.9906915e-002 -1.1287474e+000  1.3135453e-001  2.9757999e-002  2.5181759e-001  1.6648843e-001 -4.2090264e-002  3.2405313e-001 -4.9098109e-001 -1.8920189e-001  1.7497227e-002 -1.9032871e-002  3.8937950e-001  4.9054791e-002 -4.9922626e-003  2.6277484e-001 -8.1426999e-001 -1.1388691e-001 -3.2819947e-001  1.4160377e+000  5.9243258e-001 -5.3824717e-001
  1.8856796e+000  2.9422775e-001  9.3666215e-001 -1.4961778e-001  1.1751049e-001  6.4438762e-001  8.6602779e-002 -8.4196258e-001  3.4955068e-001 -4.9069006e-001  2.8901637e-001 -1.2074591e-002 -5.6339831e-002  8.1008337e-002  7.5300991e-002 -3.2167203e-001  3.3132442e-001  9.7429903e-001  1.1085600e+000  7.4337687e-002  1.4881149e-001  3.3125097e-001 -1.5624218e-001  1.5080315e+000  1.9160194e-001  4.4916163e-001 -4.8275949e-001 -1.1587937e-001 -1.9299696e-001 -4.0351842e-001  6.2515532e-001 -6.9094739e-001  7.4394210e-001  4.6906122e-001 -5.3229583e-001  2.5430908e-001 -5.8172555e-001 -2.7789297e-001 -9.5293776e-001 -5.7244128e-001  4.7772286e-001 -8.9269284e-002  1.3129282e+000  3.0371529e-001  4.4673733e-001 -4.9253504e-001  4.0833915e-001  3.1226001e-001  6.0583386e-001  2.0393381e-001 -5.7903170e-001 -2.9960745e-001 -4.7267579e-001 -8.8438729e-001 -6.8287821e-001  4.7004813e-002 -1.5965185e-001 -2.0365293e-001 -5.9013231e-001 -3.1453205e-001 -9.4512006e-001 -9.0988211e-001  1.8437968e-001 -2.5185085e-001  8.7947957e-002 -7.0143783e-001
  1.6586199e+000  5.8519792e-001  4.6435006e-001  1.3195628e+000 -3.8106887e-002  5.1227245e-001  4.3033323e-001 -2.8957278e-001  5.9313918e-001 -3.9170531e-001  1.8927174e-001 -8.3192326e-001  8.7216727e-002  8.0680624e-002  1.1481642e-001  8.1482179e-002  5.8639407e-001  1.1238551e+000 -2.4211158e-001  4.1016871e-001  9.1172979e-001  1.8021574e-001  3.1897485e-001  8.7030458e-001  6.0532394e-001  3.5123516e-001 -4.0272173e-001  3.5564225e-001  3.4834562e-001 -3.4507347e-001 -4.5892470e-001 -6.7522574e-001  5.7361395e-001  5.4914589e-001 -6.8170442e-001 -3.7237970e-001 -5.1473274e-001 -1.4460976e-001 -7.9170148e-001 -3.0155582e-001  8.6975177e-001  4.1101033e-001  1.3849343e+000  2.4355741e-001  9.0265437e-001  1.9376259e-001  3.4744810e-001 -1.2502333e-001 -8.3174544e-001  6.7042155e-001  2.8169568e-001 -2.8685349e-001 -5.3398573e-001 -4.7413671e-001  5.8335485e-001 -2.3667685e-002 -3.9415921e-001 -4.0093262e-001 -2.2475621e-001 -3.6616049e-002 -7.7239040e-001 -6.1393203e-001  1.5778187e+000  1.3674596e+000 -5.9747124e-001  4.2583996e-001
  4.0338965e-002  4.3330276e-001  4.9425288e-001 -2.4469694e-001 -3.3926593e-001  1.8569434e+000 -2.3894737e-001  4.1339372e-001  2.7654669e-001 -6.4534860e-001  7.0056491e-003 -6.8353107e-002 -3.1619381e-001  1.4509564e-002  1.3844206e+000  7.5971605e-001  3.7152432e-001  2.9364468e-001 -1.7259322e+000 -3.8242410e-001 -4.2045278e-001 -6.5817661e-001  4.9106374e-001 -6.5851526e-002  4.9034923e-001 -3.0590888e-002 -2.5915956e-001 -4.7338067e-001 -9.0938039e-001  1.3596922e+000 -5.1010458e-001  3.7642177e-002  2.4011217e-002 -6.5180209e-001 -8.8079634e-001 -1.0079659e+000  6.0398942e-001 -9.7371474e-001 -1.0645828e-001 -1.2451334e-001 -1.0154727e-001 -2.0219535e-002  2.7804924e-001 -1.8425652e-001  4.5316619e-001  2.7970884e-002 -5.0028838e-001 -2.7665914e-001 -3.3795029e-001  1.0208996e+000  2.6196161e-001  8.2983973e-001  4.5597338e-001 -5.0418400e-001  1.1177092e+000 -1.3827952e-001 -7.4757346e-001 -6.2553632e-001  5.3007174e-001 -3.9819731e-001  7.7323903e-001 -4.6787039e-001 -5.7826255e-001  8.5204447e-001  1.9670919e-001  8.3275376e-001
 -6.1430762e-001  7.5760462e-001  2.6738213e-001  6.6541978e-001 -1.0763440e-003  1.3123132e+000 -7.5562275e-001 -7.0046692e-002 -4.1724447e-001 -6.6654992e-003  7.7748423e-001  4.0270164e-001 -2.8708220e-002 -7.6769010e-002  7.2655516e-001  3.8731856e-001  1.1737451e-001  6.0649468e-001 -2.6632368e-001  2.3618670e-001 -9.4732487e-001 -7.2593337e-001  1.4901532e+000 -1.0187663e+000  5.4033089e-001 -7.9960285e-001  9.3049433e-001  2.9824497e-001 -5.1499608e-002  7.5401842e-001  7.6338139e-001  4.3411674e-001  5.5156418e-001  8.6313739e-002 -4.5816523e-001 -5.7078376e-001  1.0409721e+000 -7.8396262e-001  1.0750895e+000  9.3361157e-001 -4.5027437e-001  1.5175920e-001 -7.3563867e-001  8.7580837e-001 -3.5451757e-001 -5.9310446e-001  4.6336166e-001  2.2565176e-001  8.8183230e-001  1.1089394e+000  5.8199768e-001  9.0782314e-001  5.7649268e-002 -1.3297809e+000  1.7656025e-001  3.3306664e-001 -6.0037476e-001 -6.3421047e-001  4.1127797e-001 -1.4248160e-001  1.2397003e+000 -3.2821123e-001 -6.6735200e-001  7.0448250e-001 -4.5582558e-001 -6.9510056e-001
 -2.4201354e-001 -8.1127475e-002 -1.2122106e+000 -1.2490368e+000  1.4019358e-001 -1.9670040e+000 -1.4013608e-001 -1.5650640e-002 -4.2515406e-002  5.1766064e-001 -3.5456419e-001 -3.9128004e-001 -2.1751448e-002 -1.1151371e+000 -4.2692704e-001 -3.0492573e-001 -6.3977373e-001 -5.7943647e-002 -6.3970059e-002 -2.3274809e-002 -4.5792543e-001  4.3307581e-002  5.4318890e-001  1.7381977e-001 -1.7938967e-001  1.3998333e-001  6.9195374e-001  7.2590220e-001  6.5751730e-001 -2.3440500e-001  4.2519199e-001  4.9056994e-001 -7.0703042e-001 -4.0069684e-001 -3.0624742e-001 -1.8787123e-001 -3.8376305e-001 -2.2413908e-001  4.2603085e-001  1.0471318e+000 -5.9132997e-002 -7.7453901e-001 -8.3542036e-002 -1.7267391e-001  8.0858408e-002 -1.3014203e+000 -3.5581091e-001  2.0174133e-001  4.7214325e-001 -3.4330673e-002 -1.0869993e-001  3.8846451e-001 -6.5760843e-001 -9.6836254e-001 -4.2339282e-001 -9.1442521e-002 -8.0191480e-001 -6.9638802e-001 -2.7226654e-002  1.2726076e-001  9.7408887e-001 -6.4473792e-002 -2.9829615e+000  3.9409444e-002 -1.7069571e-001  5.0563637e-001
 -1.0578999e+000  2.9030970e-001 -7.8466060e-001 -1.6969033e-001  4.3643981e-001 -9.0208318e-001 -3.2812615e-001  3.7933495e-001  5.7744548e-001  8.9949204e-001  5.2770434e-001  7.9340472e-001  1.1976495e+000  1.8550759e-001  1.5302418e-001  2.3688256e-001  3.2247089e-001  6.1246531e-001  8.2098799e-001  3.4471354e-001  2.2463700e-001 -1.8336457e-001  1.1425278e+000 -3.4235493e-001  4.4699539e-001 -3.4285590e-001  1.4034620e+000  1.5360451e+000  1.1324959e+000 -5.7520912e-001  6.4695740e-001  6.3755608e-001 -5.4774172e-002  2.5575955e-002  6.1186717e-001  5.0763199e-001 -3.0381583e-001  2.4739159e-001  1.8457033e+000  1.3193117e+000  4.9974523e-002 -1.8433611e-001 -1.3926956e+000  9.4798370e-001 -7.9539828e-001 -1.0261811e+000 -1.7023236e-001  4.3230544e-001  1.1471804e+000 -5.0787353e-001  4.3557214e-001  5.4875170e-001  3.6903797e-002 -3.6525363e-001  2.7303438e-001  6.0150724e-001 -2.6025506e-001 -2.3276200e-001  1.0770184e-001  5.1088526e-003  1.1877666e+000  2.3698851e-001 -2.8700212e-001  1.1014157e+000 -1.4734214e-001  6.0162187e-001
  2.2697916e-001  6.5040663e-001 -2.5680599e-001 -7.3508889e-001  6.7472185e-001 -1.2861014e+000  2.3996193e-001  7.1539664e-001  4.1967469e-001  5.3173507e-001  5.3203251e-001 -1.1941872e-001  9.6146310e-001  1.5741952e-001  7.1477189e-002 -2.6862700e-001  2.7756875e-001  6.7308928e-001  8.2601263e-001  3.7522046e-001 -3.2067347e-001  5.9888759e-001  8.8753380e-001  5.4582728e-001  3.6106313e-001  4.9593755e-001  9.4865307e-001  1.1934688e+000  1.0214586e+000  7.3628153e-002  4.7955589e-001  5.3638589e-001 -1.7822824e-001 -9.0442589e-002  4.2782998e-001  7.4498300e-001 -9.2916283e-002  6.8324143e-001  1.3841451e+000  1.2122319e+000 -7.6222613e-002  2.1607727e-001  2.9703694e-001  3.9201604e-001 -5.0322484e-002  1.2005716e-002  4.3782525e-001  4.3839976e-001  1.0009296e+000  3.7820351e-001  2.1905166e-001 -1.2320886e-003  2.2687360e-001  2.0591914e-001 -5.7974114e-001  8.5573010e-001  3.1048171e-001 -7.3450658e-002  4.3869244e-001  4.8134330e-001  6.0026017e-001  6.4571455e-001 -9.7311483e-002 -2.2616583e-001 -1.2406355e-001  4.7436389e-001
 -1.1523021e+000  8.3536590e-003 -2.2145804e-001 -1.1227789e+000  7.3992451e-001 -1.1669372e+000 -5.9174256e-001  2.8637860e-001  1.7550900e-001  5.8208327e-001  5.2635962e-001 -9.5557866e-004  7.8844058e-001  2.1740929e-001 -8.9376722e-001 -7.7728297e-001  4.8494101e-001  1.8722358e-001  2.6230009e-001  5.7726295e-001  2.1512908e-001 -6.3302625e-001 -5.0085697e-001 -9.4838749e-001 -2.8696348e-001 -5.1306498e-001  1.0296589e+000  5.1360891e-001  4.3799258e-001 -8.8472075e-001  6.9115594e-001  7.9333335e-001 -4.4570478e-001 -4.7387448e-002  4.9199510e-001 -2.0800329e-001 -9.9801337e-001  4.5262201e-001  1.1499832e+000  9.4606647e-001 -4.3449454e-001 -2.3262152e-001 -9.2140538e-001 -7.9481804e-002 -9.1489175e-001 -4.9669011e-001 -4.1843939e-001 -1.3841129e-001  1.1253070e-001 -2.5409537e-001 -5.2205167e-001 -1.1003868e+000 -2.0055831e-001  5.6245613e-002 -1.2716319e-001  4.4113959e-002  2.4697739e-001 -1.0428363e-001  3.7582034e-002 -1.7988367e-001  4.6142757e-001  1.1727325e-001  6.2974980e-001 -2.5197771e-001 -1.1302529e+000 -6.6028987e-001
  5.4827358e-001 -6.1355542e-001 -1.2323090e-001 -3.2411915e-001 -1.2253147e-002 -2.0721204e+000  1.6602262e-001  9.8532993e-002 -2.2531138e-001 -2.2859786e-001 -7.7948115e-001 -4.5658250e-001 -3.7405921e-001 -1.9823064e-001 -1.3956078e+000 -8.2948072e-001  5.2880979e-001 -5.2634957e-002  2.7571813e-001 -3.7000877e-001 -6.0908889e-001 -3.8615519e-001 -6.9049340e-001 -3.2253479e-001  8.6788279e-002  2.8883219e-001  2.3848431e-001 -2.7159209e-001  2.0255840e-001 -3.9252282e-001 -4.4534214e-001 -2.0428253e-001 -3.3650197e-001 -6.6368108e-002 -8.2023669e-002 -4.1714513e-001 -7.5668040e-002 -2.2627495e-002 -5.8820612e-001  3.2667696e-001 -1.9261539e-001  1.3033490e-001 -1.4294077e-001  1.1571738e-001 -7.6666448e-002 -3.5303172e-001  1.4774620e-001  3.5694552e-001  1.3246330e-001  3.5414763e-001 -2.6159701e-001 -4.9258249e-001  2.0578817e-001  1.5041387e-001  4.8385820e-002  7.1228055e-002 -1.1148147e-001  2.2057973e-001  3.8963273e-001  8.3452729e-001  2.6118260e-002  2.6239741e-001  1.2217548e-001 -1.2414059e+000 -5.8048628e-001  8.7704962e-002
  8.6791595e-001  8.3575725e-001 -7.8766548e-001  2.0752492e-001  7.5316356e-001  8.5369340e-002  1.6534399e-001  8.1505847e-001  3.9648683e-001  1.3463284e-001  9.9591090e-001 -6.8597521e-001  7.3462273e-001  1.0690414e-001 -2.9450684e-001  1.5866030e-001  7.2831500e-001  1.3241915e+000  2.0365783e-001  1.5483554e+000  1.0005902e+000  4.8143803e-001  1.4358536e+000  1.8914315e-001  8.4021998e-001  4.4492180e-001  7.9525523e-001  6.5105463e-001  1.0288161e-001  3.4579006e-002  6.3234002e-001  3.6484665e-001  9.8264378e-001  1.0663260e+000  5.8409208e-001  3.1657456e-001  3.2123221e-001  4.5944029e-001  8.1688087e-001  9.7143198e-001  4.6677890e-001  7.2217379e-001  1.9522901e-001  1.4429367e+000 -4.7720666e-001  2.1097983e-001  5.3293293e-001  3.7919311e-001  4.6168670e-001  5.2285177e-001  6.3299705e-001 -2.8317707e-002  8.6833548e-001 -2.4249620e-001  5.4266015e-001  9.4755418e-001  4.7445880e-001  3.4912534e-001  7.6872179e-001  8.0613071e-001  1.0009688e+000  8.0080938e-001  4.7617177e-001  2.9905372e-001  6.1937407e-001  1.3488921e+000
  1.2291905e+000  9.6082804e-001 -3.2611523e-001 -7.8269968e-001 -6.9016933e-002 -6.6876323e-001  6.6799578e-002  1.0183491e+000  2.9246777e-001  9.1704525e-001  1.1148338e+000  1.1311439e+000  3.8074493e-001  4.1056406e-001  1.4533031e-001  1.9924904e-001  4.8382954e-001  1.1043413e+000  1.3386839e+000  1.0184811e+000 -1.3208759e-001  6.4864865e-001  9.8113651e-001  2.8197042e-001  5.2896903e-001 -7.9847915e-001 -1.7889087e-001 -1.6964050e-002 -8.6705382e-002  1.1459899e+000  4.1925971e-001  3.8216855e-001  3.5845831e-001  1.0971205e+000  5.0759648e-001  8.2907505e-002  9.4511306e-001  2.1755341e-001  6.3497457e-001 -2.3884036e-002 -2.9160514e-001  3.2619780e-001  4.4818711e-002  1.1314948e+000 -5.5663871e-001  1.5525497e+000  6.4905899e-001 -5.0161307e-002  7.3751878e-001  4.1523726e-001  5.7878605e-001  1.8377783e-001  6.0740990e-001  5.2514723e-001  2.4688981e-001  1.2769876e+000  6.0354156e-001  3.1683094e-001  9.9450236e-001  2.5144184e-002  2.2245660e-001  3.9799814e-002 -4.3958435e-001 -4.0757429e-001  1.1819906e+000  8.4052506e-001
  1.0505148e+000 -3.5815576e-001  1.3727391e-001  5.1447256e-001  5.3991658e-001  3.2830414e-001  1.1900101e+000  1.7035451e+000  5.5371923e-001  1.2385569e+000  3.2678724e-001  7.8083349e-001  6.0973192e-001  7.3510201e-001  8.6490590e-001  1.0456863e+000  3.8348089e-001  4.1698287e-001  2.2385228e-001  6.1460369e-001  3.5358886e-001  3.4436823e-001  2.2199766e-001  3.7881941e-001  6.0156220e-001  1.4314031e-001  1.2434536e+000  1.3817123e+000  1.7460198e+000  1.1201413e+000  7.2850929e-001  1.2397535e+000  4.1953529e-001  1.1485858e+000  1.1633774e+000  1.2933638e+000  1.0547065e+000  1.5841944e+000  1.6618489e+000  1.2969208e+000  6.9911404e-001  4.6591961e-001  1.0344508e+000  2.4041790e-001 -1.8201421e-001  5.5653288e-001 -4.2310385e-001  4.5466564e-001 -3.9106407e-001  8.6985334e-003  8.3015673e-001  1.3733101e+000  8.8359287e-001  1.4081164e+000  3.6725707e-001  4.8325818e-001  8.9082854e-001  8.0629936e-002  1.3694326e+000  8.7885393e-001  8.8408630e-001  1.2412348e-001  8.6766136e-001  4.2893966e-001  8.6263435e-001  2.2051145e+000
  6.9792501e-001 -8.6325418e-001  7.9275666e-002 -1.9431983e+000 -4.4689696e-001 -1.4277444e+000 -2.4338602e-001  2.9096752e-001  2.5252349e-001  5.0944666e-001 -1.5685601e-001  1.1780438e+000  2.2635034e-001  3.9093638e-001 -7.5311779e-002 -3.1865650e-001 -2.1028306e-001 -3.5289277e-002  3.3061744e-002 -2.9966168e-001 -9.5781956e-001 -6.6724825e-001 -4.2035396e-001 -6.4131030e-001 -1.7911550e-001 -6.3481247e-001  4.5577649e-001  6.4183522e-001  7.6820910e-001  2.4466274e-001  9.3626641e-001  7.9636379e-001 -3.7603139e-001  2.1837159e-001  1.1967820e+000  9.8349350e-001  8.6547836e-002  1.4694676e+000  1.3471820e+000  9.2436847e-001 -6.4760159e-001  1.0745171e-001 -4.9512722e-001  3.3018452e-001 -8.5765235e-001 -1.5756579e-001 -3.4010647e-001 -5.1364716e-001 -4.5140365e-001 -1.1832711e-001  2.5322034e-001 -7.8567516e-003 -7.5499289e-002  1.4554472e+000  4.6048283e-001  3.6709150e-001  6.9362859e-001 -1.3273946e-001  4.0361579e-001 -5.3309550e-002  7.9286470e-002 -3.9249462e-001  6.1895408e-001  2.2037094e-001 -1.1090604e-001  4.6901442e-001
  8.7878321e-001  7.1209868e-001  1.1296583e+000  4.3551971e-001  1.0697226e+000  6.5684768e-001  1.0431713e+000  7.3612675e-001  3.2528856e-001  3.5493808e-001  9.7428432e-001  6.5936198e-001  9.2067472e-001  8.6673664e-001  1.8135100e-002  8.6340241e-001  2.3781536e-001  1.9002485e+000  1.2920247e+000  8.4547077e-001  1.3719696e+000 -9.5678861e-001  2.5216302e+000 -6.7777336e-002  5.0195882e-001 -6.9522926e-001  1.2639719e+000  3.7631648e-001  6.4846896e-001  3.0389939e-001  8.7201280e-001  5.4396581e-001  1.4328667e+000  1.1013816e+000  1.0551041e+000  6.5916361e-001  1.2571979e+000  3.9830783e-001  8.0774737e-001  5.3176131e-001  7.1370745e-001  1.0443197e+000  8.8278080e-001  2.0302864e+000 -8.6244359e-001 -1.2864482e-002  8.4131769e-001  4.3024667e-001  1.0301404e+000  9.2291899e-003  9.4034799e-001  8.3271634e-001  8.5853551e-001  2.2191471e-001  1.3454110e-001  6.3172391e-001  3.3196738e-001 -3.0609608e-001  8.5819295e-001  4.1075206e-001  1.2470461e+000  6.7749342e-001 -2.8602351e-001  2.5394222e+000  6.6753608e-001  1.3755021e+000
 -5.3318347e-001  1.3282543e-002  6.5095633e-001  1.2027999e+000  1.0163750e+000  1.4389476e+000 -1.0901101e+000  2.0137793e-001  7.9559697e-001  8.8201250e-002  3.4893560e-001  3.7005945e-001  2.7162336e-001  7.1274218e-001  3.7308320e-001  4.3383003e-001 -9.1729172e-001 -1.6727726e-001 -3.6415314e-001  3.1709088e-001  1.6299872e+000 -8.9465111e-001 -2.2109828e-001  8.1905736e-001 -4.0232694e-001  3.3028999e-001 -7.6333195e-001 -2.9678348e-001 -2.6587378e-001  7.2522993e-002 -6.3571194e-001  9.7455478e-002 -5.2155892e-001 -4.7289880e-001 -1.9054335e-001 -3.8917080e-001  7.3443422e-001 -4.9415883e-001 -1.0968959e+000 -7.9810471e-001  1.3151911e+000 -4.4193389e-001  1.0702485e+000 -1.1337029e+000  4.2491096e-001 -6.6114928e-001 -3.4098776e-002 -7.6655422e-002 -1.0442605e+000 -5.0806835e-001  5.3351314e-001  1.0120893e+000  4.5929615e-001 -2.7631531e-001 -1.5567228e-001 -2.2426216e-001 -3.8172964e-001  1.5753811e-001  4.1612342e-002 -6.5566468e-001  1.8774777e-001  9.4823745e-001 -1.7928022e+000  2.0491030e+000 -4.3187476e-001  1.4215884e+000
  1.8175881e+000 -3.2005027e-001  1.7657346e-001 -9.8757083e-001  2.3311667e-001  6.2074286e-001  1.4301632e+000  6.3854540e-001  7.0868266e-001  4.8755921e-001  1.3830938e+000  2.0776325e+000  1.6179399e+000  1.3452723e+000  6.7099030e-001  1.2496149e+000  8.9882171e-001  1.5235839e+000  1.2663055e+000  1.7283111e+000  5.7599619e-002 -1.1400941e-001  3.1905568e+000  3.0515394e-001  1.1238412e+000 -1.2898648e+000  1.3093178e+000  2.6702758e-001  3.7461973e-001  8.7764619e-001 -1.7234481e-002 -1.5530438e-001  4.3008349e-001  1.8877104e+000  5.0530017e-001  2.6087002e-001  1.3380633e+000  7.5858174e-001  7.5193884e-001  9.6826391e-001 -1.0906561e+000  1.6156002e+000  1.7039999e+000  3.0040560e+000 -6.0087595e-001 -1.1144434e+000  1.8918771e+000  1.5059007e+000  2.9928200e+000  6.8081702e-001  1.5779333e+000  1.3447608e+000  1.8970913e+000  1.6415128e+000  2.1403070e+000  1.2768125e+000  9.6900351e-001  5.3011041e-001  5.4570290e-001  1.1798520e+000  2.6589898e+000 -2.6542716e-002  5.1459641e-001  7.4789283e-001  3.9499100e-001  1.1250530e+000
 -1.1262969e+000  1.8024119e-001 -1.4004789e+000  1.6998136e+000 -1.3139505e+000  1.4081536e+000 -1.1147981e+000  6.5731049e-001 -1.4058977e-001  6.7546042e-001  1.2996971e+000 -3.4241006e-001  5.3294463e-001  3.0744037e-001  1.3055450e+000  1.8492363e+000  8.0135337e-001  1.3313004e+000 -3.3876159e-001  8.6913256e-001 -1.3789139e-001  3.1590270e-001  7.6358585e-001 -1.0424946e+000  3.3498384e-001 -1.9604035e-002 -7.8338843e-001 -4.6510682e-001  3.8983729e-001  1.5130857e+000  2.9217374e-001  6.8777962e-001  1.8578453e+000  9.1842290e-001  7.9875440e-001 -1.5375529e-001  1.8094128e+000  4.3572003e-001  7.6715425e-002 -1.8135083e-001  1.4877993e+000 -3.6389512e-002 -4.3827604e-001  2.9976586e-002  9.4389273e-001  1.2861684e-001  5.8095646e-001 -6.0291696e-001 -9.7945048e-002 -1.3788389e-001  1.2013126e+000  1.3430976e+000  6.4912914e-001  1.7616780e-001  1.1283504e+000  6.7321574e-001 -2.1657797e-001  3.3166954e-001  7.7486712e-001 -8.8967771e-001  1.7811679e+000 -8.4543952e-001 -1.8581319e-001 -4.0589847e-001  3.9702726e-001  6.2532501e-001
  9.9449434e-001 -2.4296336e-001  1.9477974e-001 -1.4164660e+000 -1.8841108e-001 -8.5517139e-001 -7.5365372e-002 -5.3839704e-001  4.2479529e-001 -4.1280231e-001 -6.8067591e-001 -3.3833785e-001  4.0301545e-001  4.8965072e-001 -3.7671136e-001 -2.5468352e-001  2.6346802e-001 -1.2810546e+000 -2.5474017e-001  8.9979555e-002  2.5712962e-001  6.0910864e-001 -9.1989785e-001  8.9330293e-001 -5.2379103e-001  1.4011822e+000 -1.9578150e-001  1.6709365e-001  1.1409621e-001 -1.8557394e+000 -7.3381816e-001 -9.2972961e-001 -2.1657121e+000 -1.6125402e+000 -1.1799540e+000 -4.4557258e-001 -1.6682250e+000 -2.0114664e-001 -4.1320939e-001 -5.0847473e-001 -2.0697371e-002 -4.2506429e-001  7.5049481e-001 -3.6465469e-001  6.9122946e-001  2.3543104e-001 -1.2059936e-001 -3.3539996e-001 -2.3839809e-001 -1.3070416e-001 -1.2630001e-001 -5.7794108e-001 -5.6214847e-004  2.4308237e-001  3.0424803e-002  1.6668420e-001  4.6000428e-003 -8.0059748e-002 -6.1214010e-001  6.8141243e-002 -1.0929410e+000 -1.9454124e-001 -8.4987452e-001  7.0556123e-001 -1.1592660e+000  4.5721114e-001
 -8.7196355e-001 -1.2659501e-001 -1.1712350e-001  7.5507923e-001  3.4841878e-001 -6.8135610e-001  1.9265182e-001 -2.2557597e-001 -5.0574974e-001  1.1742050e-001 -5.4594660e-001  1.6364233e+000  4.9195159e-001  7.8187155e-001 -3.9856216e-002  1.0525811e+000  6.3457297e-001  8.6231492e-001  5.6470089e-001  2.8225785e-002  1.0915304e+000 -6.8623726e-002  1.7543872e+000 -5.8718030e-001  1.3761531e-001 -8.9605440e-002  7.7200971e-001  9.2711275e-001  1.5842724e+000 -8.0059614e-001 -6.6143975e-002  8.2898835e-002  2.5690456e-001 -4.4570002e-001  5.6745347e-002 -2.1768187e-002 -4.3970182e-001  1.2988995e+000  9.1794318e-001  5.6579243e-001  5.7065833e-001  1.1915802e+000  2.9279409e-001  5.6075933e-001 -1.7900424e-002  1.0437234e+000 -2.0839172e-001  7.5048196e-001  4.3518052e-001  1.7537862e-002  2.7167923e-001 -1.8857217e-001 -9.4257409e-002  1.1773568e+000  1.0905429e+000 -3.4201973e-001 -6.9781565e-002 -5.9603743e-001 -6.0206088e-001  2.0280843e-001  2.2679094e-001 -1.8132457e-001  9.7627742e-001 -4.5057064e-001 -7.6410338e-002  3.9281073e-001
  5.9733650e-003 -6.7356113e-002  7.4393179e-002 -7.7994340e-001 -3.8586851e-001  6.0400186e-002 -6.4719238e-001 -6.5884448e-001  5.0792669e-001 -3.6197712e-001 -4.0843563e-001  5.1357729e-001  1.6350598e-001  9.7672455e-002 -5.6110065e-001 -3.0725387e-001 -7.5246979e-002 -6.7128780e-001  5.0520758e-001 -2.1826970e-001 -5.1959693e-001 -8.2581951e-001 -3.4388596e-001  9.5812557e-001 -2.6502982e-001  1.8272035e-001 -1.2299037e+000 -1.0710105e+000 -6.6087320e-001 -5.0012175e-001 -1.1582353e+000 -8.8839871e-001 -6.6687772e-001 -1.7439898e-001 -4.0843547e-001 -1.0682620e+000 -5.6421213e-001 -2.5464863e-001 -8.3874632e-001 -1.4575857e+000  3.3229494e-001 -4.6202631e-001  1.0107281e+000 -6.1335937e-003  1.9312644e-001 -5.8391277e-001  2.4959362e-001 -4.7583527e-001 -7.4275477e-001 -8.7120471e-001 -2.4238527e-001 -7.9239548e-001  2.8139679e-001 -5.9614786e-002  3.3792293e-001  2.2515804e-001  3.5249393e-001  2.5315222e-001  1.1686967e-001 -7.4478234e-001 -1.6401298e-001 -3.3254046e-001 -4.4972652e-001 -3.8174868e-001  2.1402524e-001 -4.6945366e-001
 -7.7920571e-001  2.7083025e-001  7.4548891e-001 -8.2673682e-001 -6.9586258e-002  4.7248927e-001  1.7896881e-001 -1.8483250e-001 -3.7533485e-001  6.5307324e-001 -1.4418450e-001 -8.2542208e-001 -3.6479839e-001  1.4548590e-001 -5.5410801e-001 -1.6223049e-002  5.1973621e-001  3.9106846e-001 -6.2063258e-002 -1.7253190e-001 -1.6818591e-001 -1.0222099e+000 -2.7477462e-001 -4.8422676e-001 -6.9058106e-001 -8.6240942e-002  9.0906247e-001  1.3107796e+000  7.8082317e-001 -1.0899640e-001 -1.0639960e-001 -5.7298079e-002  3.9137002e-001 -1.4284463e-001 -5.4968994e-001 -4.2507962e-001 -2.6002352e-001  2.2017335e-001  4.5632398e-001  9.0090255e-001  4.5706267e-001 -9.7828773e-001 -9.3185651e-001 -1.0403816e+000 -3.3766773e-001 -2.0417880e-001 -1.4531383e+000 -4.5512725e-002 -3.3486541e-001 -2.6772550e-001 -5.8255468e-001 -3.3196116e-001  7.5555873e-001 -3.8755683e-002  5.5929363e-001 -3.7215199e-001 -1.0196522e-001 -3.6660747e-002 -4.1774260e-001  4.0302055e-001  3.5615858e-001  6.0272844e-001 -3.9204687e-001 -4.6712759e-001  6.7277417e-002 -2.4579390e-001
 -9.4918081e-001  1.4312798e+000 -1.5736703e-001 -9.8417213e-002 -3.4637096e-001  4.1618056e-002  6.9543888e-001  2.0387464e-002 -2.1526419e-001 -2.0596573e-003  6.4884936e-001 -1.0676444e+000 -6.3677265e-001 -1.1024324e-001 -4.0615257e-001  3.9464881e-001 -2.1769656e-001  8.5248413e-001  1.6840549e-001 -2.8743641e-002 -8.1936075e-001 -5.4204207e-001  1.1599387e+000  1.9826669e-002  2.4569721e-001  3.0534262e-001  9.2896045e-002  1.6752109e-001  5.6584334e-001  6.0062683e-001  2.1371763e-001  1.0486604e-001  4.9568577e-001  4.1040692e-001  1.5319576e-001  4.8552043e-001  7.0300290e-001  6.3489604e-002  2.4675462e-001  5.5943284e-001  1.0548417e-001  3.8942644e-001  1.3900270e+000  7.7631671e-001 -7.8334617e-002  6.1398715e-001  1.2092894e-001  3.1758092e-001  6.6116420e-002  8.4232218e-001  2.7251295e-001  1.1048007e-001  8.7250983e-001 -2.0325588e-001  1.7776532e-001 -1.4244933e-002  3.8752954e-001 -2.6706589e-001 -4.5144848e-002  4.5707311e-001  1.8379233e+000 -1.0914637e-001  1.0616545e-001 -2.0759634e-002  9.6252428e-001  4.0177552e-001
  1.3970137e-001 -8.2295220e-002  1.5459497e+000 -2.1253045e-001  1.3785036e-001 -1.7377756e-001  1.2110698e+000  5.7133442e-001  1.6768089e-001  6.5116011e-001 -5.9272200e-001  3.8219387e-002  2.3572716e-001 -3.9917401e-002  5.2018325e-002  2.5767468e-002  8.4916654e-001  7.7911184e-001  1.5639596e-001  3.9653322e-001  4.4369872e-001 -5.3810600e-001  4.8919196e-001 -1.2533478e-001  7.6351721e-002 -1.1290966e+000  9.6296146e-001  1.4766242e+000  1.1665074e+000 -2.5069013e-001  1.0611491e+000  8.8913169e-001  3.2064145e-001  4.8578225e-001  1.5288959e+000  1.7312272e+000  3.1790353e-001  8.6803219e-001  1.5271599e+000  1.4601073e+000  2.9308295e-001  6.1900534e-001  7.2673561e-001  3.4606880e-001  2.6401648e-001 -4.6301644e-001  5.8842182e-001  6.4713528e-001  7.0257715e-001  9.4391574e-001  2.2283250e-001  3.2245533e-001  2.0106447e-001  7.9572975e-001  1.0788454e+000  3.4014105e-002  8.2485271e-001  5.8698527e-001  6.1158250e-001  1.3420246e+000 -1.8368524e-001  5.2444910e-001 -9.4146235e-001 -3.8491476e-001  6.2473198e-001  6.1475316e-001
 -2.8586864e-001  1.9076778e-001  6.8068431e-001 -4.4561850e-001  4.3804252e-001 -8.8114116e-001  6.8743599e-001  1.1718446e+000  1.4738287e-001  1.0924385e+000  2.4255504e-001  5.4776296e-001  1.8908428e-001  6.1880509e-001  5.8273930e-001  9.3948112e-001  6.9530000e-001  1.1744132e+000  4.3088814e-001  3.8816230e-001 -5.7821460e-001 -2.5840929e-001  8.6615833e-001  8.3623351e-001  4.8819395e-001 -2.2280303e-001  1.3531254e+000  1.5721525e+000  1.5349950e+000  5.5262138e-001  1.2688489e+000  8.3431875e-001  5.4331822e-001  1.6572009e-001  1.3903151e+000  1.8203784e+000  2.4020815e-001  1.2224463e+000  1.2923665e+000  1.7524633e+000 -4.9284461e-001  3.9827080e-001  7.9145666e-001 -4.7917574e-001 -2.3275826e-001  7.7934886e-001  3.9753272e-001  5.0653619e-001  2.9486421e-001  2.4638567e-001  1.5782118e-001  5.2102499e-001  1.9820503e-001  1.1400759e+000  1.1168032e+000 -9.8446393e-002  1.0744295e+000  2.6531243e-001  5.4160375e-001  7.8486986e-001 -1.2050138e-001  2.3520685e-001 -6.9178050e-001 -5.7279624e-001  1.0847177e+000  5.8973050e-001
 -2.8322028e-001  1.6014820e+000 -1.0175419e+000 -1.0930594e-001  1.0960543e+000  7.2987015e-001  7.0776233e-002  6.2279582e-001  6.2825882e-001 -1.2707692e-001  7.4056468e-001 -6.1155501e-001  4.0206190e-003 -4.5673214e-001  6.3799828e-001  3.0704171e-001 -4.1113873e-001 -1.8430118e-001 -4.8508959e-001 -7.9236687e-002 -3.5695004e-001  1.2248620e-001 -8.6152796e-001  3.0514372e-001 -4.7170505e-001 -2.1039511e-001  1.0251846e+000  2.4357138e-001  5.6874128e-001  1.7924370e-001  4.1918258e-001  3.4706665e-001  5.4118420e-001 -9.7711983e-002  4.3712174e-002  4.4187298e-001  4.7331133e-001  1.3616585e-001  3.0846003e-001  8.5255909e-001 -1.1747478e+000 -1.0248075e+000 -5.0915459e-001 -2.0850865e-001 -6.2495433e-001 -1.9011322e+000 -7.9219473e-001 -1.5104556e-001 -4.6995460e-002 -1.5218972e-001 -1.1251753e-001 -9.3668639e-003 -2.3982299e-001 -5.7680367e-001 -6.7564496e-001  2.8953475e-001  4.2227450e-001 -1.6608474e-001  1.1493176e-001  4.5374068e-001 -7.8187802e-001  1.0011177e+000  2.1656626e-002 -2.9402140e-001  1.2176021e+000 -1.4256159e-001
  1.0162153e-001  4.5771345e-001  8.1625589e-001 -1.9176114e+000  3.1533432e-001  5.8820032e-001 -1.3931548e-001  1.9275876e-001 -4.3696458e-001 -2.3439023e-001 -2.8858977e-001  4.3276194e-001 -7.5378891e-001  2.2004285e-001  4.3392522e-001  2.8531526e-001  5.0571275e-001 -7.1321581e-001 -4.9871373e-001 -3.5744624e-001 -8.1111064e-001 -4.2688010e-001 -4.6641766e-001 -2.9859267e-001 -2.4783725e-001 -5.2158497e-001 -1.8716679e-001 -2.5307328e-002  1.8160508e-001 -4.0609297e-001 -4.4354831e-001  1.6993544e-002 -3.1226525e-001 -1.6176684e-001 -8.0366519e-002 -1.8173147e-001  1.7030883e-001  3.9808601e-001 -1.0279990e-001  1.3053833e-001 -4.1305356e-001 -2.6016601e-001 -2.3900541e-001 -4.9290169e-001 -4.1218011e-001 -1.0318812e+000 -7.4080089e-002 -4.7365758e-001 -3.6116947e-001 -1.4519423e-001 -7.5489932e-001  1.9319552e-001 -1.3758669e-001 -7.4779178e-001 -4.5576563e-001 -4.0012845e-001  1.1647693e-001 -7.8706527e-001 -7.0005444e-002  2.4061348e-001 -5.9915074e-001 -3.6418164e-001  1.7573063e-001 -1.1555596e+000 -5.4329904e-001  2.7192605e-001
 -6.0545236e-001  5.2530937e-002 -4.2481640e-001 -1.1005472e+000  7.1015734e-001  5.8787307e-001 -2.9830773e-001 -7.0930270e-001 -2.2942069e-001 -3.0321139e-001 -7.8430015e-001  1.6854891e-001  5.1301325e-001  3.2883718e-001 -6.2465232e-002 -1.0537712e-002  3.9863463e-001 -9.7109043e-002 -2.5356354e-001 -3.0039814e-001 -2.1096674e-001 -3.8148962e-001  4.2505966e-002 -7.8888790e-002 -1.6642424e-001 -3.9153112e-001  6.5070465e-001  4.2707459e-001  4.1331415e-002  1.0767789e-002 -2.6423086e-001 -2.3964969e-001 -4.9687800e-001 -5.4759466e-001  4.0389442e-003  2.3253064e-002  2.7677468e-001 -1.0542029e-001  4.7303019e-001  7.4888333e-001 -3.1976525e-001 -1.7848055e-001 -3.0870238e-001 -3.5180708e-001 -1.0057734e+000 -1.4889830e+000  7.3613286e-002 -4.4177448e-001 -2.0674079e-001  1.3074006e-001  1.2882580e-001 -2.5135061e-001  3.1237470e-001 -1.7786053e-001 -5.1015762e-002 -3.5692671e-001  4.3110727e-001 -7.6741049e-001 -4.3546778e-001  6.9688146e-002  4.9032146e-001  5.6595113e-001 -2.0206946e-001  1.7957164e-001 -9.4252480e-002 -2.4380416e-001
  2.3272531e-001  7.4526800e-001  6.7466143e-001 -2.4187108e-001  8.5676083e-001  4.8600217e-001  6.0363081e-001  6.9831305e-001  4.6559696e-001  8.2799809e-001 -3.6243562e-001  1.2957226e+000  7.0969141e-001  7.1752692e-001  3.9335968e-001  2.3042546e-001  1.2223759e+000 -2.0732881e-001  3.4969996e-001  1.2776129e-001 -2.2854533e-001  5.5097049e-002  8.1126866e-001 -9.2766024e-001  5.8486371e-001 -5.1664535e-001  4.0357173e-001  4.7874357e-001  1.0455990e+000 -1.5763470e-001  7.9578371e-002  6.7222276e-001 -1.0297762e+000 -3.9970951e-001  8.3419905e-001  6.0403813e-001  3.1118708e-001  6.3821805e-001  7.9277342e-001  8.5555059e-001  8.4137706e-002  2.8171402e-001  4.1792035e-001  8.6655208e-001  1.8066117e-002  3.2996826e-001  2.0328646e-001  2.7391364e-001  2.8916819e-001  3.0129506e-001  6.4544707e-001  7.5150512e-001  7.6413648e-001  1.3044595e+000  4.9307423e-001 -1.8428415e-002  1.2492777e+000  7.1550888e-001  6.8893854e-001  3.5838352e-001  1.0763602e+000  7.1666248e-001  8.4051578e-001  1.2549792e-001  1.0396798e+000 -1.8556267e-002
  6.3129615e-001  6.3558721e-001  6.7038964e-001  6.4166519e-001  9.2832193e-001  5.0943760e-001 -2.7244137e-001  4.4333382e-001  7.2915338e-001  5.7136638e-001  6.3679121e-001  2.7113129e-001  1.1316880e+000  2.6442738e-001  1.9524330e-001  1.4869722e-001  8.8245857e-001  6.4617031e-001  3.8241355e-001  1.6635767e-001  1.1738871e+000  6.0031434e-001 -3.7648655e-001  9.1501540e-001  3.9890876e-001  3.8025144e-001  4.6926291e-001  4.7802978e-002 -1.3138078e-001 -1.9275068e-001 -1.9823505e-003  1.5963241e-001  6.8672828e-001  1.1016149e+000  6.7921616e-001  4.6876767e-001  2.2734532e-001 -1.1075693e-001  3.6336541e-001  9.1107423e-001 -1.2033977e-001  4.9809990e-001  9.5976339e-002  1.5065830e+000  1.1635854e-001 -7.1990894e-001 -3.4641469e-002 -3.3050016e-001  1.6394757e-001  1.1107097e-001  7.8100871e-001  2.5339936e-001  1.4057299e-001  4.7804666e-001  2.8623178e-001  7.9185810e-002  2.6052352e-001  6.7779422e-001  6.0350924e-001 -4.9425790e-002  2.3961991e-001  9.3197875e-001  9.0447638e-001  5.1857896e-001  4.5076960e-001  4.3961836e-001
  1.0524864e+000  5.8934656e-002  9.3732444e-001  1.8089970e-001 -5.0191967e-002  5.1913459e-001  1.6676422e-001  1.1270594e-001 -7.9165994e-002  3.0845207e-001  2.6497202e-001 -8.7894566e-001  2.1690743e-001  7.4863171e-002 -5.6617186e-002  1.0235035e-001  2.9575406e-001  6.8288791e-001  3.2441033e-002  7.6184088e-003  6.6226684e-001  8.8049185e-002  1.0322788e+000  3.5803366e-001  5.3176127e-001 -2.9698137e-001 -5.5085410e-001 -1.1610747e+000 -6.8954400e-001  6.4186593e-001  1.8322057e-001 -1.0525447e-001  1.2279493e+000  6.8657112e-001  4.7931457e-001 -6.1348917e-002  8.6868567e-001 -3.8746150e-001 -4.8986325e-001 -1.4825551e-001 -4.0221543e-002  3.7307356e-001  1.7660591e-001  6.4442765e-001 -4.8913659e-002  8.2523594e-001 -6.1948842e-002 -1.2152281e+000 -5.4727973e-001  2.8355994e-001 -1.9780033e-001  7.9552798e-001  1.6762923e-001  1.4096542e-001  6.1925706e-002  2.1392533e-001 -1.9742060e-001  4.2377742e-002  5.3933225e-001 -9.5135400e-002  5.3476813e-003 -2.7257854e-001  5.7122670e-002  1.8257650e-001  1.8758658e-002 -4.4567463e-001
 -5.0867553e-001 -6.8522826e-001  1.0198586e+000  1.2673141e+000 -1.0726090e-001 -1.3701194e-003 -2.3003340e-002  1.9671163e-001  6.1701311e-002  2.5327582e-001 -4.1587224e-001  4.8200160e-001  4.9160156e-001  3.7179856e-001  1.5476350e-001 -1.0633175e-001 -1.2003980e-001 -7.6506256e-001 -6.1338445e-001 -6.6650622e-001  5.6508425e-001 -2.9003378e-002 -1.3837270e+000 -4.1688495e-001  2.3335927e-002 -4.7905846e-001  5.9859753e-001 -5.5544528e-001 -2.1081470e-001 -7.5145914e-002  3.6221230e-001 -5.0827192e-002 -1.9096906e-001 -5.2348461e-001  1.1458742e-001 -8.7414361e-002  4.9816272e-001 -4.5606825e-001 -6.0439403e-002  3.3427821e-001 -9.2772665e-001 -1.2407590e-001 -5.5264065e-001 -1.3725991e+000 -8.3175095e-001  6.8541551e-001 -8.4177786e-001 -1.4121303e+000 -1.1285427e+000 -9.3737627e-002  4.5827874e-002  6.4240626e-001  2.2997068e-001  4.7137215e-001  4.7061255e-001  3.8054349e-001  1.0486068e-001 -2.5809890e-001  6.1396706e-001 -1.8422986e-001 -1.4339884e-001 -2.0324073e-001  6.5024869e-001  1.0857113e+000  3.2941249e-001 -4.4840727e-001
 -6.0635372e-001 -7.3669984e-001 -3.3012921e-002  6.1356148e-001 -8.2625072e-001  4.1064119e-001  1.1308892e-002 -1.2689446e-001 -5.0874924e-001 -6.6585035e-002 -3.1310702e-001  7.9027731e-004 -6.0844268e-001  1.5882793e-001 -1.1494181e-001 -6.8754745e-001 -4.3642994e-001 -1.0947412e+000 -4.9703732e-001 -1.0138865e+000 -5.6414877e-001 -3.7208071e-002 -2.2389419e-001  1.0916531e-002 -1.4245653e-001 -1.9212362e-003 -6.4657722e-001 -4.8013596e-001 -6.1392335e-002  2.0891761e-002  2.2512231e-002 -1.9072300e-001 -1.3670655e-001 -4.0254013e-001  3.3541637e-001  3.0818445e-001  1.9092961e-002  1.6721425e-001 -2.5629523e-001 -5.6476039e-001 -6.0118314e-001  3.4833722e-001  2.3721475e-001  1.0870643e-001  1.1682483e-001  4.1799409e-001 -2.8130996e-001 -1.0432576e-001  5.5658591e-002  1.8555859e-001 -3.5164185e-001 -1.6252539e-001 -7.8610966e-002  1.4144941e-001 -4.0294124e-002 -2.0465328e-001  6.0205334e-001 -3.7599834e-001 -2.9155441e-001 -6.2810774e-001  3.5914247e-001 -4.9040178e-001  7.3818939e-001 -5.4094747e-002 -3.7250836e-001 -7.1360263e-001
 -5.7533422e-001  1.3705045e-001 -9.5427919e-001  2.5304232e-001 -3.2938800e-001  9.1973044e-001 -9.9142588e-002 -2.2390281e-001 -1.2587395e-001 -3.9200870e-001  1.3423614e-001 -2.6580317e-001 -2.5323081e-001  1.1453324e-001 -5.7269959e-001 -6.1818156e-001 -3.9961003e-001  1.4465401e-001  1.1351709e-001 -2.7830605e-001  5.1797341e-001  4.2733689e-002  1.1352597e+000  5.6326210e-001 -8.6206709e-002 -4.6146461e-002 -4.0156236e-001 -8.5855796e-002 -5.9561212e-001 -4.4362483e-001 -3.8301860e-001  1.6473650e-001  4.3470804e-002  1.8575497e-001  5.0851746e-002 -3.3146642e-001 -2.9089137e-001 -2.8504232e-001 -2.4054501e-001 -4.7533092e-001 -1.9343023e-001  3.1806082e-001 -1.7958656e-001  6.3860105e-001 -2.8170024e-001 -1.6174556e-001  1.1600668e-001 -3.4103176e-001  1.1114629e+000 -3.1173302e-001  9.5107392e-002 -8.0919389e-001  4.3831479e-001 -6.5381262e-001 -1.8526964e-002  3.7906450e-001 -7.2878004e-001 -1.4680477e-001 -2.1553344e-001  2.7485176e-001  9.5239546e-001 -1.6056622e-001  5.6223595e-003 -9.7862927e-002  4.0263829e-001 -9.7611622e-001
 -9.7167927e-002 -5.5752549e-001  3.1911659e-001  5.1675949e-001 -6.5514358e-001  1.7927731e-001 -9.0837918e-001 -6.5726254e-001 -4.8073682e-001 -6.9202703e-001  3.6088692e-001 -1.3345147e+000 -7.8864777e-001 -7.0030559e-002  1.5044352e-001 -1.2291455e-001 -6.1675031e-001  5.0075749e-001  5.8187116e-001  1.0095415e-001 -2.9258730e-001  6.1463555e-002  3.6310082e-001  3.7830592e-001  3.2450031e-001  2.1738272e-001 -1.1422899e+000 -6.5265522e-001 -5.6734951e-001  2.8402258e-001 -1.9135146e-001  2.3284973e-003 -5.6859688e-002  5.5903357e-001 -6.8902764e-001 -6.9790123e-001  2.1277665e-002 -2.5408630e-001 -5.5879424e-001 -1.2416738e+000  1.4262362e-001  3.6048900e-001 -4.2598056e-003  2.2986936e-001  6.1556330e-001 -7.9534791e-002  3.3571319e-001  9.7134744e-001  4.0769706e-001 -3.4394014e-001 -2.1739542e-001  2.4210258e-001  2.2480982e-001 -5.7914689e-001  1.7994231e-001  3.6757126e-001 -8.9692995e-001 -3.3266435e-001 -3.9241104e-001 -5.8177844e-001 -5.7871936e-002 -3.0831483e-001 -1.4728033e-001  4.5055299e-001 -6.4234575e-001 -5.7112302e-001
  3.9309359e-001 -2.9595220e-002 -7.2854083e-001  3.3878207e-001 -1.2598371e-001  1.3958132e+000 -5.0942563e-001 -3.3210377e-001  5.3281173e-002 -7.3635210e-001  6.9000898e-001 -9.2896877e-002 -3.2752798e-001 -1.5661759e-001  6.1675577e-001  5.9477356e-001 -7.8376809e-001  2.9126064e-001  9.2346219e-003  4.7528185e-001  5.5609137e-002  4.8348631e-001  4.4960677e-001  2.4327636e-001 -1.1301161e-001 -2.1571294e-001 -9.8013424e-001 -8.3376346e-001 -1.0096265e+000  3.8378005e-001  1.4677594e-001 -2.6190603e-001  1.6787034e-001  7.5176716e-001 -4.9015214e-001 -6.7295471e-001  4.2944164e-001 -3.0922081e-001 -5.4003747e-001 -6.5100911e-001  3.5685400e-001  2.7329460e-001  7.6903735e-001  9.8634280e-001  4.6559587e-002 -7.3378390e-001  6.1731050e-001  1.1384010e-001  2.1871707e-001  4.8540561e-002  1.6075663e-001  2.1844550e-001  5.7571296e-001 -5.7347512e-001  2.9774772e-001  4.6906173e-001 -1.9419078e-001 -2.5334979e-001 -3.8480620e-001 -6.1867669e-001  1.1254235e+000  2.3535364e-002  1.6799954e-001 -7.9135502e-001  2.4566130e-001  8.2841626e-001
 -1.5766774e-001 -3.3691529e-001 -1.7790336e-001  3.9476192e-001 -1.9115652e-001  7.4811785e-001 -7.0920712e-002  1.1552927e-001 -1.7743117e-001  1.3335597e-001  7.5723137e-001  2.9979756e-001 -5.1795783e-002  4.3048977e-002  7.2666532e-001  6.8086026e-001  2.9520166e-001  1.2186824e+000  7.6463305e-001  2.2544833e-001 -8.9841446e-001  5.5829770e-002  9.8088708e-001  8.2894372e-002  3.9049020e-001 -4.9290112e-002  3.3156880e-001  2.1885813e-001  4.7305827e-001  7.7372159e-001 -7.5817350e-002 -9.3588467e-002  1.3340320e+000  9.7516120e-001  2.0291914e-002  7.0229218e-002  2.0574876e-001  1.7484259e-001  2.5586893e-001  3.0570989e-001  6.7967233e-002  5.5024758e-001  9.1904256e-001  7.9438634e-001  3.9065966e-001 -1.4092382e-001  6.6699849e-001  7.4383472e-001  1.0804244e+000  4.7837905e-001  2.7776873e-001  4.4753627e-001  8.1194220e-001  3.1654771e-001  4.8775655e-001 -6.8487401e-002  2.3292961e-001 -2.1823522e-002  2.0014271e-003 -1.5327742e-001  5.9488082e-001 -5.1203607e-001  2.9684382e-001  1.0059296e+000  5.2707497e-001  1.0004663e-001
 -6.3250353e-001  1.0380266e-001  2.9087122e-001 -4.3401358e-001  1.5660437e-001 -4.2550044e-002  5.2134939e-001  1.9428191e-001 -2.5295901e-001  3.8089283e-001  1.8376298e-001  9.4552778e-001 -1.9953716e-001  4.6407076e-002  1.4372084e-001  1.7320827e-001  3.9530348e-001 -1.0564320e-002  2.8190909e-001 -1.3853659e-001 -4.9963470e-001  3.1824488e-001  1.1341231e-001 -3.9474774e-001  1.9077493e-001  2.0329476e-001  2.6988846e-001  4.5050581e-001  4.8026860e-001  4.8412518e-001  8.9047647e-001  3.9399136e-001  7.3152717e-001  9.5148424e-001 -2.6422189e-001  1.2440678e-001  8.5635612e-002  4.2037718e-001  2.5148759e-001 -3.3094098e-002  3.8515570e-001  3.0486744e-001  7.8630262e-002  3.0595146e-001  2.0847107e-001  4.1232609e-001  3.0690612e-001 -1.4451300e-001  6.1536730e-001  4.4935797e-001  4.9535629e-001 -1.4924783e-001  7.2411600e-002  2.8325776e-001 -1.5733241e-001  5.2844577e-001 -2.0948724e-002  6.7443653e-001  4.0646743e-001 -2.6526253e-002 -4.6042197e-001  2.0818714e-001 -1.4105606e-001 -1.0748786e-001  1.8763923e-001 -4.8620534e-001
 -8.9606650e-002  1.5656368e-001 -2.7820603e-001 -1.7226709e+000 -3.1495434e-001  1.5048404e+000  3.5600270e-001 -4.0629100e-001 -3.9676123e-001 -4.2678866e-001 -4.8320180e-001 -3.5551908e-001 -8.0911900e-001 -2.2920562e-001 -4.4405018e-001 -5.2074051e-001 -2.5549787e-001 -9.0010286e-001  2.4717671e-001 -7.4329833e-001 -1.0216884e+000  1.6853319e-002 -5.8379481e-001 -4.2210638e-001 -5.5080119e-001  1.8984463e-001  2.7652332e-001  8.7301607e-002 -2.6113044e-002 -7.3460537e-001  1.6308194e-001  1.3609308e-001 -1.5415500e-001  2.0239031e-001 -3.6200632e-001 -1.5315116e-001 -1.3774459e+000  4.8209991e-001 -9.6185430e-002 -1.9792142e-001 -4.1607336e-002 -3.5333645e-001 -5.0786741e-001 -6.0108770e-001  3.9029446e-001 -1.1067415e+000 -6.7131823e-002 -5.6510474e-001  4.1126045e-001  5.1985405e-002 -6.0655360e-002 -6.0172410e-001 -1.3887995e-001  2.2716943e-001 -1.1392003e-001 -3.2830023e-001  2.7502183e-001  4.9626232e-001 -4.2074722e-002  6.6829519e-001  1.5792206e-002  3.8004315e-001 -1.4847448e+000 -1.5945499e-001 -2.0666473e-002 -3.0458061e-001
 -3.1070249e-001 -1.3224219e-001 -3.8469217e-002 -4.2554670e-001 -1.2925734e-001  8.6373490e-001  2.5351789e-001 -7.1548320e-001 -8.5564092e-002 -1.3711610e-002  3.8606405e-001 -1.0877574e+000 -4.7482287e-001 -1.7634199e-001  2.6734899e-001  2.3240127e-001  5.2119842e-001  1.5513029e-001  1.4061233e+000  1.6103114e-001  5.3134879e-001  8.3114945e-001 -3.2504171e-001  6.0845124e-001  2.9637605e-001  6.4934735e-002 -8.3734312e-001 -4.9545186e-001 -8.6296618e-001  2.4512200e-001  8.0662744e-001 -1.3136446e-001  9.1957456e-001  1.3021687e+000 -2.5266761e-002  9.4283766e-001  1.5772540e-001  2.4961480e-001 -2.1908095e-001 -6.8090206e-001 -2.4680226e-001  1.2203031e-001  1.0381130e+000  4.0975083e-001  7.4050615e-001  5.9220971e-001  7.3966052e-001  9.6782367e-001  8.9493779e-001  3.3551892e-001 -2.8720983e-002 -5.9543481e-002  5.1921715e-001 -2.8297809e-001  2.6652911e-001  1.5633065e-001  4.2781684e-001  3.0724213e-001 -5.5292888e-001  5.3454719e-001  6.9281977e-001 -2.1707430e-001 -1.5244432e-001  2.8428717e-001 -2.5832786e-001 -6.6907080e-001
  1.1965083e+000 -2.5788663e-003  1.0039797e+000 -1.5426376e+000  8.3258037e-002 -5.5686272e-002  2.1163105e-001 -4.2607396e-001  1.6320629e-001  1.5250443e-001  4.6520288e-001 -2.1866874e-001 -2.5346782e-001 -9.0393107e-002  3.7776080e-001  1.8200107e-001  3.4321143e-002 -1.0482513e+000  5.7466772e-001  2.5112369e-001 -4.5280126e-001  3.4940450e-001 -4.1081094e-001  7.3872696e-001 -3.0268181e-002  6.3909268e-002 -4.2974933e-001 -4.7765384e-001 -6.5693321e-001 -1.7617963e-002 -1.9528206e-001 -2.1605469e-001 -5.0454032e-001 -1.5548499e-001 -1.9280574e-001  1.3704138e-001 -3.5481385e-002 -3.5503775e-001 -6.3341563e-001 -4.3397696e-001 -5.0686122e-001  1.0910781e-001  4.1522786e-001  8.3449291e-002  1.1922427e-001 -1.8622283e-001  9.8405730e-001  5.6744084e-001  5.5247579e-002 -2.5172651e-002  6.4493342e-002  6.4951543e-001  4.6065945e-002 -1.4159807e-001 -1.3792128e-001  8.5797459e-001 -2.1970826e-002  1.2022689e-001 -4.1705704e-001  1.5531291e-001  1.7728541e-001  4.1511830e-002 -4.3096991e-001 -3.4420150e-001  9.5777226e-002 -4.7628965e-001
  1.7702359e-001 -8.3019239e-002 -1.3826435e+000 -2.1139005e-003 -2.7094924e-002 -1.1093429e+000  3.7649487e-001 -2.6145801e-001 -1.8571438e-001 -4.3028027e-001 -1.3902010e-001 -2.7005150e-001 -6.6419976e-001 -7.7799800e-001  2.6769457e-001 -9.8430093e-002 -5.6390104e-001 -5.4403590e-001 -1.9648969e-001  2.2957712e-001  2.0312574e-002  5.5347852e-001  1.4556996e-001  6.0229691e-001  1.9779435e-001  3.8457035e-001  6.2944422e-001 -1.1199719e-001  2.5171481e-001  6.1292739e-001  6.6762873e-001  5.1918950e-001  9.0140921e-001  7.6754153e-001  1.7117944e-001  8.8468416e-001  1.5574945e-001  4.4193565e-001 -2.8752347e-001 -3.8657058e-002 -1.3972282e-002 -4.2752971e-002  3.8318558e-001  5.9606181e-001  7.1805051e-001  7.9588998e-001  8.6371297e-001  1.3003479e+000 -3.0773065e-001  9.7134058e-003  9.5625813e-002 -8.2149171e-002 -4.1568615e-001 -3.0851968e-001 -8.8634003e-001  3.7655852e-002  8.8126172e-002  2.4564199e-001  3.3485453e-001  2.8284686e-001 -4.4839199e-001  7.1548996e-002 -5.4035904e-001 -1.4420452e+000 -6.9694175e-002 -3.7534653e-001
  7.2965036e-001  3.9677121e-001 -4.8924186e-002 -4.7550406e-001 -5.9537176e-002 -2.9200926e-002  6.4673091e-001  1.8869493e-001 -2.7088625e-001  9.7740833e-002  8.8673547e-001  7.0241202e-001 -4.1637510e-001 -3.3471640e-001 -1.2895497e-001 -4.5959735e-001  9.3383052e-002  5.6678856e-001  1.1999271e+000  2.9705171e-001 -4.9387274e-001  7.0115097e-001  4.3729650e-001  3.2961452e-001 -7.5095832e-002  5.4839896e-001 -6.0862913e-001 -3.5967668e-001  3.9862371e-001 -1.3251577e-001 -2.0879752e-001 -2.1475094e-001  8.8575881e-001  1.1697345e+000 -1.3868728e-002  7.1468815e-001 -2.8141716e-001  3.0346570e-001 -6.1317027e-001 -8.7283396e-001 -3.0250058e-001  2.2608052e-001  2.1563972e-001  7.2597179e-001  6.6815525e-001  6.7897113e-002  9.0350812e-001  1.3126222e+000  8.4003522e-001  3.7645151e-001  1.0962931e-001 -8.1531948e-001 -1.7567960e-001  2.2874688e-001  8.4186223e-002  5.5960033e-001  3.6164895e-001  3.5849509e-001  4.8451018e-001  2.2891190e-001 -7.9470646e-002 -3.0971183e-001 -8.0809673e-001 -7.0646898e-001  7.7761561e-001  6.7457064e-002
 -6.3995655e-001 -7.1995994e-001 -1.0729262e+000  5.9618904e-001 -6.6135561e-001  3.9234928e-002  3.5005027e-001 -2.0877894e-001 -6.0822035e-001 -7.1645946e-001  2.3017013e-001 -5.7583964e-001 -1.0398571e+000 -7.7351707e-001 -2.2500451e-002  6.8909284e-002 -3.1971819e-001  3.5937297e-001  1.2916993e+000 -5.2405470e-001 -6.3416747e-001  7.0730065e-001  4.6504660e-001 -2.0608566e-001 -2.4575092e-001  1.4634956e-002 -7.0331215e-001 -6.9156551e-001 -6.0708678e-001  8.6684111e-001 -2.2229054e-001 -4.9921010e-001  5.3533999e-001 -1.6569704e-001 -4.6286639e-001 -1.4846893e-001  1.2512169e-001 -4.6017222e-001 -8.6837165e-001 -1.0862914e+000  1.2238092e-002  1.8902606e-001 -1.1490543e-001  5.1396129e-001  2.8635962e-001  3.7380243e-001  4.5848651e-001  7.9504462e-001  1.0507775e+000 -5.6252652e-001 -1.9218836e-001 -7.9046650e-001 -3.0245345e-001 -3.2326097e-001 -2.4908954e-001 -3.8289379e-001 -6.8256481e-001  7.6532842e-001  6.1753262e-002 -7.8793926e-002 -3.9421149e-001 -1.5425995e-001  6.5975791e-001 -1.8358071e+000  3.2289880e-001 -9.6342496e-001
 -8.1090778e-001 -9.6239010e-001  1.7742825e-001 -3.7517625e-001 -5.3283456e-001  3.5766786e-001  5.3587044e-001 -1.9761796e-001 -8.2846371e-001 -4.4506603e-001 -3.3279475e-001  4.8606507e-002 -9.0846905e-001 -2.9683119e-001  1.2317553e-001 -4.0488954e-001 -9.5064993e-001 -6.9782256e-001  3.3469938e-001 -7.6136682e-001 -9.0108416e-001  2.0428146e-001 -3.3868857e-001  5.1723705e-002  3.2593906e-002  1.9840301e-002 -6.4815566e-001 -5.7061278e-001 -1.0990226e+000 -1.7943136e-001 -1.0156276e+000 -1.7066131e-002  8.7346377e-001  7.9802298e-002 -4.2719943e-001 -4.0122939e-001 -7.1633912e-001 -9.7663063e-001 -7.2273097e-001 -1.1148717e+000 -1.6308929e-001  3.5844937e-001 -4.2702658e-001  7.5209748e-001  1.5520323e-001 -7.1760381e-001  3.4823860e-001  1.2073996e-001 -9.5505008e-002  1.4319280e-001 -2.3032717e-001 -5.4461081e-001 -2.5880450e-001  3.2858163e-002  6.7449634e-002 -4.3197361e-002 -3.1352962e-001  4.0125918e-001 -1.4242826e-001  1.1372174e-001 -4.6847408e-001 -4.3029429e-001  2.6010042e-001 -4.5755217e-001 -4.1018664e-001 -3.7913526e-001
  2.9364326e-001  2.2306918e-001 -3.2589372e-001  4.2739846e-001 -5.5571754e-001  1.6667671e-001  6.1621178e-001 -4.6477553e-001 -7.2023358e-001 -9.0313611e-001 -3.0584891e-001 -8.6782234e-001 -1.0682005e+000 -3.8749084e-001  9.4291685e-002 -2.1654840e-001 -5.0871545e-001 -9.8135295e-001 -7.3128020e-001 -3.8456306e-001  6.9304497e-002  5.9648085e-001 -8.2664382e-001 -3.2817170e-002 -5.2364153e-002  5.6740720e-002 -8.0051110e-001 -1.8987168e-001 -9.2461185e-001  2.4920363e-001 -5.7577324e-001 -8.2331115e-001 -4.0686210e-001 -4.0070934e-001 -9.9525601e-001 -4.4393422e-002 -2.8739156e-001 -3.4267347e-001 -6.3649324e-001 -9.3946889e-001 -1.9485431e-001  2.6497070e-001 -5.1961542e-001 -8.1561321e-001  4.0777977e-001  2.7281535e-001  4.5119000e-001  3.5154105e-001 -5.7050849e-001  3.6208725e-002 -3.6012696e-001 -5.7212655e-001 -2.2272405e-001 -6.5127198e-001 -5.6471807e-001  8.5895194e-003 -5.9460769e-001  1.4864068e-001 -4.4101126e-001 -1.4841951e-001 -1.1100728e+000  1.8443114e-001 -2.2590923e-001 -1.2001339e+000  1.1314711e-002 -1.6248017e+000
 -2.7913090e-002  1.8150646e-001  1.2447521e+000 -1.1645905e+000 -2.9406955e-001 -2.9339971e-001 -2.0149629e-001 -3.4930079e-001 -3.6049475e-001 -7.4088718e-001 -9.0437468e-001 -3.2427940e-001 -1.0739891e+000 -8.6419745e-001  4.1667309e-001 -5.2178155e-001 -7.5320876e-001 -1.2634262e+000 -9.1124500e-001 -4.8164122e-001 -1.3313671e+000  4.2387966e-001 -2.6180083e+000 -1.0604109e-001 -5.8068609e-001  2.3712392e-001 -5.9459275e-001  2.3334412e-001 -2.2628278e-001 -5.6260685e-001  2.2760943e-001 -7.9801086e-002 -4.0926592e-001 -5.3860134e-001 -3.7293479e-001 -4.6068369e-001 -1.3185691e+000 -1.4312461e-001 -2.6952985e-001 -3.7736256e-001 -7.4642238e-001 -8.5204236e-001 -1.1701509e+000 -2.1811004e+000  2.1746600e-001 -2.5913964e-002  4.7239006e-002 -1.3244897e-001 -4.8923429e-001 -6.6892988e-001 -5.5581244e-001 -3.0690744e-001 -9.3743370e-001 -3.3262372e-001 -8.0553695e-001 -3.5037924e-003 -1.2422047e-001  3.9314502e-001 -4.3543560e-001  1.3332793e-001 -1.6464018e+000  2.3418286e-001 -1.5002868e+000 -7.6154268e-001 -3.6018938e-001 -6.4484732e-001
  4.8744224e-001 -4.4563859e-001  5.8692532e-001 -5.0805786e-001 -1.8931772e-001 -1.9326322e-001 -3.5252085e-001 -5.1146179e-001 -2.3198253e-001 -4.5501491e-001  1.8076881e-001  1.3206801e-001 -3.3078632e-001 -5.1531105e-001  3.2487293e-001 -6.2216683e-001 -5.1551306e-001 -8.0283737e-001 -5.0146350e-001 -6.7150113e-001 -8.9426053e-001  4.8222177e-001 -1.8875719e+000  2.3958016e-001 -1.9805318e-001  3.2208527e-001 -1.9986721e-001 -1.8488737e-001 -7.0585549e-001 -3.9540919e-001 -2.4155548e-001 -3.3672133e-001 -8.6338897e-001 -8.5917927e-001 -3.2615937e-001 -4.2253361e-001 -8.8156013e-001 -9.4170566e-001 -7.6483566e-001 -3.0439403e-001 -7.1026956e-001 -4.1974879e-001 -1.1188700e+000 -9.4553021e-001  2.3042522e-001  5.1033478e-001 -7.8229208e-002 -1.0078395e+000 -7.2787005e-001 -9.8069611e-002 -1.1922982e+000 -2.8292212e-001 -8.3675177e-001 -5.1341281e-001 -6.5267858e-001 -6.5179675e-002 -6.5437168e-001  4.7675331e-002 -2.2677046e-001  1.3728740e-002 -1.2101360e+000  5.8125830e-002 -2.6169645e-001 -1.3882962e+000 -1.0824087e+000 -7.8576804e-001
  1.2525745e-001 -8.8543761e-001  4.6752778e-001 -2.3526773e+000  4.4931652e-001  1.4519905e-001 -1.1999415e-001 -8.2047005e-002  4.0973791e-001  4.9619423e-001 -1.2566776e-001  1.0059159e-001 -4.9136753e-001 -5.3203825e-001  4.2427648e-001 -3.3592504e-001 -2.2808095e-001 -3.5583530e-001 -8.2591083e-001 -7.0222254e-001 -1.7994942e+000  2.9042032e-002 -1.4747833e+000 -2.4897477e-001 -1.4616330e-001 -8.0311634e-002 -1.2265406e-001 -3.9785829e-001 -1.8757570e-001  1.1169384e-001 -5.3899668e-001  4.8788207e-001 -1.0073415e+000 -5.7510053e-001  3.9788947e-001 -2.7974573e-001  3.3245518e-002 -5.4633424e-001 -5.0810832e-001  2.4687017e-001 -1.5516770e-001 -5.2312769e-001 -2.2656461e-001 -8.3682324e-001 -7.3283924e-002  2.6125350e-001 -1.6804751e+000 -9.9539946e-001 -1.2554628e+000 -8.4087068e-001 -1.1180826e+000 -3.5115852e-001 -3.4828954e-001 -3.0463377e-001 -8.7743553e-001 -9.6697429e-002 -1.9799404e-001  2.1319097e-002  4.3635341e-001  1.3108997e-001 -1.4700508e+000  3.9169379e-001 -1.2655427e+000 -5.9235133e-001 -4.0672982e-001 -3.3862383e-001
 -8.2638753e-001 -7.8979021e-001  4.1872713e-001  9.5545483e-001 -3.1506471e-001 -4.7131660e-002  4.4633880e-001 -3.0304627e-001 -2.6648419e-001 -2.5872237e-001  2.8647720e-002 -5.6948332e-001 -4.5482326e-001 -5.0592488e-001 -2.3720084e-001 -6.3780109e-001  1.9825020e-001  1.4245579e-001 -7.8719867e-001 -5.8634862e-001 -4.8914877e-001  8.4429109e-001 -3.6926300e-001 -5.9294437e-001  6.2626253e-001  4.7353371e-001 -5.7731948e-001 -4.9261930e-001 -8.9472743e-001 -4.7752743e-001 -3.6475083e-001 -3.8282539e-001  8.7211147e-003  1.1274250e-001  3.1824206e-002 -2.2990510e-001 -1.0050013e-001 -7.8999676e-001 -6.0162446e-001 -5.1974843e-001 -2.0787575e-001  4.0785988e-001 -7.1447030e-001 -2.6486621e-003  3.7398022e-001  1.0082697e+000 -9.9502563e-001 -1.4023303e+000 -5.1347584e-001 -1.4433573e-001 -5.4885474e-001 -5.4110396e-001 -5.1271796e-001 -1.8007021e-001 -1.0221236e+000 -5.5212108e-001 -7.4809611e-001  1.9087107e-001 -2.3577965e-001 -2.8577313e-002 -9.9142911e-001  2.1813704e-001  2.5722809e-001 -2.7366542e-001 -7.8978745e-002 -3.6452846e-001
  1.3442370e+000  2.9841409e-001  1.0879319e+000 -2.0183899e-001  5.4932328e-001  6.4116010e-002  3.3254332e-001  8.7496563e-001  1.1620026e-001  6.2049592e-002 -3.1792817e-001  6.4982226e-001 -1.3467558e-002 -1.1806127e-001  6.3941777e-001  5.9124566e-002  1.8393631e-002 -7.1639047e-001 -6.0416642e-001 -2.4748183e-001 -6.1630207e-001 -3.5694636e-001 -1.0453210e+000 -6.6462439e-003 -3.8339921e-001  1.5567393e-001  5.3809537e-001  4.3824691e-001  5.0114807e-001  7.3202687e-001 -4.0177473e-001  2.0968146e-001 -6.9736699e-001 -4.2773878e-001  3.3913031e-001 -2.4481366e-001  8.9367326e-001 -7.9623557e-002  4.6850188e-001  3.4997592e-001  1.9305537e-001 -2.7429430e-001 -4.9717502e-001 -7.4102300e-001 -1.5896821e-001  5.3351464e-001 -1.3426590e+000  2.2289648e-001  2.4971484e-001 -9.5872577e-001 -1.0373292e-001 -1.2793677e-001 -2.9118471e-002  6.2220460e-001 -2.4256198e-001 -8.1134076e-001 -3.6093979e-001  3.6680259e-001  2.2552562e-001  3.1401599e-001 -5.1422320e-001  3.5271097e-001  9.8566162e-002 -4.8206734e-001  3.3221783e-001 -2.9664243e-001
  3.5024083e-001 -9.6255670e-001 -1.1429873e+000  1.5175756e+000  7.6267655e-002 -1.5882615e+000  6.2996941e-001 -2.1585823e-001 -3.1815245e-002  3.9610964e-001 -1.3117108e+000  9.1136967e-001  6.3085846e-001  7.7193366e-001 -1.1089216e+000 -2.4440492e-001 -2.1741070e-001  2.4853693e-001  7.9810360e-001  6.0149381e-001  1.6611343e+000 -7.8456262e-001  1.1218485e+000  7.8157804e-001  6.8832925e-002 -1.6954547e-001 -6.4879238e-002 -1.4353638e-001 -1.2723264e-001 -5.3715225e-001 -5.4056622e-001 -3.5872898e-001 -1.0761099e+000 -1.0048766e+000  2.0753269e-001  1.0639531e-001 -1.9752659e-002  2.2096717e-001  1.7203722e-001  4.1086555e-001  1.4075468e+000  9.5550150e-001  1.5600658e+000  4.8940669e-001  2.1229823e-001  1.4517658e+000 -1.6402171e-001  1.4613129e+000  9.0491206e-001  2.2990556e-001  2.0607223e-001 -1.4883345e-001  4.3235733e-001  1.9173808e+000  8.2061697e-001 -8.8423035e-001  1.1029514e-001  5.4867589e-002 -7.6295835e-001  5.8146295e-001  7.3355995e-001  2.5631228e-002  7.9934393e-001 -3.5538254e-001 -2.2724859e-001  2.2751484e+000
 -2.7549018e-001 -5.7784364e-001  4.7521915e-001  5.6073941e-001  2.4505140e-001 -4.4338750e-001 -2.4430901e-002  1.2721323e+000  1.2875445e-001  5.9918292e-001 -8.9660545e-002  1.1182817e+000  8.9729358e-001  6.0238087e-001  1.1826060e-001  4.4642329e-001  2.5360736e-001 -2.4909240e-001  3.5314000e-002  1.3266926e-002  6.0027576e-001 -1.1603572e-001  3.4070424e-001 -9.3683111e-001  3.5237083e-002 -2.7444206e-001  5.7987225e-001 -4.1655063e-002  1.0968692e-001  1.0827752e+000  4.9642870e-001  6.3787527e-001  1.5188840e-001  2.9426033e-001  9.1202102e-001  7.1974636e-001  1.3688718e+000  2.6449905e-001  2.1101535e-001  2.8906744e-001  5.7188939e-001  1.2953202e-001 -5.6312288e-001  2.0198737e-001 -1.5153065e-001  3.2535755e-001 -9.4346298e-001  4.6718369e-001 -2.9380961e-001 -8.3779298e-001  8.2925669e-001 -1.2431146e-001  2.8729524e-001  1.5250612e+000  1.0139572e+000 -4.6853967e-001  3.6280296e-001  1.3996108e+000  7.8040355e-001 -7.5559447e-002  2.0631220e-001  2.2830398e-001 -3.5891988e-001  1.3736625e-001  3.3383326e-001  9.2474678e-001
  2.0907681e-001  2.0243793e-001 -1.1204413e+000 -1.6565565e+000 -7.8101157e-001 -8.9830607e-001 -2.8025485e-001 -4.1062580e-001 -6.0869043e-001  2.6725131e-001 -3.8843291e-001 -9.0248215e-001 -6.4166542e-001 -3.4476352e-001 -1.2230850e+000 -1.0189972e+000  2.2274631e-002  3.0495267e-001 -4.4159638e-001 -2.6855566e-001 -1.0906792e+000 -1.1219850e+000 -1.3094284e+000 -4.2550715e-001 -8.3434672e-001 -4.4408976e-001 -6.5792348e-002  2.8120007e-001 -3.8436798e-001 -6.2208630e-001  6.8305682e-001  1.0583376e-001  5.9908108e-001 -5.4589141e-001 -2.3751743e-001 -3.0369650e-001 -1.4542185e+000 -3.2801373e-001  5.3569262e-001 -3.4754170e-001 -9.9648561e-001 -8.9786325e-001 -3.3048142e-001 -9.3898557e-001 -5.1084804e-001  1.2773022e-001 -5.7307662e-001 -2.5312428e-001 -3.7402854e-001 -1.6700576e-002 -1.3588618e+000 -1.5045851e+000 -7.2712288e-001 -2.5511781e-001 -5.5656335e-001 -1.0353826e+000  1.9277885e-001 -4.9609709e-001 -9.5563529e-001 -2.9657586e-002 -8.1344750e-001 -5.7433529e-001 -1.7134152e-001 -4.2093431e-001 -6.5605063e-001 -1.1564924e-001
