# Supplementary material for: Resting-State Temporal Synchronization Networks Emerge from Connectivity Topology and Heterogeneity
Source: PLoS Comput Biol. 2015 Feb 18;11(2):e1004100. doi: 10.1371/journal.pcbi.1004100 (PMC4333573; doi:10.1371/journal.pcbi.1004100)
Supplement: S1 Dataset — Each volunteer underwent two scanning runs (blocks). For each recording session (subject and run), BOLD time series were averaged over the corresponding 66 brain regions of the brain atlas. Each file subXblockY.txt contains the time series of all 66 brain regions from subject X and run Y. The labels of the brain regions are contained in file ROIs_Labels.txt. (ZIP) [file pcbi.1004100.s006.zip › DataSet S1/subj6_block2.txt]

 -2.4313315e-001 -9.2261962e-001 -1.1542907e+000  6.0410341e-001 -3.0250568e-001 -1.0546871e+000 -5.9958420e-001  3.2277856e-001 -4.7142796e-001 -2.1928828e-001  8.7473418e-001  3.1118858e-001 -3.5037860e-001 -6.0084443e-001  5.6436234e-001  7.1955159e-001  4.7040778e-001  9.6688473e-001  2.1858719e+000  3.5209834e-001  1.3511757e-002  7.0637028e-001 -2.9282795e-001 -5.1572178e-001  5.4231286e-001  1.2513568e-001 -1.4493070e+000 -2.2469677e+000 -1.8497611e+000  1.1295450e+000 -3.2744803e-001 -2.3117114e-001  4.0723466e-001  7.5888881e-001 -1.9086750e-001  3.3421442e-001  1.1926945e+000 -1.3744801e+000 -1.4171225e+000 -1.4752584e+000 -6.9405860e-001  1.0832450e+000 -4.9331907e-001  1.6225168e+000  2.1206086e-001  3.1966023e-001  7.6854731e-001  4.7948749e-001  8.8306605e-001  5.5657876e-002  2.5506512e-001 -4.0803715e-001 -1.1061373e-001  8.6480294e-001  7.8477712e-003  2.7071777e-002 -1.6906526e-001  1.2323710e+000  6.2732204e-002 -2.8537487e-001 -3.1048125e-001  5.1292828e-003  6.1305026e-001  3.4060689e-001  1.7473929e-002 -2.8070002e-001
 -1.4033642e+000 -1.1254450e+000  1.3429409e-001 -5.9415300e-001  1.7554611e-002 -1.2959067e+000 -5.5593652e-001  4.3857490e-001 -6.0410800e-001  3.0607396e-001  6.6253579e-001  8.2546681e-001 -4.8872606e-001 -2.7914634e-001  4.9019704e-001  5.8341653e-001  9.7406983e-001  1.1374603e+000  1.7892621e+000  9.4215823e-001 -2.6668438e-001  2.8878382e-001 -3.3727797e-001 -9.6184943e-001  2.0841724e-001  1.6920751e-001  6.4518752e-002  1.4893617e-001 -2.9474674e-001  7.4483149e-001 -1.3106632e-001  1.6324814e-001  3.6654683e-001  5.0510629e-001 -7.2487319e-002  4.5061202e-001  9.0935441e-001 -7.3181544e-001 -1.8879491e-001 -1.0958053e-001 -6.7391940e-001  4.5368252e-001  1.7003747e-001  5.1694210e-001  4.3532464e-002  7.6453857e-001  8.5695155e-001  6.3796719e-001  8.8215765e-001  2.0846074e-001  2.3757244e-001 -2.9311119e-001  4.3205953e-001  7.2371126e-001 -2.1323965e-001  2.4189924e-001 -3.4595674e-001  8.3779515e-001  3.0836809e-001 -3.7332110e-001  4.7764416e-002  3.8433837e-001 -4.4139967e-001  4.3639811e-001 -2.0711843e-001  7.1786271e-001
 -2.4038761e-001 -9.4226836e-001  1.3112333e+000  9.0846029e-001  1.8406341e-001  5.5414406e-002  2.7830005e-001  9.2574551e-001 -1.7587358e-001  1.8937485e-001  3.5980007e-001  6.2215609e-001 -1.1514129e-001  1.8390309e-001  7.1727930e-001  2.8288303e-001 -9.1372577e-002 -2.1036972e-001  5.6787881e-002  2.4646427e-001  7.1986764e-001  6.4496492e-001  6.3164361e-001  2.3601472e-001  7.9163994e-002  7.5685240e-002  9.7364485e-002 -7.2186684e-003  2.8141415e-001  4.0727869e-001 -5.4789616e-001 -1.0105914e-001  4.9649314e-001 -1.5308566e-001  4.7461817e-001 -5.0201159e-002  3.7429157e-001 -3.1670429e-001 -1.2442380e-001  1.6619499e-001  5.0123823e-001  4.1628044e-001  1.5383736e-001  8.4273246e-001  1.1144070e+000  1.4613722e+000  5.5424443e-001  8.2972684e-001 -2.6423838e-001  5.1328332e-001 -1.0988309e-001  2.3920986e-001  1.3510394e-001  1.0270323e+000  7.2804560e-002  4.4399792e-002  5.1077455e-001  5.0953510e-001  7.6401931e-001 -3.8029024e-002 -8.4568128e-001  3.9487687e-001  6.3244006e-001  7.4736415e-001  5.7405310e-001  6.1757096e-001
 -6.4188552e-002  2.4521896e-001  3.2486655e-001  1.1896490e-003  7.8548374e-001  8.9780012e-001 -2.4547342e-001  4.7549979e-001 -2.1909404e-001 -3.6504626e-001  4.3524251e-001 -2.2940364e-001 -1.8734511e-001  5.5869502e-002  6.0505609e-001  1.6360960e-001 -5.4784277e-001 -2.2449290e-001  2.6069881e-001  1.4514903e-001 -3.2260078e-001 -5.1627283e-001  8.8627525e-001 -4.2120352e-002 -2.9261049e-001  5.7932945e-002  2.4071519e-001 -2.9172263e-001 -9.3893096e-002  5.2282849e-001 -5.9012524e-001 -2.3048739e-001 -1.3701347e-001 -1.1867495e-001 -3.5275547e-002 -5.2800070e-001  3.3282509e-003 -3.0454372e-001 -4.6867318e-001  1.5638298e-001  2.6461076e-003 -4.3539983e-001 -4.2677522e-001  7.6600094e-001 -6.4251481e-002  5.5296452e-001  5.7143798e-001  9.6550232e-001 -2.2706308e-001 -1.8033400e-001 -1.7486033e-001  8.3111025e-002  5.7193277e-001  5.0049179e-001  6.8695659e-002  1.3767261e-001  2.8735893e-001  2.4164952e-001  9.3159071e-002 -1.9275905e-001  4.9499652e-001  9.1333339e-001 -7.1202500e-001  5.3529267e-001  2.5873071e-001  5.8489951e-001
 -9.6628175e-001 -9.9343243e-002  2.0388148e-001  1.1653778e-001 -6.6021756e-002  3.4546605e-001 -1.3512511e-001  1.2268521e-001 -7.0457517e-001  2.3994210e-001  7.2393924e-001 -5.5274545e-001 -4.8869342e-001 -2.0200762e-001  2.0500172e-001 -3.2966845e-002  3.4961430e-001  9.9822249e-001  6.5006311e-001  3.9827948e-001 -3.6404447e-001  5.6151779e-001  1.1349125e+000  4.4189615e-001  1.9082960e-002  3.7995387e-001  1.2297229e-001 -6.2542890e-001 -1.8034341e-001  1.5152677e-001  8.1069112e-001  1.8435282e-001  1.0212237e+000  8.4348650e-002  9.5858647e-002  4.7858147e-001 -6.3173559e-001 -2.3079573e-001 -5.5636602e-002  2.3372528e-001 -2.9921484e-001  4.3872424e-002  4.4717664e-001  3.6945931e-001  7.2476702e-001  6.0280591e-001  2.2076861e-001  2.9624125e-004 -2.4017193e-001 -5.6519781e-003 -7.2182555e-002  1.2658871e-001  3.6230031e-001  2.6370831e-001 -7.1957800e-001 -6.0574698e-002 -9.2416815e-002  7.9756407e-001  2.6340361e-001  1.4785017e-005  4.6638711e-001  5.6659686e-001  3.0694199e-002  3.6158245e-001  1.6384101e-001  1.5375737e-001
  8.7859652e-001  7.3200304e-001 -3.4205124e-002  3.9061939e-002  8.6912003e-001  6.4076133e-001 -2.1432825e-001 -1.5623758e-001  2.1816997e-001 -3.9391936e-002  3.7947952e-001  1.1294279e-001  7.8972759e-003  5.9575334e-001 -1.9090021e-001 -4.8003383e-001 -8.1790227e-002  1.3509767e+000  1.4639016e+000  3.8792760e-001 -1.3331716e-001  1.2389444e-001  7.7604952e-001  8.6778074e-002 -4.4272562e-002 -4.8460308e-001  3.0722104e-001  3.7610307e-003 -3.6595940e-001  1.3310723e-001 -2.9497043e-001 -2.0784726e-001  1.1900744e+000  5.2432410e-001 -1.2710303e-001 -1.4972894e-001 -4.6738661e-001 -1.7530373e-001 -5.5297172e-001 -1.1112009e-001 -4.6254560e-001  1.3258656e-001 -6.7149753e-001  6.0877180e-001 -3.0660585e-001 -2.0820659e-001  1.6295180e-001  7.2923502e-001  6.9517086e-001 -2.0135025e-001 -2.3925891e-001 -2.1801768e-001  2.2578235e-001 -5.1637678e-003  3.6442089e-001  1.5166110e-001 -3.0033685e-001  5.1638760e-001 -8.7925048e-002 -1.2619607e-001 -1.2583640e-001  4.6482578e-001  4.0056287e-001 -1.6828324e-001  7.1049797e-001  1.2105526e+000
  6.7997170e-001  9.4854056e-001  4.2709373e-001  2.1196473e+000 -5.4186504e-002  6.4228825e-001  2.4116847e-001 -4.2613724e-001 -4.1742279e-002 -3.0491801e-001 -3.5713054e-001 -2.2813339e-001  6.0561343e-002  1.4411613e-001 -8.7867212e-001 -1.8300093e-001 -3.3175985e-002 -1.7271240e-001  3.9048374e-001  1.2292493e-001  1.1945880e+000  7.5087614e-001 -1.1586010e-001  5.7379498e-001 -5.5832982e-001  4.0427813e-001 -6.2501518e-002  2.1358976e-001  6.9608765e-001 -1.2658302e-001 -2.9082177e-001  7.5341845e-002 -1.1771555e-001 -2.8797053e-002  5.7824207e-002  2.6785295e-001 -5.2880348e-001  7.5071754e-001  3.2962592e-001  1.5579363e-001  6.0535767e-001 -4.2048157e-001 -1.3284737e+000 -1.8963080e-001  5.1283546e-001 -5.1851452e-002 -1.9555183e-001  2.8648796e-001  1.5153583e-001 -3.5984166e-001 -5.2407885e-001 -4.1657684e-001 -3.7644327e-001 -1.4774009e-001  3.8020598e-001  3.0245397e-001  3.5396165e-001 -8.5684416e-001 -1.7798292e-001 -3.0166950e-002 -6.3158708e-001 -4.9424578e-001  1.1692401e+000 -4.1938133e-001  9.7268535e-002 -5.4386780e-001
  5.7420999e-001 -1.1194384e+000  7.6830552e-001  1.7898561e+000 -8.3814532e-001 -1.9115611e+000 -1.9346448e-001 -7.2320086e-001 -5.3807218e-001 -4.7712569e-001 -1.5676897e+000 -1.0955841e+000 -2.0768931e-001 -1.0942272e+000 -1.0565493e+000 -4.6418796e-001 -4.0636220e-001 -1.3312664e+000 -1.4358474e+000 -1.0784136e+000  8.3942541e-001  4.5230444e-001 -9.0283412e-001  1.0940076e+000 -1.0957196e+000  1.6290024e+000 -1.0479654e+000 -2.4828895e-001 -9.5016422e-001 -1.7834725e+000  2.1698618e-001 -4.9456688e-001 -1.2693940e+000 -9.2409551e-001 -1.4587852e-001 -6.9495140e-001 -6.6596533e-001 -7.8862852e-001 -2.8055274e-001 -1.5423761e+000  7.3023923e-001 -6.7263186e-001 -1.2337390e-001 -1.0528047e+000  1.0810227e+000  1.8764737e-001 -1.0219621e+000 -1.7689924e+000 -1.3818414e+000 -4.3417386e-001 -5.4188047e-001  6.8088959e-002 -1.7302665e+000 -8.8848486e-001 -9.0990612e-001 -2.2407736e-001 -5.9176522e-001 -8.8067428e-001 -1.9384585e-001 -5.3601177e-001 -1.2684444e+000 -1.1292296e+000  7.5652691e-001 -9.7723699e-001 -1.4659902e+000 -1.5958051e+000
  6.0299030e-001 -3.5667430e-001  3.9073739e-001 -1.0536130e+000 -1.3219557e-001 -6.6941177e-001 -3.0974275e-001 -1.3687891e+000 -2.2949470e-001 -4.5773103e-001 -1.5453527e+000  1.9917925e-001 -6.9702177e-001 -3.6199174e-001 -1.0455015e+000 -5.7563312e-001 -3.2346572e-001 -7.5995146e-001 -4.4612135e-001 -2.9230184e-001 -1.0916286e-001 -3.9255567e-001 -7.5316842e-001 -1.4758142e-002 -6.0787292e-001 -4.2097601e-001 -4.4469665e-001 -4.9429070e-001 -1.7272221e+000 -1.0779640e+000 -5.8342581e-001 -1.5790755e+000 -8.6906778e-001 -9.5825749e-001 -1.0275044e+000 -1.4299015e+000 -5.7758400e-001 -1.2382555e+000 -1.2633120e+000 -6.6132821e-001 -3.3940314e-001 -4.6135097e-001 -2.1356417e-001 -3.5743847e-001 -6.7422861e-001 -3.5712865e-001  3.4425856e-001 -8.0813763e-002  1.2682548e-001 -4.4013230e-001 -7.3180481e-002 -1.3383105e-001 -5.9953455e-001 -2.3808652e-001 -2.6771397e-001 -6.6990126e-001 -2.3328781e-001  4.0927623e-002 -1.2247108e+000 -3.4157619e-001 -1.1208670e+000 -1.0163809e-001 -1.0155947e+000  8.1904350e-001 -5.1196085e-001 -5.7822723e-001
 -2.7785292e-002 -4.6196790e-001 -4.1062830e-001 -5.3041247e-001 -6.8511971e-001 -9.8989145e-001 -1.1232178e+000 -7.5920286e-001 -4.3549044e-001 -3.7176358e-001 -6.5197983e-001 -1.2023183e+000 -8.5574046e-001 -6.1316583e-001 -4.3879914e-001 -4.4786632e-001 -4.3638762e-001 -5.1810656e-001 -1.3893863e+000 -5.8163936e-001 -8.0825603e-001 -8.2378370e-001 -3.7330331e-001  4.1446295e-001 -5.2768672e-001  7.0083261e-001 -7.8774456e-001 -4.4909565e-001 -7.9546235e-001 -8.8952734e-001 -4.8347804e-001 -5.8319278e-001 -9.1095259e-001 -1.1446634e+000 -7.8310623e-001 -6.1835266e-001 -8.4864310e-001 -6.5313800e-001 -9.0600135e-001 -6.2672341e-001  8.1931958e-001 -8.5386623e-001  8.7366123e-002 -9.6090707e-001  1.8170550e-001 -2.4387298e-001 -5.2151489e-001 -8.4302129e-002 -2.0346556e-001 -3.5019794e-002 -1.7303079e-001 -9.5275718e-002 -6.5703474e-001 -8.1580291e-001 -1.3792879e+000 -7.0140846e-001 -4.0061017e-001 -6.3862089e-001 -8.0250004e-001 -1.0304137e+000 -4.7890521e-001 -8.1440349e-002 -1.1756757e+000  2.5239630e-001 -5.6594872e-001 -2.1487979e-001
  6.3105805e-001 -3.4769331e-001 -6.4565761e-001 -8.7869100e-001 -7.2662304e-001 -6.1565822e-001 -8.9406384e-001 -9.8563805e-001 -3.9632419e-001 -4.0452025e-001  2.5598080e-001 -8.3188029e-001 -9.8725465e-001 -7.8894461e-001 -5.5312723e-001 -3.3877175e-001 -1.5039944e-001  8.8481491e-001 -9.4087742e-001  1.3083069e-001 -1.2387679e+000 -1.0903511e+000  3.7416747e-001 -9.4721308e-002 -2.4205041e-001 -2.1562418e-001 -2.8269581e-001  2.1552756e-001  1.7048321e-001 -2.4291622e-001 -1.4245344e-001 -4.5531937e-001 -7.0498857e-001 -1.0798599e+000 -8.3231678e-001 -2.7517228e-001 -8.2584946e-001  4.1176230e-001 -1.4854447e-001 -4.1997236e-001 -1.6145764e-001 -2.0580836e-001 -1.9256824e-001 -1.0195680e-001 -3.4591902e-001 -5.7929605e-002  2.6287273e-001  2.0941866e-001  1.7910172e-001 -3.3217501e-001  1.2346418e-001 -9.9323514e-001 -2.0235631e-001 -6.9584478e-001  4.9430490e-002 -5.4113378e-001 -2.8995960e-001 -1.4976333e-001 -6.8861698e-001 -7.9854356e-001 -2.3447841e-001 -2.9989049e-001 -7.0486295e-001  4.6491881e-002 -1.4046837e+000 -2.9055115e-001
 -4.8534554e-002 -3.4663631e-001 -1.1445257e+000 -6.5242026e-001 -3.7410772e-001  1.0801399e+000 -5.6116267e-001  1.8703638e-001 -3.3595966e-003 -7.4277168e-002  1.7503405e-002 -2.5392264e-001 -7.5262433e-001 -3.7484840e-001  1.6781137e-001 -3.7270627e-002  8.8171558e-002  2.0296830e-001 -2.5613891e-001  5.9057276e-002 -1.0925208e+000 -4.1063047e-001  4.4723815e-001  6.8340865e-002  1.6778315e-001 -2.1296103e-001 -2.2515827e-002  5.0654848e-001  8.3729875e-001  2.0564521e-001  3.6411690e-001  5.6023938e-002  1.2500292e-001 -2.7801130e-001 -4.7234274e-002  1.9631889e-001  4.0745127e-001  7.3883784e-001  7.2463262e-001  1.0309464e-001 -1.6047425e-001 -1.2033287e-002  4.1956236e-001  1.9552840e-001 -2.0312380e-001 -3.3718344e-001 -1.4458386e-001  3.2339361e-001  5.3698485e-001 -1.8520841e-001  3.6911623e-001 -2.0666463e-001 -3.1763629e-003 -3.6309123e-001 -9.3119692e-003  4.2443203e-002 -4.3896294e-001 -1.3970397e-001  8.0914927e-002  1.4740130e-001 -9.7959428e-002  1.7593718e-001 -3.7226628e-001  4.7252178e-001 -1.4421132e-001 -1.2967493e+000
 -2.9874286e-003 -1.2764830e+000 -6.5192757e-001 -6.9811788e-001 -9.8604094e-001  4.4461593e-001 -8.8441186e-001 -2.0878841e-001 -3.5960763e-001 -4.3503015e-001 -4.1447332e-002 -8.1381749e-001 -1.3315299e+000 -6.1099271e-001  1.9591048e-001  1.3895497e-001  4.0249022e-003  2.7165658e-001 -9.9232479e-001 -5.0803266e-002 -1.1326207e+000 -4.0025142e-001  1.2457237e-001 -3.8761139e-002  8.3986517e-002  1.1200185e-001 -1.0555904e+000 -5.0411236e-001 -1.8247281e-001  2.8779735e-001  6.5566141e-002 -1.7764412e-001  5.1107076e-001  5.5331906e-001 -5.8176660e-002 -1.3913874e-001 -7.8250089e-001  6.6820016e-001 -6.3428823e-002 -5.1528958e-001  1.9331305e-001  3.0496580e-001  3.5372300e-001  8.3235375e-001 -4.3343679e-002  5.9643226e-002 -2.0367333e-001 -8.6832249e-003  4.4174800e-001  4.5581194e-002  2.0089841e-001 -5.1650461e-001 -9.2915967e-002 -5.7634064e-001 -6.1526477e-001 -4.0295039e-001 -2.7184344e-001 -2.5458474e-001 -3.7076795e-001 -1.0683408e-001  3.1950520e-001 -7.6265374e-001 -3.5044499e-001 -6.8725655e-001 -1.2060330e+000 -7.0063794e-001
 -2.8863736e-001 -6.9796049e-001 -8.0583594e-001 -5.4260410e-001 -9.8560823e-001  3.0294793e-001 -1.5601620e+000 -2.1524439e-001 -2.7618960e-001 -2.7770095e-001 -1.0080397e-001 -1.1206578e-001 -1.1989630e+000 -5.4818895e-001  4.5393579e-002 -1.2218530e-001 -5.3252071e-001 -2.8994734e-001 -7.7444308e-001 -3.8648660e-001 -1.0952454e+000 -7.9297938e-001 -4.7989621e-001 -2.2346420e-001 -4.0767411e-001 -3.7828134e-001 -3.1066008e-001 -4.3682207e-001  1.2022265e-001 -3.1326009e-001  2.0601034e-001  5.6380493e-001  4.6816827e-001 -6.1751964e-002 -4.8923546e-001  3.0074883e-001 -7.1305985e-001  3.3459487e-001 -4.7853062e-003 -2.3162089e-001 -4.7206800e-001 -3.8178814e-001 -7.2638678e-001 -1.1608864e+000 -6.1037566e-001 -1.8540843e-001 -2.3934480e-001  5.3851606e-001  5.7029535e-001 -6.1869902e-001 -2.4777098e-002 -8.0058861e-001  3.5171247e-001 -1.0922653e-001  6.1598631e-001 -4.6121355e-001 -7.1517348e-001 -3.5242032e-002 -4.9612525e-001 -6.2061451e-001 -6.6035482e-002 -3.9486438e-001 -3.1369777e-001 -5.0992425e-001 -8.2459928e-001 -9.8792254e-001
 -6.5139123e-003 -8.1500808e-002 -2.7275606e-001 -3.6183605e-001 -6.4204950e-001 -5.2665395e-001 -4.1185000e-001 -2.3697153e-001 -4.2647712e-002  5.7130291e-001 -2.2689305e-001  2.6377568e-001 -3.9597320e-001  1.6631393e-001  4.7038970e-001 -3.7175401e-001 -1.9683459e-001  5.7440876e-002 -1.1420782e+000  3.7732158e-001 -2.6151844e-001 -5.0099894e-001 -4.9582094e-001  2.2359905e-001  2.6369440e-001 -8.3272170e-001 -5.4079222e-001  3.5265438e-002  2.7203997e-001  2.1480687e-001  9.6099951e-001  1.3525179e-001  5.5433964e-001  2.2851333e-002  1.1234647e-001  5.1576997e-001 -3.2583287e-001  8.4636567e-001  3.6974098e-001 -4.7576554e-003 -4.9305289e-001 -3.0886769e-001  6.9417785e-002 -1.2638782e+000 -5.3368926e-001  3.4868988e-001 -3.7057080e-001  1.6591370e-001 -1.2422855e-001 -1.5765125e-002  3.4911345e-002 -3.8404614e-001 -1.3912678e-001  5.7317032e-002  5.4169899e-001 -6.0995426e-001  2.3004423e-003 -5.4718795e-001 -5.9826995e-001 -5.1003662e-001 -3.1053592e-001 -7.1991856e-001  2.9436311e-001 -5.5905432e-001  1.2784965e-002 -7.6507848e-001
  5.9252471e-001  1.0014250e+000 -1.1361438e-001  3.9907603e-001 -2.7963345e-002  3.3121481e-001  1.3185179e-001  6.5614131e-002  5.4725784e-001  2.8098436e-002 -8.2850121e-001  4.4004806e-001  3.6022853e-001  2.2728046e-001 -1.8888646e-001 -4.5550050e-001 -1.5194733e-001 -3.8165067e-001 -8.2094761e-001 -1.4899988e-001 -1.6026321e-002 -5.0138311e-001 -1.2150292e+000 -3.0619933e-001  4.2363841e-002 -8.1338915e-001  2.2647434e-001  6.5442636e-001  3.2481126e-001 -1.0390092e+000  6.1015690e-001  3.5187689e-001 -7.7298303e-001 -5.1743800e-001 -3.4474963e-001  4.7295515e-001 -9.0853033e-001  3.4972771e-001  7.6928796e-001  3.2964859e-001  1.7864124e-001 -5.8861819e-001 -2.7637739e-001 -1.8751425e+000 -6.7417828e-002 -6.4992376e-001 -8.0485652e-001 -2.9572503e-001 -5.4421838e-001 -4.7995648e-001 -3.0584018e-001 -1.4760233e-001 -3.9541658e-001  1.2053045e-001  7.3330508e-001 -3.4230876e-001  1.6812388e-001 -3.4814143e-001 -1.1019192e-001 -1.5633927e-001  2.1989656e-001 -1.4076367e-001  1.0203018e+000 -1.3028738e-001  5.9088767e-001 -4.4071177e-001
  1.0845127e-001  2.1094590e-002 -6.6752879e-001  6.8111439e-002 -2.9727445e-001 -4.4359818e-001  1.1851718e-001 -5.0738526e-001  1.6920347e-001  6.1736505e-001  2.1855987e-001  5.2828196e-001  6.9501918e-001  2.6901264e-001 -3.5844209e-001 -4.1083804e-001  4.5057550e-001  9.5887245e-001  1.9061617e-001  5.8984913e-001 -4.1577456e-001 -1.0885691e-001 -5.2239244e-002 -3.9081030e-001  6.3037871e-002 -3.2306017e-001  9.5025824e-002  4.9329927e-001  6.4861738e-001 -2.7604018e-001  7.0104046e-001  7.2336425e-001 -2.3544699e-001 -7.4892613e-001  1.6845941e-002  5.1202812e-001 -1.1689116e+000  4.8911140e-001  7.3009797e-001  3.8542463e-001 -5.2705335e-001 -4.4925108e-001 -1.1250430e+000 -7.5401880e-001 -8.3462363e-002 -4.6335742e-001 -6.0629509e-001  2.7117763e-001 -1.0707432e-001 -3.3309238e-001 -6.3614255e-001 -6.4860763e-001 -3.6678728e-001  9.6112610e-002 -1.4984000e-001 -9.0289368e-001  2.3662954e-001 -6.1648249e-001 -8.2928366e-001 -5.5469195e-001 -4.8536484e-001 -1.1027930e+000  4.8625817e-001  2.1085894e-001 -4.4872101e-002  3.7475374e-001
 -2.2136423e-001  9.9315394e-001  3.0269699e-001  2.1725621e+000 -4.2220754e-001  5.7895354e-001  4.9154721e-001  2.7271634e-001  1.0562236e+000  3.6819068e-001  2.5860189e-001  2.1757101e-001  9.1780011e-001  9.8322803e-003 -1.0711372e-001 -1.7084086e-001 -1.5040197e-001  1.4967563e-001  3.6668226e-002  1.0917263e-001  1.6821080e+000  6.0785504e-001  1.3279171e-002  6.4767829e-001  3.3283113e-001 -8.2290347e-002  8.8700109e-001 -5.2048097e-001  2.1001312e-001  3.1687705e-001 -1.9479875e-001  1.4188538e-001  3.9637995e-002  4.8586628e-001  3.3874758e-001  1.5062956e-001  6.2433619e-001  8.0883288e-001  2.0261725e-001  6.6843327e-001  7.1470643e-001  2.9435383e-001 -2.4718111e-001  3.7073049e-001  2.9551992e-001 -3.0494943e-001 -9.9135326e-001 -7.0571939e-001 -3.5600629e-001  3.5587889e-001 -3.5415139e-001  1.3269989e-001 -1.4023723e-001 -2.6674166e-001  3.7797450e-002 -2.3984285e-001  4.5660731e-001 -5.2590420e-001  1.7273971e-001  3.1253956e-001  6.7358115e-001 -6.2376872e-001  2.0252639e+000  4.0468296e-001  1.1506266e+000  9.8377612e-002
  3.7628627e-001  1.0048113e+000 -5.4293853e-001 -3.9346340e-001  1.0838967e-001  1.2704976e+000  4.4659843e-001  7.1448332e-001  3.7838059e-001 -2.6045147e-002  5.0776802e-001 -5.3622229e-001 -1.0620842e-001  2.1253472e-001  1.0063904e-001  2.6861417e-001 -5.5280427e-001  1.3092988e-001 -1.0166920e+000  3.4034834e-002 -2.6987933e-001 -1.9865734e-001 -6.6915720e-001 -6.2152578e-001  2.5806321e-001 -6.0229766e-001 -2.5874065e-001  5.3321899e-002  6.6875192e-001  1.9307675e-001  8.7358554e-003  5.3241046e-001  3.5343848e-001  2.2509882e-001  2.6492259e-001 -5.4171778e-001  1.9967300e-001  5.1553519e-001  6.0097448e-001  2.4982758e-002 -3.7183143e-001  2.5820518e-001 -2.1930287e-001  8.3794175e-001 -3.1683997e-001 -5.6636660e-001  2.7387764e-001 -6.0963067e-001 -4.6603667e-001  4.5323300e-001  2.3729356e-001 -3.3240034e-002  3.8424156e-001 -2.6046403e-002  7.1209345e-001  1.4451138e-001 -4.3218856e-002 -2.9130902e-002  2.7726309e-001  4.6822103e-001  5.0978168e-001 -1.8290455e-001  5.9083525e-001  2.0465929e-001  5.2463808e-001  7.2760229e-001
 -1.3661240e+000 -1.4365456e-001 -6.8171690e-002 -3.9374623e-001 -9.1968864e-001 -2.0366754e-001 -2.8144052e-001  2.8816489e-002  1.4561891e-001  1.7438770e-001  5.6680913e-001 -5.0216106e-001  1.7649393e-001 -1.5129793e-002 -1.5609952e-001  2.7030767e-001 -4.0168121e-004  4.5131851e-001 -3.7289703e-001 -1.6953379e-001  1.8108460e-001  1.1311130e-001  2.4078436e-001  8.8474349e-002  6.0529617e-001 -6.5660309e-001 -5.0206856e-001 -1.3105422e-001  3.1912219e-001  2.1028821e-001 -2.2755956e-001 -3.9932243e-001  2.4566528e-001  9.9846208e-001  2.2819230e-002 -6.6056580e-002  3.3847261e-002  5.8386325e-001  1.6003971e-001 -4.0964113e-001 -3.1570439e-001  5.7794823e-001  4.9888394e-001  7.7778487e-001 -3.4304751e-001  1.3414123e-001  7.1317017e-002 -1.2368584e+000 -3.9539925e-001  8.0294338e-001 -1.9238098e-001  1.3163990e-002  7.2523581e-002 -3.4374045e-001 -2.5702454e-001  1.2120429e-001 -4.7711649e-001 -4.7551000e-001 -2.6447826e-001 -2.6859132e-001 -4.7958118e-001 -7.3122227e-001  7.0604495e-001  2.3201304e-001  1.1238600e-001 -2.0985109e-001
 -4.1815371e-001  1.0895714e+000 -9.2741728e-001 -4.8827602e-001 -1.2176060e-001  5.3747965e-002  4.2388559e-001 -2.2066328e-002  2.9807888e-001  5.7214177e-002 -2.0531583e-001 -1.0899747e-001  4.7647693e-001  2.0164959e-001  7.0111380e-002 -1.5896152e-001  2.6350664e-001  1.7440867e-001  4.4917040e-001  5.9004793e-001  6.2143412e-001  3.9816326e-001  2.3008469e-001  1.2113146e-001  6.6477068e-001 -2.2159836e-001  3.6654545e-001  2.6927357e-001  3.7822504e-001  4.4159123e-001  2.9300370e-001  2.1142609e-001 -4.6914294e-001 -1.7616417e-001  3.4387657e-002 -6.8384361e-002  3.1678424e-001  4.0763318e-001  2.7204109e-001  8.5470281e-001 -1.9376725e-002  3.9130514e-001  1.8240174e-001  1.2786107e-001  3.0126870e-001  4.9514859e-001  6.1516666e-001 -4.6134051e-001 -2.9541135e-001  2.5577404e-001  1.6104133e-001  4.1912232e-001  2.6701182e-001 -7.9743350e-002  3.6581009e-001  2.5770567e-001  2.3537278e-001 -1.3642299e-001 -1.0607741e-001  4.8249349e-001  3.8364242e-001  4.6116605e-001  2.1511906e-001 -7.3926428e-002  7.5195525e-001  7.9537946e-001
  4.6916087e-001  5.9632383e-001  7.4472037e-001 -4.3977217e-001  4.2058311e-001 -5.7811140e-001  1.3143732e-001 -1.1092956e-001  5.3226844e-001  2.8886350e-001 -1.2083262e-001  3.2297633e-001  6.4418238e-001 -7.0701086e-002  3.6561939e-001  4.3658902e-001  4.0403833e-001  9.5252995e-001  3.1612650e-001  5.5844642e-001 -2.0890933e-001 -2.4640456e-001  5.6129747e-001  2.7471990e-002  5.6889507e-001 -2.6309961e-001  4.1605247e-001  9.6382335e-002 -9.0420357e-002  3.6624411e-001  4.7681614e-001 -3.2864797e-001 -2.8773767e-002  6.7223735e-002 -3.5441613e-001  4.7949352e-001  8.7370030e-001  2.3169205e-001 -3.3435223e-001  7.3727917e-001 -1.8616954e-003 -5.5246086e-003  2.0866383e-001  1.4117262e-004 -2.4307243e-001 -2.4245664e-001  1.2570842e-001 -5.6156762e-001 -4.7952876e-002  1.9730932e-001  5.9506032e-001  6.4245184e-001 -3.8500731e-001 -4.6333672e-001 -1.5034790e+000  4.6638598e-001 -1.0162757e-001 -2.2085513e-001  1.6579972e-001 -2.4624663e-001 -6.0262527e-001 -1.7233024e-001  2.8043215e-001 -1.0116985e+000  6.2512748e-001  5.0160350e-001
 -9.0612993e-001  3.9432894e-001 -1.5330542e+000  1.0289558e+000  9.1777158e-002  5.6827372e-001  5.3313824e-001 -2.1712016e-001  3.6919513e-001 -2.2653591e-001 -3.4634981e-001  7.6213362e-001  7.8001463e-001  6.2629372e-001  4.8432225e-001  7.5622523e-002  2.9702087e-001 -5.2140526e-001  6.5632508e-001 -7.5863345e-002  8.1852607e-001  7.3962512e-001  1.2287783e+000  8.0332241e-001  7.5762941e-001  3.3172700e-001  2.8967674e-001  1.8011848e-001 -1.9766755e-002  2.5542927e-001 -3.6668462e-001 -3.0860180e-001 -3.7010430e-001  2.5041909e-001  2.0390346e-001  2.9043906e-002  6.3362709e-001  3.6709325e-001 -3.6244475e-001  8.2385622e-002  3.4018675e-002  6.7468962e-001  2.3475674e-001  5.3579670e-001 -1.6738572e-001  3.6174170e-001 -7.6155072e-001 -2.5072116e-001 -3.9869379e-001  2.3471899e-001  2.6724442e-001  2.9889401e-001  3.7543866e-002  2.6471390e-001  1.3503569e-001  2.3465424e-001  2.3755156e-001 -2.7607264e-001  2.0139145e-001  7.5846803e-002  4.0595198e-001  1.4867585e-001  1.7182892e+000 -4.8796613e-001  3.7148725e-001  2.5633617e-001
  7.6402245e-002  1.5729263e-001  3.3477282e-001 -2.9889445e-003  3.3027449e-001 -3.1925949e-001  4.9267463e-001 -3.1656765e-001  6.8201523e-001  3.6340949e-001 -7.7522580e-001  4.2535331e-001  9.7130951e-001  1.8180300e-001 -6.3552832e-001 -7.2499086e-001  1.4164402e-002 -7.6564133e-001 -3.1860097e-001 -3.4686216e-001 -3.9097964e-001 -1.2766378e-001 -5.5811817e-001 -5.5693369e-001  1.4317132e-001  1.5320753e-001 -2.5249112e-001 -4.1469821e-001 -7.1729540e-001 -7.6788970e-001  2.6931334e-001 -3.9270607e-002 -3.4095572e-001 -8.4141259e-002  6.3732360e-001 -2.4676903e-001 -4.2217485e-001 -3.8409287e-001 -1.8339089e-001 -3.5828221e-001  3.0958900e-001 -5.6144588e-001 -6.7518760e-001 -6.3087363e-001 -6.1617370e-001 -6.3385902e-001 -1.1130890e+000 -1.2446814e+000 -9.2338121e-001 -1.9297825e-001 -6.3920299e-001 -5.6948865e-003 -3.6386444e-001 -4.7318121e-001 -9.9144228e-001 -2.7434934e-001  3.2798291e-001 -7.1643777e-002  4.9833362e-002  9.1773465e-002 -3.0655086e-002  1.4355098e-001  7.7867701e-001 -3.9823384e-001 -9.2632094e-001  4.2999381e-001
 -2.7750419e-001  6.1052860e-001  8.0811694e-001 -1.4042403e-001  2.5661190e-001 -7.3441846e-001  5.0752403e-001 -9.3779700e-001 -1.5353308e-002  1.2871529e-001 -3.2919492e-001 -7.8217766e-002  2.2634834e-001  7.4833169e-002 -5.1297178e-001 -3.1163717e-001  3.8609069e-002  3.9961201e-001 -1.1172720e-001 -1.0410387e-001  7.1366545e-001  5.5388188e-001  2.5640157e-001  2.3037975e-001  2.4192482e-001  4.8054851e-001  2.2950905e-001  1.5028557e-002  6.0051643e-001 -6.8129658e-001  2.8842523e-001  5.5050471e-001  5.9147349e-001  2.9323397e-001  2.9694822e-001  8.7138861e-002 -7.5783582e-001  2.9759289e-001 -2.1933640e-001 -3.4092896e-001  5.6809721e-001 -3.6792767e-004 -9.0036110e-002 -4.9992663e-001  2.8063369e-001 -3.0052306e-001  4.4672511e-003 -5.4065069e-001  4.8622538e-001  8.2738261e-002 -4.5228760e-001 -8.2876195e-002 -5.7689359e-001 -6.8994970e-001 -1.3320151e+000 -4.3829674e-001  2.7060429e-001 -8.9110160e-001 -7.4649521e-001 -5.5190880e-002 -7.0284541e-001 -3.6606413e-001  5.0847713e-001 -1.6795336e+000  3.1735082e-001 -4.7818553e-001
  7.2226486e-001  1.4983839e-001  8.3705604e-002  1.3440774e-001  2.7064824e-001 -5.2937110e-002  1.1037508e+000 -3.0682633e-001  6.4619544e-001 -2.6125869e-002 -3.3344615e-001  9.7995949e-001  3.4569041e-001  1.6106830e-001 -4.3415738e-001 -5.2208743e-001  3.3156552e-001 -5.1016692e-002 -3.6647905e-001  1.6617085e-001  1.0967005e-001 -5.6542349e-002  9.6306426e-001  7.0486025e-001  2.1209159e-001 -8.1409116e-002 -6.4324518e-003  4.6822112e-001  8.0968225e-001 -4.4667867e-001  2.3665241e-001  2.9349277e-001  6.6121260e-001 -2.6296903e-001 -8.3182955e-002  4.8351212e-001 -6.4904746e-001  5.7554321e-001  1.5015925e-001 -2.2822654e-001  1.7978221e-001  6.9528639e-001  2.3260841e-001  8.5745199e-003  3.7590305e-001 -2.2504296e-001  4.2322280e-001 -2.3383505e-001  2.9096031e-001  5.6379350e-001 -4.7957915e-001 -3.5086845e-001 -4.4337707e-001 -2.7955484e-001  1.3062241e-001 -2.5187745e-001  1.7692271e-002 -2.7735580e-001 -7.8226515e-001  6.1899011e-001 -4.0478729e-001 -7.3587951e-001  2.1713074e-001  9.5560296e-002  9.2927717e-002  6.5721239e-001
  1.4314838e-001  2.9418822e-001 -3.7128641e-001  1.9431836e-001  3.9548581e-001  3.6185809e-002  1.0924886e+000 -2.2934044e-001  1.6284348e-001 -9.9056121e-002 -5.4013357e-001  1.1256526e-001  1.0588333e-001  4.2365852e-002 -5.4421775e-001 -2.7943120e-001 -5.2610158e-002 -3.1460605e-001  9.3884237e-002 -1.8851119e-001  5.2515300e-001  3.5997743e-001  1.1500308e+000  9.2864821e-002 -5.6239968e-003 -7.3770834e-002  7.0369713e-001  1.4346064e+000  6.6088286e-001 -2.6079089e-001  2.3623278e-001  3.7994426e-001  1.3747791e-002  5.3092282e-002  1.5622673e-001 -1.7336437e-001 -5.5519111e-001  9.3344108e-001  1.1879300e-001  8.4854620e-001  2.4747218e-002  6.3469619e-001  5.1083621e-001  6.3770992e-001  3.2606348e-001 -2.2344649e-001  8.8048320e-002  1.4107006e-001  4.1908384e-001  2.8095626e-001 -3.9922522e-001 -2.3701829e-001 -7.5574425e-001 -4.4975483e-001  9.6350241e-003 -2.6417445e-001 -1.7862476e-001 -8.3106504e-001 -1.8817114e-001  1.1892105e-001 -8.0890162e-001 -1.9097887e-001  3.1944440e-001 -3.9885931e-001  4.6983725e-001  2.3347059e-001
  8.4342579e-001 -1.6110172e-001  5.0034713e-001 -6.5619026e-001  3.0741389e-001  1.4086608e-001  5.5316382e-001 -3.6661018e-003 -3.2577235e-001 -1.9466144e-001 -3.2735175e-001  5.8035487e-001 -6.3296873e-001 -2.4822428e-001  1.8948316e-001 -2.1309212e-001 -6.0229839e-001 -1.2461233e+000 -1.2335430e+000 -1.8760751e-001 -5.8441002e-002 -7.5179351e-001 -8.9945283e-001 -9.6583781e-002 -2.0972005e-001 -9.4649333e-002  4.1363819e-001  1.1644524e+000  8.3779966e-001 -5.0455391e-001 -3.0170012e-001 -3.0936288e-001 -1.2479800e+000 -1.3198978e-001 -2.1292907e-001  1.8612140e-001  1.2930231e-001  8.1359119e-001  8.8539742e-001  6.5259969e-001  5.7356535e-001  1.0002900e-001  1.2402694e+000 -5.0161499e-001  2.7699611e-003 -5.1463177e-001  5.9001815e-001  5.4885142e-001  2.5552245e-001  4.0643367e-002 -1.1354269e-002  1.5254909e-001 -7.3909650e-002  4.5069842e-001  7.3043715e-002 -4.5282764e-001 -1.0906589e-001 -4.9918238e-001 -5.8913144e-001  8.5356358e-001 -1.6154727e+000 -1.5699767e-001  1.2506980e-002 -3.8449352e-001 -9.8929902e-002 -1.6940365e-001
  1.0536089e+000 -2.7951365e-001 -3.7954327e-001 -4.2474344e-001 -8.8078909e-001  6.3153714e-001 -6.7457742e-001 -1.0819894e+000  3.3683463e-001 -4.5058906e-001 -4.3944528e-001  1.2318240e-001  1.0294748e-001  4.0188161e-001  1.1487577e-002 -3.7168248e-001 -5.4552169e-001 -8.6451641e-002 -4.6950718e-001  1.8904520e-002  1.5620712e-001 -2.6566922e-001  3.7855692e-001  2.5753741e-001 -1.5862776e-002  3.2493556e-002 -4.5821685e-001  2.0110804e-001 -1.3698000e-001 -1.9863039e-001 -3.4193935e-001 -1.0190975e+000 -5.0543908e-001 -2.6111121e-001 -1.1455641e+000 -3.7073304e-001  5.2061990e-002 -9.1598758e-002  4.4619623e-001 -1.1537853e-001  6.8879747e-003  1.4490876e-001 -3.2566918e-001 -5.0189236e-001  3.7267786e-001 -6.2276219e-001  9.1298460e-001  1.9557795e-001 -1.4472144e-001 -8.9151834e-002 -7.8266573e-002 -4.7468905e-002 -3.8876950e-001 -3.7848544e-001  5.9678187e-001 -1.1045039e-001 -7.7082937e-001 -4.7466889e-001 -7.1944076e-001 -2.3102561e-001 -2.7799549e-001 -5.3067467e-001 -4.9393263e-001 -1.2257774e+000  4.6175249e-002  7.0786802e-001
  1.0517161e+000 -1.8598906e-001  7.8023065e-001 -6.3422943e-001 -3.9241869e-001  3.6766598e-001  8.0585963e-002 -5.9443432e-002 -1.4306324e-001 -3.9189454e-001  8.0275463e-001 -2.9812174e-001 -2.9778240e-002  4.7040981e-001  8.8968138e-001  8.7972194e-001  6.5871561e-001  3.2232923e-001  2.2163858e-001  3.1571728e-001 -3.9292786e-001  2.9490695e-001  5.8118089e-001 -4.7768774e-002  5.3344105e-001  8.4878801e-001 -4.8250501e-001 -5.2175451e-001 -6.4498948e-001 -3.9262727e-001 -4.0296793e-002  7.9168543e-002  7.9107291e-001  1.1359429e+000  2.5404568e-002  1.0342755e+000 -2.9384039e-001 -6.7292663e-001 -9.0810300e-001 -5.4784550e-001  3.2164300e-001  7.6478793e-001  1.2326496e+000  6.5005133e-001  7.0056936e-001  2.4924375e-001  1.5688307e+000  2.7559095e-001  2.1500824e-002  7.4135828e-001  7.9855093e-001  3.5015678e-001  7.5024330e-001 -1.0273305e-001 -6.8240270e-001  8.2205998e-001  6.1013746e-002  2.9707588e-001  1.9484576e-001 -4.3518876e-001 -1.3645673e-004  4.8143246e-002 -4.3642255e-001  1.2148789e-001  7.5208446e-001  6.3164851e-001
 -1.4541329e-001  2.6165137e-001 -7.0268314e-002 -6.3761675e-001 -6.6103386e-001 -6.1525164e-001 -8.6411659e-001 -7.8768997e-001 -6.7967530e-002 -1.7678003e-001  1.3792951e-002 -5.0245331e-001  1.9994754e-001 -8.4241218e-002  5.1175319e-001  1.5282343e-001  1.6103233e-001  2.6737552e-001 -5.0890900e-001 -7.6529136e-002  4.8053340e-002  1.9745667e-001  4.7024735e-001  9.4310180e-001  1.1369681e-001  4.5030222e-001 -1.0661133e+000 -1.3385379e+000 -3.5141703e-001  2.0026429e-001 -1.9039727e-001 -2.6812484e-001 -2.4845765e-002  1.7057191e-001 -1.8670373e-001  1.2090270e-002 -3.1688919e-001 -1.1318405e-001 -6.2988186e-001 -1.1925746e+000  4.2703824e-001 -1.4907326e-002  7.1381126e-001 -1.6549067e-002  7.6589833e-001  7.6793172e-001  7.3784439e-001 -3.8450496e-001 -1.3548717e-001  2.7755672e-001  3.9779681e-001  4.9530656e-001 -1.5724125e-001 -5.9172719e-001 -5.7527312e-001  4.2072579e-001 -2.8476501e-001  3.3782744e-001 -2.0156732e-001 -8.3532908e-001  3.5879932e-001 -4.5460479e-001 -5.4009094e-001 -4.6473883e-001  3.9790370e-001  3.6662777e-001
 -8.7482309e-001 -2.3328352e-001  2.7619062e-001  1.8474377e-002 -9.1556373e-002 -1.0261622e-001 -1.4552666e-001 -9.2952548e-002 -2.6450930e-001  2.0818074e-001  1.8556346e-001  6.2155293e-001  2.6133715e-001  4.5937672e-002  6.2804389e-001  2.2525011e-001  8.2743934e-001  6.2142093e-002  2.8306557e-001  9.4688586e-002 -6.7029149e-003 -2.0502934e-001  4.6745819e-002  6.5569852e-001 -6.2393384e-002  1.1794018e+000 -8.0387820e-002 -1.1786100e-002  3.3738680e-001  1.9928139e-001 -3.8050280e-001  1.6418725e-001  2.4600862e-001 -1.5159008e-001  2.6222185e-001 -1.3735558e-001  5.8134945e-001  1.9750845e-002 -5.3530151e-001 -4.4125350e-001  2.2665614e-001 -2.3170759e-001  5.2712640e-001 -8.5858227e-001  3.0925035e-001  8.4337764e-001  4.8542289e-001  2.0669691e-001  9.8441110e-002  3.5463026e-001  3.9491026e-001  7.5188932e-001 -1.5310455e-001 -1.8174575e-001 -5.1794806e-001  1.3212204e-001  5.7370890e-002 -3.3761353e-001  1.0701389e-001 -3.2708053e-001  1.1652391e+000 -5.0045677e-001 -5.0129045e-001  7.5013663e-001  2.9440493e-001  4.1271947e-001
 -6.4272287e-002 -5.6821489e-001 -4.3649212e-001 -2.7981757e-001 -8.0179376e-001 -8.4816347e-001 -1.1885435e+000 -2.8183511e-001  3.1908687e-002 -1.2874823e-001  1.0400532e-001 -4.8597950e-001  1.6142813e-001 -5.8019642e-001  5.1963984e-001  1.2524140e-001  3.6119020e-001 -1.3839170e-001  3.1165677e-001 -4.0785390e-001 -4.2998516e-001 -1.0910429e-001 -5.2334111e-001 -2.6005187e-001  3.7103366e-002  3.5579671e-001 -1.1304356e+000 -9.3530573e-001 -5.9615115e-001  8.0012455e-002 -4.6731195e-001 -3.9086736e-002  2.8009230e-001  5.0612793e-001 -5.6132335e-002 -3.3147520e-001  1.4932549e-001 -3.2804763e-001 -1.0650329e+000 -1.2010536e+000  3.8741428e-002 -2.0242185e-001  1.0803181e-001  4.9182260e-001  2.1007585e-002 -1.7525457e-001  1.3577734e-001 -3.3679547e-001 -2.0399428e-001 -1.5320509e-002  7.6334602e-002  2.2024822e-001 -3.8958093e-001 -4.8644601e-001 -8.0030519e-001  1.3274107e-001 -6.9499120e-003  2.2651777e-001  8.5135799e-002 -4.9440108e-001  1.0769223e-001 -9.0937586e-001 -6.9058225e-001 -4.2658410e-002  1.0369760e-001 -2.4725230e-001
 -1.7321745e-001 -4.2024761e-001  4.5258827e-001  1.1282095e+000 -1.2536291e-001  4.9756851e-001 -2.9126524e-001  2.2043921e-001  3.0757757e-001  5.0149060e-002 -7.8344901e-002 -4.6629425e-001  3.7954073e-001  3.9368581e-001 -1.8125465e-001 -2.0805740e-001 -2.6246191e-001  3.0586607e-002  2.7067806e-001  2.7631352e-001  1.2287301e+000  6.9690051e-001 -7.4970360e-001 -4.9960796e-001 -1.3210368e-001  2.7652294e-001 -1.4377392e-001 -9.1831285e-002 -6.1763456e-002  3.1337128e-001  2.4401170e-001  5.5217261e-001 -3.2244560e-001  3.2709717e-001  4.9530870e-001  7.7302599e-002  1.3462375e-001 -1.0212122e-001 -1.6316191e-001  5.6548490e-002  5.9186255e-001 -7.2872094e-002  4.1072502e-001 -3.2408921e-001  8.4017661e-001  8.6514852e-001  7.5646466e-002  1.4078606e-001 -2.2354395e-001  1.0462203e-001 -4.4399111e-002  3.9406260e-001  5.1116002e-001  1.6617229e-001  3.8912736e-001  3.1853209e-001  3.7986523e-001  1.0659847e-001  4.9004501e-001 -2.4506797e-001  1.0924770e+000 -1.5179224e-001  1.8768006e-001  4.3536020e-001  5.1158468e-002  3.0127053e-001
 -7.9114946e-001  2.9101631e-001  7.5866859e-001  2.1306837e-001 -7.0407806e-002  5.8767885e-001 -1.8023011e-001  4.3126750e-001  1.4040894e-001  7.7163661e-002  5.1484295e-001 -5.6811658e-001  2.3803357e-001 -4.6271692e-002 -1.1356336e-001  7.1112077e-001  7.8646586e-002  1.9538859e-001 -3.6103777e-001  2.3358997e-001  9.8918476e-001  6.5603116e-001 -4.9431594e-001 -1.5023402e-001 -1.1390037e-001  3.6983839e-001 -5.2265400e-001 -2.7212886e-001 -4.6907713e-001  1.7354160e-001 -3.4819387e-001 -4.3049964e-001 -2.8200718e-001  8.6087017e-002  3.0087105e-001  1.5336012e-002  4.6534377e-001 -6.6920877e-001 -7.4487200e-002 -8.4034669e-002  5.5108047e-001  2.2247218e-001  4.2957557e-001  3.6322094e-002  6.1364225e-001 -1.9394850e-002 -3.0316937e-001  2.9923123e-001 -1.1657238e-001  3.5375588e-001  1.3708697e-001  5.8010617e-001  8.0345417e-001  5.9519207e-002  1.2398904e+000  2.0773428e-001  2.8176212e-001 -2.9337104e-002  2.3337929e-001 -2.7491509e-001  8.6632910e-001  1.0514489e-001 -5.7606900e-002  6.4573525e-002  1.2854838e-001 -2.5266704e-001
 -4.7109467e-001 -6.8299512e-001 -2.9610649e-001  3.8663118e-001 -2.2634171e-001  2.6545683e-001 -6.6187838e-002  3.9380531e-001 -6.6203228e-001 -2.1401067e-001  7.1147787e-001 -2.7943348e-001 -4.8804254e-002 -2.9865204e-001 -1.9693321e-001  5.7434311e-002  3.9714502e-001  3.3779186e-001  5.0664310e-001 -2.6045086e-003  1.0161575e+000  6.5597785e-001  1.2197513e+000  7.6384174e-001 -5.4415431e-002  4.6355478e-001 -1.0608193e-001  8.1561853e-001  4.0027638e-001  4.7140223e-001 -5.5609090e-001  1.1429211e-001  1.3214309e-002  8.5823337e-002  1.8059113e-001 -2.8752441e-001  9.8043532e-001  2.0934489e-001  6.8118325e-001 -2.8776416e-001  4.6462150e-002  3.4523818e-001  5.0196680e-001  1.1353200e+000  1.6658067e-001  7.5343420e-001  3.9944532e-002  8.9125673e-001  8.1300340e-001  2.1934464e-001  4.2362713e-001  6.2630675e-002  5.5945885e-001 -1.3465647e-001 -4.7699338e-001  5.1344590e-001 -1.8445492e-001 -1.3063933e-001  9.6980765e-002  1.7281678e-001  1.2192133e+000  4.2244326e-001 -1.7221450e-001  1.1455444e+000  1.0364429e-002  3.9931994e-001
 -7.1456627e-001  3.0957930e-001 -6.3840470e-001  4.8036734e-003 -8.1942202e-002  1.3138967e+000  6.7680879e-001  9.3773466e-002 -3.5453943e-001  1.1876061e-001  2.8505650e-001 -1.2384416e-001  3.1277854e-002  2.6119601e-001 -1.4234170e-001  4.4605473e-001  3.1292283e-001  6.1241642e-001  7.0626248e-001  1.0679663e-001  4.1191012e-001  7.2552875e-001  9.3454990e-001  1.5589796e-001  4.9760545e-001  1.6860100e-001  1.2952072e+000  9.6864133e-001  5.3860359e-001  9.6411546e-001 -4.1697740e-002  2.4907659e-001  3.9032628e-001  8.1044560e-001  2.6364823e-001  5.1474602e-001  1.1003522e+000  4.3237969e-001  9.4309198e-001  1.2122918e+000  3.1622205e-001  7.6445898e-001  4.1511554e-001 -2.5814864e-001  6.7986115e-002  7.2908072e-001 -3.3758297e-001  4.0786398e-001  6.1219320e-001  4.4847722e-001  3.6687419e-001 -1.9956400e-001  4.3772597e-001  1.9078896e-002 -9.3934095e-002  4.4137921e-001 -1.7857345e-001 -8.3574757e-002  2.2247138e-001  4.0143683e-001  7.6173220e-001  4.3660408e-002 -3.8574061e-002 -4.0336988e-002  6.5295636e-001 -6.4538848e-002
  3.9157231e-001  9.1154683e-001  2.9578694e-001  9.7689622e-002  9.6439497e-001  1.0143518e+000  8.8173026e-001 -9.4012057e-002  1.1817892e-001  3.4988173e-001 -4.5435794e-001  4.2499101e-001  6.4867883e-001  5.8147659e-001 -4.7177398e-001 -6.1895708e-002 -1.4976094e-001 -5.6233994e-001 -2.7205690e-001  5.3506739e-001  1.0134016e+000  4.8253699e-001 -1.9496028e-002 -1.1243606e-001  1.0156999e-001 -1.4267903e-001  7.3177447e-001  7.7444501e-001  6.5553614e-001  1.0269327e-001  7.6073021e-001  4.8471354e-001  1.6153898e-001  1.6452417e-001  5.2043961e-001  7.1436208e-001  1.6573710e-001  3.9259702e-001  1.1950847e+000  6.2331285e-001  3.1104232e-001  5.7538729e-001  5.7043356e-001  6.8831561e-001  2.2415166e-001  3.7754128e-001 -4.2012998e-002  6.6871566e-001  2.3947674e-001 -7.9352117e-002  1.2573322e-001 -4.5827060e-001  5.9412310e-001  6.3839071e-001  5.7792843e-001  1.1460357e-001  6.2574951e-001  4.2704745e-001 -2.2482393e-001  9.9315356e-001  6.0855622e-001  1.1061747e+000  1.0023375e+000  2.2410942e-001  7.9023887e-001 -6.7500047e-002
 -2.7246946e-001 -1.3036807e-001  7.2419374e-001  1.7311137e-001  6.0559368e-002 -4.2009298e-001  4.3911608e-001 -2.6820120e-001  2.1522289e-001  8.3765092e-001  7.9609076e-002 -3.6472482e-001  8.4111356e-001  4.6968573e-001 -6.6231925e-001 -4.2236263e-001  5.0324325e-001  1.2984007e-001  5.5387609e-002  6.1690327e-001 -1.4580123e-001  2.3808917e-001  2.4340879e-001 -7.8289345e-001  4.4974759e-001 -1.6463490e-001  3.4401092e-001  6.2760155e-002  2.0329573e-002 -1.5234987e-001  1.6111639e+000  5.4123386e-001  1.5673438e-001 -4.5253776e-002  5.4197942e-001  1.5952082e+000 -2.4505406e-001  1.0718051e-001  7.5717001e-001  5.0144469e-001 -2.3892158e-001  5.2391822e-001 -2.6486899e-001  4.2989151e-001 -3.2236103e-001 -4.1411263e-001  3.9947821e-001  1.1176197e+000  1.6725738e-001 -3.6390889e-002  2.2250664e-001  2.8340579e-002  9.4405779e-002  2.2152430e-001  1.9501304e-003  2.1393319e-001  9.8156584e-001  6.1001010e-001 -6.4490273e-001  8.1357697e-001  3.1535095e-001  4.0589958e-001  1.3373131e+000 -1.4602429e-001  3.8088819e-001  1.4905867e-001
  6.9333769e-002 -2.8903243e-001  3.4677638e-001  1.4549771e+000 -2.1446036e-001 -1.2174206e-001  5.1652959e-002  2.5582332e-002  5.1555033e-001  3.0762761e-001  1.1732002e-001  4.9432170e-001  8.0403412e-001  4.6592941e-001 -2.2136592e-001 -1.0957173e-001 -6.6999822e-002 -2.0910069e-001  7.5486372e-001  2.7506344e-001  9.1764001e-001  5.8294913e-001 -4.2123264e-002 -1.1626553e-001  3.5487631e-001 -2.6104090e-001 -6.0911991e-001 -3.3175738e-001  1.8551912e-002  1.7284875e-001 -3.7413972e-002 -1.2812269e-001  2.0174728e-001  6.8863686e-001  4.1278548e-001  9.7110284e-001  3.6689805e-001  2.4927073e-001 -5.8464120e-002 -4.3618648e-002 -5.0765159e-001  5.6152680e-001 -1.8229053e-001  5.3690268e-001 -6.5747103e-002  1.1541885e+000  4.9107518e-001  3.0544949e-001  2.4769993e-001  2.2538795e-001 -2.1680165e-001 -2.4752546e-001  1.3160878e-001  6.8198488e-001  2.5719735e-003 -6.5899463e-002  8.0188726e-001  5.7085829e-001 -1.6801436e-001  4.1326152e-001 -3.8930141e-001  1.6824879e-001  1.8020625e+000  6.0564837e-001 -6.1659549e-001 -2.5414798e-001
 -4.6637835e-001  1.9979367e-001 -2.3907015e-001  3.9040222e-001 -4.7679456e-002  7.6129468e-001  1.5528718e-003  3.0039945e-003  3.7883157e-001  7.3013380e-001  9.3962662e-001  1.6408900e-001  8.7953917e-001  6.2483330e-001  9.5933301e-002 -1.9195445e-001  2.3017824e-001  3.3700156e-001  1.6410102e+000  4.4381472e-001  3.6588994e-002  5.3466921e-001  9.6767763e-001 -9.0735633e-002  8.9106190e-001 -2.4690893e-001  2.4876000e-001 -8.0702806e-001  5.1047049e-001 -8.5266549e-001  9.1315737e-001  3.2581263e-001  5.4086758e-001  7.5177087e-001  3.2739781e-001  1.0684237e+000 -3.6366829e-001  6.1754261e-001 -4.1607375e-001  7.3427045e-002 -1.8628671e-001  8.2950805e-001  2.1573920e-001  9.7871112e-001  1.1869797e-001  2.8025011e-001  5.8598517e-001  8.9528404e-001  6.3104809e-001  1.0325295e+000  1.1589518e-001 -1.6290410e-001  4.8276568e-001  9.0948118e-001  2.8893575e-001  3.5689122e-001  9.5198943e-001  6.0749622e-001  3.4277318e-002  1.2548172e-001  4.6239645e-001  2.6770188e-003  4.0945546e-001 -1.6254061e-001  6.6622897e-002  6.5482352e-001
  9.9937681e-001  8.6754864e-001  1.5283422e+000  1.5754738e+000  7.7253856e-001 -5.7598186e-001  4.2143948e-001 -3.4689523e-001  1.8943308e-001 -1.6220329e-001  1.1886017e-001  2.3286598e-001  6.1389631e-001  1.9237479e-001 -5.4741957e-001 -5.4333284e-001 -1.7304038e-001  8.0475492e-002  9.9247649e-001 -2.3193294e-001  5.8108093e-001  6.6201263e-002 -2.3959245e-001  6.5304766e-001  5.2118088e-003 -3.2920918e-001 -3.3596605e-001 -1.6515773e+000 -1.5293764e+000 -1.3044978e+000 -8.2372731e-001 -9.5185879e-001 -4.8069194e-002 -2.2077426e-001 -7.5832728e-001 -1.2009702e+000 -1.4253851e+000 -9.7155725e-001 -1.3299693e+000 -7.7306156e-001 -1.4248128e-001 -7.5395679e-001 -5.0171137e-001 -6.7932290e-002 -2.3279774e-001  5.8772411e-001 -4.3169469e-001  1.7525861e-001 -1.0612632e-001 -2.8406350e-001 -8.3781618e-001 -2.6375738e-001 -4.9476759e-001  1.7977073e-001 -9.5935744e-001  1.2045860e-001  5.6877651e-002 -2.6991235e-001 -3.0414860e-001  1.8284142e-001 -1.0003224e-001  2.8028668e-001  3.9316111e-001  1.1673150e+000  2.9158452e-001  8.1733240e-001
  8.0479793e-001 -9.2355578e-001  8.6765154e-002 -7.2382915e-001  5.9296037e-002  7.1158273e-001 -4.9916979e-001  4.0388397e-001 -9.7984911e-002  3.6513411e-001  4.2200040e-001  2.7524691e-001 -2.1912967e-001 -2.0070454e-001  3.9451799e-002  7.9153360e-001  6.2261441e-001  1.7848405e+000  1.2856753e+000  7.8179694e-001 -9.5452512e-001  2.3766008e-001  1.0989717e+000  8.0897154e-001  1.0930426e+000 -3.4411964e-001  3.1586427e-001 -6.1543818e-001 -1.0944136e+000  1.5580108e-001  8.8015661e-001 -1.0863526e-001  6.1778945e-001  1.5261386e+000  3.1168976e-001  7.3320135e-001  1.7839312e+000 -1.0200905e-002 -5.6596601e-002  1.1595393e-001  1.9145499e-001  6.0483110e-001  1.2212713e+000  1.3953352e+000 -3.6641244e-001 -8.3595154e-001  4.3756956e-001  1.0769399e+000  6.6936621e-002 -3.4599109e-001  7.1445372e-001  9.0177611e-001  8.4141267e-001  3.8257117e-001  3.2762450e-001 -5.2098656e-003 -6.7708397e-002  1.2366351e+000  5.1255385e-001 -9.0554456e-001  1.1682854e+000  2.4882030e-002 -1.0370178e+000  4.0585039e-001  2.1392671e-001 -1.6458645e-001
  5.7339665e-001  2.4881565e-002  1.1101165e+000 -1.9444719e-001  1.5102066e-001  3.0024051e-001 -7.0362036e-001  1.7781034e-001 -4.0679121e-001 -6.1301844e-002  8.0179574e-001 -8.2738698e-001 -6.2681243e-001 -1.5869180e-002 -1.6974366e-001  1.4554683e+000  4.1147676e-001  9.2678006e-001  5.0278865e-001 -1.3083337e-001 -6.3358630e-001 -1.3804199e-001 -1.1538468e-002  3.5526632e-001  8.6742553e-002 -1.1441975e-001 -2.9960589e-001 -3.7574619e-001 -5.3329393e-001  1.0325871e+000 -2.2842687e-002  2.7632007e-001  3.7516287e-001  7.3284943e-001  3.7852267e-001 -1.2878039e-001  1.8584460e+000 -7.4951760e-001 -2.8767502e-001 -3.5430550e-001 -2.6418474e-001 -3.7389022e-002  6.5342693e-001  9.0156079e-001  1.0885164e-001 -4.7510120e-002  7.5382335e-002 -3.4709917e-001 -4.0382631e-001  5.3887181e-001  5.1162262e-001  1.0450552e+000  7.4993942e-001  5.0382557e-001  2.7793852e-001  5.5874622e-001 -7.1181826e-001  1.3928483e+000  6.1893247e-001 -1.6154598e+000  1.5407336e+000 -1.3689422e-001 -1.3507536e+000  9.6591313e-001 -6.5867464e-002  1.9288558e-001
  8.4752830e-001  9.1982571e-001  1.8049519e+000  2.3930718e+000  4.6033378e-001 -1.3989406e-002  7.9572840e-001 -2.3205646e-001  3.9581338e-001  4.2796641e-001 -8.6503360e-001  8.5542101e-001  4.3687249e-001  1.0829369e+000 -9.5874109e-001 -4.1953407e-001 -2.5731752e-001 -3.3444289e-001  1.2289751e+000 -2.8468088e-001  1.0424526e+000 -5.7271959e-001  1.4206198e+000 -1.9106793e-001 -7.6000643e-001  2.8957074e-001  4.8370531e-001  2.7580798e-001  8.5246928e-002 -8.0855900e-001 -1.0247796e-001 -7.3312079e-001 -1.5533870e+000 -1.0771291e+000 -6.7079199e-001  3.2317036e-001  5.0262729e-001  1.4028920e-001  1.5150111e-001 -5.1373641e-001  3.9755952e-001 -7.1468706e-002  2.0625529e-001 -2.7013144e-001 -1.6133889e-001  4.7666254e-001 -9.2353536e-001 -1.9960365e-002  3.8857981e-002 -6.0907419e-001 -1.0393028e+000  1.7135163e-001 -5.7731916e-001  6.1871482e-001 -6.2205852e-002 -8.2271721e-001 -1.0579281e-001 -3.1337514e-001 -6.9928760e-001  9.2363517e-001  4.7168188e-001  9.9707088e-002  7.2802168e-001  4.7663018e-001 -4.9167515e-001  1.4934978e+000
  4.3393708e-001  4.4406479e-001 -1.3605020e+000 -1.1348103e+000  1.8224948e-001  9.3242545e-001 -1.2746407e-001  5.8006117e-001  9.7334614e-003  2.5181237e-001  3.7195756e-001  2.9740743e-002 -1.4629352e-001 -2.9546428e-001  6.5663314e-001  2.7825781e-001  6.1526111e-001  4.4275063e-001  3.2556601e-001  2.4965084e-001 -8.7144453e-001 -6.3777139e-001  8.2281665e-002 -1.0297602e+000 -2.5182015e-001 -2.9611280e-001  6.5721962e-001  7.2876937e-001  1.6294370e-001  4.6815416e-001  5.2041929e-001  1.8200533e-001  1.2025230e-001  2.1187636e-001 -1.6142164e-001 -1.3518793e-001  1.1189413e+000 -2.2865625e-002  3.0913226e-001  2.7593910e-001 -2.8790302e-001  1.2804353e-001 -6.1715182e-001  5.7404066e-001 -1.6094143e-001 -6.6730592e-001 -8.4952377e-002  4.4613735e-001  1.0826825e+000 -2.2867064e-001  6.4225003e-001  3.9291148e-002  3.7207462e-002 -1.3957239e-001  5.3545118e-001  6.7562688e-002 -4.6851584e-001  4.0065299e-001  3.7328605e-001  6.2463625e-001  1.3576288e-001  6.5058462e-001 -1.6444779e+000  6.2217207e-001 -3.9517508e-001  3.0334599e-001
  1.6368197e+000 -7.2367878e-001  6.2599923e-002 -1.9549049e+000 -3.5969537e-001 -1.1247227e+000 -2.4149075e-001  5.8966729e-002 -1.0015651e+000 -5.1811696e-001  3.5293714e-001  2.0391928e-001 -8.0258200e-001 -6.4423874e-001 -4.0349363e-001 -4.4392381e-001  3.4285886e-001 -2.8635219e-002 -1.0095836e-002 -4.8639659e-001 -1.3680614e+000 -9.7723265e-001 -8.0326239e-001 -6.9688509e-001 -5.5926173e-001 -4.6293809e-001  5.0933350e-002 -9.0583598e-002 -1.6535872e-001  9.1549325e-002 -3.3013556e-001 -1.7966390e-001 -6.2364790e-001 -6.2710254e-001 -4.6016632e-003 -1.1809291e+000 -5.8879466e-001 -6.5027715e-001  1.1390513e-001  3.0945390e-001 -3.4978792e-001 -1.6980157e-001 -2.0459112e-001 -3.9752682e-001 -1.8999995e-001  1.5431511e+000 -3.8509310e-001 -9.4973605e-003 -6.1558745e-001 -6.2012615e-001 -7.3867282e-002 -9.8287005e-001  3.8080231e-001  9.2958992e-001  5.9269850e-001 -3.5852060e-001 -1.8712401e-002  2.8201946e-001  3.8058457e-001  2.8517387e-001 -6.8552042e-001  4.8704734e-001 -8.2696608e-001 -6.6122312e-001  1.3852665e-001  3.9345624e-001
  2.6935944e-001 -6.1056421e-001 -8.5528587e-001  2.0351334e-001 -7.1891178e-001 -1.2076269e+000 -2.6790211e-001 -6.3728647e-001 -6.4054051e-001 -1.0349755e+000 -9.6874129e-001 -1.1113152e+000 -1.8671244e-001 -7.8987496e-001 -2.0103820e-001 -5.3066130e-001 -7.2093554e-001  2.0063132e-001 -1.5650881e+000 -1.0201765e+000 -5.4934204e-001 -2.2019622e-001  6.4887022e-001 -7.1755164e-001 -5.7948794e-001  9.9343720e-002 -6.7151233e-001  2.1918680e-001 -1.0310938e-001  4.8581303e-001 -1.3468642e+000 -1.8033736e-001 -1.8747099e-001 -8.7619952e-001 -3.0819850e-001 -1.4215868e+000 -1.1189819e-001 -2.8436795e-001 -3.9993950e-001 -1.2124072e+000  5.0243004e-002 -7.1026134e-001 -9.5346448e-001 -1.0780691e+000 -4.2773652e-001  2.9652004e-001 -6.8405436e-001 -1.0553639e+000 -8.5545918e-001 -3.7614593e-001 -5.0211410e-001 -7.8667005e-001 -3.5416909e-001 -6.4085782e-001 -3.8117712e-001 -8.5254777e-001 -8.0628400e-001 -1.8140479e-001 -2.5251036e-001  1.2308897e-001  1.1898282e-001 -7.6265213e-001 -7.5251867e-001  2.4032196e-001 -1.7165370e+000 -7.2789306e-001
  3.3955351e-001  7.4052617e-001 -4.1185403e-002  1.9781802e+000  5.0505051e-001  1.6356791e-001  5.6216092e-001 -5.1843716e-001  3.0300051e-001 -8.8091870e-001  2.4937457e-001 -3.1881860e-001  4.5500074e-001  3.4516493e-002 -2.3209486e-001 -8.3851219e-001  3.1430640e-002  9.1025053e-002 -3.5951578e-001 -6.7682367e-001  8.4732020e-001  3.0284577e-001  2.0562412e-002 -4.5424067e-002 -8.1041375e-001  7.5903496e-002 -6.4835486e-001 -8.1223822e-001 -1.2801792e+000 -7.2607943e-001  3.8390165e-001 -8.8977099e-001 -3.3126419e-001 -6.1795953e-001 -6.3430847e-001 -4.3158234e-001 -9.7230799e-001 -6.7931695e-001 -7.0159219e-001 -8.3856609e-001  2.8463146e-001 -9.6834049e-001 -1.2274606e+000 -1.1144891e+000 -1.4230177e-002 -1.9484837e-001 -8.2032727e-001 -1.1166988e+000 -7.3251087e-001 -3.2044655e-001 -9.8679812e-001 -2.3470114e-001 -3.9832481e-001 -8.7003948e-001 -6.8704857e-001 -1.8351198e-001 -4.0757125e-001 -1.1861263e+000 -2.4788317e-001  9.0929169e-001 -6.5633018e-001  4.2015718e-001  1.0353068e-001  4.0426203e-001 -4.0125413e-003  8.8897046e-001
 -5.6950859e-001 -3.9883730e-001 -4.3065282e-001 -1.0643559e+000 -2.6121397e-001 -1.3002838e+000 -2.3106962e-001  4.1958720e-001 -9.5546868e-001 -1.2169940e-001  4.4367559e-001  2.3696708e-001 -7.8210851e-001 -5.1980558e-001  1.8313311e-001 -8.6854444e-002  1.0654838e-001  4.7175625e-001 -7.9226236e-002  4.2755811e-001 -2.0334952e+000 -9.5349536e-001 -4.3084263e-001 -9.7656293e-001 -4.8440391e-001 -6.6601858e-001  6.7698017e-001  5.9946481e-001  1.0775819e+000  3.7424756e-001 -8.3318961e-002 -3.9510238e-001 -2.9855373e-003 -8.0108422e-001 -1.8032260e-001  3.9366687e-001  3.4522842e-001  2.6623023e-002  1.0550700e+000  1.3094112e+000 -8.3538666e-001 -1.3466904e+000 -9.9890111e-001 -8.2962407e-001 -9.2261987e-001 -7.1051523e-001 -8.6715661e-002  4.8542182e-001 -5.9706765e-001 -6.0699387e-001 -2.5956680e-002 -2.2777355e-001  4.8078593e-001  6.8549135e-002  8.1550511e-001 -5.8834982e-002 -4.1528360e-001  2.1224903e-001  5.0606958e-001 -1.1949746e-001  8.7417987e-003  3.7925240e-001 -1.0808115e+000 -1.2811373e+000  8.7274021e-002 -2.7497915e-001
 -8.8203713e-002  3.3745106e-001  3.9999176e-001 -9.0541604e-002  4.9046585e-001  1.7286248e-001 -2.0284833e-001  7.4717117e-001  1.6069329e-001  7.9638956e-001  9.3006620e-001  7.0318064e-001 -4.7598240e-002  4.8858694e-001  7.7394769e-001  2.4256617e-001  1.8828791e-001  1.0819092e-001 -2.8406887e-001  1.7679585e-001 -3.5046607e-001 -5.6758009e-002 -1.3085649e-001  4.3636651e-001 -1.0894738e-001  1.0863279e-001 -1.0250115e-001 -2.2583366e-001  8.7765203e-001  8.2841255e-001  4.4894126e-001  7.6057634e-001  9.6298942e-001  3.8110487e-001  6.9420164e-001  7.5727519e-001  4.5542467e-001  6.5051888e-001  5.0481602e-001  4.4220912e-001 -1.7353653e-001 -8.1055496e-001  9.1318587e-002  1.7990910e-002  3.7389326e-002  7.6778316e-001  4.4555995e-001 -1.6362484e-001 -7.0123490e-001  4.9502052e-002  4.4351300e-002 -3.6608080e-001  7.1087314e-001  2.2556717e-001 -6.4515037e-003  6.4041077e-002  5.7389306e-001  2.5145984e-001  3.5470832e-001 -3.0122730e-001  6.9253253e-001  1.8775380e-001 -1.0188334e+000  1.7980570e-001  4.6023338e-001 -2.5794586e-002
  3.8365733e-001 -1.1663962e-001  6.0197481e-001 -1.2314217e+000  4.9206196e-001  2.2174123e-001  6.8575736e-002  7.6907556e-001  2.6414390e-001  3.7620595e-002  4.8057975e-002  5.6888116e-001 -9.8439979e-002  4.4153640e-001  8.9975042e-001  4.6111132e-002  4.5054739e-001  4.3592858e-002 -4.5835622e-001  5.4398420e-001 -9.4084944e-001 -9.9188320e-002  5.2940122e-001  9.5861837e-001  1.1183647e-001  9.3961095e-002  5.6394724e-001 -1.3008218e-002  1.6564341e-001  4.8106693e-001  8.2238281e-002 -8.4662357e-002  6.4802315e-001  5.9230648e-002  2.2788260e-002 -1.1656242e-001  4.6225375e-001 -1.7318976e-001 -3.0311826e-001  2.2205963e-001 -3.6843765e-001 -2.8693782e-001  3.8852332e-001  3.6107055e-001  3.8660278e-001  2.4001446e-001  8.3327512e-001  1.5128177e-001  1.8424696e-001 -2.3037966e-001  4.0261989e-001  4.1595757e-001  7.2317843e-001  3.8121611e-001  1.6780419e-001  1.1888057e-001  1.2491762e-001  4.2027807e-001  5.4008303e-001  2.9178161e-001  6.4956514e-001  9.4205562e-001 -1.0440935e+000 -3.6019905e-001  7.7962858e-001  4.7782646e-001
  9.2130318e-001  4.0157398e-001  7.5034809e-001 -3.5978862e-001  5.3149699e-001  2.7206340e-001  8.8704745e-001  5.0702406e-001 -1.4559383e-001  2.4214702e-001  1.3818766e-001  8.7272949e-001  3.7008165e-001  3.3620292e-001  5.8537203e-001  5.3309678e-001  1.6181854e-002  5.7255019e-001  3.3927989e-001  7.2198154e-001  8.7782302e-001  3.3064808e-001  1.4342441e-001  9.3668641e-001 -1.6382616e-001 -6.0724295e-002  1.1995654e+000  1.3062999e+000  1.6908547e+000  6.7405317e-001 -5.1270540e-002  2.4070203e-001 -2.5855384e-001 -8.3827175e-001  3.5853343e-001 -2.5848972e-001 -2.0784650e-003  8.1264780e-001  1.4949755e+000  1.0945869e+000  6.4624593e-002 -5.7135200e-001  9.3716686e-001 -4.4435430e-002 -2.3071644e-001  9.2777171e-001 -6.8579716e-002  2.3453670e-001  1.5866475e-001 -4.6343577e-001  3.0801358e-001  6.9610611e-001  9.4823844e-001  8.6641549e-001  1.1710562e+000  1.4343743e-001  2.4592396e-001  1.1988212e-001  4.2480493e-001  1.2845238e+000  2.0920292e+000  4.6189663e-001 -1.5643942e+000 -3.7831808e-001  1.6203870e-001  7.0687313e-001
  6.9152137e-001  2.4790463e-001  1.3786865e+000 -1.9678978e+000  5.1189553e-001  4.4527068e-001  1.2159121e+000  9.4431596e-001  4.1620633e-002  4.8416420e-001 -6.0771098e-001 -5.7940472e-001 -1.0495028e-001 -1.8482313e-001  4.1213881e-001  9.8352139e-002 -8.2644836e-001 -2.2123083e+000 -1.2494275e+000 -2.5708444e-001 -6.5731879e-001  3.4467824e-001 -3.7435604e-001  8.7140896e-001 -3.1960793e-001  3.1054971e-001  7.4659745e-001  1.5526992e-001 -5.0743489e-002  1.0579131e-001 -1.0421594e-001  3.7936601e-001 -2.7952746e-002 -6.2907683e-001  2.7795655e-001  7.0515667e-001  2.6721008e-002 -1.8738150e-001 -7.7677407e-002  6.6122573e-001  8.9009714e-001 -3.9433008e-001  1.4526907e+000 -3.7741986e-001  4.2110280e-001  1.5628945e-001 -8.9751013e-001 -3.6932630e-001 -9.1425067e-001 -3.9882331e-001  1.1168831e-001 -1.0345665e-001  4.2851141e-001  6.8540331e-001  8.7055985e-001 -4.0661951e-001  5.0931600e-001  6.8784800e-001  4.4126077e-001  1.0244784e+000 -8.2435231e-001  1.0249239e+000 -9.4576830e-001 -2.0818289e-001  3.3774406e-001  2.1446971e-001
  8.2282594e-001  2.6666007e-002 -4.4433548e-001 -1.0690342e+000  1.0386414e-001  7.4737938e-001  4.0826402e-001  5.4924284e-001  1.6034798e-001  4.7972670e-001  6.1608351e-001 -1.5011189e-001 -7.6503629e-002  6.6666017e-002  6.3744440e-001 -1.6892505e-001 -6.8644541e-001  3.2034668e-001 -5.5497840e-001  2.6923944e-001 -1.2293543e+000 -4.9518151e-001  2.7569623e-001 -7.7269821e-002 -5.7219855e-001 -8.6495569e-001  2.2599459e-002  3.2331985e-001  5.5049975e-002  6.0715647e-002  1.6994592e-001  2.6965061e-001  5.1467940e-001  9.9418758e-003  8.0705637e-002  9.0281628e-001 -3.5455806e-001 -2.5705435e-001 -1.9735794e-001  9.8039884e-002 -3.9307386e-001 -5.4228621e-001  2.1154415e-001 -8.3400216e-001 -4.1754082e-001  5.1362734e-001 -4.9053021e-001  9.9951611e-001  3.2704610e-001 -8.9452050e-001 -1.1616084e-001 -9.0274490e-001  7.5963553e-002  6.7834215e-001  1.0302190e+000 -2.5725723e-001  2.8492017e-001  2.7426412e-001 -2.4195093e-001 -3.9281234e-001 -6.1645004e-001 -2.4718803e-001 -7.1212943e-001 -2.0761217e-001  6.3099137e-001 -7.9669396e-001
  8.5714551e-001  4.5466100e-001  6.6238742e-001 -3.6506209e-001  1.3925894e-001  9.3372675e-001  1.1801971e+000  1.0036560e+000  2.5719447e-001  6.7641546e-001  7.4931872e-001  7.2304154e-001  2.5855680e-001  8.5407697e-001  1.0577422e+000  6.7949089e-001  1.4282026e-001 -4.5426316e-001 -3.7322429e-001  1.7002414e-001 -5.9339150e-001  4.1675733e-001  1.5851601e-001  4.9570675e-001  6.5166523e-001  5.5266101e-001  1.0798265e+000  1.2194399e-001  9.0573593e-001  1.4710699e+000 -1.6533061e-001  2.3795907e-001  1.4323717e+000  5.2583068e-001  7.7261628e-001  4.7613491e-001  3.5871738e-001  6.1146091e-001  4.8268286e-001  1.2817902e+000 -1.8080124e-002  7.8863176e-001  1.1342999e+000  2.2778295e-001 -2.1767914e-002  3.2718148e-001 -4.9795004e-002  7.1147252e-001  4.1744771e-001  5.5752916e-001  3.1730075e-001 -2.8907574e-001  9.1986956e-001  9.2938437e-001  3.2802568e-001 -2.5693530e-001  6.0379277e-001  6.0094430e-001  2.7965180e-001  2.1501264e-001  1.1141633e+000 -1.0685812e-001  1.1786150e+000  9.3392532e-001  2.2291903e-001 -3.4598881e-002
  2.5128645e-001  1.6670149e-002 -2.1959281e-002 -8.7996460e-001  1.5792664e-002  7.6588894e-001  1.1127095e+000 -4.0381735e-004  1.3800741e-001  5.3170931e-004  5.3292183e-001  6.3430069e-001  7.3128280e-002  4.3040301e-001  2.9985916e-001  5.2205895e-001 -2.4804929e-001  6.4428687e-001  2.7207460e-002  4.0636068e-001 -6.6918407e-001  3.4583196e-002  1.3389455e-001  1.1039109e-001  5.0518599e-001 -3.6166917e-001  5.0069546e-001  8.7093106e-001  3.0275520e-001  9.3302243e-001  9.2513616e-001 -2.7858866e-001  1.0179638e+000  9.3641085e-001 -5.7777044e-002  6.7899850e-001  1.0537134e+000  9.1789469e-001  5.9383501e-001  7.5703196e-001 -1.1637236e-001  4.9944233e-001  8.6283087e-001  5.4516776e-001  6.8839523e-002 -1.2210618e-002  9.5359238e-001  1.3168343e+000  1.2119039e+000  3.7765874e-001  5.5268860e-001  1.1605101e-002  8.3866315e-001  4.8354566e-001  6.8899860e-001 -1.0494623e-001  7.3139377e-001  1.6931411e-001 -4.4957119e-002  8.3075568e-001  4.7097407e-001  1.8927438e-001  7.0880479e-001  3.2341844e-002  7.0494447e-001 -7.6026355e-001
  5.3215204e-001  6.8861271e-001  2.1596833e-001  6.3393583e-001  1.0122845e+000  8.7655871e-001  5.3887282e-001  2.9483319e-001  3.8573846e-001  9.6984296e-001  1.1101902e+000 -1.3819228e-001  7.6268058e-001  7.9691003e-001  6.6206085e-001  7.8839379e-001  3.5580598e-001  9.1969376e-001  8.5553771e-001  8.1197335e-001  1.1505210e+000  5.6106242e-001  1.2901398e+000  1.2802938e+000  7.4190223e-001 -4.8472101e-001  1.0856206e+000  8.4345295e-001  1.1147113e+000  6.6706106e-001  5.5035079e-001  2.4774469e-001  6.8694154e-001  1.8169294e+000  6.6747209e-001  1.0839866e+000  7.3599720e-001  4.3147128e-001  4.2010802e-001  1.3310273e+000  2.9280711e-002  6.7753964e-001  8.2455520e-001  6.8958854e-001  5.1573322e-001  2.6004410e-001  1.1911641e+000  1.0004475e+000  3.3829720e-001  1.2122040e+000  3.6990694e-001  1.4026226e-001 -6.1095272e-003  2.5428827e-001 -6.5261165e-001  9.7808568e-001  8.2325037e-001  2.2257528e-001  3.1250129e-001  4.4749231e-001 -2.3323382e-001  6.8385917e-001  1.4478136e+000  3.6370160e-001  4.6905148e-001  9.7780760e-001
  1.0501358e+000  1.1855530e+000 -2.5365566e-001  1.1629349e-001  2.0298254e-001  2.5846705e+000 -2.9360599e-001  1.1784799e+000  4.1057401e-001  1.6734563e+000  1.5855089e+000 -1.1306658e-001  4.2082759e-001  8.2035512e-001  9.1187549e-001  6.0497700e-001  5.0507456e-001  8.0426968e-001 -2.7662272e-003  1.5155868e+000 -5.0129851e-001  7.0071946e-001  1.1089055e+000  5.2318409e-001  9.0377763e-001 -4.7572903e-002  2.9511053e-001  1.5665804e+000  1.4739306e+000  7.3099478e-001  1.9675526e+000  1.9841750e+000  1.6948638e+000  2.8036316e+000  1.5402491e+000  2.2690749e+000  1.3514732e+000  1.5804627e+000  1.9836185e+000  7.7993347e-001  2.6954941e-001  1.1701982e+000  1.0067883e+000  1.6738823e+000  3.6350641e-001  2.7987853e-001  1.5211268e+000  7.4744910e-001 -6.1158172e-002  1.0587713e+000  9.1586819e-001  5.4245222e-001  9.5763148e-001  2.7232444e-001 -4.4962561e-001  1.4489921e+000  9.6610640e-001  7.1355805e-001  1.1105464e+000  3.3552404e-001  1.7924006e-001  4.7790732e-001  1.9230913e+000 -6.1341695e-001  1.0509003e+000  1.2788970e+000
 -8.3349309e-001  3.8734716e-001 -7.2938115e-001 -8.7014322e-001  2.5691029e-001  9.7488232e-001 -8.9533914e-001  4.0232815e-001  4.1794746e-001  1.2585302e-001  8.9610398e-002 -1.7540609e+000 -1.0170267e+000 -7.4335800e-001 -2.6365788e-001  3.2100617e-001 -3.4586718e-001  1.8472395e-001 -1.0188749e+000  1.0169428e+000 -1.0932375e+000  2.5274230e-001 -3.8826384e-001 -1.1518494e-001  5.6612657e-002  3.3227728e-001  3.0061832e-001 -6.3239311e-001 -4.7204915e-001 -4.1163718e-001  8.6111459e-001  5.0866670e-001 -3.6820606e-001  6.8026733e-001  1.9945242e-001  7.2529065e-001 -1.3090465e-001 -1.2742150e-001  1.2050666e-001  9.4213043e-002  5.2217286e-001  1.9953443e-001  1.0163848e+000  2.1914096e-001  8.3939476e-001 -2.3453873e-002  5.8000777e-001 -1.1781481e+000  2.5468374e-001  2.2057237e-001  1.8526763e-001  5.9455496e-001  7.6327052e-001 -4.9129995e-001 -5.3198997e-001  4.5753814e-001  6.8035096e-002  7.1702033e-001  9.2454927e-001 -6.8394017e-002  3.8576433e-001  7.9902952e-001  4.6138209e-001  1.4324993e-001 -8.5731940e-002  7.1598646e-001
 -5.9951385e-001  7.8850578e-001  1.0824693e-001  1.5195101e+000  4.6905727e-001  6.9025900e-001 -1.3256654e-001 -5.5981463e-001  6.3362161e-001 -4.0193737e-002 -5.4767121e-001 -1.4726474e+000 -1.8618465e-001 -2.7678438e-001 -2.4434850e-001 -5.0332304e-001 -6.5193517e-001 -5.4801051e-001  3.1278598e-001  1.1747548e-001  7.3497099e-001 -6.0133696e-001 -7.9848405e-001 -3.4020621e-001 -2.8753727e-001 -1.9046555e-001 -7.0283455e-002 -5.7047140e-001 -4.8819105e-001 -1.6734775e-001  1.5828632e-001 -3.7921846e-001 -5.0593249e-001 -9.7694859e-001 -7.8658777e-001 -3.2190245e-001 -4.6470772e-001 -8.0301969e-002 -2.4974741e-001 -4.8151629e-001 -2.5010103e-001 -5.1400983e-001 -8.0821840e-001 -4.9527609e-001 -1.3270177e-001  1.5531901e-001 -5.6553011e-001 -1.7311289e-001  4.8943627e-002 -3.5888852e-001 -6.5960659e-001  3.3145203e-001  2.1806443e-001 -1.1231509e-001  8.3199040e-001 -3.8320263e-001 -5.0532029e-001  1.6502299e-001 -4.9972943e-001  6.3213446e-001  5.5939941e-003  5.7330084e-001  5.9933052e-001  3.3941204e-001  1.2827158e-001  1.2971458e-001
 -1.5530904e+000 -3.9536006e-001 -2.4606388e+000 -7.2437245e-001 -1.6928550e-001  9.8900531e-001 -1.1502625e+000  1.8500197e-001 -3.3866455e-001 -1.7940594e-002  1.4413086e-001 -1.1311965e+000 -4.9093344e-001 -7.2913159e-001  1.3316793e+000  1.0186294e+000  4.9531741e-001  7.0066714e-001  9.2044915e-003  4.3246994e-001 -2.5318806e-001 -2.1003206e-001  2.3234013e-001 -1.0415071e+000  5.4876712e-001  1.9221172e-001  3.6749284e-001  8.6040586e-001  2.4520175e-001  1.1491790e+000  2.8402059e-001  8.2966157e-001  1.2461315e+000  9.7484351e-001  4.8574921e-001  3.5578449e-001  1.2466012e+000 -1.1195604e-001  4.6315267e-001  5.9398077e-001 -3.7736752e-001  1.5700839e-001 -2.2343956e-001  1.7284506e-001 -3.5884958e-001 -4.0506274e-001  2.2636825e-001  2.3913302e-001  6.9740015e-001  1.4024997e-002  8.3479264e-001  7.5321996e-001  8.3823081e-001 -2.8712905e-001  7.2538135e-001  3.5147172e-001 -3.2348861e-001  2.0926209e-001  1.1026827e-001 -8.6932990e-001  1.1544006e+000  1.6898761e-002 -3.6933831e-001 -1.5831450e+000 -3.6117966e-001  7.6463326e-001
  8.4254582e-001 -4.5479042e-001  1.0776045e+000 -4.7708040e-001  2.7549780e-001  5.9012955e-001  4.8637169e-002  7.2389487e-001 -4.0276434e-001  1.5104966e-001  1.0164729e+000  6.0042928e-001 -2.6041966e-001  1.2094071e-001  9.6767438e-001  7.5565087e-001  4.4331703e-001  9.1533738e-001  8.4876071e-001  4.8730527e-001 -2.2355593e-001  7.3399455e-001  2.8426536e-001  4.6542820e-001  4.2601278e-001  2.8808103e-001  4.8125017e-001  6.0518785e-001 -1.3577045e-001  6.1594577e-001  1.1021256e-001  3.8102202e-001  8.9613167e-001  1.0661907e+000  4.7305395e-001  2.8945578e-001  1.0780923e+000  1.0653496e-001  7.9453074e-001  6.0357096e-001 -8.8865605e-002  5.0276480e-001  1.0337991e+000  3.6240893e-001  2.1974653e-001  3.1343366e-001  9.9578755e-001  1.3253251e-001  3.8053528e-001  4.7808765e-001  4.9922630e-001  1.1301903e-001  4.8191340e-001 -5.9268533e-002 -8.6489998e-001  7.0928174e-001  9.3083487e-002  7.3995063e-001  4.9992583e-001  3.5962062e-001 -6.2834021e-001  5.3382140e-002 -3.6118489e-001 -6.5862392e-001  8.4593322e-001  2.8368601e-001
  9.3115160e-002 -3.3082262e-001 -2.0885802e-001 -1.6023254e-001 -3.5448027e-001  4.3662657e-001  4.7726077e-001  1.0145014e+000 -1.1652311e-001 -3.3972254e-001  1.6652682e-001 -1.9737378e-001 -3.8827173e-001 -2.7331860e-001  1.2818448e+000  3.4841851e-001 -2.1319703e-002 -3.7392862e-001 -3.9484819e-001 -1.5342297e-001 -4.7564632e-001  4.8726425e-001  7.1836170e-002  1.0798523e+000  7.2181388e-001  8.4845014e-001 -8.9542028e-002  1.1381309e-001  2.8277710e-001  5.6105527e-001  2.1396989e-001 -1.8091322e-001  3.4911922e-001  1.4436792e+000  1.9082976e-001  7.6844392e-001  5.1189234e-001  1.1394602e+000  9.0455090e-002  2.2441579e-001  8.4420519e-001  8.4350675e-001  1.3730588e+000  1.0008316e+000  2.8541469e-001 -3.7153620e-001  4.2026903e-001  1.1838138e-001 -6.2272196e-002  1.7479179e-001  3.0025271e-001  6.8603656e-001 -1.5609445e-001 -3.3750612e-001 -1.2203677e+000  5.5605900e-001 -1.8978265e-001 -3.9721332e-002  8.8841897e-001  1.2122871e-001 -4.3497692e-001 -2.3712202e-001  2.1836153e-001 -7.6828305e-001 -1.2827470e-001  8.6545354e-002
  3.6487151e-001  3.0331592e-001  6.8803953e-001 -7.4420198e-001  7.5814940e-001 -1.3197204e+000  1.4839483e-001  4.7728411e-001  3.9345092e-001 -4.4446872e-001  6.8596800e-002  2.3538561e-001  2.5150745e-001 -1.2577066e-001 -1.5848163e-001 -3.0032882e-001 -1.7421798e-001 -1.1760846e+000 -4.4487585e-001 -5.6744294e-001 -1.9660354e-001 -3.9897267e-001 -1.5626529e+000  3.9209378e-001 -6.4305120e-001  4.4225224e-001 -4.1765008e-001  3.6686033e-002 -3.0999601e-003 -7.2434612e-001  1.9880265e-001 -3.4058249e-001 -5.4892218e-001 -7.4672382e-001 -2.6848142e-001 -1.7457346e-001 -8.2262335e-001 -3.2064601e-001 -7.2196284e-001 -1.4119289e-002  8.0248969e-001 -5.7211748e-001 -4.8657287e-001 -6.3320339e-001 -3.2160408e-001 -6.5697006e-001 -3.3092873e-001 -2.0881434e-001 -4.6509373e-001 -1.1813657e-001 -6.2501454e-002 -1.3847670e-001 -3.2586359e-001  2.3228969e-001 -4.3999690e-001  5.2009481e-001  2.0030590e-001  4.1758699e-001  1.0437329e+000 -2.0955707e-001 -1.2574996e+000  4.1097807e-001 -6.1988877e-001 -6.7757565e-001 -2.5754128e-001  1.2846871e-001
 -6.2224499e-001 -1.0019181e+000 -9.6558828e-001 -1.7612388e+000 -5.3973892e-001 -3.6658780e-001  1.5500857e-001 -1.6383356e-001 -4.5817669e-001 -4.9974394e-001 -6.9667493e-002 -4.5341207e-001 -2.5836362e-001 -5.5289358e-001 -3.4201904e-001 -2.6712537e-001 -3.1930842e-001  1.9330948e-001 -7.1717025e-001 -6.5153305e-001 -1.0775236e+000 -5.7302528e-001 -1.9342962e-001 -3.2567685e-001 -2.8976486e-001 -1.7217061e-001 -2.2949732e-001 -7.7364716e-002 -9.8959340e-002 -6.7061805e-001 -7.8192625e-001 -3.5020865e-001 -1.6860110e-002  2.1548020e-001  1.3682839e-001 -3.6348107e-001 -1.0547907e+000 -5.9191946e-001  5.7465644e-001  7.3007438e-001 -3.5565561e-001 -3.0345130e-001  1.4875976e-002 -5.8334959e-001 -2.2935374e-001 -1.0200583e+000 -7.2357341e-002 -1.8336756e-001  3.0518612e-002 -3.5041989e-001  1.9341679e-001 -2.5301241e-001  2.0204427e-001  3.2372974e-002 -9.9324608e-002  3.3409405e-001 -1.5139414e-001 -2.4670923e-001  8.6016596e-001  6.7520344e-001 -2.6779125e-001 -1.9204614e-001 -9.3191762e-001  2.3972056e-001 -2.0108861e-001 -6.2005200e-001
  1.3020188e+000 -3.6493178e-001 -6.1048367e-001 -1.9875116e+000 -3.7507462e-001  1.0937017e-001 -1.2876426e-001  3.0945633e-002 -2.9941367e-001 -1.3152107e-001  2.7678299e-001 -9.3926591e-002 -1.0524260e-001 -1.8569342e-001 -5.8989930e-001 -4.7880708e-001  5.7507498e-002  8.5867554e-001  9.5190144e-001  6.9933997e-002 -6.8860964e-001 -4.7422441e-001 -3.6126558e-001  2.3499551e-001  1.3153302e-001 -4.2411464e-001 -2.2694492e-001 -1.5239367e-001  8.5295258e-002 -7.2421023e-001 -3.3894303e-001  2.8636714e-001 -1.4211187e-001  2.8518798e-001 -1.2606600e-001 -5.2839551e-001 -3.7041140e-001  1.0250059e-002  3.6980112e-001  2.2186398e-001  8.8817680e-002 -1.8399546e-001  3.2395541e-001  2.4059655e-001 -6.6535964e-001 -5.0513348e-001 -2.9426183e-001  1.7118561e-001  7.6513109e-001 -4.3121020e-001  9.2751187e-002 -3.2998038e-001  6.2323675e-001 -1.1085531e-001  7.2631869e-002  5.1532664e-001 -1.1988782e-001  2.9568370e-001  6.5030358e-001  9.3025012e-003  7.3716523e-001 -3.3665933e-003 -4.9593090e-001  1.0013601e+000 -2.5031872e-001 -6.9801569e-001
 -1.1550510e+000  6.9070049e-002 -1.5413790e+000 -8.7708174e-002 -4.9726535e-001  3.1699424e-001 -2.2517867e-001 -1.2137947e+000 -5.3120936e-002 -7.2835432e-001 -2.8548894e-001 -3.2818742e-001  9.3889745e-002 -5.4645623e-002 -2.3736752e-001 -5.2548726e-001 -9.5835425e-001 -7.8780766e-001  9.0347018e-002 -8.3268033e-001  2.2011250e-001  4.0028721e-002 -2.3618121e-001 -8.7056132e-001 -4.8485113e-001 -3.3132546e-001 -1.3214801e+000 -1.1296282e+000 -8.4929343e-001 -7.1855230e-001 -9.5956790e-001 -7.9996729e-001 -2.9569930e-001 -7.0750121e-001 -7.2362367e-001 -7.4441317e-001 -1.3216567e+000 -6.0902779e-001 -9.5165077e-001 -5.6095909e-001 -5.5790748e-001 -4.1359766e-001 -1.2068854e+000 -1.8741679e-001 -5.3290382e-001 -9.8315812e-001 -5.9003524e-001 -3.8939318e-001  4.2774564e-001 -1.6352375e-001 -3.5275342e-001 -1.1045174e-001 -4.6314415e-001 -6.0472970e-001 -4.4583135e-001 -4.2039654e-001 -6.5223157e-001 -3.4316537e-001 -8.7606721e-001 -3.7778981e-001 -2.8588040e-001 -3.5417742e-001  6.3644000e-001 -1.8335438e+000  8.8350207e-003 -5.8670299e-001
 -7.1574937e-001  5.8604640e-001  1.0414427e+000  7.9651014e-001  1.4476952e-002 -6.1800065e-001 -7.3298685e-001 -4.0038803e-001  2.6399859e-001 -5.1860218e-001 -2.5697394e-001  9.8442787e-001  1.1255025e-001 -9.3450901e-003 -6.8301677e-001 -1.0065140e-001  1.0002064e-001  6.5300223e-001  3.8421729e-001 -4.6410016e-001  1.0457675e+000  1.8985272e-001 -7.9840581e-001 -1.0931560e+000  1.1239600e-002 -1.4921222e-001 -3.0206343e-001 -9.3139262e-002 -9.9307454e-001 -8.7263855e-001 -1.5323310e-001 -4.6907969e-001 -1.5292018e+000 -7.1983115e-001 -7.5280590e-001 -3.9527709e-001 -6.1195246e-001 -2.6855555e-001 -6.6654941e-001 -2.8990631e-001  1.2684824e-001  2.9423841e-002 -1.2401961e+000  4.3392729e-002 -1.9199236e-001 -3.2184548e-001 -9.0222508e-001 -7.5404309e-001 -2.9169653e-001 -2.5208912e-002 -7.3142357e-002 -3.9936284e-001 -6.5100272e-001 -5.4847909e-001  1.7956308e-001 -2.5564238e-001 -4.5629712e-001 -4.7513656e-002 -4.3980379e-001 -5.1425884e-001 -1.4796390e+000 -2.0452129e-001  7.3169971e-001 -2.3093569e-001  4.6475775e-001 -3.9112509e-001
  2.4604815e-001 -5.4803463e-001 -1.2475680e-001  8.0304193e-001 -2.7928172e-001 -7.5257120e-001 -3.3144572e-001 -3.8761257e-001 -1.9445673e-001 -4.3874775e-001 -1.3680304e-001 -2.9318494e-001 -3.8096295e-001 -4.6011444e-002 -5.4121067e-001  1.5775409e-001 -3.8812916e-001 -2.9907613e-001  1.7471977e-002  1.2990142e-001  1.1141373e+000  1.6321785e-002  2.1394646e-001  5.4221333e-001 -1.8694143e-001  3.2969757e-002 -9.7725848e-001 -2.9050987e-001  2.9714399e-001 -3.0995383e-001 -3.6434013e-001 -3.7625803e-001 -7.4613068e-001 -3.9079563e-001 -9.2915923e-002 -6.1625844e-001 -6.4799525e-001 -2.5221560e-001 -5.7810466e-001 -6.1954798e-001  5.4281787e-001 -1.4585035e-001 -3.4107909e-002 -7.4302552e-002  1.2625596e-001  5.5141397e-001 -1.6418471e-001  9.4536210e-001  4.4370560e-001 -2.5849244e-001 -8.9970715e-002  2.5757184e-001  3.6480027e-002 -1.9071637e-001 -3.3049820e-001 -2.7909954e-001 -8.0905325e-002 -1.8124718e-001  8.5704334e-002 -1.6432038e-002  1.5800758e-001 -4.9765435e-002  4.7485689e-001 -2.7117844e-001 -5.4723298e-001  4.6366854e-001
 -3.4165728e-001  2.7743245e-001  1.6863143e+000 -1.3267738e-001 -2.2625838e-002 -1.8258872e-001 -3.9003535e-001 -2.9739623e-001  2.9657999e-001  8.4173224e-002  5.0394158e-002 -3.5626926e-001  1.9215489e-001  1.2487394e-001 -6.4981491e-002  1.5817371e-001 -2.0672107e-001 -1.2945005e-002  6.9012360e-002 -1.4589955e-002  5.0164820e-001 -4.2067087e-001  5.0581001e-001  1.8812891e-001 -8.4540748e-002  4.8017301e-001 -2.4373501e-001 -1.1733997e+000 -1.8744567e-001 -1.8635073e-001 -8.7020523e-001 -2.6689077e-001 -7.7332433e-001 -1.1586696e+000 -5.7330497e-001 -1.2530781e+000 -1.0493453e+000 -4.7107118e-001 -7.2480571e-001 -8.5944705e-001  3.4907722e-002 -3.2088136e-001 -4.0555822e-001 -3.1195112e-001  6.6042998e-001  4.4331847e-001 -2.1943014e-001  3.9930469e-001  7.8908660e-002  2.2414268e-001 -2.1361290e-001 -2.4500799e-001  1.1368687e-001 -5.1761824e-002 -3.7684422e-001 -4.3472951e-001 -6.6266810e-001 -3.0186987e-002 -1.4220949e-001 -3.6555428e-001 -6.8700560e-002 -1.9026202e-001 -4.3133518e-001  2.1281954e-001 -4.2382286e-001 -9.0180525e-002
 -6.2008033e-001  3.4478047e-001 -1.0424336e+000  1.7002963e-002  2.7002758e-001  1.4163709e+000 -5.0265414e-001 -5.4393964e-002 -3.3634812e-001 -2.5643971e-001  6.2071575e-001 -5.9323663e-001  9.4197248e-003 -2.2630189e-002  1.3942471e-002  3.4111122e-001  9.0180542e-002  6.2178751e-001  7.3449853e-001  3.4727983e-001  5.4508791e-001  3.6068120e-001  9.3333907e-001  4.8359659e-001  1.8394296e-001  1.6151210e-001 -8.2357854e-002 -2.7663537e-001  5.3570612e-002 -1.0001600e-001 -4.1091076e-001  1.0692877e-001  6.2651331e-001  6.1645837e-001 -3.4673502e-001  3.0487150e-001  7.2483757e-002 -4.0625389e-001 -2.9520022e-002  3.4967046e-001 -1.5098130e-001  2.6288152e-001 -4.1666574e-002  8.5427016e-001 -3.2410546e-001 -6.6882355e-002  2.3393307e-001  1.1440687e+000  1.2618306e+000 -1.7028716e-001  3.4717364e-001 -3.3736892e-001  3.9936941e-001 -1.9786690e-001 -2.1761340e-001  4.8731434e-001 -2.8585236e-002 -7.5566804e-002 -2.3486181e-001 -3.4462562e-001  4.0645532e-001  5.8866103e-002 -1.4462452e-001 -4.2866366e-001  2.6452874e-002 -4.5978433e-001
 -1.8812128e-001  5.0100894e-001 -5.4443859e-001  2.5006000e-001  2.9177604e-001  1.5929510e+000 -1.3708863e-001 -1.5457222e-001  1.2180078e-001  2.5887996e-001  3.6324184e-001 -2.5046808e-001  2.6048007e-001  5.0801681e-001  3.1392649e-001  3.3257440e-001  7.9704699e-001  8.7433989e-001  5.3718817e-001  8.5108776e-001  8.5701134e-001  1.3979178e-001  7.3374237e-001  6.2454633e-001  8.9474200e-003 -6.0183575e-001  6.9145961e-002  4.5037991e-002 -1.9038445e-002 -2.1344411e-002  1.7233902e-001 -3.4906138e-002 -1.0255948e-001  3.4645808e-001 -3.1430189e-001  1.1473037e-001 -5.7312101e-002 -3.1468302e-001  3.6578018e-001 -4.7100769e-002  9.4799968e-002  1.0606324e-001  1.6397771e-001  1.2905785e+000  1.6525385e-001  8.8211393e-001  3.9442920e-001  7.8692563e-001  9.0959345e-001 -1.1896350e-003  2.6764522e-001 -4.9601554e-002  4.2569240e-001  3.6566961e-001  2.9844316e-001  1.5637898e-001 -3.0502886e-002  3.3208976e-002 -6.1693990e-001 -7.2643975e-001  1.7533493e+000  3.1962971e-001 -3.9790728e-001  2.8323425e-002  3.9799213e-001  1.4561845e-001
 -5.2357845e-001  1.0423834e-002  2.9658147e-001 -1.8996354e-001  2.3685095e-001  1.4847328e+000 -2.5232021e-001  2.0865587e-001 -3.1391684e-001  4.2797980e-001  7.0936222e-001  1.5862486e-001 -1.7787820e-001  5.2080758e-001  7.2801535e-001  4.8965657e-001  2.8369922e-001  7.7637108e-001  4.0497149e-001  1.3726606e-001  5.9130032e-002  2.6216388e-001  4.7135140e-001  6.0097792e-001  1.1830144e-001 -1.4316364e-001  9.7390776e-001  1.1044240e+000  1.0650082e+000 -1.5792178e-001  7.7423670e-001  6.0256011e-002  5.9152812e-001  3.7747495e-001 -1.7683017e-001  8.9553028e-001  7.0282648e-001  5.9675493e-001  1.0830125e+000  1.1301359e+000  5.8109296e-001  3.6907541e-001  1.1598937e+000  7.3288035e-001  4.9904549e-001 -2.6798317e-001 -8.9098041e-002  6.4332389e-001  3.0706684e-001 -3.1661398e-001  3.8531778e-001  7.0576263e-002  1.1352348e+000  6.8680311e-001  3.0752258e-001 -3.3960669e-001 -2.6258885e-002  4.6996179e-001 -4.2485818e-001 -9.2501392e-001  2.3602110e+000  1.5191891e-001  2.1290285e-001  7.9119706e-001  6.3293518e-001 -1.5771771e-001
  1.9123571e+000  2.3978631e-001  1.1147803e+000  1.5063774e-001  5.1712141e-001  2.0464141e-001  1.5316671e-001 -1.8168602e-001  2.4660451e-001  4.5041485e-001  4.8220432e-001  1.4458176e-001 -7.5211764e-002  1.4264462e-002  2.6181639e-001  6.4688203e-002  2.5697548e-001  2.7785995e-001  6.6956566e-001  3.4805434e-001  6.1768578e-002  2.2556000e-001  1.6189785e-002  4.7852158e-001  2.5504765e-001  1.1153061e-002  1.2623273e+000  2.3576032e-001  8.4551098e-002 -1.8220399e-001  8.3913153e-001  1.2712011e-001  5.2793795e-001  4.2046927e-001  2.4618346e-001  1.3526444e+000  3.7367134e-001  1.2657229e-001  4.1925318e-001  1.2524090e+000  3.3384511e-001  4.6079035e-001  8.7350947e-001 -2.2433832e-001 -7.4623954e-002  6.6830367e-002 -7.4962704e-002  4.0625129e-001  1.0785776e-001 -9.5979981e-002 -1.5974569e-001 -3.2178446e-001  2.4820036e-001  1.5764525e-001 -2.4336105e-001 -9.5414651e-002  1.9884587e-001  3.7412350e-001 -2.0300080e-001 -3.5198748e-001  1.2242548e+000  7.1262770e-001 -1.2068871e-001  2.7258203e-001  1.3978519e+000  7.3689487e-001
 -3.6990127e-001  3.3676953e-002 -5.3800403e-001  6.1367395e-002  6.3560322e-001 -1.9790487e-001 -1.1459789e-001  5.7333788e-001  4.1662417e-001  8.4895701e-002  1.1401202e-001  2.1412403e-001  1.5170978e-002  3.8537663e-002  3.8078593e-001 -5.8475036e-002  6.3899515e-002 -1.2753339e+000  6.9139794e-001 -8.3220938e-001  5.4738653e-002  2.1401811e-001 -7.9257070e-001 -1.7783728e-002 -5.0877314e-002 -2.3986897e-002  7.3393122e-001  8.6890773e-001  1.8669317e-001  4.8603857e-001 -2.1106169e-001  2.1908841e-001 -9.2402030e-001 -2.8283345e-001  1.2462497e-001  1.0716367e-001  7.1415462e-001  1.5284385e-001  5.7995487e-001  4.6948648e-001 -4.1731630e-001  3.8662832e-001  2.7293099e-001 -5.2158961e-001  1.4728653e-001 -6.0515546e-001 -5.0115131e-001  9.9135661e-001 -1.9459152e-001 -3.1967280e-001  2.6337445e-001 -5.8129923e-002  1.7747981e-001  4.0808952e-001  9.4861647e-001 -2.5158975e-001  2.0669105e-001  5.5400659e-002  2.2046836e-001  1.6216034e-001  1.0506250e-001  9.4257553e-001  2.5851597e-001 -2.4290172e-001 -1.7592816e-002  2.3688332e-001
 -7.2131278e-001 -8.3676038e-001 -1.4907702e-001 -6.6308685e-001  4.6621602e-002 -8.8616484e-001 -2.0263261e-001 -5.0743199e-001  2.5248320e-002 -3.0147276e-001 -5.9421258e-001  6.3032189e-001  8.6801382e-002 -2.4021738e-001 -6.2250768e-001 -5.5739688e-001  7.3133189e-002 -4.6826971e-001  1.7258201e-001 -2.4306253e-001 -7.4095143e-001 -5.7338017e-001 -1.0456906e+000 -1.5074660e+000 -2.4201957e-001  1.6501764e-001 -4.0091453e-001 -6.4245056e-001 -6.4343063e-001 -5.8687408e-001 -2.1098542e-001 -3.6203576e-001 -6.1202444e-001 -6.4842759e-001 -9.3211157e-001 -9.4417198e-001 -4.8373246e-001 -4.8753654e-001 -2.3547189e-001 -3.1374983e-001 -8.5394418e-001 -3.0270422e-001 -1.1204365e+000 -4.5643793e-001 -8.0808851e-001 -1.1416695e+000 -1.9922123e-001  6.9570595e-001  6.5088900e-001 -2.6486761e-001 -1.1895023e-001 -3.5899596e-001 -2.0742308e-001  3.6928854e-001  1.1027328e+000 -4.4335723e-001 -4.5226753e-001  1.4300322e-001 -5.7450916e-001  1.2892805e-001 -8.0925893e-002 -2.4977067e-002 -4.3608330e-001 -1.2941423e-001 -3.2588061e-001 -8.2772395e-001
 -2.5763810e-001 -6.2943633e-001 -1.1613268e+000 -4.7487436e-001 -8.9335392e-001 -8.3096177e-001 -1.7239565e-001 -9.5223340e-001 -3.6908633e-001 -3.3976386e-001 -3.7167135e-001 -3.7740837e-001 -4.0148288e-001 -5.7872282e-001 -8.6207104e-001 -4.2282913e-001 -2.8510641e-001  3.4782034e-001 -3.8795661e-001 -4.1314235e-001  7.1285048e-002 -4.8685962e-001  2.5649136e-001  4.2792105e-001  2.2447924e-003  9.1769737e-002 -4.6102727e-001  2.8897017e-001  1.1023993e-001  1.6456661e-001 -7.8888775e-001 -5.2816819e-001 -5.4441463e-002 -6.1167023e-001 -7.0125580e-001 -1.0938317e+000 -3.9092586e-001 -3.2980199e-001 -2.9308156e-002 -7.8248948e-001  2.8745741e-001  2.5487883e-001 -1.7078172e-001 -1.4137812e-001  2.0152339e-001  3.2112017e-001  5.2883465e-001 -3.7942394e-001  3.8768435e-001  8.7509814e-002  1.8805875e-001 -2.4035740e-001 -4.6678050e-001 -1.6733590e-001  2.1002345e-001 -2.1575791e-001 -6.3236705e-001 -4.9829031e-001 -7.1742850e-001 -1.5293469e-001 -4.1403415e-001 -4.9710279e-001 -3.5268873e-001 -6.4799820e-002 -6.4147726e-001  6.3166024e-001
  2.8740028e-001  3.1299600e-001  9.2320092e-002  7.2181954e-001 -1.1702830e-001 -5.7234556e-001  1.0508708e-002 -4.1566732e-001 -2.8507697e-001  1.3040214e-001  6.6440218e-002  5.7884400e-001  4.7612947e-003  7.2891743e-002 -6.6474909e-002 -6.0556849e-002  2.1198561e-001  1.3125073e-001 -8.8575138e-002 -1.1508687e-001  2.2870116e-001 -7.5888928e-002  1.2644529e+000 -2.2444528e-001 -1.1972208e-001 -4.4810344e-001  4.0534184e-001  4.0860599e-001  3.6049983e-001  1.4800918e-001  9.8616503e-002 -4.5211781e-001  3.7379943e-001  5.4527584e-002 -3.2228574e-001 -5.4675711e-002  6.6888647e-002  1.1165965e-001 -2.7057870e-001  7.9184172e-002 -2.9607051e-002  3.2097810e-001 -5.5803326e-003  6.0678012e-001  7.6436328e-002  1.3983760e-001  9.2244311e-002 -5.1609360e-001 -4.4450912e-001 -1.5318056e-001  3.0991007e-001  2.6412365e-001  4.6866731e-002  3.3330824e-001  9.1131466e-002 -1.9557627e-001  1.9104011e-001 -1.8717020e-002 -8.3918706e-001 -3.2248028e-001  4.8663127e-001 -1.6693986e-001  1.3249855e-001  3.2653574e-002  4.7579495e-001  3.1553450e-001
  3.3211552e-001  3.0047077e-001  6.1804109e-001  1.3865247e+000  7.9946886e-002 -6.1386621e-002  9.3833311e-002 -2.2298694e-001 -1.4733195e-001  5.8762509e-001 -5.4200387e-001  3.8394238e-001  4.3165121e-001  7.6701871e-003 -2.1936422e-001  1.1538742e-001  2.9848406e-001  5.2236044e-003  1.7653573e-001 -3.0497459e-001  6.9808975e-001  6.9886635e-001  1.8168106e-001  4.6654887e-001  6.5209640e-003  4.0774163e-001  1.5042675e-001  9.3744160e-001  3.3305698e-002 -2.5866744e-001  2.9383274e-001 -2.2252087e-001  4.6191869e-001 -2.0159358e-001  3.3100338e-001  6.5207996e-001  2.8381248e-001 -4.7710677e-002  6.6002555e-001  7.7092553e-002  7.5374694e-001 -6.1607784e-002  9.3028167e-001 -1.0466517e-001  6.4067877e-001 -1.9911277e-001 -5.0075145e-001 -5.2317593e-001 -5.0569909e-001 -3.7774206e-001 -8.4924842e-002  4.4519467e-001 -9.6067176e-002 -9.5200876e-002  2.0034912e-001 -2.5086953e-001  2.4368711e-001  4.5227995e-002 -6.1637554e-001 -2.3443301e-001  6.2431139e-001 -1.8466376e-001 -3.5275882e-003 -4.1550954e-001  8.2265471e-001 -3.7491391e-001
  7.0462653e-001  5.8606877e-001 -1.5419170e-001  1.4776284e+000  7.6248641e-001 -5.1241937e-001 -2.3465442e-001 -2.8005856e-001  2.9047128e-001  5.8553528e-001 -3.0573471e-001  6.1437666e-001  7.7366808e-001  8.4846506e-002 -3.9347354e-001  2.9045959e-002 -4.7282915e-002  7.4033173e-002  1.0454740e+000 -1.2906089e-001  6.7627401e-001  9.7728059e-002 -3.9650393e-001 -2.3842523e-001 -4.0427659e-001  5.4686840e-001  6.4059253e-002  5.7920252e-001  2.2170378e-001 -7.3907478e-001  1.8495368e-001  3.5811903e-001 -1.5293992e-001 -5.8777539e-001  1.1261961e-001 -5.2258758e-001 -4.5431436e-001 -2.9234983e-001  3.8380695e-001 -3.6807457e-001 -2.3920861e-001 -6.9778750e-001 -8.2181447e-001  4.9157924e-002  3.5225178e-001  2.5579914e-001 -2.5344659e-002 -3.7101582e-001  3.1967834e-001 -5.2732004e-001 -2.3533747e-001  5.6530300e-001 -4.3280649e-002 -2.5914725e-002  7.7820122e-002  5.4618805e-001 -3.7463611e-002 -2.1619153e-001 -1.8244075e-001 -5.5079443e-002  5.1922317e-001  1.8665110e-001 -1.5208895e-001  6.0636833e-001 -2.2034484e-001 -1.3449838e-001
  5.7295522e-001 -6.6477038e-001  1.8632392e-001  1.8722408e-002  1.5346579e-001 -1.9440952e-001 -9.9585173e-002  5.8094499e-001 -1.6239007e-001  3.6216265e-001  3.1936236e-001  1.4774989e+000 -3.1071637e-001 -2.1944102e-001 -3.7089762e-003 -4.0400451e-002  2.4069348e-001  8.0296359e-002  2.1488246e-001 -2.5524361e-001 -9.9299975e-001 -6.2294755e-001 -2.4145787e-001 -5.1353099e-001 -3.3080104e-001 -4.1230762e-001  6.8425349e-001  1.6394984e-001  6.8727142e-001  1.9022566e-001  7.1943561e-001  9.9116133e-001 -1.2046373e-001 -5.6373986e-001  3.2748451e-001  1.1615674e-001  7.4751872e-001  4.8750696e-001  2.4751728e-001  2.4595336e-001 -5.7696887e-003 -2.7802420e-001 -9.5145681e-002  1.3638052e-001 -2.0442678e-001  6.9168269e-001  2.8282418e-001  2.7651272e-001  9.9424535e-001 -8.8037180e-002  2.2983036e-001  3.6618366e-001  3.2645255e-001  1.4887507e+000  1.1281836e+000  1.3208782e-001  7.2490238e-002  2.8506451e-001  3.3742127e-001  6.2982706e-001 -4.0686476e-001  3.1279471e-001  2.2935822e-001  1.8800302e+000  6.8717478e-001  4.0103140e-001
 -4.0454952e-001 -7.9126275e-001  6.1055904e-001 -4.7484128e-001 -6.6330373e-001 -1.0319761e+000 -9.9429980e-003  4.1812508e-001 -5.1092039e-001 -8.5001764e-001 -9.7759855e-001 -1.2395662e-001 -6.4950987e-001 -7.0603462e-001 -2.6311821e-001 -1.8168052e-001 -2.9894881e-001 -7.8333821e-001 -1.6673723e-001 -1.0056495e+000 -6.6447794e-001  1.7728262e-002  1.0435654e-001 -8.4333893e-002 -4.2706849e-001  4.1993898e-001 -5.9632478e-001 -7.3884454e-001 -6.4929619e-001  2.1290133e-001 -4.3734791e-001  3.7252806e-001  4.0906543e-001 -5.4899013e-001  6.0386511e-002 -8.7101786e-001 -6.7977864e-001  5.9763347e-002 -3.8450070e-001 -1.3578269e-001  2.7153922e-002  1.4829241e-001  1.2242435e-001  5.3009224e-001  1.1588675e-001  2.3336807e-001  2.9956915e-001 -9.2378803e-001  3.8976415e-001  1.2825685e-002 -2.8154439e-002  1.1631669e-001 -4.8493121e-001  4.2058699e-001 -2.6323185e-001  6.5950024e-001 -1.0869655e-001  1.8473113e-002  6.0248251e-001  8.9307678e-001 -3.7533508e-001  5.0380317e-001 -4.9005514e-001 -2.2973407e-001  2.9153006e-001 -1.0230802e+000
 -6.8981237e-001 -1.3069436e+000 -3.7595807e-001 -3.3235672e-001 -6.1625994e-001 -1.5066164e+000 -5.5550855e-001 -4.1145257e-001 -7.1764884e-001 -2.9851099e-001 -6.9152227e-001 -4.8326942e-001 -1.1841409e+000 -7.8301842e-001 -3.6061469e-001 -4.7909190e-001 -4.0711883e-001 -7.6357812e-001 -5.8489338e-001 -1.0884289e+000 -1.4977588e+000 -3.0002217e-001 -4.8755313e-001 -6.6800648e-001 -3.4977315e-001  1.3607011e-001 -3.6693653e-001 -1.8384101e-001 -2.8902928e-001 -1.3059715e-001 -5.3331047e-001 -1.7768671e-001 -7.5442076e-001 -5.1352074e-001 -7.3864755e-002 -5.8931142e-001 -6.3121424e-001 -2.4638834e-002 -7.8511927e-001  1.1381330e-001 -4.6387618e-002  1.3018249e-001 -3.9874935e-001 -1.8948682e-001 -1.2792132e-001  2.2298092e-001 -5.0498893e-001 -3.5401557e-001 -2.2641842e-001 -1.6798371e-001 -1.7394348e-001 -3.4892191e-001 -2.0925357e-001  7.2834376e-001  4.8488993e-001 -1.7472939e-001 -2.8813075e-001  5.6905375e-001  4.4021444e-002 -4.4647488e-001 -3.8993312e-001 -4.5007349e-002  1.8056749e-001  1.3887431e-001 -4.2811020e-001 -1.2470553e+000
 -5.8925946e-001 -3.1412529e-001  4.4551343e-001  3.7342474e-001 -6.1869783e-001 -3.1026905e-001  2.3116075e-001 -1.0441894e-001 -5.2757362e-001 -4.9806923e-001 -1.9322023e-001 -2.6798266e-001 -4.5146534e-001 -5.2093639e-001 -5.7954616e-001 -5.3191602e-001 -1.7982668e-001  2.5763104e-001 -2.8452218e-001 -4.4684504e-001 -5.0759249e-001 -2.0709954e-001  1.8281899e-002 -1.5409383e+000  9.9291242e-002 -2.1532321e-001 -7.7161545e-001 -7.1228902e-001 -7.0553789e-001 -2.9110197e-001 -9.1089549e-001 -5.4649217e-001 -2.4472605e-001  8.3359648e-002 -4.6993666e-001 -1.0268235e+000 -2.7079780e-001 -6.0097551e-001 -2.4962240e-001 -6.7953574e-001 -4.2462364e-001  4.1806848e-001 -5.0904986e-001  5.5189909e-001 -1.8873145e-001  7.8648422e-002 -2.3454116e-001 -1.3363123e+000  2.6087665e-001 -2.2257886e-001 -2.9129789e-001 -5.0098173e-001  9.3757589e-002  5.1094410e-001  1.1072178e+000  1.5044231e-001 -2.6984581e-001  2.9154577e-001  1.0425186e-001  5.1674793e-001 -6.0156743e-001  3.3162992e-001 -2.0775090e-001  2.4186838e-001 -8.2198806e-001 -1.4825159e+000
 -3.2684167e-001 -1.1619185e-001 -8.2510695e-001 -3.6890887e-001 -3.7864654e-001 -9.2295329e-001 -3.7345513e-001 -7.8066416e-001 -2.3663429e-001 -6.3842834e-001  2.2469294e-001 -5.1264043e-001  5.6914574e-002 -7.8386975e-001 -7.3931903e-001 -6.5240956e-001 -5.3466271e-001 -6.9472788e-001 -6.4377895e-001 -6.4219267e-001 -8.3529774e-001 -2.8092887e-001 -9.3900484e-002 -2.2962177e-001 -2.4955890e-001  2.0432101e-001 -6.7831115e-001 -1.3474035e+000 -1.2647708e+000 -5.2407611e-001 -1.8131610e+000 -1.0897977e+000 -4.3358823e-001 -1.0340027e+000 -9.6798921e-001 -1.2933027e+000 -1.1119808e+000 -1.3375715e+000 -8.4965476e-001 -9.5518396e-001  1.5211955e-001 -5.9623827e-001 -9.4335225e-001  4.3314280e-002 -8.9974793e-002 -6.2963155e-001 -2.8078333e-001 -1.1124607e+000 -3.8397161e-001 -8.9811323e-002 -1.9744022e-001 -2.1497234e-001 -4.7144746e-001 -3.8260361e-001 -2.0045838e-001 -1.4585434e-001 -5.3478710e-001  2.2573991e-001 -2.3869512e-001  9.9539367e-002 -5.0435945e-001 -1.7316671e-001 -6.2663974e-001 -6.6032929e-001  3.3722837e-002 -1.6988087e+000
  4.6182386e-001 -6.6506530e-001  1.3878754e+000 -2.9769833e-001 -2.2269555e-001 -1.3482216e+000  2.5119752e-001  1.5344128e-001  1.9283579e-001 -1.9334598e-001 -1.2643845e+000 -1.5129319e-001 -2.3812483e-001 -6.6898300e-001 -4.9365312e-001 -5.3019502e-001 -6.2882016e-001 -1.1479888e+000 -9.0490874e-001 -3.4033420e-001 -1.0277519e+000 -4.3308051e-001 -8.0760714e-001  1.1614527e+000 -7.3355543e-001 -4.8750051e-001 -2.9515695e-001  2.1374606e-001  1.0311591e-003 -4.1235315e-001  9.3464340e-002  6.8453732e-001 -1.5076911e+000 -1.0803266e+000  6.8082556e-001  4.1877074e-001 -8.0154985e-001  1.5650892e-001 -8.3072483e-002 -2.6942529e-001 -1.6538789e-001 -1.2458527e+000 -3.4421886e-001 -1.4381028e+000  5.6020652e-001 -5.2952907e-001 -6.2881743e-001  5.1367119e-003 -1.4696198e+000 -2.4026930e-001 -7.7814139e-001 -6.6433927e-001 -5.4103052e-001  3.5920340e-001 -4.4351980e-001 -4.4871869e-001  4.2887553e-001  2.0604064e-001  5.5404575e-001  3.7213129e-001 -1.5135928e+000 -3.0226291e-001 -8.1221486e-001  5.6444559e-001 -4.1691904e-001 -1.5108625e-001
 -8.2081973e-001  1.9007895e-001  5.1895453e-001  6.4528350e-001  1.3852939e-001  9.6067209e-001  6.5293590e-001 -2.0412690e-001 -2.0600494e-001  2.6505242e-001 -7.9716762e-001 -5.4411607e-001 -5.6145368e-001  1.4487765e-002  1.1663284e-001 -5.3994089e-001 -1.0388864e+000 -3.2825087e-001 -1.3023872e+000 -4.0463253e-002  8.9294231e-002 -1.4077991e-001 -1.8170068e+000 -1.1547023e-001 -5.9196165e-001  4.7745767e-001  1.4846611e+000  1.1827551e+000  8.8315131e-001 -2.6698960e-002  2.9608532e-001  3.1880117e-001 -1.0864146e+000 -9.2358501e-001  4.1369936e-001  9.0085200e-001  7.5169360e-002  6.7506512e-001  9.9420068e-001  1.7216562e+000  5.4615418e-001 -5.4795739e-001 -1.1840222e-001 -1.8183882e+000  3.3471894e-001 -1.8015967e-001 -5.7916783e-001  1.8638518e-001 -6.2446374e-001 -5.5974097e-001 -5.6022491e-001  8.7502719e-002 -3.4775400e-001  2.7198545e-001 -1.4533364e-001 -9.9536536e-001  4.3943762e-001 -2.7601811e-001  1.0812310e-001  1.0355476e+000 -5.3015937e-001  2.2459425e-001  8.6736008e-001  5.3232727e-001  1.4203021e-001  3.1961653e-001
 -3.7813321e-001 -4.8754719e-001 -5.2648749e-002 -1.9980810e-001  2.7804134e-002 -5.9101939e-001 -6.1012867e-001 -2.4740251e-001  4.9240138e-001 -4.9275216e-001 -1.3325812e+000 -1.0011442e+000 -1.5329557e-001 -6.1217327e-001 -5.0260233e-001 -6.2346698e-001 -8.6200539e-001 -1.2450931e+000 -1.1922501e+000 -4.1198680e-001 -1.1693659e-001 -6.5463732e-001 -1.8633905e+000 -1.1419601e+000 -4.8419813e-001 -1.4193064e-001  9.6908936e-001  2.1596985e-001 -1.4589512e-002 -8.2645767e-002 -1.8151949e-001 -9.0963940e-002 -1.1857383e+000 -1.3911050e+000  4.2278158e-002 -3.3783971e-001 -9.2467379e-001 -7.4134838e-002 -1.8656983e-001  3.2869554e-001  6.2594106e-001 -5.0552092e-001 -9.3296698e-001 -2.0116252e+000 -1.2808878e-001 -1.3066288e+000 -4.7340958e-001 -2.0972913e-001 -4.8414118e-001 -8.3394451e-002 -5.7978939e-001 -2.3295850e-001 -1.2175266e+000 -6.1776666e-001 -6.3851911e-001 -8.2041971e-001  1.0950463e-001  2.3245928e-001  2.7529165e-001 -3.4147095e-001 -1.0423256e+000 -2.6381829e-001 -3.8199252e-001  1.9301109e-001 -7.6193644e-001  5.8719091e-002
 -5.3064145e-001 -6.8946937e-001  4.5120168e-001  1.7712401e+000 -9.9979362e-001 -6.9895533e-001  1.1298278e+000 -7.0391199e-001 -2.0827032e-001 -8.7719440e-001 -7.0624738e-001 -9.7363015e-001 -7.1956271e-002 -1.0063839e-001 -6.6842779e-001 -1.0560994e+000 -7.5588987e-001 -7.5020453e-001 -9.0939523e-001 -8.8730941e-001  1.1122979e+000  6.3292177e-001 -2.0408094e-002  8.3742709e-001  1.6219543e-001  5.6397569e-001 -9.7421785e-001 -7.7428399e-001 -2.9280951e-001 -5.3561849e-001 -4.7204787e-001 -5.4764162e-001 -4.6126033e-001 -7.4290270e-001 -5.8202220e-002 -1.9039516e-001 -8.9392542e-001  3.2814697e-001 -1.2598719e-002 -7.4537859e-001  2.5979767e-001  4.2683285e-001  6.4018227e-003 -2.1782675e-001  7.4827462e-001  7.9412172e-001 -5.3274736e-002 -7.4272385e-002 -1.1111410e+000  8.3785637e-001 -8.9833401e-001 -1.1203837e+000 -5.3111828e-001 -4.2307898e-001 -7.2747986e-001 -1.0315135e+000 -2.3522810e-001 -6.7713698e-001 -2.2250147e-001  2.2016035e-002 -1.1067321e+000 -2.9084843e-001  9.2083673e-001  6.5812580e-001 -1.2092120e+000 -2.7731089e-001
 -2.6135307e-001 -1.5802445e-001 -7.3733443e-002  3.0629284e-001 -1.7575927e-001 -1.9637294e-001 -1.8526774e-001 -1.2147380e+000  2.6868960e-002 -4.5897324e-001 -1.0079095e+000 -3.7234238e-002  1.9342170e-001 -5.2559308e-002 -2.5342527e-001 -7.4316253e-001 -1.9577921e-001 -1.1528285e+000  3.0336336e-004 -5.4392851e-001  5.6984010e-001  2.8823202e-001  2.2562536e-001  3.9595995e-001  1.5933395e-001  2.6524653e-001 -4.8243711e-001 -8.0942323e-001 -8.8749048e-001 -4.6514082e-001 -6.2563342e-001 -5.8727589e-001 -2.6141599e-001 -3.3101986e-001 -2.9355662e-001 -1.0591900e-001 -3.8483985e-001 -5.4116122e-001 -1.1539567e+000 -7.7295035e-001  7.5365327e-001  3.1128675e-001 -9.8830807e-002 -4.2890411e-001  1.6947591e-001  3.8167485e-001  2.3078334e-001  1.5178661e-001 -1.1049441e+000  5.6302160e-001 -3.1107863e-001  6.1541416e-002 -5.8234234e-001 -4.2873810e-001 -5.0245296e-001 -6.6953166e-001 -2.7383578e-001 -3.2031715e-001 -5.5958041e-001 -6.7162775e-001 -6.9060639e-001 -4.3857859e-001  9.2113317e-001  1.3363148e-002 -1.8028351e-001  1.0552652e-001
 -1.4243496e-001  1.7608830e-001  3.4793895e-002 -1.1840887e-001  1.3819793e-001 -1.1129780e+000 -3.2887776e-001 -8.5838525e-001 -5.3491628e-001 -1.9212105e-001 -6.6119984e-001 -4.1142103e-001 -2.1848212e-001 -5.5233181e-001 -5.6086764e-001 -2.3086776e-002  1.5593411e-001 -2.7418155e-001  3.3759555e-001 -1.8135267e-001 -6.4482081e-001  2.2244935e-001  4.6514354e-001 -3.4742287e-001  4.4497683e-001  4.5954167e-001  9.0535265e-002 -6.0489601e-001 -9.2139261e-001 -3.9678784e-001  2.8218750e-001 -1.1550279e-001  1.6066067e-002  2.8286266e-001 -1.3154916e-001  2.3679319e-001 -2.9043557e-001 -7.4185145e-001 -7.2644269e-001  1.2943615e-001  1.9029372e-001  7.4462128e-002 -8.3757806e-002  6.4950788e-001  5.5600180e-001  1.2727863e+000  2.0417101e-001 -8.4658180e-002 -7.8798015e-001  1.4356835e-001 -4.1854576e-001  1.4491939e-002 -6.4175560e-001 -2.1907993e-001 -1.3870925e+000 -3.7559905e-001 -4.9473746e-001  7.1393816e-004 -8.0209479e-001 -1.2919533e-001 -9.5587242e-001 -1.9033246e-001 -4.1025924e-001  1.1478863e-001 -5.9684966e-002  9.7043527e-002
  4.5716602e-001  3.0521408e-001  9.6779622e-001 -2.1342746e-002 -2.7923894e-002 -1.1998277e+000 -1.9228129e-001 -7.1721129e-001  2.9294651e-002  3.6536557e-002 -5.7452531e-001 -1.1970570e+000  3.4685595e-001 -7.5569364e-001 -7.6711296e-001 -6.1710363e-001 -4.0381749e-001 -2.9788673e-001 -3.5054527e-002 -2.8181503e-001  8.4390601e-001 -4.0529959e-002 -6.1436901e-001 -1.3883874e+000 -2.5174527e-001  3.7039693e-002  3.2219503e-001 -1.2630998e+000 -6.6372092e-001 -7.2606601e-001  2.4306345e-001  9.1929145e-002 -8.2245527e-001 -9.8307982e-002 -3.5736170e-002 -1.6881536e-001 -6.4316910e-001 -1.0501139e+000 -7.4232078e-001  1.6387344e-001 -1.3907805e-001 -5.3410914e-001 -1.8250181e+000 -1.3065545e+000 -1.0672178e-001  7.0750175e-001 -1.7972642e-001  1.4238620e-001 -5.0731372e-001 -3.4292937e-003 -6.1559515e-001  2.6234215e-001 -8.1068570e-001 -7.8038568e-001 -8.0251783e-001 -2.1509973e-001 -1.0832658e-001  2.4131078e-002 -4.0645341e-001 -6.2581122e-002 -1.0175455e+000  9.8724518e-003  2.6896092e-001 -1.1299777e+000  3.4993859e-002  7.7428072e-001
  1.0947860e+000  2.6306064e-001  9.0179107e-001  3.2387361e-001  7.1392380e-002 -2.6707246e-001 -6.7126370e-002 -4.5499712e-001 -1.8591106e-001  2.3577319e-001  3.4516475e-002 -7.8664625e-001  1.3407493e-001  2.6472130e-001 -4.1445376e-001 -6.1971250e-001 -3.5968052e-001 -5.5317629e-001  3.9706946e-001 -1.4701026e-001  8.8124931e-001 -1.9231688e-002 -5.0540208e-001 -9.3092972e-001 -2.0335269e-001  2.2704835e-001  2.5015309e-002  1.5230207e-001  2.1212911e-001 -1.1375564e-001  2.4484034e-001 -5.7455060e-002  6.8473679e-001  3.7306516e-001 -5.5129828e-002  3.0746918e-002 -5.2167068e-001 -3.9951568e-001 -1.4514152e-002 -2.0894352e-001 -6.4917024e-003 -3.5958158e-001 -8.3509801e-001 -3.5327283e-001 -8.3788283e-002  8.6974302e-001 -9.5469511e-001 -3.5358744e-001 -9.6950415e-001  1.1924629e-001 -8.4098227e-001 -5.2583483e-001 -4.2430051e-001  7.0431164e-002 -5.3144599e-001 -7.2067017e-001 -2.4423521e-001  2.1737464e-001 -5.8232015e-001  5.0597912e-002 -1.6816325e+000  7.3842596e-002  7.5372265e-001 -1.5909079e-001  2.4431987e-001  2.7185839e-001
  3.9487478e-001 -1.8934553e-001  7.0030942e-001  8.5806549e-001 -9.1452101e-002 -9.2519486e-001 -1.9278987e-001 -1.5053997e-001 -1.1124650e-002 -2.7298500e-001 -5.9482929e-001 -3.5677543e-001  2.6957577e-001  2.4867130e-001 -9.0628292e-001 -8.0476700e-001 -5.4607437e-001 -7.5292466e-001  5.0168748e-002 -4.9628195e-001  9.9814148e-001  5.1918898e-002 -7.2440046e-001 -2.8913692e-001 -2.1752754e-001 -1.0607171e-001 -9.3378415e-001 -1.1412144e-001 -4.2952577e-001 -5.1675833e-001  2.4743612e-001 -2.7574926e-002 -1.6920780e-001 -2.0113364e-002  1.3854639e-001 -2.4381659e-001 -4.2411754e-001 -3.9973280e-001 -4.3807133e-001 -8.5981319e-001  2.6384029e-002  7.4383518e-002 -8.9699608e-001 -3.7201690e-001 -3.3506925e-001  1.5723160e-001 -6.6927953e-001 -5.2294768e-002  4.5029828e-001 -6.8268849e-002 -3.3811643e-001 -5.2272122e-001 -8.7036766e-001 -1.0135170e-001 -9.6446839e-001 -1.8476700e-001 -4.8915952e-001  2.9679577e-001 -7.4138690e-002 -3.6029752e-001 -1.6784466e+000 -6.0880761e-001  1.9319378e+000 -4.9210010e-001 -6.9496251e-001 -3.1326596e-001
  4.2071665e-001 -2.5762310e-001 -6.5329058e-002  4.0789186e-001 -4.0066908e-001 -6.7536118e-001  1.5002926e-001 -8.2760912e-001 -2.9196777e-001 -7.1815181e-001 -1.7295092e-001  1.6235678e-001 -2.8290757e-001  1.2505238e-001 -7.5612674e-001 -8.0429266e-001 -6.4715865e-001 -8.9715788e-001 -5.4188741e-001 -6.6679571e-001  6.9351363e-001  3.2899663e-001 -1.3106622e-001 -1.7824000e-002 -4.3065041e-001  3.0630932e-001 -1.1584152e+000  1.2965385e-001 -4.2722082e-001 -4.1131376e-001 -3.6529761e-001 -6.2617313e-001  5.1000667e-002 -3.8054014e-001 -9.3855792e-001 -1.0242378e+000 -6.9111364e-001 -4.7775663e-001 -6.5592370e-001 -1.1725141e+000 -4.9428225e-001 -9.9131677e-002 -5.9418156e-001 -2.1457688e-001  3.1921321e-001  8.5860318e-001 -2.9596323e-001 -3.7604654e-001 -1.7153003e-001 -1.4659891e-001 -4.2699327e-001 -3.9000122e-001 -9.8020581e-001  1.3153897e-002 -7.7771214e-001 -1.7228519e-001 -8.3183267e-001 -1.6269412e-001 -6.7364571e-001 -1.9495625e-001 -5.7749159e-001 -1.2505293e-001  1.5646633e+000 -1.0588857e-001 -5.3082987e-001 -2.1164638e-001
 -1.0190216e+000 -1.9761304e-001 -9.5709292e-001 -1.0073644e+000 -1.6824323e-001 -2.3253264e-002 -2.5988761e-001 -7.6686707e-001 -2.7561898e-001 -4.8322901e-002 -3.4349657e-001  3.3769561e-001 -3.1296200e-001  2.3580651e-001 -2.8772781e-001 -2.3112079e-001 -7.4403995e-003 -4.4369600e-001 -6.3803279e-001  3.3224486e-001 -7.4085544e-001 -2.8789121e-001 -3.1887403e-001 -4.8487007e-001  4.5096103e-002 -2.7927835e-001 -7.6867862e-001 -3.7155964e-001 -4.2426684e-001  1.5595927e-001 -3.2132396e-002 -4.4312286e-001  3.1706369e-001  1.6521257e-001 -7.7596507e-001 -6.3619461e-001 -3.8471115e-002 -5.2859243e-001 -8.0069536e-001 -8.4828669e-001 -8.0647998e-001 -4.5515477e-001 -5.4716693e-002 -8.1340271e-001 -3.9139568e-001 -6.1553689e-002  2.7541944e-001 -8.4619005e-002 -3.1881814e-001 -4.2936689e-001 -3.5463879e-001 -2.1529489e-001 -6.5736467e-002  1.4719189e-001  3.2716793e-001 -3.1126127e-001 -9.2765273e-001  3.6031247e-002 -1.0444024e+000  1.9940455e-001  6.9992302e-002 -4.3407770e-001 -1.0232936e-002 -5.0615007e-001 -4.2668138e-001 -3.5012831e-001
  7.8713338e-001  4.9526091e-001 -1.2210675e+000 -3.0894922e-001 -5.1924936e-001  1.5518393e-001 -2.0010767e-001 -8.5263182e-001 -9.5815725e-003  9.2580966e-002 -4.7944645e-001 -2.9089307e-001 -2.6746666e-001 -7.0107951e-002 -1.3502027e-001 -1.5522349e-001 -7.4803660e-001  4.4750027e-002 -6.3989954e-001  3.0536329e-001  2.8812924e-001 -3.1253149e-001 -1.0967594e+000  7.1012808e-001 -7.0054303e-001  3.4937398e-001 -1.4016762e-001 -1.1128222e-001 -4.8300872e-001 -1.8312059e-001  8.6480779e-001 -1.2703847e-001 -3.8910772e-002 -7.3793641e-003 -3.8317946e-001  1.4289099e-001 -3.3411785e-002 -3.3183001e-001  1.3706157e-001 -4.7863698e-001  6.4800406e-002 -8.7708853e-001  7.9348314e-002 -4.5212251e-001 -1.5669910e-001  7.2997601e-001 -2.8333338e-001 -1.2919429e+000 -1.0347925e+000 -6.2950695e-001 -4.3933153e-001  9.4140134e-001 -3.1564473e-001 -1.0638363e-001 -3.9281291e-001 -2.7011199e-001  5.9275708e-002 -3.5874239e-001 -8.3551379e-001  3.1524579e-001  4.2046459e-002 -2.9341987e-001 -2.5379406e-001 -3.5633075e-001  6.0237295e-002  2.5629631e-001
  4.9198139e-001 -4.3796800e-002 -1.9904973e-001 -1.7136399e+000 -4.1180185e-001 -2.4897943e-001 -6.5641870e-001 -1.0006536e-001 -1.8857254e-001  1.6517841e-001  1.0369431e-002 -5.0408867e-001 -8.3844494e-001 -1.4694532e-001  3.2688115e-001  6.7584897e-002 -7.7254340e-001  4.9587956e-001 -7.4026130e-001  3.6253910e-001 -5.0437628e-003 -2.8794924e-001 -5.5561812e-001 -4.6704231e-001 -8.8357527e-001 -4.8871592e-001  2.4148531e-001 -5.5173348e-001 -3.4824400e-001 -2.5311472e-003 -3.5167009e-001 -4.0867130e-001 -5.5169629e-001 -1.1093819e+000 -8.4536823e-001 -1.3665614e+000  4.2186628e-001 -2.9736836e-001 -3.7591404e-001  3.7240447e-001 -5.4271216e-001 -9.2691423e-001  1.5760260e-001 -8.2811073e-001 -9.5604810e-001 -7.3201555e-002 -1.4779543e-001 -2.5146506e-002  1.5918785e-002 -5.2515805e-001  5.0414103e-001  1.0687683e+000  2.6545737e-001 -4.0900171e-001  2.3418826e-001 -2.2709577e-001 -2.7528501e-001  9.6369821e-002 -1.1320262e-001 -1.5005756e-001  2.9861588e-002  1.4071939e-001 -2.4768766e+000 -1.3496618e+000  6.1107963e-002 -4.6762033e-001
  4.7796489e-003 -1.1534161e+000  7.7479007e-001 -1.8367704e+000 -8.9820610e-001 -3.7106932e-001 -1.0019337e+000 -4.0171129e-001 -3.8300778e-001 -2.2978539e-002  7.3247024e-001 -6.3859298e-001 -1.1062931e+000 -7.8261259e-002  2.8766326e-001  4.4115508e-001  2.0364143e-001  9.0150740e-001 -1.6278925e-001  1.0520341e+000 -5.6686938e-001 -4.0641427e-001  1.3110488e-001 -1.8691943e-001 -1.3445952e-002 -4.7855059e-001 -6.8190842e-001 -1.1280092e-001 -4.2992692e-001  6.1736284e-001 -7.1481793e-001 -7.5010919e-001  2.9342219e-001 -8.5201213e-001 -1.0563564e+000 -1.4134963e+000 -5.9424619e-001 -7.6798055e-001 -3.3643339e-001 -5.6239110e-001 -4.9643949e-001 -6.3819342e-001  2.6745912e-001  3.5502300e-002 -1.5491706e-001  9.0859377e-001 -2.1472872e-001  7.3167803e-001 -3.7749130e-001 -3.5075762e-002  1.7472639e-001  6.0496803e-001  6.9990067e-001  1.8362432e-002  3.5211913e-001  7.2591869e-003 -6.3027317e-001  5.9582022e-001 -7.7768764e-001 -1.0473541e+000  1.3215399e+000 -5.5942391e-001 -1.9296783e+000  9.6349609e-001 -3.5846917e-001  1.9302780e-001
  2.6693515e-001 -7.7346354e-001 -1.4895759e-001 -1.0363386e+000 -1.1168368e-001 -4.2164415e-001 -7.8559903e-001  2.5861361e-001 -2.4074843e-001 -6.6467531e-001  4.7084856e-001  4.7453263e-001 -5.0776526e-001 -7.5036267e-001  3.4334756e-001  8.4646207e-002 -6.2087941e-001 -1.0742440e-001  2.1822268e-003 -1.1413407e-001 -5.5866005e-001 -1.2929462e-001 -2.8670690e-001  6.8642636e-001 -7.5538998e-001  4.6092386e-001 -3.0060464e-001 -2.0563481e-001 -3.0191358e-001  4.6208448e-001 -1.1522077e+000 -8.3321364e-002 -5.6796548e-001 -5.9744870e-001 -3.7198884e-001 -6.3529837e-001  2.2952299e-001 -3.6963741e-001 -2.7994095e-001 -3.7877722e-001  7.9718554e-002  8.2846788e-002  9.0042674e-001  6.1250943e-001 -4.6253078e-001 -3.9963925e-003 -2.0004085e-001 -5.1099844e-001 -5.5996093e-001 -3.7492419e-001 -4.5670642e-001 -7.6031836e-001 -3.6615124e-001 -4.3743780e-001 -6.8052044e-001 -5.0994816e-002 -1.6053149e-001  1.7011928e-002 -2.0405563e-001 -3.7091667e-001 -1.3615987e+000 -2.5811359e-001 -2.8160774e-001  5.4630233e-001 -4.4375478e-001  1.6314196e-003
 -2.6094644e-001 -2.1194449e-001 -1.0504740e+000 -5.1568488e-001  7.7979695e-002  9.6431408e-002 -3.4875558e-001  3.0796115e-001 -1.1280040e-001  3.7845204e-001  4.7420582e-001  8.7950921e-001  1.8035656e-001 -8.6058676e-002  2.7187998e-001  1.3109014e-001  3.0094085e-001  1.3210536e+000  1.2002360e+000  5.1198783e-001 -7.7261486e-001  8.9870583e-002  1.1523167e-001 -5.3145270e-001 -1.1576732e-001 -4.3937159e-001  7.1290445e-001  4.9216806e-001  6.1774512e-001  8.9060557e-001  1.9100926e-001  6.6701012e-001  8.5545095e-001  3.0821094e-001  6.0592594e-001  5.6293384e-001  5.5172168e-001  4.6486824e-001  2.5357114e-001  9.4959935e-001 -3.4581791e-001 -3.1205907e-001 -3.6600921e-001  3.3815961e-002 -3.6364164e-001 -5.1619486e-001  1.7208762e-001  3.8933708e-001  7.6793666e-001 -3.6982600e-001  1.2297944e-001 -2.1910270e-001  3.1670939e-001  8.7706357e-002 -3.1798704e-001  2.7422955e-001  4.6186902e-002  1.6806914e-001  6.3710885e-002  2.1088186e-001 -1.2633075e-001  4.8811911e-002 -5.5907369e-001  3.6389171e-001 -4.2890599e-002 -2.7492400e-001
  1.0775892e-001 -2.4696747e-001  2.9390791e-001 -3.4758044e-001 -3.4654991e-001 -6.7328313e-003 -2.1638359e-001 -3.8219083e-002 -7.3056901e-001 -8.0675097e-001  3.9251928e-001  1.3612306e-002 -1.3924212e+000 -4.7141284e-001  5.0679347e-001  4.1634697e-001 -1.0531226e-001  3.8948918e-001 -6.2341005e-002 -4.1927312e-001 -1.3915232e+000 -5.2371788e-001  7.0263019e-001 -4.5541838e-001  3.5606682e-002  1.2276789e-001  7.0834825e-002 -4.9388709e-002 -1.5294194e-001  8.3091917e-001 -5.0377449e-001 -9.9486001e-002  6.7947668e-001  1.7171587e-002 -9.1850232e-003 -2.1607384e-001  4.8360739e-001 -1.7497015e-001 -3.0898830e-001 -7.1610654e-002  4.0102196e-001  3.0452130e-001  5.5711177e-001 -5.0845099e-002  8.3889063e-001  1.0887520e+000  7.2397177e-001 -5.0022271e-001 -2.9318200e-001  2.1079046e-001 -2.1271183e-001 -3.7783420e-001  3.2121194e-001  4.9977773e-001 -2.4885204e-001 -7.2891345e-001 -2.1152116e-001  1.7530473e-002 -2.0027357e-001 -2.3325201e-001 -5.2006953e-001 -7.9313826e-003  4.8635064e-002  1.2665352e+000  7.5222730e-001 -4.3086758e-001
  3.7316624e-001 -8.0310167e-002 -8.0806052e-001 -2.4120436e-001 -1.5788656e-001 -3.3212732e-001  7.2214055e-002 -4.7084477e-001 -5.6441940e-001 -9.9983659e-001 -8.8730650e-001 -9.0870732e-002 -1.2204259e+000 -6.1603092e-001 -2.5435928e-001 -5.0105277e-001 -1.1824517e+000 -1.2245946e+000 -2.7649782e-001 -8.2897552e-001 -7.9683315e-001 -1.0043257e-001 -1.0686159e+000 -5.9235418e-002 -9.5781300e-001  6.9285410e-001 -2.4272384e-001  9.8765382e-001  3.9702666e-001 -1.7252607e-001 -7.6903711e-001 -4.3186005e-001 -4.9622583e-001 -9.0635914e-001  2.8261482e-001 -9.6420349e-002 -7.5651096e-001  1.1310994e+000  4.4000014e-001 -1.5680792e-001  3.0791239e-001 -1.1480051e-001  2.3191000e-001 -6.2388999e-001  1.9996048e-001  1.2926161e-002  1.3506805e-001 -2.4231113e-001 -2.6555529e-001 -5.0034860e-001 -2.6629804e-001 -6.0597896e-001  2.1018584e-001  5.5803590e-002  5.0114806e-001 -4.2260731e-001 -4.8808333e-002 -1.6243297e-001 -2.0934890e-001  4.3341669e-001 -1.0077059e+000  2.9644149e-001 -2.4941196e-001 -9.7739500e-001  3.7809846e-001  2.4236538e-001
 -4.3167451e-001 -9.8270172e-001 -6.0178330e-001 -3.7439131e-001  6.8436265e-002 -1.0793791e+000  1.3536144e-001  3.1785167e-001 -9.1907688e-001  1.8244676e-001 -5.5744620e-001 -5.1167241e-001 -1.0748498e+000 -8.6265908e-001  1.3883608e-001 -3.3760019e-001 -4.2485764e-001 -6.3985323e-001 -1.1144595e+000 -6.8103774e-001 -1.6365645e+000 -6.5985636e-001 -5.7311658e-001 -6.3384978e-001 -3.8328088e-001  3.5639117e-001  5.6247376e-001  5.5053110e-001  7.4261690e-002 -6.3094891e-001  2.8562531e-001  4.3322024e-001 -1.3555531e-001 -6.1246569e-001  2.2909483e-001 -3.9030885e-001 -3.8319446e-001  5.4350416e-001  4.3497599e-001  5.4046363e-001 -3.4904357e-001 -8.3790802e-001 -4.9365334e-001 -1.2270879e+000 -2.8281688e-002 -1.8178684e-001 -7.0252766e-001 -1.0029588e+000 -8.5562000e-001 -6.8206981e-001 -4.1027651e-001  6.8889902e-002  1.3380547e-001  3.3439400e-001  9.0534594e-001 -1.5930528e-001 -6.4236775e-002 -2.2471918e-001  1.3806621e-002  1.7718449e-001 -4.1830064e-001  2.8118113e-001 -4.0768530e-001 -2.2303353e-001 -5.8687271e-001  9.8620276e-001
 -3.6616362e-001 -4.8766230e-001 -2.7682392e-001  1.3586968e+000  2.2779896e-001 -3.0942126e-001 -1.6741291e-001  4.8676698e-001 -3.8909262e-001 -3.5635616e-002 -3.3417774e-001 -1.0458800e+000 -4.9641427e-001 -7.8489849e-001  2.9324475e-001 -3.2568202e-001 -7.7993696e-001 -1.5702464e+000 -3.5584650e-001 -7.1743516e-001 -1.6689231e-001  4.6152560e-001 -1.2329823e+000  5.8971635e-001 -6.0279903e-001  5.9723669e-001  4.4256149e-002  4.7893026e-002 -1.4923052e-001 -3.0443154e-001  3.7448076e-001  4.8427041e-001 -7.3074370e-001 -5.9444415e-001  4.2204009e-001  4.5070663e-001 -3.2096618e-001 -2.4148573e-001 -3.6678734e-001  1.3654558e-001  7.7302502e-001 -1.1899116e-001  2.2708571e-001 -6.8755936e-001  6.9733318e-001  3.7167089e-001 -8.4611146e-001 -9.5922998e-001 -1.1868890e+000 -3.6926698e-001 -2.2533842e-001 -2.7093553e-001 -3.4417001e-001  2.5753693e-001 -7.9269778e-001 -3.6708370e-001  2.3435873e-001  8.9214640e-002  2.2794373e-001  1.2658826e-001 -7.4078084e-001  2.5302442e-002  2.9699433e-001 -3.0711946e-001 -1.5496308e-001 -1.1156081e+000
 -3.6498735e-001 -4.9442377e-001  1.8708605e-001 -6.5598744e-001  2.0042329e-002  1.7626582e-001 -8.9228371e-001  1.2526564e-001  2.0342755e-001  3.3267343e-001  4.2781952e-001 -3.7863850e-001 -4.0783403e-002 -4.7349686e-001  9.9401977e-002 -1.1341060e-001 -3.2241523e-001 -3.6749998e-001 -2.1899592e-001 -4.0967737e-001 -1.6171801e+000 -2.1894024e-001 -7.3070398e-001 -4.7949629e-001 -5.0005459e-001  2.4748335e-001 -9.0767683e-002 -6.8012748e-001 -8.1246769e-002 -9.3278966e-002 -3.4511507e-001 -5.6590443e-002 -4.4629301e-001 -1.6421984e-001 -2.0413514e-001 -4.8223851e-001  1.0657384e-001 -8.6220626e-001 -5.2788260e-001 -6.7217397e-001  2.7570524e-001 -2.9035107e-001 -1.2400791e-001  2.3468922e-001  1.6761102e-001 -1.7963016e-002  1.7168569e-001 -7.3923316e-002  4.2653748e-001 -3.8241721e-001  6.8954106e-001 -1.3486179e-001 -3.2564604e-001  9.8007217e-001 -2.3440705e-001  1.6366650e-001  3.3821044e-002  4.9541079e-001  3.1412996e-001 -5.8926217e-001 -3.5732016e-001 -1.2210200e-001 -1.1538226e+000  9.8781486e-001 -5.6042787e-001  3.2103208e-001
 -3.5399593e-001 -1.8671447e-001  2.2632576e-001  4.0507966e-001 -3.5688474e-001  2.9104637e-001 -6.6136741e-001  3.0768651e-001 -1.9932823e-002  1.9006724e-002  3.1544829e-001 -1.4005729e-002 -2.7100035e-001 -1.8634909e-001  7.1721329e-001  6.3792863e-001 -4.8523519e-002 -1.9507815e-003 -8.6003326e-001 -2.4196109e-001 -2.1657335e-001  1.0377656e-001 -1.1103194e-001  8.4852852e-001 -3.1888671e-001  8.5665212e-001 -6.7361686e-001 -9.0470910e-002  6.7641576e-001  3.6144160e-001 -1.3056297e-001  5.9584932e-002 -6.7646500e-002  2.7200716e-001 -2.1828080e-002 -4.1344236e-001  7.3780511e-001 -1.2419995e-001 -4.6783423e-001 -6.9285804e-001  4.5651147e-001 -3.0111742e-001  6.0590376e-001  3.8371884e-001  4.7045526e-001  1.2242743e+000  1.0669598e-001 -8.3238914e-001 -5.0481100e-001 -1.3589983e-001  3.2821433e-001  4.9591078e-001  3.2810029e-001  6.0726165e-001  4.6546791e-001 -2.8379534e-001  1.8991323e-001  5.5905919e-001  7.2712295e-001 -7.0497614e-002  3.2963652e-001  4.6449977e-003 -9.8198552e-001 -2.3029151e-001 -6.5114379e-002 -5.7416995e-001
 -4.7544993e-001 -4.2507219e-002  2.2823353e-001 -6.1289380e-003 -1.2396078e-001 -5.5857553e-001 -3.4148343e-001  5.9173414e-001  2.9406077e-002  2.8178222e-001  2.1084189e-001 -7.1782182e-002 -2.8534392e-001 -4.1560459e-001  9.4131469e-001  6.5815369e-001  1.5859705e-001  1.4063014e-001 -5.0416094e-001 -3.5744574e-001 -3.5006761e-001 -6.7479567e-001 -9.6693657e-001  7.7896429e-001 -2.7762178e-001 -2.8630158e-001  2.5073379e-001  9.5053100e-002  5.6766256e-001  4.7625578e-001  7.4978799e-001  2.0031670e-001  2.8905294e-001 -1.5370865e-001 -1.4979416e-001 -1.0689905e-001 -2.3629848e-001  8.9705981e-002 -2.8572637e-002  2.2197025e-001 -1.9983553e-001 -5.1591730e-001  5.8019715e-001 -7.2788606e-001 -2.1996623e-001  4.5391684e-001 -5.4335613e-001 -8.5806913e-001 -4.4646042e-002 -8.4750056e-001  4.1033213e-001  9.2483447e-001  4.1819547e-001  4.2186169e-001  6.6887926e-001  6.7004200e-002 -3.9771034e-001  4.8200144e-001  4.0344665e-001  1.4312778e-001  1.1097040e+000  2.9764296e-001 -5.3482958e-001  1.9636228e-001 -5.1520814e-001 -3.8941529e-001
  8.9288566e-001 -3.7444198e-001  4.4242749e-001 -3.2167097e-001 -1.6143561e-001 -6.1395859e-001  2.1894293e-001  8.1540643e-001 -2.9124158e-001  3.8035438e-001 -2.0153565e-001 -9.3774042e-001  6.8295494e-002 -2.7619643e-001  5.0080309e-001 -7.4185620e-002 -4.3605420e-001 -2.6871234e-001 -9.1733581e-001 -3.9206769e-001  1.8369569e-001 -4.4984433e-001 -1.7877274e-002 -5.5139772e-001 -1.6759515e-001 -6.5095478e-001  5.5118591e-001  4.4514415e-001  4.0991096e-001  4.8245101e-002 -3.0306861e-001  2.0355233e-001 -5.5765731e-001 -3.3019692e-001 -1.3161890e-001 -6.1362425e-001  1.0130732e-001 -1.4891468e-001  5.6914831e-001  7.5754802e-001  7.3227929e-003 -4.8378945e-001 -5.8719877e-002 -1.6301127e-001 -3.5636147e-001  3.0493071e-001 -1.2432113e+000 -8.7260744e-001 -1.0268253e+000 -6.9826570e-001 -7.4547658e-002  5.9039837e-001  3.5008463e-001  4.3918237e-002 -3.9445909e-001  2.8011188e-001  1.8318767e-002  4.7638025e-001  7.9213388e-001  1.0135448e+000  1.2492138e-001  4.8766282e-001 -1.0152656e+000  3.8034159e-001 -4.3627102e-001  4.7428384e-001
  2.2352003e-001 -6.3771526e-001  1.7857655e+000 -2.6110001e-001 -3.3382241e-001 -4.1587822e-001 -2.6792041e-001  5.4070099e-001 -4.1907759e-002  5.8248295e-001  9.7093905e-002 -8.2446645e-001 -1.0089514e-001 -2.5589401e-001 -4.2707621e-001 -7.8054637e-001  2.0293907e-002 -2.1315603e-001 -6.6635462e-001 -4.1955534e-002  1.2459191e-001 -5.7414092e-001 -1.2830670e+000 -6.8276964e-001 -9.4730276e-002  1.5567835e-001  6.7241089e-001  4.7458752e-001  5.2760360e-001 -1.0004460e+000  3.7567119e-001  3.4874421e-001 -5.6558292e-001 -7.0618717e-001  5.6763787e-001  2.3499273e-001 -1.0195348e+000 -6.5727023e-002  2.5690055e-001  4.6262135e-001 -2.0380170e-001 -9.7618925e-001 -7.4314233e-001 -1.0792567e+000 -5.0089937e-001 -2.9833897e-001 -4.2771461e-001  2.1534977e-001 -2.4636075e-001 -6.2892367e-001 -4.9968557e-001 -6.1341677e-001  2.8019153e-001  3.1782930e-001  3.1981052e-001  2.7565793e-001  1.8404635e-001  6.5896752e-001  7.9428388e-001  1.0706453e+000 -4.1805635e-001  1.4181937e-001 -1.6575565e+000  7.1916144e-001 -3.5788789e-001 -3.8655162e-001
  2.8263562e-001  4.2117606e-001  5.2195656e-001  6.2824277e-001  6.5712931e-003  3.2204316e-001  6.9285897e-001  6.8577838e-001 -3.0153037e-001  7.0439260e-001  1.8543300e-002  1.8741667e-001 -1.6657047e-001  2.5973856e-001  1.7812743e-002 -7.5144477e-002 -3.2864894e-003 -1.3349127e-001 -3.3813009e-001 -2.7175423e-001  1.6020454e-001 -3.4641493e-001 -2.1515664e-001  1.0357482e+000  1.0644507e-001  4.3801285e-002 -3.5482914e-001  7.5035074e-001  7.8219522e-001  6.2998303e-001  1.8378380e-001  3.9645572e-001 -1.1248831e-001 -4.0588605e-001  1.7995885e-001 -3.8554061e-001  4.8930442e-001  2.9656357e-001  7.8621205e-001 -5.2221219e-001  4.5057261e-001 -1.8236717e-001  7.4314505e-001 -5.1085023e-002  1.7519033e-001  3.1487575e-002 -8.8178436e-001 -5.5236155e-001 -1.2571308e-001 -2.6619933e-001 -2.0129334e-001  5.6989474e-002  6.3263213e-001  5.7438936e-001  7.5937666e-001 -9.9726683e-002 -1.1999442e-001  1.7825894e-001  5.2160788e-001  1.3622989e+000  6.2459755e-001  2.8763876e-001  6.0122267e-001  4.1952252e-001  3.1584917e-001 -8.2706061e-001
 -3.7436501e-001  4.7806351e-001  9.9492051e-002 -4.0983792e-001 -8.3278257e-002  5.3971037e-001  7.2537439e-002  7.1761242e-001  3.0378304e-001  4.9636777e-001  7.6081964e-001 -1.0157873e-001  4.0903343e-001  2.1634544e-002  8.2152879e-001  5.3669893e-001 -9.7422283e-002  5.2000210e-001 -8.1948862e-001  2.4722372e-001 -5.9703451e-001 -1.7065419e-001 -6.8198441e-002 -8.4206798e-002 -3.6580473e-003 -7.0186595e-002 -1.5260313e-001 -1.2792800e-001 -2.7932639e-001  7.7630595e-001  1.1049711e-001  3.9048632e-001 -4.8546667e-001  1.1019872e-001  1.7650151e-001  2.7552367e-001  1.2167048e+000  3.7590937e-001 -6.6504651e-002 -1.6288551e-001 -2.2004126e-001 -6.5441113e-001  1.3121464e-001 -1.4946901e-001 -3.0083406e-001 -8.8513965e-001 -2.1318054e-001 -1.3373148e+000 -3.7669164e-001 -4.1129377e-001  2.6758615e-001  5.2352838e-001  5.9779729e-001 -4.5155373e-001  1.0326766e-001  1.6242856e-001  4.5108836e-001  4.6636276e-001  6.9717146e-001  1.0107255e+000  6.9972165e-001 -3.7628722e-001 -1.5696937e+000 -4.5645876e-002  4.3838804e-001 -5.0911714e-001
 -4.3607964e-001 -2.0861118e-001 -5.4347897e-001  2.3929977e-001  5.6432806e-001  8.2923055e-001  1.3808728e+000  1.1014906e+000 -4.2259381e-002  7.5259599e-002  6.5709747e-001 -3.7165979e-001 -3.1402070e-001 -1.2932158e-001  7.3107892e-001  8.0539137e-001  2.4195202e-001  1.6710887e-001 -2.0974681e-001  3.3874935e-001  3.5277670e-001  3.9174875e-001  2.2006967e-001  1.6726166e-001  4.4105831e-001  2.2427328e-001  7.9383593e-001  5.7739520e-001  2.4359881e-001  7.0117126e-001 -5.6859687e-001  2.8725474e-001  2.7470194e-002  9.0561257e-001  4.0485579e-001  6.2655936e-001  1.0663962e+000  8.1129899e-001  1.0734119e+000  1.3692701e+000  9.5171613e-001  6.1948574e-001  5.1517910e-001  7.2406531e-001  3.3216111e-001  4.9069569e-001  1.6643916e-001  3.0527760e-001 -1.0653041e-001 -5.6502422e-002  5.3642212e-001  4.4572714e-001  1.5200698e+000  1.6765539e-001  1.0772996e+000  4.5237380e-001  8.7673667e-001  4.9195538e-002  1.0903111e+000  9.2746869e-001  1.7405478e+000  5.9531445e-001 -4.5131833e-001 -6.5567806e-001  3.6090138e-001 -1.2635350e-001
 -4.9348513e-001  6.0794892e-001 -1.6240261e-001  1.7806182e-002  1.4199908e+000  1.2964966e+000  1.1402853e+000  1.5904256e+000  5.4829878e-001  5.9427241e-001  3.9171637e-002 -3.6972126e-001  5.7914189e-002 -1.1385304e-001  8.0125645e-001  7.0476224e-001  2.1414312e-001  1.9806589e-001  5.4424359e-001  4.4025230e-001  5.8036951e-001  5.4954806e-001  4.0192153e-001 -4.0733751e-002  4.8184974e-001  8.2794569e-002  1.6154362e+000  5.5616101e-001  6.3848236e-001  5.7927895e-001  5.5002992e-001  8.0771453e-001  4.0802999e-001  9.2683518e-001  1.1496644e+000  7.4814280e-001  9.7005175e-001  9.8477586e-001  1.2897516e+000  2.2158005e+000  1.2559081e-001  7.4161105e-001  1.5854561e+000  1.1778871e+000 -2.1734649e-001 -2.8088544e-002  6.7857255e-001  6.1457816e-001 -2.5550107e-001  5.0896208e-001  6.6851665e-001  7.7325160e-001  1.1823633e+000 -1.2127501e-001  1.0717155e+000  1.1705581e+000  1.3024853e+000  1.5829062e-001  1.7806184e+000  1.2161807e+000  9.6031705e-001  1.4376958e+000 -1.6904401e-001 -1.3008452e+000  1.0831353e+000  4.7349769e-001
  5.9300183e-002  7.5296858e-001 -2.7789933e-001 -9.9279100e-002  6.6227573e-001 -7.8628400e-002  3.8963847e-001  1.5207287e+000 -5.1331767e-002  3.4536049e-001  9.8032544e-001 -2.1280489e-001  1.1981027e-001  8.0252518e-003  2.2363917e-001  7.2521979e-001  8.1498237e-001  1.7309131e+000  5.0680304e-001  5.3349599e-001  4.5646548e-001  1.8779415e-002  6.1115374e-001 -7.3272912e-001  1.8894095e-001 -7.5317221e-001  1.1150054e+000  4.4584822e-001  7.1642460e-001  3.8430168e-001  1.0591302e+000  1.4329905e-001  2.3341898e-001  1.7526561e+000  8.1258177e-001  8.3481767e-001  1.0380896e+000  5.6457733e-001  9.2339187e-001  1.3798711e+000  1.3566201e-001  3.4975784e-001  6.4801611e-001  9.1797383e-001 -3.7246060e-001 -1.1348593e-001  3.6236336e-001  5.6233534e-001  6.6310508e-001 -2.9165865e-001  5.5797944e-001  1.4966989e-001  1.0087609e+000 -2.7031943e-001 -4.2604276e-001  1.5161581e+000  3.6550220e-001  2.3413792e-001  2.1379576e+000  1.0478714e+000  5.1717440e-001  9.6315987e-001  2.1960191e-001 -2.1653845e-001  1.5571705e+000  7.3791134e-001
  5.0438620e-001  4.0476636e-001 -7.2663968e-001 -1.1182036e+000  4.7237103e-001  5.3238626e-001 -3.4528388e-001  6.1893479e-001  2.5082600e-001 -1.9342393e-001  1.2759837e+000 -2.2659760e-001 -1.8172280e-001  1.4587680e-001  4.2685440e-001  7.3584475e-001  4.4906514e-001  8.2293013e-001 -1.7117244e-002  5.2166180e-001 -7.6939222e-001 -9.5242674e-002  8.1716551e-002 -7.0350991e-003  4.8214102e-001 -8.0940909e-001  8.7536189e-001  6.4542971e-001  9.6765477e-001  6.6273822e-001  1.5182337e+000  5.6900866e-001  8.8202317e-001  2.0442651e+000  2.6431178e-001  1.7150911e+000  9.5766948e-001  8.5366787e-001  1.4471483e+000  1.3184031e+000 -6.1934764e-001  6.4033023e-001  3.2142008e-001  7.3018190e-001 -6.0488610e-001  8.0766171e-002  8.8099731e-001  5.3316670e-001  5.5699213e-001  2.0589623e-001  8.0391026e-001  5.5553990e-001  1.2974292e+000 -1.9283635e-001  2.0381462e-001  1.3946437e+000  5.3180404e-001  4.4923893e-001  1.4297127e+000  5.1243657e-001  1.1387400e+000  1.2887826e+000 -3.8968754e-001 -2.0014004e+000  1.5737869e+000  6.1666312e-001
 -5.6259668e-001 -7.8919882e-001 -2.4965775e-001 -1.4014148e+000 -2.9539428e-001  7.0128814e-001 -3.2318453e-001 -4.3486738e-002 -1.7123580e-001  3.5388741e-002 -1.5135417e-001 -1.0487093e-001 -3.1217704e-001  1.6218488e-001 -3.9810785e-001  2.4946432e-001  4.5563216e-001 -1.4737047e-001 -6.8311197e-001  2.1316074e-001 -9.9963672e-001 -3.5608298e-001 -1.2237420e-001 -2.7340950e-001  1.3092619e-001 -7.1874866e-002  9.0513252e-002  6.7364413e-001  1.1857883e+000  3.9986830e-001  4.8870012e-002  3.0623947e-001  3.2846041e-001  1.3358302e+000  3.0373152e-001  1.3216853e+000  2.5525955e-001  1.1154548e+000  1.2988303e+000  6.6560875e-001 -5.6663184e-001  3.2832764e-001  7.9419107e-001 -1.4142631e-001 -3.5941666e-001  6.0050871e-001  8.8085180e-001  7.8269002e-001  8.0675523e-001  8.4620406e-002  6.2930134e-001  4.7541320e-001  1.0556130e+000  2.4821719e-001  1.4964602e+000  6.3926151e-001  7.7367016e-001  6.3475369e-001  4.0938483e-001  1.6449373e-001  1.1730047e+000  6.4491467e-001 -1.0090786e+000  5.2552480e-001 -2.4608855e-002  2.8683218e-001
 -1.3229628e-001  3.0131951e-003  1.9082300e-001 -1.9783180e+000 -2.9040125e-001  3.2470120e-001  1.9646261e-002 -1.2600775e-001 -2.0894568e-001  8.6862979e-002 -4.8487680e-001 -4.4140544e-001 -2.7299986e-001 -1.4295817e-001 -4.9203932e-001 -8.2671921e-002  2.7435706e-001 -1.8168630e-001 -2.5092820e-001 -3.6557806e-002 -1.6715738e+000 -1.0269334e+000  9.3054605e-002 -8.1787783e-001 -4.0463274e-002 -4.4475556e-001  7.8104159e-001  4.4229174e-001  7.1080275e-001  4.2681656e-001  3.8740594e-001  7.6561998e-001  2.9686321e-002  2.3314220e-001  5.3109976e-001 -7.4915596e-002 -1.4396981e-001  1.0150609e+000  9.6679359e-001  7.6079136e-001 -3.2071647e-001 -1.0860682e-001  5.0143744e-001  4.2339720e-001 -9.3439349e-001 -2.2170194e-001  6.9369928e-001  5.7581059e-001  1.5107542e-001  1.4202135e-001 -1.5047707e-001 -2.2877231e-001  4.2577810e-001 -6.6483694e-002  6.0175221e-001  6.6943247e-001  3.9642510e-001  3.7477198e-001 -5.9377432e-002 -3.1116240e-001  6.1403951e-001 -3.0018647e-002 -1.0837875e+000 -6.4306617e-001 -1.2359677e-002  7.8516210e-002
  3.3975173e-001  2.5261033e-001  3.1934946e-003  4.3896619e-001 -6.8780660e-001  2.7699569e-002  1.8674896e-001 -3.4388834e-001 -1.7195554e-001 -6.1130523e-001 -4.6412505e-001 -1.1428448e-001  9.8894879e-002 -1.8637271e-002 -4.2200312e-002  2.4287006e-001  2.6442560e-001  4.0573452e-001 -2.8371298e-001 -5.8003936e-001  1.4886557e+000  1.8719182e-001  4.7877460e-001 -2.1735018e-001 -5.0572217e-002  4.4788602e-002 -7.7962918e-002  9.0866502e-001  2.0423314e-001  1.5156626e-001 -6.9429717e-002 -2.1715538e-001  1.0173704e+000  6.1140739e-001  2.3619718e-001 -2.6221821e-001  5.1089173e-001  2.0538798e-001  9.4023236e-001  7.5955191e-002  5.6977268e-001  6.3093470e-001  5.0251762e-002  6.8149106e-001  2.2160208e-002  7.0267142e-001  2.6802303e-001  3.6323443e-002  8.1359576e-001 -4.8872955e-002  4.3653092e-001 -8.1902374e-002 -1.5315061e-001 -6.7730955e-001  3.2091119e-001  4.1655561e-001  2.2142553e-001 -2.3778914e-001 -2.4859006e-001  4.0905253e-001  6.7151286e-001 -3.4597096e-001  1.8726190e-001  1.1637821e+000  2.0171088e-001 -2.3247440e-001
  4.6177273e-001  8.4973916e-001  1.6864355e-002 -6.4402117e-001 -8.5140264e-002  4.8579465e-002 -5.8903037e-002 -1.0623743e-001  2.2496743e-001 -4.0737018e-001  3.1938154e-001  4.4217934e-001  3.5333412e-001  5.5311805e-001  1.1525262e-001  4.1592933e-001  7.1306048e-001  3.5692007e-001 -1.3735504e-002  6.5291111e-001 -2.5053285e-001 -1.5178540e-001  9.7197214e-001 -3.6980634e-001  3.9914405e-001 -2.0254548e-001  2.5472210e-001  6.0188249e-003 -5.4606255e-002  7.3754871e-001  2.1302928e-001  1.8114615e-001  1.3739895e+000  3.4549008e-001  1.2033855e+000 -1.6544367e-002  2.9983281e-001  5.2454543e-001  5.9646289e-001  2.2519387e-001 -7.1935086e-002  4.2995615e-001  1.6776283e-001  5.3954983e-001 -4.0648639e-002 -2.0205299e-001  1.1995200e+000  7.7817677e-001  4.4851264e-001  1.5724371e-001  7.8213277e-001  2.1056139e-001  2.4740389e-001 -1.6364851e-001  1.7717459e+000  3.8667488e-001  6.0851065e-001 -2.6168304e-001  1.5605427e-001  2.7824548e-001  5.8855657e-001  9.6794357e-002 -7.4559442e-001  2.0592291e-002  5.7713582e-001  5.7036611e-001
  2.9169343e-001  7.4885511e-001  2.2039166e-001  7.0606314e-001  4.2399121e-001 -7.2221855e-001  1.8379562e-001  1.1234389e-001  8.5419559e-001 -2.6521387e-001  7.8211687e-003  1.3739028e-001  8.6066114e-001  3.9635399e-001 -1.2595828e-001  6.6214808e-001  5.0829318e-001  1.3875925e+000  4.1621885e-001  4.4998163e-001  1.3061142e+000  4.2947066e-001  9.6089923e-001  9.0642730e-001  5.1000966e-001  3.2477266e-001  5.4993554e-001 -6.6084197e-002 -2.7790557e-002  1.1540402e-001 -5.3962527e-001  1.2331228e-001 -3.2527542e-002  7.9627176e-001  3.7104170e-001 -2.4863784e-002  5.9891610e-001 -6.0997617e-002  3.4979716e-001  1.8140083e-001 -3.5148104e-001  7.8187115e-001  5.3899129e-001  1.2031214e+000 -4.9051877e-003  1.4436228e-001  6.7181805e-001 -1.7454831e-001  1.2117295e+000  8.6920793e-001  4.7035190e-001  4.2771422e-001  2.3191726e-001  1.8665608e-001  3.9943356e-001  7.8681922e-001  4.0508500e-001  2.9406521e-001  1.9106584e-001 -5.6335297e-001 -3.8289448e-001  7.9709996e-001 -2.7383977e-002  5.8346051e-001  2.5961565e-001  5.9807813e-001
 -5.5766365e-001  1.3187568e-001  7.6361785e-001  1.6305643e+000  1.4753168e-001  4.7144921e-001  9.5841270e-001 -5.5104972e-002  2.7195797e-001 -5.5814338e-002 -2.4687207e-001  3.7061043e-001  5.3558923e-001  1.3613540e-001  3.7413422e-002  4.7128897e-002  3.3837580e-001  2.1198770e-002  9.8295410e-003  1.3013132e-001  1.3141981e+000  7.8951382e-001  5.2692944e-001  7.9298143e-001  3.8002384e-001  2.5941382e-002 -3.9963686e-002  4.3732659e-001  8.9420515e-001  1.2992711e-001  2.2353178e-002  1.5940207e-001 -6.1245121e-002  6.7434372e-002  4.3744595e-001 -2.0659065e-001  7.9232863e-001  7.9779342e-001  2.2425171e-001 -5.4374416e-002  2.7050107e-001  3.3396999e-001  9.4423710e-001  7.5482795e-001  4.6848565e-001  4.7813763e-001 -5.9534473e-002  7.2756388e-001  1.3222073e-002  3.1301977e-001  2.7085123e-001  3.3278819e-001  3.7787604e-001  7.9847255e-001  1.0959009e+000  7.0201601e-001  7.5069296e-001  1.4472235e-001  4.4136268e-001  3.0492863e-001  6.8689088e-001  2.1030659e-001  1.1279930e+000  1.4802394e+000  1.5118050e-001 -2.9078071e-001
 -4.9848015e-002 -3.1473341e-001  5.0965679e-001  1.0662381e-002  6.8414144e-001 -3.3211384e-001  6.7432889e-001 -4.1064911e-001  1.3990492e-001 -9.7979215e-001 -9.0608614e-001 -7.7329812e-001 -3.0216944e-001 -2.0716678e-001 -4.1940428e-001  3.9035431e-002  1.8540038e-001 -5.9350763e-001 -8.9554711e-001 -3.0547205e-001 -3.5984668e-001 -3.4062744e-001 -3.0960982e-001 -4.5412496e-001 -2.2177006e-001 -5.8671825e-001 -7.1239354e-001 -5.1276934e-001 -1.1162115e+000 -4.8955640e-001 -3.3107458e-001 -4.0672783e-001 -5.5845459e-001 -6.6390589e-001 -5.4512709e-001 -1.3921538e-001  1.7194007e-001 -8.9232300e-001 -1.1864330e+000 -1.0558254e+000 -5.5387081e-001 -4.5951425e-001 -4.0921799e-001 -3.0861549e-001  1.3101504e-002 -2.1988403e-001 -2.7111925e-001 -3.6150048e-001  3.8421873e-001  4.5833294e-001 -1.1118736e-001  4.9973116e-001 -3.1876954e-001 -3.1624217e-001  1.9019288e-001 -3.9074381e-001 -1.4253519e-001 -8.5281840e-001  3.7653440e-001  2.8547464e-001 -1.1107802e+000  3.2804573e-001 -9.7926335e-001 -4.6375110e-001 -5.1653715e-001 -2.9743275e-002
 -2.1521873e+000 -3.0977112e-001  3.5933400e-001  3.6411571e-001 -8.6702243e-002 -5.8572852e-001 -3.0686064e-002  9.6139431e-002 -9.7612085e-002 -4.4458535e-001 -7.2038241e-001 -3.3081295e-001 -9.7456855e-002 -1.5742639e-001 -2.9156349e-001  5.9799666e-001  6.9107008e-001 -5.9127196e-001 -3.2632028e-001 -3.7719430e-001  3.1707655e-001 -2.7789029e-001  4.8845903e-001 -1.0834558e-001 -2.2625969e-001  1.3195376e-002 -8.3917867e-001 -7.5532203e-001 -1.0488823e+000  5.2334392e-002 -7.9942387e-001 -2.1436906e-002 -9.1507957e-001 -8.0530663e-001  1.4513280e-001  2.9864668e-002  1.1646506e-001 -5.2343715e-001 -3.0443809e-001 -3.5517426e-001  1.0958937e-003 -2.8277240e-001 -8.8827205e-002  2.1911055e-001  2.4021174e-001  1.7156398e-001  3.3090020e-001 -1.4006590e-001  1.4467290e-001  4.1220152e-001  3.2877635e-001  1.1928490e+000  5.2650990e-001 -6.2407354e-001  5.9653107e-001  5.2805012e-001 -2.4298209e-001 -7.4040961e-001  4.0722827e-001  4.9274946e-001  1.3752229e+000  5.2740370e-001  2.7163202e-001 -9.1725998e-001 -6.3025049e-002 -7.0295791e-001
 -5.1844476e-001 -4.0024618e-001  2.3880463e-002  5.5736700e-001  8.8129638e-001 -8.3621023e-003  5.5356286e-001 -7.4929536e-002  4.4527626e-001 -3.0047248e-001 -3.1512430e-001  8.6047849e-001  8.2144257e-001  5.0980168e-001 -5.2766286e-001  2.7676942e-001  1.0342140e+000  5.6776364e-001  1.7291221e+000  4.5987067e-001  7.6682901e-001  3.3377170e-001  4.0981808e-001  4.9288815e-002  5.7186025e-001 -3.7353594e-001  1.0006906e-001 -9.9311223e-001 -7.3254241e-001 -8.7019888e-001 -1.2653258e-001  3.5270302e-001 -1.2773397e+000 -5.9473406e-001  3.7733047e-001  2.3266555e-001  2.7272004e-001 -8.0231418e-001 -6.1627350e-001  1.5475817e-001 -3.4580034e-001  6.0389720e-001  2.4461741e-002  6.8597380e-001 -1.9838947e-001 -1.4527359e-001  3.5554018e-001 -1.8674422e-001  7.4110164e-001  7.6545618e-001  5.0410258e-001  1.1208823e+000  7.5077119e-002  3.8739096e-001  5.9400906e-001  1.3694299e+000 -1.0528568e-001 -4.2533568e-001  1.0513171e+000  6.1424435e-001  1.4445334e+000  8.0261340e-001  8.4714005e-001  4.5205853e-001  3.4153490e-001  5.9813825e-001
  1.2303486e+000  1.1774846e-001  7.7725349e-001 -1.2000809e+000  8.3545266e-001  9.9415764e-001  3.9208648e-001  6.4373741e-001 -1.9463628e-001  7.4598037e-001  1.0372700e+000  1.5929701e+000 -2.4018650e-002  8.9858874e-001  7.6923983e-001  8.5877706e-001  9.1295855e-001  8.4969724e-001  1.9472745e+000  1.3790980e-001 -4.9711422e-001  6.1557475e-001  2.5399443e-001  2.1319673e-001  3.2894978e-001  2.6030274e-001  6.4778275e-001  1.9157000e-001 -2.3461665e-001  8.2531227e-001  3.5452625e-001  4.5876946e-002  1.6702591e+000  8.1509919e-001  4.8789841e-003  1.4531014e-001  6.2680370e-001 -1.6150237e-001 -3.6762559e-001  4.6436395e-001 -1.8126768e-001  2.5440749e-001  8.9523062e-001  3.6352422e-001 -2.6384575e-001  1.3313118e+000  1.5894291e-001  6.2835046e-001  3.3055996e-001  1.2890130e-001 -2.1536569e-001 -5.3626892e-001  3.4299339e-001  6.8527141e-001 -1.0565354e+000  3.6138810e-001  3.8844941e-001  4.7817260e-001 -1.1284396e-001 -8.3286305e-001  5.3119534e-001 -6.7002037e-001 -1.7453426e-001  1.2120464e+000  6.1222972e-001  2.1641481e-001
 -6.7451777e-001 -5.9076470e-002 -5.0637570e-001 -7.2371838e-001 -2.9984351e-001 -1.3271529e+000  1.1855526e-001 -4.6610490e-001 -8.3102167e-001 -2.9340326e-001 -3.4559260e-001  1.1043628e+000 -2.8325544e-001  1.5461497e-001 -1.1716091e+000 -5.8917144e-001 -2.4720945e-001 -4.3979331e-001  1.2860799e+000 -8.7488061e-001  1.7317276e-001 -1.4147939e-002  7.1085694e-001 -9.9349520e-001 -4.6571653e-001 -5.8720216e-001 -4.8511079e-002 -2.9401583e-001 -9.0899405e-001 -1.0099601e+000 -1.1289786e+000 -1.1815391e+000 -1.1218462e+000 -5.0061388e-001 -1.1385266e+000 -1.6397968e+000 -1.2488052e+000 -1.1704773e+000 -1.1760253e+000 -6.0803425e-001 -7.3238380e-001 -2.8586345e-001 -1.0377007e+000  4.6722881e-001 -7.6115709e-001 -8.5556193e-001 -6.6977376e-001 -3.7056844e-001  4.8875487e-001 -8.8744777e-001 -9.9345749e-001 -1.7802476e+000 -1.1605290e+000 -8.2451466e-002 -4.8300830e-001 -9.3386929e-001 -8.0420598e-001 -8.4970217e-001 -1.7764996e+000 -1.2359204e+000 -4.2656735e-001 -1.0751251e+000 -4.4421564e-001 -2.3395517e-002 -7.3384991e-001 -1.5247128e+000
 -6.2358421e-001  6.5707189e-001  4.7762756e-001  7.8342593e-001  5.6359285e-001  1.7740314e-002  8.0177117e-001 -4.4874341e-002  6.3704315e-001  1.3325661e+000  4.4691641e-001  1.2522254e+000  1.0866517e+000  9.5941873e-001 -7.2036597e-001 -2.1373011e-001  8.0343500e-001  7.3749448e-001  8.9209741e-001  3.9799793e-001  3.1420708e-001  4.9043712e-001 -5.2202939e-001 -4.7719556e-001 -1.3789770e-001  3.9264436e-005  6.2890080e-001  7.5160318e-001  6.1243811e-001 -3.6849777e-001  5.7751802e-001  5.2325651e-001  6.4320241e-001  1.8754921e-001  1.6950260e-001  5.9421947e-001 -7.9672178e-001  6.3368920e-001  4.8370389e-001  2.3280853e-001 -1.0844123e-001 -1.5008523e-001 -1.2255024e-001 -9.7390195e-001 -3.4328555e-001  9.7941733e-002 -5.2356061e-001 -5.7061031e-001 -1.3253671e-001  1.9167296e-001 -7.7060692e-001 -3.6878939e-001 -6.5414692e-001  3.1685980e-001 -3.7881567e-001  1.0271906e-001  2.8703078e-001 -3.4046480e-001 -3.7343662e-001 -2.4320286e-001  2.3785467e-001 -8.4581699e-001  2.7327019e-001  5.8341430e-001 -2.7523558e-001 -1.1822450e-001
  2.7027179e-001  6.3674522e-001 -1.5689949e+000 -1.9687368e-001  5.9545605e-001  1.1927946e+000  5.4378198e-001  8.2647416e-001  3.7967562e-001  4.5064306e-001  8.0907172e-001  3.3296103e-001  1.1265434e+000  1.6731964e-001  1.0174472e+000 -4.2642242e-001 -3.2803234e-001 -9.9299590e-002  1.5930635e-001  1.6322671e-001 -1.2489682e+000 -2.2872076e-001  9.0055169e-001 -2.8933134e-001  4.4689962e-001 -4.9901570e-001  3.7207020e-001 -7.7897400e-001 -3.2247779e-001  2.4562908e-001 -1.6970458e-001 -1.2611152e-001 -5.4263197e-002 -2.6357571e-001  4.4249874e-002 -3.0170939e-001  3.7380580e-001  2.9108191e-001 -5.7505622e-001  2.9434241e-001 -9.2315762e-001  2.1256074e-001 -8.0205573e-001 -5.6379639e-001  1.5484543e-001 -1.2818715e+000 -3.2376383e-001  4.1419584e-001  4.6080233e-002  5.4223938e-001  7.5694287e-001 -4.5546425e-001 -5.1640382e-001 -4.6692059e-002 -6.2083993e-001  1.2356074e-001  2.0306835e-003 -9.7289708e-001  3.2295376e-001  2.4685776e-001 -4.8492446e-001 -1.2632958e-001  4.5781265e-001  8.2390087e-001  5.3175312e-002  2.0294022e+000
  1.3318618e+000  4.7233736e-001  5.4878987e-001  3.3245526e-001  2.4266495e-001  2.6070393e+000  8.2629629e-001  7.8341683e-001  5.5735745e-001 -7.5655830e-002  7.5083113e-001  1.6140951e+000  1.1746878e+000  1.3512516e+000  8.2246375e-001  1.4534560e-001 -4.1622384e-001  4.7567810e-001  7.1891967e-001  1.9532467e-001  7.6754919e-001  7.1063938e-001  2.9517805e-001  3.1015262e-002 -3.9735717e-001 -7.4867104e-001  1.5065583e-001  1.3413701e-001  2.5233770e-002  7.0203302e-001  1.5342857e-001 -1.6282764e-001  5.5206416e-001  6.5491956e-001 -1.0490323e-001  4.1805293e-001  4.5525888e-001  3.9747007e-001  1.8084904e-001 -9.6535481e-003  7.6827754e-001  6.3937045e-002 -2.4017411e-001 -6.5093166e-001 -1.6377908e-001 -5.6469870e-001 -6.3020867e-001  8.1548093e-001 -4.1390441e-001  5.4564114e-002 -9.0532326e-001 -3.7873173e-001 -7.9281147e-001 -3.8423411e-001  1.2296144e-001 -5.9042381e-001  6.0637516e-001 -6.7634720e-001 -9.7112359e-002 -2.3003379e-001 -2.3726563e-001 -5.3399502e-001  1.0578155e+000  3.2150811e-001  4.5889380e-001  1.2025149e+000
 -7.3236058e-001 -1.7858978e-001 -6.7257383e-001 -1.7382715e+000 -2.1208409e-002  3.0038683e-001 -2.3291038e-001  7.0257494e-002  1.0128072e-001 -1.0056024e+000 -5.4572236e-001 -5.0272154e-001 -7.5657829e-001  3.7702155e-001  4.0842433e-001 -2.1477227e-001  4.3416657e-002 -5.8666877e-001 -9.3260345e-001 -4.8790981e-001 -1.2398905e+000 -1.2951961e+000  3.5319890e-001  1.0067641e+000  2.9945529e-002  4.1892870e-002 -6.9303650e-001  1.0969734e+000  7.2426368e-001 -2.3869350e-001 -3.7043529e-001 -2.0561473e-001  5.0391075e-001  1.0799504e+000 -8.4276506e-002  6.9587677e-002  5.5282884e-002  1.9164243e-001 -1.5437494e-002 -7.9260419e-001 -5.1978012e-001  2.1819192e-001  1.5090630e+000 -2.2661094e-001 -1.1169288e+000 -2.0238721e+000  4.0271373e-001  8.6888651e-001  1.3199580e+000  1.6895559e-001  1.1176553e-002 -6.3396762e-001  1.8488506e-001 -5.7401381e-001 -1.5835125e-001 -3.5592843e-001 -6.1889019e-001 -1.9859627e-001  6.4188218e-002 -8.2811984e-001 -5.0693874e-001 -9.1982391e-003 -1.5038340e+000  7.4362945e-001 -4.3517244e-001  1.5673701e-001
 -5.5143587e-001 -2.7171272e-001 -7.9007760e-001 -4.1020535e-001 -4.5176663e-001 -6.9179474e-001  6.5375703e-001 -8.4065331e-001 -7.5055152e-001 -5.4683143e-001 -5.0398461e-001  5.3449286e-001 -4.1987035e-001 -2.4647262e-002 -2.1166381e-001  5.3525008e-001  7.6089217e-002 -2.8990803e-001  5.3911126e-002  1.1190793e-001 -1.9942028e-001  5.2719338e-001  6.5759450e-002  6.7998712e-001  2.5528931e-001  1.4759393e-001 -7.3099027e-001 -2.6073602e-001  1.2479658e-002 -5.8186231e-001 -3.1828463e-001 -6.9769818e-001 -2.1997747e-002 -5.4374953e-001 -1.6127456e-001  6.3579122e-002 -9.5741422e-001 -9.7528180e-002 -1.8888706e-001 -1.0279827e-002  1.8827924e-001  1.4070373e-003  6.6166707e-001  4.6737500e-002 -1.7433666e-001 -6.0925625e-002  6.5269182e-001 -5.5062329e-001 -2.9060727e-002  1.5841397e-001 -9.1286599e-002  3.9768265e-001  7.2162750e-001  5.3460855e-002  2.5497684e-001  4.6449446e-002 -3.4216565e-001 -4.7737837e-001 -6.3835481e-002  4.5705789e-002  1.1816027e+000 -5.3036135e-001  4.5708727e-001  9.6446064e-001  9.7365174e-003 -1.5248812e+000
  3.5371882e-001 -9.4645015e-002 -9.2042483e-001  9.1963409e-001  1.7883939e-003  7.6201826e-001 -6.3220245e-001 -2.5696815e-001  1.6244673e-002 -3.2933882e-001  2.6905645e-001  4.8218607e-002 -2.2894839e-001 -1.3298575e-001  3.9006646e-001  1.8078653e-001 -3.6613803e-002  3.2965531e-001  6.9683292e-001  8.2834694e-002 -1.0312286e+000  3.2071335e-001  7.1702599e-001  1.0795600e+000  1.5027259e-001  1.0941447e+000 -8.6663215e-001 -5.7219213e-001 -5.0605420e-001 -1.6236761e-001 -9.1769595e-001 -8.3628009e-002 -2.6878248e-001  1.3606454e-001  3.0651233e-002 -1.9342005e-001  3.5469766e-002 -5.7491819e-001 -1.1780568e+000 -1.4324755e+000  1.1738106e-001  7.2883229e-001  1.2552434e+000  1.1840739e+000  8.1543915e-001  3.3959172e-001  6.5406023e-002  3.8046460e-001  2.3893641e-001 -3.7579206e-001  5.4368116e-001  2.1071583e-001  1.3369562e-001  1.0976261e+000  3.7067620e-001 -1.1996428e-001 -2.8053876e-001  5.8658422e-001 -5.5725823e-001 -8.3347038e-001 -4.4341770e-001 -5.0834690e-002  3.6543012e-001 -1.2373719e+000 -1.8022694e-001  2.1133940e-001
 -1.1371729e-001 -1.6660786e-001 -2.8913445e-002  8.7010141e-001 -1.0684017e-002  4.5713838e-001 -2.1131110e-001 -5.5113354e-001  5.0141168e-001 -2.2008316e-001  3.1522726e-001  2.9572291e-001  3.0413272e-001  7.1445940e-001 -2.2361979e-001 -3.3819747e-001 -5.2900335e-001 -2.2734174e-001  2.5111118e-001  7.7882108e-001  1.2691689e+000  4.0288158e-001  1.5549569e+000  3.0337658e-001 -3.5532195e-001  8.3821926e-002 -2.6020829e-001  5.3245405e-002 -1.8117029e-001 -5.4946704e-001 -7.2911587e-002 -7.6160867e-001 -6.1137190e-001 -3.8058818e-001 -3.5482368e-001  3.2070312e-001 -6.9193225e-001  1.1020997e+000  3.0766194e-001 -7.9879392e-003  5.0468822e-001  4.2753101e-002 -2.3815308e-003  6.7988412e-001  6.4809915e-002 -8.3818891e-002  4.9521405e-001  1.0541825e+000  6.5456878e-001 -3.6520715e-001  2.0697794e-002 -4.1694340e-001  2.0822483e-001 -2.0533402e-002  7.7387865e-001  6.4623775e-001  5.4869862e-001  4.6266879e-002 -5.3249415e-001 -2.1487293e-001  1.4339809e+000  2.8508080e-001  1.0898370e+000 -4.2564316e-002 -2.8716443e-001  4.4816177e-001
 -1.5173387e-001 -5.4779140e-001  4.4688826e-001 -9.5238232e-001 -7.1421344e-001 -4.9055358e-001 -1.8151910e-001 -2.5063350e-001 -3.6937016e-001 -9.2832123e-002 -5.1016262e-001 -4.4611718e-002 -6.1122440e-001 -2.3176209e-001 -4.2733291e-001  2.4229772e-001  3.7219751e-001 -3.0539168e-001  2.2344295e-001 -4.9232814e-001 -5.6832424e-001 -7.9622752e-001  2.2619357e-001 -1.4658975e-001 -8.2921626e-002 -1.1757995e+000 -1.6250911e-001 -2.9581716e-002 -8.4328852e-001  3.5601091e-001  1.6468976e-001 -4.8575494e-001  4.3523923e-001  3.8752000e-001 -5.5676068e-001 -6.1658110e-001  5.0623492e-001 -1.0256722e+000 -1.7671157e-001 -1.4253156e-001 -4.0218212e-001 -7.4572499e-002  4.1610594e-001  3.6370184e-001 -2.7037446e-001 -2.3455281e-001 -2.6630652e-001 -1.0805525e-001  6.4106498e-001 -1.0913645e-001  1.6518429e-001 -5.7657329e-001 -4.3434417e-002 -2.1892598e-001  1.1784841e+000  6.6166639e-002  2.9367069e-001  1.2827872e-001 -3.7298618e-001 -2.4473156e-001  7.2163938e-001 -3.6194137e-001 -3.3148648e-002 -2.3131933e+000 -5.5501987e-001 -2.2982397e-001
  5.6409619e-001  1.0981693e-001  1.1734748e+000 -6.0432828e-001  2.3234243e-001 -6.1929742e-001  7.3789298e-001 -8.6329828e-001 -2.8930775e-001  6.0931761e-001 -6.6269913e-001  1.5330589e-001  1.8889629e-001 -1.6555114e-002 -9.0306789e-001 -6.4075142e-001  2.0737202e-001  3.3929997e-001  2.9957615e-001  1.4464605e-001  6.9238949e-001 -3.3861490e-001 -2.9206289e-001 -6.4416604e-001 -5.8663603e-002 -1.2769129e+000  6.1956021e-001 -3.6865999e-001  1.2833773e-001 -3.4513070e-001 -6.6007272e-003 -4.2014785e-001 -3.1102876e-001 -2.3587103e-002 -6.8419975e-001 -2.3197017e-001 -6.2393976e-001 -6.9038604e-001  2.4787840e-001 -5.2744639e-003 -3.2833568e-001 -1.5683308e-001  1.1469441e-001 -8.3205004e-002 -9.0780436e-001 -3.0490049e-001  6.3695655e-002  3.7978519e-001 -3.0760289e-001 -3.7439787e-001 -4.8752652e-001 -7.5123914e-001 -6.4318711e-001 -3.9106529e-001 -4.2125531e-001  3.1825752e-003  1.0345559e-001  6.8852803e-002 -5.4005072e-001  5.7316521e-001 -6.6632328e-001  3.7831613e-001  3.7309567e-001 -7.3134651e-001 -2.0100980e-001 -3.3777719e-001
  3.8137294e-001  4.5183055e-002  8.5851219e-001 -5.8596657e-001  3.4235639e-001  8.1053044e-001  7.6917706e-001  6.6055670e-001  2.1478473e-001  1.0850426e+000  3.3451063e-001  1.2354673e-001  7.0887704e-001  7.0976615e-001  6.9349117e-001  7.2398934e-001  7.5280316e-001  4.9286782e-001  1.7992694e-001  1.4623613e-001  7.1937052e-003  1.1624255e-001  2.5694799e-002  6.3304520e-001  5.7298774e-001  3.7330455e-001  1.2141132e+000  1.2489852e+000  1.0418227e+000  9.5837721e-001  6.3925835e-001  4.9389223e-001  5.5678986e-001  4.3210379e-001  9.6861607e-001  1.0717320e+000  1.1262439e+000  8.8455468e-001  1.2039736e+000  1.8845326e+000  2.8409434e-002  5.2666070e-001  1.1409081e+000 -1.3603276e-002  1.6369746e-001  7.1081524e-001  9.6064195e-001  8.9901378e-002 -5.0081753e-001  2.4887713e-001  5.0459357e-001  3.8431569e-001  7.3682005e-001  6.8842245e-001  8.1054954e-001  9.0472288e-001  9.4636058e-001  7.4756104e-001  9.3089525e-001  1.0459671e+000  1.3020888e+000  7.2057088e-001 -3.7918945e-001  2.4448606e-001  1.0024874e+000  3.1443760e-001
  1.0476871e+000  3.9339807e-001  1.9674167e+000 -5.5387074e-001  8.4664872e-001 -5.8287853e-001 -7.9167981e-002  3.3736453e-001  9.7808150e-001  1.1986804e+000 -8.3955301e-001 -1.3387355e-001  4.1273845e-001 -7.4311834e-002 -6.3144350e-001 -3.9722388e-001  1.6448573e-001 -1.0234047e+000 -6.0165520e-001  5.3910038e-001  4.6783576e-001 -2.1268980e-001 -9.7534249e-001  9.7412443e-001  2.1480257e-001  4.5534716e-001  3.7321182e-001 -6.4790111e-001  5.3357545e-001 -1.9171269e-002  8.9032198e-001  6.2628292e-001 -8.9400600e-001 -6.6534597e-001  3.9602145e-001  8.7766598e-001 -1.4659396e-001  3.2800905e-001 -2.5122836e-001  4.8735101e-001 -4.2679567e-001 -5.4237157e-001 -4.4509448e-001 -5.2428095e-001 -5.4584442e-001 -5.5976908e-002 -1.1379033e+000 -9.4315764e-001 -1.1171864e+000 -7.3114713e-001 -5.8353171e-001 -2.5022024e-001 -4.1239297e-001  7.6029665e-001  1.7150106e-001 -1.6471504e-001  8.6481657e-001  1.3638820e-001  1.2878031e-001  2.4821489e-001 -9.4160091e-001  3.0402708e-001 -4.1798992e-001 -2.7298285e-001  8.3638680e-001 -2.3323318e-001
 -8.9424183e-002  4.7095783e-001  1.0550375e-001 -6.0828104e-001  6.0944672e-001 -7.9221006e-002 -9.4389838e-001 -8.8936013e-002  1.0897646e+000  8.4937669e-001 -6.4473431e-003  3.7102858e-001  7.9123985e-001  1.4742031e-001 -5.2143632e-001 -8.9447924e-001 -1.9397737e-001 -6.3769405e-001 -8.8592216e-002  2.4165156e-001  3.5677422e-002 -1.5531156e-001 -1.6019142e+000 -3.2835857e-001 -3.3102722e-001 -3.2146316e-003 -1.6595943e-001 -2.8744227e-001 -5.9618690e-001 -1.0458781e+000 -4.8096939e-001  1.9748193e-001 -4.3538109e-001 -8.4733626e-001 -1.5409779e-001 -6.6322842e-001 -9.4115803e-001 -5.6648081e-001 -9.8391715e-002  2.6094530e-002 -3.4065392e-001 -7.3355725e-001 -3.6033111e-001 -9.3117332e-001 -8.3698801e-001 -6.3117767e-001 -1.1438991e+000 -9.4943036e-001 -2.9373951e-001 -5.4927844e-001 -6.7990621e-001 -1.0252593e+000 -9.1143212e-001 -2.4559728e-001 -3.0269581e-001 -7.5112733e-001  4.2194185e-002 -3.0380433e-001 -6.8637263e-001 -6.1575538e-001 -6.9727894e-001  7.3828808e-002 -6.2859144e-001 -1.1665848e+000  3.1948154e-001  1.2135028e-001
  2.9647216e-001 -2.3114358e-001 -3.2102210e-001 -5.6557173e-001  2.8830031e-001 -1.6456769e-001 -3.9020151e-002  2.6753896e-001 -8.0605925e-002 -8.5724620e-002  1.3203132e-001 -6.3789253e-001 -4.2016492e-001  5.0643016e-002  5.7530112e-001  2.4680997e-001  2.1808555e-001  7.2386954e-001 -1.0853468e-001  2.3198962e-001  8.4658732e-002  1.7094066e-001  2.2696095e-001  1.5652720e-001  4.9790765e-001  5.6953281e-001  7.1494322e-001  1.1945169e+000  5.3225826e-001  2.1160726e-001  1.2481861e-001  4.7183341e-001  8.4344516e-002 -1.6969190e-001  1.0015823e+000  9.0317608e-001  2.0367738e-001  7.9196029e-002  1.0891937e+000  8.0163379e-001  6.8185129e-003  6.7084132e-001  1.5703745e-001 -1.0071220e-001  2.6707130e-001  9.6763285e-001  1.0591842e+000  2.8846658e-001  4.2398043e-001  5.2331310e-001  8.7444494e-001  7.8391416e-001  3.9325247e-001  6.9794875e-002  2.4753468e-001  6.5954569e-001  1.8630259e-001 -1.0059434e-001  8.6498851e-001  6.0259552e-001  4.5106191e-001  5.0269938e-001 -4.8765235e-001 -2.8541740e-001  5.8763624e-001  2.1878831e-001
 -6.7998591e-002 -6.2942948e-001 -5.0679836e-001 -1.9014898e+000 -3.4662720e-001 -7.3952214e-001 -2.7132092e-001  7.5638669e-002 -4.3042219e-001 -3.9769380e-001  2.7051829e-001 -3.0874169e-001 -1.0243101e+000 -9.6401388e-002  2.1354459e-001  2.6755585e-001 -8.6670172e-003  9.2601558e-001  6.3284887e-001  9.1739757e-002 -1.1039596e+000 -1.0496528e+000 -2.1102424e-001 -5.5485722e-001  2.7987559e-001 -1.4823361e-001  5.5077308e-001  3.2293948e-002 -1.1734056e-002  4.5211168e-001  5.9660104e-001  1.8353149e-001  1.8729509e-001  2.0882536e-001 -5.3904615e-001 -7.7038952e-002  5.7091798e-001 -2.2174844e-001 -1.0889991e-001  5.1056759e-001 -9.0004508e-001  3.0687979e-001 -4.1892045e-001  5.0060957e-001 -3.0560107e-001  6.1506848e-001  5.4646486e-001  1.1378517e+000  1.6720737e+000 -2.3938572e-001  5.6410547e-001  1.4931126e-001  3.3662545e-001 -4.1398069e-002  1.3100126e-001  4.1059693e-001 -4.4293962e-001 -2.0196591e-001  9.4819743e-002 -1.5253744e-001 -3.3891377e-001 -2.2299974e-001 -1.4642945e+000 -9.5653913e-001 -3.7197302e-002 -3.5370076e-001
  1.0439698e+000  6.6669452e-003 -1.9200549e-001  1.9162629e-001 -6.0590060e-001  2.7506942e-001 -1.0724956e-001 -3.3412704e-001 -5.5765158e-001 -3.1610403e-001 -1.7041653e-001  3.8407206e-001 -3.6596358e-001 -5.7493385e-002  4.0827489e-001  2.6683578e-001 -1.0891290e-001  5.0572563e-002  4.9501702e-001 -2.1227580e-001  3.2573431e-001 -1.5042893e-001  5.4522761e-001  2.5158224e-001 -7.3358208e-002 -1.5120435e-001 -5.8066314e-003  6.3359135e-001  5.8230203e-001 -3.9942113e-001 -5.5038090e-001 -1.6290457e-001 -6.1184889e-003  6.1881881e-001 -4.5393266e-001 -1.5295894e-002 -2.7382354e-001  9.7611507e-001  2.4948005e-001 -2.3713051e-001 -1.6325219e-001  4.1602817e-001  6.4486281e-001  2.5870941e-001  1.1866604e-001  6.1625059e-001  2.9792497e-001  1.3700304e+000  1.2754456e+000  4.8878149e-001  5.7589534e-001  2.0978521e-001 -2.2391384e-001 -2.8627677e-001 -1.7016364e-001 -2.4909070e-001 -1.9777631e-001 -6.9013557e-001 -5.5375330e-001 -7.1685937e-001  1.5424298e-001 -7.2766635e-001 -2.4449898e-001  2.1291455e-001  2.1155195e-001 -2.4918245e-001
  1.6779646e-002 -1.0209599e+000 -1.4132707e+000  2.8584423e-001 -8.8282204e-001 -5.2001575e-001  2.2082825e-001 -4.2908884e-001 -5.4824773e-001 -8.2464909e-001 -6.5169810e-001 -4.8977055e-001 -1.0392049e+000 -5.0969609e-001  7.6255284e-002 -1.6499639e-001  1.4069001e-001  1.1320737e-001 -4.7031227e-001 -5.3294200e-001  1.1518264e-001 -7.2936811e-001  8.6521648e-001  1.6679967e-001  1.1163388e-001 -1.2254632e-001  2.2035681e-001  6.1606971e-001  6.6748073e-001  4.2219119e-001 -1.5743761e-001 -6.7013690e-002  2.5432113e-001 -2.4775056e-002  2.9412935e-001 -1.2503377e-001  8.7763799e-001  8.2756297e-001  2.8146852e-003  2.2890626e-001 -4.7584861e-002  1.9352368e-001 -9.4827835e-001  3.1939744e-001 -1.5748837e-002 -9.0051065e-002  6.0867415e-002  6.9817528e-001  9.8155164e-002 -3.3809784e-003  1.5151084e-001  1.7167559e-001  4.5330359e-001  2.4938304e-002  3.1114947e-001 -5.5537733e-002 -2.9673455e-001 -1.0374106e+000  2.7150358e-001  2.0373489e-001  2.0766080e-001 -4.9681989e-001 -4.9592019e-001 -6.9132435e-001 -5.0970801e-001 -5.1831429e-001
 -1.0013633e+000 -1.8332283e-001 -1.4529040e+000 -8.7400868e-001 -2.7511868e-001  4.0473054e-001  1.3108807e-001  3.9361365e-001 -4.6520576e-001 -1.3262798e+000 -1.4846979e-001 -4.5241494e-001 -1.1610285e+000 -3.5306074e-001  4.9068206e-001  7.1039456e-001 -1.9719729e-001 -5.4842856e-001 -3.1411352e-001 -5.8778016e-001 -2.6171983e-001 -3.8530344e-001 -6.7428239e-002 -3.2381899e-001 -2.3523290e-001 -5.0939761e-001 -4.4766594e-002  4.3220948e-001  5.4299332e-001  6.7986607e-001 -3.0209019e-001 -3.5336426e-001 -1.0712958e-001 -1.5418843e-001  1.9742848e-001 -4.1550163e-001  6.6314237e-001  3.2474179e-001  7.3364782e-001  2.8402019e-001 -5.0019404e-001  3.4084071e-002  2.1027116e-001 -2.9046271e-001 -2.3121879e-001 -3.2108675e-001 -9.4919069e-002 -5.8935025e-001  5.6414477e-001 -6.9762892e-002  6.6922428e-001  8.7939318e-001  9.2288187e-001 -5.4090677e-002  1.7272289e+000 -3.3982091e-001 -3.9722637e-001 -5.8861372e-001  7.6870934e-001  9.7935934e-002  1.2536546e+000 -1.5716404e-001 -7.0455551e-001  7.9985377e-002 -3.6690872e-001  5.6063340e-001
 -6.7756745e-001  4.7459946e-001  1.4065687e-001  6.0225908e-002 -4.7072401e-001  9.0836951e-001  6.4849453e-003  3.8886860e-001  2.0471977e-001  1.6109408e-001  2.2357659e-001  3.6012638e-001 -3.2977925e-002  6.3604927e-001  2.2751861e-001  2.8497925e-001  4.9010432e-001  6.0332802e-001  7.3527336e-001  6.0043596e-001  7.9463101e-001 -4.2181523e-002 -9.2847700e-001  2.5705037e-001  6.1398382e-001 -4.1151400e-001 -8.1291098e-001  5.1270612e-001  4.9753242e-001  4.0646229e-002  5.3007667e-001  1.2325333e-001  8.3814280e-001  9.3385857e-001  6.2268622e-001  4.8707554e-001  9.1080098e-002  9.7185365e-001  5.4102517e-001 -5.6679228e-002 -2.0734229e-001  2.8761850e-001  3.1646936e-001  2.1405977e-001 -3.9735895e-001 -4.2960327e-002  5.4517453e-001  9.6544665e-001  1.1879795e+000  4.6967889e-001  2.6328342e-001  5.6165483e-001  5.5506956e-001 -4.4479173e-001  6.4898155e-001 -2.3633855e-001  6.7373534e-001  5.6032368e-002  1.1005356e-001 -3.7052810e-001  1.3795545e+000  2.3989600e-002 -1.2072059e-001  1.6252984e+000  6.4344665e-001 -7.7399642e-002
 -1.4363356e+000  2.5153855e-001 -4.6206832e-001  5.7395943e-001 -6.0539210e-001 -2.3747084e-001 -2.3805352e-002 -4.5717375e-001 -1.5322952e-002 -2.2098093e-001  2.0729223e-001  4.4554390e-001  2.6955436e-002  3.5956949e-002 -5.6545625e-001  5.6666891e-002  8.3974233e-001  2.5190427e-001  1.6912691e-001  3.4327170e-001  3.2396057e-001  9.8385990e-002  4.1619170e-001 -2.9863880e-001  6.1528483e-001  3.1687958e-001 -5.1375557e-001 -4.5291639e-001  3.7853479e-001  1.1854612e-001  7.7096757e-002  3.0192602e-001  2.9044409e-001 -9.6147527e-002  1.3633288e-001 -7.1762868e-002 -4.2046536e-001  2.6495819e-001  7.7655233e-001  3.7616285e-001 -2.7444022e-001  7.1227915e-001  3.3613054e-002  3.4847260e-001  2.0975376e-001 -2.5912411e-002  1.0567278e+000  8.8360403e-001  5.7052851e-001  5.9093588e-001  2.3449804e-001 -1.6315225e-001  3.6872381e-001  3.6723070e-002  7.1431639e-001 -1.1482521e-001 -1.9190907e-001 -3.9017765e-001 -5.3496617e-002  4.0947765e-001 -1.5082333e-001 -3.1543523e-001 -1.8618367e-001 -5.8607702e-001  3.7592841e-001 -5.7386596e-002
  9.4591332e-002 -4.0263734e-002  5.1053457e-001  4.2528494e-001 -4.8631625e-001  4.9867004e-001  7.8840099e-001 -3.8970508e-001 -1.7667071e-001  4.3448688e-001 -9.7214720e-002 -7.9256679e-001  1.9275297e-001  1.9843263e-001 -9.5275957e-001 -6.1138960e-001 -3.7955929e-001  4.9086672e-001  1.1678156e-001  6.8046275e-001  1.4362210e+000  4.5367702e-001 -2.4694539e-001 -6.2007956e-002 -7.4323310e-002 -2.9791932e-001  3.0421746e-001  7.7619605e-001  9.7318470e-001 -1.3336163e+000 -4.1199068e-001  4.7917060e-001 -1.4763987e+000 -5.9728299e-001  3.0906143e-001 -6.1287006e-001 -8.9060651e-001  5.8062837e-001  1.0541785e+000  4.2528469e-001  5.1039049e-001  3.3519095e-001  5.0803270e-001  1.0703474e-002 -1.5137854e-001  5.1823669e-002 -1.8586558e-001 -7.2155333e-001 -5.0114094e-001 -2.6772526e-001 -2.8896774e-001  1.9878535e-001 -3.5629511e-001 -9.8981126e-001 -6.3709349e-002  6.2182510e-001  4.1778840e-001 -7.3539101e-001 -8.9793834e-001  6.1683047e-001 -6.8846779e-002 -3.6701767e-001 -3.4414915e-001 -3.0904454e-001 -6.8409754e-001 -6.0222999e-001
 -5.6484233e-001 -1.9636402e-001 -8.6092188e-001 -2.4659003e-001 -3.1204695e-001 -5.7066679e-001 -5.7357074e-001 -2.2770725e-001 -7.2529960e-002 -7.3932397e-001 -5.7168527e-001 -1.9991956e-001 -1.3751557e-001 -4.9273178e-001 -3.9439489e-001 -2.8699201e-001 -2.7677177e-001 -1.7812611e-001 -8.2114289e-001 -2.8577201e-001  2.5254141e-002 -6.9719646e-001 -8.2147939e-001 -8.4203898e-001 -2.2746420e-001 -4.3054319e-001 -8.9964314e-002 -4.2450050e-001 -2.5654633e-001 -6.0701152e-001 -6.1437178e-001 -5.7516978e-001  7.9512301e-002 -8.1440938e-001 -1.2800844e-001 -1.8331983e-001 -5.9422999e-001  4.0226538e-001  3.8566619e-001  1.0694826e-001 -3.4197993e-001 -3.7131984e-001 -2.4907961e-001 -8.7535848e-001 -5.1915570e-001 -4.8176767e-001  1.2786486e-001 -6.0223133e-001 -6.5006761e-001  1.9621820e-001  1.5330985e-001  4.0816336e-001 -1.2000676e-001 -1.0062284e+000 -6.3932247e-001  4.1364610e-001  3.2808608e-001 -7.6546499e-001 -3.7777804e-001  1.6949251e-001  1.1813572e-001  1.9623655e-001 -8.3098962e-001  7.2376578e-001 -5.4903820e-001 -2.0194961e-001
  1.8072687e-001  7.8192115e-001  8.2581122e-001  5.2043105e-001  3.8915368e-001 -1.1899386e-001  5.3584824e-001 -4.4904340e-001  3.8921344e-001 -3.7677366e-001 -1.0580108e-001  2.5564752e-001  4.9935848e-001  1.5159672e-001 -3.1318164e-001  1.0422595e-001  4.5936980e-001 -4.5624163e-001 -2.1797876e-001  3.1386845e-001  1.0864555e+000 -7.5323075e-002 -3.0876458e-001 -8.9158455e-001 -6.7218752e-002 -5.2138445e-001 -9.8806281e-001 -1.6000220e+000 -7.3848516e-001  5.5494550e-002 -3.2597773e-002 -6.0926159e-001  2.8440105e-001  6.9378906e-001 -3.8816743e-001 -3.1399933e-001 -4.5536568e-002 -2.4240328e-002 -1.3489362e+000 -1.0468875e+000  3.1833507e-001  8.7509357e-002 -2.6188920e-001 -3.5662290e-001  1.4285465e-001  1.5196094e-001  1.1215128e+000 -6.8701609e-002 -8.3643761e-002  1.1424525e+000  6.6890074e-002  3.7828678e-001 -6.8348745e-001 -8.5496010e-001 -6.7070778e-001  6.4508100e-001  4.2701183e-001  4.6417102e-001 -1.4570293e-001 -1.4847089e-001 -6.4156760e-001  3.8993798e-001  4.0565568e-001  8.2780349e-001 -2.0956885e-001  3.7650247e-001
 -9.9690432e-001  6.8981635e-001 -6.0059412e-001  1.0932081e+000  1.0636007e+000 -9.2273754e-001  2.2097115e-001  1.5365152e-001  5.3334846e-001 -7.4855452e-001  3.7014804e-003 -2.4815094e-001  6.4146579e-001  1.0554191e-001  1.3285858e-001  9.4242587e-001  3.8921568e-001 -3.9140161e-001  5.7991962e-001  4.0634262e-001  1.7964097e-001  5.6144935e-001  8.2651771e-001  5.0311672e-001  2.8302489e-001  8.8295684e-002  7.9222463e-002 -1.5274403e+000 -1.7977480e+000  2.2571332e-002 -4.5394787e-002 -2.9504276e-001 -4.8984688e-001  5.2150242e-001  2.3233424e-001 -2.3169851e-001  7.4444338e-001 -1.5967099e+000 -1.2512821e+000 -3.8947570e-001 -8.6013346e-002  7.6609287e-001  1.5868194e-001  1.2839052e+000  9.4424177e-002  2.2063020e-001  7.6691706e-001 -3.9439600e-001  3.5787354e-001  4.1459834e-001  4.0993090e-001  6.3095425e-001 -3.8050781e-001  9.2348677e-002  2.9114571e-002  8.5373823e-001  4.0601534e-001 -3.5981468e-002  2.4048582e-001 -1.2469441e-001 -4.9026561e-001  5.2357206e-001  1.0437960e+000  8.7189378e-001 -2.3253547e-001  6.4078334e-001
  1.4819279e-001  1.3041443e-001  6.5535911e-001 -3.2449348e-001  6.7122758e-001 -6.8561024e-001 -4.1367121e-001 -1.6968392e-001  3.9165162e-001  3.8173802e-001 -9.2022289e-002  3.5789897e-001  1.0072906e+000 -1.6558950e-001 -6.3797072e-001 -4.7954540e-002 -1.8277372e-002  4.6804810e-001  5.3656868e-001  5.5880872e-002 -8.5121274e-001  4.4096462e-001  8.1960968e-001 -8.4336918e-001  4.6581789e-001 -2.6521324e-001 -4.0343598e-001 -9.2845680e-001 -1.1169585e+000 -7.5100447e-001 -9.9580089e-002 -1.8240866e-001  4.0930067e-001  7.7353515e-001  2.0332965e-001 -2.9507565e-001 -4.7893733e-001 -8.8683901e-001 -1.0202495e+000 -9.8027569e-001 -4.8655613e-001  3.4533568e-001 -3.1393369e-001  9.5291622e-001 -4.2962281e-001 -6.1532586e-001  3.2841250e-001 -1.7473826e-001  5.6918857e-001  2.8603629e-001 -1.2689213e-001 -2.7528788e-001 -7.0830495e-001 -2.5438080e-001 -1.2594752e+000  6.6323393e-002 -1.8551067e-001  3.3204131e-002 -4.4076755e-001 -8.9857125e-001 -9.6722552e-001 -3.2352326e-001 -3.1501973e-001  6.0923246e-001 -4.8486706e-001 -1.6827248e-001
 -2.9207781e-001  2.0725021e-001 -1.2276968e-001  6.4533526e-001  7.6428764e-001 -1.6163412e-001  4.4068669e-001 -2.4305517e-001 -1.5039828e-002 -1.3926868e-001 -4.0562147e-001 -6.7133157e-001  3.5509169e-001 -6.0385833e-002 -6.6761212e-001  1.1205716e-002 -1.7426415e-001 -7.4102543e-001 -2.7916911e-001 -1.5128761e-001  4.8163520e-001  2.5561857e-001  2.9599832e-001  1.1685399e-001  1.0491798e-001 -6.0861150e-002 -6.6524153e-002  1.1048336e-001 -3.2638555e-001  1.3395309e-001 -6.8840344e-001 -4.9264527e-001  5.9011261e-003  1.4824421e-001  1.5040601e-001 -3.4196122e-001  2.0709764e-001 -9.5234096e-001 -3.8475102e-001 -1.4453450e-001  2.8194431e-001  6.8559039e-001 -1.9988745e-002  4.0900959e-001  1.3743442e-001  4.8460366e-001  4.4133333e-001  5.9678378e-001  9.7926891e-002  5.9882400e-001  4.3093510e-001  6.5817111e-002 -7.8040679e-002  1.3697284e-001 -9.4443450e-002  2.6802677e-001  5.5481065e-001  5.4362177e-001  3.5114570e-001 -3.8962148e-002 -4.1057643e-001  6.3596958e-001  8.1175974e-001 -2.6636622e-001  1.8930417e-001 -4.2576900e-001
  2.4281727e-001  3.8384783e-001 -3.3874183e-001 -7.0964700e-002  2.4989033e-001 -9.0219136e-001 -7.0518321e-001 -4.0843362e-001  1.3477328e-001 -2.0779188e-001  2.5563495e-002 -1.1021905e+000  6.8980323e-001 -4.3722092e-001 -4.4697101e-001  2.3481500e-003  1.2948872e-001  1.2613557e-001 -2.6042781e-001  2.8303878e-001 -4.1708520e-001 -1.9005451e-001 -3.9737339e-001 -8.3537238e-001  9.7270923e-002 -4.9229047e-001 -5.8334601e-001 -1.6298019e+000 -2.2988666e+000 -2.4942724e-001  1.6273994e-001 -4.5756432e-001 -1.7661544e-002 -2.6327086e-001 -4.3220369e-001 -6.5305978e-001 -2.9704457e-001 -1.9236767e+000 -1.8205562e+000 -1.3734430e+000 -3.4339194e-001 -1.9434254e-001 -1.3248105e+000 -4.1693446e-002 -1.7601676e-001 -7.8301637e-001  5.7019548e-001 -4.5265081e-001 -5.9514844e-001  5.7478634e-002 -1.2925028e-001  4.1356342e-002 -3.2196935e-001 -7.3393631e-001 -2.4313025e-001  5.9392546e-002 -4.1697956e-001  6.3205032e-001 -4.1057464e-001 -5.1577977e-001 -2.1670155e-001  5.3085856e-001  2.7533489e-001 -7.4639183e-001 -4.8317279e-002  3.1671636e-001
  9.2605669e-002  4.1045845e-001  2.6416029e-001  1.6611971e+000  2.1473825e-001 -2.8223867e-001  2.0931056e-001 -2.4326658e-001  2.5274460e-001 -2.2547921e-001  1.9340736e-003 -1.8006963e-001  8.4296894e-001  4.4876433e-001 -1.1796186e+000 -1.9406622e-001 -1.0732190e-001  3.3481502e-001  5.6362887e-001  5.9560374e-002  1.1128850e+000  5.9045565e-001  8.6981930e-001 -5.8546379e-001  9.8322463e-002 -1.6303611e-001  3.1777808e-001 -9.5777153e-001 -8.7199612e-001 -3.1939096e-001 -5.4214717e-001 -1.7270540e-001 -4.3390972e-001 -5.1336375e-001  1.2776709e-001 -3.3444154e-001  2.2307222e-002 -5.7604667e-001 -4.5735849e-001  3.7694096e-001  3.4725372e-002 -3.6218180e-001 -6.5646708e-001  5.6744821e-001  7.6715288e-002 -7.7503463e-002  2.2707311e-001 -7.5342279e-001 -4.9854156e-001  6.7878009e-001 -4.5077313e-001 -1.1925584e-001 -2.7732916e-001 -4.3622750e-002 -3.0489917e-001 -6.8150181e-001 -1.0497214e-001 -4.5749347e-001 -3.0080527e-001  4.6807001e-001 -2.0211307e-001  3.4731892e-001  1.0208980e+000  5.5289123e-001 -1.8777232e-001  1.0017181e+000
  2.0342118e-001 -9.7980824e-002  2.0338198e-001  1.0316747e+000 -4.7647118e-001 -5.2035689e-003 -1.8100139e-001 -5.1760409e-001  1.2247707e-001 -3.7715210e-001 -1.7429637e-001 -9.5640485e-002  9.7169761e-001  1.7734027e-001 -6.4142840e-001 -9.2916912e-001 -1.8450837e-001 -1.0933886e-001  9.6326293e-001  2.1385371e-001  1.8494099e+000  4.6906632e-001  9.0787664e-001  2.2364892e-001 -2.3985625e-001  1.1379416e-001 -5.8938023e-001 -2.2333816e-001 -6.0746935e-003 -7.2062512e-001 -4.7491687e-001 -1.9524016e-001 -7.8220029e-001 -7.5643892e-001 -6.7127875e-002 -2.7649245e-001 -5.5511641e-001 -3.1311307e-001 -1.5489151e-001 -6.4695373e-001  2.3101986e-001 -3.5404774e-002 -4.3019147e-001  1.5063311e-001  5.1492188e-001  5.1794718e-001 -7.0230382e-001 -5.5334230e-001 -5.3698377e-001  3.4229126e-001 -5.6166651e-001 -5.1397618e-001 -1.2514818e+000 -2.8471655e-001 -9.6353479e-001 -2.7505421e-001 -3.7401362e-001 -1.0389798e+000 -8.1670710e-001 -3.7997774e-001 -1.3616649e+000 -7.1171103e-001  8.3634271e-001 -5.4884415e-001 -4.4715414e-001  1.7966777e-001
 -2.7331234e-001  6.4015151e-001 -5.7248883e-001  2.4586160e+000  2.1577624e-001 -1.6759557e-001  1.6955221e-001 -3.5096353e-001  2.6122871e-001 -8.3848783e-001 -4.2964282e-001  1.3682232e+000  9.1278191e-001  7.8514794e-001 -4.7296384e-001 -6.5211595e-001 -4.6597937e-001 -1.4178930e+000  3.4443114e-001 -4.1050597e-001  2.1630439e+000  8.1674652e-001  2.6400972e-001  1.9171402e-001  3.2209972e-002  1.1523288e-001 -4.7568879e-001 -8.0495588e-001 -1.7889198e-001 -2.8552945e-001 -5.1228464e-001 -5.3970215e-001 -1.0823529e+000 -7.1061780e-001 -1.3882110e-001 -2.1876705e-001 -3.3286301e-001 -3.3963291e-001 -9.5425496e-001 -6.1483814e-001  7.0034818e-001  4.1336329e-003  1.0738818e-001 -6.3330920e-001  1.5074062e-001  4.2099962e-001 -1.2235687e+000 -9.3910765e-001 -7.7217852e-001  4.1168629e-001 -5.6586142e-001 -7.5111830e-001 -1.3570457e+000  8.7845032e-002 -8.7622951e-001 -5.1219403e-001  7.6303298e-003 -8.7330174e-001 -4.6352359e-001 -1.7746891e-002 -9.9898693e-001 -6.1186322e-001  2.5729408e+000  7.0562133e-001 -6.9603334e-001  7.3165727e-001
 -6.3908419e-002  1.1126648e+000 -8.6935153e-001  7.0137341e-001 -3.3792042e-002  9.4717837e-001  7.7336645e-001  1.0466756e+000  2.3058316e-001 -7.1666327e-002 -4.8724274e-001  1.0919977e-001 -2.4674141e-001  5.1795240e-001  1.3292214e-001 -2.2095128e-002 -1.7796971e-001 -9.6957660e-001 -7.2074790e-001 -4.9859959e-001  7.5459288e-001  9.6878747e-002 -5.3136485e-001  3.0979600e-001 -2.0105724e-001  4.4564424e-001  1.5766075e-001  8.6326468e-001  8.2873834e-001 -4.0580007e-001 -1.8812782e-001  1.5972143e-001 -2.8761020e-001  3.2055186e-001 -3.2750180e-001 -3.7095112e-001  2.7183110e-001  7.1897363e-002  7.6791179e-002 -5.3187647e-001 -1.0595329e-001  4.2321925e-002  4.2516102e-001 -9.7033252e-001  3.2690736e-001  8.7311701e-001 -1.2502223e+000 -5.0728942e-001 -1.4727003e-001 -3.5311796e-001  3.3626985e-002  3.7479768e-001 -4.2822814e-001  5.7704959e-002 -2.2945282e-001  2.8263592e-001 -2.4692177e-001 -9.3579278e-001  1.6913749e-001  3.2567909e-001  3.7954471e-001 -5.2761829e-001  1.4594662e+000 -2.7249486e-001 -1.7165478e-001 -1.7284304e-001
 -8.5244926e-001  3.9844521e-001  6.5132931e-001  3.2918159e-001  2.5694501e-001  5.2348249e-001  5.9975047e-001  4.0726549e-001 -1.0602592e-002 -2.9037764e-001  1.2976110e-001  7.0889952e-001  5.9700061e-002  6.3167849e-001  6.3395249e-001  4.4860394e-001  8.8349770e-001 -3.2551662e-001 -3.6347992e-001 -2.0061776e-001  3.4401056e-001  3.7908775e-001  1.3404697e-001 -8.7019702e-001 -3.7171702e-001  5.9169295e-001  5.3860994e-001  4.5228225e-001  6.5338115e-001  2.1097004e-001 -1.8221275e-001  2.3820834e-001  8.6994646e-001 -1.3555019e-001 -2.5327100e-001 -3.0661401e-001  1.2929628e-001  4.1982930e-001 -5.2725693e-002  3.4133789e-001 -1.0810378e-001  1.8651492e-001 -8.0622809e-001  4.0190993e-001  3.0942815e-001  2.6213258e-001 -4.2085487e-001  4.8738574e-001  3.0308176e-001  4.6326789e-001  4.0587490e-001  5.0460266e-001  2.9241348e-001  5.7059714e-001  6.8587162e-001  4.9910550e-001 -8.6000068e-002 -6.1591790e-001  3.4969458e-001  1.6260046e-001  7.1686028e-001 -4.4091157e-001  3.1453552e-001  9.1500786e-001  1.5511564e-001 -6.3594233e-001
  8.6981493e-001  1.1227911e+000  1.8626838e-001  1.0903017e+000  8.1882360e-002  8.1801682e-001  1.0935356e+000  2.4568900e-001  1.6011995e-001  1.1598689e+000  4.1465332e-001  1.5587893e+000  4.2138289e-001  1.1766243e+000  7.4040605e-001  9.1180419e-002  1.0586570e+000  2.8057357e-001  1.0762641e+000  5.9848941e-001  5.4989810e-001  3.2294188e-001  1.7728661e-001 -1.2054745e-001  4.4220494e-001 -9.8060139e-002  1.6555223e-001  6.3421858e-001  7.2065861e-001 -2.4390089e-001  4.0779355e-001  1.2032520e-001 -3.6088886e-001 -2.4288322e-001  3.7954106e-001  2.0871379e-001  4.1647761e-002  6.7337584e-001  1.5304965e-001 -5.2767829e-002 -4.1655382e-001  3.8690635e-002 -8.5756204e-001  9.6751336e-002  4.9542881e-001  5.6159794e-001  2.4103393e-001  5.9676260e-001  3.7169908e-001  1.9943745e-001 -1.9023536e-001  1.4271859e-001  3.0632752e-001  2.4846400e-001  5.7506491e-002  9.7132109e-002  6.6317749e-001 -7.6580345e-001  2.7755937e-002  2.4076063e-002 -2.9680136e-001 -1.1688032e-001  9.6861833e-001 -8.3366320e-001  1.0704701e+000  8.5136909e-001
 -6.0458871e-001 -1.0547142e-001  8.5061597e-001  5.5676326e-001 -1.8670281e-001  7.7493554e-001  5.0761646e-001 -4.3898066e-002  6.0435592e-001  5.2058077e-002  8.7647649e-001  1.5617438e+000  8.0271957e-001  1.5683845e+000  7.1758474e-001  3.7745669e-001  5.9543727e-001 -1.7809457e-001  1.0758373e+000  1.1476936e-001  6.2782466e-001  7.1459895e-001  1.0075861e+000 -1.1469154e-001  3.2314135e-001  7.3237216e-001 -7.7449271e-001  4.1452698e-001 -5.3775572e-001  3.2742317e-001 -6.2180517e-001 -2.1845823e-001  5.9488269e-001  8.2816786e-001 -1.6892696e-001 -1.4310569e-001  5.3242107e-001 -2.1912217e-001 -1.9376622e-001 -6.0916500e-001  6.0385050e-001  2.8183874e-001 -3.7788639e-001  5.2380849e-001  4.9276553e-001  6.3717496e-002  2.7074494e-001  2.7409943e-001 -6.4361925e-002  4.6270719e-001 -7.8748513e-003  4.9720581e-001  4.8666238e-001 -5.2366984e-001  3.0239906e-001  6.4371848e-002 -4.9655569e-002 -4.2619106e-001 -1.5334071e-001 -1.2028964e+000  1.0090655e+000 -9.7494479e-001  9.9343424e-001 -5.4630465e-001  7.8226169e-002 -5.9269175e-001
  1.1701122e-001  6.1167892e-001 -7.5172623e-002  1.6614185e+000  4.9840389e-001  1.3924913e+000  5.8192237e-001  3.4043842e-001  2.0908309e-001  4.3423089e-001  1.2068460e+000  5.1914427e-001  5.3288329e-001  1.0143568e+000  1.7276935e-001  3.1346039e-001  4.9219244e-001  8.8852221e-001  1.4047736e+000  7.9718165e-002  5.8274385e-001  7.4859085e-001 -5.7681113e-001 -1.8246027e-001  9.7291944e-002  6.3581637e-002 -4.8296714e-002  7.9237609e-001  9.5270701e-001 -1.2911137e-001  3.9684633e-001  4.9164234e-001  3.2050904e-002  7.6213512e-001  2.3899957e-001  4.1278307e-001  5.4536212e-001  5.6008473e-001  6.0530369e-001 -1.4022859e-001 -2.4273555e-001  3.0051771e-001 -3.9448851e-001 -1.0885712e-001  4.4520510e-001  2.3706857e-001 -5.9027679e-002 -2.3340638e-001  6.2676074e-002  1.8896752e-001 -5.0235857e-002  4.7690962e-001  5.9505300e-001  4.5838092e-001  1.2341168e+000  5.3857087e-001  1.6821440e-001 -2.1824414e-001  5.7469249e-001 -2.8969100e-002  6.7152889e-001  3.1927479e-002  1.8710212e+000 -8.8305866e-001  3.3716181e-001  1.4468569e-001
  1.7584665e-001 -1.0431398e-001  4.3043409e-001  1.1446687e+000 -7.2511135e-002  1.0442802e+000 -1.0167596e-001  2.3358951e-001  1.1373221e-001 -3.5603876e-002  7.8868036e-001 -1.0302696e+000  1.4464469e-002 -8.7087184e-003  1.5780264e-001  2.9621501e-001 -6.3869946e-001  6.5420531e-001  3.5872119e-002  6.3008649e-002  9.2148658e-001  7.6697967e-001  4.0342033e-001  6.3212268e-002  2.0542560e-001 -2.5820356e-001 -2.6834761e-001  2.5454675e-001  5.7617142e-001  7.0314175e-001  9.4688622e-001  4.9854388e-001  5.5726112e-001  1.4091085e+000  4.3520428e-001  7.3967178e-001  9.5337684e-001  9.5104697e-001  3.8119086e-001  1.5694423e-001 -1.6431080e-001  1.4786464e-001 -1.4592356e-001 -2.6905860e-001  3.6735823e-001  4.1246690e-001 -1.5505783e-001 -8.5026169e-001 -4.4271854e-001 -2.8144322e-001 -2.0722666e-001 -4.0678059e-001 -1.6981443e-001 -2.2654857e-002 -5.5264503e-001  4.1144603e-001  2.9766446e-001  1.6656297e-001  2.6887305e-001 -3.8205984e-002 -1.0344248e-001 -3.6109180e-001  1.1532067e+000  1.5573303e-001 -4.8280868e-001  7.0097512e-001
 -2.0768068e-003 -4.4358558e-001 -2.7734596e-001  3.6028627e-001 -1.6801946e-001 -2.6512750e-001 -3.3732164e-001 -1.6722725e-001 -2.6495277e-003  1.7725210e-001  3.4924165e-001 -4.5223068e-001 -2.1507704e-001 -2.5415906e-001 -3.1802899e-001 -4.7224646e-001 -5.3035839e-001  4.5644753e-002 -2.2340021e-001 -2.6923549e-001 -9.5926771e-002  2.8434390e-001 -7.5418391e-001 -3.4578523e-001 -1.7851299e-001 -1.7468568e-001  2.4399278e-001  8.7307418e-001  1.6932963e+000  7.2816971e-002  8.6320854e-001  8.4428674e-001  3.5348739e-001  1.1146023e+000  5.7280516e-001  7.7932585e-001 -5.5327662e-001  1.2558040e+000  9.3659593e-001  5.3049157e-001  1.2326567e-001  1.7568875e-002 -4.6167426e-001  4.2326669e-001 -2.3386755e-001 -5.3282107e-002 -4.9771629e-001 -7.9412818e-001 -2.5374077e-002 -4.9086762e-001 -1.2217201e-001 -4.2400200e-001 -5.7946592e-002  4.6448768e-001 -3.0767565e-001 -1.4616432e-001  1.9730400e-001  6.7476966e-001  5.7355129e-002  6.8961768e-002 -8.0911281e-003 -4.6579887e-001  1.4152644e+000 -2.4194415e-001  5.9533677e-002 -3.8214103e-001
  9.4280439e-001 -3.2536501e-001  9.1294744e-001 -5.5149431e-001 -2.7653045e-001  1.1767874e+000 -5.5345077e-001 -6.3224720e-002 -2.8852621e-001  3.7043304e-001  4.5127791e-001 -5.5094820e-003 -5.2605370e-001 -2.1350655e-001  1.2338273e-001 -3.5545432e-001 -2.9426570e-001  5.4552998e-001  3.5563587e-002  1.4780309e-001  1.3269995e-001  3.7300618e-001  3.7095836e-002 -3.1973449e-001 -2.0280364e-001 -6.6925868e-001 -4.3440149e-002  3.4357443e-001  7.8714799e-001  7.3144337e-002  3.1792538e-001  4.5173983e-001  4.2069351e-001  6.9723206e-001  5.5558772e-001  8.9531347e-001 -1.9359973e-001  4.9521424e-001  1.0696122e+000  1.9412316e-001 -4.0754002e-001 -5.6302232e-001 -1.0975945e-001  4.6198987e-001 -4.3231336e-001  5.8939710e-001  1.4808769e-001  2.7277285e-001 -3.8739094e-001 -3.8009019e-001 -1.2534371e-001 -4.7501688e-001  7.2747791e-001 -3.1266474e-001  7.4126191e-001 -4.3799508e-002 -4.8499462e-002 -1.3015981e-002  1.1486346e-001  7.0396959e-001  1.0124499e+000  1.8108441e-001 -3.4559953e-001 -8.9064405e-001  5.6072623e-001 -7.6877300e-002
  8.5202380e-004  4.8162682e-002 -1.3768755e-001  4.8351806e-001 -9.7818549e-002 -1.3358623e-001  3.4025335e-001 -5.2747798e-001  7.3872870e-002 -3.4451021e-001  3.9398385e-001  3.0389611e-001  1.3347744e-001  7.6070127e-001  2.8120024e-001  9.3769490e-002 -7.6465195e-001  4.3598188e-001 -1.6062507e-001  5.5090122e-002  5.4621263e-001 -9.6701058e-002 -4.3999597e-001  8.1115315e-001 -3.5052048e-001  1.5092436e-001 -3.3201487e-001  1.2089184e-003  7.0572761e-002  3.3282823e-001 -1.2115523e-001 -8.6380406e-001  6.6671750e-002  1.3916941e-002 -9.8189067e-001 -4.2060525e-001 -3.2753574e-001  1.5516089e-001 -2.9643562e-001 -7.1022125e-001  1.6991295e-001 -7.3897573e-001  3.7027359e-001 -3.8052223e-001 -3.4244283e-002  4.5571133e-001 -4.3063239e-001 -2.9659707e-001 -5.2622675e-001 -2.8236792e-001 -6.7740369e-001 -2.5608375e-001 -1.3437893e-001 -3.4957394e-001 -4.3565174e-001 -3.4151721e-001 -6.0321111e-001 -9.3233109e-002 -3.8825338e-001  5.0046820e-001  2.4639813e-001 -1.9642773e-001  7.1476043e-001 -1.5999066e+000 -2.8110676e-001 -4.1906456e-001
 -1.1158924e+000 -5.2057562e-001  1.9124670e-001 -1.1313506e+000 -2.6644127e-001 -7.4910421e-002 -2.2237256e-001  4.2623259e-001  1.2145771e-001 -2.0476084e-002  8.1762940e-001  1.3131105e-001 -9.8339252e-002  2.1826771e-001  6.0774455e-001  6.1878139e-001 -4.8199955e-001 -2.3634888e-001 -7.5885875e-001 -3.1095358e-001 -7.2498207e-001 -2.5186157e-002  2.8044936e-002  2.7111996e-001 -6.3812568e-001  3.5587440e-001 -8.5867639e-001 -5.8230626e-001 -4.3190108e-001  1.3072772e+000  1.6479204e-001  3.6001750e-001  1.1702901e+000  4.2659105e-001 -7.0028263e-002 -3.0338206e-002  6.5944301e-001  1.5056894e-001 -4.0691414e-001 -7.2109628e-001 -2.7761846e-001 -5.6811289e-001  4.1376514e-001  6.5258636e-002 -1.2972568e-001 -2.1496916e-001 -7.5136965e-002 -6.7067894e-001  1.7889497e-001 -2.3621411e-001  5.6408636e-001 -2.4651932e-001  5.0476284e-001  1.6317025e-001  8.0155292e-001  5.7423304e-002  1.8620993e-001  3.0004198e-001  5.5448661e-001 -5.3372224e-001  3.4990473e-001  6.1018284e-002 -3.7849150e-001 -1.8214110e-001  6.5783942e-001 -5.9999632e-001
 -8.6713194e-001 -3.4198341e-001 -9.0659025e-001 -1.3924812e+000 -4.9273005e-001  7.7671322e-002  5.9135639e-001 -2.4576700e-001  2.8169900e-001  5.2966167e-001  2.9842568e-001  1.2272346e+000  2.3842164e-001  3.6519804e-001 -5.7664384e-002 -2.9059796e-001  3.3264338e-001  3.0169908e-001 -1.3759246e-001 -1.1545297e-001 -8.7291670e-001 -1.2707366e+000  1.7132581e-001  3.0366840e-001 -7.7029032e-002 -5.4572851e-001  3.1730085e-002  7.9089621e-001  2.8291951e-001  6.0670754e-001  2.8921582e-001 -3.7336776e-002  6.9847060e-001 -1.6334638e-001 -4.0881302e-001 -4.5487299e-001 -3.8097930e-001  2.3585034e-001  9.7337983e-001  6.6573701e-001 -4.3614440e-001  2.4037361e-001 -7.5279337e-001  9.8180267e-001 -1.2455766e+000 -1.0489704e+000  1.3683706e-001 -4.6365309e-002  6.0791321e-001 -7.5694461e-002 -3.2316634e-001 -6.1184614e-001 -6.3495997e-001 -6.5636052e-002 -2.0423883e-001  3.4128041e-001 -3.1977496e-001 -1.7971581e-001 -5.8732623e-001  3.1579016e-001 -3.0336205e-001  1.0093509e-001 -3.4731053e-002 -2.8130194e-001 -2.2012276e-001 -8.5761161e-001
 -1.0443925e+000 -4.5133967e-001 -9.6711864e-001 -4.9250728e-001 -5.8612210e-002 -8.8724478e-001 -2.8762867e-001 -4.1455765e-002  6.0220692e-002  2.5797776e-001 -3.5815944e-001  1.2325965e+000  5.6106637e-001  1.3927820e-001  5.2542147e-002 -5.2803111e-001  3.3927669e-001  4.7223170e-001  6.2427626e-001 -7.6522063e-001 -1.2603582e+000  8.1051845e-002  1.0528946e+000  2.8927590e-001  4.5254935e-001 -1.0916839e-001 -6.1110189e-001 -3.3703406e-001 -2.5875113e-001  3.9568519e-001 -1.7682134e-001  5.8345101e-001  3.0612897e-001  8.8376813e-002  4.1311079e-001  4.8702894e-001  5.0084096e-001  1.2305695e-001 -4.6553962e-001 -8.7557568e-001  1.3587972e-001  5.5892754e-002 -8.3781306e-001  1.4072956e-001 -4.8107093e-001 -1.2592263e+000 -1.8589448e-001 -1.6312549e-001 -9.3911889e-002 -1.7958275e-001  3.0554133e-002 -8.1505661e-002 -4.5831314e-001 -1.2303948e-001 -2.5936314e-001 -3.7106659e-001 -4.3326788e-002 -3.1720819e-002 -5.8039586e-001 -6.2406609e-001  9.2552661e-001 -7.9637066e-001 -6.3499570e-002 -1.1558408e+000 -3.0186766e-001 -1.2648459e+000
  1.1179253e-002  7.5546530e-001 -2.2615920e-001  1.2025835e+000 -1.4703353e-001  2.8735046e-001  4.4048402e-001 -1.0165685e+000  4.1867087e-002  3.6396601e-001  2.1092705e-001  2.9438945e-001  2.9100086e-001  8.5711192e-002 -5.9319772e-001  2.1280251e-001  9.0226867e-001  6.3055624e-001  2.0197002e-001  6.4629600e-001  7.7653196e-001  8.5748034e-001 -1.2973136e-001 -1.0991418e-001  1.1963442e+000 -1.3046136e-001  1.2355671e-002  2.7948415e-002 -2.1425097e-001 -6.5740395e-001 -2.8757879e-001 -2.3503534e-001  4.4187528e-001  4.3778106e-001 -2.7301690e-001  9.0037243e-002 -6.0058209e-001  6.2007536e-002  5.4686303e-001  4.7155777e-001 -4.7194851e-002  5.6397130e-001 -1.5276496e-002  3.0851992e-001  2.0871325e-001  4.0724688e-001  1.1562975e+000 -3.6892230e-001  1.3410563e-002  8.5285945e-001  3.6303695e-003 -2.6259269e-002  2.9447451e-001 -1.3600948e-001 -7.3197821e-001  5.2209270e-002 -1.4085937e-002 -1.9295906e-001 -4.1465069e-001 -4.2553247e-001  1.2135882e+000 -4.3764095e-001  1.4909318e+000  1.3346049e+000  7.2081857e-001 -4.8399603e-001
  1.3479797e+000  7.4248641e-001  5.9429064e-001  1.5535132e+000 -2.4495105e-001 -1.1485685e+000 -6.3076167e-001 -7.4918805e-001  3.5915420e-001 -2.6640556e-001  3.6508562e-001 -6.3951730e-001  7.3897164e-001 -5.1600108e-001 -4.1155621e-001  1.8056503e-001 -3.3079773e-001 -1.1432842e-001  2.1111982e-002  1.3667777e-001  6.2380329e-001  6.6889562e-001  1.5684037e-001  1.1270009e+000 -1.3104907e-001  1.2092578e+000 -1.2718486e+000 -2.0339476e+000 -1.8441137e+000 -5.5822443e-001 -3.9255772e-001 -5.5520162e-001 -7.7074212e-001 -7.1236879e-001 -4.3182860e-001 -2.6718181e-001 -9.1121080e-001 -1.2019975e+000 -1.6200510e+000 -1.2082655e+000  6.1886433e-001 -2.1463377e-001 -5.1864917e-001 -6.2150666e-001  5.9880683e-001  2.3391728e-001 -5.4862842e-001 -5.9851311e-001 -9.2176127e-001 -6.9196428e-002 -1.0399447e+000 -7.5882331e-001 -1.0164013e+000 -2.4027233e-001 -6.9467734e-001  2.3883014e-001 -1.1445359e+000  4.0669048e-001 -5.4285581e-001 -1.0505190e+000 -6.4188406e-001 -5.1634091e-001  7.9931911e-001 -1.1478277e+000  7.9436155e-002 -4.4696513e-001
 -6.3422612e-003 -1.1455623e-002  1.7109804e+000  1.5378978e+000  3.7301103e-001 -8.8659895e-001 -4.1970304e-001  6.6228058e-002  5.6985761e-001  4.0685336e-001  5.4603499e-001  6.6731418e-001  8.3601915e-001  7.7161879e-002 -2.4589282e-001 -1.8364017e-001 -6.6413292e-002 -7.9422155e-001  8.3965381e-001 -5.5218208e-002  2.0376798e+000  1.3477832e+000 -1.1125251e-002  1.3288088e+000  1.6605170e-001  9.5190417e-001 -5.8834728e-001 -8.9110628e-001 -3.5622703e-001 -8.7910295e-001 -6.7175966e-001 -2.3779578e-002 -7.9898025e-001  3.7450874e-002 -7.5744784e-002 -3.7346513e-001 -7.1549156e-001 -5.9159782e-001 -1.0183839e+000 -1.3134034e+000  7.9837270e-001  6.2446344e-001  1.7937384e-001  1.9871740e-001  8.6414269e-001  1.3486451e-001  1.1195847e-001  5.0300042e-001 -1.4990384e-001  7.4507810e-001 -7.7305663e-001 -1.1479420e+000 -1.0554156e+000  9.7926121e-001 -7.7961989e-001  5.4375662e-001 -2.4306159e-001  4.9108220e-001 -5.8914608e-001 -6.6455745e-001 -1.0665117e+000 -4.6035895e-001  1.3127660e+000 -7.7805814e-001 -8.2522439e-001 -1.8478165e+000
  1.2720711e-001 -1.2285492e+000 -3.4884405e-001  1.8743317e+000 -8.9043102e-001 -6.3964590e-001 -7.6764892e-001 -1.3585758e+000 -5.0345237e-001 -1.1965129e+000 -2.0088772e+000 -1.9707384e-001 -6.6253382e-001 -8.7898835e-001 -3.1016709e-001 -2.6459524e-001 -1.0252991e+000 -1.7138469e+000 -8.6702817e-001 -1.6988728e+000  5.8326712e-001 -7.6018957e-002 -6.9144182e-001  9.4666653e-001 -2.2568735e-001  9.7189655e-001 -1.7485055e+000 -1.0437471e+000 -1.3999909e+000 -3.4695808e-001 -1.2369278e+000  1.2966763e-001 -1.4660998e-001 -5.6304487e-001 -2.8705807e-001 -3.7110546e-001 -7.1395679e-001 -1.8118554e+000 -1.5789525e+000 -1.9009452e+000  5.7927324e-001  4.3852408e-001 -2.8628616e-001  4.9934295e-001  1.0434693e+000  1.0666667e+000  2.4843411e-001 -1.1612860e+000 -3.3709825e-001  1.3614973e-003 -1.0134589e+000 -3.0533734e-001 -1.2466291e+000  5.2755091e-002 -9.0824963e-001 -1.2609118e+000 -9.0028812e-001  2.7430649e-001 -1.1761028e+000 -1.2423963e+000 -1.6192970e+000 -1.9022254e-001  1.9741407e+000  8.3303592e-002 -1.3294418e+000 -1.8177426e+000
 -1.3289497e+000  4.8183668e-001  1.2235058e+000  2.8203018e-001  7.8437363e-001  4.6298398e-001  3.7700804e-001 -7.9366430e-002 -1.0980159e-001 -1.5980902e-001 -1.0121142e-001  8.3730735e-002  9.0100996e-001  4.5644512e-001  5.8038233e-001  3.3052580e-001 -1.8366281e-001 -1.4336651e+000 -8.0690161e-001 -7.8743244e-001 -9.6656680e-001 -7.4593917e-002 -1.2288832e+000  6.2647955e-001 -8.1346550e-001  8.7621575e-001  1.9796685e-001 -1.5882951e-001 -1.0201069e-001  3.7128008e-002 -4.1855621e-001  7.5801782e-002  4.7440406e-001 -3.9730470e-001  1.2090077e-001  2.2988100e-001 -2.5064900e-001 -6.7514530e-001 -5.1547065e-001  3.6196054e-001  5.8408540e-001 -5.0260771e-001  3.2060220e-001 -1.1904392e+000  6.5899087e-001 -8.2390115e-001  1.7724281e-001 -4.5391778e-001 -4.9674370e-001 -4.3546289e-001  1.3614335e-001  9.0762983e-001 -2.0819187e-001 -1.8557487e-001 -2.6380486e-001 -4.6121336e-003  5.1459514e-001  6.8280099e-001  3.4421404e-001 -1.5056520e-001 -5.0307866e-001  2.4514435e-001 -2.9069441e-001  2.2327447e-001  5.5030843e-002  2.3586518e-001
 -1.0926009e+000 -2.1830362e-001  1.6142109e-002  1.5947201e+000 -4.0053804e-001 -6.0679820e-001 -5.3390430e-001  5.9925651e-001  7.8565987e-002  1.6529614e-001  6.5915960e-001  5.9707429e-001  7.7809513e-001  3.6339602e-001  1.2360166e+000  1.2174513e+000  9.6474401e-001  1.8265210e-001 -3.8552185e-001 -9.5500152e-001  3.7526691e-001  4.2398730e-001  2.0766887e-001 -2.7414811e-002  7.1888810e-001  1.7577133e-001  4.0591156e-001 -5.8679857e-001 -9.7384447e-001  1.5942100e+000 -1.7485774e-001  1.2280579e+000  3.9530997e-001  2.7705502e-001  2.4817183e-001 -6.6382648e-001  1.9857148e+000 -1.3035404e+000 -5.9718576e-001  3.3262808e-001  3.4321741e-001  8.7412892e-001  8.6114488e-001  2.4726421e-001  3.4623430e-001  9.6278114e-001 -3.9225105e-001 -3.4930599e-001 -3.6051626e-001  9.6477516e-002  9.6971525e-001  2.0721435e+000  6.0387063e-001  9.9261699e-001  9.6470994e-002 -1.6915604e-001 -2.9415177e-001  5.1370432e-001  2.1214044e-001 -6.7298761e-001  1.3156987e+000 -8.7731943e-002  4.1016964e-001  1.3921376e+000  1.1749045e+000  2.9023972e-002
 -7.3482135e-001 -4.2010940e-001  4.0560244e-001  4.8820599e-001 -2.7271112e-001 -1.6067890e-001 -3.9666343e-001 -4.2686243e-002 -2.8778656e-001 -8.5384579e-002  5.9475441e-001  4.7059292e-001  7.2073411e-002  4.9342020e-001  2.7983166e-001  6.2942277e-001  8.1416178e-001  6.8338268e-001  5.7617485e-001  3.5984921e-001  6.3163597e-002  9.6955971e-001  3.6630525e-001 -7.1325015e-001  2.6599782e-001  2.5387345e-001 -1.5386612e-001 -7.3332645e-002  2.7306583e-002 -2.9002466e-002  4.3415910e-001 -8.6235424e-002  3.0184829e-001  9.5494785e-001 -1.0331796e-001  8.5396768e-001  1.6157006e-001  2.3579067e-001  4.0715441e-001  2.3502311e-001 -3.2517954e-001  7.7728020e-001  5.0303152e-001  1.1600746e+000  8.5012335e-002  7.9578611e-002  3.6277086e-001  7.4117799e-001  9.7518132e-001  5.8911466e-002  1.2786570e+000  7.6804756e-001  1.0200490e+000  3.1189342e-001  1.0195043e+000  9.2373196e-001  3.0963089e-001  8.4185460e-002 -7.3424397e-002 -2.0348820e-001  9.9770150e-001 -2.4721675e-001  1.6853265e+000 -5.8580752e-001  2.7407340e-001 -1.0523739e+000
 -8.0301310e-001 -1.0082714e+000 -8.0813430e-001 -3.0593769e-001 -4.1054222e-002 -5.2096958e-001  9.9871533e-002  5.4555729e-001 -6.2228819e-002  1.2358502e+000  1.2600282e+000  6.5971720e-001  3.9952240e-001  3.1659874e-001  3.0906878e-001  6.3665834e-001  1.8086120e+000  1.4753554e+000  1.7741379e-001  5.8042709e-001  3.0377604e-002 -2.7908419e-001  8.3797497e-001 -5.0367410e-001  8.8785533e-001 -3.2860645e-001  3.2864556e-001 -2.5173988e-001  3.5942507e-001  2.1903979e+000  9.8275145e-001  7.6239521e-001  1.2202207e+000  9.8025586e-001  5.9327099e-001  9.6012081e-001  1.4756943e+000  5.7885813e-003 -1.3618943e-001  1.6239468e-001  1.1565113e-001  6.6218129e-001  4.9204964e-001  7.9378255e-001  3.2213390e-002  8.8581935e-001  9.2679116e-003  1.0918233e-001  3.3767717e-001  6.9617560e-001  1.1526890e+000  3.0887110e-001  9.7073492e-001  7.6204089e-001  2.9966060e-001  4.6197585e-001  4.0543283e-001  6.3266493e-001  8.8682854e-003 -4.9749569e-003  1.0902771e+000  1.3001401e-001  6.2135642e-001  3.7612901e-002 -7.0291590e-003  3.6604678e-001
 -5.4652235e-001 -2.8100398e-001 -8.1985894e-001 -9.9693587e-001  8.1057515e-001  1.1190795e-001 -3.7475508e-002  3.0228085e-001  7.6328711e-001  6.0748231e-002  1.2248716e-001 -1.0638992e-001 -2.3096925e-002 -9.0216713e-001  5.2732438e-001 -1.6487471e-001 -1.0017421e+000 -3.6855147e-001 -9.1567418e-001  1.3033193e-001 -1.1700431e-001 -1.3190757e-001 -2.0834815e-001 -7.7967704e-001  3.2314955e-001 -8.0057485e-001  1.5679264e-001  6.9906507e-002 -2.0564257e-001  3.4431036e-001  1.0305512e+000  1.6423432e-001  5.2479502e-001  3.9657942e-002  3.8173163e-002  5.7774819e-001  2.9658830e-001  8.9556277e-002  4.8529482e-001  4.7264611e-001  2.7388877e-001  1.9417580e-001  5.3977751e-001  6.4663669e-001 -7.9339865e-001 -5.2228630e-001  2.2197244e-001 -1.7713468e-001  1.0190806e+000 -4.8917540e-001  7.6101801e-001 -9.0821354e-002  7.2205300e-001 -6.6355753e-002 -1.9449554e-001  6.2382220e-001 -1.5762131e-003  3.6960162e-001  3.8391204e-001  5.2681130e-001  1.1329768e+000  1.0430063e+000 -7.4976148e-001 -9.1577039e-001  3.6193485e-001 -7.4386174e-001
 -3.5397300e-001 -9.6116450e-001 -1.5360831e+000 -1.4369105e-001 -4.9919893e-001 -2.0332345e+000 -6.2054361e-001 -5.1545663e-001  5.0050517e-002  5.0569581e-001 -6.2932977e-001  2.8202827e-002  2.8799040e-001 -6.5895849e-001 -4.9104673e-001 -7.0302744e-001  1.3713883e-001 -4.6142888e-001 -8.8809726e-001  1.1654657e-002 -8.5220974e-001 -1.1486324e-001 -3.0177216e-001 -1.5345635e+000 -5.6995801e-003 -6.1723509e-001  2.8559413e-001 -6.0518544e-001  6.1185091e-001 -6.7144451e-001  1.0736407e+000  4.8527729e-001  2.6022248e-001 -1.3657227e-001  2.2932393e-001  3.4134569e-001 -5.3930142e-001  8.0632236e-001  3.1598536e-001 -3.4754298e-001 -6.2919295e-001 -5.6276579e-001 -1.6360616e+000 -6.3557716e-001 -1.2583475e-001  2.6457505e-001 -2.6747405e-001 -2.4736226e-001 -4.4790126e-001 -6.0874395e-001  2.5590534e-001 -6.0889964e-002 -5.4908744e-001  6.1955221e-001  4.0683333e-001 -4.9119336e-002  5.5107809e-001  4.3072210e-001 -3.6075702e-001 -4.1662497e-003  4.6529770e-001 -3.0075452e-001 -1.7277250e-001 -1.9648434e+000  2.9619519e-001 -1.5841133e+000
  5.8527657e-001  2.6735363e-001 -8.6321924e-002 -6.1460284e-002  3.8366450e-001  1.2079255e-001  4.1439289e-001  7.6485072e-001  1.7627627e-001  2.0367908e-001  1.0555881e+000  8.4705221e-001  7.4143671e-001  5.5091604e-001  1.3699017e-001  3.4709133e-001  4.2665757e-001  7.9897767e-001  1.1015998e+000 -1.4802963e-001  5.0023746e-001  6.5566988e-001 -7.3140006e-002 -2.7579142e-002  6.7374773e-002 -1.2897348e-001  1.9860042e-001  6.0082441e-001  2.2727340e-001  8.0238809e-001  3.4142330e-001  2.8531756e-001  8.3731918e-001  8.1962624e-001  1.0096439e+000  2.4763087e-001  1.0289762e+000  3.5481488e-002 -9.6506016e-002 -8.0126538e-002 -8.8068848e-001  3.4911001e-001 -2.2021247e-001  1.2641955e+000  2.1937541e-001  1.0465686e-001 -2.5551308e-001 -6.3496200e-001  8.5492986e-001 -3.7802282e-002  4.1152283e-001  1.2577090e-001  5.4263734e-001  5.0670386e-001  5.4062944e-001  1.8033954e-001  4.9519789e-001 -2.6138203e-002  4.6197867e-001  4.8594233e-001  7.9046687e-001  2.0004003e-001  5.5833938e-001 -5.1995255e-001  2.1626119e-002 -2.3996235e-001
 -8.2728319e-001 -5.3797449e-001  5.5730322e-001  2.0172992e-002  4.4059418e-001  2.6420626e-001  3.3855703e-001  7.2968364e-001  2.8668452e-001  6.4272677e-001  8.7842434e-001  6.6156537e-001  3.0063912e-004  2.4472702e-001 -2.2611360e-001  9.4242384e-002  1.0610332e+000  1.6769899e+000  6.9164140e-001  8.4860742e-001 -9.5612423e-001  1.7263939e-001  1.0817111e+000 -1.1294877e+000  4.8573795e-001 -5.9362680e-001  9.8482199e-001  8.2517807e-001  5.6955184e-001 -1.6480115e-001  1.0010680e+000  4.9220080e-001 -1.4396807e-001  2.1768504e-001 -1.6162393e-001  3.0423315e-001  1.7166435e-002  6.7051530e-001  1.0122607e+000  6.2000855e-001 -5.0168821e-001  1.7092878e-001 -4.7836187e-001  1.3526114e-001 -9.6970927e-003  6.2697824e-002  8.3096937e-001  1.1846348e+000  9.7881169e-001  4.2053674e-001  4.5015651e-001 -9.7728939e-002  3.9717757e-001  4.1026923e-001 -3.3270378e-001  2.0700084e-001  1.8892637e-001  5.5285557e-001  3.9098726e-001  4.2014722e-001 -4.9905734e-001  2.0584363e-001  7.9037258e-001  7.7492066e-001  1.8368542e-001  8.6131317e-001
 -2.1213807e+000 -2.7093897e-002 -2.0275055e-001  4.9425022e-002  1.4765755e-001  1.9148995e+000  6.0555005e-001  1.1061128e+000  4.6413902e-002  1.6293891e-001  1.0302886e+000 -5.7675974e-002 -4.5716106e-001  3.8146760e-001  4.6430715e-001  4.3224435e-001  5.2636016e-001  3.7141195e-001 -7.2464622e-002 -1.4561257e-001 -3.2734309e-001 -4.6161473e-001  1.0730742e+000 -6.7513278e-001  4.2963265e-001 -3.9285060e-001  6.3619291e-001  7.1375781e-001  4.7270533e-001  5.4377797e-001 -8.9951305e-003  2.7019818e-001  6.6062979e-001  8.5713017e-001 -4.5145154e-002 -6.3696904e-002  1.4746388e+000  9.3887829e-001  7.9534104e-001  5.2360017e-001  2.2511561e-001  3.9260878e-001 -3.8969273e-004  8.9217397e-001 -1.2908748e-001  6.1087092e-001  2.8203132e-001  4.1180717e-001 -5.0994464e-001  4.9851252e-002  5.4139425e-001  7.4483601e-001  1.2435012e+000  8.2802827e-001  1.3811700e+000  7.7062956e-001  3.1211138e-001 -4.8286670e-002  1.1133457e+000  4.5992503e-001  1.8703369e+000  2.7927076e-002  3.9982977e-001  1.5567950e+000  7.0524266e-001 -1.8961517e-001
  1.2502236e-001  2.6495105e-001 -8.7652940e-001 -6.5785547e-001 -8.7485802e-002 -6.5395009e-001  1.2567045e-001  5.4465806e-001 -3.7775117e-001 -1.0159434e+000 -3.4148830e-001 -3.0594779e-001 -5.7704407e-001 -8.1345932e-001  7.3206882e-001  8.3360966e-001  1.3181666e-001 -1.6521085e-001  1.1225197e+000 -8.0693291e-001 -9.2893171e-001 -6.7163311e-003  7.7596775e-001 -7.3019096e-001  1.6492670e-001 -6.5534753e-001  5.5528955e-001  7.2595092e-001 -3.8003247e-002  4.1824477e-001  7.0469708e-001  1.2090579e-002 -2.0330189e-001  6.1668710e-001 -3.4890433e-002  1.4170282e-001  7.5430896e-001  2.2367002e-001  1.0416503e+000  1.0303181e+000 -6.6834859e-001  1.1014905e-001 -6.3976662e-001  6.7442947e-001 -3.0174794e-001 -5.6196766e-001 -7.4835806e-001 -9.0347635e-001  3.8616118e-001  4.1364172e-001  3.7777506e-001  6.2309286e-001 -1.7416951e-001 -5.4039652e-001 -1.2571243e-002 -1.0435723e-001 -9.9900286e-001 -3.4826008e-001  1.1497982e+000  3.0937516e-001  7.1354771e-001  1.0140740e-001 -3.6810453e-001 -7.8829661e-001 -3.5167764e-001 -4.4711703e-002
  1.3897434e+000  1.2171960e-001 -5.1035298e-001 -1.6306814e+000  5.1197805e-001  9.5010297e-002  6.2063129e-001 -6.4094815e-001 -9.2997309e-001 -2.9015083e-001 -7.6681695e-001 -4.2055088e-001 -1.2213422e+000 -8.8869435e-001 -6.8957433e-001 -4.9723462e-001 -1.0948208e+000  2.1492203e-001  6.7219295e-001 -7.2541714e-001 -1.2887201e+000  3.4392510e-001  5.3249659e-002 -5.8895147e-001 -3.1116139e-001 -8.3709839e-002  9.1459599e-001  1.2508594e+000  5.3217452e-001 -4.5674426e-001  3.6657398e-001 -3.0365999e-001  2.4025349e-001  6.4125181e-001 -2.0802319e-001  4.8783509e-001 -1.1662881e+000  5.3934698e-001  1.1498830e+000  1.2202651e+000 -6.2273761e-001 -3.2431841e-001 -3.1979476e-001  5.6918374e-001 -4.3327894e-001 -7.1302123e-002 -1.2969154e+000 -7.6872339e-001 -4.0961678e-002 -2.5307857e-001 -6.3295872e-001 -7.4373300e-001 -1.7140837e-001 -5.4593533e-001 -2.8277151e-001 -7.3256224e-002 -3.1863342e-001 -5.0489931e-001 -6.7950827e-001  9.9386902e-001 -8.7855735e-001  7.2276253e-001 -9.2906706e-001 -7.7490100e-001  9.8826591e-001 -4.8054327e-001
  1.2638501e+000 -1.0403058e+000 -1.6726609e-001 -4.9343931e-001 -1.6498537e-002 -2.2943818e-001  1.1581344e-001  9.2274955e-002 -2.2273409e-001  1.0107856e-001 -4.5509458e-001  5.5953199e-001 -7.5672756e-001 -3.2333086e-001 -3.5062749e-001 -2.6425282e-001 -1.7830451e-001 -6.3191920e-001 -2.8682538e-002 -2.1388557e-001 -9.6144712e-001 -3.7105274e-001  4.2780039e-001 -2.6375231e-001 -1.0017396e-001 -4.6982600e-001 -9.2664198e-001  2.5152842e-001 -2.3551119e-001  1.9953799e-002 -5.6170048e-001  6.5173656e-002  1.8733341e-002  3.9531016e-001  4.5099886e-001 -1.5256135e-001 -1.3942415e-001  3.3383668e-001  2.5787249e-001 -2.3517264e-001  2.2560518e-001  4.2156361e-001  5.5318907e-001  4.0729607e-002  2.0364638e-002 -1.5739163e-001  1.2945472e-001  1.4404190e-001  8.5449999e-002  2.3987879e-001  7.1954377e-002 -5.3999264e-001 -2.1926384e-001  9.3448452e-001  5.5073607e-001  2.0300725e-001  4.4727159e-001  2.3375198e-001  1.6694547e-001 -2.0367637e-002 -5.1452861e-001 -1.1444524e-001 -4.6883214e-001  6.2215959e-001 -5.5021683e-001  1.6271183e+000
 -9.4328862e-001 -3.3106647e-001 -3.0061526e-001 -9.8786843e-001 -3.8235676e-001  6.7794211e-001 -2.1572590e-002  3.2397629e-001 -1.7498124e-001  1.6559833e-001  2.7352000e-002 -3.5342348e-001 -6.6226441e-002 -3.3973717e-002 -1.0771440e-001  3.7803497e-001  3.4233517e-001 -2.5925540e-001 -6.7865239e-001 -2.8891627e-002 -5.8327698e-001 -4.5321210e-001 -2.0231816e-001 -1.5070503e-001 -7.8494614e-002 -4.3688895e-001 -4.4321043e-001  3.6238811e-001  4.8208037e-001  5.4643763e-001  1.1267158e-001  2.2755460e-001  1.0482544e+000  6.1423383e-001  4.4601044e-002 -1.9068215e-001  5.4365005e-001  5.2624715e-001  2.3716716e-001 -3.0614909e-001 -2.4236443e-001 -2.3682835e-002 -2.0048190e-001 -1.1008958e-002  1.7562321e-001 -2.4820806e-001  2.8777870e-001  4.8532922e-001  2.5337069e-001  4.8564336e-003  3.4017253e-001 -1.2050503e-001  6.8946012e-001  3.9740161e-002  8.2066472e-001  4.1527727e-001 -1.6725586e-001 -6.0870350e-002  3.5976417e-001 -9.1348532e-002  1.0676563e+000  2.9208152e-001 -1.3491692e+000  1.0620148e+000  7.1372323e-001  5.7221002e-001
 -1.7671871e-002  1.3578952e-001 -4.0768611e-001 -1.0130042e+000  1.5172069e-001  4.2980442e-001  2.8383479e-001  7.2587398e-001  1.3891300e-001  3.3982157e-002  2.0166184e-002 -1.0838485e-001  1.7650922e-001  3.1854341e-001  1.0982054e-001  2.9019474e-001  4.4734014e-001  3.8447025e-001 -1.7858865e-001  1.2166059e-001 -1.3276158e+000 -6.8637842e-001 -4.0109969e-001 -3.4819946e-001  1.4217567e-001 -1.6639506e-001  5.3070608e-001  1.0987667e+000  1.0993030e+000  1.7986463e-001  1.8551151e-001  8.3498234e-001  1.2686885e-001  4.0293312e-001  8.9965225e-001  1.4130973e-001  4.6512336e-001  1.0231628e+000  1.1713672e+000  2.9971175e-001 -1.1033379e-001 -5.1195619e-002  1.7084952e-001 -1.3957646e-001  2.6241670e-001 -4.4609606e-001  5.5857177e-001  5.5514757e-001  2.2462922e-001  2.9941234e-001  3.6026036e-001  1.4803114e-002  7.3062605e-001  3.6282393e-001  1.0754954e+000  6.6371917e-001  7.2515273e-002 -8.6540915e-002  1.0432229e+000  1.7800115e-001  4.5458281e-001  5.4648308e-001 -6.1824370e-001  5.9078059e-001  3.7517475e-001  7.5816249e-001
  2.4216658e-001  1.8196451e-001 -7.3475313e-001 -1.8293580e+000  7.8708297e-001 -4.3221092e-001 -1.9111559e-001  1.4433800e-002 -2.0136753e-001  2.7618507e-002 -2.0862403e-001 -2.9136716e-001 -4.3428620e-001  2.1544359e-001 -1.4492411e-001 -3.0490387e-001 -2.9729398e-001 -1.0986127e+000 -8.7935867e-001 -4.8602796e-001 -1.6470576e+000 -9.7308123e-001 -4.5757690e-001 -6.2233168e-001 -1.0141361e+000 -5.0410196e-001  1.1307785e+000  8.1634501e-001 -7.6584411e-003 -1.2226952e-001 -3.1831488e-001  7.8985786e-002 -6.0820261e-001 -9.0409462e-001  1.0275993e-001 -1.6406878e-001 -4.5467825e-001 -7.6787299e-001  1.5766895e-001  1.0012965e+000 -4.1607366e-001 -9.0303875e-001 -2.5676983e-001 -5.3806559e-001 -5.5838878e-001 -5.4198338e-001 -2.6648243e-001  7.3402104e-001 -7.8764575e-001 -1.9170939e-001 -1.4317750e-001  2.3631732e-001  2.8075116e-001  3.4725073e-001  2.8400453e-001  2.4005863e-001  1.5958895e-001  4.5825594e-002  1.5196720e-001  2.2116242e-001 -4.8432109e-001  9.3639256e-001 -1.0108510e+000 -1.0768114e+000 -1.5473479e-001  4.0424209e-002
  7.3471244e-001 -1.3039232e-001 -6.5891329e-001 -4.0359637e-001  4.9321968e-001  2.2051134e-001  2.5964300e-001 -4.5383400e-002 -2.0807198e-001  6.9767771e-002 -2.7429068e-001 -2.5103821e-001 -2.8133227e-001  2.3909953e-001 -1.1282002e-001  8.9950731e-002 -3.7348353e-001 -4.1937512e-001  4.0594028e-001 -1.6693862e-001 -6.6774750e-001 -7.8488587e-001 -1.4621780e+000 -6.9524355e-001 -5.3438362e-001 -3.9030439e-001  5.0767657e-001  5.7364975e-003  3.5708966e-002  7.8226422e-002  8.5740799e-001 -5.1454135e-002 -2.7224333e-001 -2.8776638e-001  7.1553853e-002  8.5447599e-001  1.6301226e-001 -4.0629173e-001  4.6070752e-001  1.0125255e+000 -3.4985470e-001 -8.1190871e-001 -7.9785105e-001 -1.4094798e+000 -5.6035145e-001 -2.5898066e-001 -3.2311852e-001  2.7489497e-001 -5.1338099e-001 -1.1408888e-001  1.1392219e-001  6.5520435e-002  2.4131966e-001  5.2481870e-002  2.8471261e-001 -1.2953432e-002 -3.1886692e-001  7.9484047e-002  5.5263634e-001  5.0990415e-001 -2.3985963e-002  7.0575586e-001  1.1142636e-001 -4.9200299e-001 -9.3745704e-001  6.5923907e-001
  1.9623240e-001  6.3863448e-001 -6.1647854e-001 -9.0322647e-001  8.4613031e-001  6.1483828e-001  6.6655963e-001  4.6032706e-001 -4.1499193e-001 -1.9436042e-001  5.0822607e-001 -5.6523628e-001 -3.3617351e-001  8.1528903e-003  2.4941966e-001  4.6499590e-002 -6.6811264e-001 -3.9294414e-001  4.7633438e-002 -4.7801851e-001 -3.1965038e-001 -8.6439698e-002 -3.0991366e-002 -8.4802845e-002 -6.0988305e-001  2.6198302e-001  6.2106255e-001 -3.5091368e-001  2.1207186e-001  4.9161051e-001 -1.7829385e-001  4.1752717e-001 -2.7178965e-001  1.1727355e-001  4.6786297e-002  2.3792115e-001  3.2361168e-001 -2.7998530e-001 -1.0635803e-001 -1.2907419e-001 -9.2994420e-002 -5.8332260e-001  5.0139014e-001 -3.0623888e-001 -3.3305882e-001 -7.5681537e-002 -2.9280860e-001  5.1275256e-001  2.7820938e-001  4.5997611e-002  1.5849356e-001  8.7751944e-002  4.6301540e-001 -8.5071323e-002 -1.9181805e-001 -5.5675685e-001  2.3030764e-001  2.5596782e-001  4.7145765e-001  5.3421662e-001 -3.3808584e-001  4.9474158e-001 -6.4486987e-001 -9.3348307e-001  3.8071169e-001  5.0791226e-001
  4.0306154e-002  9.7659642e-001  2.2146527e-001 -5.6871822e-001  7.3764928e-001  1.2974286e+000  1.0425263e+000  7.1535586e-001  3.0167973e-001 -1.2191483e-001  6.6640526e-001 -1.7475672e-002  2.0000612e-001  2.4711088e-001  2.7761358e-001  1.5312309e-001  2.1844898e-001  4.2550059e-001  3.4426255e-001  2.8013600e-001  1.3495514e-001  8.0941845e-002 -1.7809008e-001 -4.3495231e-001  1.9444610e-001 -4.6657699e-002  1.0943594e+000  8.0814640e-001  9.3827249e-001 -9.9298475e-002  9.6729716e-001  3.5496521e-001  5.7926915e-001  7.7449942e-001  1.9060463e-001  7.3892894e-001  7.9563344e-001  5.3368377e-001  8.1739771e-001  6.7433444e-001 -5.6969276e-001 -2.1925527e-001  2.5325525e-001 -2.1006297e-001 -5.3483610e-001 -8.8407017e-002  1.1959634e-001  6.0244037e-001  8.4772520e-001 -2.0371789e-001  4.6818207e-001  2.8954661e-001  5.7677985e-001  9.7697024e-002  5.1242939e-001  3.6886733e-001  5.1920309e-001  3.0667501e-001  6.3099294e-001  6.2262785e-001  8.0772110e-001  6.7938248e-001 -7.4924581e-001  1.4721905e-002  7.0958867e-001  4.3750817e-001
  7.1874721e-001  7.8797847e-001  3.0173003e-001 -1.1529085e+000  7.9100798e-001  1.0036343e+000  2.7950118e-001  1.2634216e+000 -4.1430237e-002  8.8625848e-002  1.1498824e+000  2.5544281e-001 -2.8353196e-002  1.0282936e-001  6.0491256e-001  8.1423195e-001 -1.0636163e-001  6.1226094e-001  5.8498236e-001 -1.7105372e-001 -7.8006792e-001  1.5940262e-001 -1.0084744e-001 -2.1895541e-002  1.1972725e-001 -1.7973128e-001  1.3217898e+000  8.1204645e-001  7.9267830e-001  8.3688370e-001  6.9907708e-002  6.2516417e-001  1.3565212e+000  9.0231539e-001  4.3303213e-001  7.1660646e-002  5.3158243e-001  4.4664669e-001  7.5564496e-001  1.0200327e+000 -6.1946637e-002  3.2361434e-001  1.1906080e+000  6.7137534e-001 -7.3743468e-001 -3.4471280e-001  2.3461603e-001 -1.8716418e-001  9.7809944e-001 -5.2789798e-002  4.4570872e-001  5.4746483e-001  9.0393730e-001  2.4508260e-001  1.5095147e-001  7.7533045e-001  4.1058929e-001  5.7611322e-001  1.4532795e+000  3.3125497e-001  6.4038896e-001  5.7167215e-001 -7.5003502e-001 -1.0844398e-001  9.2354011e-001  4.6337424e-001
  4.3143419e-001 -2.2677937e-001  7.1815640e-001 -1.6105864e+000 -6.9465966e-002  5.4608407e-001 -2.6603158e-001  2.8451148e-001 -6.7638658e-002  1.6752637e-002  7.0316870e-001  1.2519592e-001 -6.0174961e-001 -5.2713268e-003  3.4367597e-002  4.9020209e-001  1.3421224e-002  6.5654879e-001  2.7815247e-003 -4.8832410e-001 -1.1429389e+000 -5.6194281e-001  5.2717421e-001 -5.4247919e-001 -9.7858420e-002 -2.8755148e-001  1.0489871e+000  1.3313376e+000  7.1232909e-001  7.3343151e-001 -3.3778062e-001 -1.9770395e-001  4.6450461e-001  6.5241309e-001  3.9838988e-001 -6.0567039e-002  6.2710638e-001  2.5536448e-001  5.3058202e-001  1.2253537e+000 -4.4138158e-001  4.1658315e-002  4.9357741e-001  8.8772002e-001 -5.9159922e-001 -1.9127821e-001 -1.1886552e-001 -7.4593423e-002  6.1561054e-001 -5.3046245e-001  4.8249458e-001  7.7501230e-002  9.4038826e-001  3.7038513e-001  3.7658973e-001  5.2394239e-001 -2.8087181e-001  5.5040833e-001  1.1143080e+000 -4.8874254e-002  9.1005486e-001  5.7177266e-001 -1.0882003e+000 -3.5497321e-001  9.2254077e-001 -1.3963536e-002
  1.0708655e+000  1.2455364e-001 -2.8393676e-001 -1.2926790e+000 -2.4968113e-001 -6.3561982e-002 -9.4581771e-001  3.5799417e-003 -2.0834846e-001  1.4557091e-001  6.5758129e-001 -3.4238013e-001 -3.0819701e-001 -8.6071653e-003 -8.2899452e-002 -1.5200208e-001 -2.8604869e-001  1.1130566e+000  2.5231495e-001  9.5005701e-002 -3.1714628e-001 -1.8821858e-001  6.8487802e-001  2.4434189e-002 -1.3159523e-001 -2.4082661e-001 -3.0731651e-001  4.8213750e-001  1.9788561e-001 -3.1908503e-001 -1.3935691e-001 -1.9190328e-001 -3.4346509e-002  2.5879093e-001 -2.3081590e-001 -2.0039979e-001 -1.4534138e-001  3.8510625e-001  3.6875789e-001  9.6078674e-002 -1.7399200e-001 -9.2280966e-002 -7.8521747e-002  2.7370162e-001 -5.1811403e-001  5.6646248e-001  5.8691029e-001  3.6610026e-001  1.2242350e+000 -2.2173598e-001  2.7735003e-001 -3.2433564e-001  1.8509718e-001 -3.4965724e-001 -5.8779718e-002  3.5937179e-001  5.6854281e-002 -1.2990516e-001  4.0057236e-001  1.1325039e-001 -3.9535137e-001 -3.8095684e-002 -6.2269699e-001  9.2631857e-002 -7.4837913e-002  6.3728482e-001
 -1.4747410e-001 -2.6446501e-002 -8.2202362e-002 -3.9738154e-001 -2.1493484e-002  7.3190540e-001 -4.7256961e-001 -2.6190187e-001  1.7097569e-001 -6.1179339e-002  3.3245122e-001 -8.7104891e-003  3.5064394e-001  4.9703516e-001  3.9861972e-001  1.1005344e-001 -8.7055901e-002  8.4803693e-001  5.5077300e-001  3.0623203e-001 -2.1054076e-001 -4.0309861e-001  3.6036921e-001 -3.0561687e-001 -1.5506501e-001 -6.1405412e-001 -4.8462601e-001  2.2186643e-002 -5.0669172e-002 -1.9029630e-001  2.3280947e-001 -5.6987822e-001  4.5357921e-001  3.7314238e-001  1.2830019e-001  7.7701885e-001 -2.9712896e-001  1.5395271e-001 -1.9605394e-001 -6.8867144e-001  2.9104855e-001 -4.2696958e-001 -4.6770299e-001  7.4839353e-001 -2.2889586e-001 -9.7109720e-001  9.8973416e-002  1.9297399e-001  5.3575622e-001 -7.8740889e-001 -8.8141277e-002 -3.9911644e-001  7.1753342e-002 -3.9480569e-001 -5.1569168e-001  2.2295655e-001  2.1983340e-001  2.0162027e-002  1.2983022e-001 -3.8884653e-003 -4.3546755e-001 -4.9534256e-001 -2.1654368e-003 -3.1145474e-001 -5.5073880e-001  4.3771528e-001
  6.3480950e-002  7.5135678e-001 -1.0086003e-001 -2.2661172e-001  3.7626969e-001  2.9842532e-001  2.9509823e-002 -3.4916010e-001  6.4149631e-002 -2.4050764e-001  1.9950844e-001 -1.3987566e-002  2.6974099e-001  6.3110110e-002 -5.0544799e-001 -4.7461908e-001 -7.0232823e-002 -2.2038035e-002  9.6743502e-002  5.8663115e-001  1.5736188e-001  4.7059840e-002  2.2449907e-001  7.2825901e-001 -4.0019522e-001  3.5125949e-001 -1.2536196e+000 -1.0210177e+000 -5.5927214e-001 -2.6378974e-001 -4.8807861e-001 -8.9170627e-001  1.1079551e-001 -1.3084024e-001 -6.7778529e-001 -2.0146587e-001 -2.4771432e-001 -5.1411218e-001 -1.0148412e+000 -1.2223417e+000 -6.0570975e-001 -5.3566513e-001 -2.5045479e-001 -3.3127578e-001 -3.9474712e-001 -6.2549912e-001  3.1234138e-001 -2.1993313e-001 -2.0430994e-001  1.2510608e-001 -1.6781700e-001 -7.5316326e-001 -2.9653480e-001 -8.7750775e-001  5.3687145e-005  1.9343042e-001 -3.4599991e-001 -5.4557749e-002 -1.9046352e-001 -5.5271700e-001 -2.7731178e-001 -1.9345497e-001 -2.6414936e-001  1.0600269e-001 -2.5318068e-001  2.0334164e-001
  7.0220338e-001  6.1019249e-001  9.0931673e-002 -1.6735266e-002  8.4648876e-002  2.6430113e-001 -7.5746216e-002  2.3657308e-001  1.8275941e-001  2.3009335e-001  6.5933382e-001  5.7824854e-001  2.1093716e-001  5.7951939e-001  4.4643817e-001  1.7618663e-001  4.1033339e-001 -2.7306568e-002  9.5508434e-001  1.0778748e+000 -1.7078380e-001 -1.3804587e-001 -1.9851936e-001  5.5091281e-001  2.2750231e-001  2.5884901e-001 -4.5888499e-001  1.3183001e-002  7.8386892e-001  1.7229932e-001  3.7551700e-001  2.0550371e-001  2.3163669e-001  1.3337985e-001  2.3155070e-001  1.9825259e-001 -9.6978424e-002  4.6567044e-001  5.3079768e-003 -7.2259816e-002  2.5321683e-001  1.3736290e-001  2.6510457e-001  1.0892949e-001  1.9414402e-001  4.8451125e-001  8.5145817e-001  9.1497648e-001  4.7833698e-001  3.6666730e-001  1.7409427e-001 -2.6460798e-001 -1.0034585e-001  4.7198000e-001 -2.1338418e-003  5.4275938e-001  1.4578347e-001  6.6917724e-001  1.5206245e-001 -2.2531516e-001 -1.5793997e-001 -1.9496177e-001 -1.1348916e-001 -1.1187339e-001 -1.8929842e-001 -3.4817854e-001
  3.4322497e-002 -4.7614728e-001  6.6050066e-001 -7.3897085e-001 -2.8208962e-001 -2.7608672e-001 -5.7073849e-001 -1.0502769e-001  3.4423801e-001 -1.5924224e-001 -5.5307856e-001  3.0634394e-001  1.5280703e-001 -8.2563822e-002  5.4876360e-001  6.3498320e-002  1.0492965e-001 -6.0815212e-001  3.8303852e-001 -2.7346173e-001 -4.3775627e-001 -2.5939771e-002 -1.0603417e+000 -1.1566654e-001 -7.9754855e-002  1.4941646e-001  2.9409313e-001 -4.9163810e-001  8.4156272e-002  6.4666955e-002  7.1108426e-001  2.4105891e-001 -1.1954384e-002 -4.5262229e-001  3.1248731e-001  3.9245941e-001  4.4412363e-001  2.8487012e-001  1.0416467e-001  6.6016916e-001 -1.5421090e-002 -6.0185982e-001 -3.9203014e-001 -1.5941811e+000  4.2009770e-001 -6.1213122e-001 -1.5438300e-001 -1.2581745e-001 -5.3225532e-001 -5.2222998e-003 -9.3927502e-002  4.9114154e-001 -5.8605601e-001 -1.8039953e-001 -2.6809851e-001 -1.4910276e-001 -4.2395199e-001 -5.6527123e-002 -7.0349474e-002 -4.5079604e-001  1.3104414e-001 -4.9411066e-001 -1.0712386e+000 -2.5389827e-002 -7.0833995e-001  2.7122710e-001
  3.1597670e-001 -3.2277994e-001  1.0460362e+000 -7.8637355e-002  1.2853571e-001 -1.0212891e+000 -6.2390946e-001 -4.9150649e-001  2.6342878e-001  1.7079538e-001 -2.3802103e-001  2.2221576e-001  3.7746955e-001 -3.7189812e-001  2.5927594e-001 -2.4077862e-001 -1.3897847e-001 -8.3841148e-001 -5.2037116e-002 -3.5043893e-001 -1.5829503e-001 -1.6557128e-001 -1.9910852e-001  4.9885938e-001 -4.5473669e-001  1.3914583e-001 -8.1564119e-001 -3.6655752e-001 -4.1551665e-001 -2.2459042e-002 -9.7664481e-001 -1.5622909e-001 -8.0966461e-001 -1.3464372e+000 -4.3362472e-001 -8.6411414e-001 -1.7400757e-001 -9.0688662e-001 -1.5996629e-002 -5.7368708e-001  1.5837291e-001 -7.9048880e-001 -2.9793276e-001 -1.4018972e-001 -3.7678477e-002 -4.0539889e-001 -4.5947419e-001 -8.5115184e-002 -3.0988547e-001 -7.3831601e-001 -2.6981551e-001  9.7135460e-001 -4.8219851e-001 -5.5494343e-001 -8.0027878e-001 -1.9443043e-001 -8.1535626e-001  5.5604434e-002 -7.7857528e-001 -5.9213636e-001  2.3526836e-001 -1.4463942e-001 -9.9753332e-001  1.1806208e-001 -1.2189638e+000 -3.3972486e-001
  1.5722385e-001 -4.6025763e-001  4.0442455e-001 -2.7511599e-002 -9.5686462e-002  8.5925198e-002  3.3758177e-001 -5.7787647e-002  2.6520892e-001  3.1457386e-001  4.6890095e-002  3.6876266e-001  2.3738882e-001  3.8617043e-001  8.8517370e-001  2.6357494e-001 -1.8584905e-001 -1.0778152e+000 -7.0334500e-001 -1.0221749e+000 -2.3149082e-001 -4.3029251e-001 -7.5984417e-001  7.3760409e-001 -4.5723452e-001  7.3803106e-002 -8.6178783e-001 -3.4881257e-001 -1.0534376e+000  3.8949828e-001 -9.2868301e-001  8.4593580e-002 -8.4072040e-001 -4.8964176e-001  2.0872193e-001 -1.2614838e+000 -5.4222311e-001 -1.4157431e+000 -7.2012949e-001 -1.2809887e+000 -2.0230520e-001 -6.2024051e-001  4.7044708e-001 -3.8780638e-001  4.6139317e-001 -8.7570159e-002 -9.2621751e-001 -3.3928096e-001 -5.1166956e-001  6.2071771e-002 -4.6888419e-001  3.3182853e-001  1.1340426e-001  1.6720440e-003 -8.4368539e-002 -7.5997511e-001 -2.8185122e-001 -1.1457992e-001  2.7072723e-001  4.4922364e-002 -3.3850010e-001 -5.6017268e-001 -8.6150885e-001 -5.7604157e-001  1.4339126e-001  1.5570571e-001
 -1.2031260e+000 -2.8994220e-001  8.8443988e-001  1.4082723e+000  1.3283186e-001 -5.3495039e-001  3.6545436e-001  6.3163625e-001 -2.9015661e-002 -4.2852439e-002 -8.1879796e-001 -7.8576637e-002  3.8950257e-001  7.6821805e-001  6.9553612e-002 -2.3991834e-001 -3.1577853e-001 -1.3313304e+000 -1.8066489e+000 -1.6997757e+000  2.6318156e-001 -1.9750240e-001 -3.1110616e-002  4.7317809e-001 -3.3671154e-001  2.7139402e-001 -2.9540410e-001 -4.3164239e-001 -9.6015901e-001 -1.9221435e-002 -1.2208468e+000 -1.9402162e-001 -1.0980897e+000 -5.9048737e-001 -5.3244854e-001 -1.3827774e+000 -6.6757453e-002 -1.6834833e+000 -1.3638276e+000 -6.1527025e-001  7.3718695e-001 -4.4831984e-001  2.4764023e-001 -7.4712416e-001  2.3502087e-001 -5.8301746e-001 -1.4024166e+000 -9.3463651e-001 -1.7628727e+000  5.6708094e-002 -6.3844015e-001  7.0716549e-001 -2.1170910e-002 -4.4015186e-001  2.9368781e-001 -9.8422670e-001 -4.5231445e-001 -3.8655116e-001 -1.5364817e-001 -4.3038393e-001  2.4342212e-001 -3.3818028e-001  1.2036307e+000 -7.3631514e-002  2.7374966e-001 -2.2648275e-001
 -2.4125483e-001  5.3305747e-001 -3.7722419e-001  2.6538457e-001  3.9851272e-002 -2.3609136e-001 -5.4078446e-001  1.9150483e-002  3.3427858e-002 -7.4640329e-002 -2.0577879e-001  2.3806377e-001  3.6262679e-001  1.6740083e-001  1.2627831e-001 -3.5038888e-001 -2.7780016e-001 -7.9176802e-001 -8.1734049e-001 -6.0425680e-001 -3.9673092e-001 -1.1436866e-001 -3.5148159e-001  1.3969633e-001 -8.7135270e-002 -2.9013620e-001 -5.1010397e-001 -1.2019003e+000 -1.4676689e+000  3.4820149e-001 -1.0765645e+000 -2.4801905e-001 -4.0517037e-001 -7.9947218e-001 -1.1875513e+000 -1.4722451e+000 -4.6547130e-002 -1.6070853e+000 -1.3438048e+000 -7.8882088e-001 -1.4265494e-001 -2.3599933e-001 -5.2873652e-001 -5.1612791e-001 -5.0028046e-002 -1.7355861e+000 -8.6103039e-001 -9.2982897e-001 -9.6340239e-001 -1.8028221e-001 -3.6427751e-001 -2.5868660e-002 -5.6144953e-001 -4.0289660e-004 -1.2663513e-002 -3.5893240e-001 -7.5856924e-001 -1.9263645e-001 -5.5122733e-001 -1.0759790e+000 -4.3333584e-002 -2.8324888e-001 -5.0143279e-001 -2.1214866e-001 -4.0406015e-001  6.0410593e-002
  4.3149042e-001  4.6653231e-001 -3.8864873e-001  6.3303448e-002  8.3050247e-002 -1.4662457e-001  8.3783067e-003 -3.8209719e-001  5.7509546e-001 -2.3551181e-001  1.8025881e-001  5.3787184e-001  3.7157649e-001  5.5824184e-002  1.0400289e-001 -2.0199776e-001 -5.7530892e-001 -1.7154759e-001 -2.4687493e-001 -3.8812049e-001  3.0908633e-001 -1.5601040e-001 -1.4145558e-001  7.6567327e-001 -1.9147264e-001 -4.3236060e-002 -8.1562203e-002 -3.6056828e-001 -1.0401451e+000 -3.9433236e-001 -4.1961108e-001 -4.7441708e-001 -5.7137002e-001 -6.2069424e-001 -1.3363315e-001 -2.0657738e-001 -1.1103882e-001 -4.2319843e-001 -4.9447012e-001  1.8349518e-001  8.7075716e-002  6.9781961e-002 -8.7228733e-004  2.2524152e-001  2.0036578e-001 -7.7238927e-001 -2.6633502e-001 -6.4268598e-001 -1.9626841e-001  1.0017776e-001 -1.0083225e-001  5.5391096e-001 -5.8087690e-001  2.3281849e-001 -7.9173394e-002 -4.4405063e-001  4.4041887e-002 -3.1031371e-001 -6.1996119e-001 -2.2814736e-001 -3.4276553e-001  1.9702215e-001  8.5178490e-002 -3.3202003e-001  2.5895693e-001  6.2961730e-001
  6.8116197e-001 -1.3339983e-001 -4.4092191e-001 -4.1692881e-001 -4.2853605e-001 -2.8953600e-001 -8.4588266e-001 -6.9766961e-002 -8.7857970e-002 -2.3207338e-001  1.9582899e-001  7.9059762e-001  1.6564868e-001 -3.7542493e-001  5.7568973e-002  8.2097114e-002 -2.7535097e-001  3.8831923e-001  5.8369454e-001 -1.2360886e-001 -2.6177814e-001 -5.1372846e-001  2.8683821e-002  3.6901233e-001  1.5498435e-001  2.9516586e-002 -5.4322699e-001 -1.0737467e+000 -1.1890801e+000  1.6997181e-002 -3.7259872e-001 -1.4333657e-001  9.2895515e-002 -4.8147874e-002 -7.3466470e-002 -8.0965249e-001 -5.8186270e-001 -6.9087005e-001 -6.4365873e-001 -8.5509087e-001 -3.9989327e-001  3.3878430e-001 -2.4360127e-001  6.4233939e-001 -2.9988265e-003 -1.1140021e+000 -2.1884798e-002 -5.3321111e-001  2.3876040e-001 -3.0050141e-002 -2.9581532e-001 -6.7704455e-001 -1.0388176e+000  2.4031994e-002 -6.8503191e-001 -1.2439510e-001 -4.8190506e-001 -2.1010743e-001 -7.1014416e-001 -1.1715540e+000 -1.2081594e+000 -5.4272598e-001 -1.9580953e-001 -6.6401557e-001  1.9723361e-002 -1.1054788e+000
 -3.1143926e-001 -2.9748275e-001 -9.8352789e-001  2.3585236e-001 -8.8519155e-001 -5.2345580e-001 -2.0455528e-001 -1.4093830e-001 -1.8215455e-001 -1.3478401e+000 -1.3476326e+000 -2.4302621e-001 -7.5675538e-001 -4.1904183e-001 -8.4825010e-002 -3.4230540e-001 -1.4073666e+000 -1.3572978e+000 -7.4841036e-001 -5.7265512e-001 -5.4478909e-001 -2.9074871e-001  2.0252470e-001  1.6229115e-001 -4.5047134e-001  6.5071321e-001 -7.3988233e-001 -4.7093151e-001 -7.6121301e-001 -5.9834685e-001 -5.8418781e-001 -4.6548862e-001 -2.5890228e-001  1.7000037e-001  2.0272971e-002 -1.0513457e-001 -6.3854244e-001 -2.0071508e-001 -8.9701363e-001 -8.5287648e-001  1.0052295e+000  4.7741850e-001  1.3376234e-001 -3.7653027e-001  4.5639302e-001 -2.1280155e-001  3.1516860e-001 -5.1464045e-001 -4.8632187e-001  7.5414888e-001 -7.6833916e-001 -5.0635333e-001 -1.5611179e+000 -6.8735654e-001 -1.9860352e+000 -1.1553032e+000 -1.2187353e-001 -5.0982206e-001 -4.6691318e-001 -5.7626979e-001 -1.7563952e+000 -9.1539054e-001  9.5337958e-001 -1.5816651e+000 -5.2865246e-001  5.5430652e-002
  7.2302976e-001  3.6571937e-002 -8.9200028e-001 -5.9785335e-001 -5.3323188e-001 -1.1232479e+000 -4.5381171e-001 -2.7294264e-001 -3.2437465e-001 -1.3144392e+000 -1.1856723e+000 -7.7698936e-001 -5.0092732e-001 -9.8815457e-001 -3.3644441e-001 -1.1212978e-001 -1.1430817e+000 -9.2284340e-001 -1.2225340e+000 -7.1293171e-001 -1.6210892e+000 -9.5075754e-001 -9.2978447e-001  8.5705306e-001 -6.1694969e-001  5.9273844e-001 -5.6294302e-001 -5.7011951e-001 -9.9608146e-001 -8.1239698e-002  2.3646020e-001 -7.1145463e-001 -2.5457613e-001 -7.4521136e-001 -4.5413162e-001  1.4485313e-001 -7.8147679e-001 -9.6400049e-001 -7.6502088e-001 -5.4243973e-001 -2.6628511e-001  6.2473249e-002 -6.2999425e-001 -7.2193052e-001  1.0277845e-001 -1.5564326e+000  4.4277728e-001 -3.3432653e-002 -4.2288096e-001  3.9357529e-002 -9.3958790e-002 -4.0249006e-001 -1.4222636e+000 -1.5316646e+000 -1.6029746e+000 -8.1397597e-001 -1.0419967e+000 -3.9556377e-001 -2.4246527e-001 -7.1557187e-001 -2.3518962e+000 -2.6972266e-001 -1.5501713e-001  1.6034210e-001 -8.3742139e-001  1.8827280e-001
  4.6229455e-001  7.2945866e-001 -6.5601945e-001  9.8428607e-001  5.1381598e-003  2.6801558e-002  3.2229599e-002 -7.4594554e-001  3.4062499e-001 -2.8592008e-001 -7.8452681e-001  1.9845659e-001  3.5802338e-001 -1.8426383e-001 -6.4876121e-001 -5.4196729e-001 -7.2140268e-001 -8.2823761e-001  1.1005680e-001 -2.5172440e-001 -3.8446481e-001 -3.4220202e-001 -1.0156561e-002 -3.1403895e-001 -2.7678029e-001 -2.8506888e-001  5.4372131e-001  5.8300091e-001  2.7296566e-001 -7.8346035e-001 -4.6505662e-001 -7.3574028e-002 -7.0075335e-001 -1.2969303e+000 -6.3527502e-001 -9.2635481e-002 -8.6123919e-001  8.1243302e-002  1.1284042e-001  4.0654010e-001 -1.4510660e-001 -3.2520792e-001 -1.1304483e+000 -4.5825181e-001 -7.9862977e-002 -1.2137096e+000 -1.6003344e-001 -3.6847863e-001 -4.6283008e-001  1.3791182e-001 -7.2041506e-001 -3.1618374e-003 -7.4996910e-001 -7.7972344e-001 -2.9044044e-001 -6.3416389e-001 -3.0412734e-001 -8.7155676e-001 -2.8638880e-001  4.5605651e-001 -6.5829371e-001 -2.9571443e-001  8.1402392e-001 -5.5211016e-001 -3.1268900e-001  3.9832003e-002
  4.7712813e-001  7.8287851e-001 -4.5790256e-001  3.9582951e-001  1.4862852e-001  1.7014732e-001  6.4197002e-002 -4.2368454e-001  2.0071014e-001 -6.6777219e-001 -6.3585788e-001 -1.6174181e-001  2.7685581e-001 -2.0440556e-002  1.7366651e-002 -1.3597668e-001 -4.5220265e-001 -8.6514713e-001 -6.8523751e-001 -1.5488709e-001  2.4621745e-001 -8.0701633e-002 -1.2243838e+000 -2.4786432e-001 -2.2908352e-001 -1.7088023e-001  1.2303445e-001 -3.8511103e-002 -1.1647002e-001 -4.1099054e-001  2.8834293e-003 -3.6452102e-001  1.9824528e-001 -4.4629824e-001 -4.3647628e-001 -5.2249130e-001 -3.9593765e-002 -7.0309324e-002 -9.6218688e-002  2.5381121e-001 -1.7421161e-001 -3.3965817e-001 -1.0818053e+000 -9.2773989e-001 -1.9279876e-001 -1.1709697e+000 -3.6355387e-001 -3.4173798e-001 -6.1738288e-001 -2.8403859e-001 -3.8033731e-001  2.2743703e-001 -3.2968619e-001 -7.5449031e-001  6.0956762e-002 -6.6503445e-001 -6.9171740e-001 -1.2011995e+000 -7.1136838e-001  2.3223455e-001 -4.7277629e-001 -3.3241250e-001 -1.6204201e-001 -2.9816134e-001  8.8931901e-002  1.2237711e-001
 -5.0811636e-001  4.4531517e-001 -3.7610773e-001  1.2554586e+000  3.3732571e-001  9.9975471e-001  6.9967330e-001  2.7392558e-001  7.4394528e-001  1.1198188e-001 -8.1476837e-002  4.5310396e-001  7.8625206e-001  2.0424689e-001  7.7435355e-001  3.0640592e-001 -1.0210143e-001 -4.5754005e-001 -1.3321859e-001  1.9307542e-001  4.9458320e-001  3.0385633e-001 -3.1771195e-001  1.1731283e-001  3.6939653e-001  7.1186677e-001  1.0945551e-001  4.2043841e-001  4.8393701e-001 -1.0380557e-001  6.6024147e-001  4.4574723e-001  5.4530975e-002  1.5676185e-001  5.6951148e-001  7.2594725e-001  2.9370129e-002  4.6252794e-001 -8.1334977e-003  6.4123334e-001  1.1171056e+000  3.6867424e-001 -1.3700606e-001 -8.2318504e-001  4.6293151e-001 -7.9569643e-001 -4.2786162e-001 -6.9048205e-001 -4.0221787e-001  5.2051304e-001 -8.6824721e-002  6.7169235e-001 -1.4270277e-001 -2.6179464e-001 -2.4080249e-001 -5.1044642e-001  1.0629530e-001 -5.6060163e-001  3.4766301e-001  2.7094516e-001 -1.2278371e-001 -3.2988868e-001  1.0070418e+000  4.0557404e-001 -3.1660506e-001  9.4545049e-001
  1.4258666e+000  4.5534076e-001  8.2428169e-001  8.6512110e-001  1.2246353e-001  3.4084868e-001  8.4153925e-001  1.6910199e-001  2.8908352e-001 -1.6361028e-001 -6.8153186e-001 -1.8302165e-001  4.7184283e-001  1.1152222e-001  3.9417858e-001 -7.3029402e-002 -5.8916516e-001 -4.3232792e-001 -1.2548286e+000 -9.8720333e-002  6.7482359e-001  3.8048454e-001 -2.9169926e-001  4.1169131e-001  6.7712812e-002 -2.9063886e-001  1.8678302e-001  8.0057060e-002  4.2521409e-001 -8.4210959e-001 -5.1305978e-002 -1.2854659e-001 -1.0331827e+000 -5.3838204e-001 -1.9733974e-004  1.8511002e-001 -3.9671286e-001  4.8219007e-001 -2.0586050e-001  1.4476779e-001  6.9587925e-001  2.0358580e-002  2.9251436e-001 -1.2700140e+000  5.4811507e-001 -5.3718133e-001 -3.2852700e-001 -5.4676905e-001 -8.8817089e-001  4.0531865e-001 -2.2432246e-001  9.0864521e-002 -5.9527823e-001 -5.2015850e-001 -7.4116810e-001 -4.0900613e-001  3.2271316e-002 -6.5688175e-001  2.3155640e-001  3.6949118e-001 -4.3892269e-001 -3.9718758e-001  5.7210774e-001  1.3122133e-001 -2.2310450e-001  2.6382455e-001
 -7.3390312e-001 -2.7785166e-001  6.2508531e-001  1.8643978e+000 -2.9525221e-001 -2.8224798e-001  3.3192959e-001  5.4125914e-002  2.3296311e-001 -4.3159503e-001 -1.8479635e-001 -6.2864699e-001 -1.5323726e-002  3.0497797e-002  4.7907741e-001  1.6800647e-001 -4.7853900e-001  3.6876978e-001 -8.0772203e-001  8.6074060e-002  1.1006768e+000  2.8497832e-001  2.9448181e-001  9.9817876e-001  3.8865353e-001  8.2838019e-001 -3.4685798e-001  1.9824243e-001  3.4438272e-001 -6.4145811e-001 -1.5495796e-001 -3.7904156e-001 -3.3508480e-001  4.9053970e-002 -2.7105224e-001  5.0213584e-001 -3.7957379e-001  7.4480885e-001 -1.2395724e-001  3.7638967e-003  1.1531436e+000  4.2722919e-001  2.0621456e-001 -5.9970116e-003  4.4463769e-001 -2.4453962e-001 -1.9856501e-001 -5.4983013e-001  4.9423896e-003 -1.3224260e-001 -3.2266053e-001  6.4940739e-002 -6.5694947e-001 -7.2880067e-001 -3.2158222e-001 -6.6607832e-001 -3.1182998e-001 -4.0340634e-001 -5.2836784e-001 -1.9569961e-001 -2.1681522e-001 -7.9077592e-001  8.2267373e-001 -6.2834997e-002 -6.5423615e-001  9.4015241e-001
 -2.8266425e-002  3.3523934e-001 -9.0756757e-002  1.3356490e+000 -1.5878795e-001  3.1243255e-001 -4.9747670e-001 -2.2023147e-001  3.1642765e-001 -2.6046327e-001 -4.5698301e-001 -1.5009329e+000  2.4309928e-001 -7.4184454e-001  2.5605944e-001 -2.0496491e-003 -7.7537597e-001 -3.6205618e-001 -6.2957337e-001  8.4046729e-002  5.4245448e-001  5.7453605e-002 -4.5931198e-001 -2.7568347e-001  4.7033105e-002  4.3917821e-001  5.4995634e-003 -4.7991728e-001 -5.2894257e-001 -6.0796610e-001  1.4562720e-001  6.7847392e-002 -7.1509340e-001 -2.0210893e-001  8.3403232e-002 -8.8256929e-002 -1.1352701e-001 -2.8996428e-002 -1.6583602e-001 -8.3462316e-001  1.6158797e-001  4.9607983e-002 -1.7392761e-001 -3.9284242e-001  1.0155250e-001 -1.1599578e+000 -8.6398909e-002 -3.6786993e-001 -2.7113733e-001 -1.9133949e-001 -3.0678624e-001  1.4810846e-001 -6.0056831e-001 -6.6482216e-001  2.2655011e-002  3.2625127e-002 -5.4417729e-001 -1.4854873e-001 -4.9029451e-003 -5.7279555e-001 -4.4025936e-003 -6.6264360e-001  8.5573145e-001  4.9521300e-001 -2.0502189e+000  4.7718260e-001
 -3.3226171e-001 -1.9336861e-001  9.2077446e-002  1.0027177e+000 -4.5408009e-001  4.0036345e-002 -3.2731878e-001 -5.9580780e-001  5.3880506e-003 -5.0298175e-001 -7.1846896e-001 -9.9851883e-001  2.0711092e-002 -5.0698438e-001 -7.0497948e-001 -7.5962449e-001 -5.7348193e-001 -4.2053962e-001 -8.7950577e-001 -2.5541431e-002  2.6617780e-001  6.4485871e-003  1.3256197e-001 -1.0551596e-002 -1.5537462e-001  3.6554104e-001 -3.2418448e-002  2.4759087e-001 -4.6624224e-001 -6.3766350e-001  3.4103926e-001  2.4470246e-002 -3.9483385e-001 -3.0954255e-001 -3.4213774e-001 -3.5865327e-001 -3.2305217e-001 -3.7084686e-001 -4.3244255e-001 -8.3028726e-001  6.3459514e-001 -5.1990556e-001 -2.3467636e-001 -9.3497609e-001  1.4991129e-001 -1.0434325e+000 -2.8994895e-001 -9.5867100e-001 -1.1523049e+000  1.4248334e-002 -7.4852673e-001 -6.3939166e-001 -8.9482301e-001 -7.9399547e-001 -8.5500094e-001 -4.1802278e-001 -8.4219041e-001 -3.4950661e-002 -3.7721636e-001 -2.2907251e-001 -1.5763535e+000 -3.9280013e-001  3.5679751e-001  6.6727009e-001 -1.5383386e+000 -1.2701116e-001
 -8.7341350e-001  2.3499768e-001 -1.5383646e+000 -1.4445605e-001 -9.6446534e-002 -9.7514119e-002 -6.5825039e-001 -4.1140041e-001 -1.3360521e-001 -3.1392298e-001  4.6905323e-002 -4.9764189e-001 -4.7573857e-001 -3.8456711e-001 -7.3383829e-001 -2.3832210e-001 -1.1892495e-003  3.3062908e-001  3.7845805e-001  3.5068009e-002 -1.0160633e+000 -5.5859512e-002 -5.5597887e-003 -4.9467918e-001 -1.5775550e-001 -2.0246019e-001  5.7675584e-001  3.5105921e-001  6.0939626e-002 -5.2020882e-001 -5.4450932e-001 -4.3816943e-001 -2.7000560e-001 -8.3022142e-001 -3.1532097e-001 -6.4125931e-001 -3.2284849e-001 -1.3617130e-001  5.3602764e-002  6.2919767e-001 -3.3306777e-001 -2.7269420e-001 -8.2123607e-001 -3.8089466e-001 -2.5832378e-001 -1.5963834e+000 -4.3130692e-001 -3.0458138e-001 -4.1784668e-002 -3.4933826e-001 -1.4476537e-001 -8.4949670e-001 -5.2458610e-001 -4.2973881e-001 -2.2153334e-001  2.7744239e-001 -8.9416104e-001 -7.8884486e-002 -1.5033428e-001 -4.0147355e-001 -6.4229679e-001 -7.1884967e-002 -3.1910091e-001  6.0850822e-002 -7.8936266e-001 -1.4849503e-002
 -1.1850255e-001  1.1662505e+000  4.8507497e-002  4.6155440e-001  4.3894774e-001 -7.6843044e-001  5.3112577e-001 -1.6661614e-001  3.0502953e-001  1.8442440e-001 -6.9696816e-001  2.4575735e-001  7.2502255e-002  3.2178046e-002 -9.9337196e-001 -8.2659064e-001  6.8221177e-002  5.3173252e-001  5.6966420e-001  2.2224443e-001  4.4676442e-001  2.2082027e-001  4.5850289e-001 -2.5535836e-001 -5.7203408e-002 -9.1805466e-002  8.3869153e-001  3.6608580e-001  4.8116064e-001 -1.1528567e+000 -4.6788639e-002 -1.9391068e-001 -5.5835358e-001 -7.6459786e-001 -4.1493051e-001  3.1780581e-001 -7.6004590e-001  3.0096756e-001  8.9543158e-001  7.0215040e-001  3.9051094e-002 -1.1312497e-001 -3.8643105e-001  2.2603911e-001 -1.7855352e-001 -3.7006085e-001 -9.7571361e-001 -6.4313352e-001 -4.4621933e-001 -2.0861579e-001 -7.6824696e-001 -6.7811066e-001 -1.0903595e+000 -4.4975284e-001 -1.3813379e+000 -4.4730293e-001 -4.0874670e-001 -1.1742845e-001 -6.4339467e-001  3.6282888e-001 -1.3178688e+000 -5.7541354e-002  4.0694017e-001  2.3817057e-001  5.7043154e-001  3.9674616e-001
 -3.7246886e-001  3.2153521e-001 -6.8060330e-002  7.5284439e-001  5.6999883e-001 -8.6581598e-001  3.0254956e-001 -9.8602445e-002  1.7734627e-001  2.8717394e-001 -6.8551784e-001  3.0295429e-001  2.8202794e-001 -1.6252411e-001 -7.2751704e-001 -6.4098165e-001 -6.2326091e-002 -6.7478392e-002  5.3315717e-001  3.2719846e-001 -7.1084037e-004 -1.2049312e-001  5.3839070e-001 -1.1720606e-001 -1.6927582e-002 -4.7564643e-001 -1.0657222e-001 -8.2022385e-001 -2.6589915e-001 -8.6278433e-001  3.8453448e-001 -3.3972311e-001 -2.3376668e-001 -9.6273563e-001 -3.0743956e-002  1.2522571e-001 -9.9858603e-001 -1.0366750e-001  6.0099200e-002 -4.3477814e-002 -3.4766708e-001  9.3037337e-002 -6.0937112e-001  3.6947119e-001 -7.1184117e-001 -7.0211932e-001 -1.1247282e-001 -8.2339899e-002  4.8595235e-002 -3.7056688e-001 -4.2171291e-001 -3.0266007e-001 -4.3268040e-001  3.3214885e-001  1.8997119e-001 -3.9022020e-001  7.6556498e-002  6.2762953e-002 -9.9236711e-002  3.8677150e-001 -6.9649476e-001  1.3647960e-001  9.3625887e-001 -4.7777274e-001 -4.0596713e-001 -1.7347050e-001
 -2.5393008e-001 -9.5584700e-001  1.5408188e-001  7.3075429e-001 -5.2879452e-001 -1.7715568e+000 -2.0448881e-001 -1.1177591e+000  3.3988924e-001  4.9602409e-001 -9.1311394e-001  3.3673825e-001 -1.3029839e-001 -7.0096099e-001 -1.1873606e+000 -1.2165289e+000 -6.4663073e-001  4.2246333e-002  9.9734899e-002  2.8090454e-001 -3.3387780e-001 -3.4380887e-001 -8.4039253e-001 -3.7210092e-001 -8.8492344e-002 -4.6274390e-001 -1.0341174e+000 -1.6014858e+000 -1.3005735e+000 -8.9365066e-001 -5.1589914e-001 -6.8113926e-001 -6.1120191e-001 -1.2438141e+000 -4.8380468e-001 -5.1248891e-001 -1.4290133e+000 -9.2731530e-001 -1.5427606e+000 -1.3307878e+000 -5.9603924e-001 -4.9817815e-001 -5.1149165e-001 -4.1630106e-001 -2.0623512e-001 -1.1276682e+000 -4.7763264e-001 -6.5316255e-001 -1.3956942e+000 -8.7469458e-001 -1.1534678e+000 -1.0680597e+000 -1.4011450e+000 -4.0289105e-001 -4.4233863e-001 -7.4042682e-001 -5.6328159e-001 -3.5972082e-001 -1.4756969e+000 -3.1771759e-001 -1.6157391e+000 -7.3976073e-001 -1.5512482e-002  3.1970736e-001 -1.5712198e+000 -3.8558478e-001
 -2.8102122e-001 -4.1869426e-001 -5.0983476e-001  9.4145095e-001 -3.7461991e-001 -1.0114017e+000 -4.6433559e-001 -3.8064099e-001  4.3944373e-002  1.3133413e-001 -3.7852996e-001 -5.5675432e-001  5.9401149e-002 -8.1126489e-001 -1.3804797e-001 -4.2591783e-001  1.6564113e-001 -4.8640847e-001 -5.8121018e-001  3.3999247e-001 -4.1098491e-002 -2.5118680e-001  1.0226875e+000  4.0816797e-001  7.1368455e-001 -7.1485749e-002 -9.0455509e-001 -8.3777747e-001 -8.7572431e-001 -5.1919491e-001 -1.2718906e-001 -4.7291025e-001  3.5099363e-002 -1.0109656e-001 -3.8999206e-001 -9.4627047e-001 -6.5701760e-001 -1.0290878e+000 -1.7493202e+000 -1.3670040e+000  1.8876041e-001  2.9311791e-001 -3.0177194e-001  1.3015849e-001 -2.4112004e-001  8.8703756e-002  4.2572530e-002 -7.6931127e-001 -1.0422287e+000 -7.3589481e-002 -7.2836414e-001 -5.3923608e-001 -1.0653163e+000 -3.8334100e-001 -1.3475789e+000 -6.4770696e-001 -9.0140861e-002 -4.0417146e-002 -6.3007761e-001 -7.5495633e-001 -6.0999590e-001 -2.1470295e-001 -7.9650940e-002  3.3930541e-001 -9.2365412e-001  6.6518382e-001
 -6.5902456e-001  2.0283441e-001  1.7127036e-001  1.5996367e+000  1.0873785e-001  1.5354813e+000  9.0318887e-001 -3.0461611e-001  4.2816569e-001  6.1340330e-001 -5.9128093e-001 -5.9985755e-001  1.0463580e+000  6.3644584e-001 -3.9628706e-001 -6.2283181e-001  5.8160244e-001  5.5460752e-002  2.5704070e-001  5.8187070e-001  6.3547814e-001  8.6447610e-002  4.8235069e-001 -8.0613133e-002  6.0828049e-001  1.8750894e-001  1.3217941e-001 -9.0006500e-001 -8.8900868e-001 -3.5788185e-001  9.2331865e-002  1.5867418e-001 -4.4496772e-001 -4.3277104e-001 -2.4063255e-001 -6.5225439e-001  6.7982123e-001 -1.9829950e-001 -8.3468434e-001 -6.3777089e-001  2.8517835e-001  1.2148656e-001 -3.8736006e-001 -9.7912090e-001 -9.0243678e-002 -5.6909429e-001 -2.8723354e-001 -1.3107668e-001 -4.5356917e-001  3.6226878e-001 -5.9771846e-001  4.1910239e-001 -3.7399650e-001 -4.5160794e-001 -7.5497853e-001 -8.3672373e-001  3.0529768e-001  7.3297468e-002 -8.5182857e-001  1.4585314e-001  4.6715411e-001 -2.0458619e-001  1.1696838e-001  9.9126821e-001  2.8843934e-001  6.3275167e-001
  6.0097419e-001  3.5583794e-001  2.1618055e-002  2.3931334e-001  2.9532529e-001  1.1161565e+000 -5.0433667e-001 -2.3563929e-001 -8.0964327e-002  1.8197359e-001  6.4319041e-001 -4.7582730e-001  1.6098583e-001  5.3301321e-001  1.1643290e-001  3.8968444e-001  6.1234815e-001  2.0775415e-001  3.1689724e-001  8.6046239e-001 -9.3479100e-001 -2.6268194e-001 -6.3741319e-001 -1.4662893e+000  4.6659455e-001 -7.9721048e-001  5.6605957e-001 -5.0287911e-001 -5.7376185e-001  5.4841181e-001 -2.3180585e-001 -2.4733707e-001 -7.9112372e-003  1.9102440e-001  1.0651798e-001  2.1940314e-001  3.7359284e-001  7.9676356e-003 -3.0822245e-001  8.2214946e-002 -7.2063537e-001  3.4304639e-002 -1.3136800e+000 -2.8137044e-002 -4.3502024e-001 -9.5282085e-001  4.0114304e-001  3.8806716e-001  1.0413909e-001 -2.4527664e-001  1.2986915e-001  1.4883029e-002  1.9589210e-001 -7.0959096e-001 -4.5736039e-002  6.5619318e-003  4.4984018e-001 -1.5555807e-001 -1.9178097e-001 -5.1001169e-001  1.2659334e+000  2.3544625e-002 -4.8141902e-001  6.7653535e-001 -3.7429276e-001 -2.2613846e-001
 -7.5372928e-001 -3.6173271e-001  3.0093227e-002  1.2170873e+000  3.9107189e-002  1.1509218e+000 -6.4584701e-001  4.4834752e-001  2.3460060e-001  3.0824235e-001  6.6171065e-001  5.5735773e-001  5.5959641e-001  6.8208599e-001 -1.2835439e-001  5.1048194e-001  1.0504096e+000  1.0577228e+000  6.7717569e-001  6.9636336e-001  1.0000999e-001  4.2191464e-001  4.2164589e-001 -3.0861538e-001  4.0613745e-001 -3.1546318e-001 -4.9694251e-001 -4.9620251e-001 -9.3694908e-002  2.9829439e-001  4.8757978e-001  3.4991191e-001  5.2129131e-001  1.5056207e-001  5.4812694e-001  5.6743126e-001  9.2065964e-001  2.6346602e-001 -3.6222051e-001 -1.0185559e+000 -6.5761845e-001  4.1291734e-001 -7.4987426e-001  6.9480754e-001  1.9272399e-001 -3.7454247e-001  8.8936472e-001  1.3335124e+000  2.2915681e-001  4.6972464e-001  3.3399295e-001 -1.7836782e-001  3.0398993e-001 -8.5795593e-002  7.1154650e-001  2.9583640e-001  4.6913356e-001 -4.2607270e-002  3.8236336e-001 -8.6950385e-001  4.9102489e-001 -2.9122902e-001  9.5749019e-001 -5.0753890e-002 -6.4043085e-001 -9.4053473e-001
  4.7374246e-001  1.9248058e-001 -1.3918466e+000  2.6083749e-001 -2.3409821e-001 -1.5920993e-001 -3.4328276e-001 -6.5619635e-001 -1.0803623e-001 -6.4691914e-001 -4.5208621e-001 -9.3502514e-001  4.6935176e-002 -8.2799392e-001 -5.8136745e-002 -1.2822524e-001  2.1610219e-001  9.6959120e-001 -1.7071605e-001 -9.8685564e-002  7.3216336e-002  4.0604603e-003 -1.9306667e-001 -2.3680837e-002  9.0587083e-002  2.3915864e-001 -4.1895336e-001 -1.7201234e-001 -5.8825984e-001  4.4521796e-001  3.4263660e-002 -4.0712971e-001 -4.3980899e-001 -4.3943005e-001 -1.5126779e-001 -7.3948170e-002  2.0525039e-001  1.4327622e-001  2.3554979e-001 -2.4822277e-001  3.7690791e-001 -1.9106001e-001 -2.1796925e-001 -9.1125630e-001  4.9579049e-001 -7.9306173e-001  6.7781817e-001 -1.5703974e-001 -3.5792156e-002  4.5521057e-001 -2.3057521e-001 -8.3289075e-002 -5.2339243e-001 -3.9161947e-001 -5.7051562e-001 -1.6307708e-002 -5.1034913e-001 -1.4997863e-001 -5.2917997e-002 -3.5132685e-001 -1.1276461e+000  8.0333449e-002  5.6668351e-001  1.4311796e+000 -3.0655747e-001  4.9737201e-001
  2.7991025e-001  1.8225793e-001  4.0509957e-001 -1.3924012e+000 -3.1701657e-001 -5.7353436e-001  3.1868793e-001 -1.9981003e-001 -1.8123966e-001  2.6107473e-001  1.6654462e-001 -2.9669183e-001  1.4166495e-001 -4.7782637e-001  4.5766255e-002 -1.0084217e-001  6.9738780e-001  9.0893411e-001  6.2032447e-002  7.7168554e-001  8.4340287e-001 -2.0477684e-001 -1.0193102e-001  6.3170207e-001 -1.6275093e-001  3.5807537e-001  2.4150410e-002  8.0432417e-001  6.5865933e-001 -9.7470511e-002  7.6841351e-002 -9.3373114e-002  1.9494589e-001 -2.4345262e-001 -2.4634377e-001  2.3275599e-002  3.0263504e-001  4.0339690e-001  7.2685328e-001  2.9673145e-001  2.8931991e-002 -7.7536112e-001 -3.7963538e-001 -1.8303210e-001  5.8548327e-002  1.5237518e+000  1.3561112e+000  1.5843797e-001  2.8867276e-001  6.1066723e-001 -3.2869528e-001  8.9274370e-002 -3.1238660e-001 -9.2383058e-001 -1.3815878e+000  2.1183100e-001 -3.9054460e-001 -3.3713800e-001 -7.3885706e-002  4.9101614e-001 -5.2688148e-001  1.1041043e-001 -2.8119317e+000  2.4204083e-001 -4.9328189e-001  9.7291459e-002
  2.1291576e-002 -2.7790460e-001 -5.2066451e-001 -7.9216154e-001  1.0348518e-001 -5.5458190e-001 -6.3341945e-001  1.8011355e-001 -1.6217741e-001 -1.8348290e-001  7.5492645e-001 -7.3987468e-001  1.3403076e-002 -6.6622997e-001  4.5953243e-001  2.5528043e-001  6.7804292e-001  7.6460768e-001  8.2793246e-001  7.8295200e-001  1.2276788e+000  8.5779559e-002  2.4020128e-001  1.6664953e-001 -7.8840332e-003  7.6288165e-001  4.4842373e-003  7.2505760e-003  2.3596880e-001 -5.7698872e-002 -5.1416964e-001  2.6760731e-001  1.5280370e-001  2.1410385e-001 -2.4112976e-001 -7.9786427e-001  3.9463310e-001 -4.9617277e-001  1.0923535e-001 -5.5314407e-002 -3.3632696e-001 -6.1498589e-002  1.7043451e-001  4.6412644e-001 -2.5113952e-001  2.3871422e+000  1.3169571e+000  7.3292944e-001  3.2781452e-001  4.3764951e-001 -1.2704860e-002  1.3855055e-001 -5.8884840e-002 -7.8233119e-001 -9.1394966e-001  2.3503614e-001 -3.2556014e-001  6.4124325e-002  1.7462478e-001 -1.6304404e-001 -3.8598276e-001  6.5115887e-001 -2.4401558e+000  1.4954530e+000 -3.1211472e-001  2.0992371e+000
  9.2855241e-001 -1.7340807e-001  1.0977445e+000 -2.0849779e-001  1.8920117e-001 -4.2387832e-001 -2.6077131e-002  4.0738318e-001  2.9239228e-001  1.0454467e+000  1.2280201e+000  9.1292507e-001  4.3614422e-001  4.3896809e-001  1.5745764e-001  1.0808279e-001  1.1374613e+000  9.7207723e-001  1.7975237e+000  1.1742215e+000  9.7393813e-001  7.3852953e-001  2.4188840e-001 -3.4128076e-001  4.1347217e-001  2.9877831e-001 -4.6343478e-001 -4.9641868e-001 -1.3039019e-001  8.5572059e-002 -4.0948197e-001  1.0933507e-001  2.9578006e-001  3.1894627e-002  1.4014165e-001 -5.0887772e-002 -7.2360166e-002 -6.4017233e-001 -4.7642332e-001 -8.7633525e-001 -2.2196040e-001  3.2992237e-001 -4.0692048e-001  5.4413469e-001  4.3425437e-001  2.1000518e+000  1.1528806e+000  1.4560866e+000  7.9134017e-001  1.6622688e-001 -1.6991403e-001 -7.4613558e-001  3.7926782e-002  5.3358170e-001 -7.6728895e-001  6.0851220e-002  3.0047371e-001  5.8006496e-001 -4.7567678e-001 -4.6991047e-002  9.2200129e-002 -4.7188367e-001 -1.3141897e+000  9.4160498e-001  4.2219121e-002 -1.6737018e-002
 -7.1228321e-001 -3.3093759e-001 -8.5713335e-001 -7.9025550e-001 -1.8255202e-001  4.7859198e-001 -2.7792221e-001  4.8150959e-001 -5.1603299e-001  2.5159055e-001  6.7240991e-002  1.0325731e-001  2.0408217e-001  1.3978171e-001  3.4516410e-001 -4.6490219e-002  6.3559234e-001 -4.2758967e-001 -1.6148501e-001  6.8153344e-001  3.3313377e-001 -4.7151447e-001 -4.0839036e-001 -3.5177876e-001  6.5450736e-002 -1.2363082e-001 -3.4570350e-001 -7.9811612e-001 -6.7238159e-001  7.0636192e-001 -3.0723815e-001 -6.0707300e-002  3.9639639e-001 -1.9676975e-001 -1.9232242e-001 -5.1012145e-001  6.2838779e-001 -1.3105892e+000 -1.0725016e+000 -5.1414656e-001 -2.4524155e-002 -1.1218713e-001 -3.0794376e-001 -2.2168255e-001 -1.3092687e-001  4.4739356e-001  1.6373086e-001  6.3051808e-001  3.2232359e-001  5.1394032e-001 -1.6499466e-001 -2.4417376e-001  2.2086392e-001  9.1377497e-001 -1.1009896e-001 -6.3766706e-001  8.1329032e-002  1.5851784e-001 -1.0136112e-001 -2.4284808e-001 -5.1936705e-001 -2.5776145e-001 -7.7692023e-001  1.2201546e+000 -3.3823457e-001  7.5060011e-002
  1.3111917e+000 -1.1202814e-001  2.7484560e+000  1.0583049e+000 -4.8254503e-001 -2.4638947e-001 -7.8244208e-001 -3.3674200e-001 -1.4919516e-001  5.7546914e-001 -9.7741453e-001  1.0766637e+000  1.3244982e-002  6.5658725e-001 -8.5146011e-002 -1.9858911e-001  7.1265563e-002 -5.0006276e-001 -3.3153338e-001  1.9140588e-001  5.7311906e-001  2.1470812e-001 -1.1022716e+000 -7.1454545e-001  4.3774930e-001  3.0589085e-002 -3.2679070e-001 -7.1758685e-001 -2.4513361e-001 -1.8191553e-001  6.6076265e-001  1.8674718e-001 -7.9321646e-002 -2.5908203e-001  7.9520231e-003  6.8776602e-002 -2.2920966e-001  4.4360702e-001 -2.8377408e-001  3.1550320e-002  1.2625502e-002 -6.9113895e-002 -7.0056708e-001 -1.1458112e+000  6.7682411e-002 -1.0079375e-001 -3.5133091e-001  1.7186489e-001 -3.3795123e-001  8.1076234e-002 -3.1082021e-001  2.4125898e-001  1.2369205e-001  4.1296359e-001  7.7946745e-001 -1.0120334e+000  1.8751467e-001  1.5549789e-001 -8.4316315e-001 -3.1664136e-001 -2.7741386e-001 -5.4874391e-001  4.7885769e-001  9.1018130e-001  6.6197331e-001 -1.0380956e+000
  5.1166649e-001  7.4127531e-001  1.7568188e+000  7.1661039e-001 -5.0412526e-001 -8.2751786e-001  1.7206222e-001 -2.1197657e-001  8.4025474e-002 -1.5228390e-001 -8.9116798e-001 -1.4020897e+000 -5.6663086e-001 -2.1362753e-001 -2.3197834e-001 -1.1491311e-001 -9.5271346e-001 -1.3838383e+000 -1.5456860e+000 -1.0443919e-001  7.1401343e-001  8.0143793e-002 -4.6475364e-001  1.2800528e+000  1.7220086e-001  9.5207306e-001 -7.5327521e-001 -6.3523094e-002  2.3415944e-001 -5.1250711e-002  4.3122579e-002 -4.2040981e-002 -4.0057119e-001 -1.8540625e-002 -4.0992379e-001 -3.8573126e-001 -8.0580946e-002  2.9037933e-001  1.7160589e-001  1.3423507e-001  1.4872199e+000  5.0224295e-001  5.7637006e-001 -6.5569942e-001  8.5755966e-001  8.8953151e-001  3.6475880e-002 -8.9222323e-001 -9.9482585e-001  1.9974538e-001 -1.8039294e-001  5.2759404e-001 -4.0207460e-002 -1.2367881e-001 -1.0833576e-001 -3.8028585e-001  3.0206870e-001  2.3130021e-001  8.7054346e-002  1.0471675e+000  1.9493095e-001 -1.6014521e-001 -7.8042108e-001 -3.4113941e-001  7.1062705e-001 -1.4419128e+000
 -1.4560066e-001 -3.9522735e-001 -4.9849502e-001 -3.2200292e-001 -2.3055013e-001 -4.6743018e-001 -1.4384014e-001 -7.2534987e-001 -1.7722076e-001 -8.6999282e-001 -5.5887113e-001 -2.5498762e-001 -6.6349049e-001 -4.3851912e-001 -2.7870976e-001 -5.7303126e-001 -1.1647335e+000 -5.2285335e-001  1.8318068e-001 -1.6909586e-001 -6.3498356e-002  7.5762743e-002  4.9812169e-001  2.1749322e+000 -5.3843492e-001  9.8599660e-001 -3.6582351e-001  6.3177028e-002  2.9071829e-001 -5.0555048e-001 -3.6846712e-001 -5.9238523e-001 -3.1641644e-001 -1.0010627e+000 -5.6241429e-001 -4.8262356e-001 -7.6395047e-001 -7.1083571e-003 -3.4980990e-001 -3.6901689e-002  1.9862677e-001 -2.9219349e-001  8.7548040e-001 -1.6929309e-001  3.8330895e-001  2.5278359e-001 -3.9379461e-001  1.4547281e-001 -5.2329714e-001 -3.1252978e-001 -4.2354403e-001  2.4099989e-003 -3.7696604e-001 -2.6773158e-001 -5.2131265e-001 -8.8253741e-001 -6.2643227e-001 -4.0306551e-001 -8.7585542e-001  3.9495011e-001 -3.8784040e-002 -3.0190954e-002 -8.3528839e-001 -2.1193717e-001 -6.0511523e-001  3.1026963e-001
 -2.5297616e-001 -1.7388180e+000 -5.6711894e-001 -3.7689118e-001 -1.2571218e+000 -1.1898252e+000 -5.0546567e-002 -5.1701974e-001 -6.0118314e-001 -8.0587150e-001 -1.5006706e+000 -4.2340378e-001 -9.1008981e-001 -6.9913664e-001  5.2441235e-001  3.7813886e-002 -5.1863152e-001 -1.2321838e+000 -1.7701919e-001 -7.5943961e-001  1.8028733e-001  1.6942143e-001 -1.4541108e-001  1.6878918e+000 -3.4405907e-001  1.3563056e+000  1.2792728e-001  1.4793548e-001  4.7586937e-001 -4.1208823e-001 -1.7523285e-001 -1.3574185e-001 -1.1144686e+000 -1.3895901e+000  1.4767877e-002  2.7755168e-001 -2.0878100e-001  4.7490074e-001  2.1829849e-001  4.3458242e-001  8.7219674e-001  2.8997307e-001  9.1012023e-001 -5.9474082e-001  4.9331877e-001  9.5822554e-001 -3.8974626e-001  1.5993485e-001  8.8648572e-001 -1.0899183e-001  4.3997641e-001 -1.6765494e-001 -7.5306672e-001  7.6546784e-001  5.7194899e-001 -4.2240822e-001  4.2286940e-002 -3.0243255e-002 -5.5931710e-001 -2.2879873e-001 -5.2927156e-001 -8.6368170e-001  1.9328983e-001 -1.1113484e+000 -6.3411517e-001 -1.3411945e+000
 -3.2032744e-002 -9.4909918e-001 -3.5456951e-001 -4.7257562e-001 -6.0140860e-001  2.7175407e-001 -1.2193035e-001 -1.4755573e-001 -1.9687246e-001  1.4752302e-002 -4.6712044e-002  1.1556149e+000 -1.7200888e-001  2.5976760e-001  1.4207742e-001  4.1371051e-001  8.4818453e-001  2.5550638e-002  4.8894645e-001  9.3244837e-002 -3.1299452e-001 -1.2944120e-001  1.5886115e-001  5.8879184e-001  3.9905439e-001  1.1472978e-001 -3.8991743e-001 -4.2922035e-001  6.1943969e-002  7.7641187e-001 -5.7281199e-001 -1.0751049e-001  6.8697591e-002 -4.2667993e-001 -1.2933019e-001  1.5432381e-001  5.6691428e-001  1.6786878e-001 -4.6299394e-001 -2.0261389e-001  1.8383692e-001  5.5662130e-001  9.7688361e-001 -2.5662020e-001  3.3307845e-001  2.5720586e-001  1.9362352e-001  1.4313944e+000  1.0195796e-001 -5.9408741e-001  6.1246322e-001 -3.2059153e-001 -6.0631975e-002  4.9215685e-001 -6.0120907e-001 -3.0563351e-001 -2.7874819e-001 -3.7863548e-001 -5.1958013e-001 -5.8259810e-001  6.4389315e-001 -3.9770968e-001  1.0327360e+000  5.6353860e-001 -4.4673676e-001 -1.0259327e+000
 -1.1042830e-001 -2.1545167e-001 -8.2559091e-002 -1.3583932e-002 -4.9192480e-001  1.8631590e-001  2.4180026e-001  5.3448205e-001 -3.8969430e-001  2.9005272e-001 -5.6306182e-002  6.5222712e-002 -3.9794641e-001 -2.2288022e-001  4.9597501e-001  6.6944737e-001  6.7197161e-002 -5.9674650e-001 -7.8554247e-001 -2.2043277e-001  8.3840794e-002  4.8689073e-001  1.0025290e+000  1.4831611e+000  4.3866653e-001  4.8430784e-001 -2.6491599e-001  3.0721350e-001  4.2094640e-001  9.0142424e-001  2.0907306e-001  4.6016323e-001  6.3476780e-001  7.9604167e-001  8.9006686e-001  8.8662058e-001  4.7111957e-001  8.1698346e-001  1.5025572e-001 -1.9152155e-002  3.4439637e-001  8.0050692e-001  2.7280283e+000  6.6286230e-001  4.5544368e-001  1.0167462e+000  4.4240935e-002  4.3926985e-002 -6.2332551e-001  3.6167547e-001  6.1565025e-001  9.3680626e-002  7.8160761e-001  4.8154120e-001  1.1172426e-001 -2.2846460e-001  3.8832241e-001  4.0580045e-001  2.0180442e-001 -4.1079265e-001  8.2893744e-001 -7.1007328e-001  4.8925913e-001 -1.8466423e-001  1.9248534e-001 -6.8424983e-001
  6.2104754e-001 -2.1331435e-001 -1.1106036e+000 -3.1709785e-001 -4.8506285e-001 -3.7432934e-001 -8.0522312e-001  4.3371481e-002 -1.2640452e-001 -1.4014106e-001 -1.7365705e-001 -8.9552012e-001 -5.6040878e-001 -5.4583550e-001 -2.2808136e-001 -1.2954208e-001 -3.9908598e-001 -2.0347158e-001 -4.8875698e-001 -2.6951919e-001 -4.6583916e-001  2.4248859e-001 -7.3522118e-003 -2.7367172e-001 -1.1087839e-002  1.3301113e-002 -4.9950664e-001 -1.0098198e+000 -7.1264347e-001 -4.2933060e-001 -3.8261731e-001 -5.1058551e-002  3.4629553e-001  4.8249321e-001  4.0139801e-002 -2.0611976e-001 -2.3969116e-001 -1.2682760e-001 -4.0428243e-001 -1.1126612e+000 -2.3312348e-001  4.2361805e-001  4.5056642e-001  4.0501128e-001 -1.5027956e-001  6.3339700e-002 -6.3289536e-001 -5.6020908e-001 -8.8180926e-001  3.0030547e-001  4.2534782e-001 -2.6624887e-001  1.5166631e-001 -5.8538160e-001 -5.8418719e-001 -7.0174707e-002  2.4667781e-001  3.3871959e-001 -1.2086244e-001 -8.9668203e-001  7.5159111e-001 -1.0702567e-001  1.0487763e+000 -7.2927439e-001  4.5409669e-001 -5.6910368e-002
 -2.1508931e-001 -1.0637906e+000  1.5924582e+000 -6.9938330e-001  1.6812212e-001 -5.3187155e-002 -1.2780515e-001  1.1065395e-001 -1.6594844e-001  3.3210506e-002  3.4394348e-001 -5.5314688e-001 -3.5351339e-001 -1.5480286e-001  1.7466671e-001  1.1146985e-001 -6.9128435e-002 -9.5320555e-001 -1.0610563e+000 -7.6142793e-002 -6.7703017e-002  5.8417402e-001 -8.4179274e-001 -4.4840356e-002  1.4262399e-001  4.1848797e-001  2.0536361e-001  1.4175432e-001 -7.2644138e-001  2.4833205e-001  7.9053515e-001  2.5104916e-001  8.8397985e-002  7.3056101e-001  1.0848394e-001  1.5040557e-001  5.6994453e-001 -1.0606973e+000  6.3112742e-002 -1.5248574e-001  2.0915509e-001  8.4394887e-002  4.5115774e-001 -2.4519284e-001  4.3298476e-001  1.3282437e+000 -4.0064573e-001  7.3671202e-001 -8.5895564e-001  1.1532231e-001  3.3478227e-001 -9.0262321e-003  4.3847861e-001  2.9511842e-001  2.6308363e-001  5.8362310e-002  4.1267794e-001  3.2880041e-001 -1.3504857e-002  4.4069113e-001 -4.8034152e-001  2.0245352e-001 -2.7779944e-001  2.6909147e-001  2.0255973e-001  2.3082549e-001
  2.8506051e-001 -8.9858046e-001  2.0837653e-001 -1.0477556e+000  4.4615631e-001 -4.7800562e-001 -1.0578685e+000  1.1497250e-001 -4.5456352e-001  7.1928351e-003  1.7218017e-001 -1.1771029e+000 -5.3469340e-001 -2.3554797e-001 -3.7667459e-001 -3.6172517e-001 -2.3271925e-001 -9.2103384e-001 -7.7930723e-001 -5.4793522e-001 -1.5814020e+000 -1.0409625e-001 -7.6863470e-001 -3.7003554e-001  9.0606065e-002  3.0724308e-002 -9.3431278e-001 -8.9043620e-001 -1.6149164e+000  2.0297995e-001  2.0832984e-001 -4.1367190e-001  3.6349267e-001  5.8147800e-001 -2.2736455e-001 -3.2632688e-001 -1.4286407e-001 -1.2678030e+000 -1.1606719e+000 -1.1931736e+000 -5.7690734e-001 -1.1996323e-001 -6.3265560e-001  1.8717481e-001 -1.5283660e-001 -1.1855451e-001 -4.1278062e-001 -2.0146521e-001 -7.8967368e-001 -1.1921832e-001 -7.0517028e-002 -1.4754245e-003  6.7842651e-001  6.2985862e-001  1.8746476e-001  9.0608944e-001  4.9986582e-001  1.2998060e+000  5.4722819e-001 -6.6208184e-001 -1.0287409e+000  8.2629594e-001 -1.8168988e-001 -5.6896311e-001  3.0943791e-001 -7.6245308e-001
  1.3513524e+000 -3.4922413e-001  7.0757375e-001 -1.1082469e+000 -2.7255311e-001 -6.1531591e-001 -4.3201712e-001  4.3561431e-001 -6.8519250e-001  8.2814952e-001  4.0651362e-001  3.6824108e-001 -5.2631639e-001  3.8551775e-002  2.0046494e-001  4.4439675e-001  1.6706764e-001  3.2195135e-001  1.2059790e-001 -5.0447948e-001 -2.8885573e-001  3.9146559e-001 -6.9818555e-001 -1.1158206e-001 -2.4263287e-001 -1.5031691e-001  1.6312864e-001  2.1799531e-001  1.5794093e-002  8.8469677e-001  2.1417877e-001  6.3773800e-001  5.2821375e-001  3.7242364e-001  3.0905516e-001  6.6533622e-001  2.3565701e-001 -6.1701527e-002  4.8270397e-001  4.7925128e-001  1.4346179e-001 -3.8361732e-001  5.8523953e-001  1.9818130e-001 -1.2358665e-002  6.4181666e-001 -6.8584243e-001  8.2954763e-001  4.2776827e-001 -9.6673800e-001  2.3172960e-001  3.1569447e-001  1.0887664e+000  1.7084573e+000  1.3007215e+000  5.6421389e-001  6.7755734e-001  1.1384560e+000  6.5102766e-001 -1.0957394e-002 -4.1732506e-001  3.7738900e-001 -6.6103790e-001  4.5939869e-001  5.2862098e-001 -3.1632028e-001
  8.2595786e-001 -4.8144423e-001  2.9536269e-001  3.8586647e-001 -1.3361601e-001 -9.3698915e-001  2.5698345e-001 -6.2363749e-001 -7.9458900e-001 -2.3466701e-002 -1.0203916e+000 -3.8795664e-001 -7.5920532e-001 -1.1026104e+000  2.2421002e-001 -8.1119177e-002 -1.4972258e-001 -2.9280644e-001 -1.6938022e+000 -9.3976999e-001  1.0578772e+000 -3.6611487e-001  5.8303651e-001  1.5479361e+000  9.9611978e-002  5.7893638e-001  6.2115524e-001  5.2647299e-001  5.5161720e-001 -1.3011186e-001 -9.9011283e-002 -1.8843934e-001 -2.4839242e-001 -6.0242962e-001 -1.1542642e-002 -5.1210134e-002 -1.3349512e+000  2.5621579e-001  3.9572590e-001  5.7083541e-001  1.1410101e+000 -1.0689822e-001  6.6318404e-001  4.4199749e-001  1.0621698e+000  1.5050204e+000 -3.6233286e-001 -5.3626563e-001 -4.2694902e-001  1.2979698e-001  3.9988401e-001  1.6199057e-001  8.1989569e-002  1.0705415e-001 -9.5875458e-002 -4.3282962e-001 -2.2142480e-001  1.1569490e-001 -2.3172199e-002  6.0340441e-001 -4.7186923e-001  3.2428011e-001  6.5384800e-001 -7.3565449e-002  2.4668800e-001  1.1787746e+000
 -1.3333465e+000  1.0156647e+000  2.3555602e-001  2.2351292e-001  7.2155532e-001 -2.2606864e-001  6.5506742e-002  4.5693778e-001  2.7724918e-001  6.7322837e-001  1.6727886e-001  5.3240922e-001 -1.0920229e-001 -6.1449931e-002  7.3991549e-001  6.1647158e-001  4.7283872e-001  1.3508203e+000  8.1850319e-001  3.8048257e-001  1.9998395e-002  2.7142771e-001 -2.5996693e-002 -6.0536447e-001 -2.3457451e-001 -7.9364372e-002  1.0420586e+000  8.3912343e-001  9.7343143e-001 -6.7574377e-002  3.2673890e-001  6.3282063e-001  1.3797019e-001 -1.6463573e-001  2.9215936e-001  1.1252270e+000  2.0993676e-001  7.5031930e-001  5.9117466e-001  1.5314831e+000 -2.0303137e-001 -1.1218442e-001  3.0647120e-001 -6.5185074e-002  1.0927858e-001  4.6101878e-001  6.2319806e-001  9.6650017e-002  7.6609037e-001  1.0164480e-001  3.6620737e-001  1.2527759e+000  5.1661460e-001  5.8213055e-002  3.8845838e-001  6.2277098e-001  4.6266296e-002  2.6251341e-001  3.7788413e-001  2.0097677e-001  1.5170381e-001  9.0755715e-001  2.9693888e-001 -2.3633754e-001  1.2930811e+000 -3.8410546e-001
  4.7191200e-001  2.4897483e-001  1.5040990e-002 -3.7809749e-001  1.4399426e-001 -3.7112764e-001 -5.2326159e-001 -1.9347745e-001 -4.0072170e-001  1.3959183e-001  6.5980939e-001  1.4020879e-001 -4.9249891e-001 -1.4963179e-001  8.2977127e-002  3.2982528e-001  6.7027086e-001  3.8991991e-001  6.7499444e-001 -1.5985647e-001  2.7877568e-001  1.8018247e-001  3.6745549e-001 -3.8151603e-001 -1.5147314e-001 -2.0262398e-001 -1.4831685e-001 -7.2500747e-001 -7.8738176e-001 -3.7680872e-001 -2.0883944e-001 -3.0755463e-001  2.9968668e-002  4.7565447e-001 -2.1716862e-001  3.2483078e-001 -6.2487945e-001 -7.1051131e-001 -8.9534925e-001  1.5372711e-002  1.4698015e-001 -6.1554174e-002 -1.5012798e-001  7.4618366e-001  2.4658510e-001  4.5272907e-001  5.8478460e-001  7.5233711e-001  1.2167196e+000 -9.8842617e-003  3.0771467e-001  2.1226855e-001  5.3751882e-001  3.7468427e-001  5.7533346e-001  4.9627821e-001 -1.7512790e-002  8.3429040e-002 -8.2890897e-002 -6.5859432e-001  7.3156129e-001  3.7023741e-002 -2.6276107e-001 -4.1824983e-001  2.0235333e-001 -8.3760108e-001
  3.5008739e-001 -5.3516656e-002 -1.1719124e-001  1.2142006e+000 -1.0504339e-001 -2.0293514e-004  5.4043151e-001  4.5950176e-001 -1.7188301e-001  7.9999845e-001  3.8041500e-001  1.5454099e+000  2.2814692e-001  6.3744618e-001 -4.4791037e-001  7.0156814e-001  1.6207948e+000  1.3507341e+000  1.2492151e+000  8.2471808e-001  4.1152362e-001  5.6940603e-001  1.4389451e+000  3.0859462e-001  8.2660956e-001  5.4129145e-002  3.5146811e-001  4.7985533e-001  4.4995601e-001  1.8920629e-001  7.3150428e-001  7.4832736e-001  7.4168263e-001  1.0061244e+000  6.9784983e-003  7.3608009e-001  8.2385800e-001  4.9137778e-001  2.4113268e-001  5.8770982e-001  4.2776134e-001  1.0380988e+000  1.2165259e+000  1.1826569e+000  5.7319245e-001  7.6559819e-001  1.7352406e-001  3.2365316e-001  1.3070804e+000  7.4069126e-001  4.9937520e-001  1.6456587e-001  6.9337411e-001  6.5493382e-001  4.5603485e-001  2.5942012e-001  3.6480048e-001  3.2742043e-002  1.1921183e-001 -9.0365115e-003  1.0912570e+000 -3.4987263e-001  9.9707751e-001  6.9440967e-001  3.9188673e-001  2.5897597e-001
 -8.7494760e-001 -9.2595878e-001 -3.5256667e-002 -9.5180596e-001 -7.9799169e-001 -6.7615658e-001 -3.7608707e-001  3.3477062e-001 -1.0506121e+000  3.7618645e-001  2.2830862e-001  2.4748674e-001 -7.1971405e-001 -1.7374123e-001 -1.9693533e-001  4.5355398e-001  1.1448756e+000  1.7439372e+000  7.8027419e-001  1.0693866e+000 -1.0313579e+000 -3.1364759e-001 -1.8617584e-001 -1.0036994e+000  7.9557521e-001 -6.9943869e-001  3.3386258e-001  6.5721617e-001  8.5679907e-001 -5.5185467e-001  1.0475951e-001 -2.3428952e-001  9.7538114e-002  6.7848427e-001 -7.7027952e-001  9.4575624e-002 -1.1845991e-001  4.6617204e-001  6.1029225e-001  3.4903257e-001 -5.8738879e-001  4.9981117e-001  1.4970914e-001  4.9451280e-001 -2.4667092e-002 -1.1396393e-001  7.4120455e-001  1.4201831e+000  1.7892232e+000  3.3760797e-001  8.1144553e-001 -5.5311793e-001  9.5047021e-001  3.0062549e-001  1.5076420e-001  3.8872086e-001  3.7130015e-001  6.2071894e-002 -2.5568763e-002 -4.7551686e-001 -3.5633507e-001 -8.4926611e-002 -7.6524887e-001 -1.5580403e-001  5.1616978e-001 -4.7388470e-001
 -3.2862384e-001 -2.3620250e-001  2.7429922e-001 -3.6512171e-001 -3.2799217e-001  1.0142616e+000  1.7086564e-001  3.0488913e-001 -2.9517091e-001 -1.7678558e-001  5.7020072e-001  3.9264867e-001 -3.7813928e-001  4.3664851e-001  7.1739993e-001  8.6331342e-001  1.1306999e+000  1.1112042e+000  9.4686162e-001  1.0298632e+000 -9.2429457e-002  4.1422879e-001  1.5880742e+000 -1.4967053e-001  1.0943476e+000 -9.6990630e-002  5.3014044e-001  4.9992348e-001  6.1201229e-001  5.9281623e-001  1.4125226e-001 -6.4316271e-001  2.1595328e-001  3.9134954e-001 -4.3126114e-002  4.4644573e-001  9.4275103e-001  1.7131127e-001  4.0464884e-001  5.2293558e-001 -1.1098538e-001  1.2303287e+000  9.5301108e-001  2.1544655e+000 -4.2846519e-002  2.7867204e-001  8.4867404e-001  1.4687511e+000  8.2421292e-001  7.9484225e-001  8.0344070e-001  2.6896303e-001  8.5084889e-001  3.7481048e-001  4.8428605e-001 -2.3417716e-002  9.8308517e-002  9.8535687e-002  2.7384291e-002 -2.3199443e-001  5.7398852e-001  2.4079311e-001  8.1228506e-001  4.4932252e-001  8.2554110e-001 -3.3730398e-001
 -4.9681792e-001 -1.8096602e-001 -1.2415025e+000 -1.5273995e+000 -6.2317792e-001  6.9678034e-001 -3.9990937e-001 -4.7228629e-002 -4.4032163e-001 -5.5185734e-001  9.5746479e-002  2.4172590e-001 -7.0894376e-001 -1.6397890e-001  5.1212414e-001  4.2124869e-001  1.0059133e+000  1.1528358e+000  2.5709934e-001  9.8002576e-001 -8.3081933e-001 -2.3829313e-002  2.2371784e+000 -3.5591247e-001  7.2607310e-001 -6.1343222e-001 -1.0820370e-001  9.0003571e-001  5.6518018e-001  3.3750682e-001 -5.4360184e-001 -5.5568256e-001  2.7308284e-001  2.5869075e-001 -1.2516514e-001 -3.4844202e-001 -2.9215132e-002  3.8100178e-001  9.4345977e-001  2.3807859e-001 -3.1250199e-001  8.6101486e-001  7.7372756e-001  1.7934648e+000 -1.8432670e-001  2.4569582e-001  1.2175564e+000  2.0728461e+000  1.8227346e+000  3.8503707e-001  8.4934788e-001  8.1890693e-002  4.2098787e-001  4.1448901e-001 -1.8783796e-001 -2.3554066e-002  1.2079422e-001  4.7247607e-001 -2.6606220e-001 -2.9876588e-001  5.3267089e-002  3.8179196e-001  6.1838351e-002 -6.6731229e-001  5.3550870e-001 -2.4538146e-002
  4.4153901e-001  5.0171163e-001  2.7942925e-001 -4.9207383e-001  1.9049954e-001 -3.3027685e-002  4.9670677e-001  4.4070612e-001  4.0770322e-001 -8.2310140e-002  7.4219609e-001  7.8070186e-001 -1.5101189e-002  6.3798046e-001  5.2125456e-001  8.8002290e-001  1.1263704e+000  7.5673207e-001  1.0223896e+000  1.0081947e+000  1.3112858e+000  4.6704373e-001  9.2060921e-001 -8.6138131e-001  7.7577891e-001 -2.6430986e-001 -1.1423200e-001  5.7733326e-001  3.3103910e-001  7.0456216e-001  1.5366073e-001 -2.8778971e-001  5.0099884e-001  1.1040753e+000 -1.7678357e-001  1.4113908e-001  2.3515498e-001  9.5439646e-002  5.7691447e-001  1.2552334e-001 -2.2538144e-002  5.2609504e-001 -4.5502558e-002  9.8456874e-001 -1.1510455e-001  1.6982676e+000  9.2900408e-001  1.0806547e+000  1.3169284e+000  2.3834884e-001  6.0910937e-001  9.9682376e-002  8.0528820e-001  1.1377541e+000  1.1005265e+000  6.1095213e-001  1.2652976e-001  4.7753517e-001  4.2149912e-001  8.0264655e-001  5.6159906e-001  3.0511266e-001  6.2874099e-001  5.2178738e-001  4.4517738e-001  7.8454693e-001
 -1.5497199e-001  1.1304872e-001  2.6940602e-001 -2.0338184e-001  3.3599825e-001  7.9178348e-001  5.5014354e-001  1.1636364e-002 -2.3947773e-001  1.2286893e-001  1.4874347e-002  4.2736704e-001 -4.0454820e-001  4.6220547e-001 -1.8560421e-001  8.0213840e-004  6.7607891e-001  2.3090042e-001  9.0230709e-002  2.9272317e-001  3.5468021e-001  4.6643029e-001  2.8711648e-001  1.9477901e-001  1.4902815e-001 -1.6569289e-001  1.3619899e-001  7.1986968e-001  5.9361584e-001 -3.2686545e-002  5.8387512e-001  1.5497507e-001  4.1821952e-002  4.2925908e-001  2.4975139e-001  3.1243303e-001 -4.6357632e-001  5.6423678e-001  8.1156221e-001  1.0477137e-001  1.3695385e-002  1.1842715e-002 -6.0582000e-002  3.0272197e-001 -1.2676548e-001  3.5692361e-001  2.2962397e-001  4.3695503e-001  1.0858806e-001  2.9820423e-002  6.1901196e-001  1.6918728e-001  9.3654779e-001  9.4576765e-003  2.4587751e-001  2.5297831e-001  1.7098111e-001  1.9063040e-001 -1.8706957e-001  1.0313178e+000  8.3654495e-001  7.0072904e-001  9.2341099e-001  4.1703872e-001  5.8179244e-001  8.2665016e-002
 -2.4307541e-001  1.9808772e-001 -5.1489816e-001 -7.6144123e-001  6.5729323e-002  3.7585133e-001 -7.3895887e-002  4.6467516e-001  3.0633295e-001  9.5237434e-001  1.1425665e+000  6.9334714e-001  2.2551833e-002  2.0604082e-001  4.0003276e-001  7.7809101e-001  6.7380040e-001  1.0853052e+000  4.1513448e-001  5.3814505e-001 -3.8794335e-001 -2.4558497e-001  1.2994976e-002 -4.7161794e-001  2.2341995e-001 -3.4125449e-001  3.8255261e-001  8.2912066e-001  7.4628095e-001  8.0551834e-001  1.0888509e+000  7.7317867e-001  1.1127554e+000  3.7318776e-001  7.4259334e-001  8.4550999e-001  7.0186107e-001  1.0160698e+000  5.9301896e-001  5.7462630e-001 -1.9886510e-001  1.9836572e-001  6.9511775e-001  6.5902372e-001 -9.5569789e-002  1.6418618e-001  3.5974816e-001  4.7971375e-001  7.1519498e-001 -2.1724852e-001  9.4702514e-001  2.9542706e-001  1.0746910e+000  3.9484065e-001  6.8260334e-001  8.5261169e-001  7.4083300e-001  6.6980526e-001  8.4914152e-001  2.4732936e-001  6.5569770e-001  5.5704271e-001 -7.1379630e-001 -6.2007908e-002  4.9574829e-001 -1.9163095e-001
 -1.1500324e-001 -1.1943306e-002  5.9641487e-001 -6.5578676e-002  1.4032966e-002  7.9363564e-001  2.4912141e-001  6.3867786e-001 -1.3788355e-001  1.1131056e+000  9.1680855e-001  3.7327133e-001  3.7143855e-001  1.9833992e-001  9.3912496e-002  5.3658182e-001  8.6621312e-001  1.1514618e+000  7.1237499e-001  6.7587799e-001  3.9071107e-002  6.1377504e-001  9.3644897e-001  3.4624574e-001  9.5675395e-001 -6.1295492e-001  3.0690735e-001  6.0930387e-001  1.5714150e+000  4.4499759e-001  1.0799022e+000  1.0914936e+000  1.2694267e+000  2.1703924e+000  1.2831820e+000  1.2950878e+000  7.3026191e-001  1.9849025e+000  4.2907622e-001  5.7156946e-001  7.2076327e-002  9.7793322e-001  1.3016276e+000  1.4387128e+000  5.7966542e-001  7.7535918e-001  2.5193791e-001  1.2949240e-001  6.7733067e-001  5.4525550e-001  8.5929359e-001  1.1811950e-001  9.8122448e-001  5.9010189e-001 -3.6845778e-002  8.5881342e-001  7.7194316e-001  4.6773713e-001  1.3146187e+000  7.9592910e-002  1.2347912e+000  1.8581077e-001  4.6404349e-001  5.9087618e-001  1.1159165e+000 -2.7921531e-001
 -3.4893887e-002 -1.0738455e-001  5.7439203e-002  4.3478440e-002 -3.8597844e-002  1.3589777e+000  1.4653973e-001  5.3712528e-001  3.8136806e-001  6.3424586e-001  1.4316622e+000  4.7273118e-001  5.3695515e-001  4.0176902e-001  4.1709436e-001  4.6908898e-001  2.4944448e-001  1.2206184e+000  5.2378145e-002  5.3725563e-001  6.8006948e-001  6.8736420e-001  1.2709474e+000  6.0139734e-001  6.4850105e-001  4.0095814e-001 -2.2110981e-001 -3.4566994e-001  2.3631328e-001  5.0380851e-001  9.7027578e-001  9.2368942e-001  1.1137039e+000  1.6612646e+000  1.0561529e+000  1.5722244e+000  8.3820220e-001  8.1707494e-001  2.1848377e-002 -5.0291749e-001 -2.5528156e-001  9.7744463e-001  5.8933274e-001  1.3168873e+000  7.3105402e-002 -1.0828989e-002  3.5648140e-001  9.5527469e-001  8.6994156e-001  4.6595383e-001  4.7050937e-001  1.1441784e-001  7.6720224e-001  9.8678286e-003  2.3212593e-002  5.3683523e-001  6.3102609e-001  3.5051832e-001  5.0038670e-001 -1.4018146e-001  9.7510680e-001 -7.9341924e-002  4.5539745e-001  5.6374870e-001  6.3611712e-001  1.0057831e+000
  5.9724293e-001 -1.4026750e-001  3.6431421e-001  3.5944376e-001  2.4674153e-001  5.1125644e-001  3.8106535e-001  5.5337021e-001 -1.1099762e-001  5.3271906e-001  9.4082952e-001 -1.0366048e-002  3.9772131e-001  2.8406742e-001  2.1654574e-001  2.3443550e-002  3.1838450e-001  1.0279997e+000  3.8607854e-001  8.3551969e-001  7.7935091e-002  3.0316611e-001  6.4277266e-001  3.7118752e-001  5.9906398e-001  2.3347052e-001  2.1576486e-001  5.0842560e-001  1.0923694e+000  8.9464669e-001  7.9147577e-001  4.9526429e-001  1.5284176e+000  1.2959304e+000  6.2588717e-001  1.8170870e+000  6.8152676e-001  1.3622433e+000  6.4534807e-001  4.9407897e-001 -3.5496118e-001  4.4676379e-001  2.7911185e-001  3.6610545e-001  3.7997082e-001  3.3741737e-001  6.6576659e-002  8.7798610e-001  4.6777147e-001 -9.5527873e-003  3.1703814e-001 -3.7361998e-002  1.0597477e+000  3.8395401e-001  6.2055289e-001 -1.0359058e-001  8.0551861e-001  2.7042663e-002  2.8813332e-001  5.1349314e-001  9.1585969e-001  2.7729731e-001  7.5520628e-001  8.4031379e-001  6.7061098e-001  4.0010301e-002
 -2.4964090e-001  8.9926136e-001 -1.7497846e-001  1.3411017e-002  4.2334723e-001  9.2087274e-001  1.2087484e-001  4.5523596e-001  1.8844101e-002  1.6083778e-001  1.0295462e+000 -2.5925540e-001  3.0441757e-001  1.0034972e-001  1.4136226e-001  1.8621214e-001 -5.2810905e-001  1.3901522e-001  1.2687764e-001  1.3186400e-001 -6.9242654e-002  4.1020278e-001  1.5624686e-001 -2.1114116e-003  5.1629703e-002  1.6320727e-001  5.7404135e-001  1.2645664e-001  4.3462318e-001  7.1006167e-001  5.4118208e-001  3.0377917e-001  5.2940159e-001  1.0847101e+000  5.1607110e-001  8.0963707e-001  6.6652329e-001  4.2137351e-001  3.6506681e-001  2.9808051e-001  5.0072038e-001  2.1609316e-002  1.6852319e-001  5.0314589e-002 -2.6634589e-001 -5.8519399e-001 -3.7618917e-001 -1.9752706e-001 -2.9455556e-001  5.1729719e-001 -8.9395210e-002 -3.1901185e-001  4.8538891e-001 -3.7520867e-001 -2.6673213e-001 -2.8570949e-001  2.1488307e-001  4.8739250e-002  1.6498189e-001  3.6363710e-001 -4.2529379e-001 -1.7054096e-002  7.6259758e-001  5.7327879e-001  5.4058371e-001  2.4634756e-001
 -4.7651497e-001  2.0212502e-001 -1.4535125e-001 -6.1221226e-001  7.4842357e-001  6.9014422e-003 -1.3661125e-001 -2.9041998e-001  1.4123925e-001 -2.1234611e-002  2.8830398e-001 -3.9706284e-001 -1.6594263e-001  8.3083667e-003 -1.4733168e-001 -7.3025218e-002 -6.0382528e-001 -4.3567160e-001  3.3068551e-001 -4.2683656e-004 -4.7484861e-001 -4.2023737e-002  4.6686111e-002  4.8747425e-001 -1.1227295e-001 -1.6401401e-001  3.2528124e-001  2.3344498e-001  4.9423734e-001  2.1899680e-001  9.7664260e-002  1.6714869e-001  2.8741871e-001  4.5125434e-001  4.9081616e-001  2.7616743e-001  2.3120421e-002  5.9930106e-001  4.8227886e-001  4.6321602e-001 -4.3427618e-001 -2.4329296e-001  2.1082890e-001 -6.4751694e-002 -7.2642444e-002 -7.4302225e-001  1.1579924e-002  9.4919280e-002 -1.9979113e-001 -1.3420743e-002 -1.0273609e-001 -6.5109644e-001 -3.2105200e-001 -5.0291812e-001 -4.6957629e-001 -2.1278693e-001  4.7252783e-001 -2.2970458e-001 -3.2558248e-003  4.6132078e-001 -1.6069683e+000  4.6768586e-001  5.5047626e-001  1.0560199e-001  4.6089291e-001  7.9567428e-001
  6.6278848e-001  1.3935139e-001  4.2339178e-001 -9.8770217e-003 -8.2559779e-002 -7.9152918e-001 -1.0002315e-001 -4.0030393e-001  4.4601339e-001  5.4451358e-001 -4.0600493e-001 -3.9064708e-001  5.3020538e-001 -2.2701375e-001 -7.1468692e-001 -7.4197732e-001 -5.2116576e-001 -7.7149430e-001 -2.1501294e-001 -7.5921907e-002 -9.8377740e-002 -3.6039537e-001 -4.4228424e-001  3.1582636e-001  1.6841671e-002 -6.1602960e-001  3.5782022e-001 -6.3941424e-001 -2.3051057e-001 -1.9149362e-002  2.7540838e-001 -1.5932267e-003  1.0117328e-001  3.3293976e-001  1.3667817e-001  2.3313262e-001 -5.1446922e-001  7.8782941e-001 -6.4770998e-003  3.2815895e-001  4.6902382e-001 -7.1534358e-002  8.4973305e-002 -8.3342167e-001 -2.5353552e-001 -5.7262983e-001  1.6984475e-001 -1.2024010e+000 -3.6828805e-001 -4.2130333e-002 -7.8094823e-001 -4.2287889e-001 -1.0554187e+000 -1.4458145e-001 -1.0607767e+000  6.5441799e-002  1.8943030e-001 -1.9761525e-001 -4.2991712e-001  1.3241543e-001 -3.1865817e-001  6.0417212e-003  1.1532029e+000  5.7466776e-001  5.5613067e-001 -2.9405301e-001
 -5.3633335e-001  6.8893543e-001 -3.2384221e-001  3.5231028e-001  2.8879967e-001 -7.3236644e-002  3.6225937e-001 -4.1293779e-001  1.2563653e-001 -4.8531837e-001 -4.4416544e-001 -5.7153115e-001  1.1771602e-001 -8.4160085e-002 -1.7731526e-001 -3.6667819e-001 -5.4993489e-001 -5.4737312e-001 -9.9683103e-001 -1.8616276e-001  3.1539444e-002 -4.0767325e-002 -7.3209363e-001 -1.1483799e-001 -4.5546102e-001  6.1547291e-002 -5.9174851e-002 -6.8606360e-001 -2.4091272e-001 -5.3814999e-001 -3.0786062e-001 -1.3872533e-001 -4.2469588e-001 -1.8960616e-001 -4.5043489e-001 -5.1608927e-001  6.2562771e-002 -3.7890943e-001 -4.7148945e-001 -2.4586122e-001 -5.1906953e-003 -3.9549203e-001 -3.8391876e-001 -4.4991808e-001 -1.4889858e-001 -1.0429684e+000  2.7867227e-001 -9.4205259e-002 -5.1771197e-001 -2.4819794e-001 -4.1018331e-001 -4.1851830e-001 -3.7836346e-001 -8.8131968e-001 -5.3410371e-001 -2.1801264e-001 -4.4383733e-001 -5.8751807e-001 -3.9414375e-001  3.0841459e-001 -4.6564835e-001  4.2177729e-001 -3.7501235e-002  2.2845092e-001 -5.5993464e-002  1.2549888e-001
  5.7674580e-001  8.3907005e-002 -1.6224414e-001  4.0520092e-003  1.3092277e-001  2.5189087e-001  1.5961922e-001  1.1422909e-001  3.6222199e-001  1.6841361e-001 -1.0399315e-001 -4.0069158e-001  1.9807505e-002 -1.2222208e-001  1.1837890e-001  2.0925956e-001 -3.2846909e-001 -3.8776654e-002 -1.8683492e+000  9.5211208e-002 -4.3816947e-001  6.2412432e-002 -3.3951590e-001  1.1070576e-001 -5.9632304e-002 -4.0664620e-001 -2.1417453e-001 -5.1802070e-001 -2.1303069e-001  5.0368856e-001  3.9573412e-001  3.0701443e-001  4.5875037e-001 -4.2088800e-002  2.6358279e-001  1.5643232e-001  6.4272082e-001  2.4711738e-001  1.9665439e-001 -2.9699954e-001 -1.5242990e-001 -3.0361590e-001  1.9220537e-001 -1.1049480e+000  8.6022408e-002  4.5182676e-001  1.3791970e-001 -4.6195014e-001 -1.4167405e+000  5.8850240e-002  6.2586036e-002  4.6684594e-001  1.2814061e-001 -2.9593429e-001  4.4941852e-001  8.5745278e-002 -5.5792724e-002 -2.3279072e-002  8.8585328e-001 -1.8292310e-002  3.2361001e-001  1.8419461e-001 -1.0937957e+000  5.3954750e-001 -3.2242636e-001  6.0341601e-001
  7.1958626e-001  7.3671156e-001 -1.0372211e-001  8.2160142e-002  5.6423307e-002  4.2666198e-001  5.5332195e-001 -1.1369889e-001  4.3894892e-001 -7.3056117e-001 -3.5476543e-001 -8.8285311e-001 -1.1389361e-001 -4.2296343e-001  2.7404434e-001 -5.0382393e-002 -5.4275362e-001 -4.2280397e-001 -6.7522788e-001 -4.5538444e-001  9.6183381e-001 -1.8972755e-001 -8.1978478e-001  7.7832502e-002 -1.9857521e-001 -3.4568841e-001  1.4605705e-001  5.2295540e-001 -1.1145005e-001  7.3414063e-002 -1.3024987e-001 -4.1785576e-001 -3.1990733e-001 -2.5296414e-001 -4.0048089e-001 -2.0633887e-001  4.7389388e-001 -1.5329963e-001  5.6285823e-001  6.1271033e-001  4.7884833e-001 -4.3401459e-002  1.2190129e-001 -1.1309958e-001  3.2887605e-001  4.3723561e-001  9.3530206e-002 -1.1004557e+000 -1.1592226e+000  5.5828820e-002 -1.8138902e-001  5.1846689e-001 -1.0883532e-001 -8.5790805e-001  8.0224098e-002 -2.3510465e-001 -5.0766290e-001 -4.0870591e-001  3.1156049e-001  8.8710019e-001  1.9729333e-001  1.3118840e-001 -8.3037968e-001  5.9258265e-001 -1.7511689e-001  6.2243361e-001
  3.9339840e-002  8.0611250e-002  5.9224238e-001  3.1548666e-001  1.9758366e-001 -6.3231616e-001 -3.3786580e-003  3.4010603e-001  7.2668412e-002 -2.2996242e-001 -5.0980406e-001  9.6019233e-002 -2.8667667e-001 -4.3659593e-001  4.0581430e-001 -7.5865837e-002 -8.4999037e-001 -1.1121453e+000 -5.5121418e-001 -6.7128361e-001  5.9015185e-001  2.8294641e-001 -3.9480187e-001  7.4251848e-001 -5.7466782e-001  9.1140252e-001  1.3368038e-001  1.2287181e-001 -2.3936461e-002 -1.1514494e-001  2.6925495e-001  4.2923242e-001 -2.6400546e-001 -4.4273584e-001  2.0201935e-001 -3.5857390e-001 -2.5195333e-001  4.9072658e-002 -4.6334879e-001  1.0434132e-001  6.6348322e-001 -1.7246279e-001  1.6907806e-001 -7.8589811e-002  6.5386087e-001  6.1006566e-001 -4.6233927e-001 -1.7237757e+000 -9.3667368e-001 -9.1900125e-002 -3.7126537e-001 -3.8761938e-002 -7.6665698e-002 -2.7350182e-002  1.4170589e-001 -1.5002532e-001  1.6823036e-001 -2.2280884e-001  1.9336926e-001  6.9416407e-001 -5.1167940e-002  7.5161095e-002 -6.8008441e-001 -2.3760184e-001 -9.1267608e-001  3.7025339e-001
  6.8482510e-001  9.3159919e-001 -6.0359358e-001  5.5962708e-001  2.6974885e-001 -6.2746201e-001 -1.1450445e-001  6.6742447e-002  6.4015868e-001 -8.6008171e-001 -6.7732987e-001 -2.5669518e-001  3.7732842e-001 -4.6721876e-001 -7.7462962e-001 -3.6410687e-001 -9.1815443e-001 -1.2008429e+000 -1.0204240e+000 -8.4830866e-001 -1.0727893e-001 -4.0835375e-001 -4.7722317e-001 -8.9725926e-001 -1.1117137e+000  4.0481757e-002  1.1747831e-001  4.0074353e-001 -8.4514273e-002 -9.6113274e-001 -2.5130393e-001 -6.5525827e-002 -1.0078937e+000 -9.6230757e-001 -2.0210621e-001 -8.3456061e-001 -1.0118787e+000 -2.3120538e-002  3.1742761e-001  3.8797478e-002 -3.2985299e-001 -1.2358496e+000 -1.6342184e+000 -9.1403432e-001 -2.0809387e-001 -1.7589105e+000 -8.4302901e-001 -1.0361370e+000 -1.0595215e+000 -2.5742030e-001 -5.1660658e-001 -3.1306934e-001 -1.6753535e+000 -1.6545672e+000 -7.7560948e-001  1.2664718e-001 -7.3203376e-001 -8.5460334e-001  2.2376532e-001  1.2002403e-001 -1.5305215e+000  2.9945427e-002 -6.3177943e-001 -1.0915773e+000 -6.9762567e-001 -4.4544684e-001
 -1.1602647e+000 -2.2255018e-001 -5.4771607e-001  1.0596454e+000 -1.3935415e-001 -5.3717368e-001 -3.6084355e-001  2.1034756e-001  2.5625995e-001 -4.2298068e-001 -1.6113724e+000 -1.2394764e+000 -2.1562947e-001 -1.0738171e+000 -1.5089510e-001 -6.3966020e-001 -2.2917934e+000 -1.8718683e+000 -1.6058490e+000 -1.0801428e+000 -1.4084998e-001 -3.0302179e-001 -1.7409467e+000 -3.1473789e-001 -1.2420952e+000  5.1846208e-001  2.8983623e-001 -1.1355530e-001 -2.9207759e-001 -2.9272025e-001 -5.6426581e-001  1.6176294e-001 -1.1843066e+000 -2.2287752e+000 -3.0246502e-001 -1.3921181e+000 -3.3705611e-001 -5.7176366e-001 -3.4979564e-001  2.8489957e-001  1.1278290e+000 -1.0509930e+000 -1.7221524e-001 -1.6555025e+000  3.8852341e-002 -2.8938914e-001 -1.3012715e+000 -1.4031524e+000 -1.4854478e+000 -7.6593451e-001 -5.7051815e-001  6.2977721e-001 -8.1507450e-001 -1.5188028e-001  4.3732852e-001 -5.8247949e-001 -2.6193031e-001  3.6845845e-001  2.4871870e-001  6.5200668e-002 -5.1566563e-001  1.4222048e-001 -5.8894704e-001  2.7816531e-001 -1.2839717e+000  1.7162321e-001
 -5.1032694e-001  2.6489591e-001  1.0185122e+000  1.7095706e+000  3.4608890e-001 -1.9380744e-001  1.1774820e-001 -1.5736240e-001 -3.5955618e-001 -6.5336589e-001 -1.3622597e+000 -3.2694026e-001  1.1067556e-001  2.9702053e-001 -3.2672536e-001 -2.2922620e-001  9.2583253e-002 -6.0893546e-001  3.3623060e-001 -3.8092021e-001  1.4572661e+000 -3.0112557e-001 -7.2516033e-001 -4.1530946e-001 -5.1646202e-001  7.8804492e-002  5.2717921e-001  6.5373085e-001 -1.0047506e-002 -1.0462725e+000 -1.0603842e+000 -5.2363498e-001 -1.9966806e+000 -1.2057377e+000 -5.9347157e-002 -7.8229913e-001 -6.6434391e-001 -6.6784182e-001  2.9546836e-001  2.6203964e-001  6.4966559e-002 -3.5267298e-001 -9.2402305e-001 -9.2407002e-002 -3.7449112e-001 -7.2567849e-001 -7.3794762e-001 -6.3104762e-001 -9.2831555e-002 -6.7605748e-001 -7.8965002e-001  4.4079852e-001 -4.7101845e-001 -1.4687401e-001  7.9114146e-001 -5.4641612e-001  2.1296925e-001 -4.3695590e-001  5.9905043e-002  9.3513070e-001 -9.5683570e-001  5.0543823e-003 -7.7720928e-001 -4.5212631e-001 -6.2913211e-001 -2.9358020e-001
  7.9894734e-001  2.8736909e-001  1.0455953e+000  1.7712527e+000 -1.4258128e-001 -8.0587902e-002  5.3314454e-001  3.7991545e-001  2.3981555e-001 -6.5729152e-002 -9.4734615e-002 -9.1945369e-002  5.4144569e-001  5.7138350e-001  3.5369759e-002 -5.3062409e-001  6.8250826e-001  9.6414699e-002 -2.1540028e-001  1.8858154e-001  1.6683476e+000  1.0431774e-001 -8.0517261e-001  3.4927294e-001 -3.5559895e-001  6.1287462e-001 -2.7500944e-001 -1.6177914e-001  2.4011471e-001 -8.5231048e-001 -1.0257074e+000 -6.0989642e-001 -7.0617647e-001 -7.8313929e-001 -1.6005811e-001 -9.3505021e-001 -6.4113070e-001 -2.4371144e-001 -3.5444646e-001 -4.7019367e-001 -1.4852726e-001 -5.8585350e-001 -5.6150107e-001 -1.1715113e+000 -2.0651304e-001  6.0653524e-001 -4.1506359e-001 -3.2504075e-002 -1.7760738e-001 -6.5901088e-001 -4.1036463e-001  1.0940729e-001  8.0122248e-003  7.4459363e-002  1.5140116e-001  6.5226304e-001  6.1810041e-001 -4.3246792e-001  4.1350769e-001  4.4974950e-001 -5.5844256e-001 -4.7287712e-002  4.7334947e-001  5.1965501e-001  3.7261468e-001 -1.8634232e-001
 -2.8142256e-001  1.5218335e-002  2.2219802e-001  9.3562775e-001 -2.3845300e-001 -4.2052162e-001  3.3209606e-001  1.5423214e-001  9.5028230e-002  2.9629569e-001  7.5944994e-001  1.0901318e+000  1.0493254e+000  8.2232763e-001  1.0316911e-001  3.7479438e-001  6.2790762e-002 -2.5585098e-002  8.4850483e-001 -1.0888664e-001  1.0662144e+000  5.4140307e-001 -5.3581755e-002 -5.1778715e-002  4.3420526e-002 -3.2398619e-001 -2.9899025e-001 -4.1620786e-001  6.6237606e-002  7.3354084e-001 -7.0304605e-001  5.3115769e-001 -1.9470879e-003  8.6459464e-002  2.1598595e-001 -8.6434983e-001  1.9681677e-001 -3.7175175e-001 -5.5970244e-001 -2.0625034e-001  3.4700051e-001  1.3456263e-001  4.5171150e-001  2.4521933e-001  4.2970728e-001  4.4173958e-001 -3.6239534e-001  1.3084336e-001 -9.4096956e-002  4.8921181e-001  1.0085535e-001  4.4133042e-002 -3.1228717e-001  9.5154808e-001  5.1688728e-001  2.9502464e-001  4.7949485e-001  3.8462566e-001  1.9057449e-001 -2.2994784e-001  3.3337284e-001 -1.5119292e-001  1.0069010e+000  7.8394794e-001  5.1024345e-001 -6.1643536e-001
  7.4245164e-001  5.3574479e-001  2.1371381e+000  1.2456409e+000  5.8755431e-001 -4.3092572e-001  1.3481113e-001 -2.6516048e-001  6.2583358e-001  3.6228216e-001 -3.3641366e-001  5.8803992e-001  1.3094074e+000  8.5976661e-001 -3.1288735e-002  2.5262018e-001  3.1975208e-001 -1.0578973e+000  1.6508260e-001  8.5600766e-002  6.5579691e-001  1.6997227e-001 -9.2813886e-001  7.4641458e-001  1.2232662e-001 -1.4512494e-001  8.1559939e-003 -1.6336518e+000 -1.2068940e+000  8.3551963e-001 -2.9594983e-001  7.8123181e-002  8.8747971e-002 -4.6335183e-001 -1.9672414e-001 -5.4802592e-002  1.4464120e-001 -1.5658890e+000 -1.7838984e+000 -5.1494479e-001  2.9246668e-001 -4.3686396e-001 -7.9357687e-001 -8.0857029e-001  5.9761216e-001 -7.4293379e-002  3.4447436e-001  3.3063659e-001 -1.1035360e+000  6.7315253e-001 -1.0038097e-001  2.9873166e-001 -5.3731098e-001  2.3604556e-001  1.3643864e-001 -7.4733464e-001  4.5374428e-001  5.5294655e-001 -1.6242543e-001 -5.3927911e-001 -4.3214215e-002  9.3635170e-002 -3.9547214e-001  9.5065958e-001  3.0990342e-001 -2.9154115e-001
  2.8047333e-001 -1.8784065e-001  1.4865653e+000 -4.4630133e-001  1.0566391e+000 -1.5424170e+000  7.6848525e-002  5.9065244e-001  6.7439231e-001  7.4586845e-002 -9.5316373e-001  1.2829190e+000  1.5527392e-001  3.2312116e-001 -4.6046953e-001 -1.4034783e-001  3.9671479e-001 -1.1582550e+000 -1.3601143e-001 -3.6674597e-001 -3.2776395e-001 -4.7249116e-001 -9.0393863e-001 -9.8561820e-001 -7.1048381e-001 -1.3708839e-001  4.2989675e-001 -3.0171632e-001 -4.6537634e-001 -5.6660632e-001 -7.7547153e-001 -4.9643527e-003 -1.0079763e+000 -1.8974993e+000  1.2286433e-001 -6.4531061e-001 -1.3232398e+000 -1.2498833e+000 -7.8008031e-001  2.4022365e-001 -7.5682097e-001 -1.0237855e+000 -1.4071419e+000 -9.4295022e-001 -3.0395471e-001 -7.2815373e-001 -7.0852671e-001  9.7721311e-001  6.9913240e-001 -3.9143189e-001  4.7496873e-002 -6.6435188e-002 -3.5322249e-001  1.0407519e+000  1.2647304e+000 -5.9766233e-001  4.3256970e-001 -1.8658374e-002  1.1155055e-001  1.7403632e-001 -1.4033796e+000  5.0763443e-001 -1.5637607e-001  1.8647338e-001 -3.1578605e-003  2.1152803e-001
  3.9960250e-001  3.9576291e-001  2.1129431e-001  2.1169888e+000 -4.3812093e-001  4.0375223e-001  4.7164612e-001 -1.0446713e+000  1.5788852e-001 -2.1760204e-001 -1.1983472e+000  9.2728031e-001  5.9030588e-001  1.0022077e+000 -4.1803271e-001 -7.5429102e-001 -1.0475497e+000 -1.7096000e+000 -9.6995267e-002 -7.5589032e-001  1.0435093e+000 -1.8254393e-001 -2.3679451e-001  2.3489282e-001 -8.6253660e-001  2.3130307e-003 -4.0611314e-001 -1.4168572e-001  3.1530696e-002 -1.6337118e+000 -3.3187252e-001 -6.7810139e-001 -1.5711528e+000 -1.3425598e+000 -6.0002419e-001  2.4076859e-002 -1.2284129e+000 -1.6050693e-001 -5.2694500e-001 -6.2306127e-001  5.1585683e-001 -6.0285152e-001 -8.2663091e-001 -3.8472130e-001  4.9869297e-001 -7.9402006e-001 -1.7240458e+000 -8.1090212e-001  5.5150439e-002 -7.1622685e-001 -1.0932897e+000  1.0012220e-001 -1.5943567e+000 -1.9160685e-001 -5.1822948e-001 -5.1755775e-001 -5.8823274e-001 -1.4098900e+000 -7.3592290e-001  5.7432259e-001 -6.2924331e-001 -9.8701331e-001  1.0807809e+000 -1.7997837e-001 -1.6210568e-001 -1.3418466e-001
  4.5874105e-002  7.6176359e-001 -3.1843212e-001  9.4937807e-001  1.3113781e-002  3.0783299e-002 -4.6203088e-001 -1.4087764e+000  5.2887354e-001  3.3978233e-001 -7.0551893e-001  6.0838642e-002  2.4887347e-001 -1.8894033e-001 -1.5303944e+000 -1.4125444e+000 -8.6484024e-001 -2.5552189e-001  3.8635928e-001 -4.9038662e-001  2.5854524e-001 -5.1989525e-002 -1.1885492e+000 -3.4729096e-001 -7.0813877e-001  1.6010679e-001  8.2686897e-002  2.1826741e-002 -7.7285337e-002 -1.0955310e+000 -2.3930101e-001  2.2784535e-002 -7.3185296e-001 -3.1503934e-001 -5.4354493e-001 -3.2654449e-001 -1.3548353e+000 -3.3802056e-001 -3.6366529e-001 -2.4396870e-001  2.2151892e-001 -7.7154967e-001 -8.4208537e-001 -1.1861122e+000 -3.4833226e-002 -1.7698294e+000 -5.7845385e-001 -1.4385199e+000 -8.5549861e-001 -3.7721988e-001 -1.7444092e+000 -1.1676156e+000 -1.3248010e+000 -8.6616532e-001 -9.6093741e-001 -7.0288325e-001 -6.0021253e-001 -5.5735200e-001 -1.2732897e+000 -6.1676744e-001 -9.6862694e-001 -8.7923793e-001  6.6320969e-001  3.1816966e-001 -9.6070829e-001 -2.6249020e-001
  3.0752163e-001  7.9513665e-001 -2.1749042e-001  1.1603005e+000  6.1319788e-001  1.1640607e-001  6.7972618e-001 -3.9898624e-001  7.6944392e-002 -4.8480544e-001 -6.9058416e-001 -1.5357450e-001 -9.1324594e-003  4.4819837e-001 -2.4215188e-001 -5.9391485e-001 -1.0050491e+000 -4.6306943e-001 -3.3890100e-001 -5.3817105e-001  7.8977304e-001  1.8562698e-001 -6.6683117e-001  3.5599201e-001 -4.6466618e-001  1.5622342e-001  2.8849731e-001  1.2776756e+000  5.7579642e-001 -3.5200184e-001  2.1692478e-001  3.9747638e-001  1.9020534e-001 -7.0386031e-001 -1.5550139e-001 -6.7899842e-002 -2.8762907e-001 -1.6676601e-001  5.6794334e-001 -1.0669188e-001  2.4569855e-001  3.5465936e-001  2.4584155e-001 -1.1717325e+000 -2.8803129e-002 -4.6424240e-001 -7.1511307e-001 -5.8233960e-001 -4.2914977e-001  2.9334748e-001 -6.9609760e-001 -5.4649762e-001 -1.0764564e+000 -4.4695698e-001 -1.1290017e+000 -9.4430640e-001 -8.6553154e-001 -6.3859714e-001 -6.4350942e-001 -7.4135240e-002 -1.3343110e+000 -5.6730983e-001  1.3557215e+000 -8.3389696e-001 -3.7648331e-001 -3.7628265e-001
 -1.2708692e-001  9.8538256e-002 -2.4806807e-001  2.8163331e-001  2.7041740e-001 -1.6570762e-002  2.1637594e-001 -1.7931133e-001  5.5726294e-002  2.1487579e-001 -8.6177289e-001  2.5312327e-001 -2.7417824e-001 -3.3756648e-002  4.9987921e-002 -1.2878268e-001 -8.1044144e-001 -1.2581315e+000 -1.1433273e+000 -6.6649397e-001  1.0214965e-002 -1.2594054e-001 -5.7388683e-001  7.8619140e-001 -3.4669266e-001 -1.5098751e-001 -5.0037761e-002  6.5184962e-001  3.2906624e-001 -2.9920346e-001  8.2422947e-001  4.8245124e-002 -7.5518373e-001 -8.5832943e-001 -2.0201502e-001  1.1320548e-001 -6.3258135e-001  7.4659041e-001 -6.8972641e-002  2.1421123e-002  8.7359652e-001 -1.2618360e-001  4.7420590e-001 -8.0164716e-001 -5.2524524e-001  6.7670086e-002 -1.1416596e+000 -6.3437825e-001 -6.7938375e-001 -4.8156216e-001 -8.5888106e-001  2.4531601e-001 -5.6591792e-001  2.2649779e-001 -1.1024970e-001 -7.3722137e-001 -2.5938091e-002 -4.5832736e-001 -3.9808428e-001  3.4238170e-001 -5.1814552e-001  7.1018028e-003  1.2416697e+000  1.7737247e+000  1.6282148e-001  2.7991935e-001
 -5.7978597e-001  5.7022102e-001  9.3983635e-001  9.0744002e-001 -5.3557632e-001  1.3443386e-001 -8.9237714e-002 -9.3770108e-002  4.5460908e-001  2.1761572e-001 -4.8376174e-001  6.7118944e-001  4.6965903e-001  4.0677349e-001 -3.5534135e-001 -4.7501904e-001 -1.6818183e-001 -5.5937905e-001 -1.0628271e+000 -1.5858224e-001  6.3247082e-001 -2.0134991e-002 -4.5565201e-001  5.6351388e-001 -2.2688666e-001  8.0932539e-001  8.4390207e-003  4.4416274e-001 -1.1356166e-001 -4.3523052e-001  6.1840566e-002 -9.0277099e-002 -1.2553505e+000 -9.3499671e-001  1.2109431e-001 -7.5596608e-001  6.1001634e-001  2.7484975e-001  2.1462605e-001 -1.7824301e-001  4.6352140e-001 -4.9273957e-001 -2.6150378e-001 -8.7951595e-001  3.0861926e-001 -8.8000893e-001 -9.6443338e-001 -4.1900471e-001 -7.8273421e-001 -4.7721477e-001 -2.8172874e-001  1.9005272e-001 -7.7262948e-001 -2.9773256e-001 -8.4254141e-004 -8.2667946e-001 -1.4902283e-001 -5.8528803e-001 -2.3342620e-001 -2.7606940e-001 -3.5011506e-001 -1.0187000e+000  2.3397764e-001  3.0605904e-001 -3.2102929e-001 -3.7761112e-001
 -2.0962461e-001  5.8602051e-001  6.6121891e-001  9.0997371e-001 -4.0141520e-001  7.3662581e-001  2.3217479e-001  1.0269480e-001  4.7648891e-001  1.3580012e-001 -2.3400822e-001 -2.0295369e-001  5.1574675e-001  1.0235157e-001 -4.6350849e-003 -4.2784900e-001 -6.7220147e-001 -3.2018005e-001 -9.2146069e-001 -1.9635430e-001  1.0010880e+000  1.1472297e-001  2.1167408e-001  6.1927561e-001 -4.0379974e-001  6.0930292e-001 -5.6316498e-002 -6.7826065e-003  2.8828336e-001 -1.1698325e+000 -4.6773355e-001 -5.5507395e-003 -1.2152288e+000 -1.0942190e+000 -2.0099342e-001 -2.8812111e-001 -5.4269183e-001  8.0213318e-001 -1.2616624e-001 -3.5095643e-001  4.6104450e-001 -4.0442483e-001  3.3849564e-001 -8.7572684e-001  1.2122299e-002 -6.0210112e-001 -7.7569952e-001 -1.1738056e+000 -9.7465457e-001 -4.1086552e-001 -2.5971033e-001  6.6741446e-002 -4.2587241e-001 -7.8386435e-001 -2.2888903e-001 -5.2476996e-001 -1.9963114e-001 -5.6583693e-001 -2.5665348e-001  1.8399659e-001 -7.5491433e-001 -6.9690249e-001 -6.9570937e-001 -1.1559490e-001 -9.2950549e-001  5.1787405e-001
 -4.6841928e-001 -3.2991206e-001 -2.4154767e-001  9.6376248e-001 -2.8935168e-001  4.5505427e-001  5.7664830e-001 -3.7700204e-001  3.1715196e-001  2.5095230e-001 -6.7019415e-001 -9.0303656e-001  6.7141017e-001  2.9905371e-001 -5.0729841e-001 -1.0552670e+000 -3.2600691e-001 -5.3746709e-001 -1.0808090e+000 -3.8031983e-001  9.8133920e-001 -2.7064597e-001 -1.2343364e+000 -9.5926133e-001 -8.3406697e-001  3.6759597e-001  5.4351060e-001  4.4310376e-001 -1.3252018e-001 -1.0819383e+000 -1.8456774e-001  1.6041921e-001 -7.1488416e-001 -1.3205290e+000 -2.6839909e-001 -8.7171002e-001 -3.2875174e-001  1.0022918e-001 -7.3668575e-002 -1.1026154e-001  3.6227906e-003 -1.2826286e+000 -8.4354287e-001 -1.8102854e+000  1.3786484e-001 -7.4874534e-001 -1.1510142e+000 -7.8593073e-002 -1.0542151e+000 -2.1745473e-001 -5.9019251e-001  5.1915556e-001 -6.6774776e-001 -9.5678038e-001  1.0240923e-001 -3.2262039e-001 -2.3985742e-001 -8.3939082e-001 -2.6788189e-001  2.6391862e-001  3.0624130e-001 -5.9668537e-001 -5.4879021e-001 -4.3115218e-002 -9.2907519e-001 -4.3390389e-001
  4.8792622e-001  2.9086079e-001  2.2288320e-001 -3.7034628e-001  1.9638741e-001  4.4566687e-001 -6.1753977e-002  4.6675258e-001  3.6830684e-001  7.4255216e-001 -3.2929661e-001  2.4232905e-001  3.0777050e-001 -2.4727357e-001 -3.2930050e-001 -5.6736668e-001  5.9753039e-002 -3.1980249e-001 -4.1733647e-001 -4.4337523e-002 -2.6297411e-001 -7.1427837e-001 -1.3712629e+000 -5.3171755e-001 -3.4901376e-001 -4.3375619e-001  1.9649382e-001  8.0613034e-001  2.6108989e-001 -1.2168330e-002  2.8186926e-001  3.8105472e-002 -4.2031905e-001 -4.3489523e-001 -3.7931496e-001 -3.2801280e-001 -4.1997350e-002  1.3396168e-001  3.6819943e-001 -1.1908158e-001 -1.9329656e-001 -1.0274997e+000 -7.0854535e-001 -9.3386420e-001 -4.8092252e-001 -1.2376371e+000 -8.3231646e-001 -7.8099140e-001  7.2811141e-003 -5.6183442e-001 -3.2909090e-001  5.9526140e-001  1.0929219e-001 -4.1534165e-001 -3.4548092e-001  4.5164771e-001  4.6207051e-001 -3.1069832e-001  2.9655584e-001  3.9116953e-001  2.0909771e-001  4.3087149e-002 -7.3386996e-001  1.3303650e+000  2.4975185e-001  2.6478625e-001
 -7.5426794e-001  2.4114518e-001  1.6819331e-001 -3.5618356e-001 -2.0775231e-001 -2.9340771e-001  9.4973976e-002  5.4277944e-002  8.9505675e-002  4.1771807e-001 -5.3558749e-001 -3.7926170e-002  6.1694387e-001 -1.6672884e-001 -3.7273137e-001 -6.2350553e-001 -2.5317218e-001  1.6923214e-001  3.6918369e-001 -1.0476007e-001  8.5411363e-001 -4.1853754e-001 -4.1606835e-001  6.2910166e-002 -3.5897077e-001  1.3641585e-001 -3.2366789e-001  7.8558018e-001  8.9109955e-001 -1.4862516e-002 -9.7573330e-001 -3.3687870e-001 -5.3328750e-001 -1.2075165e+000 -7.9556229e-001 -1.4847375e+000  1.8111719e-001  1.4813108e-001  6.1177867e-001 -5.3347197e-001 -4.4853845e-001 -7.2311585e-001 -7.4069766e-001 -4.1876553e-001 -1.6043127e-001  1.7808291e-001 -5.4049571e-001  6.7566030e-002 -2.0512996e-001 -4.5617998e-001 -7.7997439e-001 -3.4796473e-001 -7.8762981e-001 -7.7137534e-001 -1.2394478e+000 -7.0942382e-002 -6.4657833e-001 -5.6709093e-001 -1.3346694e-001  2.8019084e-001 -2.9957876e-001 -2.9785823e-001 -1.5521607e+000 -8.2464260e-001 -1.4057834e-001  2.4973781e-001
  5.2187311e-001  8.5550806e-001 -7.5319673e-001  6.1749993e-001  1.1021485e-001  8.6520179e-001  1.1656617e-001  3.3412419e-001  1.2293863e-001 -1.0606795e-001  4.4839808e-001 -2.4800208e-001  4.6520580e-001 -5.9849200e-002  1.9450594e-001  1.1535592e-001  3.5347659e-001  5.6165334e-001  8.5905659e-001 -4.6334927e-001  1.3942497e+000  4.4869130e-001  1.0893220e+000 -2.5943142e-001 -4.2573181e-003  1.3292400e-001  4.8989557e-001  1.5012613e-001 -2.5908865e-001 -1.5225733e-001  6.4116450e-003 -5.4133625e-001  3.7734747e-002 -5.7499061e-002 -3.1218721e-001 -3.0287536e-001 -5.8223483e-002  1.7747146e-001  1.3708651e-001 -1.9867945e-001  4.5091022e-001 -3.9163616e-002 -7.1550673e-001  4.5251115e-001 -2.9319288e-001  5.3874448e-001 -6.2561161e-002 -8.6380986e-001  4.2289846e-001 -9.0963957e-002 -2.7053198e-001 -1.2790573e-001  7.6003181e-002 -4.4979267e-001  1.1154336e-001  3.6112546e-001 -6.4797106e-001 -5.1059289e-001 -7.0683597e-002  4.3242684e-002  1.2691381e+000  7.6014743e-002 -4.0942256e-001  3.6940274e-001 -6.8485906e-001 -2.0902277e-002
 -4.5628588e-001  1.7707071e-004 -8.8004980e-001  2.5120581e-001  2.6283322e-001  6.2960578e-001  2.5831215e-001  2.9114443e-001 -1.7336068e-002  1.7922303e-001  6.0079435e-001 -1.0801940e-001  3.9129567e-001  1.0540677e-002  2.2943434e-001  5.9370168e-002  1.3626609e-001  1.2533266e+000  7.9381865e-001  1.6764030e-001  1.0971674e-001  1.7870824e-001  9.1381020e-001  4.7395469e-001  2.2194839e-001 -3.1721519e-001 -1.0798875e-001  4.6257517e-002 -9.9587030e-002  1.7364882e-001 -5.0817193e-001 -9.8874196e-002 -2.2925243e-001  5.1052737e-001 -1.3307372e-002 -7.0990084e-001  2.9588313e-001  3.6294336e-001  2.8873374e-001 -2.3591869e-001 -5.6393532e-001  1.8872520e-001 -9.0459818e-001  9.3403280e-001 -2.4259405e-001 -1.9614975e-001  3.1982256e-001 -2.3881792e-001 -4.2337585e-002  3.4543509e-001 -4.5814618e-001 -1.9324110e-002 -2.3022804e-001 -6.8253397e-001 -3.8530762e-001  1.9412274e-001 -5.6281081e-001 -5.4275907e-001  2.8011396e-001 -6.2236484e-002  4.3584334e-001  6.6522182e-002 -3.4066617e-001 -3.7666497e-001 -3.7644226e-001  7.9241530e-001
  1.6619350e-001  1.9856412e-001 -1.1989856e+000 -5.8970522e-001  5.6376963e-001  1.8205372e-001  2.1518903e-001  4.3441744e-001 -1.4640969e-001 -6.1132002e-001  7.3346265e-001 -4.2985149e-001 -7.4341381e-002 -3.6873751e-001  6.4146637e-001  5.4610683e-001  1.6713817e-001  6.3314019e-001  8.1552371e-001 -9.1498417e-001 -5.0672861e-001  1.7196034e-001  1.3741406e+000  1.5843167e-001  4.0349817e-001  3.0144289e-001 -3.0693047e-001 -6.9386144e-001 -1.2674772e+000  1.1830296e-001 -6.5831650e-001 -4.6322416e-001  5.8912570e-001  7.3771907e-001 -1.3795812e-001 -1.4441566e-001  4.7340805e-001 -4.6013310e-001 -4.2230605e-001 -3.1260412e-001  5.0584628e-001  4.9818424e-001  8.2154553e-002  7.5595304e-001 -1.0454494e-001 -3.6339003e-002 -7.7278554e-002 -8.1842622e-001 -1.1509691e-001  5.6018579e-001  9.2299316e-002  2.4342488e-001  5.2427816e-002 -1.9884544e-001 -4.5990842e-001  1.0988691e-001 -6.3815931e-002 -2.6737624e-001  4.5431587e-001 -5.5873541e-001  5.5285682e-001  3.8109577e-001  2.2235313e-001  1.6273984e-002  1.1306688e-001  8.4064897e-001
  1.4811474e-001 -1.0509352e+000 -7.4338877e-001 -2.9020579e-001  5.3203498e-001 -2.2911497e-002  4.3775101e-003  4.3083953e-001 -1.8809971e-001 -3.9224481e-001 -3.6528141e-002 -7.3359632e-002 -1.4501417e-001 -3.0802014e-001  1.3380149e-001 -3.9807671e-002  2.8333441e-001  9.3728359e-001  1.0299662e+000  3.7459304e-001 -4.0810388e-001  4.1640039e-001  1.6193139e+000  6.2910341e-002  1.1508920e-001 -5.5727498e-001 -3.2895307e-001 -1.3532441e+000 -1.6671173e+000  4.0613550e-001 -7.4263249e-001 -3.5456125e-001  2.1361930e-001  3.1157006e-001  7.6420601e-002 -8.0818091e-002  4.5843507e-001 -7.8886063e-001 -7.2371140e-001 -2.3325168e-001 -7.1484253e-001  4.3025680e-001 -1.6507163e-001  8.5149198e-001 -7.8341104e-002 -8.7884722e-001  3.5302790e-001  5.4064938e-001  6.7601671e-001 -1.0903804e-001  4.5333586e-001  5.0300793e-002 -1.1015305e-001 -1.2268858e-001 -4.4116885e-001  2.0298155e-001 -1.8217961e-001  7.7282075e-002 -8.9256507e-003 -5.7355942e-001  3.3322350e-001  3.2869357e-001 -2.1719224e-001 -3.5410141e-001 -5.8293901e-001  6.4952472e-001
 -7.3829510e-001  2.6166217e-001  1.7880751e-001  4.7410820e-001  8.2250778e-001  4.8962895e-002  5.2454334e-001 -4.3412868e-002  3.8454366e-001 -2.0798985e-001 -3.0505415e-001 -5.0653621e-001  1.0983045e-001 -3.4077369e-001 -4.0276459e-001 -1.5715525e-001  4.2933184e-002 -6.3128575e-001 -1.2987525e-001  3.2083472e-001  1.2500688e-001  5.8997374e-001 -9.5586934e-002  1.4079793e-001 -4.0654829e-003  2.9646925e-001 -4.2806223e-001 -1.8725952e+000 -1.6309529e+000 -5.3788361e-001  5.7101893e-001 -4.8229917e-001  3.8330159e-001  7.1017887e-001 -5.8799044e-001  7.9258690e-001 -2.1843282e-001 -9.3108031e-001 -1.2628006e+000 -4.0168370e-001  4.5866465e-002  1.0899364e-001  4.5231434e-001 -4.6470586e-001 -8.6792921e-002 -1.8072117e-001 -9.5641678e-002  4.6374129e-001 -7.4150362e-002  7.6001254e-001 -5.1852556e-001 -7.4320855e-001 -8.4689415e-001 -3.5450387e-001 -1.2171461e+000  3.0938614e-001 -1.5381166e-001  1.8073095e-001  1.6780498e-001 -3.0689966e-001 -1.2574418e+000 -1.4816981e-001  3.9212782e-001  1.8948435e+000 -1.0254111e-001  1.5056756e-001
 -1.3435343e+000 -4.1101150e-001 -9.1008037e-001 -3.6009650e-001  8.0021618e-001  1.7876249e-001  6.0235528e-001  1.1443936e+000 -4.8890823e-001 -7.2690471e-001  8.8875049e-001  4.6246802e-001 -7.2846600e-002 -4.8836303e-001  1.3668457e+000  1.5486380e+000  1.0895119e+000 -2.0901609e-002  1.0060647e-003  4.0446005e-001 -1.6326594e+000 -8.9079216e-002  3.4672790e-001 -1.3864767e+000  5.3472193e-001 -1.2950540e-001  9.0203614e-003 -8.2276327e-001 -9.4402757e-001  1.3823339e+000  4.0801124e-001  3.4098093e-001  1.5823551e+000  1.5274486e+000  8.3232398e-001  3.6932436e-001  1.4803159e+000 -7.3679305e-001 -9.8437820e-002  5.3081250e-001  3.8985104e-001  1.4417313e+000  6.0737560e-001  8.6259496e-001  5.5873042e-001  3.4459149e-001  1.7766570e+000  6.8150783e-001  1.6404005e-001  9.9671322e-001  1.7496119e+000  1.3738067e+000  6.7689012e-001  7.6730029e-001  8.9081357e-001  1.3922083e+000  5.7840994e-001  1.3228135e+000  1.5893105e+000  4.2187644e-001 -2.5644383e-002  1.2585616e+000  2.6109086e-001  4.6290838e-001  3.4682220e-001  1.2476292e+000
 -3.1198582e-001 -6.3995966e-001  1.8725978e+000  3.4530838e-001  2.0993588e-001 -3.7280643e-001 -3.8929399e-001  4.0946191e-002 -5.5209618e-001 -3.2901681e-001 -9.6209434e-001 -4.3559686e-001  2.3046914e-001 -2.7541959e-001 -1.9246373e-001 -2.2170563e-002 -6.0641388e-001 -5.5478553e-001 -1.7390528e-001  1.4200616e-002  1.2206506e+000  8.2109969e-001 -8.9152648e-001  1.0866146e-001 -8.0979774e-001 -1.0003398e-001 -7.0298695e-001 -1.1542701e+000 -2.7321757e-001 -1.1028275e+000 -5.6552639e-001 -6.8551114e-001 -6.6800701e-001 -6.9305119e-001 -3.9866381e-001 -5.0128108e-001 -3.9876958e-001 -5.8940670e-001 -8.5351512e-001 -4.6424755e-001  5.7588686e-002 -1.1063102e+000  9.2154584e-002 -1.7226560e+000  5.2235619e-002 -5.9740289e-001 -4.3130841e-002 -5.6423189e-001 -1.1562099e+000  3.9650655e-002 -5.4467449e-001  1.0235516e-001 -5.6129850e-001 -9.0189360e-001 -2.0380227e-001  5.4630214e-002  2.6852602e-001 -9.7166017e-001  1.2703191e-001 -4.0777995e-001 -1.7585518e-001 -4.7997234e-001 -1.2546562e+000 -1.1826464e-001 -7.8269873e-001  2.2950472e-001
  5.8621611e-002  5.3063131e-001 -1.3291395e-001  1.6183998e+000  1.1723310e-001  9.1320312e-001  9.4269633e-001  6.8198608e-001  9.7432914e-001  2.2685460e-001  7.1707634e-001  5.3299815e-001  8.7814475e-001  1.1531386e+000  4.8748846e-001  3.8889942e-001  9.9133770e-002  1.6190292e-001  4.9665206e-001  5.1591403e-001  1.7798381e+000  2.2610170e-001 -3.9816913e-001  1.3237994e+000 -3.6240902e-002  8.8935564e-001  8.8844279e-002  8.4034954e-002 -2.3293067e-001 -4.4415203e-002  1.9219663e-001  1.3971575e-001  1.9521341e-001  2.3301402e-001  5.8806147e-001  2.8067787e-001  2.1103069e-001 -3.3112357e-002  2.3511597e-001 -3.3169675e-001  2.0234673e-001  6.0922504e-001  5.0973067e-001  3.8834933e-001  1.3726920e-001 -1.4758657e-002  5.1559095e-001 -1.1800993e-001  6.3964405e-001  5.0626894e-001  4.7906757e-001 -3.8322471e-002  1.9382211e-001  2.4318674e-001  1.4410287e+000  2.1736147e-002  5.9302902e-001  3.8438318e-001  2.9008173e-001  1.3603193e-001  1.2474923e+000 -1.0714885e-001  9.2915261e-001 -1.2681345e+000  2.7126507e-001 -1.1089935e+000
 -9.1096064e-001  1.8063571e-001 -1.2745417e+000  2.5856606e-001  3.5633227e-002  1.5125296e+000 -4.1951194e-002  5.2752161e-001  2.3782013e-001  3.9614960e-001  1.0343471e+000 -8.4276687e-002  1.1044601e-001  3.0286420e-002  2.3837964e-001  7.9092220e-002  3.3795402e-001  5.9018846e-001  7.1661757e-001  2.9896190e-001 -6.1784154e-001 -4.3143022e-001  6.3066598e-001 -4.2307343e-001  2.7506911e-001 -9.6609847e-001 -1.1220278e-001 -1.5390441e-001  2.0815746e-001  4.6819519e-001  3.3724842e-001  4.9840255e-001  2.0504504e-001  2.5540615e-001  6.8637605e-001  4.4334469e-001  3.1569213e-001  4.7744365e-001  8.2854613e-001  8.9563274e-001 -6.3982829e-001  1.8037788e-001 -2.8223348e-001  9.5903340e-001  3.2651102e-002 -1.0951552e+000  8.5252576e-002  2.3641654e-001  8.4216620e-001 -1.1797827e-001  6.2718744e-001  1.8831602e-001  9.1931778e-001  7.8407674e-001  1.8710675e+000  1.1564619e-001  3.0216182e-001  7.0465442e-001  5.5794037e-001 -3.2237351e-001  1.7203428e+000  4.4837021e-001  1.0255409e+000 -1.2675965e-001  2.5158467e-001  9.1144204e-001
 -4.2607096e-001 -5.3605129e-001 -5.8397754e-001  3.6525598e-001 -6.2617501e-001 -4.6561014e-001 -9.6525826e-001 -5.2883413e-001  7.7336888e-002  2.7581811e-001  6.8182477e-001 -3.0169133e-001 -4.7866755e-001 -1.5424907e-001 -1.5799327e-001  8.7123115e-002  3.5983608e-001  1.1009213e+000  8.8504095e-001  8.6775439e-001 -7.7917776e-002  2.5469327e-001  7.1338857e-001  1.6644707e-001  8.5189473e-001 -1.4835939e-002 -1.4329698e-001 -3.2628917e-001  2.4124520e-001 -1.9033884e-002  8.2427067e-002 -2.3211925e-001  9.6595360e-001  5.5971006e-001  1.3782895e-001  3.3493944e-001 -5.0801811e-001  9.6128079e-001  2.4293463e-001 -2.8747315e-001 -3.3188213e-001  4.6481486e-001 -6.1779581e-001  6.0571489e-001 -7.1948501e-002 -9.0675493e-001  7.9212069e-001  1.7916164e-001  1.2671318e+000  2.8802537e-001  2.5200264e-001 -5.7229277e-001  1.3593003e-001 -6.0981449e-001 -8.9274003e-001  1.4120668e-001 -1.2406998e-001 -2.7397468e-001 -4.9193634e-001 -1.0733031e+000  2.7415334e-001 -8.2909799e-001  3.9526831e-001 -4.2795404e-001 -6.9369720e-001 -7.9308688e-001
 -8.3790102e-001 -1.6736066e-001 -4.4582522e-001 -2.1802388e-001  1.3046496e-001  5.6943672e-005 -2.0941699e-001  4.9318323e-001 -1.6408363e-001  7.1550043e-001  8.0109680e-001  5.2294427e-001 -4.2355590e-001  1.1272815e-001  5.2780021e-001  8.5099161e-001  5.9818394e-001  7.9494039e-001  6.7941508e-001  7.8452735e-001 -8.7761014e-001 -4.1859285e-001  1.4493369e+000  9.0195707e-002  7.3660249e-001 -8.5779926e-002  4.9747749e-002  9.2503625e-001  9.3054824e-001  4.7386446e-001  6.5561499e-001  9.5429122e-001  8.5832076e-001  1.1836095e+000  5.3630394e-001  1.1080719e+000  4.8134352e-001  7.1484533e-001  4.5675032e-001  4.8533387e-001  2.7383516e-001  7.3910790e-001  4.2363017e-001  1.2230381e+000  4.9466467e-003  2.4673348e-002  7.7936809e-001  9.9595753e-001  7.5656375e-001  7.9459248e-002  8.3146129e-001 -5.6685174e-001  6.4716538e-001  5.9092614e-001  3.0386456e-001  6.9573339e-001  9.0395700e-001  7.4508722e-001  3.2802315e-001 -1.3483886e-001 -5.7570949e-003  5.2469168e-001  1.0120604e+000 -3.3891177e-001  3.6170396e-001  6.1467852e-001
 -1.0203151e-001 -1.0852484e+000 -2.9652217e-001 -9.8273782e-001 -6.4525837e-001 -7.5394145e-001 -7.8129791e-001 -1.0697375e-001  2.2296480e-001  7.2774133e-001  3.6796040e-001  4.6150187e-001 -3.9405570e-001 -4.1213475e-001 -3.1229349e-001 -6.3329553e-002  3.3505444e-001  1.3307199e+000  1.3664547e+000  7.4774594e-001 -1.5096233e+000 -1.1087869e-001  6.0243882e-001  1.7522364e-001  9.0692327e-001 -8.0706464e-001 -5.1207419e-001 -2.5403073e-002 -7.5841100e-002  2.3647815e-001  7.1376139e-001  1.0477476e-001  9.5948866e-001  7.5853695e-001  1.9693117e-001  3.1806181e-001 -4.9760735e-001 -2.8804056e-001 -1.8075352e-001 -6.0673586e-001 -5.9774593e-001  5.0916917e-001 -1.8007517e-001  1.1468077e+000 -8.7094076e-002 -7.1103514e-001  9.3362091e-001  6.6207538e-001  1.1878609e+000 -3.1498107e-001  3.6054197e-001 -8.6430615e-001  1.8335994e-001  1.8693302e-001 -5.2171427e-002  5.6526533e-001  4.7451604e-001  1.0820594e-001 -2.9398389e-001 -4.3952524e-001 -3.3987948e-002 -6.3397379e-001  5.7369875e-001 -1.7669815e+000 -2.3743884e-001 -7.4310809e-001
  2.8902757e-001 -6.6553471e-001 -2.3718148e-001 -5.3817981e-001 -3.5506877e-001  1.7002573e-001 -6.8172142e-001  9.9236969e-002 -6.0386712e-001 -7.7470443e-002  4.8200778e-001  1.3547690e-001 -4.5167500e-001  1.9779508e-001  2.6772721e-001  6.0279186e-001  1.0119964e-001  5.8218318e-001  7.7141763e-001  3.5839909e-001 -5.2409209e-001 -5.6218638e-001  7.0394835e-001  5.1668283e-001  6.0026203e-001 -1.7674428e-001  2.2188316e-001  7.8949446e-001  7.4060248e-001  8.9050805e-001  2.7644287e-001  1.9308524e-001 -6.8840669e-002  1.0159995e-001 -1.1763252e-001  3.7955934e-001  1.7703257e-001  4.5037255e-001  7.5860915e-001  3.5211315e-001 -3.7497724e-001  5.8924446e-001  6.3592888e-002  5.8803484e-001  1.5265039e-001  1.6763210e-001  3.6024661e-002  4.7811757e-001  9.0268327e-001  6.0447450e-002  3.0936767e-001 -2.0209322e-001  1.0114415e-001  5.6423849e-001  6.1491455e-001 -1.4170490e-001 -3.0203987e-001  1.4835178e-001 -3.5348523e-001 -6.7324197e-001 -4.5885860e-001 -7.6729135e-002  1.0971517e+000  1.5572266e-001  3.3754516e-001 -4.0525646e-001
  5.3173834e-001 -6.9775033e-001 -1.0149802e+000 -1.3175762e+000 -3.6209069e-001 -4.9939813e-001 -9.7267389e-001 -8.8805620e-001 -2.5676703e-001  2.1852895e-002 -8.1209800e-001  2.8839276e-001 -5.6662237e-001  2.0800734e-001 -8.2707203e-002 -3.0456528e-001  1.8031899e-001 -3.6776630e-001 -1.7255253e-001  7.0052279e-003 -8.3357849e-001 -8.4376294e-001 -1.1483863e+000 -2.1654482e-001 -2.1670592e-001 -5.0439948e-001 -3.3022382e-001  4.7238415e-001  6.7915834e-001 -1.5377642e-001  6.1228172e-001 -2.7835021e-001  5.6538486e-001 -1.6572591e-001 -4.9526768e-001  6.8555951e-001 -3.1520567e-001  2.1945209e-001  3.9225811e-001 -5.7207992e-002 -1.0139340e+000  2.9828399e-002 -8.4918078e-001  7.5699363e-002 -8.2426943e-001 -1.6080111e+000 -1.8743927e-001  4.8716805e-001  5.5921641e-001 -6.9155450e-001  1.7196145e-001 -4.2949582e-001 -3.9391742e-001 -2.0456905e-001  5.9676573e-002 -8.8715840e-001 -1.6383197e-001 -1.4663241e-001 -8.3559436e-001 -3.6665608e-001 -9.6927307e-001 -1.6107632e-001 -1.1124852e-001 -1.1046065e+000 -8.4682233e-001 -5.4564845e-001
  1.8617027e-001  4.8306735e-002 -1.5368584e-001 -7.2633104e-001  2.8169806e-001  4.0850225e-001 -3.8191478e-001  4.0856918e-001  1.7802595e-001  6.8995104e-001  5.3298921e-002  6.3315362e-001 -1.1393170e-004  5.4322750e-001  8.3191661e-001  5.6669748e-001  5.4699283e-001 -6.4637845e-002 -6.5556102e-001  1.1078027e-002 -3.6235289e-001  2.0515838e-001 -4.2734891e-001 -3.8884363e-001  2.5267186e-001 -2.8507370e-002  9.6152244e-001  1.1998664e+000  1.2856268e+000  1.2448614e+000  7.6984391e-001  8.4603185e-001  6.1528067e-001  6.4134868e-001  3.8573911e-001  4.8221607e-001  6.2565351e-001  6.5147466e-001  1.0271377e+000  6.0170487e-001 -2.1810882e-001  1.1129012e-001 -2.6441997e-001 -9.3914048e-004 -2.9865630e-001  2.2757695e-001  2.9686599e-001  5.8218236e-001  1.5114929e-001  1.8473245e-001  3.2900559e-001  2.8483908e-001  1.3285323e-001  3.2429848e-001  1.3593347e-001  1.1545016e-001  1.8685713e-001  4.1111995e-001  8.4267030e-002  3.1470520e-001 -7.9484522e-002  7.8477163e-001 -1.3868932e+000  1.6968590e+000  4.2904805e-001  1.0382891e-001
  2.2574219e-001 -1.7855677e-001  6.1185966e-001 -2.0254781e+000 -5.5548333e-001 -6.6787660e-001 -4.2771400e-002  1.6360089e-002 -6.5454319e-001 -1.2585817e-001 -5.8944595e-001 -5.6385388e-001 -1.3652928e+000 -5.4594729e-001 -8.7542422e-001 -5.4719890e-001 -5.5114067e-001  2.8268572e-001 -4.7883389e-001  2.4931845e-001 -3.1822369e-001 -1.1697660e+000 -1.8733119e-003  1.1600918e-001 -3.7761069e-001 -3.9099427e-001 -8.7479622e-001  3.9736174e-001  4.7624742e-001 -4.8380745e-001 -5.0786444e-001 -4.7179691e-001 -5.5785225e-001 -7.3012270e-001 -1.2580811e-001 -1.8358808e-001 -2.1925317e-001  5.4050743e-001  2.6701966e-001 -3.3317158e-001 -8.6133667e-001 -2.4813663e-001 -3.0317463e-001  2.8568798e-001 -7.3637686e-001  4.8113813e-001  3.5415535e-001  8.7814952e-001  4.9901120e-001 -1.2979788e-001 -2.1383033e-002 -5.7705792e-001 -2.5365306e-001 -7.6455883e-001 -8.7425670e-001 -4.0665963e-001 -2.1613113e-001 -1.5094577e-001  1.0180526e-002  5.4282498e-001 -1.3682996e+000  1.4748874e-001 -3.5168460e+000 -6.9974834e-001 -5.3672054e-001 -1.2809887e+000
 -1.9418793e-001 -1.7921338e-001 -7.4832862e-001 -7.7488288e-001 -4.5859185e-001  2.8639053e-001  1.6620852e-001  3.5426255e-001 -4.0305967e-001 -2.6479117e-001  2.8585967e-001  3.7634958e-001 -4.4529781e-001 -3.1909120e-001  1.3805513e+000  2.7438340e-001  1.3104365e+000  2.9955529e-001 -6.7456411e-001  3.0294223e-001 -5.7288085e-001 -3.3449799e-001 -2.1924939e-001 -4.8174365e-001  7.0730091e-001  1.9154245e-001  6.0949950e-001  1.4713505e-001  4.0221324e-001  7.6735378e-001  1.3572970e-001  3.5227887e-001  2.7663825e-001  3.3175517e-001  3.4262016e-001  3.3861639e-001  1.3264721e+000  1.4957493e-001  4.6750014e-001  7.9330702e-001  8.0742977e-003  9.5207833e-001  8.5211793e-001  8.7831014e-002 -2.0464620e-001  7.3192344e-001  7.9215410e-001  7.7666692e-001  3.4400442e-001 -1.8832485e-002  7.5236273e-001  7.3643231e-001  1.0795403e+000  5.1386652e-001  6.1967934e-001 -8.2751643e-003 -3.1152252e-001  5.9735003e-001  5.9921146e-001  5.5044758e-001  1.3460038e+000  6.8468140e-001 -1.2589131e+000  1.9270023e+000  1.2407952e+000 -4.4988294e-001
  1.2959026e+000 -5.9136077e-001 -3.5721967e-001 -1.3539125e+000 -3.5877668e-001 -2.9834550e+000 -2.3799218e-001 -7.8499318e-001 -7.9950177e-001 -1.3133710e+000 -2.6591360e-001 -2.7850762e-001 -1.0637374e+000 -9.2129063e-001 -1.1194296e+000  2.0088217e-001  1.7816279e-001 -4.8756743e-002  2.2643576e-001 -7.0323183e-001 -1.6156479e+000 -4.1352198e-001  6.0510726e-001 -1.5583697e+000 -2.3300360e-001 -3.7250267e-001 -5.7739579e-001 -5.3561538e-001 -5.1495066e-002 -5.1859180e-001 -5.1687996e-001 -6.4734234e-001  2.7281491e-003 -8.1909824e-002 -2.9174927e-001 -5.1178430e-001 -1.1611510e+000 -3.3447033e-001 -7.6465412e-001 -9.0947339e-001 -8.0401039e-001 -5.5790055e-001 -9.5959700e-001  7.7263162e-002  1.0470225e-001  9.1188882e-001  3.7397727e-001 -2.9161498e-001 -1.8862422e-001 -1.7535407e-001  1.1485316e-001 -3.6699542e-001  6.9434043e-002 -2.0785849e-001  2.9353721e-001  1.9172561e-001 -2.4962590e-001 -3.0238795e-001 -2.4421006e-001  2.5305626e-001 -6.0043965e-001 -7.3581283e-002 -4.2122311e-002 -2.2817095e+000 -4.3306852e-001 -3.6912954e-002
 -1.6838801e+000 -4.7931555e-001 -5.2689884e-001 -1.6163616e+000  7.1097514e-002  3.7077602e-001 -4.0836092e-001  1.0401110e-003 -4.6762430e-001 -2.7830125e-001  5.7122255e-001  2.5195285e-001 -1.2206197e-001  3.1171032e-001  3.8731086e-001  8.4256920e-001 -2.2730810e-001  4.5180164e-001  4.7356909e-001  3.6513153e-001  3.9407665e-001  6.1582346e-001 -1.5246712e-001  5.3907741e-003  7.7536794e-002 -6.2067760e-001  2.8892257e-001  4.8239003e-001 -1.1417468e-001  8.4578625e-001 -8.3145097e-001 -8.8105428e-002  6.5496599e-001  1.8376296e-001 -2.7847352e-001 -8.5284834e-001  4.9393418e-001 -5.5311222e-001 -2.4769342e-001  1.0151581e+000 -6.5774132e-001  1.0801196e-001  1.1625145e+000  2.3946629e-001 -4.2843242e-001 -5.0490469e-001  4.0426067e-001  6.0361193e-001  6.7539239e-001  5.5317997e-002  8.4769918e-001  5.3703902e-003  1.1539054e+000 -8.1369418e-002  4.7090888e-001  3.9174599e-002 -4.4563701e-001  1.6025677e-001  4.5441168e-002 -5.7105152e-001  1.3212972e+000  3.4856034e-001 -1.7282606e+000  2.2111287e+000 -2.5730671e-001 -1.0147112e+000
 -4.5706807e-001  3.2027540e-001 -1.3983046e-001 -1.5850547e+000  3.7714069e-001  1.6424987e+000  1.3945061e-001  6.4222893e-001 -3.4940291e-002  5.9273507e-001  2.1457135e+000  1.0109928e+000  5.9575663e-001  1.2999434e+000  5.0909020e-001  1.6105334e+000  9.9244958e-001  1.2010105e+000  7.7914622e-001  4.9061152e-001 -5.0806561e-001  5.6855494e-001 -2.9512218e-001 -3.4569332e-001  4.7343277e-001 -5.6604214e-001  2.6099477e-001  1.9163242e-001 -7.0062647e-003  1.3325429e+000  9.1968406e-001  6.1488801e-001  1.9543078e+000  1.6113175e+000  5.1395513e-001  3.3355666e-001  8.1097265e-001 -3.5596311e-001  5.9304315e-001  6.2079603e-001 -3.7482559e-001 -2.5670558e-002  6.2951393e-001  1.0849527e+000 -6.0911089e-002  3.2391101e-001  3.3354098e-001  4.3042464e-001  3.1004428e-001  8.6729760e-001  1.0924323e+000  9.7225958e-001  1.6173051e+000  1.6139950e-001  5.7848048e-001  1.4695787e+000  1.3561001e-001  2.8378098e-001  8.8234427e-001 -5.1559003e-001  2.4464415e+000 -1.7707889e-001  5.3884862e-001 -9.7115678e-002  8.6123509e-001  6.9549925e-003
  1.3133158e-001  5.3130673e-001  9.9181754e-001 -8.8460858e-001  1.9299604e-001  7.2001795e-001  3.9965110e-002  1.4737320e+000  6.4934258e-002  8.5182524e-001  1.5441337e+000  4.9828537e-001 -6.7325341e-002  5.1808635e-001  8.5329325e-001  7.1994930e-001  2.7753178e-001  4.7474709e-001  2.4974113e-001  2.1630914e-001 -2.6619259e-001  6.1849463e-001  1.0130678e+000  9.2501129e-001 -6.4516877e-002  4.9308651e-001 -2.4205373e-001 -3.8400640e-001  3.6733937e-001  1.3936234e+000  1.3422341e+000  1.1104194e+000  1.6599793e+000  2.2386059e+000  1.0197683e+000  1.7785905e+000  1.5042536e+000  8.3188316e-001  4.1673168e-001 -4.5026322e-001 -7.2322544e-002  4.2845760e-001  1.5724267e+000  1.5858366e+000 -2.1498905e-001  1.4860360e+000  5.2595116e-001  8.1618700e-001  7.2302773e-001  3.3290657e-001  7.1683806e-001  8.4263141e-003  5.5393531e-001  1.9447001e-001 -8.7523557e-002  1.1455925e+000  9.9734376e-001  1.9297489e-001  5.0078805e-001 -2.8552415e-001  3.6394702e-001 -2.5844236e-001 -2.6054682e-001 -1.6230510e+000  9.3495251e-001 -2.5174742e-001
  1.2801964e-001 -3.7661659e-001 -9.7247513e-002 -1.0126569e+000  2.0031893e-001 -1.1100583e+000  5.6518524e-001  6.1200977e-001  2.7928246e-001 -9.4102053e-004 -1.8335541e-001  1.4377388e-001  4.9424700e-001  1.9030424e-001 -2.7459098e-001 -2.2306208e-001 -1.3838652e-001 -9.6895417e-001  1.1765033e-001  3.7364121e-002  1.4231137e-001 -7.9935595e-001  8.5978021e-001 -1.9739187e-003 -1.9861361e-001 -2.0237186e-001 -4.6648307e-001 -4.5486525e-001 -3.9971149e-002 -3.0137004e-001 -5.4096998e-001 -1.2916954e-001  3.2753774e-001 -4.3949554e-001  4.6612684e-001  1.6330139e-002  8.8472020e-002 -5.5740637e-001 -1.3492486e-001 -5.8112847e-001  2.2583671e-001 -1.8366509e-001 -6.2550222e-003 -2.4861379e-002 -1.2445048e-001  1.3504518e-001  3.2327665e-001  3.3008214e-001  8.4589724e-001  4.3254074e-001  1.3704968e-001 -5.8994381e-001 -5.5615844e-002  4.2341300e-001  5.5783629e-001 -6.1940709e-002  6.3615259e-001  4.0851439e-001  6.7509288e-001  3.0686881e-001 -7.9993989e-001  5.2109881e-001 -6.7101663e-001  5.9854471e-001 -2.7538559e-001  3.1774017e-001
 -4.0897201e-001 -8.6890727e-001 -7.5890285e-002 -1.2074460e+000 -4.6928491e-002 -6.4610316e-001 -1.1501253e-001 -2.0840588e-001 -1.9059409e-001  1.0403671e-001 -1.1641923e+000 -8.4384425e-001 -8.8163831e-001 -8.6248298e-001 -1.1601049e+000 -1.1681879e+000 -1.1837219e+000 -7.8735203e-001 -9.0716060e-001 -1.1787427e+000 -9.2059983e-001 -1.6134251e+000 -1.9171386e+000 -1.1872404e+000 -7.8932463e-001 -4.6906264e-001  5.9562041e-001  9.0439803e-001  6.2772814e-002 -7.8210892e-001 -1.3299806e-001  3.7527822e-001 -5.4165940e-001 -1.2431012e+000 -1.4824621e-001 -4.0068457e-001 -4.9237074e-001  1.1088691e-001  8.7407010e-001  3.4224166e-001 -3.7924202e-001 -9.7222438e-001 -1.2964348e+000 -1.0265392e+000 -5.7223618e-001 -9.0111972e-001 -1.0245254e+000 -8.7678615e-001 -9.0599556e-001 -7.3477592e-001 -4.5931318e-001 -4.9729201e-001 -5.2854777e-001 -3.3281106e-002  4.0023701e-001 -2.1142888e-001 -2.6187226e-001 -2.4177954e-001  3.3011918e-001  2.9356026e-001 -7.2288561e-001  1.1493314e-001 -6.1651329e-001 -3.7363584e-001 -1.2858785e+000 -3.1763684e-001
 -3.7618528e-001 -1.5034395e-001  2.3262556e-001 -4.0867909e-001  3.5705347e-002  1.9255038e-001 -7.7963281e-001 -1.0112520e-001 -2.9398117e-001  4.3220897e-001  1.9020025e-001 -3.0999793e-001 -1.2673618e-001  1.4917022e-001  8.1221609e-002  2.1775614e-003 -1.9399061e-001 -6.0779788e-001  4.8490851e-001  1.1539459e-001  1.0447835e-001 -6.1559325e-002 -1.1046962e+000 -4.4734083e-001 -3.5507680e-001  6.1719967e-003 -2.6268885e-001 -1.8603284e-001  8.0786727e-002  2.7530323e-001 -4.8676974e-001  3.3934011e-001 -1.8313081e-001  6.6214173e-001  4.3146809e-002 -2.8605460e-002  2.5213145e-001 -3.5104947e-001 -5.4562697e-001  2.5400678e-001 -3.4019215e-001 -1.1307042e-001 -5.7461720e-001 -8.6232502e-001 -4.5602885e-001 -2.6964765e-001  1.4570057e-001  8.0893434e-001  3.2512911e-001 -4.8477328e-001  3.2988058e-001  2.3786792e-001 -1.0159333e-001  1.7254706e-001  6.4133466e-002  4.5071544e-001  4.9129091e-002  6.5097644e-001 -2.2965243e-001 -9.0648522e-001  1.2890481e-001  3.9361784e-001 -2.7718008e-001 -8.2340022e-002  4.5526762e-001 -5.6180637e-001
  6.2129159e-001 -4.7561026e-001 -7.7963208e-001 -8.5982047e-001  3.7807770e-001  3.1614714e-001 -5.7057453e-001 -4.5585223e-001 -6.6243861e-001  1.2274052e-001  5.8407716e-002 -6.2060944e-002 -9.4796790e-001 -3.1659104e-001  1.2942730e-001  1.2673408e-001  1.4114201e-001  8.5642058e-001  8.9735607e-001  2.1969139e-001 -3.0744299e-001  1.6723574e-001  1.8106481e-001 -5.3547584e-001  1.7068896e-001 -6.9767908e-001  8.8359933e-001  6.9739391e-001  3.9317235e-001  2.4328382e-001  4.3119627e-001  9.3361039e-002 -1.4656400e-002 -6.9821882e-002 -3.1306233e-002  2.6378473e-001  1.7286661e-001  7.6153910e-001  8.4704027e-001  1.0285054e+000 -1.4678568e+000  3.4132627e-001 -5.0557104e-001  4.2553587e-001 -2.5064248e-001  5.7843458e-001  1.9970345e-001  8.6396756e-001  7.5035133e-001 -2.3599425e-001 -1.4277107e-002  2.3485460e-002  6.2272094e-001  4.7934985e-001  1.9976965e-001 -2.0665768e-001 -1.6504500e-001  6.2441351e-001 -3.3799036e-001  6.2523527e-003  4.3161757e-001  9.2238930e-001 -9.1853204e-001 -2.4110684e-001  1.0586601e+000  2.1714598e-001
  3.3053581e-001  1.0974839e+000  1.0153841e+000  7.3704581e-001  3.9322930e-002  9.1002108e-001  6.1892284e-001 -2.2528336e-001 -1.7734011e-001  2.9048823e-002  1.1252188e-001  7.3639649e-001 -2.2998988e-001  5.2500937e-001 -4.9603328e-001  1.0029858e-001 -4.0839201e-001  4.1157661e-001  1.3731454e+000  2.9490445e-001  4.5065922e-001  1.0184963e+000  1.9892580e-001 -4.0770925e-001 -4.5022423e-001  4.2188523e-001  7.8127473e-001  1.0398388e+000  7.9925548e-001 -5.5943488e-001  5.1577477e-001 -2.4360086e-001 -5.5312173e-001  5.4811733e-002 -5.3406018e-002  1.9508657e-001 -6.7602838e-001  6.2337973e-001  1.1909849e+000  6.2369160e-001  3.9130653e-001 -1.0815865e-001  1.0620397e-001 -2.8005187e-001  3.7293951e-001 -3.9244540e-001 -1.7209492e-001 -2.0014286e-002  6.0342686e-001 -1.6856643e-001 -3.4998344e-001  1.2152769e-001  3.2564162e-001  7.7279195e-002  1.3669711e+000 -3.9835098e-001  6.4593155e-002 -3.8598442e-001 -3.7128567e-001  9.0256728e-001  8.8953685e-001 -3.8313641e-001  3.2804976e-001  5.7591476e-001  2.3479980e-001  1.1463586e-001
  8.4408631e-001  9.9896064e-003 -8.1575358e-001  1.1532080e+000 -1.7980315e-001 -3.3768866e-001  1.8229262e-001 -4.1732637e-001  2.6982431e-001 -3.0623731e-001 -3.0964137e-001 -5.5114643e-001  1.7562303e-002 -5.6128622e-001  4.9205142e-002 -5.1136691e-001 -5.1510026e-001 -5.1040418e-001 -3.4779064e-001 -1.2913953e-001  6.8513811e-001 -1.2196035e-001  7.6541961e-002  7.5291449e-001  2.0677714e-001  7.2015721e-001  2.3301376e-001 -1.9590391e-001  3.9778141e-001 -5.9129272e-001 -4.7972085e-001 -2.1519148e-001 -9.1109859e-001 -1.1344226e+000 -1.8397942e-001 -6.2718377e-001 -9.2403115e-002 -1.3142401e-001 -6.0375140e-001 -9.3479732e-002  1.1015318e+000  4.1778218e-001  9.2150953e-001 -5.9026535e-001  4.5431515e-001  5.4974793e-001  3.9610453e-001 -1.1556805e+000 -1.2518438e+000 -1.9543198e-001 -9.6487643e-002  1.7875944e-001 -4.5054103e-001 -3.3384680e-002 -1.0625956e+000 -9.7385218e-003 -3.3742845e-001 -3.7715912e-001 -4.2663800e-001  8.5023403e-001 -3.7594504e-001 -6.4655249e-001  2.3887922e-001 -1.0909532e+000 -7.4067345e-001  7.3258947e-001
  4.3413624e-001  2.7774636e-001  2.5004045e-001  1.4445859e+000 -3.1895156e-001 -6.1844782e-001 -2.5072983e-002 -1.5231668e+000  1.6156690e-001 -6.7213729e-001 -1.8175668e+000 -1.7930148e+000  3.7796931e-001 -8.3198174e-001 -5.9690441e-001 -1.9422932e+000 -8.5143885e-001 -1.8413925e+000 -1.9012317e+000 -6.9560268e-001  9.1842627e-001 -3.6399585e-001 -1.1612029e+000  1.0994084e-001 -1.7563615e-001  6.1634935e-001 -3.3523277e-001 -1.1661806e+000 -1.2306769e+000 -1.2397389e+000 -9.8437097e-001 -1.3917760e+000 -2.1474870e+000 -2.5249191e+000 -1.3419144e+000 -1.5127475e+000 -1.4830357e+000 -1.1512288e+000 -1.2484895e+000 -5.6213510e-001  7.5213210e-001 -9.1537376e-001 -6.2043849e-001 -1.8073270e+000  4.0859131e-002  8.5896389e-001 -1.2635553e+000 -1.6900634e+000 -2.5835639e+000 -3.2188190e-001 -1.5881422e+000 -1.6674723e-001 -1.5156139e+000 -5.6947037e-001 -1.0541838e+000 -1.9117071e+000 -5.4492599e-001 -6.1532268e-001 -1.5703115e+000  2.3051409e-001 -1.5005547e+000  2.0210511e-002  3.3034607e-001  8.0787309e-002 -6.8969903e-001  6.0531962e-001
