# Supplementary material for: Resting-State Temporal Synchronization Networks Emerge from Connectivity Topology and Heterogeneity
Source: PLoS Comput Biol. 2015 Feb 18;11(2):e1004100. doi: 10.1371/journal.pcbi.1004100 (PMC4333573; doi:10.1371/journal.pcbi.1004100)
Supplement: S1 Dataset — Each volunteer underwent two scanning runs (blocks). For each recording session (subject and run), BOLD time series were averaged over the corresponding 66 brain regions of the brain atlas. Each file subXblockY.txt contains the time series of all 66 brain regions from subject X and run Y. The labels of the brain regions are contained in file ROIs_Labels.txt. (ZIP) [file pcbi.1004100.s006.zip › DataSet S1/subj7_block1.txt]

  1.0668924e+000  8.1479753e-001  1.0426891e+000 -1.3577532e+000 -2.4096452e-002 -3.2273921e-001  1.2900914e-001  3.6608998e-001  6.2614693e-002 -1.7528648e-001  1.7373701e-001  6.6154250e-001  4.2774434e-001  4.2323625e-001  7.0659117e-001  5.7083845e-001 -8.8456444e-002  5.5874945e-001  5.6739707e-001  2.7959804e-001  7.8139251e-001  8.6170897e-001 -9.6081176e-001  7.5485207e-001  8.8846624e-002  1.9534625e-001  4.8443611e-001  8.7078449e-001  9.8656055e-001  5.1335430e-001 -5.4888211e-002 -4.2341643e-001 -3.8542388e-001 -4.5659293e-001 -4.3989088e-001 -1.8434765e-001  3.3088175e-001  8.7803889e-001  5.3434479e-001  8.5894719e-001 -3.2446753e-001 -1.9881161e-001  1.0011929e+000 -2.3559496e-001  2.4425795e-001  6.6553463e-001  7.3391834e-001  1.1127223e+000  2.6556189e-001  6.4790310e-003  4.6325494e-001  7.1910674e-001  1.2824722e-001  1.2285652e-001  2.6519202e-001  3.3940497e-001  1.7168186e-001  7.1489961e-002  1.3699745e-001  2.7417677e-001  8.8226802e-001  5.1042397e-002 -7.5621006e-001  8.4380431e-001 -2.8796823e-001  4.7172635e-001
 -9.8291970e-002 -1.5506610e-001  5.7502345e-001 -4.7316455e-001  4.5978975e-001 -1.0173699e+000  3.1877965e-001 -4.6130722e-001  3.6827973e-001 -1.9251681e-001  6.5157105e-001 -1.1316281e-001 -4.1634199e-001 -2.0020723e-001  1.7943088e-001  2.1696706e-001 -9.2981237e-002  3.0246402e-002  2.2486609e-002  3.9270458e-001  5.5660959e-001  5.0771862e-001  2.0389755e-001  1.1788221e+000 -4.9296095e-003  4.3509287e-001  1.6579057e-001  6.0787801e-001 -4.6577723e-001 -3.5574928e-001 -1.3512191e-001 -4.6215554e-001 -2.4976991e-001  7.7347968e-001 -3.1030050e-001  1.8429757e-001 -3.2468871e-001 -7.8413007e-001  4.1174956e-001  5.5162059e-001  3.5463133e-001 -7.1514119e-002  7.6353018e-001  8.4603079e-002  3.7133780e-001  6.1038901e-001  1.8974300e-001 -2.2466082e-001  3.9266854e-001 -5.5808001e-001 -2.5843577e-002 -1.8412395e-001 -3.9510763e-001  5.8623743e-001 -2.4103007e-001 -4.1395697e-001 -4.0917543e-001  9.7637230e-001 -9.0340563e-002  3.3124700e-001 -1.0232983e+000  7.3281066e-001 -1.2210811e+000  1.5472258e-001  4.9890567e-001 -3.6967384e-001
  3.5599392e-001 -5.2442687e-001  1.1113864e+000 -6.1932839e-001  1.0206588e-001  7.8008419e-001 -2.5937606e-001 -3.5029009e-001 -3.3577475e-001 -4.0769097e-001 -6.8495905e-002  2.3960036e-001  2.4185277e-001  3.5642908e-001  4.5426227e-001 -2.1420765e-001 -1.6837083e-001 -1.0960233e-003  4.6095144e-001 -7.9205351e-003  3.5621719e-001 -4.3730054e-001 -2.0488208e-001  3.0012550e-002 -3.2339605e-002 -2.1669324e-001  2.2951387e-001 -2.9598055e-002  1.8035189e-001  3.8353664e-001 -7.3757053e-001 -5.3221183e-001  1.8227444e-001  3.1171786e-001 -3.0115447e-001 -3.8465425e-001  2.3247741e-001 -1.4835143e-001  3.4096324e-001 -2.2479929e-001 -6.6101914e-001  2.8637496e-001 -3.4925093e-001 -3.2499886e-002 -6.3840045e-002  9.8663344e-001  5.7033017e-001  8.8244030e-001  2.2864152e-001 -8.5038910e-002  4.2272388e-002  3.7189369e-001  5.9461270e-001 -5.3503388e-001  1.1924216e+000  3.1032724e-001  1.4487034e-001 -5.0552616e-001 -1.1082612e-001 -3.9390620e-001  4.4098539e-003 -5.3259230e-001 -4.4834440e-001  3.3710214e-001  2.4371370e-002  7.4053967e-001
  7.5911693e-001  1.6939062e-001 -3.9297156e-002  8.0222007e-001  1.3564820e-001 -1.9675389e-001 -1.6052959e-001 -2.6771247e-001 -1.1598248e-001  2.7396592e-002  1.3349850e-002  6.2957430e-001  2.9570043e-001  5.5545862e-001 -4.2616114e-001 -1.5426530e-001 -1.2131619e-001  9.4798649e-002 -3.1937725e-001 -4.1141127e-001 -1.3861932e-001  4.6280836e-002 -2.9455785e-001 -6.7995653e-001 -2.0044528e-001  4.4931580e-001  5.3714961e-001  8.5304486e-001  1.1862949e+000 -2.9024030e-001  2.8823587e-001  3.5418826e-002  3.2630584e-001  4.4941718e-001  1.5166666e-002  1.7021253e-001  1.2833648e-001  9.8722179e-001  6.8260920e-001  4.0299966e-001  3.3374180e-001  4.0392358e-002  1.5994175e-001  7.1030823e-001  2.3526928e-001  3.9682190e-001 -3.0685036e-001 -4.1314605e-001  1.7638711e-001  3.4616152e-001 -2.1789108e-001 -1.6799566e-001  2.9186784e-001 -1.4678162e-001  3.5747030e-001  2.7791879e-001  2.2871931e-001 -1.0345504e-001 -3.6649131e-001 -4.9684527e-002  5.9673522e-001 -3.6545654e-001  1.8939214e-002 -6.0053150e-001  2.1259656e-001  2.9272881e-001
  7.0644435e-001 -2.4095617e-001  1.7440586e-001 -3.5030369e-002  3.7781440e-001  5.2872925e-001  3.7316742e-001  8.1304107e-001  2.8798449e-001  7.2009859e-001 -4.1945251e-002 -6.9018331e-002 -3.9222512e-001 -2.9279597e-001 -2.8283173e-001  2.1542981e-001  1.2079438e+000 -1.4740694e-001  4.0804357e-001  9.2992456e-001  7.7966341e-001  3.4244251e-001  1.2514258e-001  1.0779658e+000  6.6175299e-001  7.0319058e-001  4.4720583e-001 -1.4828376e-001  8.7447495e-001  4.3384363e-001  1.7574888e-001  3.9648977e-001  2.5621239e-001  8.4402723e-002  5.1152133e-001  3.5151477e-001  4.4339645e-001  8.9361836e-001  3.0006683e-001  6.1569483e-001  1.4517484e+000  6.8439877e-001  1.4652019e+000 -1.0620732e-001  8.8136649e-002  4.8730987e-001  6.9738171e-001  1.8820132e-001 -3.0247127e-001  1.1223141e+000  8.1024583e-001  7.6312189e-001  7.7406170e-001  1.2684439e+000  3.5095229e-001  1.1069275e+000  8.7484103e-001  6.4221382e-001  1.0367784e+000  2.4101762e-001  2.8455093e-002  9.2218987e-001  8.5896221e-001  1.4004310e+000  7.0339061e-001  1.8202405e-002
 -3.2343982e-001 -3.2618344e-001 -1.1313117e+000 -7.4001987e-001 -8.6194000e-001 -1.4855985e+000 -1.0460668e+000 -9.5997985e-001 -5.3997333e-001 -8.6157130e-001 -5.3023162e-001 -4.9253073e-003 -8.4643843e-001 -3.3549395e-001 -3.3210691e-001 -4.0938189e-001 -6.9320675e-001 -8.4559486e-001 -7.5819231e-001 -9.3457057e-001 -7.6334897e-001 -3.3973095e-001 -9.6009399e-001 -6.7944238e-001 -1.2292113e-001 -8.7918517e-002 -4.9613806e-001 -8.1720173e-001 -5.5676836e-001 -2.7995544e-001 -1.9832768e-001 -1.4249761e-001 -7.4390280e-001 -7.6429563e-002 -1.9930382e-001 -1.8140492e-001 -1.4286712e-001 -3.0163038e-001 -6.2841182e-001 -3.0096958e-001  2.8820167e-001 -5.8489147e-002 -4.7507311e-001 -1.1602681e+000  1.3560734e-001 -5.1714292e-001 -3.1691704e-001 -2.3517074e-001 -2.8620825e-001 -1.5817225e-001 -1.6078823e-001 -5.4761511e-002 -5.3533519e-004  3.3060416e-001  3.3964206e-001 -2.9781541e-002 -2.3595469e-001  2.6775384e-001 -7.5024229e-001 -8.8848499e-001 -6.7755490e-001 -5.5228628e-002 -8.7291436e-001 -2.5619552e-001  2.9081055e-001 -6.2764793e-001
 -1.4925899e+000 -2.5835136e-001 -4.5934536e-001 -5.4299427e-001 -3.6482752e-001 -1.2504206e+000 -3.2509084e-001 -6.5910993e-001  3.1050428e-001  4.8876808e-001  2.2168896e-001 -4.7041412e-001 -3.3922774e-001 -3.8272725e-001 -8.5902902e-001 -4.3864511e-001 -1.8622448e-001  1.5814107e-001  2.1028554e-001  5.1280540e-001  6.5421515e-001  6.6886294e-001 -2.3270426e-001  8.2618058e-001 -1.6171100e-001  1.2220616e+000 -1.1709045e-001 -2.2916229e-001 -4.4369385e-001 -1.2454326e+000  9.0903824e-001  2.1098589e-001  9.7029645e-002  1.7666879e-001  2.7348466e-001  8.6821980e-001 -7.3497497e-001 -2.9772586e-001 -1.4235981e-001 -2.1089738e-002  1.0719804e+000 -2.9031005e-001  9.0820420e-001 -1.0334331e+000  2.7410424e-001 -5.3585009e-001  1.3487759e-001 -2.4766486e-001 -6.5886441e-001 -6.9307763e-001 -8.5399335e-001 -1.0741916e+000 -2.9613289e-001  2.7095765e-001  2.5152053e-001  1.8426235e-001  5.1414568e-001  1.4107727e-001 -6.2569619e-001 -2.0444796e-001 -4.9774161e-001 -4.9320405e-001 -5.2112280e-001  4.0619973e-001  4.2086000e-001 -4.7294664e-001
 -4.7799980e-001  2.2537822e-001 -1.4592900e+000  5.2124381e-001  1.4814263e-001  2.1242300e-001 -8.6570526e-001  2.5473060e-002 -9.9812053e-002  3.5483183e-001 -1.0219635e-001  4.8507003e-002 -6.3846190e-001  5.3532997e-002 -7.4022252e-001 -3.8013981e-001 -2.4093913e-001  7.3875570e-002  5.4397776e-001  5.1336696e-002  2.2981012e-001 -3.5288727e-001 -1.0505764e+000 -6.3816511e-002  2.0271962e-001 -1.3699882e-001  6.2291753e-001  3.9268504e-002 -5.8994377e-002 -6.9263872e-002  7.7686716e-001  6.4494421e-001 -3.5565199e-001  3.2086684e-001  4.9749802e-001  3.4119162e-001  7.1289961e-001  3.6263847e-002  2.7932083e-001  7.3358295e-002  6.7047779e-001  2.2616184e-001  3.6216155e-001 -2.3496000e-001 -4.2723425e-003 -1.3536662e+000  2.0842541e-001 -8.4651782e-001  1.3353450e-001  1.2122400e-001 -2.1442001e-001 -3.3753371e-001  1.3554822e-001 -1.5640886e-001  9.5172285e-001  4.2219618e-002  8.1666364e-001 -2.7786855e-001 -1.6418767e-002 -2.4090053e-001 -5.8252508e-001 -1.1734920e-001  1.3782515e+000 -5.6773355e-001  2.5159709e-001 -3.4945965e-001
 -2.9346722e-001 -5.5783161e-001 -8.1153616e-004 -3.3283996e-002 -2.2373575e-001  3.4200155e-001 -2.4678633e-001  4.1780132e-002 -1.7796292e-001  7.8177421e-002  2.6886745e-001  4.4991253e-001 -3.7105526e-001 -3.3886709e-002 -1.9109051e-001 -2.2274050e-001  8.1005834e-002 -1.0615527e-001  6.2145423e-001 -9.6957105e-002  6.0497524e-001 -2.7302619e-001 -7.1200310e-001 -5.2723747e-001 -2.1390240e-001 -2.1174760e-001 -4.1032537e-001 -6.6670984e-001  2.5474438e-001  3.3390932e-001  3.6941269e-001 -1.2475571e-001  2.3737371e-001 -2.5174854e-001 -4.1738693e-002 -3.3973901e-001  1.9711869e-001 -5.0698910e-002 -5.3692064e-001 -4.3952806e-001  5.1421084e-001  2.2870502e-001 -5.9439583e-001 -1.7718133e-002 -3.9209412e-001 -8.9436036e-001  5.4532674e-001  1.2799171e-001 -3.3419138e-001 -4.2816825e-002 -1.4457772e-001  2.0815378e-003  8.2657572e-002 -2.3466036e-001  4.3491334e-001 -1.5878535e-001  3.0173027e-001 -1.3795181e-001  1.0092707e-001 -5.5106117e-001  1.0650638e+000  2.3285670e-002 -2.6266237e-001 -1.5947015e-001  3.9228713e-001  1.1531510e-001
 -5.9942013e-001 -3.0771809e-001 -1.2495021e+000  9.7534707e-001  1.9172216e-002 -2.4657323e-001 -8.7100259e-001  1.4382437e-001  9.2682218e-002  3.1555985e-001 -3.2057131e-001  2.8572478e-001 -7.9296976e-001 -6.0228650e-001 -9.0660667e-002 -1.6523632e-001  2.3561120e-001 -9.5698613e-001 -4.8539843e-001 -5.0150648e-001 -3.1933612e-001  1.7580173e-001 -8.2472998e-002 -1.1062007e+000 -3.9031884e-001 -1.0801858e-001  4.2782412e-001 -1.9183753e-001 -2.8731728e-001  4.4374789e-001 -1.9139313e-001  9.4231858e-002  3.6165019e-001 -3.7060609e-001  3.0894495e-001 -1.3227381e-001  6.6768914e-001 -5.2921112e-001 -9.9424238e-001  3.9037729e-001  3.0333311e-001 -9.6050887e-002  2.1402004e-001  2.7975675e-002 -4.2893826e-001 -4.2125492e-001 -5.9078702e-001 -7.6239686e-001 -6.7917438e-001  3.1769789e-001 -6.1474588e-001 -2.3845908e-001  4.0098740e-001 -1.5710837e-001 -7.5063241e-001 -5.7881718e-001  3.3806033e-001 -1.1042681e-001  1.1073040e-001 -4.4314664e-001  1.0672061e+000 -6.3238265e-003  3.7357755e-001 -8.9821465e-001 -1.6899289e-001 -1.4406157e+000
 -8.5927518e-001  2.5710965e-001 -1.5086318e-001  8.9894254e-001  4.3231074e-002  8.4530864e-001 -1.8881021e-001 -3.5317809e-001  6.6250801e-001  3.8894399e-001  5.4169014e-001  5.1528047e-001  3.5908126e-001  3.1761741e-001 -2.0612628e-001  8.5315553e-002  1.0148467e+000  3.1388247e-001  8.7398701e-001  4.7494086e-001  8.1875269e-001  2.1431099e-001  7.2125806e-001 -1.9842110e-001  3.8783315e-001  9.8304741e-001 -1.5502589e-001 -3.9269932e-001 -1.5534522e-001  4.7624708e-001  8.6503951e-001  2.3859656e-001  1.5094233e-001  2.4456324e-002  4.9903221e-001  5.3988457e-001  3.0267413e-001  4.9126266e-001 -2.2839276e-001 -7.1453407e-002  1.3187746e+000  6.8959093e-001  5.9047977e-001  8.6457956e-001  1.3370564e-001 -2.0176390e-001  7.6238522e-001  5.2296751e-001 -2.2977986e-001  4.4207258e-001  2.8032735e-002 -1.9336302e-001  5.8122411e-001  1.5135547e-001  1.9935929e-001  3.6994134e-001  9.1134450e-001  1.7087669e-001  3.9849564e-001  2.3880704e-002  4.7225788e-001  4.9958934e-001  1.9111301e+000 -5.0136338e-001  1.3239170e+000 -2.5260046e-001
 -1.0657047e+000 -8.7416270e-001 -4.1006334e-001  7.2477210e-001 -7.9939643e-001  4.2791003e-001 -9.2627282e-001  1.0372842e+000 -5.8575232e-001  3.3510788e-001  7.8930545e-002 -2.1071542e-001 -7.3456921e-001 -1.9318015e-001  4.4236609e-001  4.9319045e-001  7.5990086e-001 -2.8416796e-001  3.9173277e-001 -3.7016618e-001 -5.5988369e-001 -7.7129737e-003  4.5719462e-001 -8.8114259e-001  2.5542604e-001  1.5424271e-001 -3.7067737e-001  1.3905756e-001  7.4964937e-002 -9.4658460e-002  4.6342337e-001  4.0062190e-002  5.0833743e-001  2.6434091e-001  1.5129715e-001  2.8129772e-001  4.9251531e-001  3.9600559e-002 -1.3137729e-001 -2.7751961e-001  3.9637810e-001  8.0903418e-001 -9.5641499e-001  7.6799874e-002 -4.6591322e-001 -4.8740968e-001 -1.8694066e-001 -2.1835453e-001  2.9146825e-001 -3.0624348e-002  6.9177089e-001  2.4293270e-002 -1.0147990e-001 -5.4318051e-001 -7.0655761e-001 -7.1946556e-002  1.9473585e-001 -1.8594743e-001  5.3963938e-001 -3.5361058e-001  7.9148011e-001  8.3749161e-002  5.3373763e-001 -3.7266617e-001  3.9939270e-001 -5.1923635e-002
 -6.9722081e-001 -6.7419594e-001 -1.3290335e-001  1.0414295e+000 -3.4343498e-001 -7.6493485e-002 -8.1679776e-001  1.7056582e-001 -3.8130268e-001 -1.1052484e-001  2.7600231e-001 -5.6024606e-002 -1.0866710e-001 -2.4163162e-001  4.2813528e-001  2.9764081e-003  2.3148080e-001  2.1403163e-001  4.2469870e-001 -5.7977756e-001 -2.0596575e-002  1.4129561e-001  1.5609409e-001 -5.5208071e-001 -1.9472195e-002  5.1675571e-001 -1.4379347e-001 -6.2690144e-001 -5.0630499e-001  3.5962013e-001 -7.8705314e-001 -4.3320235e-003  1.1919013e-001  1.6078829e-001 -8.3203842e-002 -3.0862186e-001  2.9967701e-002 -3.1763606e-001 -2.6904766e-001 -6.4333455e-001  4.3238916e-001 -6.5830295e-002 -2.5924591e-001 -4.1014296e-001  2.4891166e-001 -3.9083412e-001 -1.5022269e-001  2.9114653e-001  7.0895109e-001 -1.4481301e-001  1.8581908e-001 -2.3653445e-001  1.9392419e-002 -3.6871879e-002 -1.5839927e-001 -1.9424098e-001 -4.3094176e-001 -4.9884929e-001  3.3972299e-001 -8.4718070e-001 -2.4690284e-001 -5.7212538e-001  7.3257337e-001 -9.1832780e-001 -8.5743694e-001 -1.6304644e+000
  1.2205815e-001 -1.0587549e+000  1.0946424e-001  3.8144415e-001 -5.8815793e-001  2.2204022e-002  1.5812896e-001  8.5273267e-001 -1.3192776e-001  7.8543976e-002  1.0397041e-001  4.2505102e-001  1.7074981e-001  3.4377413e-001  8.4429829e-001  4.4014744e-001  5.4347628e-002 -4.1817089e-001 -6.8826247e-002 -7.1053139e-001 -1.4958019e-001 -8.3501056e-002 -8.6534715e-001 -5.0685936e-001  1.2253172e-001  8.4227467e-002 -2.3672808e-001  3.3581183e-001  2.6760393e-001  5.4197837e-001  2.0996669e-001  4.9766171e-001  8.0369509e-001  6.5609379e-001  1.2508814e-001 -2.4466678e-001 -3.2317103e-002 -1.4269439e-001  2.4936790e-001 -3.0457116e-001  6.7468638e-001  5.0561946e-001 -4.4316095e-001 -3.6884685e-001  1.3258040e-001  3.6048710e-001 -3.2078400e-001  3.0490343e-002  4.7927981e-001  3.5708986e-001  5.9737979e-001  1.5950604e-001  4.0016200e-001  5.1910346e-002  7.2794282e-001  4.9276304e-001  7.6177372e-002 -3.4662353e-001  8.5333168e-001 -3.8540042e-001  2.8146104e-001  5.1797449e-001  1.3111573e-001 -3.9526550e-001 -5.1591412e-001 -5.7423018e-002
 -5.4610792e-002 -6.1621437e-001  1.8491352e-001  1.9648865e+000 -3.7720144e-001  1.7546023e-001 -4.1603828e-001  5.6835158e-001  1.7979835e-001  7.5312145e-001 -3.8910350e-002 -2.2091731e-002 -2.4303225e-002 -3.3625236e-002  7.6473386e-002 -1.3942686e-001  4.9752533e-001  5.7978179e-001  1.3065232e-001 -3.0388801e-002  2.8259515e-001  4.4491675e-001 -3.8176274e-002 -3.9956567e-001 -2.6771523e-002  8.5772682e-001 -4.9372761e-001 -4.2263754e-001 -7.9947550e-001  8.6243188e-003  3.0253696e-002  4.1731200e-001  5.4829115e-001  5.2310943e-001 -9.6731284e-002 -2.1654973e-001  2.9960775e-001 -4.9236948e-001 -7.9810569e-001 -7.7582432e-001  1.0307421e+000  2.0794013e-002  1.3025190e-001 -1.1014450e-001 -2.6749877e-002  4.3501074e-001 -3.1450846e-001  8.9620809e-001  6.6307227e-001  3.1824809e-001  5.5351439e-001 -1.3459699e-001  6.1496868e-001  5.2094994e-001  4.8396797e-001  1.5472396e-001  6.9312044e-002  8.3340054e-002  7.1257368e-001 -1.1479850e+000  8.6308791e-001 -4.3524167e-001  1.3605393e+000  4.3180339e-001 -4.9363799e-001 -6.5004085e-001
 -5.6862455e-001 -2.1034291e-001 -4.7489407e-001  1.4113243e-001  3.2775934e-001  1.4858115e+000 -1.6571424e-001  5.6915312e-001  1.8974209e-001  3.2617590e-001  7.3065032e-002 -4.0442288e-003  2.9557688e-001 -3.5747031e-001  2.0068273e-001 -1.8153292e-001  3.2132856e-001 -1.8615230e-001 -2.1636213e-001  4.2752138e-002 -8.1331556e-001 -2.8297973e-001  1.0061993e+000 -1.5389691e+000  8.5605639e-002 -4.3846440e-001  3.2815928e-001 -1.7406462e-001 -4.0347200e-001 -8.4631962e-002 -8.8371332e-001  8.6910592e-002  1.6863751e-001 -2.0450879e-001 -9.5471989e-002 -5.7516832e-001 -7.7225472e-001 -6.8693851e-001 -4.1077511e-001 -1.9470147e-001  7.1235372e-002  1.1545872e-001 -8.7219918e-001  1.1898307e-001 -5.5775304e-001 -1.4459806e-001 -1.5268141e-001  2.6761866e-001  1.6375603e-001  5.2552857e-001  3.6662636e-002  1.0922479e-001 -5.2556222e-001  1.3869482e-001  1.6812380e-001  1.3206750e-001 -6.6438088e-002  2.4733268e-001  4.6052893e-001 -8.1203790e-001 -3.8721052e-001  2.1946517e-002  7.2886266e-002 -6.1886206e-001 -4.1894006e-001 -3.0016735e-001
 -7.3190098e-001  2.4964985e-002 -4.7840036e-001  8.5855172e-001  2.3097218e-001  4.9454468e-001 -1.8878331e-001  9.6168708e-001  6.8070075e-002  1.4297708e-001  2.7978736e-002  1.3090302e+000  2.4046559e-001  1.9479603e-001  5.5364094e-001  4.7841782e-001  4.0516180e-001  2.4521048e-001  5.6568080e-002 -6.4045807e-001 -6.2595593e-001 -5.4540615e-001  1.2584240e+000 -1.2045190e+000  2.1777687e-003 -7.6364017e-001 -2.9577360e-001 -2.8420553e-001  1.8812290e-001 -3.0844514e-001 -4.6913064e-001  3.1325742e-002  3.8871403e-001 -5.7439102e-001 -3.4323774e-001 -1.8252504e-001 -4.7301053e-001 -1.2124983e+000 -9.0843805e-001  2.3996117e-001 -4.4033597e-001 -1.5661195e-001 -8.1496654e-001 -3.6084075e-002 -4.9727877e-001 -1.9255886e-001 -4.9295511e-001  7.9858673e-001  4.4096423e-001 -3.4198250e-001  6.0461166e-001  9.7946130e-002  4.1493607e-001 -5.3136334e-002  2.0597653e-001 -2.7090513e-001 -3.1561746e-001 -1.3402389e-001  5.6759247e-001 -2.9807199e-001  5.1918581e-001 -1.7909353e-001  7.9252261e-001 -4.8498106e-001 -5.2237969e-001 -4.1983728e-001
 -1.0309933e+000 -6.9786983e-001 -9.9221163e-002  4.0917922e-001 -3.8940396e-002  8.2715934e-001 -2.3476049e-001  6.2718300e-001  2.2637493e-001  3.0463270e-001 -1.4444671e-001 -2.7186036e-001 -6.7228709e-002 -2.5863430e-001  2.7781430e-001  5.9874724e-001 -8.1126310e-002 -4.8492703e-002 -1.1006144e+000 -1.9014925e-001 -1.0602093e+000 -1.0313847e+000  1.1036521e-001 -1.5703332e+000 -3.4291101e-001 -1.0137863e+000 -5.7267242e-001 -6.6987572e-001 -1.0799840e+000 -1.0627238e-001  4.9543338e-001  9.9305128e-002 -1.5830275e-001 -4.8604690e-001 -7.5562368e-002  9.8773167e-002 -6.2167089e-001 -1.3539203e+000 -1.4036038e+000 -5.6494779e-001 -3.4493575e-001 -3.8963564e-001 -1.4755640e+000 -9.1565807e-001 -5.2640051e-001  3.5268509e-001 -8.3643044e-001 -1.1571936e-001 -4.9278168e-001  3.9335665e-002  1.6498914e-001  7.1642874e-003 -3.4296919e-001 -2.1254774e-001 -3.7241315e-001 -7.2799649e-001 -3.3131133e-001  3.3003879e-001  4.5959574e-001 -4.9793197e-001  5.7023328e-002  2.2175793e-001 -3.5957177e-001 -1.3842736e+000 -6.0437754e-001  4.2368873e-001
  3.9654135e-001  4.0757939e-002  4.9380369e-001 -1.0187182e-001  2.7852547e-001 -1.4646911e-001  3.2344114e-001  5.2389778e-001 -5.9055523e-002  4.2841683e-001  5.5690493e-001  2.3602873e-001  4.0540148e-001  2.0425583e-001  1.9454446e-001  6.8033530e-001  5.0017830e-001  8.5896453e-001 -1.2835448e-001  6.5784206e-001  1.3700105e-001  6.1699121e-002  7.5572670e-001 -7.2054763e-001  5.8997766e-001 -3.5007467e-001  7.1474949e-001  1.0899764e+000  3.1632564e-001  9.7308891e-003  7.3082419e-001  6.5899955e-001  1.1774588e+000  7.3002632e-001  2.8405801e-001  6.1428968e-001 -2.9749975e-001 -1.9191815e-002  1.0604215e+000  3.9837850e-001  4.4847400e-001  5.1835515e-001 -5.9603476e-001  1.1804094e+000 -3.9670020e-001  6.0977379e-001 -4.6206091e-002  4.2608456e-001  3.6576189e-001  2.0611094e-001  4.1316456e-001  2.8805554e-001  7.0093062e-001  3.3438175e-001  1.0020205e+000  4.8331498e-001  2.5192699e-001  1.8978801e-001  3.9794407e-001  1.9771804e-001  5.7295111e-001  2.5755626e-001 -4.0624499e-001  6.5797462e-001 -1.6993451e-002  4.7607347e-001
  2.8545309e-001 -8.1692682e-002 -6.4691803e-001  4.8765078e-001  3.6619136e-002 -4.1075069e-001 -1.5332140e-001  3.4566378e-001 -2.6969155e-004  2.3541754e-001  1.5757931e-001 -8.1695207e-002 -2.8705423e-001 -9.5928020e-001  1.5250759e-002  4.7175913e-001  3.0655107e-002  3.3498112e-001  2.7845614e-001  5.8942761e-001 -1.5353455e-001  8.0409075e-002  3.4712933e-001  3.2844040e-001  3.4675856e-002 -3.6624391e-001 -4.6111172e-001 -1.2142192e+000 -3.3660367e-001  6.8175013e-001  6.0783707e-001  6.7745405e-001 -3.2237030e-002  3.4975988e-002  4.5871743e-001  9.5424820e-001  3.5825608e-003  1.0249722e-001 -3.5426103e-001 -5.1135001e-001  1.7962213e-001 -5.9272918e-001 -1.9721100e-001 -6.5727726e-001 -4.3192604e-001  3.6607384e-001 -6.1367076e-001  3.0312418e-002  9.8941040e-002  1.5263604e-001  5.7815644e-003  1.1080318e-001  4.3954428e-001 -8.9073048e-002  3.9139104e-001 -2.0210324e-001  2.1327310e-001 -1.1844722e-001 -6.1581276e-002 -5.9593740e-004 -1.7011834e-001  2.4750715e-001 -1.8999648e-001  4.8429615e-001  1.4705475e-001 -9.9440860e-002
 -1.0918819e-001  3.3621615e-001  3.3809084e-001  7.0415543e-001 -1.3775720e-002  8.3602405e-002 -2.6080550e-001  1.7484480e-001  8.5326028e-002  5.2051344e-001  1.2903556e-001 -4.4780308e-001 -4.8130247e-001 -3.3864076e-001 -1.4687306e-001 -8.8570796e-002  5.1561831e-001  4.3945018e-001  2.2859104e-001  4.2755258e-001  4.8701224e-003 -1.3439526e-001  4.7367000e-001 -2.6542832e-001  2.7072925e-001  7.9665154e-002  1.0325858e-001 -3.3176936e-002  5.0049390e-001  1.0453896e-002  2.8366602e-001  6.5914758e-001  7.6963742e-001  4.0660121e-001  5.1368149e-001  5.6632112e-001 -4.7361935e-003  1.0988536e+000  3.7353418e-001  1.1799698e-001  5.3105045e-001  2.9482059e-001  3.7750101e-001  2.3452774e-002 -3.4927196e-001 -7.6245027e-002 -3.7677300e-002  3.3345268e-001  1.4034618e-001  3.6832599e-001 -1.6162193e-001 -4.5345089e-001  2.2733861e-001  1.8909102e-001  5.8304543e-001  2.3674934e-001  1.0241436e+000 -1.6274406e-001 -3.3978236e-001  2.6423482e-001 -2.7351416e-001  2.5212289e-001  4.8682149e-001  4.0919587e-001  1.3636440e-001  9.1651136e-001
 -9.6900496e-001 -2.1461205e-001 -9.4496037e-001  2.2678602e-001 -4.0615919e-001  2.9746315e-002 -8.6455418e-001 -2.3653648e-001 -4.0542077e-001 -2.9721786e-001 -7.0770562e-001 -7.1457929e-001 -5.7230392e-001 -1.0087082e+000  2.5913091e-002 -3.5568541e-001  8.1111838e-003 -1.1162269e+000 -3.0995254e-001  2.6408614e-001 -5.2557472e-001 -5.2731882e-001 -3.2126241e-001 -8.1772139e-001 -6.4317520e-002 -5.8527877e-001 -1.3246280e+000 -9.5299637e-001 -9.0628653e-001 -1.5073149e-001 -2.5736913e-001  2.5329819e-001  2.8771583e-001 -7.3141581e-001  3.5521130e-001 -5.4302008e-001 -3.6574637e-001  9.0596733e-002 -1.0960077e+000 -1.3943909e+000 -4.2544419e-001  2.4575082e-001 -6.8545907e-001 -9.8079206e-001 -1.3915131e-001  1.6758294e-001 -4.0463020e-001 -1.4411163e-001 -7.5559265e-001  3.0307897e-001 -4.6375835e-001 -9.3645365e-002 -2.0550819e-001 -1.5444175e-001 -3.1449748e-001 -4.5257201e-001 -1.4935022e-001 -3.1489480e-001 -2.5767053e-001 -4.3817409e-001 -3.5527624e-001 -1.5111644e-001  1.0513737e-001  4.8942998e-001 -4.8801305e-002 -4.4563450e-002
 -1.2409531e+000 -8.7826937e-001 -1.0509048e+000  1.2453733e+000 -3.9929898e-002 -1.6571120e+000 -6.9513828e-001 -8.1703370e-001 -7.0931211e-001 -4.1008421e-001 -8.0244367e-001 -1.2642013e-001 -1.1826435e+000 -3.6916807e-001 -4.5663403e-001 -7.4929937e-001  1.4185533e-001 -1.3120685e+000 -6.9373878e-001 -3.2555725e-001  3.8548426e-001 -5.8782393e-001 -8.0370887e-001 -6.3589061e-001 -2.7988335e-001 -6.4358312e-001  6.3647202e-002 -6.9177340e-002 -1.5372484e-001 -6.5226880e-001 -4.4206418e-002 -1.8820542e-001 -4.9846287e-001 -3.7306018e-001 -3.3603986e-001 -9.7645086e-001 -1.0216344e+000 -7.3840352e-001 -5.3164073e-001 -7.6704233e-002  2.0047129e-001  3.6955573e-003  1.4819266e-002 -6.7133092e-001 -1.8894385e-001  1.0864771e-001 -1.9031212e-001 -1.6278459e-001 -7.4572207e-001 -1.6495733e-001 -9.7580050e-001 -4.8821492e-001 -9.8107360e-001 -9.4582895e-001 -2.0185412e+000 -1.0801719e+000 -6.6341725e-001 -2.6032730e-001 -7.0846348e-001 -5.2606414e-001 -7.7121512e-001  3.5147442e-001  4.2641391e-001 -1.8308276e+000 -6.3011873e-001 -1.1035046e+000
 -5.5248455e-001 -7.4190893e-001 -7.8455096e-001  8.1653346e-001 -5.5871133e-001 -1.2247421e+000 -5.4144288e-001 -8.6949768e-001 -1.0418149e+000  1.3937421e-002 -7.3462338e-001 -1.0101334e-001 -3.1271509e-001 -8.8829710e-001  5.7557196e-002 -7.8433392e-001  5.9796146e-001 -1.1488329e+000 -4.0959048e-001 -1.7142651e-001  1.9083595e-001 -2.1283869e-001 -3.9102480e-001 -1.1487299e+000 -2.1001616e-001 -4.7541184e-002 -4.0007100e-001 -8.2028798e-001 -7.8315728e-001 -5.0696476e-001 -8.5162453e-001 -2.7769624e-001 -5.2205176e-001 -7.9598056e-001  9.8475591e-002 -4.7033314e-003 -5.7778409e-001 -5.2615108e-001 -1.1727755e+000 -5.3789070e-001 -2.4019817e-001  6.3778451e-002 -4.2510072e-001 -4.7054882e-001 -5.6922295e-002  8.0040447e-002  5.7961615e-001 -5.7916905e-001 -7.7701147e-001  2.7301270e-001 -3.4768563e-001  1.6178099e-001 -8.3605678e-001  2.1913684e-001 -7.2831654e-001  1.1691491e-001  3.0689967e-001 -4.0490670e-001 -5.6190886e-001 -5.0523544e-001 -8.8590964e-001 -5.1841121e-001 -4.0581320e-001 -9.2888996e-001  3.2011562e-001 -6.9574914e-001
 -4.5538646e-001  5.7577020e-001 -1.8132161e-001  1.0532119e+000  7.0506309e-002 -5.2199502e-001  2.7368687e-001 -6.7112204e-001 -5.6596632e-001  3.1654631e-001 -1.2361814e-001  7.6881057e-002 -2.3187094e-001  3.9432811e-003  6.4422147e-001 -3.0600638e-001  8.3785859e-001 -2.7746107e-001 -9.3136049e-002  5.8711473e-001  6.6770564e-001  1.3106666e-002 -1.4164779e+000 -3.1337797e-001  5.0434114e-001 -5.1930397e-002  7.7253413e-001  9.6010767e-001  8.4719645e-001  5.5961406e-001 -7.9384082e-001 -4.4397136e-001 -9.9485987e-001 -4.2781937e-001 -6.1898564e-002 -1.5625561e-001  7.7237181e-001  7.2387954e-001  6.3309691e-001  6.0438812e-001  1.9565319e-001  2.5728094e-001  1.0110829e+000 -6.3660348e-001  5.4306530e-001  5.6828056e-001  1.2191886e+000  4.5987168e-002  1.0721332e+000  6.4662246e-001 -6.5308611e-001  2.7367996e-001 -5.9104254e-001  2.2681503e-001  5.0566914e-001  1.9216439e-001  5.4938812e-001 -1.2498981e-001 -1.8001216e-001  8.3205197e-002 -9.4503896e-001  8.2437674e-003  8.3896762e-001 -1.8148625e-001  1.8768641e-001  1.9811121e-001
  2.0922506e-001  5.1680633e-001  7.8341337e-001 -6.0513465e-002  1.1980158e-002 -4.6642275e-001  1.2404403e+000 -1.0598028e-002  1.0675476e-002  5.6555086e-001  3.5324056e-002 -1.6199927e-001  2.3975677e-001  9.3286023e-002  1.1501919e-001 -7.4264791e-002  1.0092875e+000  9.4073339e-001  8.8757916e-001  1.1924484e+000  1.6053741e+000  5.0016309e-001  6.9469438e-001  1.2917343e+000  7.4289856e-001  1.0568478e-001  8.2493627e-001  6.3592293e-001  5.1427353e-001  4.9454751e-001  2.5698319e-001 -1.8374873e-001  2.5691130e-001  7.5223534e-001  2.8614810e-001  5.4378428e-001  1.5981867e-001  1.3008747e+000  5.0218924e-001  9.8805430e-001  2.6587571e-001  7.6917162e-001  9.6993608e-001  1.2547060e+000  4.3915781e-001  1.3886867e+000  1.8328826e+000  1.4621460e+000  1.0361345e+000  1.0022845e+000  3.0832094e-001  1.8424438e-001  2.6173397e-001  9.2495965e-001  5.8957696e-001  6.4513936e-001  6.9972831e-001  8.3167037e-002  2.1707571e-001  7.4489078e-001 -8.8652092e-001  3.2396729e-001  4.2670301e-002  9.5432757e-001  1.2871232e+000  1.4658678e+000
  3.6829250e-001  5.3261297e-001 -6.9368035e-001 -3.7463407e-001 -1.9580517e-002 -6.9022722e-001  8.0693983e-001 -4.8677253e-001 -4.3205216e-001  5.9525108e-002 -7.9766127e-001 -8.4742851e-001 -1.8452464e-001 -4.7009776e-001 -3.1591017e-001 -1.9482442e-001 -7.7648143e-001 -4.8295198e-001 -7.1622058e-001  5.0273304e-001  8.1244495e-002 -5.2863519e-001  2.3526289e-001  8.1944425e-001  4.1655008e-001 -1.0122627e+000  2.1243976e-001 -9.9343987e-001 -4.5022379e-001  3.2583848e-001 -9.4105825e-002 -1.9905308e-001 -5.0627861e-001 -3.6394370e-001 -1.6380700e-001 -1.0860615e-001  3.1592467e-001  6.0508512e-001 -2.6002559e-002  6.0460039e-001 -5.1479054e-001  3.9281357e-001 -3.3056624e-002 -5.7190470e-002  6.5467772e-001  7.5640528e-001  7.1617279e-001  6.2619906e-001  1.6174936e-001  5.2482366e-001  1.9152562e-001 -1.9207904e-001 -8.9036316e-003  1.9402459e-001 -9.1954273e-002 -2.2633359e-001  3.4973363e-001  2.5105013e-001  2.3349507e-002  1.4289043e+000 -2.5822116e-001  9.5154784e-001 -2.7474278e-001 -1.2039047e+000  1.2750535e+000  1.5575220e+000
 -2.4144878e-001  6.6867071e-001 -7.2202055e-001  9.4159705e-001 -6.3947316e-001 -2.6669199e-001  2.0501711e-001 -2.2814902e-001 -1.8538355e-001  1.4708988e+000 -3.1714330e-001 -3.0131843e-001 -5.9582649e-002 -6.2788878e-001 -8.5717693e-001 -2.5786839e-001  3.2125816e-001 -3.5547851e-001  2.6315677e-001  1.4023532e+000  2.3286963e-002  2.0955102e-001  1.6967183e-001  4.9653855e-001  5.6482801e-001  2.1753177e-001 -8.7567237e-001 -3.2419900e-001  3.3380135e-001 -3.8042697e-002  8.5701198e-001  6.2066251e-001  6.6992558e-001  5.1911336e-001  1.0185496e+000  7.1071811e-001 -1.8428625e-001  7.9016271e-001 -9.3277341e-002 -2.6581457e-001  3.6836628e-001  6.1083562e-001  1.6178639e+000  1.8286385e-001  3.1907392e-001 -2.1656619e-001  5.1897053e-001  5.6702760e-001 -1.4917342e-002  3.4492891e-001  2.2165598e-001 -3.1155035e-001 -8.2121191e-002  3.2791257e-001  7.6633789e-001  5.9701369e-001  1.7536661e+000  2.1803066e-001  4.1614203e-001  1.5608210e-001 -4.4887247e-002 -3.4640951e-001  3.4955135e-001  1.1770646e+000  4.7518884e-001  1.3632358e-001
  2.3758936e-001  4.7266681e-001 -5.9308820e-001 -3.4778329e-001  2.3075650e-001 -1.5976132e+000 -5.8312665e-001 -7.3051354e-001  2.5109754e-001  2.5721170e-001 -7.9031680e-001 -1.5468706e-001  1.7243247e-001 -8.1653811e-001 -5.2684978e-001 -4.4687174e-001  4.7328313e-002 -9.3578754e-001 -3.3667776e-001  6.9272909e-002  6.3866154e-001  1.8237050e-001  4.5182550e-002  1.4174903e+000 -1.6330315e-001  3.7737519e-001 -5.6306666e-001 -9.8074907e-001 -1.0956405e+000 -8.2169177e-001  4.6362383e-001  2.5819562e-001  1.1753653e-001  4.8721802e-002  5.9873374e-001  3.7132905e-001 -4.3655215e-001  9.5807533e-002 -9.2292994e-001 -6.8872513e-002  2.6876419e-001 -2.3719787e-001  5.2491586e-001 -1.2414865e+000  1.3204242e-002  2.1766740e-001 -5.4729838e-001 -5.6730630e-001 -8.6345510e-001  1.6733152e-001 -4.9828210e-001 -5.1724615e-001 -6.8118316e-001 -4.2941575e-001 -5.0620448e-002 -1.2863903e+000  2.4558306e-001 -2.0094367e-001 -5.7874513e-001 -2.8677168e-001 -1.5920240e+000 -2.4123161e-001 -2.8189320e-001 -4.2001881e-001  6.1829806e-001 -4.4994743e-001
  1.3105918e-001  1.8456059e+000 -4.1394178e-001 -1.3567939e-001  1.3598421e+000  3.1607500e+000  6.8919539e-001  8.1542113e-001  5.6336813e-001  7.4814570e-001  2.2156695e-001  1.0681345e+000  8.8287341e-001  1.2110990e+000  9.6634492e-001  3.9764346e-001 -8.9712771e-001  9.9125865e-002 -1.1975775e-001 -5.1667800e-001 -1.2749596e-001  4.9922076e-001  4.5857576e-001  2.8067570e-002 -3.3560786e-001  6.3743385e-001  9.5050282e-001  1.6632610e+000  2.3956132e+000  9.1629479e-001  1.2802438e+000  7.4897068e-001 -3.5626691e-001  1.0062359e-001  5.4695638e-001  9.9943303e-001  1.6038827e+000  1.4541452e+000  1.3042248e+000  9.4294196e-001  1.4129353e-001 -6.2210136e-001  1.2481257e+000  7.2636363e-001  7.1767548e-001  2.2508425e-001 -3.2888047e-001 -2.9032477e-001 -1.1567552e+000 -1.8016149e-001  5.3920786e-001  1.2694554e+000  8.6788799e-001  2.5482030e-001  1.8787284e-001  1.6626736e-001  5.9587965e-001 -3.9829349e-001  7.5859603e-001  8.6706055e-001  1.5902481e+000  2.8354584e-001  6.5879933e-001 -1.0673887e+000 -2.1064493e-002  3.0204676e-001
  7.5678879e-001  5.8044202e-001  7.5100062e-001 -7.8429200e-001  1.6587762e-001  3.4832738e-001  4.4798343e-001  2.3391138e-001  7.4685754e-001  5.5879952e-002  5.0876020e-001  7.4521501e-001  2.4896028e-001  5.9952788e-002  5.6762160e-001  3.5807797e-001 -7.8522153e-001 -9.1727914e-003 -1.2262577e-001 -1.2867145e-002  2.3987116e-001  2.1180052e-001  7.2564075e-001  8.1663702e-003  2.1634184e-001  2.0380807e-001  2.2322276e-001  2.7915180e-001  4.4726941e-001  8.1648798e-001  1.2798815e-001 -3.8418015e-001 -2.8910884e-001 -5.3607381e-001 -2.4929829e-001 -6.9312151e-001  1.3556774e+000 -5.1134886e-001  9.0520940e-002  3.8970287e-001 -5.9980113e-002  1.0546587e-001  3.1084963e-001  7.7216671e-001  5.4646775e-001  5.9361491e-001  2.3007948e-002  1.8420818e-001  3.6264170e-001 -7.2997799e-001  1.1490532e+000  7.8862852e-001  1.2271119e-001  1.8289103e-001 -9.9368702e-001 -2.4937748e-001 -4.1801129e-001  1.2766094e-001  6.0235475e-001  9.9331893e-001  4.4371267e-001 -1.6596507e-002 -2.5974439e-001  9.8100970e-001 -1.8556919e-001  7.6907636e-001
  1.6629107e+000  2.3581419e-001  1.4537334e+000 -6.2242676e-001  3.2219828e-001  1.4252143e-001  4.9024246e-001  3.3397063e-001  6.1640450e-001 -2.5793514e-001  1.1259084e+000 -9.4076480e-001  1.8434950e-001  3.4135214e-001 -4.8776738e-001  4.4121244e-001 -1.3035131e-001  5.5940589e-001  7.6258938e-001  1.2454310e+000  1.7414896e-001  4.0340184e-001  1.2120084e+000  1.7225149e+000  3.2309987e-001  1.1701105e+000  7.3260247e-001  1.4921003e+000  1.0967279e+000  9.6400853e-001  4.8182352e-001  2.8682331e-001  9.7539385e-001  1.2467024e+000  2.4297117e-001  6.7005334e-001  1.3157754e+000  5.3632175e-001  1.6060151e+000  7.4917212e-001  2.8336392e-001  4.0541440e-001  1.0095210e+000  9.9315801e-001  2.0723704e-001  7.8529219e-002  1.0825825e-001  5.2301243e-002  4.6673736e-001  3.9013978e-001  7.5650103e-001  2.8422556e-001  3.0590152e-001 -2.1870091e-001 -6.6323836e-001  5.8850341e-001  1.7152928e-001  2.6253786e-001  2.3511123e-001  4.1909488e-001 -7.7826808e-002 -2.8381453e-001  1.0577351e+000  7.9581849e-001  1.1679006e-001  1.0289833e+000
  6.7292998e-001  9.1505329e-001 -2.5867012e-001 -1.4624768e-001  1.3090215e-001  3.4589039e-002  1.8394685e-001  7.3411901e-001  6.2881006e-001  2.1637317e-001  1.1215457e+000 -1.2897273e+000  3.4638445e-002  2.1060946e-001 -3.1371052e-001  1.0708874e-001 -3.0105374e-001  1.3745959e+000  8.3926791e-001  5.2953117e-001 -1.0347274e-001  4.2816918e-001  6.9177259e-001  9.4988663e-001  2.9566051e-001  1.1930742e+000  6.5274728e-002  4.8315374e-001  3.3815706e-001  5.0935233e-001  1.1125321e+000  5.1620483e-001 -9.0698840e-002  1.3140270e+000  8.5534656e-001  8.7333641e-001  1.5400811e+000  4.4650995e-001  5.8817965e-001  2.1074464e-001  2.8793590e-001  4.7788240e-002  1.5257899e+000  1.0129686e+000  8.4553335e-001 -9.2469084e-001  2.1496643e-001  3.7413593e-001  7.9516550e-001 -9.2051487e-006  5.3414278e-001  3.4977064e-002  4.7862948e-001 -7.1664144e-002 -4.4646269e-002  1.2197889e+000  4.6848992e-001 -4.9381082e-002  5.0864161e-001  8.9612020e-001  2.1300367e-001  1.4198877e-002  8.2610730e-001  1.1198753e+000  4.7007362e-001  5.9627526e-001
  1.6730298e+000  9.6352958e-001  1.5230157e-001 -1.7701102e+000  3.3994766e-001 -1.5841382e-002  3.7452011e-001  7.1095249e-002  7.1281745e-001 -4.1200353e-002  3.4150083e-001 -5.9971945e-001  5.5005841e-001  2.0191962e-001 -2.6682864e-001  3.4521801e-001 -1.2210886e-001  2.1770633e-001  6.8852770e-001  6.3683103e-001 -1.0179935e+000  2.6120811e-001  1.7637037e-001  1.7649107e+000  1.1062762e-001  6.1788806e-001  3.4361394e-001  2.7323306e-001  1.2941854e-001  1.5339880e-001  1.1364059e-001 -4.6801993e-001 -1.0694064e-001  7.6424416e-001  4.2141719e-002  1.1908221e-001 -3.8075976e-001  2.6505629e-001  4.4524745e-001 -3.8572786e-001 -1.6628975e-001  3.0361962e-002  8.0293825e-001  4.3419938e-001  1.8336180e-001 -1.1118566e+000 -4.7464705e-002 -4.7966307e-001  9.1127946e-001 -7.7703205e-002  3.1462868e-001 -1.6811008e-001  4.5093246e-001  4.9212166e-001  3.3480722e-001  9.4614435e-001  3.8501516e-001  4.7763993e-001  5.2265831e-001  2.7176294e-001 -5.8226921e-001  2.9442887e-001  7.5938812e-002  4.7639889e-001  1.0209554e+000  2.7976716e-001
  1.1027835e+000 -5.4163512e-002 -2.1912431e-001 -1.5684350e+000  2.1644153e-001  1.5043351e-001  4.2317832e-001  2.5044570e-002  7.2960239e-001 -3.7337441e-001 -9.8922116e-002 -4.1592611e-001  6.6501989e-002  8.7436751e-004 -8.3015253e-002  2.6115203e-001 -1.4435599e-001  7.0946561e-001  1.3779699e+000 -6.0565412e-004 -5.5452541e-001 -5.1993450e-001  2.3694464e-001  9.9569525e-001  2.3531521e-001 -2.4618843e-001  9.0567151e-002  5.9901750e-001  2.1084342e-001 -5.7337449e-001 -3.4751070e-001 -2.7063801e-001 -4.4494926e-001  5.7064498e-002 -5.8498865e-001 -3.0525208e-001  1.2668737e-001 -2.2479581e-001  6.9388512e-001 -2.3919602e-001 -4.7267604e-001 -1.1814900e-001  2.9326992e-001  1.0530464e+000 -7.3684749e-001 -1.8087661e-001  3.8282644e-001  7.2550763e-001  2.8417922e-001 -4.5164607e-001  1.7266555e-001 -2.9285157e-002  3.8454488e-001 -1.6980709e-001 -4.1945632e-001  4.6606255e-001  1.5945427e-001  2.2789717e-001  2.2137142e-001  3.6994759e-001  3.9331264e-003 -3.8505618e-001 -1.1420499e+000  9.9562677e-001 -7.9395090e-001 -9.6137045e-001
  1.4980507e+000  4.5881634e-002  1.6526066e+000 -1.7972428e+000  1.5245998e-001  1.5871716e+000  4.7022183e-001  1.1187314e-001  3.0533177e-001 -3.1110699e-002  6.4040995e-002 -1.0242557e+000  2.6703763e-001 -9.6481520e-002  5.4722115e-001  4.4095866e-001  5.4079083e-001  7.4579051e-002  6.1692569e-001  4.2493307e-001  2.6880876e-001 -5.1472720e-001  3.2818757e-001 -2.1966133e-001 -4.9675659e-002 -4.1547630e-001 -5.9831767e-001 -4.8163087e-001  6.3770898e-002  1.1110907e-001 -1.5068912e-001  4.8844704e-002 -1.9410915e-001 -2.4591814e-001  5.9757003e-002 -1.6247514e-001 -2.1929290e-001 -6.5569431e-002 -6.0148553e-001  8.9607083e-002 -9.1125426e-001 -7.2149353e-001 -1.1782891e+000 -4.4566971e-001  3.7898632e-001 -3.3116812e-001 -4.2913817e-001 -1.4536597e+000 -7.8648889e-001 -9.8144864e-001  1.7687285e-001  5.0451079e-001  2.9862550e-001  6.7066727e-002 -2.6509143e-001 -1.2809242e-001 -6.9595387e-002  5.4233824e-001  9.1130809e-002  9.6624603e-001  1.1926906e+000  4.0400908e-001 -2.6982946e-001  1.4084752e+000 -4.1624858e-001  2.3082305e+000
  1.5833713e+000  1.9066156e-001  1.2759040e+000 -1.4778231e-001  2.3415890e-001 -4.2749777e-001  7.1891772e-001  5.3160797e-001  6.4142999e-002 -4.4478505e-001 -4.5866676e-002  3.1509608e-002  3.3651052e-002 -1.3660151e-001  5.9689707e-001  5.6327132e-001  1.0922734e-001  3.6690318e-001  8.7110199e-002  1.4942409e-001  6.5747475e-001  9.5880606e-001 -4.8957617e-001  1.6113792e+000  5.3996425e-001  1.0533193e+000  4.6997797e-001  7.4228715e-001  7.2371732e-001  1.9955221e-001 -3.0248477e-001  1.4248204e-001 -6.2668507e-001  2.5785850e-001  3.0655640e-001 -9.9153075e-002  4.0781273e-001  5.0845083e-001  1.2630460e+000  1.0227724e+000 -3.6562394e-001 -4.8250496e-001  2.4364305e-001 -1.3448875e-001  3.8513685e-001  1.4185826e+000  1.7911398e-001  4.5751820e-003 -7.5799077e-003 -2.1665778e-001  6.1130863e-001  9.1885551e-001  4.4332422e-001  8.8604309e-001 -2.6091253e-001  6.7477215e-002  1.9915878e-001 -5.5567965e-002  1.0121402e+000  1.2397107e+000  7.3936641e-001  3.1727669e-001 -2.5488406e-001  1.2112017e+000 -1.7252896e-002  1.6652052e+000
  1.7631749e+000  5.4523235e-001  1.8049925e+000 -1.5208557e-001  7.6332796e-002  5.5555592e-001  4.7720903e-001 -3.4696134e-001  5.8769202e-001 -4.3076238e-001 -2.0567466e-001 -1.0344745e-001  3.6937738e-001  4.0651085e-001  1.2491918e+000  4.0622586e-001 -7.8963828e-001 -5.9910436e-002  7.0892190e-001 -3.2369014e-001  6.2132869e-001  7.7492556e-001 -2.6151553e-002  1.2254260e+000  1.9399189e-001 -2.3694973e-002 -5.6780129e-001 -1.1025658e-001  6.5722489e-001  4.6973903e-001 -2.0765692e-001 -1.0609313e+000 -1.2710380e+000 -1.5197789e+000 -9.6542689e-001 -1.8212913e-001  2.6447348e-002 -1.6966600e-001 -5.0952645e-001  2.1401553e-001 -4.0047752e-001 -8.0090163e-001 -3.6740396e-001 -6.1063477e-001  5.6618458e-001  1.0439663e+000  1.5859293e-001  4.6245609e-001 -8.3561166e-001 -4.5266285e-001  6.3550766e-001  1.6664968e+000 -5.6016294e-002  3.3772349e-001  3.2090753e-001  6.2269996e-001 -2.5524904e-001  6.5737028e-001  2.9749590e-001  6.4640406e-001  1.4530168e+000  1.4699862e-001  3.2423425e-001  1.2793406e+000  5.3054170e-001  2.6431214e-001
  2.3601946e-001 -4.3323547e-001  1.1018478e+000 -1.5844344e-001  8.4606972e-002  3.7963777e-002  6.6881773e-001 -5.3152354e-001  1.1160760e-001 -3.9502674e-001  3.1544905e-001  8.1807458e-001  5.8651869e-001  5.3607378e-001  1.1904242e+000  4.4575811e-001 -2.9072644e-001  1.8408135e-001  3.8150482e-001  1.4935730e-002  8.3127957e-001  3.6138043e-001 -1.6983594e+000  3.9429950e-001 -1.0275309e-002  4.1065824e-001 -3.1929233e-001 -7.1348302e-002  7.9780503e-001 -2.7675596e-001 -1.7443493e+000 -1.1267615e+000 -1.3303262e+000 -1.0795612e+000 -8.0578250e-001 -1.2284635e+000 -1.8165538e-001  7.9959145e-001  2.2479975e-001  9.3376128e-002 -1.1122032e+000 -6.3186937e-001  2.7600876e-001 -9.9249677e-001 -2.1174071e-001  1.6911609e+000 -5.3855194e-001  2.0677443e-002 -5.8694300e-001 -2.1646696e-001  5.6118785e-001  1.5343890e+000  6.5688745e-001  4.4760977e-001  9.7538603e-001  2.3754087e-001 -3.7330519e-001  1.6804672e-001  8.4144506e-002  7.2588331e-001  1.5247230e+000 -3.3138360e-001 -9.6601298e-001  7.2459014e-001 -4.1870051e-001 -7.9100794e-001
  2.1397682e-001 -9.9142820e-002  7.7689140e-001 -1.1252050e+000 -1.7566167e-001  6.5251848e-001  8.1576628e-001 -1.8197724e-001  6.0987857e-002 -3.6103983e-001 -3.8284727e-001  6.5937305e-001  8.6041202e-001  1.3037605e-002  1.1010324e+000  3.5312503e-001  4.7579708e-001 -1.1903626e-001 -3.2170679e-001  8.6617255e-002  4.2341033e-001  3.5704216e-002 -6.1670783e-001 -2.1524354e-001  1.3299785e-001 -1.2201999e+000 -2.6750902e-001 -6.8452293e-001  1.2142909e-001 -1.3188229e-001 -1.7665616e+000 -1.4549632e+000 -8.4711299e-001 -4.8118399e-001 -1.4436670e+000 -1.0062210e+000 -3.2152236e-001  5.6669202e-002 -6.0944602e-001  1.2588838e-001 -1.2799563e+000 -1.9458011e-001  1.1319358e-001  6.5110966e-001 -1.2485751e-001  1.3187837e+000 -2.3294844e-001  4.9109183e-001 -1.0053927e+000  1.1432638e-001  4.9983631e-001  1.0655976e+000  5.7593348e-001  7.8930781e-002  1.1714622e-001  6.1551997e-001 -8.1081489e-001 -8.9164751e-002 -2.4310392e-001  4.7867999e-001  1.7229810e+000 -7.7143829e-001 -1.2986773e+000  6.0624171e-001 -5.2152839e-001 -7.1866454e-001
  4.2304234e-001 -6.5464227e-001  9.3769790e-001  6.1401435e-001 -4.9474548e-002 -4.4321881e-001  1.2580301e-001 -2.0174072e-001  1.1343142e-001 -5.4795473e-001 -1.1629292e-001 -2.0803601e-002 -2.1881883e-001  1.4519771e-001 -2.8494951e-001 -7.4196890e-002  5.0527030e-001 -9.7790900e-001 -8.8497544e-002 -3.9625555e-001  9.8373141e-002 -2.9737791e-003 -4.1693236e-002  1.5794318e+000  9.0799866e-002  2.0231043e-001  1.6426137e-001  2.5183664e-001 -4.8205949e-002 -6.9669163e-001 -5.4181652e-001 -6.0796432e-001 -8.6478150e-001 -3.8168306e-001 -2.1287221e-001 -9.9092253e-002 -4.9391579e-001 -1.5515354e-002  8.6670293e-001 -5.3454610e-002  6.0040969e-002  2.8477415e-001  1.4484290e+000 -8.9895302e-002  1.0800511e-001  5.0585311e-001  5.5668642e-001  1.6234304e-001 -3.3511247e-001 -5.5667254e-001 -4.5364015e-002  9.7721793e-002  9.3052431e-002  1.3229260e-001 -1.6410056e-001 -7.7973203e-001 -5.5163631e-001 -1.7424628e-001 -9.4800153e-001  3.1549349e-001 -4.0335010e-001 -2.4998057e-001  1.9153261e-001 -1.6789193e-001 -5.8356130e-001 -6.4076220e-001
  1.9862561e+000  7.0168245e-001  1.5785847e+000 -7.5139113e-002  3.5306417e-001 -6.0098637e-001  1.8267440e-001 -4.7370779e-001 -3.9311743e-002 -2.9666499e-001 -1.8934593e-001  1.0763290e-001 -9.8741208e-002  7.9890152e-001 -3.6468427e-001 -1.1463284e-001 -1.9056565e-001  1.7785258e-001  9.0613104e-001 -2.0093884e-001  8.0539529e-001  3.5444419e-001 -1.0675118e-001  1.0284050e+000 -1.0694777e-001  9.3903350e-002 -2.9332375e-002  6.0263571e-001  7.5439883e-001  1.7760591e-001  3.8691277e-001 -4.3385054e-001  6.4172706e-001  1.4620386e-001 -6.6617652e-001  5.5406838e-001 -4.9406487e-001  8.0441833e-001  1.0209419e+000  5.4081219e-001 -3.3418439e-002  3.6217177e-001  1.7327610e-001  1.7456557e+000  1.0023237e-001  1.1238102e+000  1.1257370e+000  9.2141535e-001  5.3325128e-001  3.1115738e-001  5.3234993e-002 -2.7707732e-002  2.7877549e-001 -3.7305268e-002 -3.7329918e-002  7.9373862e-001 -2.4897726e-002  2.0277399e-001 -1.8284570e-001  3.8121435e-001 -3.3127189e-001 -2.7466037e-001 -5.0628421e-001  8.6130206e-001  6.1887547e-001  1.4428193e+000
  2.0916682e+000  6.0453404e-001  2.1854805e+000 -6.9582246e-001  4.9849037e-001  5.3555012e-001  1.3917049e+000  1.1376803e-001  4.7615139e-001 -2.0043640e-001 -2.4830361e-001 -1.8650372e-001  2.2012578e-001  4.7101986e-001 -5.0764093e-001  4.3156861e-001  3.0476860e-001  6.6766184e-001  2.9915877e-001  2.6354996e-001  6.9972856e-001  4.4398221e-001 -6.4845988e-001  6.2298443e-001 -2.8172646e-001  4.7000637e-001  8.8266305e-001  7.8587749e-001  8.0790447e-001  7.7174212e-003  5.6349004e-001 -4.6775757e-001  8.7134851e-002  8.3020099e-001 -2.2714772e-001  7.8704803e-001  3.6710321e-001  1.1608241e+000  1.6029932e+000  1.9617079e+000 -5.6570589e-001 -1.4259355e-001  3.8698219e-001  4.6877433e-001  3.1549607e-001  1.8837273e-001  3.5283037e-001  1.7721219e-001  6.9902678e-001  1.8457696e-001 -2.3980126e-001 -6.7698810e-001  1.2096785e-002 -3.7770605e-001  6.7041926e-001 -7.7544470e-002 -6.4264963e-002 -1.4454404e-001 -3.1982137e-001  1.0306671e+000 -1.8691799e-001  2.3983123e-001 -1.2671393e+000  6.7995330e-001  4.3044941e-001  7.5649901e-001
  1.5764307e+000  1.6783430e+000 -1.1559809e+000 -1.2720965e+000 -5.0575115e-002 -3.1360720e-003  3.4250158e-001 -9.3456695e-001 -4.6502818e-002  8.8432231e-002 -4.7658947e-001 -5.4120681e-001 -6.7423130e-002 -6.8276537e-002 -5.8970621e-001 -6.8951294e-001 -3.6629560e-001 -5.1456581e-002 -4.4734318e-001 -1.4011823e-001 -3.5578445e-001 -6.0200542e-002 -2.9135365e-001  6.3873825e-002 -3.8881865e-001 -6.6687217e-001 -3.1545640e-001 -1.0233316e+000 -3.3048213e-002 -1.7660826e-001  7.0120887e-002 -4.0070256e-001 -4.1559805e-001 -4.9733376e-001 -3.3887063e-001 -6.3335029e-002 -5.1868823e-001  3.7816813e-001 -1.0637126e+000  3.0297193e-001 -9.5197711e-001 -3.1542066e-001 -9.8517128e-001 -2.5955330e-001 -1.2137726e-001 -4.1725377e-003  3.6309044e-001  3.8079688e-001  5.5662557e-002 -4.4707163e-001 -5.6400811e-001 -8.1591221e-001 -7.5091737e-002 -1.0708263e-001 -1.1914260e-002 -1.7278709e-001 -4.3608107e-002 -6.7142328e-002 -7.8586089e-001  4.2506993e-001 -3.4596572e-001  3.7926059e-001 -9.5615381e-001 -2.2585876e-002  5.8233892e-001  1.4721861e+000
  4.8071207e-001 -2.9461184e-001  1.7006491e+000 -1.9907406e+000 -4.5267546e-001 -4.4326377e-001  4.9542001e-001 -1.0015714e+000  5.7287437e-002  7.0391274e-003 -1.6113014e-001  2.5485387e-001  1.4456473e-001 -9.2285544e-002 -7.8117110e-001 -5.9370127e-001 -6.6705000e-002  4.2073026e-004 -6.6490409e-002  4.0687581e-001 -3.5852972e-001 -5.8201093e-002  3.3427153e-001  8.1973147e-003 -2.8426166e-001 -3.2663205e-001 -4.8197767e-001 -7.6709696e-002 -1.4239208e-001 -6.3721213e-001  4.1310930e-001 -3.4223091e-001  2.5205613e-002 -3.2848171e-001 -4.4654217e-001  5.5993714e-001 -7.1581050e-001 -3.0306922e-001  1.0271764e-001  3.1037526e-001 -1.8495947e-001 -7.8467241e-001  6.7238602e-002  3.6063710e-001 -2.2221510e-001 -1.3987931e-001  4.1673110e-001  1.2609030e-001 -4.5705656e-001 -2.0087992e-001 -9.3304281e-001 -1.0149420e+000  1.5292701e-001 -4.8320407e-002  6.4802414e-001 -2.0093852e-001  4.6673612e-001  4.5929925e-001 -1.2871632e+000  1.6501465e-001 -7.1624408e-001 -3.4106456e-001 -2.1628127e+000  1.1353350e+000 -4.6055069e-001  1.7742492e-001
  2.6419237e-001 -7.0214362e-001  2.9449132e-001 -1.3704383e+000 -2.6353563e-001 -3.0791253e-001 -5.6792425e-001 -9.2884501e-001 -1.0036826e-001 -3.2168998e-001 -1.8759785e-001 -4.2057171e-001  1.8596355e-001 -1.5981316e-001 -6.2497305e-001 -2.8346781e-001  3.0367553e-001  8.8683692e-001 -1.8346908e-003  4.1989797e-001 -1.1353451e+000 -3.9607276e-001  1.1262314e+000  9.7074922e-001  6.6874131e-002 -9.7904232e-002 -2.8865095e-001 -6.5182042e-001 -5.7866303e-001 -9.5660886e-001  1.7862148e-001  7.0844694e-002  2.5497454e-001  5.2152925e-002  2.6762275e-002 -1.0562851e-001 -9.4013546e-001 -3.0889939e-001 -4.3847218e-001 -4.6233148e-001 -2.1958527e-001  3.5382848e-001  9.3681483e-002  9.7573597e-001  1.0611129e-001 -1.2065026e-002  8.3151127e-001  3.6228327e-001  8.2659691e-001 -1.3670576e-001 -5.8824978e-001 -1.3258353e+000 -3.2634791e-002  3.4268924e-001  5.2716620e-001 -6.1824973e-001  3.6134978e-001 -1.6876152e-002 -1.1961925e+000 -9.2004066e-001  4.1218102e-001 -1.8118660e-001 -1.1829918e+000  1.4550683e+000  1.4114500e-001  3.7393897e-001
  2.3967313e-001  4.3787032e-001  1.2178584e+000 -4.1751974e-001  7.2911514e-001 -5.3805190e-001  7.3386157e-001  6.8123959e-001  1.3706238e-001  4.2542604e-001  9.5930092e-001 -3.2090311e-001  3.2252657e-001  3.8376166e-001 -9.9775796e-001 -4.4755881e-001 -2.4166499e-001  1.1079218e+000 -2.1597060e-002  1.4234257e-001 -2.8095910e-001 -1.1159275e-002  4.0430857e-002  1.2564096e+000  1.8383523e-001 -2.0812561e-001  9.6405988e-001  1.8236884e-001  2.4203292e-001 -8.9268849e-001 -4.4043111e-001  1.9624631e-001  2.6383592e-002  9.4855900e-001  4.4637590e-001  1.3361730e+000 -4.3234628e-001  2.3994284e-001  7.1149908e-001  8.1923193e-001 -1.5468344e-001  5.2648980e-001  1.2205377e+000  1.1156552e+000  3.6316855e-001  3.3067292e-001  9.3349663e-001  1.9273250e-001  4.2739820e-001  8.1816024e-001 -6.8448341e-001 -1.0784819e+000 -1.7908108e-001  4.6553946e-001  9.1549053e-001 -7.9127028e-002  8.4422882e-001  1.2434911e-001 -1.3667368e-001  6.4156261e-001 -1.0718158e+000  7.3104116e-001  2.1235712e-001  4.2716176e-001  3.4525984e-001  7.4281914e-001
  1.2983990e+000  8.1326112e-001  8.2828439e-001  2.4552085e-001  2.7313423e-001 -2.3729075e-001 -4.1997822e-002  9.6726965e-001 -2.2278232e-001  4.5977154e-001  7.5436664e-001 -8.3317272e-002  2.7143980e-001  2.3279300e-001 -8.2669518e-001 -5.8633445e-002  1.6399312e-001  6.4877135e-001 -2.1757664e-001  2.6492402e-001 -4.2226488e-002  1.2260563e+000  1.0156379e+000  9.8593978e-001  3.1577579e-001  9.6216202e-001  2.4257285e-002  2.2385519e-001 -4.2394668e-001 -1.0559532e-001  4.1572668e-001  1.0470761e+000  5.8457305e-001  4.7681268e-001  4.9992172e-001  8.2822821e-001  7.2870438e-002 -6.1026626e-001  7.2872999e-001  5.5829851e-002  6.4213151e-001  9.2597977e-001  1.3103123e-001  9.8809296e-001  6.4748252e-001  1.3588480e-002  3.6806559e-001 -3.3029853e-001  6.9706888e-001  6.1790167e-001 -4.6658265e-001 -6.4816862e-001 -3.5270393e-001  2.1174449e-001  9.0566165e-002  2.2507628e-002  7.3556790e-001  3.7411886e-001  8.8882272e-002 -4.2689193e-001 -1.9705919e-001  2.6003873e-001  3.6907423e-001  5.4472345e-001  3.9682224e-001  5.3248790e-001
  5.5319029e-001  3.1671446e-001  1.1663250e+000  6.7516839e-001  4.4838077e-001 -7.1435489e-001 -4.1566258e-001  2.1716258e-001  1.5112186e-001  4.9754351e-003  2.4227802e-001  2.0762524e-001  3.4949729e-001  2.3458933e-001  1.1604150e-001 -1.5928519e-001  3.3174279e-001 -7.0999961e-001 -4.4832000e-001 -7.9684471e-002  8.0335678e-001  6.8216193e-001 -7.2963467e-001  1.9183659e-001 -6.2511429e-002  7.1331640e-001 -2.5911821e-001  2.8423049e-001 -5.9206363e-001  7.0865825e-001 -3.8934230e-002  9.8067203e-001  2.1943362e-001  4.5573559e-001  5.5935257e-001  3.5451981e-001  1.1184888e+000 -3.1425661e-001  1.3193015e-001 -7.5942579e-001 -4.3938774e-001  5.9095573e-001  4.9365898e-001 -7.8851875e-002  6.1145508e-001  4.6684693e-001  6.0608683e-001 -5.6117382e-001  2.1929338e-001  5.7592970e-001  2.2844592e-001  2.0080807e-001  4.1861337e-001  7.4356299e-001  6.5847286e-001  3.7033109e-001  5.6541158e-001  5.0758704e-001 -6.3352419e-002 -1.7377464e-001 -7.2683425e-001  7.1482730e-001  6.5896249e-001 -6.6243411e-001  2.0596384e-001  1.0988740e+000
 -6.5339071e-002  2.3689917e-001  7.6835138e-002 -6.9338758e-001 -4.5074202e-001  1.0576421e+000 -6.9192623e-001  2.8510370e-002 -4.0726021e-001 -1.9346513e-001  8.6014190e-001 -1.8806689e-001  1.6034115e-001  7.7880736e-001  8.9089858e-001  6.6113661e-002 -1.1129339e-001 -3.7950951e-001 -4.0004285e-001 -2.0168427e-001  5.0152684e-001  2.8863657e-001 -7.6055272e-001  2.8341621e-001 -3.3438749e-001 -8.7334952e-002 -3.5591805e-001 -1.6985300e-001 -2.9393267e-001  8.3294498e-001 -6.0634579e-001  7.9190013e-002 -1.3618223e-001 -1.6603951e-001 -3.7454542e-001 -1.1492669e+000  9.8376395e-001 -4.8594544e-001 -2.1004851e-001 -3.1099964e-001 -4.4302810e-001 -2.2553419e-001 -1.2985025e-001 -1.0350917e+000  4.7877693e-001  6.1880195e-001 -2.6791299e-001 -6.4764360e-001 -1.6638586e-001 -5.1538413e-001  1.9970947e-001  9.6038064e-001  3.2332043e-001 -3.4827029e-001  2.9043577e-002  3.1775550e-001 -8.8475737e-001  2.7576747e-001 -5.6540161e-002  9.5827182e-002  1.2629282e+000 -1.8736786e-002  2.7826417e-001  9.4588986e-003 -2.9891708e-001 -3.8511070e-001
 -1.0659537e+000  1.8973867e-002  2.7845130e-001 -4.0909483e-001 -3.5708378e-001 -3.9002427e-001 -1.0510602e+000 -1.9307045e-001  2.6376031e-001 -3.3109773e-001  1.7006857e-001  9.6932803e-001  4.1859884e-001  5.9423078e-001  1.5732114e+000  4.4216541e-001  4.1909965e-001 -9.9121342e-001 -4.5607314e-001 -6.1141581e-002 -2.6076653e-001 -7.7575458e-002 -4.0200659e-001 -5.6508526e-001 -2.0344427e-001 -4.3168315e-001 -1.0755109e+000 -1.1068352e+000 -1.2078524e+000  1.3308954e+000 -1.5967521e+000 -3.8851696e-001  2.2796737e-001 -1.7108905e-001 -5.0085442e-001 -1.5336864e+000  7.8008497e-001 -1.1245379e+000 -1.0018444e+000 -6.4592655e-001 -6.9672629e-003 -2.5785928e-001 -6.4325561e-001 -6.7363351e-001  9.5699814e-002  8.4146278e-001 -1.6982961e-001 -3.7043335e-001  4.9027320e-002  6.2028655e-002  7.1833981e-001  1.4367204e+000  3.2881322e-001  2.4143479e-001 -3.4063175e-002  2.4021442e-002 -1.0722256e+000  9.4650125e-002  3.3275392e-001 -6.7486377e-001 -2.8591689e-001 -4.3636330e-001  6.6172840e-002 -8.0958328e-002 -1.0944275e+000 -5.4599363e-002
  8.3821784e-001 -1.5833390e-001  6.4655774e-001 -4.1003239e-001 -3.7302902e-001 -5.9299294e-002 -6.0073317e-001  1.6395260e-001 -8.8305013e-002 -7.4645641e-001  1.9925708e-001  6.5650852e-001  7.1192690e-001  6.9537839e-001  8.9956140e-001  4.5609310e-001 -3.7091765e-001  6.1510648e-001  2.2945982e-002 -1.9020194e-002 -4.1136315e-001  1.7420020e-001  3.2166450e-001 -1.0043272e-001 -1.4331258e-001 -2.7951324e-001 -6.0708086e-001  1.3109560e-001 -7.4661538e-002  3.5421546e-001 -5.5974230e-001 -2.8917869e-001  2.7114563e-001 -1.9524072e-001 -2.2508582e-001 -7.3956364e-001 -1.3185857e-001 -3.4647671e-001  4.8887294e-001 -4.3043643e-001 -7.8735641e-001 -1.3693489e-001  8.1723580e-002 -1.3644952e-001  4.9499519e-001  4.1652792e-001 -2.3379156e-001  3.6028812e-001  1.9694396e-001  1.7566868e-001  2.9210396e-001  7.7227015e-001  5.0375537e-001 -4.8697067e-002 -4.5835422e-001 -1.1918488e-001 -6.5538058e-001  6.5176649e-002  3.3936201e-001 -5.0709113e-001  7.4838716e-001 -1.0725528e+000 -4.3493590e-001  9.3397729e-001 -4.8428773e-001 -4.9176979e-001
 -2.5322764e-001  7.0918310e-002  4.3862294e-001 -2.5344933e-001  1.6584386e-001  1.1041651e+000  5.8111169e-001  1.1264501e-001  2.1159355e-002 -3.9968675e-001  7.3657021e-003 -2.5276414e-001 -3.0674354e-001  3.7762639e-001 -7.2647569e-002 -1.4031807e-001 -1.7847601e-001 -1.6027335e-001 -3.7932662e-002  1.0306070e-001 -1.3943245e-001  5.9346712e-001  2.6959337e-001  9.1298003e-001  1.9335733e-001  2.2717017e-001  7.1708523e-001  3.3262052e-001  5.6702392e-001 -3.2587078e-001  4.6323003e-002 -3.1381577e-001 -2.5430294e-001  2.4149762e-001 -1.4880139e-001  2.2962762e-001 -5.5445726e-001  5.3104815e-001  6.5844831e-001  9.0739068e-001 -3.6643852e-001  1.3585270e-001  3.4125925e-001  1.0699341e-001  5.2128395e-001 -3.0845347e-001  7.9748495e-002  7.4176332e-001  6.2101150e-001  1.2849874e-001  1.7901870e-001  1.9387012e-001 -1.7230572e-001 -2.8460582e-001 -4.4445072e-001  2.6930849e-001 -3.1702279e-001 -9.8915071e-002  1.9643026e-001 -3.0679687e-001 -2.1953133e-001 -3.4031437e-001  3.6633052e-001  1.4798208e-001  2.0054678e-001  2.9840286e-001
  1.8106955e-001  1.6590304e-001 -1.9146176e-001 -7.3609178e-001  2.6490613e-001 -1.2721433e-001  5.0332325e-001 -2.0756867e-001  1.6596539e-001 -2.5055666e-001 -1.7241860e-001 -4.4452132e-001  2.8426269e-002 -3.2205329e-002 -1.1620438e-001  1.1937838e-001 -2.5560681e-001 -1.1437938e-001  1.9950247e-001  5.3404193e-001  5.6132743e-001 -2.2499573e-001 -2.4228160e-001  7.7251027e-001  2.2183617e-001 -2.5263310e-001  3.3183353e-001  7.1742139e-001  5.3278604e-001  1.5666718e-001  4.2971802e-001 -2.8058906e-001 -9.9528968e-002  4.7916782e-002 -2.3922487e-001  3.8198213e-001 -1.0231023e-001  6.7175048e-001  2.3101313e-001  6.4454503e-001 -2.6741392e-001  3.9582445e-001  4.7977168e-002 -3.5838203e-001  4.3834102e-001 -8.2273023e-002  8.0253168e-001  6.8263120e-001  5.1576059e-001  4.9333925e-001  1.5631004e-001  9.4655002e-002 -2.4622754e-001 -1.8190242e-001  1.9587694e-001  5.8787956e-001  1.9157755e-001  2.8414630e-001 -2.0387052e-002  7.4085899e-002  3.0677578e-001  3.7326532e-001 -2.5212833e-001  6.3309937e-001  2.0447702e-001  7.9498670e-001
  9.6436088e-002  1.5984367e-003  1.1384600e+000  9.3170973e-001  1.3162452e-001  2.8087520e-001  5.6516563e-001  6.1540139e-001 -3.4092659e-001  1.2358332e-001  5.2357833e-002 -4.1413614e-002 -7.0450132e-002  4.0609734e-001 -6.3788659e-002  2.4635320e-001  9.0427205e-002  3.3159214e-001  9.6696667e-001 -7.4809231e-002  5.6885790e-001  4.0432467e-001 -3.3419723e-001  2.6994587e-001 -1.5293461e-001 -7.1816786e-002  1.1863491e+000  1.0878523e+000  3.4183221e-001 -3.2174281e-001 -5.1909073e-001 -1.6183903e-001  7.9456231e-001  3.3768385e-001 -3.1803960e-001  6.9469813e-003  1.4960286e-001  2.5706416e-001  7.9871811e-001  5.1909486e-001 -3.8305259e-001 -2.7612306e-001  3.5280171e-001  9.3095751e-001  1.5130747e-001  4.7513680e-001  8.6717809e-001  5.8226413e-001  7.3022781e-001  4.7223434e-003 -1.1711037e-001 -3.2591860e-001 -3.0528906e-001 -1.7538177e-001 -1.0308391e+000  1.9768702e-001 -8.1641763e-002 -5.6919203e-001  2.7820940e-001  6.3523327e-002 -3.4658145e-001  8.2105385e-003  2.9540337e-001 -3.1916027e-001 -4.0759087e-001  1.9851870e-001
 -7.2451829e-001 -5.1549775e-001 -2.9903017e-001 -5.0933163e-001  3.8717217e-001  1.0576283e-001 -2.1930180e-001  2.2247422e-001  1.5296932e-001  4.0966276e-001  2.2338193e-001  2.2658570e-001  5.0076509e-001  3.7514783e-001 -1.8680159e-001  1.7083211e-001  2.0142020e-001  1.9696934e-001  2.2422176e-001  3.3869823e-001  7.1840776e-001  4.2236474e-001 -7.7787394e-002  3.5751539e-001  3.0724249e-002  3.3708748e-001  5.8162016e-001  1.0122404e+000  8.5364482e-002 -7.5244724e-001  4.8434841e-001  3.5127077e-001  2.0538350e-001  5.9829974e-002  1.4657021e-001 -5.6988582e-001 -6.7743906e-001  5.6195966e-001  3.2718686e-001  1.0924342e-001 -2.7634826e-001  4.0156122e-001  7.1094906e-001  5.6867232e-001 -1.7633445e-001 -6.1280950e-002  5.2395915e-001  2.6086504e-001 -6.6626458e-003  4.6148915e-001 -2.9374705e-001 -2.8235035e-001 -6.9402824e-001 -8.3719888e-003 -2.2174322e-001  2.3125316e-003  4.3158860e-001  8.8263574e-002  5.3917687e-001  2.0065015e-001 -2.7344890e-001  3.5283237e-001 -6.2286306e-001 -2.0318974e-001  1.3491791e-002 -1.4167333e-001
  1.6217701e+000  2.1679441e-001  7.7342773e-001  5.6491427e-001  6.6052902e-001  3.7126334e-001  7.3288454e-001  8.2698310e-001  3.5245555e-002  1.5053150e-001  2.1024743e-001  5.4580796e-001  9.6381571e-002 -5.3471161e-002 -3.9815014e-001 -2.0522614e-002 -1.2646512e-001  1.4394741e+000  3.0439731e-001  6.3164752e-001  7.3793925e-001  5.9507581e-001  2.5330065e-001 -7.5475842e-002  1.4283275e-001  1.2045276e-001  1.3923761e+000  5.5774652e-001  5.1136203e-001 -9.3420029e-001  1.9604514e-001  1.6903456e-001  4.7366685e-001  3.8734495e-001  3.9281588e-001  1.2737218e-001 -4.0702806e-001  2.5428051e-001  1.3146633e+000  1.1001218e+000 -3.3105763e-001 -2.7419857e-001 -3.7095902e-001  3.5297623e-001 -3.7052737e-001  3.7857678e-001 -2.4781719e-001 -6.9850447e-001  2.9219990e-001 -3.7666876e-001 -2.1062167e-001 -5.2392540e-001 -2.1143198e-001 -6.0081115e-001  8.2954319e-001 -5.9512630e-001  1.6111203e-001 -5.6885643e-001  4.9384524e-001  3.8909927e-001 -4.7747133e-001  3.7206106e-001  2.3556715e-001 -1.2008283e+000  5.3945064e-001 -4.4674067e-001
 -4.9683332e-001  5.8099994e-001 -4.8817825e-001 -7.0062293e-001  2.9850738e-001 -3.8232517e-001 -5.4564352e-001  6.8227200e-001  3.6507922e-002  4.9211070e-001  4.9068662e-001 -1.3245386e-001  1.3448764e-001 -4.7033829e-001 -5.9639773e-001 -3.4621281e-001 -4.0186845e-001  1.0870913e+000  1.4862993e-001  4.4637988e-001  5.9491466e-001  7.3772725e-001  6.6757713e-001  1.1572906e+000 -9.9997814e-002  7.4336835e-001  9.3246353e-001  6.2403781e-001  5.8864957e-001 -9.0224486e-001  3.9346372e-001  1.2299589e+000 -3.1339815e-001 -1.3053266e-001  5.5080507e-001  4.1044454e-002 -4.9217497e-001  1.9874173e-001  1.6048822e-001  5.4782172e-001  4.0400559e-001 -2.6442073e-001 -2.0868174e-001  3.6036261e-001  5.6908844e-001 -2.8361931e-001 -1.6010638e-001 -8.0090713e-001 -2.5405872e-001 -9.6865284e-001 -8.4178363e-001 -8.2619909e-001 -5.9526791e-001 -4.4961591e-002 -1.0632719e-001 -5.8532479e-001  3.8955686e-001 -1.1697503e-001  7.1311033e-001  1.2715624e-001 -8.6235815e-001  6.0170731e-001  2.1804602e-001 -1.9496433e-001 -2.6062555e-001 -3.9133731e-001
 -6.4142299e-001 -4.6714731e-001 -1.5482808e-001 -5.0040828e-001 -3.7160589e-001 -4.3847073e-001 -3.3907448e-002 -8.7274383e-002 -2.3234096e-001  1.3290129e-001 -4.1121263e-002  1.4550302e-001  8.0000813e-001 -2.7586603e-001 -5.9503553e-001 -1.6588533e-001  6.6159576e-001  1.6478775e-001  8.1248885e-001  6.5534748e-001  9.6524014e-001  8.9412798e-002 -4.5670755e-001 -1.5234552e-002 -3.0822303e-001  3.7172728e-001  1.7927371e-001  7.2107257e-001  2.7543584e-001 -1.1271256e+000  1.2407123e-001  2.9891852e-002 -9.8261726e-001 -5.2167380e-001 -2.9680002e-001 -1.5227684e-001 -7.1156758e-001 -2.7191921e-001  1.4079561e-001 -2.2119658e-001  7.4679811e-002 -3.4062733e-001 -4.1647734e-001  4.3791874e-001  2.1871667e-001 -1.2193021e+000 -3.7376771e-001 -9.7195353e-001 -4.7576215e-001 -5.0375429e-002 -2.7760604e-001 -8.8720467e-001 -1.6919306e-001 -7.3912531e-002 -8.1582800e-001 -5.1939904e-001 -4.1007175e-001 -3.8384070e-001 -1.7649236e-001 -2.3530085e-001 -6.1902981e-001 -5.2815483e-001  2.4077798e-001 -2.4366567e-001  8.8549377e-002 -7.6726275e-001
  1.0298205e-001  3.4037551e-001  1.1684985e+000  5.7480155e-001  1.6546038e-001 -1.0876982e-001  1.5007015e+000  1.1709646e-001 -2.5352461e-001 -3.7453628e-002  2.0305004e-002  2.7872768e-001  5.0367926e-001 -4.5055894e-003  1.4313858e-001 -1.7861038e-001 -1.1365242e+000  8.3668943e-001  9.7903548e-002 -1.4690751e-001  2.3257144e-001 -8.4605509e-002 -9.7078321e-002 -1.6376816e-001 -1.6824139e-001  1.7177956e-001  1.5687499e+000  8.1498186e-001  7.9114182e-001  2.1490256e-001  1.5713614e-001 -3.7908142e-001 -3.5036188e-001 -3.4623958e-002 -2.9857959e-001 -1.3738370e-002  2.4746624e-001  1.0649994e+000  5.9903377e-001  1.2932247e+000 -7.5557643e-002 -6.5646028e-001  5.3230741e-002 -3.0387939e-001 -2.2910512e-001  1.8269907e-001 -5.8665106e-001  3.0686363e-001 -1.6326490e-001 -3.3075904e-001  7.5216367e-002 -8.5230902e-002 -3.4065161e-002 -4.1537733e-001  2.7281147e-001 -9.1306013e-002 -6.6621087e-001 -8.8641108e-001  2.6217032e-001  1.1814440e+000  1.0974212e-001 -1.6976290e-001  4.7244669e-001 -3.8736306e-001 -4.8644077e-001 -7.6812992e-001
 -4.9595547e-001 -6.0925675e-001 -1.3462374e+000 -6.7766632e-001  1.5587987e-001  8.7992593e-002  2.8003522e-001 -6.1817404e-001 -5.1282625e-002 -5.7912345e-001  9.3579897e-002 -4.8213468e-002 -2.5337669e-001  5.9932180e-002 -1.2471841e-001 -1.7506499e-001 -6.8831563e-001  7.3635779e-001  2.9254262e-001 -7.7844698e-002 -5.7548848e-001 -1.0138127e-001 -5.4875855e-001  8.7270534e-001 -1.7118955e-001 -4.3056880e-001  1.1949956e+000  7.2222754e-001  3.9163329e-001  3.6841232e-002 -2.6562522e-001 -2.4959408e-001  5.5073636e-001  4.6504034e-001 -8.1240854e-001 -8.8187924e-001 -3.3310524e-001 -1.8789393e-002  7.0368071e-002  9.6816682e-001 -2.2438752e-001 -3.7969575e-001  5.9366066e-001  6.6735268e-001  4.7460809e-001  1.2433408e-001 -1.8306370e-001 -1.3653496e-001 -1.4734425e-001 -1.1704724e+000 -5.0585048e-001 -5.8233475e-001 -9.8187661e-001 -8.4284899e-001 -9.6335129e-002 -3.1486748e-001 -6.0348174e-001 -3.3416306e-001 -6.9822304e-001  6.3763679e-001 -7.7266721e-001 -1.7148910e-001 -1.5469086e-001  1.1843413e-001 -1.1960377e+000  5.4032619e-001
 -8.5343717e-001 -6.1951242e-001  6.2946454e-001 -7.1526487e-002  1.1473835e-001  3.5063226e-001  7.9211269e-001  6.7349928e-003 -1.3853574e-001 -4.1121634e-001  3.9989752e-001  1.7440520e+000  4.8197984e-001  3.9274875e-001  8.6795848e-001  2.2810675e-001 -4.6195226e-001 -7.6297574e-001 -1.3240274e-001 -6.7029642e-001 -5.5074124e-001 -1.2294619e-001  7.7956015e-001 -6.4291199e-001 -1.6470745e-001  2.2568075e-001  6.5804623e-001  9.2392030e-001  6.8843789e-001  9.4933969e-001  7.9334162e-002 -6.2790518e-001  6.6058370e-001  1.4006356e+000 -5.9657398e-001  5.0913934e-001  9.5340499e-001  4.1876305e-001  7.5102925e-001  5.2468621e-001 -6.1558202e-001  3.3970849e-002 -1.3433530e-001  3.3541678e-001  1.2962303e-001  1.4055600e+000  3.5968833e-001  1.0445243e+000  1.3980103e-001 -2.5510236e-001  6.8843811e-002  3.4048194e-002  3.6427513e-001 -3.9860246e-001  4.8752690e-001  3.8528919e-001 -5.3244855e-001 -6.4880733e-001 -4.3637027e-001  9.9715967e-001  2.1401620e-002 -3.0738606e-001 -5.0669850e-001 -3.6477373e-001 -3.5630992e-001 -6.3342452e-001
 -1.9143968e-001 -2.0876075e-001 -3.3648075e-001  1.7877368e-001  2.5507818e-001 -5.4657360e-002  2.2831808e-001 -6.7179642e-002  1.7381306e-001 -1.6350306e-001  6.2583752e-001 -2.6876189e-001 -6.0000809e-002  4.4886044e-001 -6.2725317e-002  4.3782126e-001  3.0806483e-001  1.6200834e-001 -3.8732239e-001 -2.1704538e-001 -5.6968794e-001 -2.2818967e-001  1.0127018e+000 -6.2598208e-001 -1.9474068e-001 -2.4841196e-001  7.0071285e-001  7.7814694e-001  2.7210015e-001  6.1889452e-001  2.9455488e-001  3.8364631e-001  3.7291848e-001  3.0998984e-001 -2.9703969e-001 -5.7785975e-001 -1.1889998e-001 -1.4708168e-001 -1.7541741e-001 -2.9093451e-001 -1.4735249e-001 -3.7873831e-001 -9.0454958e-001 -1.3893719e-001  2.7439132e-001 -5.8237374e-001 -1.1120537e-001 -1.0378213e-001 -8.8003552e-002 -5.0884389e-001 -1.1057509e-001 -1.0226017e-001 -3.9773574e-001 -2.4620611e-001  8.2642900e-001  2.2868731e-001 -2.9347345e-001 -2.8791901e-001 -3.7369049e-001  7.6974256e-002 -1.1010185e+000  6.0208304e-002 -1.4094603e-001  1.8147570e-001 -3.8738106e-001  8.8875847e-001
  5.5063889e-001  5.3385821e-001  5.1552034e-001  5.2159372e-001  1.2834990e-001  1.1012098e+000  1.9667433e-002  8.3805597e-001 -2.4481706e-001  2.8810730e-001  3.3561443e-001  5.5167136e-001  3.8090917e-001  1.3689946e-001  2.7192270e-001  6.6583547e-002  1.8998289e-001  2.0231115e-001 -2.6395272e-001 -5.6696861e-002 -4.9218863e-001 -4.7551798e-001  6.8341401e-001 -4.2341965e-001 -9.7226171e-002 -3.2193656e-001 -4.6114670e-001  3.7415897e-001  5.0686304e-002  8.8862014e-001  3.9075878e-001  9.9631111e-002 -4.9462109e-002 -5.9896702e-001 -1.5829447e-001  2.3965100e-001 -2.1964530e-001  4.3378147e-002  1.1152802e-001 -4.1836749e-001 -2.8257343e-001 -3.8788058e-001 -5.1694544e-001  9.0367289e-002 -2.6321347e-001 -4.6447428e-001 -1.9214882e-001  3.4683137e-001  7.0824673e-002 -2.9225288e-001 -7.1961354e-002 -2.8725870e-001  2.7599870e-001 -5.1617662e-002 -1.1653047e-002  1.1114357e-001 -3.8880291e-002 -2.8388052e-001 -6.3432038e-002 -3.2265187e-002  6.3288017e-001 -2.8835986e-001 -1.0138971e+000  3.4823832e-001  7.9554834e-003  1.7755986e-003
 -8.0786843e-001 -8.6851717e-001 -5.4529717e-001  7.4341777e-002 -4.2317520e-001 -8.1590669e-002 -1.5100830e+000  2.2814388e-001 -8.6202908e-002  1.6303381e-001  5.0929528e-001 -9.1377798e-001 -6.8737050e-001 -3.5120869e-001 -3.5055649e-001 -4.4672649e-001  2.8055528e-002 -1.4921953e-001 -1.3659769e+000  2.3519983e-001 -1.2515467e+000 -1.2477437e-001  1.0663341e-001 -3.0932151e-001 -9.3432450e-002  4.4310985e-001 -9.6586578e-001 -5.4815960e-001 -6.6646300e-001 -8.9829449e-001  3.1251326e-001  1.0369481e+000 -3.8976598e-002  4.2450581e-001  6.1727194e-001  4.2460647e-001 -2.5272838e-001 -1.2919719e+000 -6.0729958e-001 -1.0260419e+000  2.4318339e-001 -3.4540430e-001  2.9306118e-001 -2.4108138e-001 -1.8684131e-001 -1.1428069e+000 -5.0035822e-001 -1.2152056e+000 -3.3864570e-001 -3.1893753e-001 -9.1698315e-001 -1.0975770e+000 -4.0058070e-001 -1.4580619e-001  3.3232958e-001 -9.4296712e-001  2.2553226e-001 -9.8606041e-002 -6.3030673e-001 -1.1863954e+000 -2.8395153e-001 -2.5837320e-001  8.3306460e-001 -6.6186330e-001 -5.7020852e-001 -1.0075102e+000
 -5.8907168e-001 -5.9414046e-001 -1.5086875e-002  7.3235717e-001 -3.4562647e-001  3.1148398e-001 -5.2012816e-001  1.6400902e-001  6.2961136e-001  4.3305253e-001  5.4993019e-001  4.2243340e-001  1.7171607e-001  5.3977672e-001 -5.0275179e-001 -2.2932699e-001 -1.3977903e-001  6.0184447e-001  6.7505869e-002  1.4558444e-001 -1.0780692e+000 -2.0905555e-001  1.0109600e+000 -3.4654516e-002 -2.3646688e-001  2.6935762e-001 -9.4644289e-001 -8.6926928e-001 -5.1730594e-001 -5.1158550e-001  1.3942649e-001  1.1469056e-001  2.8216636e-001  6.3822350e-001  3.4481188e-001  3.3483147e-001 -6.3372223e-001 -7.2657928e-001 -8.4064865e-001 -9.9726570e-001 -5.7706433e-001 -2.3262991e-001 -3.0165352e-001  6.1095165e-001 -4.0141876e-001 -7.8678893e-001  1.1901722e-001  3.2116165e-001  3.7990575e-001 -1.5816060e-002 -4.3088951e-001 -7.9990686e-001  8.1919691e-002 -3.2284443e-001 -5.1857509e-001  2.4244030e-001  2.7697570e-001 -1.8845664e-001 -6.9156107e-002 -8.6044541e-001  1.3283671e-001 -5.7557893e-001 -1.6860518e-001  7.0436693e-001 -1.9188136e-001 -6.2111059e-001
 -5.8067678e-001 -9.9694958e-002 -1.4314566e+000  1.0653058e+000 -4.4813440e-001 -1.5148952e-001 -1.1957058e+000 -5.1550101e-001 -4.3864044e-001 -6.1696973e-001 -2.8527447e-001 -2.5000099e-001 -8.6934249e-001 -2.3365223e-001 -3.7889101e-001 -5.0319406e-001  3.3426914e-001 -2.5867750e-001 -7.4913301e-001  2.0652477e-002 -3.1566664e-001 -2.1224484e-001 -4.2802209e-001 -5.3831164e-001 -4.1126833e-001 -1.5528490e-001 -1.2997001e+000 -2.0120396e-001 -4.0970034e-001 -1.8180706e-001 -1.1948970e-001  8.4681344e-002 -2.0507821e-001 -1.4403103e+000  2.4636600e-001 -3.9339281e-001 -6.3854950e-001 -1.4232260e+000 -9.6523000e-001 -1.2575017e+000  2.4653152e-002 -3.9830925e-001 -1.0454646e-001 -4.0396972e-001 -4.6523680e-001 -1.3482864e+000 -1.1368630e+000 -8.9975143e-001 -7.2663686e-001 -7.0597095e-001 -7.1578800e-001 -6.6079401e-001 -6.1512600e-001 -9.5773680e-001 -1.0947250e+000 -5.9389436e-001 -7.5790448e-001 -6.2953201e-001 -5.7821417e-001 -1.3011024e+000  3.9801121e-001 -1.0262962e+000  4.4976696e-001 -1.4361177e+000 -1.5842456e-001 -1.4650884e+000
 -9.7929621e-001 -4.0086308e-001 -8.0963815e-001  9.6552376e-001 -9.8134421e-001 -7.0446934e-001 -7.6922334e-001 -9.2700659e-001 -7.8341070e-001 -1.8458047e-001 -5.0525188e-001  1.5957234e-001 -3.0136067e-001  2.9239345e-001 -3.2965837e-002 -6.8064138e-001 -9.2995539e-001 -8.4956835e-001 -3.4782489e-001 -2.4626267e-001 -1.0140119e+000 -8.8675402e-001 -2.7904446e-002 -1.6867333e+000 -1.9064654e-001 -2.7141761e-001 -9.6883117e-001 -6.0245884e-001 -5.7056996e-001  1.4587833e-001 -1.6378642e-001 -4.4138974e-001 -1.7474936e-001 -4.7297643e-001 -1.4696940e-001  2.1705875e-001  1.0427797e-001 -7.6221966e-001 -5.3001011e-001 -7.0541253e-001  1.1507751e-001 -1.4816259e-001 -1.3102504e+000 -2.3784216e-001 -2.1571989e-001 -5.8790972e-001 -1.1949317e-001  7.9357887e-002  8.4533557e-002 -9.8195531e-001 -2.3189024e-001 -4.0458327e-001 -7.4459168e-001 -1.2128133e+000 -4.7657454e-001 -3.9875273e-001 -4.5992552e-001 -3.3901182e-001 -6.8734036e-001 -1.1191373e+000 -4.8291817e-001 -1.3384638e+000 -4.8349722e-001 -6.1438576e-001  3.5363280e-001 -5.8012522e-001
 -1.2608233e+000 -2.6615488e-002  1.2217169e+000  6.2630609e-001  2.2655384e-001  1.0660821e-001 -5.7713501e-001  1.5171881e-001 -2.8500493e-001  1.0249563e-001  9.5622941e-002  4.2226973e-001 -7.1510485e-001  1.1690830e-001  8.2973637e-002 -1.1109220e-001 -4.7661211e-001 -4.1570982e-001 -2.1045927e-001 -5.1044422e-001 -2.3593406e-001  4.0396838e-001  5.4008011e-001  5.2233383e-001 -5.4173297e-002  4.6816212e-001  1.5827735e-001 -3.4908729e-001  3.0150365e-001  1.7786956e-001  9.1219312e-001  4.1668377e-001  8.2530824e-001  8.4601364e-001  7.6143665e-001  9.4491422e-001 -1.8244703e-001  4.0146570e-001 -5.1924340e-001 -2.6836699e-001  8.8661148e-001  2.1869648e-001  3.3556217e-001  3.6693142e-001 -5.1917613e-002 -2.6790487e-001 -6.1752190e-001 -5.3848022e-001 -6.3188907e-001 -2.6288479e-001 -2.4874679e-001 -2.0521603e-001 -2.3589961e-001 -4.0706338e-001 -6.4575460e-001 -9.0939948e-002  2.3885006e-001  4.7975129e-001  2.8657410e-001 -1.0829778e+000 -2.7576174e-001  7.4331502e-002  1.0652773e+000  1.0036117e-001  5.8495424e-001 -6.1746447e-001
 -1.5454953e+000 -2.3669803e-001 -1.4057975e+000  8.2099645e-001  6.5115378e-002  9.6691516e-001 -1.3297903e-001 -8.8596164e-001 -5.3174990e-001 -2.7252372e-001 -7.6024434e-001  9.6993430e-001 -4.8034115e-001 -2.1896674e-001  6.3626798e-002 -2.2593632e-002 -7.5075199e-001 -1.3818618e+000 -2.6894828e-001 -3.7019951e-001  2.6392728e-001 -5.8655560e-001 -4.3173461e-001 -8.3400753e-001  2.5036224e-004 -1.0520699e-001 -4.4243554e-001 -8.7855609e-001 -7.4944531e-001  2.2130241e-001  4.0267008e-002 -6.3470832e-001 -3.0969103e-001 -3.8292084e-002  3.3784274e-001  5.4341646e-001  4.6921629e-001 -2.4230901e-001 -7.5820248e-001 -4.9203154e-001  4.0613214e-001  1.0496370e-001  2.2650113e-001 -7.6504176e-001 -3.9813068e-001 -2.2592434e-001 -6.4139817e-002 -1.3230232e-001 -9.8126903e-001 -4.5084297e-001 -3.0613731e-001  3.9054656e-001 -4.5644767e-001 -5.9243222e-001 -9.0931898e-001 -7.9553569e-001 -1.6846160e-001  9.4106376e-002 -5.3717882e-001 -1.0732843e+000  1.4214064e-001  2.8853174e-001  1.2820810e+000  2.1294713e-002 -6.1635035e-001 -2.3820614e-001
 -2.7758949e-001 -2.2566923e-001 -9.3812000e-001  1.3240461e+000 -9.0736087e-001 -9.7551612e-001 -9.7078168e-001 -5.3076545e-001 -1.1041413e+000 -1.9049920e-001 -6.8859140e-001 -5.0870909e-001 -7.4659616e-001 -7.8463856e-001 -4.1383917e-002 -3.0667829e-001 -5.5865109e-001 -1.9184441e+000 -1.7169086e+000 -5.2413500e-001 -6.5769150e-001 -2.6560477e-001 -2.1078267e-001 -1.1844893e+000 -5.0682779e-001 -5.9122469e-001 -1.0512861e+000 -1.4125674e+000 -1.2423391e+000 -6.5054980e-001  1.1590575e-001 -5.6052722e-001 -6.9345691e-001 -4.9426101e-001 -1.9629133e-002  1.3741095e-001  1.9871964e-001 -1.0376927e+000 -1.4962510e+000 -1.3902796e+000 -4.6867348e-001 -3.8050779e-002 -9.1920545e-001 -1.4602517e+000 -3.0611620e-001 -1.8061023e+000 -1.2475873e+000 -1.2975013e+000 -1.3944356e+000 -4.2961603e-001 -9.5534877e-001 -2.5243661e-002 -8.7326510e-001 -9.3617347e-001 -1.5454252e+000 -1.2150378e+000 -4.0106654e-001 -6.5091342e-001 -4.1528842e-001 -1.2001027e+000 -3.0300891e-001 -9.3055089e-001  6.4389506e-001 -1.1714787e+000  2.7678516e-001 -5.9145590e-001
 -6.7564293e-001  8.3318820e-002 -2.2294741e+000  6.1351892e-001 -1.4713685e-001  1.4980161e-001  5.0903531e-001  5.8655602e-002 -2.1367468e-001 -1.4064839e-001 -5.6611462e-001 -4.6392595e-001 -1.4350628e-001 -4.3951028e-002  7.2929177e-001  1.1121554e-001 -4.4003734e-001 -8.5351087e-001 -6.7665739e-001 -5.7621444e-001 -1.4797122e+000 -8.7199775e-001  1.7457865e-001 -5.4437130e-001 -6.6721275e-002 -9.6908617e-001  1.8826302e-002 -4.8502365e-001 -8.4403677e-001 -5.0954098e-001 -1.5738087e-001 -3.7980867e-001 -1.8716499e-001 -6.3030906e-001  2.6775243e-001  1.2592524e-001  1.6273899e-001  1.1248487e-001 -6.0133411e-001 -6.0233567e-001 -9.6987905e-001  5.1718610e-001 -7.8002515e-001  2.7505781e-001  2.7229440e-001  2.7236026e-001  3.8451742e-001  4.7281616e-001  7.0702179e-001  1.1135583e-001  1.0781541e-001  4.0959233e-001 -2.6309754e-001  1.2610980e-001 -2.7987538e-001 -5.5133203e-001  2.7120945e-001 -1.7233769e-001  3.6904310e-001 -3.9531546e-001 -1.1574664e+000 -1.0424508e-001 -3.5342222e-001 -1.0227772e+000 -5.9207017e-001 -1.1810248e+000
 -5.7347433e-001  2.5823147e-001 -6.7319996e-001  4.1035565e-001  8.0970723e-002  1.0695136e-002 -2.1269449e-001  1.7037340e-001  2.6230464e-001  1.1547232e-001  3.0814743e-001 -7.7265987e-002 -2.5532143e-001  2.3240134e-001 -2.7581451e-001 -2.8763714e-001 -1.4431278e-001  8.3734823e-001  6.0346478e-001 -8.4608637e-002 -6.1031169e-001 -1.4119174e-001  2.1595616e-001 -8.7164014e-001 -1.2353724e-001 -2.0683876e-001 -6.8134983e-001 -5.3784300e-001 -7.4302112e-001 -1.6766939e-001  1.7201672e-001  3.6053790e-001  1.0568066e+000  3.4380793e-001  1.8939435e-001  2.7429526e-001 -4.5760205e-001 -6.5282153e-001 -8.5574907e-001 -7.8462226e-001  2.1986401e-001  1.0626589e-002 -5.5983451e-001 -3.6391586e-001  5.4846993e-002 -1.4205962e+000  3.8548662e-002  1.2337292e+000  1.1274707e+000  8.4140467e-002 -2.9007520e-001 -9.9069884e-001  1.4794058e-001 -5.5403866e-002  3.1335907e-002  2.5676957e-002  6.5563134e-002 -4.7107363e-001  1.3009645e-001 -6.7791150e-001 -5.0253307e-001 -1.5696707e-001 -1.2136439e-001  3.3909837e-001 -9.1473137e-002 -3.9722205e-003
 -1.2085263e+000 -7.1847754e-001 -1.3067575e+000 -5.4691367e-001 -1.0109916e-001  2.7317028e-002 -8.2438860e-001  2.0318467e-001 -1.9815046e-001 -1.4105561e-001 -2.2352762e-001  5.6019158e-001  2.1394374e-001 -1.9817196e-001 -4.0388583e-002  1.5638095e-001  1.8595078e-001  6.5251614e-001  7.7524174e-001 -5.5570741e-001 -4.0860780e-001 -2.9795519e-001  1.0129092e+000 -1.6101251e+000  4.9112465e-002 -7.1638109e-001 -6.1789328e-001 -8.6260283e-002  6.6188127e-002 -5.7665805e-002 -9.6015989e-001  1.4275218e-001 -9.2975723e-001 -1.1062345e+000 -4.2089250e-001 -1.3577397e+000 -5.1554823e-002 -9.0998889e-001 -7.2608265e-001 -8.6274561e-001 -2.8009848e-001 -1.9550417e-001 -9.9728060e-001  4.6829184e-001 -3.2540122e-001 -5.4367131e-001 -2.4799165e-001  1.5257306e+000  1.3735955e+000 -5.2739395e-001 -2.5231277e-001 -5.5928170e-001 -1.6667507e-003 -3.4208867e-001  3.9395527e-001 -4.5394471e-001 -8.1135006e-001 -1.2800194e-001 -5.6736477e-002 -2.1812968e-001 -6.3969152e-001 -3.8552928e-001  3.6111075e-001 -1.4518773e+000 -1.8318051e+000 -9.6659240e-001
 -1.8470678e+000 -1.7135349e-001 -7.5022765e-002  8.3632561e-001 -1.0676540e-001  4.4388016e-001 -7.5090984e-001  7.8855461e-002 -3.4893687e-001  1.6719325e-001 -3.5337975e-001  3.4733101e-001 -9.5695432e-002 -7.1298522e-001 -3.6553587e-001 -3.8857658e-002  7.3838297e-001  5.3702770e-001  1.1705199e+000 -2.7307341e-001 -4.4603544e-001 -2.9688574e-001  6.3416847e-001 -1.2920938e+000  5.0954539e-002 -6.8255182e-001  1.6592516e-002 -1.8588980e-001 -5.5063570e-001 -4.8005667e-003 -8.9711219e-001 -5.0276990e-002  2.3636107e-001 -7.2121086e-001 -8.4073443e-001 -1.3034898e+000 -2.7312243e-001 -1.0797337e+000 -3.5430037e-001 -3.4412418e-001  1.0157024e-001 -6.7670610e-001 -1.2705705e+000  7.7248539e-001 -2.4459136e-001 -8.9208831e-001 -8.2346816e-001 -3.1388071e-001  3.4453980e-001 -3.1904666e-002 -1.5271511e-001 -6.8063662e-001 -3.1832620e-001 -3.8591499e-001 -1.2297917e+000 -3.9472848e-001 -1.0288732e+000 -1.9716386e-001 -1.8421569e-001 -5.3349055e-001 -7.7312458e-001 -9.6334057e-001  7.8936486e-001 -6.2330732e-001 -7.9699445e-001 -1.9630716e+000
 -7.5997842e-001 -8.0846979e-002  5.9232347e-001  1.5003088e+000  1.5062659e-001  8.1046356e-001 -1.3225300e-001  1.0168821e+000  1.9924924e-001  1.5728516e-001  3.4069094e-001  1.8430810e-001  1.9963692e-001  1.9392267e-001 -1.0764938e-001  3.1363565e-001  7.5864723e-001  1.6013279e+000  1.3681844e+000  5.7835641e-002  1.0128217e+000  5.5637794e-003  1.5183772e+000  2.8357352e-001  4.7815063e-001  1.0664543e-001  8.9814460e-001  1.0298883e+000  4.5580485e-001 -6.5386840e-001  1.5792590e-001  8.4471086e-001 -1.0930255e-001  2.4501503e-001 -1.5490851e-002 -4.5804625e-001 -7.2244293e-002  1.8150267e-002  9.6563075e-001  1.0355668e+000 -2.2202242e-001  4.3484488e-002 -6.2486722e-001  1.0819574e+000 -7.5640369e-002  5.4297090e-001 -4.7787526e-001  3.2775637e-001  7.4869846e-001  6.5552989e-002  2.3096965e-001 -2.8562261e-001 -3.6884131e-002 -4.4964236e-002  7.7215895e-001 -7.2648017e-002 -5.3631531e-001 -2.2188497e-001  6.5271256e-001  3.3735417e-001  2.7886593e-001  2.6020401e-001  1.2233054e+000 -8.0896420e-001 -8.3114897e-002  1.3348349e-001
  7.0748397e-002  2.9229570e-001  6.4280693e-001  2.0249802e+000  2.3706816e-001  1.9449325e+000  5.4740503e-001  8.2665570e-001  3.7061033e-001  9.3708923e-001  5.3469373e-001  9.8328323e-001  8.7552123e-001  1.1270207e+000 -3.4699979e-001  3.8088315e-002  8.6057542e-001  2.0582625e+000  1.2923120e+000  1.1897892e+000  1.5286850e+000  1.1430154e+000  7.5018038e-002  2.2122187e-001  7.4288736e-001  3.6726712e-001  1.1987651e+000  1.6368416e+000  1.6447895e+000 -4.3265657e-001  6.2715591e-001  6.4507369e-001  4.6808223e-001  3.7819503e-001  8.3517860e-002  5.6902380e-001 -7.6667524e-001  8.3973915e-001  2.1403593e+000  1.4765019e+000  1.2502903e+000  2.3961998e-001  4.5575918e-001  1.5334117e+000  3.0925664e-001  4.1817977e-002  6.6059231e-001  8.6694047e-001  9.3317495e-001  6.4802482e-001  2.8294176e-001 -4.4382049e-001  6.0835750e-001  2.8243037e-001  1.0997779e+000  4.1136819e-001  1.1462591e-002 -2.0395280e-001  7.2621493e-001  4.7475545e-001  9.0697616e-001 -2.9526205e-001  1.2980242e+000  9.0391751e-003 -8.3543617e-001  2.4796351e-002
 -2.0798324e-001  2.9944330e-001  4.0207477e-001  6.2643313e-001  6.4205345e-002  1.0156354e+000 -4.3571868e-001 -2.9607362e-001  2.4204358e-001 -1.7243263e-001  2.0019752e-001 -1.1892379e-001  1.8385071e-001 -1.0323982e-002 -9.6022084e-001 -6.5384463e-002  9.3549726e-001  8.1861648e-001  3.0189092e-002  4.4053656e-001  3.8381198e-001  5.7831125e-001 -1.9348816e-001  5.7649319e-002  3.7651135e-001  5.7288812e-002 -6.2067939e-001  3.9898490e-001 -5.8868122e-001 -1.1202004e+000 -4.1109516e-002  4.0575280e-001 -5.1434071e-001 -5.3904945e-001  4.0633928e-001  1.4739523e-001 -1.0319289e+000 -6.0207712e-002  4.4627119e-001  2.9302041e-002  4.5396273e-002  1.8582578e-001 -2.2335252e-001  4.7486355e-001 -2.7696119e-001 -5.8126318e-001 -7.7748600e-002 -4.3920644e-001  1.2872402e-001  3.1134700e-001 -1.9860579e-001 -5.1666203e-001  1.3795231e-001  4.0833888e-001  1.0289461e+000  1.2105595e-001  2.5824951e-001  2.8683070e-001 -3.4036588e-001 -4.7555907e-001  1.3262931e-001  2.0975411e-001  7.5973903e-001 -4.3398512e-001  4.8933791e-001 -2.2354817e-001
 -5.8781933e-001 -1.3535319e+000 -1.2941344e-001  1.0611559e+000 -8.9347667e-001  3.2101822e-002 -3.1003510e-001 -6.0746193e-001 -1.2317405e-001  2.0786545e-001  4.3716302e-001  5.6499684e-001 -1.5575683e-002  4.1682219e-001 -6.9214018e-001 -2.3976685e-001  7.9577549e-001  2.7564761e-001 -1.1349079e-001  2.7265436e-001  9.8453871e-001  1.2708724e-001  1.2753096e+000 -4.5865141e-002  2.8707402e-001  3.8754419e-001 -5.8538256e-001  5.6548158e-001 -4.6833683e-001 -8.2548158e-001  1.8455573e-001  1.4947013e-001  3.6033501e-002 -1.2316324e-001 -1.9040862e-002  3.1525087e-001 -1.3603503e+000 -1.5952571e-001  7.8917459e-001 -2.3112923e-001  2.7166398e-001  6.5892132e-003 -1.7640698e-001 -8.3163167e-001 -5.3726399e-002  6.4463363e-002  2.3582484e-002 -3.3390013e-001 -2.2340379e-001  3.3855910e-001 -3.7920269e-001 -6.8716490e-001  5.8890705e-001  8.9073843e-002  9.1325682e-001  4.3562818e-001  1.9537323e-001 -5.0339638e-001 -7.4322688e-001 -4.7266907e-001  1.0039600e+000 -3.3922674e-001  1.9462388e-001  6.0436095e-001 -7.2090270e-001  3.9019491e-001
  1.6621156e-001 -8.1234080e-001  3.9566205e-001  1.0826714e-001 -2.3174003e-001 -1.7950581e-001 -5.7080170e-001  4.9566910e-001  1.5337301e-002  4.3940152e-001  7.2484776e-001  5.4933459e-001 -1.3326789e-001 -7.7874303e-003 -6.4917310e-002  1.3239900e-001  1.0738752e+000  6.7595211e-001  8.0723289e-002  7.4998728e-001  9.3640997e-001  7.7593155e-001 -5.7991145e-001  6.3335491e-001  5.1572174e-001 -8.8004243e-002  9.3514926e-001  5.2985283e-001 -1.3289561e-001 -1.8328674e-001 -1.0845356e-001  3.7702053e-001  2.3320296e-001 -4.6209463e-002 -2.0986041e-002 -3.3337689e-001 -4.4606818e-001  3.3106183e-001  8.3106296e-001  1.0269324e-001  4.2800891e-002 -1.0381248e-001  2.2990099e-001 -2.3515885e-001  3.3869616e-002  2.9777604e-001 -2.8196795e-001 -1.0158159e+000 -6.9327471e-001  2.8587344e-001 -5.8149565e-001 -2.1097914e-001  3.2056301e-001 -1.1364041e-002  3.8473303e-001  4.7657903e-001 -1.4388081e-001 -3.9401092e-001 -3.2272479e-001 -3.6950134e-001  4.9572834e-001 -8.2072242e-002 -7.5319770e-002 -1.7116052e-001 -5.1269952e-001  6.4466929e-002
  8.8612439e-001 -3.9880314e-001 -5.4746305e-001  5.3643980e-001  7.5201887e-002 -3.3433017e-001 -2.2729824e-001 -5.1613218e-002  2.7752180e-001  4.0917738e-001  3.7123044e-001  1.9939892e-001  2.5258493e-001  1.0160928e-001 -4.5366138e-001 -4.8131858e-002  2.6088187e-001  6.9094033e-001 -4.0001051e-001  2.6947695e-001  7.2634640e-001  5.8934262e-001 -5.5324559e-001 -1.3331116e-001  2.5048398e-002  2.4342970e-001  7.6109084e-001  3.3762262e-001  4.5675077e-001 -9.7572687e-001  1.9942976e-001  1.2333183e-001  2.8880214e-001  1.6331833e-002  2.9440174e-002 -4.1316077e-002 -9.2889534e-001  4.1428755e-001  4.0552703e-001  5.2576063e-001  1.0803364e+000  2.5817103e-001  2.2966536e-001 -6.0709006e-001  2.8915532e-001 -1.1389154e-001 -1.0429304e-001  1.0429602e-001 -5.8969742e-001  5.0648016e-001 -6.0069347e-001 -6.2792515e-001  4.3278715e-001  2.2782023e-001  2.6812122e-001  3.2119796e-001  1.7913922e-001 -4.0578424e-001 -4.3630557e-001 -8.2947061e-002  9.8215780e-001  3.0833170e-003  8.9658383e-001  6.3446907e-001 -3.7416139e-002 -3.0942784e-001
  5.3853187e-001  4.9746773e-001 -5.6730901e-001 -1.1261745e+000  5.7239912e-001  1.0804940e-001 -4.9372964e-001  3.4322893e-002 -1.8959091e-001  5.3477877e-002 -6.7298516e-002  4.0013607e-001 -1.2038480e-001 -1.2727094e-001 -7.9321752e-002  1.1066727e-001  1.0770275e+000 -1.9861919e-001 -1.0584585e+000  5.5898881e-001  9.0062369e-002 -7.8411722e-002  7.4732617e-001 -5.1178037e-001 -2.3899047e-001  7.0458290e-002  4.5014666e-001 -3.5151300e-001 -6.5701771e-001  1.9121560e-002 -7.5724645e-002  3.8416473e-001 -2.2356699e-001 -4.2423701e-001  3.0234464e-001  4.2515148e-002 -4.8488310e-002 -9.6828881e-003 -5.3033648e-001  3.5827688e-002  1.8633357e-001  8.3338647e-002 -1.6786335e-002 -6.0628670e-001 -7.1921148e-002 -2.1924134e-002  9.4411575e-002 -1.4248477e+000 -1.0744043e+000  5.5632907e-001 -2.5440204e-001 -2.1675904e-001 -3.5947963e-001 -9.6349007e-002 -9.3449918e-001 -9.7448225e-002  1.5311418e-001 -7.3115883e-002 -4.8088037e-001 -2.0483784e-001 -1.1080156e-001  1.5234869e-001  1.7602684e-001  3.3445118e-002  6.9186575e-001 -3.5592789e-001
  9.1145459e-001  7.7090062e-001 -3.0734049e-001 -3.7971852e-001  7.1112725e-001 -7.0558183e-001 -7.1817764e-003 -6.4798256e-002  3.3938331e-001  5.3472108e-001 -2.8521772e-001 -1.1140700e-001  2.8363919e-001 -1.4248292e-001 -4.1077935e-001  6.8287658e-002  6.5023988e-002 -1.7618730e-001 -5.6300225e-001  2.5193267e-001  3.3979362e-001 -1.5294851e-001 -7.3942763e-001 -2.3217786e-001  2.6404094e-001 -4.5390475e-001 -2.4734315e-001 -1.1928812e+000 -6.0138059e-001  1.4756477e-002  4.4991049e-001  6.7146883e-001  1.0644044e+000 -2.9286428e-002  3.5129403e-001  1.6479920e-001 -5.8617012e-002  2.6522807e-002 -1.1140037e+000 -2.9570357e-001  1.1656197e-002  7.6284395e-001  8.7143549e-001 -8.8771715e-001 -6.5667240e-002  5.8171559e-001  4.7507998e-001 -6.4639832e-001 -7.6376717e-001  9.7352188e-001 -3.3200534e-001 -1.4239514e-001 -6.1081092e-001  7.8260273e-003 -1.4191336e+000 -1.6152851e-003  6.7199116e-001 -1.9009172e-001  4.3512174e-001  1.3420150e-001 -9.4950404e-001  6.7728223e-001  2.6595178e-002 -1.8286082e-001  8.5901266e-001  3.3967946e-001
  6.8283970e-001  1.3858670e-001  1.8059188e-001  5.8247603e-001  3.9548296e-001 -5.8112332e-001  1.4212459e-001  4.4747698e-001  4.0691336e-001  5.7236986e-001 -4.8344493e-001 -8.9542998e-001  3.9963879e-001 -2.5770843e-001 -2.7584010e-001 -9.7456857e-002  4.1998172e-001 -1.0046508e-001  1.8379802e-001  2.5935638e-001 -1.4003233e-001  2.7047285e-001 -1.1932956e+000 -2.6756607e-001  1.0773170e-001  3.6353984e-001 -7.0840261e-001 -8.5476447e-001 -3.0226457e-001  2.8807615e-001  1.3265026e-002  5.5127466e-001  3.9022485e-001  1.3646488e-001  4.5970674e-001  6.6103704e-002  7.7395494e-002  1.4618360e-001 -4.8279993e-001 -6.3609381e-001 -1.0041229e-001  4.1905584e-001  6.2595166e-001  2.2689206e-001  1.7906333e-002  7.1687913e-002  3.3009970e-001 -6.7102679e-001 -1.4353876e-001  7.6636538e-001  1.3112255e-001  9.7175639e-002 -2.0158858e-001  2.5533545e-001 -7.0201060e-001  5.4244153e-001  6.0040534e-001  1.9745562e-001  7.7702739e-001  2.2875868e-001 -1.7284108e-001  4.1869209e-002  4.7193238e-001  1.6868171e+000 -3.9845602e-001 -1.9360560e-001
 -5.3534017e-001 -4.7202921e-001  6.2238771e-002 -1.9978588e-001 -1.9771450e-001 -2.8869529e-001 -1.3852650e-001 -3.3276778e-001 -4.3749374e-001  5.7573807e-001 -1.5846430e-001 -2.3099947e-002  3.9458082e-002  1.1821015e-001  6.1072609e-001  3.3447278e-001  8.8063917e-001 -7.9797168e-001 -9.8256353e-001 -1.5247925e-001  4.9021987e-001 -3.0494268e-001 -4.6601565e-001 -3.3174776e-001 -3.0909506e-001 -5.0189852e-001 -7.2996964e-001 -1.5558998e+000 -9.2277659e-001  5.2619357e-001 -1.0508274e-001 -3.1306469e-001 -6.0747300e-001 -7.6033942e-001 -4.3046406e-001 -8.4820548e-001  4.2087742e-001 -1.6374569e-001 -1.2750391e+000 -1.1262496e+000 -4.4547629e-001 -6.2530791e-001 -7.9172407e-001 -3.7730659e-001 -3.0593446e-001  2.1804221e-001 -4.3789882e-001 -7.5273312e-001 -6.9633871e-001 -1.0253538e-001  3.2724272e-001  6.5095848e-001  7.3812340e-003 -3.5591938e-001 -5.2515148e-001  5.6628282e-002 -4.0308905e-002  1.0353002e-001 -2.8254980e-002 -3.0264207e-001 -3.8957499e-001 -4.0026969e-001 -1.6842109e-001  6.8045048e-001 -1.4106747e-001 -1.1291126e+000
 -1.3534420e-001 -4.8054262e-001 -2.1852809e-001 -3.3811544e-003 -9.6138698e-002  2.6896789e-001 -2.3603805e-001 -5.0513505e-002 -1.1447266e-001  7.6466077e-002 -5.5447672e-001 -3.5044394e-001 -1.8050048e-001 -1.5195027e-001  3.2601193e-001  2.1254774e-001  7.9282876e-001 -8.3332005e-001 -6.2256519e-001 -4.9772139e-001  6.1212906e-001 -5.8919743e-001 -7.9549111e-001 -5.9013116e-001 -2.6814240e-001 -7.6723253e-001 -5.3220073e-001 -7.7098036e-001 -1.1813143e-001  5.5417266e-001 -4.4150471e-001  5.6972952e-002  3.2806337e-001 -7.0652984e-002 -6.5063823e-001 -1.1881978e+000  5.9676671e-001  8.1959106e-002 -1.0283341e+000 -6.6595498e-001 -1.2147279e+000 -3.8048419e-002 -4.3643410e-001 -2.1176264e-002 -5.0150150e-001  5.2779370e-001 -6.5905234e-001 -6.7567934e-001 -8.8810716e-001  4.9294012e-001  3.4125592e-001  4.1820896e-001  5.0880015e-001 -1.8235264e-001 -3.8733019e-001 -7.4094502e-001 -4.0141139e-001 -3.0738087e-001 -9.3071314e-002  3.4492960e-001  2.9230113e-001  2.1865298e-001  4.2986935e-002 -1.6081047e+000 -6.8320448e-001  8.9243594e-001
 -1.3563684e+000  4.6715841e-001  3.0059663e-001 -1.2470336e-001  1.6054618e-001  1.2238202e-001  7.2408561e-001  2.1867008e-001  5.8427157e-001  4.5752439e-001 -2.2816174e-001 -1.0149643e+000  9.3910458e-002 -2.7421202e-001 -2.5570730e-001 -3.4828389e-001  2.0855375e-001 -9.9327483e-001 -6.1777413e-001 -9.4706859e-002 -1.1006535e-001 -3.9905858e-001 -3.2107314e-001  1.7078095e-001 -2.4981723e-001 -4.4076924e-001 -2.6521965e-001 -6.1962561e-001  6.3620193e-002  4.1493536e-001  5.9410548e-001  2.3144112e-001  1.7777098e-001 -2.1221765e-001  5.0849039e-001  2.4802493e-001  5.7681703e-001  3.1837185e-001 -1.1170465e+000  3.0032357e-001 -2.9595419e-001 -1.6435845e-001 -4.1498425e-001 -1.2548117e+000 -4.7005951e-001  5.8933144e-001 -8.5422439e-002 -6.8989258e-001 -6.8869610e-001  5.0376456e-001  2.5525292e-002  2.6039738e-001  1.8813457e-001  3.3927018e-001  1.3372063e-001  7.0825681e-002  8.4738041e-001  2.8047462e-001  5.0521272e-002  3.9446479e-001  6.0191710e-001  6.8640713e-001 -2.1449051e-001  7.5724134e-001  5.4733561e-001  4.5912504e-001
  5.6197388e-001  2.8187240e-003 -6.8444066e-002 -1.3437203e+000  1.7240701e-001  1.4751287e+000  9.3489559e-001  2.6872136e-001 -2.2373041e-001 -3.0829748e-001 -2.9976468e-001 -1.2459790e+000 -7.4257905e-001 -9.0650654e-001 -4.7886998e-001 -5.0110446e-001  3.2211540e-001 -1.1615951e+000 -1.0133946e+000  2.2682911e-002 -1.3251011e+000 -7.4262941e-001  5.1298984e-001  8.5832888e-001 -1.4107313e-001  1.4002539e-002  6.8538567e-002 -5.8258340e-001 -1.7546020e-001 -3.1370790e-001  7.5173166e-002  1.2603894e-001  1.3155404e-001 -2.1661637e-001  6.9365469e-001  8.0877572e-001 -1.1362936e-001  2.6742605e-001 -3.1535395e-001  4.6462557e-001  8.0525859e-002  1.3531052e-001  2.1974763e-001 -3.4287588e-001 -3.2823857e-001  2.3482649e-001  4.4369247e-001 -1.0232771e+000 -9.7313145e-001  3.5567175e-001 -1.3319060e-001  1.6715822e-001 -4.3215528e-001 -1.4508212e-001 -6.9409346e-001 -4.5949411e-001  6.7362516e-001 -2.2816170e-001  7.3261962e-002  4.7599689e-001  1.3522832e+000  1.8796191e-001 -8.4710154e-001 -1.0349501e+000  1.1381302e-001  8.7433911e-001
  2.7747087e-001  3.1163154e-001 -7.5206635e-001  4.5946475e-001  1.4297859e-001  1.3362531e-001  9.8154641e-001  1.0230982e+000  9.0178920e-003 -2.5818635e-001 -1.0708069e-001 -2.6125647e-001 -4.7491542e-001 -2.7211940e-001  5.2282392e-001  2.3611161e-001  3.4450060e-001 -5.6759013e-001 -2.8787891e-002 -1.3241855e-001 -2.8776314e-001 -3.2164345e-001  8.5905062e-001 -1.6129011e-001  2.2606344e-001 -2.8976270e-001 -1.1652429e-001  8.1049035e-002  5.9429361e-001  9.4972536e-001  3.5468999e-001 -1.6433501e-001  1.1290933e-001 -1.1732703e-001  4.0778013e-001  8.2602428e-001  4.1652467e-001  3.6353094e-001 -8.6181960e-002  4.2142661e-003 -1.2163076e-001  3.0163026e-001 -4.5781696e-001  4.1257561e-001  7.2239409e-003  7.6832784e-001 -1.8030833e-001 -2.2340576e-001  3.0399966e-003  4.6826786e-001  4.1019141e-002  4.4742688e-001 -3.5663178e-001 -1.2123837e-001 -8.7996939e-001 -1.6383186e-001 -7.8900079e-002  3.6760917e-001  4.3666033e-001  3.1071665e-001  3.0371720e-001  2.6024120e-001  3.5838730e-001 -1.4194502e-002  4.3887659e-001  6.2349916e-001
  5.9785928e-001  6.3583218e-001  7.3998116e-001  9.0623186e-002 -3.3010250e-001 -5.8205125e-002  1.3712512e+000  1.3162184e+000  6.5229099e-002  2.8083735e-001 -1.9475672e-001 -3.6026409e-001  2.3400566e-001 -1.1945312e-002  1.0488250e+000  7.1500251e-001 -4.7616339e-001 -9.4063535e-002  7.2187372e-001 -1.4925102e-001  6.5391831e-001  3.3012667e-001 -1.9551711e-001 -1.7973467e-001  8.2696293e-002 -6.1961281e-001  9.8029111e-001  6.6116399e-001  1.3466508e+000  5.3776536e-001 -4.2580520e-001  3.8474074e-001 -4.3559442e-001 -4.1809566e-001  1.3698364e-001 -2.3734881e-001  6.0584129e-001  1.1030647e+000  1.3126209e+000  1.4475992e+000 -2.4218455e-001  4.9839857e-002 -6.0571059e-001  1.7338105e-001  2.8649229e-001  5.9464907e-001 -9.3952616e-003  7.9050908e-002  1.6883557e-001  2.7717659e-001  4.8401944e-001  1.0359696e+000  5.7106031e-002  6.8592810e-001  1.2877270e-001  2.6295674e-001 -1.4982032e-001  7.7316550e-002  1.4985537e+000  1.0241372e+000  8.8359421e-001  6.0674541e-001  1.2643857e+000 -5.0222578e-001  6.5392643e-002  2.4756910e-001
 -3.2576293e-001 -2.6367202e-001 -5.0612520e-001  7.1056050e-001 -7.7547754e-002 -1.2000448e+000  3.0811791e-001 -6.4729453e-001 -4.8725598e-002 -5.4093146e-001 -1.2253446e+000 -7.3877352e-001  2.0675601e-001 -6.1579037e-002  2.7786802e-001 -2.5500425e-001 -4.2654287e-001 -1.3464909e+000 -6.3804433e-001 -3.0909485e-001 -3.7600564e-001 -7.8831549e-001 -3.3211941e-001  9.6339245e-002  3.3055979e-002  2.2401987e-001 -4.6516219e-002 -3.5564475e-001 -1.4617859e-001 -2.6726742e-001 -1.5834007e+000 -6.2446395e-001 -2.2839154e-001 -5.3871492e-001 -3.7388179e-001 -7.8036309e-001 -4.5132458e-001  4.1673761e-001  2.7622813e-001  1.8197988e-002 -2.3888617e-001  1.2606901e-001 -6.6636139e-001 -7.3931012e-002  1.1055125e-001  5.1716097e-001 -3.0609640e-001  5.4759910e-001  7.9878420e-002  3.7171892e-002  4.5494159e-001  6.2530220e-001  5.5445407e-002  3.3126469e-001 -2.3324047e-001 -5.5097172e-001 -7.4648497e-001  4.8959698e-001  3.3551343e-001  1.2526052e-001 -1.4091442e+000  6.2945478e-001  7.8449163e-001 -8.0879422e-001 -7.7297667e-002  4.7762742e-001
  9.0372353e-002  3.9178859e-001  1.3600062e-001 -1.4202988e-001 -2.7424860e-001 -6.3496983e-001  4.7737422e-001 -2.8912252e-001 -3.2323931e-001 -3.8282073e-001 -4.7505859e-001 -1.3467893e+000 -1.0312897e+000  2.2166699e-001  1.6381544e-001  1.2630050e-001 -2.0085013e-001 -9.8943698e-001 -5.4827592e-001 -7.6901509e-001 -1.3433431e+000 -5.2568474e-001 -1.0735636e+000  7.8619848e-001  2.0514427e-002 -6.3692502e-002 -6.7732786e-001 -9.9573379e-001 -4.7401473e-001 -3.2691982e-001 -5.0170225e-001  2.4307506e-002 -4.6569209e-003 -8.2447855e-002 -7.0291557e-002  7.9685901e-002  2.3322501e-002 -1.1613570e-002 -5.8424694e-001 -3.5526399e-003  2.2007082e-001  3.7874020e-001  4.7512933e-001 -1.0110522e-001 -1.0924535e-001  4.1706195e-001  4.5052838e-001  9.7174031e-001  2.8144958e-001  2.5201226e-001  5.3812174e-001  5.7707850e-001 -4.0300356e-001  9.8516462e-001  3.6338428e-001 -3.9305648e-001  1.8843308e-001  8.6713114e-001  1.4658441e-001 -6.0639580e-002 -1.6965863e-001  3.3741657e-001 -5.6859846e-001  6.8648272e-001  3.9874556e-001  3.7876583e-001
 -4.3602215e-001  3.6477698e-001 -2.6952796e-001  3.3845970e-001 -1.2547752e-002  2.3203797e-001  1.5272499e-001 -3.0747531e-001 -2.9241986e-001 -1.0520751e+000 -2.8915606e-001 -5.4011856e-001 -6.1474615e-001 -2.6931926e-001  4.2878625e-001  1.3709460e-001 -2.0466379e-001 -3.7833619e-001 -7.5858833e-002 -9.6115167e-001 -8.7797311e-001 -8.3085534e-001 -5.9732756e-001 -6.5820926e-001 -6.2542153e-001 -7.0097618e-001 -1.3191377e-001 -2.6922636e-001  2.2688845e-001  6.4401051e-002 -4.9278766e-001 -7.6567671e-001  8.8535771e-002 -8.2377229e-001 -6.9205318e-001 -4.9831083e-001 -2.4721573e-001  3.1083179e-001 -3.2340502e-001 -3.8014310e-001 -7.7880882e-001 -6.7164841e-001 -8.0382749e-001 -3.0570549e-001 -9.2855746e-001 -1.6702039e-001 -1.2294011e+000 -4.5792161e-001 -2.9075706e-001 -3.2066923e-001 -6.3176586e-001 -3.4831296e-001 -1.3719430e+000 -1.1495027e+000 -1.8110057e+000 -6.2298271e-001 -1.0394872e+000 -2.7863138e-001 -4.4988528e-001 -3.7870233e-001 -7.9934370e-001 -3.9308789e-001  3.1438464e-001 -1.5921642e+000 -8.8175831e-001  1.2661509e-001
 -1.2547310e+000 -7.1412158e-001 -1.8734751e-001  1.6374543e+000  9.7026960e-002 -1.3225972e+000 -7.1114286e-002 -6.9085000e-001 -3.9723176e-001 -8.5835769e-001 -3.2714503e-001 -7.1229783e-001 -3.6015835e-002 -5.0537740e-001 -6.9445241e-002 -2.8184102e-001 -5.9563729e-001 -1.6580305e+000 -2.0759348e-002 -2.7197819e-001 -4.6772500e-001 -5.7921903e-001 -9.6046096e-001 -6.8739760e-002 -9.6418178e-002 -4.9426025e-001 -1.0160919e-001  1.0147106e-001 -7.0355539e-001 -5.7661952e-001  1.2645045e-001 -7.6937477e-001  7.4149180e-001  4.2146573e-001 -7.9395830e-001  2.4944861e-001 -9.6018213e-001  2.7410234e-001 -5.1625610e-002  5.7155031e-001 -1.0207266e+000 -2.0214476e-001 -7.0481183e-001  2.7776760e-001 -6.0173376e-001  3.6349877e-001 -8.5629076e-003  1.2155385e-001 -1.1328816e-001 -4.6364889e-001 -1.6541034e-001  8.4624163e-002 -1.2946018e+000 -5.5834387e-001 -9.0857160e-001 -5.6135751e-001 -7.1306533e-001  7.8090187e-002 -3.3875736e-001  1.1649525e-001 -1.1332491e+000  2.4552061e-001  6.0390131e-001 -4.8698996e-001  1.4213335e-002 -4.8585880e-001
  1.3188555e+000 -1.4219827e-001  4.5053799e-001  9.6626090e-001  5.6825596e-001 -4.5293389e-001  1.4742483e-001  1.8830156e-001  3.4068434e-001  3.8287128e-001 -2.5205034e-002  5.2137743e-001  3.4162434e-001 -2.5385300e-001 -2.3613833e-001  2.2374067e-001  2.1328608e-001 -1.8627984e-001  3.2241814e-001  1.7198517e-001 -4.1961540e-001 -1.3447606e-001  4.4796235e-002 -1.5017263e-001  6.1123009e-004 -3.4781459e-001 -4.2161075e-001 -2.0535949e-001 -1.8397622e-001  1.4105086e-002  7.9158070e-001  2.9039631e-001  3.8500425e-001  4.4807723e-001  7.2442129e-001  9.9824988e-001 -2.3723809e-002  3.3227697e-001 -2.8799379e-001 -3.8619454e-001 -2.0526962e-001  2.1758924e-001 -4.9730607e-001  4.1689430e-001 -1.7143804e-001 -3.4620421e-001  3.2224139e-001 -1.4304407e-001  1.6154124e-001  2.6756108e-001 -1.7401959e-001  3.0569578e-002 -4.9371035e-001 -2.6877629e-001 -6.0821888e-001  6.2636013e-001  5.0900095e-001  6.7541835e-001  4.2513490e-001 -2.8961379e-001 -3.4752723e-001  1.7279648e-001  1.9886253e-001  7.9923464e-001  2.3584318e-001  1.0452583e+000
 -4.8862190e-001 -3.4136815e-001 -4.7548781e-001  1.0578716e+000 -8.4295799e-002 -3.7978707e-001 -7.0018293e-001  3.0380573e-003  2.8316126e-002 -1.1702784e-001  3.4517326e-001  4.6280177e-002  2.0645080e-001 -2.0342794e-001  8.2963483e-002 -1.8508069e-001  3.6719107e-001 -8.4053314e-002  4.0025362e-001 -1.5390238e-001  3.7405271e-001  3.4073288e-001  5.1370253e-001 -2.9548473e-001  1.9828934e-001 -5.4602649e-001 -3.6203297e-001  1.6415590e-001 -4.4290180e-001  1.0790780e-001 -2.3879083e-001  2.0575582e-001  5.8542643e-001  6.9256219e-001  1.0052475e-001 -5.1297734e-001 -4.2391916e-001 -6.4367798e-001 -1.9850537e-001 -8.1815689e-001  4.0346881e-002  3.9337906e-003 -1.5554514e-001  3.5073792e-002 -3.4735667e-001 -7.3385578e-001 -3.3893184e-001 -7.3975168e-001 -1.7938545e-001 -5.6566998e-001 -1.6864728e-001 -1.6518041e-001 -5.9729602e-001 -5.1158602e-001 -1.0971244e+000 -6.8112082e-002 -5.4898481e-001  1.9584629e-001 -1.1019779e-001  2.8393626e-001 -1.4151104e-001 -5.1292610e-001  5.7457827e-001 -8.8381032e-001 -4.2365971e-001  5.7086203e-001
 -5.9351499e-001  2.4337897e-001  3.3459039e-001  3.3780886e-001  8.9326360e-002  4.7315016e-001 -3.1738946e-003 -2.3084528e-001 -6.1672023e-002 -4.7977551e-001  2.5528202e-002 -8.6955018e-002 -1.3513615e-002 -1.5122568e-002  5.3488232e-001  2.0906183e-001  1.3460939e-001  6.3406843e-001  5.3912843e-001  7.6529020e-002  5.8948378e-001 -1.8591089e-001 -9.7203746e-001  2.1500684e-002 -9.2040495e-002 -5.4432457e-001  5.4664281e-001  3.2597745e-001  8.7250268e-002 -1.0535968e-001 -4.1142360e-001 -5.5757566e-001 -4.1445336e-001  1.2882179e-001 -9.7582034e-001 -8.3370454e-001 -1.0411812e-001 -8.6397593e-001 -1.2251728e-001 -7.0628132e-002 -8.6077978e-001 -4.7881150e-001 -7.8124079e-001 -1.3329410e-001 -4.7808632e-001 -8.1560311e-001 -5.6598169e-001 -1.1549732e-001 -1.5698670e-001 -1.9783612e-001 -2.7152327e-001  3.8106896e-001 -5.0798450e-001 -7.2121357e-001 -5.6694247e-001 -2.4983499e-001 -9.0209009e-001 -1.0295389e-001 -6.9070372e-001  7.9845187e-002 -8.5248480e-001 -1.8294854e-001  5.4038552e-002 -1.2005835e-001 -8.9434442e-002 -1.0297065e+000
 -5.1273561e-001  4.9029832e-001 -3.8394780e-001  7.1666713e-001  1.6006724e-001  6.7414940e-001  6.7141268e-001 -1.2219633e-001  1.1758557e-001 -2.0797012e-001  2.3541581e-001 -2.7475649e-003  1.5405460e-001  1.1806629e-001  1.2056838e+000  5.0992093e-001  5.6747627e-001 -7.0452274e-001  5.1433247e-002 -6.8665551e-002  6.5309108e-001 -4.1154268e-001 -4.2352768e-001 -9.1607976e-001 -4.8499673e-002 -1.0036430e+000  3.3349731e-001  1.1996901e+000  5.4765608e-001  1.2479438e+000 -7.5933005e-001 -2.8459080e-001 -2.0194746e-001 -2.0436784e-001 -4.2814210e-001 -7.2670246e-001  2.8488857e-001 -5.1576400e-002  5.8723565e-001  2.6648783e-001 -8.4105070e-002 -1.1934952e-001 -8.3114737e-001 -1.3698480e+000 -5.3923644e-001 -8.3407420e-001 -7.4132231e-001 -6.4497845e-001 -1.0704647e+000 -4.2417339e-001  4.2358000e-002  8.3457527e-001  5.3475541e-002  1.4587138e-001 -3.8437519e-001 -6.5685275e-002 -5.9939352e-001  4.3757802e-001 -1.9489773e-001  6.7622178e-001  1.2684882e+000 -3.8205960e-001  1.0300068e-001 -2.2341889e-001  1.9482199e-001 -2.8753194e-001
  1.1076557e-001 -1.1383086e-001  1.1159489e+000  6.5566284e-002  2.1252081e-001  3.0821888e-001  8.3415677e-001 -3.7361457e-001  5.5707204e-001 -3.4915390e-001  8.7355583e-001  1.2951844e+000  8.7221059e-001  1.0717812e+000  1.1990971e+000 -2.4151388e-002 -3.6950784e-001  1.7894748e-001  2.6169814e-001  1.7385659e-001 -1.9298600e-002 -2.3273162e-001 -1.8466326e+000 -9.4307096e-001 -3.1312861e-001 -6.2795537e-001  5.7821297e-001  2.2605805e+000  1.4565208e+000  9.2109702e-002 -3.6214122e-001 -9.2720588e-001 -4.9810872e-002 -9.1116481e-002 -1.0238208e+000 -5.4936933e-001 -3.7552064e-001  7.8071252e-001  1.7455374e+000  9.3023667e-001 -8.1953670e-001 -6.4406533e-001 -3.7418185e-001 -1.2257912e+000 -4.7825068e-001  5.7178894e-001 -4.7508820e-001  9.0611438e-001 -1.3400418e-001 -7.3059341e-002  2.9152805e-001  4.1978945e-001  4.1504069e-001 -1.2130620e-001  1.1508184e-001  1.8325952e-001 -9.9670252e-001  2.7947258e-001 -8.3165082e-001  5.2170653e-001  7.2916565e-001 -9.0399064e-002 -1.4171866e+000  9.7145687e-001 -4.5112869e-001  7.1238867e-001
 -2.6804565e-001  6.3458894e-001  8.0734182e-001 -1.6694620e-001  7.0714895e-001  1.1188319e+000  2.5567276e-001  2.5298534e-001  2.2294715e-001 -6.6517565e-001  2.7091221e-001  9.5733904e-001  4.3770203e-001  6.8829854e-001  1.0004086e+000  6.4436114e-001 -5.3776874e-001 -2.4457622e-001  2.8435716e-001 -2.2081317e-001  3.4060137e-002 -2.0435179e-001  2.7011602e-001 -9.4172307e-001 -2.9797542e-001 -6.4985291e-001  2.0675244e-001  5.3107404e-001  5.8858889e-001  1.1501828e+000 -3.7768892e-001 -2.6512817e-002 -2.3905498e-001  2.8160371e-001 -2.6011667e-001  1.1984323e-001  2.4986286e-001  3.1590293e-001  7.0867605e-001  1.8868637e-001 -1.7117990e-001  1.9667731e-001 -6.6124763e-001  2.5065072e-001 -1.0118902e-001 -1.1081424e-002  1.4625709e-001  6.2076366e-001  2.6912603e-001 -5.0132671e-001 -2.0408129e-001  3.0663630e-002 -2.3500915e-002 -9.7820942e-003 -4.4154859e-001  3.3567502e-001 -8.2954162e-001  5.8712222e-001 -6.1698323e-002  5.5729051e-001  7.5494812e-001  2.7562712e-001 -1.5068605e+000  5.4302015e-002  4.9478355e-002  5.9912332e-001
 -1.4044907e-001  8.6421073e-002 -3.0783015e-001 -5.7132321e-001  4.3422893e-001  1.9540317e-001  1.5002644e-001  4.5788961e-001  9.2247445e-002  4.0696319e-002  5.9618874e-001  5.5681617e-001  9.3578240e-003  6.4083474e-001 -2.2663024e-001 -9.5928619e-002 -4.4586053e-001  3.5899166e-001 -1.0823024e-001 -1.1179918e-001  4.5308633e-001  2.4733955e-001  1.3741664e+000 -1.6446598e-001 -3.6643189e-001 -5.4017128e-002  5.6760281e-001  8.6372636e-001  9.3139418e-001 -9.8192002e-001 -1.5582509e-003 -1.5280399e-002  2.3596601e-001 -3.0000376e-002 -2.2086266e-001  3.5949433e-002 -7.5528154e-001  7.8238106e-001  6.4291513e-001  5.1212288e-001 -2.8855851e-001 -2.3491226e-001 -4.2334840e-001  5.3807964e-001  1.6511704e-001 -1.5478148e-001 -2.6977143e-001  6.5356898e-001  1.2880209e-002 -3.8393352e-001 -7.7701661e-001 -8.1152966e-001  7.2625134e-002 -5.5201452e-001  2.3438151e-001  1.4280436e-002 -5.2653781e-001  8.8251179e-002 -4.6751331e-003  5.3104226e-001  3.5112265e-001  6.7248153e-002 -7.6427612e-001 -6.4973035e-002 -7.9532712e-001  2.7285506e-001
  5.7946615e-001  3.9760240e-001 -3.6954520e-001 -7.7717369e-001  5.4207224e-001 -1.5593786e+000  2.8372649e-001 -2.3881990e-002 -3.7732086e-003 -2.1570456e-001 -7.3917883e-001 -7.4813265e-002 -4.7566144e-001  1.1264739e-002 -5.2275404e-001 -1.9347691e-001 -6.9894901e-001  2.5712208e-002  1.4320106e-002 -6.1482403e-001  6.9691796e-001  4.0973264e-001 -7.9985595e-001  2.7965514e-001 -1.8107024e-001 -2.3618308e-001  6.1875662e-001 -7.6599428e-002  5.8628616e-002 -2.7314943e-001 -5.3624494e-001  2.4166331e-001 -6.9595276e-001 -4.3417661e-001 -7.5494341e-003 -4.2343950e-001 -4.3197646e-002  2.1992714e-001 -1.8163185e-001  6.7665871e-001 -3.0554641e-001  1.2886471e-001  3.6364532e-001 -3.3598539e-001  4.2948189e-001  1.1838509e+000 -9.8592020e-002  3.6918892e-001  3.0400837e-001  4.0883413e-001 -5.4254144e-002 -3.9030171e-001 -1.1571722e-001 -9.9403834e-003  2.5111469e-001 -4.9549437e-001  4.9012413e-003 -3.5472946e-001 -3.4598781e-001  7.1518432e-001 -4.6983806e-001  3.0255311e-001 -4.0356316e-001 -1.3940945e-001 -7.6724872e-003  2.8435108e-001
 -1.7876352e-002 -1.2706275e-001  8.6896128e-002 -1.2996681e+000  2.2976291e-001  8.1687122e-003  5.8677352e-002 -5.6169848e-001 -7.8781247e-002 -4.5471731e-001 -4.7973987e-001 -1.1204687e+000 -7.0607747e-001 -3.0516238e-001 -8.4951360e-001 -5.2583981e-001 -4.3567920e-001 -6.2542793e-001 -6.2993128e-001 -6.4285851e-001 -6.1515239e-002 -6.1520686e-003 -1.2914004e-001 -3.1646224e-001 -6.2438141e-001 -3.1770705e-001 -1.9606223e-001 -4.4106039e-001 -4.1969436e-001 -8.4772352e-001 -6.0793221e-001 -9.0143971e-001 -5.0365887e-003  2.2905722e-001 -4.9384083e-001 -7.2763964e-002 -9.0967831e-001 -2.5364613e-001 -2.5625195e-001  2.7261487e-001 -2.5750193e-001 -5.3683933e-001 -3.4258169e-001 -4.9335952e-001 -2.0400139e-001  1.0365043e+000 -1.9835583e-001 -5.9318314e-001 -3.0719201e-001 -4.8242922e-001 -6.8577098e-001 -9.0823377e-001 -5.7391573e-001 -5.2695516e-001 -1.3825217e+000 -8.9176789e-001 -5.6443553e-001 -5.5310546e-001 -9.7678006e-001  1.2185195e-003 -1.1208205e+000  4.8546931e-001 -1.5526983e+000 -1.3845341e-001 -7.9088926e-002 -1.0052954e+000
 -4.9630026e-001  3.8990790e-001 -2.7428359e-001 -9.9358086e-001  7.5836433e-001 -2.8827993e-001  7.3484285e-001  1.3265499e-001  1.8590588e-001  2.6325433e-001 -2.3168453e-001 -1.2998802e-001 -1.2857207e-001 -7.4489088e-002 -5.8653481e-002 -2.2150436e-001 -7.5964803e-001  2.4899462e-001  5.0656114e-002 -1.5640856e-001 -1.9707888e-001 -4.8375479e-001 -2.6225685e-001  4.7546391e-003 -3.1159267e-001 -4.1741914e-001 -4.3836166e-002 -4.1876274e-001 -2.2326529e-001  1.3148256e-001 -4.4145914e-001 -2.8510531e-001 -1.6437943e-001 -1.6353519e-001 -3.9993115e-001  2.4407533e-001  3.7402292e-001  2.3876177e-002 -5.6055813e-001 -4.7978775e-001  8.9299576e-002 -2.8956321e-001  9.2730746e-002 -1.4239826e-001  1.0883030e-001  2.7644401e-001  9.7542272e-002 -4.6104507e-002 -1.0240601e-001 -5.7914711e-001 -4.8824727e-001 -1.8997957e-001 -1.3234824e-001 -3.6260453e-001  4.5175302e-001 -2.3663242e-002  5.5183865e-001  1.5148429e-001 -3.2424884e-002  6.9273954e-001 -1.1436195e+000  4.2773502e-001 -8.9690540e-001  9.2017201e-001  5.0591275e-001  3.7610127e-001
 -7.3368236e-001  3.3301776e-001  1.1104461e+000 -1.2315968e+000  3.4870040e-002 -3.5402548e-001 -1.9292111e-001  3.2094608e-001  1.5038205e-001  2.1221033e-001 -3.1211580e-001  1.8351212e+000  7.5665460e-001  4.9361759e-001  2.2531295e-001 -1.2139318e-002 -8.1806484e-001  8.6048894e-001  4.4291123e-002 -2.7753987e-001 -1.0074949e-001  3.1672475e-001 -5.7445904e-001  1.0639257e-001 -4.8928358e-001  2.6399879e-002  6.5760862e-002 -9.5789700e-001 -5.4707941e-001  6.5258819e-001 -1.1728123e-002 -1.4494098e-001 -7.9574244e-002 -6.2780131e-002 -4.4240488e-001 -8.5560221e-002  6.4707439e-001 -4.8535884e-001 -1.1726141e+000 -3.1099113e-001 -6.5576381e-001 -2.1833013e-001 -3.8902209e-001  3.6078438e-001  5.9841912e-001  3.2581282e-001  2.1698997e-001 -1.5224974e-001  1.2308579e+000  1.4839184e-001  2.1178241e-001  1.9450607e-001  4.8227606e-001  6.2786234e-001  5.6728511e-001  1.3307758e-002  3.4386799e-001  2.3896575e-001 -1.2793913e-001 -2.7489979e-001 -3.7224220e-001 -5.6438720e-002 -1.3376017e+000  2.2098155e-001  3.5721563e-001 -1.1276705e+000
  1.5057648e-001  7.9478334e-002  1.2959587e+000 -2.4322790e+000  8.1077667e-001 -7.3470431e-001 -9.9729038e-001 -1.5724449e-001 -1.1026310e-001 -4.0221198e-001 -4.9210307e-001  1.4057884e-001  3.6739340e-001  8.9192351e-002 -2.6371405e-002  2.2140656e-002 -8.0483257e-001  7.6714266e-001 -6.1663345e-001 -8.9862234e-001  2.1860669e-002  4.9660874e-001 -4.1053847e-001  8.1790957e-001 -2.0477470e-001 -4.5435931e-001 -3.6424811e-001 -1.3163710e+000 -1.1571608e+000  3.4149701e-001 -6.6451226e-001 -1.3504177e-002 -1.5551874e-001 -1.8715978e-002 -2.3275539e-001 -8.9808465e-001  5.0707976e-001 -1.0025812e+000 -1.0713413e+000 -8.5776730e-001  2.4464622e-001  1.7194363e-001  1.5184565e+000  2.4562123e-001  1.5001534e-001  6.0417702e-001  8.9215388e-001  6.3736344e-001  1.0141045e+000  5.8864595e-001  5.8125527e-001  4.8254260e-001  1.9236038e-001  1.1936982e+000  1.2945822e+000 -1.3060908e-001  1.9535971e-003  5.8135455e-001 -2.9274727e-002 -8.1929563e-001 -7.5761438e-001  3.7098029e-001 -1.2160537e+000 -6.1368451e-001  1.0310943e-001  1.1052179e-002
 -1.4705106e-001  1.1808635e-001  6.7284285e-001 -2.3829033e+000  3.3335977e-003 -3.4113467e-001 -3.9211608e-002 -5.5539523e-001 -3.4769977e-001 -4.7851275e-001 -2.4495758e-001  8.4946365e-002  4.1587480e-001  4.9836338e-001  1.4381650e-001  2.8127259e-001 -9.1065171e-001  2.8231903e-001 -4.0944942e-001 -6.9698899e-001  2.5202122e-001 -4.7192344e-001  1.6058985e-001  2.2402727e-001 -1.9656835e-001 -6.4338145e-003  3.9169009e-001  1.4497018e-001 -2.1626647e-001  3.7430383e-001 -5.7849668e-001 -5.1840560e-001 -2.1854696e-001  7.3448789e-002 -6.1005802e-001 -4.7487778e-001  5.8348982e-001  8.2775094e-002 -9.6759232e-002  6.1756480e-001 -5.1815244e-001  2.3758874e-001  6.7056112e-001  6.1934010e-001  4.9166101e-001  1.0579012e+000  5.0377893e-001  6.9884294e-001  1.1430165e+000  8.8632357e-002  9.6405118e-001  4.8568841e-001  6.2699259e-001  9.6346695e-001  2.1872133e+000 -2.6231195e-001 -5.4003646e-002  1.4212159e-002 -5.2395720e-001 -4.1918801e-002 -3.2220524e-002  4.1724489e-001 -1.6534952e+000 -2.5841303e-001 -4.0327370e-001  1.0196145e-001
  2.1180263e-001 -5.0128040e-001  5.0652762e-001 -1.4952178e+000 -3.7023733e-001 -2.3653601e-001  6.2479135e-002 -4.3728887e-001  3.3869081e-001 -2.0568529e-001 -3.6960513e-001 -1.1046751e+000 -2.2580814e-003 -2.8694425e-001 -4.2021919e-001 -5.1423681e-002 -1.8840997e-001  3.2928167e-001 -6.2191452e-001 -4.7407590e-001 -9.1856303e-001 -1.0778421e-001  8.5886020e-001 -5.6746730e-001  8.6885099e-002 -4.2264406e-001 -1.6833268e-001 -4.7707089e-001 -7.2286964e-001 -2.4839186e-001 -6.9352207e-002  3.8430310e-002 -7.3955986e-001  1.0126548e-001  1.4525642e-001  1.5412255e-001  7.9241862e-001  6.2175370e-002 -1.4458377e-001  1.2212786e-001 -1.8126683e-001  2.0876838e-001 -1.0003557e-001  1.1857074e-001 -1.1783391e-001  4.1482748e-001  8.1570583e-002  1.2615600e-001  5.8585509e-001  2.4033851e-001  4.3913764e-001  9.6545325e-002  3.8502321e-001  8.5614271e-001  1.6054780e+000 -2.5432659e-001  4.0243574e-001  6.6536227e-001  1.4153161e-001  1.2393049e-001 -7.9316331e-001  2.6468024e-001 -1.0703431e+000  1.3679799e+000 -2.1397765e-001  2.5594342e-001
  4.0714994e-001 -1.8071028e-002  4.7875342e-001 -6.0693641e-001  1.0436432e-002  1.0734996e-001 -5.1992275e-001 -8.4574439e-001  1.1741849e-001  1.6429463e-001  1.3859417e-001 -8.8528179e-002 -2.0062720e-001  1.3123274e-001 -3.9723816e-001 -2.2530915e-002  2.5405031e-001  2.0203165e-001 -6.1001653e-001  2.0859353e-001 -4.8393327e-001  3.4633363e-002 -8.7359098e-001  1.2321711e+000  4.6403035e-001  1.2621064e+000 -2.4125714e-002  6.6846940e-002 -4.2414487e-001  2.2551491e-001  1.8609082e-001  3.9924672e-001  8.3276522e-003  4.4309799e-003  2.1458064e-001 -1.4439930e-001  4.6079323e-001 -2.5201452e-001 -6.0520495e-002  1.6481716e-001  1.8969479e-001  1.6305782e-001  4.3889436e-001 -7.1605893e-001  1.1231886e-001  4.2851579e-001  3.5104294e-001 -3.7667003e-001  1.3080850e-001  8.5585624e-001  2.9553585e-001  2.8317119e-001  5.2344441e-001  2.7583787e-001  4.9733333e-001  2.9176836e-001  5.2063559e-001  6.8004298e-001 -2.6540386e-001 -3.1788469e-001 -1.1813634e-001  3.7263703e-001 -9.9780605e-002 -9.6824096e-001  2.9433692e-001  7.5734951e-001
  1.0820055e+000  5.5510334e-001  3.5834885e-001 -1.6409768e+000 -4.4456287e-002  2.5314638e-001 -2.6472981e-001 -4.8077174e-001  5.6006274e-001 -2.9308624e-001  4.6507755e-001 -1.4918739e-001 -4.9146792e-001  2.2547919e-001  5.2496520e-001  4.4868409e-001 -2.4487204e-001  1.8579076e-001  2.7039218e-001 -9.4524449e-002 -9.5681698e-001 -1.6095119e-001  1.4831470e+000  3.5898235e-001  2.8329705e-001  3.0177078e-001 -1.3485795e-001 -6.2511143e-002 -2.4620811e-001  2.6595168e-001  3.6519392e-001  3.8302058e-001  7.2998039e-001  8.5182983e-001  6.1266001e-001  5.8464674e-001  6.4935251e-001  3.4778717e-001  3.0654595e-001  4.4991614e-001 -5.2604931e-002  2.0332299e-001 -1.4163417e-001  1.6865336e+000  1.7998690e-001  5.9683482e-001  4.4024789e-001  6.9577789e-001  1.4237535e-001  2.8000040e-002  3.5595627e-001  8.1854166e-001  2.1575983e-001  2.0004667e-001  3.8831525e-001  3.1224503e-001  4.9310936e-001  6.1922918e-001  2.9092224e-001  2.4299660e-001  7.5744042e-001  8.6918453e-001 -1.2322490e+000  1.0162465e+000  1.1137263e-001  4.6144388e-001
 -3.2144541e-001  7.9442959e-001 -3.0710792e-001 -1.2806364e+000 -2.4346151e-001  9.2668903e-001 -4.2879135e-002 -2.2815335e-001  2.3244547e-001 -2.5969588e-001  4.8213788e-001  5.1087293e-002  1.0267452e-001  6.5867348e-001  3.7863546e-001  3.5820710e-001 -4.6910221e-001  1.8046546e-001  2.3153714e-001 -4.2498400e-001 -5.0990863e-001 -1.3683328e-002  3.6727455e-001 -4.6094828e-001 -3.3194932e-002  1.7837366e-001 -2.4888265e-001 -7.0227866e-001 -4.9677238e-001  4.8364525e-001  1.1170730e+000  1.3618738e-001  5.7798429e-001  6.1261874e-001 -4.7066682e-002  4.3620198e-001  5.9845691e-001 -5.1775963e-002 -3.5609233e-001 -5.3999409e-002 -5.5531167e-002 -6.4044203e-002 -1.1411592e-001 -2.8086185e-001  7.6664239e-002  6.9141564e-001  3.8319753e-001  8.9333261e-001  2.8467071e-001 -5.9691632e-001  6.0801294e-001  3.4827565e-001  2.9988551e-001 -5.5337310e-001 -7.5758334e-001 -2.2212863e-002 -3.7901433e-001 -1.3138478e-001  1.5820660e-001  1.9754347e-001  8.9571681e-001  6.7983335e-002  3.1617110e-001  1.0933479e+000  4.2575863e-001  2.7207615e-001
 -7.3624504e-001 -3.1469635e-001  1.9438649e-001 -2.2116828e+000  1.6682204e-001  8.9692843e-001  3.5775594e-001  1.3420844e-003  8.7842840e-001 -2.1536468e-001  1.2752790e+000 -3.0671702e-001  1.5753409e-001  4.8085093e-001  4.7292921e-001  6.4670750e-001 -8.2446284e-002  3.7038627e-001 -3.1515851e-001 -5.9468524e-002 -4.8167532e-001  6.6270265e-002  5.3617187e-001 -3.8602863e-002  2.0864585e-001  2.6692134e-002 -1.5010562e-001  4.3633974e-001 -9.4559604e-002  2.9051125e-001  6.1459105e-003  5.4972073e-004  3.2890349e-001  1.7054812e-001  1.2877193e-002  4.2611740e-001  3.7521338e-001 -4.2153100e-001  5.3792441e-001  2.8862600e-001  5.9401123e-001  2.8530486e-001 -1.0378884e-002 -9.7344576e-003  4.6566091e-001  3.9977658e-001  7.3728294e-001  5.7189837e-001  1.1242987e-001 -4.2850242e-001  3.3443750e-001  2.4301027e-001  5.6562606e-001  3.8586270e-001  4.8010117e-001  2.1352219e-001 -1.0216043e-001  6.7766789e-001  3.0569967e-001  4.0154114e-001  1.2091794e+000  1.9437989e-001 -7.7616164e-001  1.1175127e+000  3.3028386e-001  9.7248969e-002
  2.1221163e+000  1.0075768e+000 -3.1361667e-001 -1.9305474e+000  3.1334124e-001  6.5560017e-001  5.3330583e-001  3.1700380e-001  1.8525344e-001 -5.4283607e-001  6.6929470e-001  4.5838937e-001  5.1121232e-001  1.2533782e+000  7.1554428e-001  5.2430805e-001 -2.7639940e-001  1.0431697e+000  7.1287369e-001 -1.8402495e-001 -6.4317086e-002  2.1753711e-001  1.3263804e+000 -6.4187608e-001  1.6890249e-001 -7.3269315e-002  2.3605991e-001  7.5314025e-001  3.5890519e-001  6.4532937e-001 -6.8300210e-002 -5.8983551e-001 -5.2823869e-002  3.4448872e-001  3.3464663e-001  2.9104819e-001  2.9631701e-001  1.1978639e+000  9.3716964e-001  2.5286448e-001 -5.3701431e-001  5.4877842e-001 -5.3803672e-001  1.0013326e+000  6.8597632e-001  9.7945483e-001  1.9442036e-001  1.5114211e+000  1.5448235e+000 -4.2872504e-001  7.1781368e-001  5.4691004e-001  1.0591321e+000  4.3999398e-001  8.5749517e-001  4.4419352e-001 -9.3896218e-003  9.5952092e-002  5.3442355e-001  4.1731035e-001  4.7893890e-001  6.6727998e-002 -2.7079482e-001  1.1774466e+000  3.2558715e-001  3.3696855e-001
 -1.2478345e+000 -5.2984984e-001 -1.1298320e+000 -1.7774247e+000 -2.4214140e-001  1.0628366e+000 -2.2889486e-001 -6.7628873e-003  8.7483498e-002 -1.4442460e+000  6.5186083e-002 -3.2646562e-001 -4.8455666e-002  7.7338623e-002  3.4278289e-001  4.3911983e-001 -2.3477509e-001  2.6197347e-001  3.4902331e-001 -5.6373321e-001 -4.9570147e-002 -3.4945515e-001 -2.7917662e-001 -2.3601334e-001 -4.2075545e-001 -3.0277636e-001 -5.2907886e-001  1.2849941e-001 -6.0203863e-001 -1.7568568e-001 -6.5032018e-001 -9.7884061e-001 -5.3440616e-001  1.9989481e-001 -6.2314219e-001 -5.7846981e-001 -1.6980687e-001 -1.2893315e+000 -6.9215177e-001 -8.6692442e-001 -2.4844121e-001 -4.7175698e-001 -7.6161654e-001 -5.1187332e-001 -3.9791336e-001 -6.3887165e-001 -4.9193380e-001  5.9298048e-001  3.4778750e-001 -9.6704099e-001  4.4276930e-001 -6.1203237e-002  7.1341504e-001 -1.1028770e-002  3.7809942e-004 -9.7207503e-001 -9.1111169e-001  2.8931108e-002 -5.2686145e-001 -7.3063423e-001  4.7607799e-001 -5.1054735e-001 -1.4323836e+000  1.0118499e+000 -8.1385424e-001 -9.2958789e-001
  2.1555566e+000 -7.7162864e-001  7.3360169e-001 -7.6594240e-001  3.4317332e-001 -1.8387670e-001  3.6120545e-001  4.1906971e-001  3.2968579e-001 -1.7302991e-001  2.8444158e-001 -9.7358660e-001  4.7687545e-001 -5.3036666e-002  2.3782639e-001  3.9847912e-001 -3.6573713e-001  2.0837003e-001  1.8630968e-001 -2.8001764e-001 -6.1792099e-001 -5.6896476e-001  3.6703990e-001  4.2111324e-001  2.7021709e-001  3.9692569e-001  1.3158880e-001  1.7684632e-001 -6.7074806e-003  4.7291947e-003 -2.9653239e-001  1.1234044e-001 -2.0774150e-001  2.5284614e-001  2.8035622e-001  1.5171404e-001  2.5879998e-001 -6.7296417e-002  7.8365883e-001  1.0368896e-001  1.4988222e-001  6.3096081e-001  2.1504988e-001  2.0676067e-002  2.0370566e-001 -1.2211815e-001  4.7643093e-001  7.2423971e-001  4.8084636e-001  4.4470546e-001  4.5194363e-001 -1.4646419e-001  7.7425457e-001  8.2759141e-001  5.0546321e-001  1.0168204e-001  5.9250830e-001  6.7104265e-001  2.2743231e-001  2.5313629e-001  2.8983496e-001  6.2335974e-001  1.4909589e-001  1.2533017e-001 -3.8965055e-002  2.2501330e+000
  2.2662013e+000  1.6873542e-001  7.2923775e-001 -1.6937363e-001 -1.2389987e-001 -5.8807058e-001  5.8097155e-001  1.0844190e+000  1.6770530e-001 -2.7675387e-001  4.6489119e-001 -3.6776275e-001  5.0307111e-001  2.1577936e-001  3.9710266e-001  3.4304169e-001 -5.1547221e-001 -1.3277925e-001 -2.5601375e-001 -3.3871501e-001 -4.1323612e-001  5.4640689e-001 -2.8492426e-001 -2.6322543e-001 -1.5727775e-001  3.9109237e-002  1.8476046e-001  7.1018574e-001  4.8415338e-001  4.2879763e-001  1.4335960e-001  1.0319754e-001  1.7035188e-001  9.3984838e-001  1.6454195e-001  3.6071952e-001  8.6361842e-001 -1.5204848e-002  8.1872963e-001  4.9502892e-001 -3.4386077e-001  2.2717326e-001 -3.3453449e-001 -4.2874621e-001  5.0102658e-001  3.7595900e-001 -2.1576702e-001  4.0276258e-001  6.6577651e-001 -2.2214107e-001  3.6671095e-001  3.4207083e-001  7.4289048e-002 -1.8755955e-001 -3.3363037e-001  5.7687461e-001 -2.4786483e-001  1.4490054e-001  5.5022638e-001  1.0257535e+000  1.1541348e+000  9.1330013e-002  1.2381317e-001  3.5619516e-001  6.6068825e-003  1.1615784e+000
  3.3092788e-001  1.6490012e-001 -2.9549686e-002  7.5226601e-001 -3.4569520e-001  6.5807835e-001  3.2748774e-002  3.3929035e-001 -2.8130724e-002 -7.1297638e-002  7.0578145e-002  1.4086133e-001 -4.5968374e-001 -2.5387126e-001  8.5320911e-001  4.5016793e-001 -6.6045837e-002  3.5379872e-002  1.0366569e+000 -5.7285806e-001  6.8802268e-001  4.5046687e-001  2.9860653e-001  6.5996416e-001 -1.1146042e-001  2.3069652e-001  5.2718998e-001 -2.3942389e-001  4.0177310e-001 -2.0919503e-002 -9.5251847e-002  6.0487807e-002  1.5753605e-001 -2.6841661e-001 -6.7723191e-001 -5.6958308e-001 -8.8489031e-002 -2.1289951e-001 -3.2272403e-001  5.0834200e-001  4.0649834e-001 -1.4836995e-001  5.9578682e-002 -2.6407868e-002  2.3851997e-001  1.4163521e-001 -2.5245372e-001  3.7865972e-001 -3.9951830e-001  4.4481802e-003  4.1839516e-001  7.1543273e-001 -1.0482502e-001  2.7606597e-001 -8.1210057e-002  6.7149105e-001 -4.7517676e-001  2.2770990e-001 -3.0412374e-001  4.3538067e-001 -4.1645081e-001  3.0480022e-001  6.0689586e-001  4.7830673e-001  4.1579088e-001 -2.9987303e-001
  8.2087608e-001 -3.6417939e-001 -2.5128268e-001 -6.2831648e-001 -7.9038201e-001  2.3260207e-001 -5.4084925e-001 -3.2630258e-001  1.6117990e-001 -7.5648588e-002  2.3084106e-002  5.3254253e-001  5.2937324e-002 -2.1260037e-001  3.6217726e-001  3.6437474e-001  5.7432093e-001  1.3174787e-001  1.7377820e-001 -1.7416329e-001  3.4109728e-001  3.0580157e-001  1.7356543e-001 -4.7674225e-001  1.3207422e-001  4.0425676e-002 -9.2946956e-001 -2.5470233e-001 -2.4198705e-001 -4.4042683e-001 -2.8083284e-001 -5.8923094e-001 -9.2151825e-002  2.4934829e-001 -7.6758215e-001 -5.9945431e-001 -8.1583127e-001 -4.2880088e-001 -1.9938884e-001 -2.4500831e-001  1.7808755e-001 -1.6843923e-001  9.8448481e-001  4.7778305e-001 -3.1652446e-001 -7.9483013e-001 -1.8773214e-001  3.4276315e-001 -3.3453244e-002  3.9396351e-001  4.7776445e-001  5.0192605e-001  3.0431015e-001  2.1849412e-001 -4.4060603e-001  9.1879647e-001 -6.2553725e-001 -2.7718128e-001 -4.9994291e-001 -1.0638745e-003 -6.1867261e-001 -4.6867394e-001  1.1814767e-001  1.4300455e+000  1.5761430e-002  1.2336758e-001
  2.1404386e-002 -5.8683511e-001 -7.4300320e-001 -2.3918676e-001 -3.9604333e-001  6.1192734e-001 -8.0927201e-001 -2.3835019e-001 -8.4733185e-003  5.3312799e-002 -1.2471351e-001 -7.2812629e-002 -1.0298992e-001 -3.3676037e-001  1.0372244e-001 -1.6666871e-001 -2.0014499e-001  4.4004872e-001  6.9225554e-001  3.4008427e-003 -5.4487926e-001  3.3541544e-003 -2.7560840e-002  4.9075989e-001 -2.7121375e-001  2.0037997e-002 -1.1880140e+000 -1.0393590e+000 -9.7591992e-001 -1.2703842e+000  1.5960939e-001 -6.7454928e-002 -1.7004295e-002 -2.8796821e-001 -5.8771683e-001 -3.8628667e-001 -1.0920781e+000 -5.8818850e-001 -8.3668930e-001 -7.2487197e-001 -2.4498871e-001 -4.7995618e-001  2.7485403e-001 -4.3411605e-001 -4.7740238e-001 -1.5137963e+000 -4.2605300e-001 -7.0127502e-003 -8.4987626e-002 -6.4815035e-002 -5.2852359e-002  9.5717620e-002 -1.0339710e-001  4.4981777e-001 -3.3254503e-001  6.1365390e-001 -6.5394529e-002  5.3558334e-001 -3.4098510e-001 -1.4955648e-001  7.0475306e-002 -7.8302145e-002  2.4802284e-001  3.6430188e-001 -3.3770417e-001 -9.5250098e-001
  3.8481520e-001 -2.2316588e-001  1.4630976e-001  3.4201858e-001 -5.1352747e-001 -5.6063917e-002 -4.8579749e-001  1.6983918e-001 -2.9435743e-001 -1.5311206e-002  3.8907811e-001 -4.2601945e-002  1.3364739e-001  3.6617130e-002 -2.5676671e-001  6.0563477e-002  3.3275508e-001  5.8835600e-001  1.0000635e+000 -1.1428964e-001 -1.5954254e-001 -1.0378735e-001  3.7993693e-001 -5.1016502e-001  1.7447079e-001 -3.3292793e-001 -1.2796028e-001 -5.9821490e-001 -2.0543070e-002 -1.8433329e-002 -5.7821440e-001 -5.1529874e-002 -8.8122615e-002 -6.7646230e-001 -3.7937210e-001 -6.1394311e-001 -7.1326499e-001 -5.0784956e-001 -3.0627814e-001 -6.0116109e-001 -2.0793663e-001 -4.7110771e-001 -1.0498940e-001  2.6727185e-001 -2.4351544e-001 -1.4042283e+000 -4.4026606e-001  4.0441195e-001  1.2512143e-001  5.1108228e-001  1.8597733e-001 -7.6304907e-001 -5.6485361e-002  9.2206601e-002 -8.3241212e-003 -4.6650582e-001 -4.3794487e-001  1.5408763e-001  2.2078928e-001 -4.7919618e-001  4.4149586e-001 -3.8629241e-001  1.5556915e+000 -5.2145623e-001 -9.3889001e-001 -4.6803044e-001
 -9.3438029e-001  1.7499303e-002  2.9962823e-002 -4.9611199e-001 -2.7764415e-001 -1.2307730e+000  1.6341954e-001 -6.1591960e-002  1.3842702e-001 -2.1659199e-001 -2.5989294e-001  1.0864753e-001 -7.3043832e-001  1.9269027e-001 -1.5964327e-001 -4.9928861e-002  3.8350208e-001  6.1710570e-002  2.6494357e-001 -5.8973805e-001 -3.4642228e-002  2.9671879e-001 -1.9253963e-001 -1.1845751e-001  8.0117608e-002 -5.2041333e-002  4.8211152e-003 -8.3592512e-001 -2.3408085e-001 -2.1429272e-001 -5.3229523e-001 -9.8473034e-002 -6.2581499e-001 -8.0398926e-001 -2.4647661e-001 -2.2525168e-002  1.4681615e-001 -2.1037724e-001 -6.9020908e-001 -1.1247112e-001 -2.3399505e-001 -3.8359178e-001 -4.3053100e-001 -4.5632391e-001 -3.7324961e-001 -1.2822471e-001 -5.7278670e-001  4.7911179e-001 -1.2656829e-001 -1.5670307e-001  4.0399660e-001  5.8238338e-002 -3.7060401e-002  2.8096502e-001 -5.8376140e-001  3.6645437e-002 -3.5947695e-001  2.5894008e-002  2.0942633e-001  2.9729481e-001  3.2707156e-001 -2.7557655e-001 -1.1638248e+000 -2.1234342e-001 -1.2527491e-001 -1.5807307e-001
 -9.0812431e-001 -1.2912883e-001 -1.0865895e+000  4.8176631e-001  4.2573963e-001  4.0226012e-001 -5.0824648e-001  3.1855762e-003 -1.8645065e-001  2.4775051e-002 -3.5064249e-001  2.5335003e-001 -3.1266629e-001 -2.5493276e-001 -5.1363507e-003 -3.3831528e-001 -1.6305442e-001 -6.8362354e-002  3.4740378e-001  2.8681504e-001 -1.3361662e-001  1.0866798e-001  6.9632453e-001 -5.7889567e-001 -2.1103098e-001 -2.5662400e-001  5.7871652e-001 -3.5519365e-002  2.3919987e-002  1.6062855e-001  1.8526594e-001 -2.9937381e-001 -5.0461495e-001 -4.0073299e-001 -1.2610726e-001  9.3858304e-002 -4.9213141e-001 -5.3118014e-001 -8.6460874e-001 -2.5934229e-001  4.5968808e-001 -3.4672306e-001 -1.8499032e-001  4.6868861e-001 -2.8812074e-001  3.0000845e-001  6.5119962e-002  2.7864781e-001  5.2729141e-001 -2.3611257e-001 -6.8816280e-001 -2.9716664e-001  1.0788600e-002 -1.4348151e-001 -2.8940576e-002  3.9196824e-001 -3.3753311e-001 -3.9863348e-001  1.8597017e-001 -1.7160147e-001 -1.2213496e-001  4.1836860e-002 -5.6652506e-001 -2.1273738e+000 -2.8699828e-001 -7.2527445e-001
 -1.0102748e-002  4.0816057e-001  5.5817617e-001  2.4175428e-001  2.8654415e-001  8.9023214e-001  3.5532124e-001  3.1134725e-001  2.0948068e-001  2.4017896e-001 -5.2795182e-001 -5.2697654e-001  5.2996619e-001  9.0679491e-002 -1.0755172e-001 -4.8744785e-001  4.6281678e-001 -5.5433485e-001 -9.0211842e-002 -1.0572138e-001 -6.0006762e-001  2.4931466e-001 -1.3155323e+000 -1.4682140e-001 -4.1776512e-001 -3.3568882e-001 -5.6163333e-001 -1.2875921e+000 -7.7928661e-001 -2.7463277e-001 -2.3873556e-001  1.2444472e-001 -5.6338733e-002  2.5666286e-001 -5.1578495e-002 -3.5125238e-001 -2.7221649e-001 -5.4529059e-001 -1.2077647e+000 -4.7723578e-001  6.0738858e-001 -2.1081109e-001  2.5712272e-001 -6.2344823e-003 -1.1823745e-001 -1.1830782e-001  4.0484743e-001  9.5974022e-002  9.7390300e-002  1.5343412e-001 -2.8578575e-001  2.8436544e-001  8.9329838e-002  1.3480902e-001  2.0089505e-001  2.9570902e-001  1.4087752e-001  6.0840840e-001  1.1005301e-001  3.5689993e-001  3.3072923e-001  8.7546120e-002 -1.5945945e-001  7.8519854e-001 -3.8311698e-001 -1.0055406e+000
  1.4119451e+000 -4.3675577e-001  6.2355968e-001 -2.0891532e-001  5.2928293e-001  6.1255795e-001  5.2901506e-001  3.9051233e-002  5.7882714e-002 -2.9109284e-001  2.1247623e-001  4.7938541e-002 -4.3819172e-001  6.2916511e-001 -2.1881351e-001 -1.2225595e-001  6.8397033e-001  4.8503066e-001  7.9038159e-001 -2.8209389e-002 -1.7820687e-001  2.1446686e-001  1.3422216e-002  5.0896744e-001 -2.2779898e-001 -2.3738580e-001  2.7124455e-002  4.7188700e-001  1.4276750e-001 -1.2597685e-001 -9.3642120e-001 -6.8473411e-001  2.8743491e-001  2.9695049e-001 -5.3259850e-001 -3.4596390e-001 -6.3499678e-001 -1.9473870e-001  2.5277473e-001  2.8142932e-001 -3.7541101e-001 -1.6750400e-001  1.5932055e-001 -1.7037902e-001 -1.2658269e-001  3.6469538e-001  2.9934748e-001  1.3347295e-001 -4.8300148e-004  2.1765257e-001 -6.2825026e-001 -2.1342851e-001  2.2539747e-001 -1.2338027e-001 -3.5449973e-001  3.2346988e-001 -3.0791663e-001 -4.9988799e-001  3.7997041e-002  7.6340807e-001  4.8992103e-001  6.3676342e-001  1.2403327e-001 -2.2231836e-001 -3.7233474e-001 -1.6263642e-001
  1.0679471e+000  3.6562199e-001  1.3516026e+000 -1.1007781e+000  6.3939860e-001  7.8820682e-001  1.3814356e+000  2.4270623e-001 -1.5665717e-001 -8.2902397e-001  3.8756456e-001 -3.4423372e-002  1.4027536e-001  1.2667902e-001  3.0583151e-002  6.1559254e-002  5.7913632e-002  7.3336087e-001 -4.3267482e-001  1.1048948e+000  9.0085497e-002  4.0367529e-001  1.4296373e-001  1.1916621e+000  3.7238901e-001  5.5243256e-001  1.1974492e+000 -7.8162776e-002  3.8232210e-001  1.9228281e-001 -5.4518730e-001 -6.7163420e-002  9.6912833e-002  3.6439914e-001  6.1312732e-001  4.6909372e-001  4.3404133e-001  8.2297923e-001  8.4399232e-001  1.3120293e+000 -3.1212444e-002  8.0601203e-001  6.6607073e-001  1.2464206e+000  2.9844701e-001  1.9849551e-001  1.3972048e+000 -3.8930823e-001  7.0898715e-001  1.2037011e+000  7.2376768e-002  5.0314915e-001  1.9169720e-001  1.4280508e+000  4.6409766e-001  1.5132080e+000  9.4650602e-001  4.8057248e-001  3.6324800e-001  1.3458026e+000  8.8852475e-001  3.7077420e-001 -5.2782963e-001  6.3164350e-001  1.1538654e+000  6.1319881e-002
 -6.3447748e-001 -3.5227626e-001  1.2212561e+000 -9.9527827e-001 -2.5532024e-001 -2.0445673e-001 -2.0929102e-001  2.1563428e-001 -9.9097709e-001 -6.3009238e-001 -2.4043344e-001  1.4395937e-002 -1.5404920e-001  9.5792454e-002 -2.6713517e-001 -3.5118481e-001 -7.2742418e-001  7.6111667e-002 -9.4709207e-001 -2.4714481e-001 -4.4778026e-001  2.4114383e-001  6.4010572e-005  4.8354676e-001 -7.1549589e-002  1.2890970e-001 -2.1105130e-001 -4.0129782e-002  6.4600524e-002  3.2323125e-001 -1.6863038e-001  2.2276019e-001  3.1917871e-001  8.0156273e-001  7.3596930e-001  9.6356668e-001  5.6920221e-001  2.3645401e-002 -1.4809523e-001 -4.2316404e-002  9.7173278e-002  6.0078847e-001  6.6436546e-001  7.0414318e-002  7.1551123e-002 -9.1559702e-001  3.9599320e-001 -1.8458605e-001  4.5386648e-001  1.0507773e+000  1.0104733e-001 -1.2528634e-001  3.3432164e-001  9.6676366e-001  6.1956833e-001  3.2705818e-001  5.6153906e-001  2.7390606e-002  3.5928722e-001 -2.1289180e-001 -4.4315079e-002  6.6932192e-002 -4.6537519e-001  1.8036349e-001 -5.7296355e-001 -4.4149782e-001
  2.9659320e-003  2.1961975e-001  3.9311514e-001 -1.1412397e+000  7.2103050e-001  9.9623047e-001  1.1213241e-001 -2.8029863e-001  7.2661238e-002 -2.5047795e-001  1.4689995e-001  1.3441244e+000  5.5829083e-001  2.8790667e-001 -3.0385981e-002  3.7804359e-003  5.3895937e-001 -8.4643140e-002 -5.9461581e-001  2.2309919e-002 -3.1469111e-001  3.4115271e-001  6.6977399e-001  2.0988360e-002  5.0947853e-001  2.1764928e-001 -1.2631814e-001 -5.3584239e-001 -5.5334686e-001  7.9125504e-002  1.1738576e-001  1.5442128e-001  6.3196140e-001  1.9637438e-001  9.4691950e-001  1.0404749e+000 -5.0575843e-001  9.2963533e-002  9.1830265e-003  5.1857959e-002  3.3732064e-001  5.6431816e-001  7.3286782e-001  8.9825916e-001 -2.7275595e-001 -5.2609381e-001  4.2877457e-001 -7.8006045e-001  1.2725351e-001  4.7273753e-001 -1.8913872e-001 -1.8519367e-001  3.7616043e-001  1.1779992e+000  4.9471394e-001  2.6128595e-001  4.1212331e-001  6.7581569e-001 -1.2082834e-002 -3.5614540e-001  5.2036626e-001  4.4248460e-001 -5.2790699e-001  9.1452430e-001  8.3113568e-001  1.2958891e-001
  6.4977655e-001  2.6582081e-001 -3.2707779e-001 -6.0545814e-001 -8.3010587e-001 -6.6794095e-001 -1.8584745e-001 -6.2048968e-001  1.9757742e-001  2.6522367e-001 -1.8791531e-001  6.4863123e-001 -2.1540366e-001  2.7832746e-001 -1.8265700e-001 -7.4869519e-002  3.2255842e-001  4.8894546e-001  6.5530436e-002  8.5126133e-002  8.4714473e-001  3.1419351e-001  1.8255927e-001  1.0356299e-001  2.9710358e-001  2.9206505e-001 -2.5314474e-001 -5.2896468e-001 -6.1284817e-001 -5.2556109e-001 -1.8744753e-001  6.4234231e-002 -4.3129649e-001 -5.8460698e-001 -3.1266323e-002  3.4374860e-001 -7.0435415e-001  7.0976849e-001 -2.4305851e-001  7.3726182e-002  4.7569074e-001  6.4182162e-001  3.9510096e-001 -5.1673238e-002  2.6511592e-001  2.5418721e-001  2.7875482e-001  2.2373000e-001  2.2864711e-001  4.9817321e-001  1.2680770e-001 -2.3665167e-001  3.5591422e-001 -2.1813019e-001  4.1349508e-001  2.0747297e-001  2.7776157e-001 -5.6892802e-001 -3.8738871e-001 -1.9011649e-001 -9.0313222e-001 -2.2186269e-001  6.2919589e-001  3.8067942e-001  3.1242682e-001  4.1552747e-001
 -2.1218292e-001  3.3790456e-001  8.5963895e-001 -1.2706067e+000 -6.3408302e-002 -7.3811875e-001 -3.1158999e-001 -1.6492041e-001 -1.4307033e-001 -4.4222914e-001 -2.7216424e-001 -7.8999943e-001 -4.2059159e-001 -5.5181223e-001 -2.7442967e-001 -2.4685390e-002  2.5436848e-001 -5.4803631e-001  2.0872680e-001  1.2905581e-001 -2.7621449e-001 -1.0650019e-001  4.8334955e-001  1.2599605e+000  3.1072721e-001  2.9319272e-001 -6.4581185e-001 -1.0833000e+000 -5.4475410e-001 -2.5047757e-001  3.7365746e-001 -8.9736858e-002 -4.4691015e-004  5.2310182e-001  3.8944343e-001 -5.4453929e-003  1.4591938e-001  1.0670317e-001 -7.7039026e-001 -3.2192654e-001  3.7827239e-001  4.4148965e-001  1.3149322e+000  8.7895487e-001  4.6658375e-002  8.8511032e-001  5.0241785e-001  9.1141061e-001  5.5836878e-001  7.1490808e-003  5.0985583e-002 -2.7010305e-001 -3.1565172e-001  3.1699122e-001 -4.8291377e-001  7.5125106e-002  5.3700357e-001  5.1711744e-001  2.6110782e-001 -6.7873616e-001 -1.4405510e+000  1.9815406e-001 -1.6289269e+000  4.9483371e-002  6.2781899e-001 -6.0195774e-001
  1.6330675e-001  3.0507859e-001 -1.4974039e+000 -1.4309299e+000 -7.3132166e-001 -3.6847126e-001 -1.3372891e+000 -9.6649712e-001 -6.3890657e-002 -3.1229895e-001 -4.0467149e-001 -7.5824777e-001 -3.1206257e-001 -7.3267130e-001 -5.1894226e-001 -7.1454338e-001 -1.9577005e-001 -2.9751099e-001 -2.1967860e-001  1.5527630e-001  7.3865682e-001 -5.6490718e-002  2.0919387e-002 -1.0838599e+000  3.5169067e-001 -5.7410194e-001 -9.6852855e-001 -6.9278237e-001 -1.2830869e+000 -1.1673600e+000 -2.1694606e-001 -5.0465272e-001  3.8506501e-001  5.4054507e-001 -5.3057111e-001 -5.7203800e-001 -9.8860695e-001 -9.4533163e-001 -1.3626246e+000 -1.0420896e+000 -1.9142366e-001  2.7015285e-001 -2.8403225e-001  8.0952555e-001 -2.3975830e-002 -2.0067531e-001  4.6145221e-001  2.2031771e-001  1.9490274e-003 -1.5610414e-001  1.8705580e-001 -1.8291368e-001 -5.1021508e-001 -2.9643215e-001 -9.5325401e-001 -2.3689138e-001 -4.0882226e-001  4.2317592e-002 -5.1598462e-001 -7.8598273e-001 -9.7283008e-001 -6.4470725e-001 -4.9372821e-001 -1.3067275e+000  2.5396020e-001  2.0581028e-001
 -4.6726052e-001 -4.5137510e-001 -8.4949990e-001 -1.2566206e+000 -3.5579481e-001 -8.4713290e-001 -5.6916751e-001 -1.4663266e+000  4.3410169e-002 -7.4309394e-001 -9.1477564e-001 -2.2024728e-001 -5.0460646e-001 -6.0606404e-001  1.9803429e-001 -3.2698560e-001 -2.7599085e-001 -4.2120628e-001 -3.3322238e-001 -2.8084434e-001  2.2360902e-001 -2.9166191e-001 -8.1380730e-001 -1.5856960e-001 -5.2598864e-001 -1.0430321e+000 -1.1383091e+000 -7.2785035e-001 -1.2141175e+000 -4.7863150e-001 -6.6535175e-001 -1.3410143e+000 -1.0836100e+000 -1.2481216e+000 -1.3279501e+000 -1.0156184e+000 -1.3673501e+000 -1.0419829e+000 -1.4097396e+000 -9.2870505e-001 -4.6148022e-001 -3.7124047e-001 -3.9171461e-001 -2.0441882e-001 -5.4542370e-001 -1.6275888e-001 -3.9080546e-001 -5.5384909e-001 -1.0576644e+000 -5.9271489e-001 -2.6884219e-001  5.3080524e-002 -7.5598900e-001 -6.4684479e-001 -1.2520428e+000 -1.0148521e+000 -9.2973920e-001 -1.2164596e-002 -4.9776777e-001 -6.7677289e-001 -1.1300345e+000 -5.9986900e-001 -1.4481332e+000 -2.5526930e-001 -1.8326698e-001  2.4713057e-002
  4.8205319e-002 -1.1943705e-001 -1.3678670e+000  1.9576600e-001 -6.9878818e-001 -5.8853327e-003 -4.2330542e-002 -3.1860004e-001  1.3115479e-001 -6.0797145e-001 -2.6159004e-001  2.4335561e-001 -6.1494204e-001  9.3512708e-002  3.8752030e-001 -1.6361331e-001  4.0359690e-001 -9.0037127e-001  7.1421695e-001  8.2825828e-002  2.9419263e-001  1.8912255e-001  6.4970312e-001 -9.9034228e-001  5.2803352e-002 -5.9672146e-001 -2.5281491e-001  2.6371139e-002 -5.0826820e-001 -5.5207843e-001 -9.6892808e-002 -8.7993393e-001 -7.0876124e-001 -1.2306616e+000 -1.1459954e+000 -1.1676424e+000 -6.5572513e-001 -8.0054068e-001  5.3361451e-002  3.3715867e-001 -5.9975628e-001  7.1583479e-002 -1.1885699e+000  1.2800444e-001  4.6388425e-001 -2.6453568e-001  4.2460013e-001  6.6193196e-001  3.1183324e-001 -1.7865102e-001  3.2000784e-001  3.1448245e-001 -2.4471211e-001 -3.5950042e-001  5.1439385e-001  2.7679552e-002 -4.4630737e-001  5.5919254e-001 -3.4683333e-001 -2.7363076e-001 -4.8526324e-001 -2.9012667e-001 -2.0313288e-001 -6.4446546e-001 -1.2648727e-001  2.1271283e-001
  1.4276836e-001 -3.2637915e-001 -4.4891824e-001 -1.1459130e-001 -5.6872542e-001 -2.6246510e-001 -1.0931676e+000 -5.1565804e-001  1.0960256e-001 -9.8193329e-002  1.2171469e-001 -6.8727137e-001 -3.8174570e-001 -7.0031139e-001 -6.8614647e-002 -2.9010988e-001 -3.5922239e-002 -2.3672491e-001  5.9249817e-001  3.6660131e-001 -2.8343245e-001  2.8757411e-002 -1.6176514e-001 -1.3129430e+000 -1.1077172e-001 -6.4845496e-001 -1.0200281e+000 -1.4363940e+000 -1.1388051e+000 -5.7251100e-002 -1.5727526e+000 -4.7891991e-001 -4.1574643e-001 -1.5423670e+000 -1.3966483e+000 -1.7176877e+000 -3.7157772e-001 -1.7686909e+000 -1.6619963e+000 -8.4489900e-001 -2.0303066e-001 -3.7780621e-001 -1.0149316e+000 -8.7480520e-001  1.9270885e-002 -1.0901485e+000 -3.3258389e-001  1.9968866e-001 -1.3256799e-001 -8.0564816e-002 -2.1789009e-001 -1.9071212e-002 -2.3995288e-001 -9.8928594e-002  7.1848291e-002  2.2870787e-001 -8.6430989e-001  3.7132342e-001 -5.4139651e-001 -4.6186143e-001  1.6482516e-001 -9.2328749e-002 -9.5151791e-001 -8.8965632e-003 -3.1741591e-001  2.3474919e-001
 -9.7951279e-001 -7.0642798e-001 -6.7167818e-001  3.9784062e-001 -3.4678626e-001  1.5751846e-001 -4.2336319e-001  4.4422490e-001 -4.7490773e-002 -1.7630740e-001 -3.3965060e-001 -1.0394042e+000 -9.2540414e-001 -7.2643379e-001 -4.7283907e-001 -4.5010334e-001  1.7192681e-001 -4.4850051e-001  3.8997012e-001  3.6554106e-001  2.5547011e-001  3.9098505e-001  2.2662502e-002 -4.1945514e-001  3.5912947e-001 -6.4800299e-001 -5.0324135e-001 -5.6596257e-001 -6.9781409e-001 -3.7447898e-001 -4.7382275e-001 -3.3190106e-001 -3.3062144e-001 -3.9752048e-001 -7.1044131e-001 -1.4475872e+000 -4.6552829e-001 -1.3966125e+000 -5.3705657e-001 -3.2314033e-001  5.6861180e-002 -6.7194747e-002 -2.8578215e-001  2.3071253e-001 -1.8120020e-001 -6.5238940e-001 -2.9745424e-002  2.2180652e-001 -1.3899139e-001 -2.2082046e-001 -1.0197796e-001  6.7036174e-002 -4.3674929e-001 -3.7250503e-001  1.2956161e-001 -2.6684265e-001 -6.8338657e-001  5.3591547e-001 -1.2727554e-002 -4.3483655e-001 -8.6545451e-001  4.4222143e-002  4.9393412e-001  5.4827116e-001  1.8261246e-001 -5.1702411e-004
  9.2728644e-001  2.6893501e-001 -8.1370270e-002  7.5938703e-001 -5.4779007e-001  6.7787334e-001 -1.7727744e-002  8.7088047e-002  3.8403140e-001 -2.1786387e-001 -2.6185853e-001 -1.0143114e+000 -7.7002419e-001 -2.8677401e-001 -7.0895396e-001 -6.3272715e-001  4.5081038e-002 -5.5758778e-001  3.5456538e-001  1.5811379e-001  1.8302683e-001  7.5328000e-001  7.4950183e-001  4.7866551e-001  3.6118063e-002  3.2037939e-001 -3.9964203e-001 -5.0625990e-001 -2.9229221e-001 -1.1374766e-001  8.1419600e-001  1.9944118e-001  3.1665659e-001  1.1067016e+000 -1.8199678e-001  4.9617084e-001 -2.4159416e-001 -7.5338841e-001 -3.2316221e-001 -5.4928709e-001  9.1875787e-001 -1.9000077e-001  2.1479684e-001 -3.7622056e-002  1.8005327e-001 -1.0019065e+000 -2.1612872e-001 -4.9312663e-001 -3.3719753e-001  5.3772916e-002  1.5250012e-002 -1.8155018e-001  3.4452927e-002  1.4632075e-001 -9.9770610e-002 -1.8845633e-001 -1.0962296e-001  1.0078538e+000  5.9842975e-002  6.4031716e-002 -2.6866823e-001  1.4385629e-001  3.7566640e-001  3.6049897e-001  4.3404087e-001  5.0167918e-001
 -1.9964365e+000  1.4885048e-001 -1.1408450e+000 -3.9032948e-002  2.4599398e-001 -6.6218497e-001  1.4872199e-001  9.0745152e-001  7.8237101e-001 -3.8294572e-001 -7.7570583e-002 -8.3345869e-001 -5.5623866e-001 -5.2316491e-001 -2.2503810e-001 -3.4645502e-001  5.9354750e-001 -6.8740016e-001  7.0672269e-001  7.1927889e-002  8.9490315e-001 -2.9784574e-001 -1.7441395e-001 -1.1968447e+000  1.2948631e-001 -9.9362519e-001  3.8646850e-001 -4.2189059e-001 -9.7051877e-001  4.4659570e-001 -6.8899775e-002 -1.7304224e-001 -6.1723817e-001 -1.0108853e-001 -6.9910217e-001 -8.1813487e-001  1.0532661e+000 -1.4344352e+000 -6.2510203e-001  1.0143025e-001 -2.0864298e-001 -1.0762081e-001 -5.6334667e-001 -5.2683432e-002 -5.8787386e-001 -3.9724758e-001 -2.8481175e-001  2.2456885e-001 -1.4210191e-001 -3.4454251e-001  1.8572745e-001  1.0673905e-001 -1.6268262e-001 -1.9015129e-001  6.3166782e-002 -7.2895227e-001 -4.6952215e-001  3.6226128e-001  2.4602498e-001  1.6972428e-001 -4.9322100e-001  5.6531326e-001 -2.2017675e-001 -4.0904611e-001 -1.2811686e-001 -4.7802225e-001
  5.4043453e-001  9.4768752e-001  7.9707918e-001 -4.5389478e-001  4.0914936e-001 -6.2856692e-001 -2.9553103e-001 -5.1278862e-002  9.5258574e-001  1.1163200e-001  6.4484767e-001 -4.7355007e-003  4.7640486e-001  1.3878058e-001 -1.5809973e-001  5.3244212e-001  8.9410109e-001  2.1476263e-002  4.8225649e-001 -3.9241448e-002 -8.2146695e-001 -5.0958398e-001  9.1675256e-001  3.6124868e-001  3.3878559e-001  5.2487527e-001  1.1172435e-001  3.7740973e-001 -2.0612755e-001  6.9755726e-001  1.4942872e-002 -2.0642895e-001  8.0066806e-001  3.9682205e-001 -1.3533437e-001 -6.0845132e-001  3.1700609e-001 -5.9894898e-001  1.2856024e-001 -3.1477860e-001 -4.7010256e-002 -1.6182091e-001 -5.0827495e-001  7.6627733e-001 -3.1583779e-001 -4.3162968e-001 -4.1674659e-001 -2.2014755e-001 -3.6375554e-001  5.0984777e-001  1.8329276e-002  7.8469318e-002 -4.0705698e-001  2.8578386e-001  1.3408122e-001  3.4279845e-001 -1.9819493e-001  1.2803906e+000 -1.9059801e-001 -3.7514753e-001 -7.8420258e-001  1.4367122e-001 -1.0092592e+000 -2.3175503e-001 -2.2632292e-001  9.7031688e-001
  2.5230858e+000  2.3040867e-002  1.9798457e+000  6.1013941e-002  1.0188316e+000  6.8230206e-002 -1.8468363e-001  1.2220852e+000 -1.3978046e-001 -3.3299473e-001  1.3479697e-001 -9.4059923e-002 -8.1638871e-001  9.8050134e-002  9.2859222e-001  1.5730349e-001 -2.0023539e-001 -4.2504446e-001 -9.9051294e-001  1.1977572e-001  6.5041594e-001  1.0681723e+000 -2.2814265e-001 -1.0609632e-001  8.9200059e-002  1.1305672e+000  1.1067163e+000  1.4794908e+000  1.4901213e+000 -2.8533165e-001 -3.1894853e-001  6.1880422e-001 -1.3739781e+000  2.6305218e-001 -1.9262246e-001  3.3913595e-001  1.5793616e-001 -1.1835354e-001  1.2097278e+000  1.5896645e+000  8.1714681e-001  1.2072682e-001  6.4832826e-001 -3.4221570e-001  7.3363120e-001  2.3588235e-001 -8.3558181e-002 -1.0930757e+000 -6.6397379e-001 -3.3158463e-001 -2.3235131e-001  8.2211989e-001 -1.0576104e+000 -2.7058254e-002 -6.0217761e-001  5.5772387e-002 -8.9578124e-001  4.0672784e-001  6.7247393e-001  3.1794772e-002 -9.9046551e-001  2.3565811e-001  3.7868415e-001 -1.0488405e+000 -1.7546752e-001  1.4029218e+000
  3.4895988e-001  2.1564113e-002  4.8079957e-001  1.0877138e-002  4.6686238e-001  9.6513092e-001  6.9273323e-001  9.3936925e-001 -2.7632901e-001  4.6757164e-002  2.8113840e-002 -4.1818225e-001 -7.2144699e-001 -1.7893974e-001 -7.8301357e-002  5.3087167e-001  3.9845034e-001  8.3035057e-002  1.1699167e+000  1.9530555e-001 -2.3737462e-001  2.4026770e-001  3.8909761e-001  1.1399307e+000  4.2885521e-001  7.8457818e-001  1.2118557e+000  1.7873738e+000  9.0840083e-001  2.4920622e-001  1.1744249e-001  4.5204047e-001  3.3264603e-002 -3.3939970e-001  5.1194574e-001 -8.0615037e-002  6.9117577e-001  8.9735360e-001  2.5818129e+000  7.5155209e-001  2.1933657e-001  5.9353095e-001  2.2429242e-001  3.5403883e-001 -1.0812411e-001  8.4913820e-001  4.2748768e-001  6.9451900e-001  7.9416205e-001  2.6931741e-001  5.1553105e-001 -3.4698801e-002 -5.7566898e-001  2.8215935e-001 -1.2778663e+000 -1.0638868e+000 -2.8205150e-001 -4.6059312e-001  8.9314132e-001  7.4205204e-001 -8.3911197e-001  9.3558711e-001 -5.1290728e-002 -1.1855903e+000  2.7139197e-002  7.0864808e-001
 -5.3493020e-001  7.0731013e-002 -1.3347765e-001  9.5297434e-001  3.3960950e-001  5.3482011e-001  3.1752765e-002  4.5429578e-001 -1.9161932e-001  4.4618609e-001  5.8056687e-001  1.6804828e+000  4.1192086e-002  5.3138580e-001  5.7390374e-001  7.6195437e-001  2.4423473e-001 -1.8699193e-001  4.8399374e-001 -2.0610250e-001  2.8935043e-002  3.2840481e-001  4.0820895e-001 -5.5149883e-001  1.7700265e-001  4.9387206e-001  1.2669963e+000  1.4283150e+000  8.0037406e-001  7.4429237e-001  5.7935108e-001 -2.8290984e-002  6.3597243e-001  4.1805724e-001  4.9267213e-001  5.6873589e-001  1.0551817e+000  6.6649380e-001  2.1459130e+000  1.1250712e+000  1.2121866e+000  6.2509911e-001 -3.3933420e-001 -1.4535803e-001  3.7349647e-001  3.0495210e-001  4.1308808e-001 -5.4773339e-001  5.7950947e-002  2.0851043e-001  9.6849650e-001  8.3973150e-001 -3.3360624e-002  3.6916372e-001  3.4355328e-001  5.8140522e-002  3.0233860e-001 -5.4323050e-002  5.2343751e-001 -5.6112257e-002  8.4547013e-001 -4.3908489e-002  7.5866792e-001  2.9476852e-002  1.0992141e-001 -1.4556066e+000
  1.2279743e-001 -5.3893125e-001 -2.6874771e-001  1.9002626e+000 -4.1034341e-001  6.8928850e-001 -2.7663540e-001  8.3724600e-001  6.1049201e-001  1.0017235e+000  7.6647909e-001  9.3816803e-002 -4.8245234e-002  1.2617971e-001  3.3091756e-001  3.1450669e-001 -2.5127084e-001  6.3351866e-001  8.2983151e-001  2.1281660e-001  6.6139608e-001  2.9165296e-001  1.7028622e-001  2.5425381e-001  3.0896000e-001  6.2762433e-001  9.4487339e-001  1.4284544e+000  3.9274691e-002  4.3484659e-001  6.8107746e-001  1.6713956e-001 -7.7415277e-002  3.7570716e-001  5.3784806e-001  7.5386911e-001  2.3559219e-001 -2.1815671e-001  1.1440594e+000  6.9630095e-001  6.5734735e-001  2.5069813e-001  9.7159519e-001  1.8190276e-001  2.4186154e-001  5.2903249e-001  4.4609390e-001  7.9223021e-001  4.8211424e-001  5.3639089e-001  4.0293086e-001  6.2446415e-001  5.8587308e-001  2.9919441e-001  2.1282722e-001  5.0647016e-001  2.3484353e-001 -1.5244175e-001  6.3834038e-001 -2.4503490e-001  1.4078678e+000 -3.3491412e-001  2.0088317e+000 -8.7337644e-001  7.0068410e-002  5.1088384e-002
  8.8583673e-001 -6.2679348e-001  9.8522473e-002  7.7369177e-001  1.4324207e-001  7.9998560e-001 -3.9414077e-001  1.3000278e-002 -3.2960028e-001  1.6968445e-002  6.1014878e-001  6.3735841e-001 -6.8262235e-002  2.6677810e-002  9.0115849e-001  6.6798313e-001  2.1343532e-001 -4.1478864e-001 -1.0278053e-001 -1.7857449e-001  1.0805431e-001  1.1420307e-001  1.7478904e-001  1.9800860e-002  2.1343310e-001  1.9315215e-001  4.7006789e-001  9.8270307e-001 -4.0452068e-001 -2.7701364e-001  2.4189892e-001 -2.3490143e-001 -9.5814286e-002  2.4177214e-001  1.1804788e-001 -3.5220589e-001 -1.4240276e-001 -4.9907051e-001  7.7495675e-001 -6.1549206e-002  5.4029997e-001 -9.7460114e-002 -3.3696152e-002 -1.1328696e+000  7.5438873e-002 -2.8435390e-001 -2.3899709e-001  5.3432218e-002 -5.3850806e-001  1.7396887e-001  4.0031156e-001  7.7696197e-001 -1.0412012e-001 -4.5148089e-001  2.9009880e-001  3.1118313e-001 -3.0883854e-002 -1.1357212e-001  2.4583780e-001 -2.4057887e-001  7.4553512e-001 -6.0896496e-002  3.5915866e-001 -1.4768736e+000 -6.1761358e-001  5.3435449e-001
 -1.1522514e+000 -4.9611769e-001 -5.5788709e-002  9.4801411e-001 -5.5818079e-002  1.5920303e+000  1.2396667e-001 -2.4170019e-001 -1.6293998e-001  2.1237520e-001  6.0469325e-001  1.1718328e+000 -2.4182621e-001  4.2360553e-001  5.4669297e-001  4.5344586e-001  2.6411436e-001  4.0827720e-001  7.3983693e-001 -7.2298320e-002 -3.9384815e-001 -2.2389771e-001  5.2688023e-001 -1.0009776e+000 -5.8178949e-002 -2.4175647e-001  1.8776750e-001  1.0257188e+000  4.9667616e-001  3.4365191e-001 -9.1982208e-002 -1.8716340e-001  1.3414607e+000  5.5901034e-001 -1.3887116e-001  5.5746720e-001 -1.9723306e-001  1.2791937e-001  7.8309899e-001  1.7236226e-001 -1.3595456e-001 -2.0553139e-001  2.6898037e-001  3.7791582e-001 -7.1815569e-001 -2.2315735e-001 -4.3847620e-001  8.4172709e-001  1.7441333e-001 -1.5871693e-001  4.2918803e-001  4.9423595e-001  4.5583422e-001 -7.7948621e-001 -5.0951870e-001 -1.1483595e-001  1.1384157e-001 -8.0157766e-001 -2.9460281e-001 -4.6990195e-001  7.4654126e-001 -2.6497609e-001 -9.9407601e-002  4.7092208e-001 -7.5182159e-001  1.6429057e-003
 -3.7377868e-001  2.8873795e-001 -3.0584125e-003 -7.1353933e-001  4.1330096e-001  2.7723472e-001 -1.2991192e-001  1.4666010e-001 -1.6397171e-001 -1.5725437e-001  4.9885852e-001  2.2331962e-001  1.8929644e-001  1.1751063e-001  4.1098530e-001  1.2148844e-001  6.2365130e-003 -1.4295218e-001 -2.6780753e-001  2.6144590e-003 -4.6264839e-001 -7.4855144e-002  7.8201675e-001  1.0402497e-003  2.1808590e-001 -8.7599661e-002  2.3444287e-001  2.5436725e-001 -3.8370815e-001 -4.0748761e-002  2.6352914e-001  1.7552052e-001  3.5168921e-001  4.6520989e-001  6.8867431e-001  4.8559782e-001 -9.9035533e-002 -1.4005400e-001 -6.8841009e-001 -1.0216275e-001  4.7394290e-001  1.7919570e-001  1.1949554e-001 -6.0892824e-001  8.2543832e-002 -5.2403555e-001 -3.6277565e-001 -2.9371001e-001 -8.0210686e-002 -1.4346026e-001  1.6404443e-001  2.8179694e-001  3.7263252e-001 -6.7816349e-002  5.4327472e-002  7.4500020e-001  4.4206665e-001  6.5600820e-001  4.6740332e-001 -2.9567167e-001  4.2912708e-001  7.0334311e-001  1.4379527e-001 -2.2221137e-001  8.9432710e-001 -5.3427329e-001
 -7.7717255e-001  4.0011218e-001 -9.2458317e-001  5.7035534e-001  3.7796803e-002 -1.3033651e+000 -1.4726036e-001  8.0288232e-002  6.6443046e-001  4.7633746e-001  2.7264561e-001 -9.9150383e-001 -1.1036362e-001 -3.3893881e-002 -2.4610558e-001 -2.0477931e-002  1.5572060e-001  1.3465660e-001  5.8127537e-001  8.1851686e-002  9.5902547e-001  5.9846349e-002 -1.5362695e+000 -2.1803286e-001 -8.9373426e-002 -4.3074315e-001  2.0910135e-001  4.0450801e-001  3.2549917e-001  4.2981416e-001  1.1044344e-001  4.0118314e-002 -1.3352577e+000 -4.3176055e-001  7.6994193e-002 -4.2460192e-002  8.9396978e-001 -5.1673352e-001 -6.5709592e-001 -4.4555401e-001 -7.3537092e-002 -6.1149102e-001  6.9559973e-003 -6.5975403e-001 -5.3644857e-001  3.0565646e-001 -1.2890735e-001  4.3029409e-001 -4.1330338e-002 -7.0643742e-001 -4.9420741e-002  1.1908208e-001  3.2967770e-001 -7.6379941e-001  4.9822746e-001  8.3454661e-001  1.1414869e-001 -4.1062251e-002  1.4035668e-001 -2.9547369e-002  7.1743673e-001 -4.8914810e-001 -2.6809654e-001  3.0622013e-001 -2.4793372e-001 -1.1287526e+000
  8.1811121e-001 -2.4545334e-001 -1.2411492e+000  1.0026272e+000  3.9230559e-001 -1.3557693e+000 -2.2168439e-001  5.2910498e-001  4.4765298e-001 -5.8563383e-003  2.1460289e-001 -1.1508203e+000  7.5959013e-002 -5.3469616e-001 -1.3360574e-001  7.0404814e-003  5.5900333e-002 -1.0650168e-001 -3.5791422e-001  4.7623800e-001  6.4861735e-001 -3.0215060e-001 -9.2469569e-001 -4.2895833e-001 -1.9823681e-001 -8.5454851e-002  2.6190375e-001 -5.8966737e-001 -2.9561422e-001 -4.1545537e-001 -6.3504387e-001 -2.1678774e-001 -1.9135853e+000 -1.6609058e+000 -3.9107757e-001 -8.8167453e-001  4.8688894e-002 -8.1551952e-001 -1.2297122e+000 -4.3076776e-001 -4.4919661e-001 -5.2694138e-001 -3.3121904e-001 -6.3073333e-001 -5.0295738e-001 -3.2640432e-003 -5.3028713e-001 -5.3611002e-001 -1.0316142e+000 -6.3128132e-001 -4.7634463e-001 -3.7243793e-001 -8.0970863e-001 -5.2861400e-001 -5.3999045e-001 -1.1274380e-001 -6.3859710e-001 -1.0036428e-001 -1.6256208e-001 -4.3335003e-001 -1.0019518e-001 -5.1956343e-001  1.0138216e-001 -1.4655008e+000 -2.5530452e-001 -1.0828553e-002
 -1.7671320e+000 -2.9308052e-001 -4.5763264e-001  4.1676117e-001 -2.4684305e-001 -5.2870885e-002  2.8109807e-001 -7.6209728e-002 -6.2496270e-001 -1.9490770e-001 -4.2401939e-001 -5.4768155e-001 -1.0518699e-001 -5.1686759e-001 -4.5612324e-001 -4.5684304e-002 -9.3412166e-002 -6.9037736e-001 -1.0169514e-001  3.3184788e-001  7.4108323e-001 -6.9722117e-002 -4.0522691e-002 -1.2203665e-001 -3.0891178e-001 -1.2854247e-001  4.8428936e-002 -7.3032276e-001 -3.2851198e-001 -4.1301922e-001 -4.9811138e-001 -3.5508660e-001 -4.8411247e-001 -7.5482592e-001 -1.4616538e-001  2.3659475e-001 -2.7149371e-001 -7.3778808e-001 -7.4165371e-001 -4.0654318e-001  6.8066016e-002 -3.8855186e-001  1.6995598e-001 -1.7739756e-001 -1.0085668e-001 -2.8904536e-001 -1.3403866e-001 -7.4156016e-001 -4.5228809e-001 -4.1510880e-001 -5.7872373e-001 -5.5735430e-001 -9.7016519e-001 -3.8738672e-002  5.4623383e-001 -8.4965454e-001 -1.2094148e-001  3.9402320e-002 -1.7383104e-001 -5.2511347e-003 -7.0631858e-001  2.2339963e-002  3.4381832e-001 -6.4975961e-001  2.5514780e-002 -9.0768719e-001
 -6.1788147e-001 -5.2662974e-001 -1.7172675e-001  1.6500512e+000 -3.4126969e-001 -1.6143593e+000 -8.6539427e-002 -2.3903913e-002 -9.9795633e-001 -2.2950395e-001 -9.8833104e-001 -3.7927236e-001 -4.7057906e-001 -6.8624062e-001  8.9293042e-003  2.1974924e-001 -1.0514271e-001 -3.0436565e-001 -2.9197165e-001  1.2083863e-002 -4.1219242e-001 -4.8896678e-001 -1.3343565e-001 -1.1549789e-001 -1.3772206e-001  1.7126419e-001 -5.3246057e-001 -9.7576638e-001 -2.8123316e-001  2.2615480e-001 -9.5310535e-002  2.8183429e-001 -1.0157902e+000 -1.4198876e+000  4.0192004e-001 -3.3424205e-001  8.1884907e-001 -1.4034530e-002 -6.4032789e-001 -5.7556382e-001  5.9044628e-001 -7.6673274e-002  2.4632670e-001 -9.5652151e-001 -4.8237551e-002  2.0789421e-001  9.4515095e-002 -6.7158839e-001 -8.5586270e-002  4.0523992e-001  5.6317589e-001  7.2209961e-001 -4.1834578e-001  3.8506636e-002  1.6935679e-001 -5.9437210e-001  2.5577012e-001  1.0722586e-001  6.6318857e-001 -1.2435503e-001  3.8433583e-001  4.9064795e-001  1.2470086e+000 -1.2937635e+000  7.1301527e-001 -3.5115328e-001
  5.3168835e-001  7.3522965e-002 -6.7168707e-001  9.3632591e-001 -2.9803643e-001 -1.5670681e+000  3.3187442e-001  4.2163693e-001 -7.2877724e-001 -9.2140408e-002 -5.5734227e-001  2.3258210e-001  1.7160175e-001 -4.9123427e-001  8.7507215e-001  1.4134691e-001 -6.8182405e-001 -2.6156772e-002  2.5315343e-001 -2.7432019e-001  1.3349842e-002 -5.1910026e-002 -3.0153421e-001 -5.9140419e-001 -1.0220570e-001  5.9103215e-001 -1.8196093e-001 -8.8120534e-001 -3.3886023e-001 -1.7882612e-001 -2.2806977e-001  2.5812549e-001 -3.0439228e-001  5.4071929e-001  1.1337619e-001 -5.0379854e-001  2.3804137e-001 -3.4208411e-001 -6.9963911e-001 -4.5980695e-001  3.3522812e-001 -1.9200027e-001 -4.3321311e-002 -5.9173794e-001 -3.2535465e-002  6.8697671e-001  1.2625566e-001  1.5903009e-001 -4.8821776e-002 -3.8424112e-001  7.2613390e-001  1.1288145e+000 -1.0811546e-001 -7.4836430e-002 -1.3994367e+000  8.4776506e-003  4.2577957e-002 -2.2330426e-001  5.6305788e-001 -2.7626191e-004  6.5786831e-001  5.3338025e-002 -4.5687379e-001  6.7848423e-001  4.4399522e-001  8.9150973e-002
  7.0870501e-002 -1.0834940e-001 -1.3514767e+000  7.3318027e-001  1.2918201e-001  4.3953381e-001 -1.9395947e-001  6.2174217e-002 -7.3661935e-001 -2.9242293e-001 -4.5592919e-001  1.2206985e+000 -1.3681276e-001 -5.1939876e-003  3.1202012e-001 -2.7102313e-002 -2.6649488e-001  3.1826381e-001  4.9859730e-001 -1.9941401e-001 -7.2519683e-001 -8.5312919e-001 -3.5400640e-001 -6.9735707e-001 -1.0982250e-001 -2.6914899e-001 -5.5393759e-001 -6.3361304e-001 -9.5627233e-001 -3.9803290e-001  4.2469700e-001 -8.5386906e-002  5.6300156e-001 -2.7116029e-002  8.5322041e-003  1.8929941e-001 -6.1093061e-001 -6.2724896e-001 -6.0727708e-001 -6.2585882e-001 -2.6582133e-001 -1.0844458e-001 -3.3074020e-001 -5.2120001e-002  4.8382370e-002  2.5282591e-001 -4.1448275e-001  2.1446026e-001  4.0650887e-001  1.4181064e-001 -2.0831535e-001  9.1520476e-002 -3.0940885e-001 -3.4782339e-001 -1.2332221e+000 -3.3171179e-001  2.1668560e-001 -4.6181549e-001 -3.3274494e-001 -6.3569731e-001  8.9401879e-001  5.1323836e-002  6.6315523e-001 -5.6281622e-001  3.9528059e-001 -6.1794578e-002
 -1.0502261e-001  5.7011681e-001  3.0130887e-001  2.2672631e-001 -2.6777294e-001  1.0910174e-001 -1.1874488e-001 -8.2082480e-002 -1.6840934e-001  4.2649540e-001 -3.2925767e-001  1.0988976e-001 -2.8106503e-001 -4.4548445e-001  2.8160045e-001 -1.4414372e-001 -5.6272634e-001 -3.3529976e-001  6.0385412e-002 -1.5559585e-001 -7.9962894e-002 -1.8584105e-001 -9.7931749e-002 -4.6244582e-001 -1.7653018e-001  2.6211189e-002 -3.7997757e-001 -8.7806516e-002 -2.0867666e-001 -1.1967975e-002  8.5486475e-001  3.6928225e-001  2.4987187e-001  5.6017922e-001 -5.8546995e-002  4.4266452e-001  5.3656600e-001  7.5410595e-002 -3.1217299e-001 -6.2197292e-002  3.9494903e-005  2.4737245e-002 -5.8838082e-001 -1.3092206e-002  3.8133212e-002 -2.8280808e-001  2.0695754e-001  2.5841844e-001 -2.1736233e-001 -2.4227845e-001  3.7859956e-002 -4.1329318e-002 -5.7007080e-001  3.0268538e-001 -5.5066552e-001 -1.8401935e-001  4.5342908e-001 -3.3859849e-001  1.8083889e-001  7.5778323e-002 -5.8958168e-001 -2.0123066e-001 -4.6615365e-001 -1.9597101e-001  4.6576617e-001  1.6107513e-001
  4.4049309e-002 -2.1806683e-001 -2.9760596e-001  2.4910380e-001 -4.2634440e-001 -1.8586876e-001 -3.5107447e-001 -2.6606087e-001 -1.5511176e-001  4.6260869e-001  1.4670825e-001  2.5126917e-001  1.5365837e-001 -5.2723072e-002 -2.1001181e-002 -1.2490114e-001 -4.6038999e-001  1.5845156e-001  3.2826140e-001 -3.9208279e-002  3.0103048e-001 -5.1194989e-001 -3.7632568e-001 -3.9741443e-001 -9.9631116e-002  5.1933557e-002 -3.3589829e-001 -3.4494015e-002  5.6820808e-003  8.4012186e-001  7.6786042e-001  1.9957837e-001  1.4622813e+000  4.1318297e-001  2.3468319e-001 -2.2947728e-001  2.1832470e-001 -2.5783325e-001  3.9907763e-001 -5.9671657e-001  2.7217850e-001  3.5894160e-001 -2.4933761e-001  5.5019526e-001  5.0844567e-001  4.4968393e-001  5.7745469e-001  1.0487007e+000  6.2593845e-002 -2.1427809e-001 -7.0947044e-002  3.9275843e-002 -1.6022857e-001 -1.1171299e-001 -2.6570638e-001 -6.0411601e-002  3.6534275e-001 -4.6781901e-002  2.1704561e-001 -2.0158812e-001 -5.7081741e-001 -1.5530197e-001 -2.6863196e-001 -6.6024854e-002 -9.9873897e-002  1.8368130e-001
  5.9024222e-002  2.3489715e-001 -4.1376891e-001  3.8798742e-001 -2.7406842e-001 -2.0318277e-001  4.8774923e-004  1.5388020e-001  1.0413578e-002 -2.8664637e-001 -3.6596686e-001 -6.4560188e-005 -2.5821186e-001 -1.4323935e-001  1.8183478e-001  1.1394990e-001 -4.8939874e-001 -8.0215049e-001 -3.5548079e-001 -1.8334090e-001 -7.6714628e-002  2.6928765e-001 -5.3049046e-001 -8.4414234e-001 -2.5352670e-001 -6.1644070e-003 -2.8669186e-001 -2.9371710e-001  3.0983352e-002  5.8404567e-001  7.0344309e-002 -1.0551718e-001  5.5994425e-002 -5.1176422e-001 -2.7260071e-001  1.0677923e-001  3.4190536e-001 -1.6058781e-001  6.4458806e-002  2.0066824e-001 -3.1084073e-001  1.5737733e-002 -6.6663098e-002 -7.1153070e-001 -6.8492892e-002  4.0934921e-001 -4.3422929e-001  3.3867858e-001 -6.3584476e-001 -1.2796020e-001 -2.1861350e-002  1.3570596e-001 -1.7519525e-001 -7.5653014e-001 -4.6118765e-001 -7.9260642e-001 -2.3980329e-001 -3.5668516e-001  3.4305492e-001  3.3297855e-002 -3.0164386e-001 -1.1805379e-001  6.5966133e-002 -3.9703174e-001 -3.9477591e-001  2.1357287e-002
 -5.0281207e-001 -1.3002775e+000 -6.4112348e-001  6.0985069e-001 -1.6510479e-001 -6.8875492e-001  1.1450443e-001  4.4142743e-001 -9.5516308e-002  3.0620553e-002  4.6056010e-001 -1.0920994e-002  1.7278580e-001 -1.8210628e-001 -3.1475314e-001  3.9752449e-002 -4.0062405e-001  3.0471118e-001 -4.7760924e-001  5.1192430e-001 -4.0314245e-001  2.1390730e-001  1.8467392e-001 -3.2776244e-001  3.9113275e-002 -1.2247047e-001  2.3281643e-001  4.4184791e-001  5.3956908e-001 -5.4603786e-002 -2.7370255e-001 -4.0553165e-001 -1.4596083e-001 -1.2344666e-001 -3.1488988e-001 -5.9853693e-001 -4.6578500e-001 -2.5385051e-002  1.3093869e+000  7.7444186e-001 -2.0906494e-001  3.1217818e-001  6.6509162e-001  6.4554795e-001 -2.6929903e-001 -3.2944634e-001 -2.8266781e-001  2.8281564e-001 -3.4038748e-001 -4.0610224e-001 -4.9348372e-001 -5.3732841e-001 -5.9087775e-001 -4.9394960e-001 -1.1424089e+000 -7.9602054e-001 -1.3163070e+000 -2.2589743e-001  3.9211647e-001  3.2712791e-001 -8.1423942e-001 -1.3992694e-001 -1.5886901e-001 -2.7303518e-001 -1.0424955e+000 -8.9232269e-001
 -3.3362971e-002 -5.7806848e-001 -1.0408054e+000  1.5256574e+000  1.6907659e-001 -3.3365373e-001 -2.5817589e-001 -3.5741751e-001  4.3926668e-001 -5.8808057e-001 -3.3336417e-001  4.0419931e-001 -3.8472983e-001 -1.3144521e-001 -1.4569685e+000 -1.0726361e+000 -3.6069780e-001 -1.5137848e+000 -4.0293976e-001 -8.3146747e-001 -9.8406091e-001 -5.2980950e-001 -2.1057428e-001 -6.1815054e-001 -2.3543571e-001 -9.1713040e-002 -1.0181824e-001  3.0523664e-001  5.0113677e-001 -1.0833222e+000 -3.9584333e-001 -5.3885876e-001  1.7043022e-001  1.6625045e-002 -2.2733691e-001  8.4270430e-002 -4.8181611e-001  1.2342018e-001  3.1168330e-001  1.3256097e-001 -5.6904085e-002 -2.5498884e-001 -1.0327048e-001 -5.9536515e-001 -3.3272076e-001 -6.0098799e-001 -9.2811724e-001 -9.6743637e-002 -7.9953270e-001 -1.1875308e+000 -1.2744502e+000 -1.6090866e+000 -9.5338054e-001 -1.3405762e+000 -1.3363797e+000 -1.2548061e+000 -1.1187408e+000 -5.8633041e-001 -8.6013667e-001 -3.3933346e-001 -1.5287608e+000 -7.9916533e-002  6.2084044e-001 -6.8926580e-001 -6.3026443e-001 -1.0500697e+000
 -7.3904832e-001 -7.2248002e-001 -1.4353935e+000  6.0506192e-001 -2.7067535e-002 -2.1337848e-001 -8.2582132e-002 -2.4373715e-001 -3.4489459e-002  2.4110576e-001 -3.4440884e-001 -4.5221466e-002  3.2182629e-002 -7.0060346e-001 -1.2005084e+000 -6.1463609e-001 -1.6925715e-001 -2.2142037e-001 -1.0668570e-001 -4.9951670e-002 -3.1946720e-001 -5.7360324e-001 -1.2014699e-001 -5.3924253e-001 -3.8234966e-001 -5.7437453e-002 -2.4727433e-001  1.8474943e-001  5.8993623e-001 -5.3074049e-001  2.4316546e-001  2.8448529e-001 -2.0158660e-001 -2.5403123e-001 -1.1765864e-001 -1.6131768e-001 -1.0028722e+000  8.0415801e-001 -1.5812103e-001 -4.7786605e-001  3.7294604e-001 -5.9055272e-001 -1.2459656e+000 -1.6330896e+000 -8.7320424e-001 -1.2095273e+000 -6.3190197e-001 -3.1171609e-001 -2.8308901e-001 -7.3125855e-001 -9.5263092e-001 -1.7260169e+000 -7.0117409e-001 -4.7876335e-001 -2.4008277e-001 -7.5433373e-001 -5.4864996e-001  2.0017501e-002 -6.1174638e-001 -1.3876016e-001 -1.0686106e+000  4.7723424e-002  5.2574528e-001 -1.3714598e+000  6.4118919e-002  3.1991365e-001
 -8.8868648e-001  2.3168577e-001 -5.5796740e-001  1.5031600e+000 -5.9880516e-001  4.2697904e-001  4.7489404e-001  3.6764267e-002  5.1346195e-002  9.7499530e-001 -3.1793432e-001  2.6946057e-001  3.8022884e-001  5.4067337e-001 -7.3276483e-001 -2.9462689e-001 -1.0061990e-001 -6.1090665e-001 -9.1492363e-001 -4.8811654e-001 -8.0038406e-001 -3.6226785e-001 -1.0012135e+000 -1.3639875e+000 -1.4696390e-001  7.2568054e-001 -7.8370080e-001  6.8536408e-001  4.8137045e-002 -7.2155171e-001  4.7660536e-001  5.8450188e-001  3.4369712e-001 -6.8313923e-001  1.1187256e+000  1.4260329e+000 -7.1363458e-001  7.7736999e-001  6.8515887e-001 -6.0478959e-001  6.0635063e-001  2.7887568e-001 -2.0008108e-001 -1.0715390e+000 -4.3665612e-001 -1.8685425e-001 -6.2132874e-001 -6.2752520e-001 -1.3655773e-001 -2.0608764e-001 -6.7899808e-001 -1.0941559e+000  3.1135509e-001  1.0178424e-001  3.0949472e-001 -4.3747573e-001  8.0243197e-001 -1.6573692e-001 -4.5943727e-001 -3.3057251e-001 -6.0452778e-002 -6.5486442e-001  1.0151339e+000 -4.6549910e-001 -1.3456795e-001 -4.9920303e-001
 -1.7276740e+000 -8.0464484e-001 -8.6392491e-001  8.0031224e-001 -3.9118099e-001 -5.7286200e-001 -2.6144133e-001 -1.0642062e-001 -2.4806839e-002  3.3032577e-001 -6.2394903e-001 -6.0029379e-001 -1.7946689e-002  3.1587674e-003 -1.0063610e+000 -8.2008854e-001 -1.5859301e-001 -1.1109647e-001 -7.5795095e-001 -4.6361125e-001 -6.2206043e-001 -2.3936360e-001  4.4802611e-001 -3.5272587e-002 -1.0663741e-003  6.2513396e-001  3.4668855e-001 -4.7834716e-001 -8.9734402e-001 -1.5580713e+000  1.5643298e+000  8.6595774e-001  1.4250951e+000  1.0167722e+000  1.1538109e+000  9.8725399e-001 -1.0112308e+000  1.6237678e-001 -1.1646422e+000 -3.4479855e-001  3.6026694e-001  3.3548172e-001 -3.2262014e-001 -5.0100922e-001 -1.9398822e-001 -7.3358688e-001 -6.2958760e-001 -2.5382703e-001 -2.6656959e-001 -6.6895382e-001 -8.3353849e-001 -1.4970862e+000  2.1302549e-002 -1.3395825e-001  2.5558514e-001 -5.4145060e-001  5.1977565e-001 -3.9247174e-001 -3.3355081e-001 -8.3285048e-001 -2.8765037e-001 -3.8901869e-001  5.2337855e-001 -5.3907175e-001 -9.6053051e-001 -7.3897122e-001
 -4.6100722e-001 -5.6828292e-001 -2.5804562e-001  2.2391284e-001 -2.9412048e-001 -3.4644454e-001  3.8107197e-001 -1.9360494e-001 -2.1629524e-001  7.2696101e-001 -6.5000496e-001 -5.5844978e-001  7.9333146e-001 -1.3000109e-001 -9.3186675e-001 -2.1592278e-001  1.0653864e-002 -1.9471196e-001 -1.9612659e+000 -1.6397896e-001 -1.1239396e+000 -6.6430768e-001 -6.9407702e-001 -6.5771643e-001  6.2025485e-002  7.3179048e-002 -7.4782018e-001 -9.1288333e-001 -1.2576343e+000 -4.6179899e-001  7.9212333e-001  8.0028478e-001  2.9984304e-001  9.0032075e-001  1.0971486e+000  8.2976161e-001 -4.1353083e-001 -1.8119889e-001 -9.2521420e-001 -8.9742307e-001  5.6053410e-001  2.7603755e-001 -5.0121481e-001 -9.8643320e-001 -6.7120863e-001 -3.6536728e-002 -5.1138961e-001 -6.2963665e-001 -6.3649210e-001  8.7167247e-001 -4.2316922e-002 -9.2970643e-001  4.7249573e-001  4.6711235e-001  8.7680865e-001 -4.6886484e-002  1.2233237e+000 -2.7962062e-001 -4.2056417e-001 -4.3007129e-001  1.0631808e-001  1.3872391e-001  1.4416779e-001  2.2371296e-001 -4.9135849e-001 -8.0999106e-001
 -5.2130991e-001 -6.6614044e-001 -9.1435973e-001  8.6828510e-001 -3.2275701e-001 -6.5149210e-001 -4.7683773e-001 -4.2594466e-001 -7.6160983e-001  1.6715260e-001 -5.2870845e-001  1.8229336e-001  2.1496914e-002 -6.7124062e-001 -1.0183520e+000 -6.5992981e-001 -2.3917495e-001 -9.4145452e-001 -1.2250982e+000 -3.7473165e-001 -8.9689815e-001 -5.4180709e-001 -9.8536963e-001 -6.9373025e-001 -2.5482710e-001  3.0434710e-001 -9.9378917e-001 -1.0573816e+000 -7.7523900e-001 -5.3392055e-001  8.8171104e-002  7.1088071e-001 -1.4873264e-001  3.0130306e-002  5.6671066e-001  6.6377051e-001 -2.2070656e-001 -2.6256962e-001 -1.1880866e+000 -1.0010060e+000  4.4697313e-001 -9.9259788e-002 -8.4245516e-001 -6.7083122e-001 -5.5582391e-002 -1.0868418e+000 -8.1101971e-001 -1.2770431e+000 -1.3094019e+000  1.5708119e-001 -5.0696665e-001 -6.6003155e-001  9.8705901e-003  9.6460422e-002 -1.3989807e-001 -6.5624897e-001  6.8825664e-001 -5.1317259e-001 -2.1741246e-001 -9.0578907e-001  7.9055603e-001 -8.0032654e-001  1.0153696e+000 -3.1824722e-001 -5.9246471e-001 -2.5635960e-001
  5.0305194e-001  3.0571908e-001  1.6400309e-001  1.0951882e+000 -2.7316573e-001 -2.4771669e-001 -2.9155819e-001  5.9628978e-001  6.5548591e-001  7.5957902e-001  1.0535055e-001 -1.2717539e-001  8.0893888e-001 -6.2129005e-001 -4.4460655e-001 -3.1194620e-001  1.3126208e-001  1.1599950e-001 -2.6196995e-002 -7.2464176e-002 -6.9097107e-001  1.6789205e-001  4.4425587e-001 -6.8019192e-002  2.3787760e-002  1.0190660e+000 -5.5734671e-001 -6.9378042e-001 -1.1637597e-001  8.5082721e-002  6.6817055e-001  1.1070383e+000  5.3794695e-001  7.8254544e-001  9.9475691e-001  8.7577497e-001  1.4659552e-001  1.7622762e-001 -6.7387359e-001 -2.0767596e-001  8.7844304e-001  1.3297207e-001  4.5319031e-001  1.0853311e+000  2.7491471e-001 -6.9047947e-001 -3.7041423e-001 -4.1696129e-001 -1.8321804e-001  7.7574052e-001 -5.5983690e-002  7.3353581e-002  1.5227681e-002 -7.0377310e-002 -2.4972213e-001  8.9287155e-001  1.1579716e+000 -4.5512078e-002 -3.1971729e-002 -2.3059356e-001 -2.9228326e-001 -2.6250542e-001  2.3726050e-001  2.3828712e-001  3.8225725e-001  3.6930780e-001
 -3.8889795e-001  5.1819386e-001 -6.8810540e-001  5.0775699e-001  3.2578555e-001  6.1230962e-001 -1.4746193e-001  4.2269959e-001  3.3922573e-001  1.4105564e-001  7.2772022e-002  8.3362537e-001  4.5149847e-001 -1.9079889e-001 -6.5274545e-003  1.9714147e-001  3.8165281e-001 -5.9262501e-001  3.5142030e-001 -1.2336927e-001  2.1065812e-002 -2.2954108e-001 -1.7240609e-002 -4.9703640e-001  6.0645525e-002 -4.6985624e-001  1.2751031e-001  2.8742504e-001  3.8257255e-001  8.9541345e-001  2.0636121e-001  5.4734463e-001  3.0632647e-001  5.5192751e-001  2.6341063e-001 -2.6527692e-001  8.8823481e-001 -1.2691597e-001 -3.8407372e-001 -4.4056285e-001  7.4479049e-001  1.0801347e-001 -3.2924159e-001 -2.5983480e-001 -1.2958728e-001 -1.8201549e+000 -6.0274113e-001 -1.7007876e+000 -1.2093200e+000  2.2277765e-001  2.4950226e-001  3.6742761e-001 -1.3466516e-001 -7.8153245e-002  2.4522565e-001  4.7224315e-001  2.1051435e-001  1.8872757e-001  3.9346947e-001  6.1508790e-001  1.2466875e+000 -6.3678080e-001 -2.0562743e-001 -2.6547329e-001 -4.4178750e-001 -4.4475093e-001
 -6.7581088e-002  5.2659799e-001 -2.8955693e-001  1.2692049e+000 -3.1010296e-001 -6.6602035e-001 -3.4074423e-001  2.2808573e-001  5.1075558e-001  4.5330222e-001 -4.0667102e-001  5.0274236e-001 -1.3014582e-001 -1.3040379e-001 -5.5306499e-001 -3.9059645e-001  3.7834471e-001 -2.3050824e-001  9.4322527e-001 -5.1378418e-002  6.9707338e-001  2.0627080e-001 -8.4499695e-001  6.1436380e-002  1.5663904e-001  6.9752169e-002 -1.6379652e-001 -7.1310037e-001  1.8515398e-001 -2.8816850e-001 -1.3767006e-001  4.7756349e-001 -1.9667344e-001 -1.9751397e-001  1.3779225e-001 -4.1014326e-001  1.8392130e-001 -1.3655753e-001 -1.6061411e+000 -1.6476012e+000  6.0866678e-001 -3.4502471e-001  4.9117677e-001  1.4943821e-001 -1.8577349e-001 -6.8301983e-001 -5.4537668e-001 -5.7049409e-001 -1.0637167e+000 -8.8699535e-001 -3.1599125e-001  1.6249394e-001  3.5689852e-001 -3.7163606e-001 -7.2177367e-001 -1.0844379e-001  1.1814329e-001 -3.3157164e-001  1.1585689e-001 -3.8279318e-001  6.5032010e-001 -3.3231313e-001  1.2137735e+000  3.6626339e-001 -2.6368204e-001 -1.3571172e-001
 -1.7254150e+000 -3.0594304e-001 -2.5010284e-001  1.3320356e+000 -3.9919469e-001 -1.0109948e+000 -8.7881051e-001  7.1400082e-002 -1.5793261e-001  3.2133147e-001 -3.8194565e-001 -9.4012220e-001  3.7709237e-002 -5.3813658e-001 -8.9523567e-001 -6.3550054e-001  2.1621039e-001  9.9595751e-002 -4.2094456e-002  2.9770781e-001 -3.2452291e-001  2.2579119e-002 -1.1627737e-001 -5.0650467e-001 -2.4208826e-001  1.3296582e-001 -5.7600334e-001 -1.0108401e+000 -8.1934386e-001 -4.1188228e-001  3.7530539e-001  5.5077786e-001 -4.5430052e-001  1.0767249e-001  3.3902629e-001 -3.2706858e-001 -2.2216120e-002 -2.7587522e-001 -1.1089106e+000 -1.2826847e+000  4.7647582e-001 -2.3893881e-001 -2.3285242e-001  3.0325682e-001  8.9079450e-002 -1.4156570e+000 -8.1979072e-001 -1.3811380e+000 -2.7327923e-001 -2.4974074e-003 -4.2591642e-001 -7.6677878e-001 -7.8183247e-001 -3.7133398e-001 -1.1445775e+000 -8.3850402e-002 -2.1082837e-002 -2.9611671e-001  5.0606712e-002 -1.2494386e+000  4.5860605e-001 -1.1959930e-001  1.3476414e+000  2.5797518e-001  1.0317480e-001 -5.6599655e-001
 -4.0274361e-001 -3.9593100e-002 -3.1516170e-001  1.8395575e+000  6.2089886e-002  7.5325512e-001  6.9606746e-002  5.3331542e-001  1.7632778e-001  2.4818667e-001 -6.9063613e-001 -3.4532114e-001 -2.7040544e-001 -3.4397410e-001 -3.1203133e-001 -2.8145334e-001  4.1909990e-001  5.1970809e-001  6.4776887e-002  7.3507254e-002 -5.5469599e-001 -1.9045729e-001  4.4672663e-001 -1.5398017e-001  2.3412511e-001  1.9323850e-001 -2.3367575e-001 -7.6142224e-001  5.1376138e-002 -3.4506225e-001  3.9650718e-001  8.1737430e-001 -3.0860607e-001 -8.2911511e-002  5.0599104e-001  2.1739043e-001 -2.5145059e-001  1.3248941e-002 -6.6191031e-001  2.2203347e-001  6.9914244e-001  3.0855035e-001 -8.8785370e-002 -3.6236227e-001  3.0662174e-001 -7.2819583e-001 -4.3010417e-001 -5.0081698e-001  9.7232659e-002  5.2786136e-001 -1.8935684e-001 -8.6274198e-001 -5.5487057e-001  5.0262802e-002 -1.8327329e-002 -1.1755843e-001  4.0325148e-001 -5.2382323e-001  7.4250261e-001  5.3946965e-002 -1.1299438e+000 -9.2785103e-002  1.3806193e+000 -3.6189640e-001  1.0499031e+000 -4.5213587e-001
 -1.7949227e+000  2.0784816e-001 -1.3729646e+000  1.9675755e+000 -2.9759105e-001  3.9998110e-002  4.2162331e-002 -2.7507451e-001 -4.0062455e-001  4.3135264e-001 -5.6202816e-001  4.9670628e-001 -3.7370319e-002 -2.8581024e-001  4.2578402e-001 -1.9352026e-001  5.2283041e-001 -6.1960478e-001 -4.9937044e-001  4.0524185e-002 -1.6337690e-001 -6.7073685e-001 -1.8513184e-001 -1.7839309e+000 -1.6732846e-001 -6.0714904e-001 -6.3683559e-001 -4.7372310e-001 -2.9967950e-001  3.5604131e-001 -6.9075410e-002  3.6693760e-001  7.9126079e-001  3.2177958e-002  3.0506331e-001  2.3570444e-001  4.2490365e-001  2.0312644e-001 -4.0924023e-001 -3.6219003e-001  4.1485787e-001  8.9130761e-002 -1.1230470e+000 -1.0552670e+000 -2.3054257e-001 -4.1773409e-001 -4.0780558e-001 -3.6987124e-001 -7.5996007e-001  4.7159310e-001 -5.0557293e-001 -4.9969737e-001 -4.9302699e-001 -1.4088788e-001 -2.3051714e-001 -3.3996565e-001  1.2842532e-001 -3.1349781e-001  1.0946190e-003 -4.8789408e-003 -8.2425345e-001 -2.8599247e-001  1.5762251e+000 -7.5017730e-001  5.7808250e-001 -4.2986579e-001
 -1.1685750e+000  8.3062232e-001 -2.9140999e-002  1.7454314e+000  4.3683835e-001  7.9360391e-001  5.3357724e-001  1.1985954e-001 -2.5716749e-001  8.0041452e-001 -1.0392584e-001  1.1012037e-001 -3.7440193e-001 -7.6702439e-002  1.5123125e-001 -6.7676013e-002 -1.4393909e-001  1.3010248e-001 -3.6426856e-001  4.1899788e-001  8.4841231e-002 -7.8353566e-002  7.0408114e-001 -5.0138010e-001  4.5992837e-002  4.6000761e-002  3.2115692e-001 -3.8635347e-002  3.9079758e-001  3.6189208e-001  1.1736386e+000  2.2544958e-001  1.3267354e+000  4.2677438e-001  5.3706520e-001  8.7621405e-001  5.3512839e-001  1.1332470e+000  6.2398835e-001  5.1639065e-001  8.1141000e-001  4.5503616e-001 -6.9933932e-001 -1.9363631e-001 -2.1365801e-001 -5.2214766e-002  1.5241860e-001  3.6444629e-001  2.5920776e-001  8.4289479e-001  1.2388711e-001  1.6778825e-002  1.3601667e-001  3.8796206e-001  1.4679728e-001  8.0697261e-001  5.0349437e-001 -3.1004551e-001  6.9027994e-001  7.1331804e-001  5.7642816e-001  4.4768092e-001  1.6074905e+000 -2.8221475e-001  6.4451415e-001 -4.4036692e-001
 -1.5993901e+000  7.7539638e-001 -4.7283115e-001  1.6018708e+000 -2.6455496e-002  2.9902529e-001 -1.9429117e-002  5.4670859e-002 -1.8233733e-001  7.7180952e-001  6.6364550e-002 -1.0023195e-001  1.8892059e-002  2.0018143e-001  3.3507811e-001  2.9514585e-001  1.7032504e-001 -6.9724950e-001 -2.5340420e-001 -4.4535149e-001 -1.0381054e+000 -1.0386713e+000 -2.2636269e-001 -7.2401990e-001  7.0011979e-002 -3.4907384e-001 -1.7989536e-001 -5.8240206e-001  1.5703610e-001  6.6769839e-001  4.6003902e-001 -1.9540018e-001 -4.5237874e-001 -3.7092239e-001  3.4749926e-001  3.9895771e-001  3.6337270e-001  6.9123642e-001 -3.4820482e-001  5.2313799e-001 -4.4039413e-001  2.9426295e-001 -9.8097182e-001 -2.9925772e-002 -4.7564591e-001  3.0592904e-001  2.5940840e-001 -9.3705512e-001  9.1532387e-002  9.9470551e-001  2.3410060e-001  1.3640321e-001 -1.5141545e-001  5.3141929e-002  3.4771600e-001  5.7574817e-001  5.1257678e-001 -3.0167827e-001  3.1458545e-001  4.6543355e-001  3.1488937e-001  3.4079347e-001  3.9499051e-001  3.8079149e-001  1.2717602e+000 -2.2400062e-001
 -1.9660012e-001 -1.7899710e-001 -3.3601723e-001  7.9605576e-001  1.6246913e-002  4.7441584e-001 -3.9563215e-001  1.2272350e-001  1.8307729e-001  3.6986889e-001  1.0207554e-001 -1.2569227e-001 -3.7587021e-001 -2.7395300e-001  3.1238557e-001  2.8199832e-002  1.1049265e-001  3.1335046e-001  4.3273800e-001 -5.8240041e-001 -2.2317226e-002  7.1304788e-001  9.8322649e-001  5.2621146e-002  1.0898504e-001 -1.2803649e-001 -3.7767496e-001 -7.6077867e-001  8.5682342e-002 -5.2933805e-002  1.3347797e-001  1.5863573e-001  1.5234837e-001 -6.2724567e-001  3.4027382e-002  2.7437777e-001 -6.9585446e-002  4.7143944e-001 -6.1103813e-001 -3.1530101e-001  4.3084121e-001 -7.5384483e-002 -2.4212339e-002  8.0879383e-001 -1.8296995e-001 -1.6802667e-001 -4.1660142e-001  2.5361881e-002 -3.6484060e-002 -3.9754577e-001 -2.9671736e-001  1.0475693e-001  3.1006026e-001 -7.6689577e-002  5.8183180e-001 -4.4113540e-002  6.6606765e-001 -4.0299550e-001  3.0156084e-002  1.0146436e-001 -1.1392026e+000 -2.6279859e-001  1.0569632e+000 -2.6875522e-001  1.6767565e-001 -1.9397607e+000
  5.6827898e-001  7.6468650e-003  2.1521590e-001 -4.3228524e-001  3.8774908e-001 -3.9427519e-001 -2.7988955e-001 -3.2726755e-001  1.8539868e-001  2.6484187e-001  8.5996442e-001 -6.5090466e-001 -1.4612179e-001 -2.6807839e-001 -1.6142698e-001  1.2947199e-001  6.4348259e-001  1.3920832e-001 -1.1413364e-001 -2.0338774e-001  1.0499053e-001  2.8229257e-001 -3.0069385e-001  7.3656436e-001 -2.4206562e-001  3.4952774e-001  4.0224726e-001 -1.3415023e-001  6.6022378e-001  6.3497501e-002  4.8039139e-001 -1.4508531e-001  1.8250973e-001 -7.5594958e-001 -2.3294275e-002 -1.8140196e-002 -5.0176690e-001  6.2758109e-001  6.0800619e-002  1.8117305e-001 -1.5293629e-001 -6.0134590e-001  1.7785227e-001 -5.0412475e-001 -2.2888716e-001 -1.0866463e+000 -8.8887072e-001 -2.4251390e-001 -3.4675059e-001  2.2839326e-002  1.5654465e-002  4.6487359e-002  2.5587292e-001  2.1492186e-001  3.1994600e-001 -1.1254241e-001 -4.8830868e-002  2.3458859e-001 -5.2984542e-001  9.8557461e-002 -1.0572722e+000  8.2484176e-002 -3.3724950e-001  6.9743022e-001 -1.6268510e-001 -3.5575517e-001
 -6.1845555e-001 -1.8610450e-001 -4.8249123e-001 -9.3756840e-001 -1.9720281e-001  2.6174074e-001 -2.8722003e-001 -2.0742566e-001  2.2060704e-002 -1.5092171e-001  2.3847106e-001  7.6882530e-001 -5.7963004e-001  1.7002104e-002  4.1152997e-001  5.5887624e-001 -1.8082552e-001 -5.4061258e-001  9.1888312e-001 -7.3341282e-001  2.4967805e-001  1.6494778e-001  4.1184646e-001  1.0941504e-001  8.8309672e-002 -3.6881490e-001  1.4715595e-001  9.8014276e-001  5.0384053e-001 -2.2070831e-001 -5.4581390e-001  3.1503369e-003 -6.1225268e-001 -1.3217998e-001 -6.1604912e-001 -6.9274008e-001 -1.1489978e-001 -6.6376439e-001  8.7520005e-001  3.1370117e-002 -6.9548185e-001 -5.8683734e-001  4.6817467e-001  6.7321291e-001 -3.4781207e-001 -2.8567576e-001 -4.5540514e-001 -2.6253611e-001 -3.4028891e-001 -9.2930605e-001  4.5344626e-001  6.1695484e-001 -2.0130504e-001 -4.7659147e-001 -6.1636592e-001 -2.8343844e-001 -1.0251587e+000 -2.7759019e-001 -6.5227443e-001 -2.6174039e-001 -2.0460361e-001 -4.7925756e-001  1.1519691e-001 -6.2836227e-001 -1.2088194e+000 -7.2567906e-001
 -1.1332943e-001 -2.4865422e-001  1.1886166e+000 -3.7392178e-001  2.6820288e-001  2.1890680e+000  1.3903361e-002  3.8314486e-001  1.5115390e-001  5.3739752e-003  7.1837474e-001  1.0819441e-001  2.5073079e-001  1.1880164e+000  6.9991737e-001  5.9926363e-001  7.5701661e-002  4.0122638e-001  1.3831908e-001  8.0100413e-002 -3.9978002e-001 -7.3708648e-001  3.2974724e-001 -1.1797456e+000 -2.3139098e-001 -5.0752591e-001  3.5126948e-001  1.0680585e+000  1.7863215e-001  1.1352960e+000  5.5580850e-001  2.1182934e-003 -1.2949551e-001 -4.2614538e-001 -1.9571096e-001  1.4283891e-001  5.5077067e-001 -1.0165888e-001  1.6228772e-001 -1.5375769e-001 -6.7671390e-001 -1.0515778e+000 -1.5594776e+000 -4.3768461e-001 -6.5937283e-001 -3.0332811e-001 -3.9867351e-001  8.9405998e-003 -2.2030355e-001 -3.8726666e-001  1.7514438e-001  3.9430630e-001  5.4546691e-001 -7.8567034e-001  1.8485201e-001  6.4065111e-001 -6.0797616e-001 -5.0866140e-001 -3.4838360e-001 -2.4300654e-001  1.0925588e+000  8.2667694e-002 -5.3745822e-001  8.6285882e-002 -6.5358498e-001 -3.1928893e-001
  1.0285074e-001 -7.8580111e-001 -3.7615706e-001 -3.9121908e-001 -3.6379467e-001  1.1471616e+000 -5.1957097e-001 -5.3240068e-001 -5.1136848e-001 -7.1178447e-001 -5.3323938e-001  6.1372730e-001 -8.1185007e-001  4.7522947e-001  2.5069784e-001  5.8945918e-001 -6.4408125e-001 -4.4610755e-001 -8.0996717e-001 -9.7091383e-001 -2.8482490e-001 -8.7880938e-001  5.5238401e-002 -8.6704582e-001  8.1079306e-002 -2.8687121e-001  4.9862100e-001  1.3546050e+000  1.2276731e+000  3.3937768e-001  4.4993690e-002 -2.1321893e-001  8.8686430e-001  1.8028612e-001 -6.3209973e-001  9.9527217e-002  3.0614870e-001  5.3251669e-001  5.2678748e-001  6.5672734e-001  6.3041460e-002 -6.2657251e-001  3.7863148e-002 -1.5861509e-001 -6.2139720e-001  9.2586884e-001 -1.2278592e+000  2.0874604e-001 -6.4430996e-001 -8.8632561e-001  1.7753437e-001  2.3374012e-001  2.0504062e-001 -9.3368223e-001  1.6372919e-001 -7.6897997e-001 -1.1072087e+000 -1.5876892e-001 -7.3073644e-001 -7.2894146e-001  1.2171417e+000 -5.5233178e-001 -4.9264764e-001 -7.1617499e-001 -1.3593605e-001 -4.1335992e-001
 -5.4872392e-001 -6.6301559e-001 -1.6744619e+000  3.8972423e-001  4.9413843e-001 -1.9279597e-001  4.9469682e-001  2.4077986e-001  1.9487067e-001  1.2249790e-001  6.2739127e-001 -3.6614712e-001 -4.9287913e-001  2.3941323e-001  5.7207193e-001  2.7029293e-001  1.1877046e-001  1.0750915e+000 -3.5956814e-002  4.9434480e-001  1.3421191e-001 -2.0843469e-001  8.5350271e-001  8.5969561e-001  2.9481382e-001 -1.5068677e-001  8.5316463e-001  1.7637212e-001 -2.4295785e-001  1.6658530e-001  7.5925828e-001  8.2733126e-001  1.1079931e-001  2.1469979e-002  8.1059343e-001  6.3287886e-001 -3.2409561e-001  5.3906353e-001  7.9539339e-001  5.9517013e-001 -5.9949881e-001  2.1560474e-002  9.4703799e-002 -5.9100480e-002  1.5263959e-001  6.6644669e-001  2.3472555e-001 -6.0102253e-002 -3.3360351e-001 -4.5182220e-001 -8.5496217e-002 -3.2213162e-001  2.0488292e-001 -4.9751038e-001 -9.3725404e-002 -3.3888024e-001  4.6145742e-002  1.4945571e-001  1.6746993e-001  2.2731301e-001  8.3191633e-001  3.4983962e-001  5.8070729e-001 -2.4075465e-001  4.5229133e-001  1.1386502e+000
 -1.0083390e+000  2.0838214e-002  9.4591541e-001  6.3603717e-001 -1.5549849e-001 -8.9595184e-001  5.7274528e-001 -5.2450747e-001 -4.4626446e-001 -6.2536954e-001 -7.6284562e-001 -1.5221756e-001 -2.0885267e-001 -1.0294598e-001 -2.4405035e-001 -1.7579986e-001 -1.2394204e+000 -8.0683640e-002 -1.2524587e+000 -9.8119532e-001 -1.4883960e-001 -4.4099331e-001  1.3853792e-001 -8.7325444e-002 -4.1515970e-001  3.6288308e-001  3.7811113e-001 -2.9574382e-003  2.4974664e-001 -3.7639299e-001 -5.9772587e-001 -2.3199870e-001 -4.7289235e-001 -2.9532703e-001 -2.6422340e-001  1.9451443e-001 -8.4890118e-001  8.5033778e-002 -3.3192246e-001  5.9439500e-001 -8.1275318e-002 -3.6892286e-001 -3.7552942e-001  2.6131855e-001 -4.8907046e-001  1.1952913e+000 -7.0407810e-001 -3.2177065e-002 -5.4908812e-001 -7.9302245e-001 -1.2456008e-001 -5.7086262e-001 -5.0166869e-002 -8.3588394e-001  4.4736483e-001 -8.0207732e-001 -7.2460784e-001 -8.0858746e-001 -4.4912837e-001  1.7133507e-001 -1.0043494e+000 -2.6209271e-001 -3.2375591e-001 -1.0613011e+000 -4.2900681e-001 -1.7383798e+000
  4.3394034e-001 -8.1763626e-001 -6.5242006e-001  1.6673534e+000  8.5519906e-001 -5.3416949e-001  7.6057525e-001  3.0765253e-001 -2.6688654e-001  3.4916175e-001  4.5122824e-001 -9.4387099e-002  4.1462988e-001  2.2176154e-001 -6.8635331e-001 -1.2040766e-001  2.8826972e-001  1.0618328e+000 -1.2403501e-001  7.7215256e-001  3.2617065e-001 -2.7076415e-001  1.0223251e-002  1.2932374e-001  3.4307449e-001  6.9783942e-001  1.3370041e+000  1.2504879e+000  7.1534892e-001 -5.7714156e-001  2.5973415e-001  5.3016189e-001  3.9205696e-001 -1.4588247e-001  6.0216730e-001 -9.9561697e-002 -2.9705837e-001  6.5962603e-001  1.4214473e+000  3.8164257e-001  1.0199181e+000  2.0285167e-001  4.4545628e-002  5.2888233e-001  4.0242260e-001 -3.6161097e-002 -3.4924557e-001 -5.5568208e-001 -3.2186521e-001 -1.0450225e-001 -5.6388274e-001 -7.0058712e-001 -5.9709405e-001 -4.3022400e-001  4.7536249e-001 -6.5268364e-001  8.1576721e-002 -3.3919291e-001  3.4652190e-001  2.8631209e-001 -6.2844548e-001  3.2587925e-002  1.2160645e+000 -1.3010464e+000 -6.2280830e-001 -4.4076905e-001
  1.0960185e-001 -3.3528590e-002 -7.4497989e-002  1.0816636e+000  9.1150489e-002  8.3690995e-001  1.1576597e+000  7.1328652e-001 -1.4372378e-001 -5.4923613e-002  2.5217732e-001  1.2236935e+000  9.2619464e-002  4.7207534e-001  1.0037595e-001 -1.7766185e-001 -3.8272619e-001  3.7561267e-001 -1.8416437e-001 -5.7173325e-001  3.6391685e-001  8.5006515e-002  3.9774006e-001 -5.7414377e-001  5.3035004e-002 -1.7628355e-001  7.2863463e-001  8.6198658e-001  1.0085988e+000 -1.2930156e-001 -2.6613988e-001 -1.4910234e-001 -7.3615939e-001  1.2626002e-001 -1.4276215e-001 -1.4222209e-001  6.8575505e-001  7.4389798e-001  6.2821507e-001  2.9060811e-001 -1.0909806e-001 -1.9142287e-001 -1.2698928e-001 -3.9482489e-001  3.0945635e-001  8.3611174e-001  7.6755660e-002  1.2279617e+000  6.6309752e-001 -1.0624618e+000 -4.7032520e-001 -1.3453305e-001 -6.2784954e-002 -3.4028437e-001 -4.1660888e-001 -4.3616895e-001 -3.3282883e-001 -8.8032180e-001  2.9083778e-001 -5.9355595e-002  4.7545430e-001 -3.8959895e-001  5.8752716e-001 -1.0318511e+000 -1.3539293e+000 -7.6796431e-001
 -1.8798549e+000 -3.7358775e-001 -1.3460669e+000  3.6169952e-001  8.6442408e-002 -6.7964467e-001  3.2671565e-001 -8.5782734e-001 -4.5516712e-001 -4.9635849e-001 -3.1217009e-001  5.7867543e-001  8.7640704e-002  1.5299602e-002 -4.6264669e-001 -2.9761953e-001 -1.9035741e-001 -3.2743439e-001 -1.2819914e+000  1.9371166e-001  2.1419985e-001 -5.1870466e-001 -5.3621755e-001  1.9464497e-001 -3.3475149e-001 -2.2097562e-001  5.8471867e-001  1.4533370e-001  1.9168707e-001 -9.0890800e-001 -4.7513908e-001 -7.4221994e-001 -1.1190638e+000 -9.8662120e-001 -2.5992827e-001 -2.5940569e-001 -8.0209108e-001 -2.4260717e-001 -1.2051652e-001  1.4116382e-001 -3.6513109e-001 -2.6909607e-002 -3.9598812e-001 -4.9030803e-001 -7.1161736e-002  2.6183254e-001  6.2530536e-002 -7.1135887e-001 -4.8960162e-001 -4.5006242e-001 -6.3978126e-001 -8.0734691e-001 -4.6630893e-001 -3.5903723e-001 -1.0976775e+000 -1.3216659e+000 -4.6979192e-001 -9.4132726e-001 -4.3831110e-001 -4.6650307e-001  4.7215229e-001 -3.7890503e-001  6.4699498e-002 -1.3552132e+000 -6.0630001e-001 -1.4190748e+000
 -7.0453384e-001  2.4645291e-001  3.8582252e-001 -2.3142589e-002 -8.8553193e-002  6.5204733e-002 -7.7476829e-003 -1.7444848e-001  4.1795795e-002 -4.6066923e-001 -3.0984470e-001  3.1230852e-001 -2.0262798e-001 -1.1242126e-001 -3.8669985e-001 -1.0574017e-001 -2.5512936e-001 -5.7179164e-001 -7.5726626e-001 -8.1574056e-001 -7.9313593e-001 -5.7581091e-002 -1.3678971e-001 -3.3034412e-001 -3.2471465e-001  6.4882361e-001 -2.0820020e-001 -2.6231416e-001 -1.5337544e-001  1.1062599e-001 -4.6970723e-001 -8.2238309e-001 -3.3339916e-001  6.1076517e-001  1.6167962e-001 -1.5165604e-001  3.2766239e-001  9.4287503e-002 -3.1757423e-001 -2.6600317e-001  7.2344169e-001  6.9058084e-001  5.2289162e-001 -2.4395659e-004  5.2341892e-001  1.0558378e+000 -2.0169734e-001  3.9918231e-001  4.9057364e-001  1.2548692e-001  1.0920058e-001  3.0706517e-001 -5.4570098e-001 -2.2282373e-001 -5.3180395e-001 -3.7405264e-001 -2.7630852e-001 -3.3732847e-001  2.0786863e-001 -3.2201135e-001 -3.1848584e-002 -5.1164028e-001  2.5032593e-001 -6.6848718e-001 -6.6085753e-001 -4.3910613e-001
  8.2007050e-001  1.6976074e-001  5.1712567e-001 -1.2490306e-001  5.8590085e-001 -2.2792883e-001  1.0817555e+000  3.2992899e-001  7.9926968e-001  4.0280111e-001  4.6763007e-001  1.1984565e+000  8.7010784e-001  6.2760964e-001  1.7734489e-001  4.6980902e-001 -1.3388129e-001  1.7203374e-001  5.4086218e-002 -2.3860340e-001  2.1844766e-001  1.5918388e-001  3.8777169e-001 -6.8077436e-001 -1.7830557e-001  3.4303799e-001  5.1851763e-001  1.2975153e+000  7.0542152e-001  1.4999548e-001  3.3533086e-001 -6.1285875e-001 -2.0153948e-001  8.6571517e-001  2.4681307e-002  1.8299524e-001  5.3318218e-001  5.5096965e-001  1.6671270e+000  7.6401956e-001  1.1623956e-001  1.4129419e-001 -2.5768151e-001  2.3080730e-001  3.6722996e-002  2.4337584e-001  3.0130637e-001  6.9924412e-002  2.7205479e-001  3.0785158e-001  5.0395272e-001  6.1055123e-001 -1.3223231e-001  2.7279321e-001  4.7708300e-001  4.5104146e-001 -2.3480190e-001  7.2784876e-001  4.2238042e-001  4.9312686e-001  1.0221026e-001  2.6493629e-001 -5.5890016e-001  7.5130990e-001 -3.0452774e-001  5.0885660e-001
  5.1249434e-001  2.6496229e-001 -1.6170975e-001  1.5364101e-001  6.7500943e-001 -2.2963771e-001  5.2202561e-001  7.7660598e-001  5.6621375e-001  5.7235973e-001  7.1069510e-001  7.6134052e-001  6.5327223e-001  5.6369369e-001  3.2958150e-001  3.7274984e-001 -4.9672700e-001  6.5218347e-001 -1.2605425e-001 -3.0536097e-002 -9.0851299e-002  2.4058202e-001 -1.0171007e-001  9.4692141e-002  9.6571800e-002  4.1055962e-001  5.9726940e-001  1.5574417e+000  1.6160669e+000  4.0776175e-001  1.8069794e-001  3.4921982e-001  3.3316587e-001 -2.3864541e-001  1.9887394e-001  3.6583556e-001  8.4625131e-001  7.0455331e-001  1.7396402e+000  7.6907610e-001  6.5199050e-001 -7.1024204e-002 -7.8795041e-002  1.0794943e-001  1.4922000e-001 -5.1868410e-002  2.5431059e-001 -2.1996489e-001  1.2928640e-001 -2.3922654e-001  2.5200332e-001  5.6591942e-001  1.0383508e-001  5.3419596e-001  3.8320910e-001  4.8406844e-001  1.1674426e-001  1.4545240e-001  7.9700433e-001  4.8157742e-001  1.0957277e+000  5.8854244e-001  2.1167498e-001  9.5266632e-001 -6.1435709e-001  2.6971029e-001
 -1.6352246e-001  5.5341079e-001  1.3781150e+000  7.2637565e-002 -1.7304266e-001 -5.6086397e-001  1.0472695e+000  3.1835867e-001  2.1437000e-001  3.0596179e-001  6.7495343e-002  5.9623417e-001  5.7223994e-001  4.6083386e-001  4.4260747e-001  6.6258330e-001 -3.9468588e-002  4.8165129e-001  3.4185254e-002 -9.8474015e-002  9.0706940e-001  7.7516339e-001  1.9744807e-001 -9.3931560e-002  5.7354188e-001  4.4475680e-001  3.1946570e-001  1.2083241e+000  5.7891484e-001  5.3570747e-001  1.1429352e-001 -1.5725815e-001  2.2371951e-001 -2.4129487e-001 -3.3398667e-001 -1.6754141e-001  5.6628807e-001  4.0751509e-001  1.2456933e+000  6.1886269e-001 -2.1940049e-001  2.5299968e-002  3.9274420e-002  3.4833438e-001  1.0131919e-001  2.0179414e-001 -3.7194890e-001 -4.2250419e-001  2.4940800e-001  1.1435499e-001  7.0899433e-001  3.7659682e-001 -1.8382409e-001  2.1424942e-001  4.8342742e-001 -1.8606554e-002 -2.9442182e-001  6.8962280e-002  3.3805423e-001  1.1437176e-001 -8.4530410e-001 -3.5385866e-001 -2.9535875e-001 -8.8751407e-001  4.1195728e-001 -3.5486057e-001
 -4.8522505e-001 -7.9525133e-002  3.2282896e-001  3.7149262e-001  4.8178311e-001 -8.3426278e-001  4.9157701e-001  1.6119342e-001  1.5379910e-001  2.0993057e-001  6.8213697e-001  4.0260680e-001  4.6026917e-001  1.4718825e-001  9.4936397e-001  7.3629967e-001  1.1150616e+000 -1.2836484e-001  6.9040941e-001  4.3092685e-001  4.1827536e-001  1.6255036e-002  1.2784222e+000  4.5573375e-002  1.9224961e-001 -2.4170159e-001  8.2522690e-001  1.2036701e+000  6.6702798e-001  4.6496544e-001  8.7379124e-002  3.6518035e-001  6.9882858e-001  1.0851009e-001 -2.5280550e-001  2.9523627e-002 -2.9771576e-001  5.3969300e-001  1.5488259e+000  5.9044984e-001 -4.8211263e-003 -1.5398378e-002  3.6235780e-001  1.0574681e+000 -4.1260264e-001 -3.2868858e-001 -4.8775456e-001 -4.6961823e-001 -2.1966274e-001  1.7879165e-001  7.4086989e-002  2.3320414e-001 -6.2495377e-001  2.6679967e-002  2.5432141e-001  4.9453172e-001 -5.7201631e-001  5.1486442e-001 -1.4367351e-001  4.3440591e-001 -1.1079551e+000 -1.2149380e-001 -1.0612612e+000 -6.6892452e-001 -4.2165947e-001 -1.7529784e-001
  1.0629184e+000  1.7330010e-001  1.5795547e+000  9.0991109e-001  1.4890567e-001  4.3329458e-001  1.2536119e+000  2.4427383e-001  5.7892248e-001  2.0631220e-001  3.0894177e-001  5.4871409e-001  9.5474272e-001  5.5782334e-001  4.5456199e-001  4.9625909e-001  2.8283121e-001  4.1925279e-001  7.4577632e-001  3.0349787e-001  9.4978763e-001  7.0628928e-001 -8.9378883e-001  6.8782557e-001  1.5004903e-001  6.1068701e-001  9.1681039e-001  1.5001658e+000  9.7361708e-001  1.3944358e-001  8.2940511e-002 -2.1482835e-001  2.1480043e-001  2.5501437e-001 -1.6109028e-001  6.8205905e-002  6.3999053e-001  1.8067561e-001  1.2785531e+000  9.5764181e-001  2.9841366e-001 -6.6839506e-002  2.5999190e-001 -1.3120525e+000  7.6621146e-003  7.2956835e-001 -2.6685624e-001 -1.1174514e-001 -3.7350398e-001 -3.5740935e-001  4.1353654e-002  1.7069610e-001 -2.7551501e-001 -1.9487604e-002 -1.6553152e-001  6.5075198e-001  1.0951313e-001  1.9329539e-001 -1.0380978e-001  6.6057180e-001 -7.2269144e-001 -2.6910398e-001  2.1996059e-001  2.9664493e-001 -7.1282280e-001  1.0141506e+000
  3.9274922e-001  5.4349967e-003  3.4979335e-001 -6.7958274e-001  1.3062857e+000  1.3083199e+000  1.3606570e+000 -4.4435588e-001  1.8467191e-001 -1.3931524e-001 -8.9573764e-003  1.2797691e+000  7.7298696e-001  8.3745097e-001  1.9443727e-001  2.0491922e-002 -6.3653737e-001 -6.9223358e-001  2.8593896e-002  1.9574344e-001 -8.7409031e-001 -2.0618716e-001 -6.3639665e-001  4.4397515e-001  1.3461027e-001 -2.2679145e-001  1.1548339e+000  1.5591257e+000  1.0635837e+000  3.6719907e-001  6.8761420e-001 -4.3672548e-002  1.0492366e+000  1.1747702e-002  5.9771578e-001  9.8461401e-001 -3.9940189e-001  1.2493425e+000  1.8419308e+000  2.0512504e+000 -5.9878002e-001  7.7153660e-001  2.3397691e-001 -2.0037105e-001  6.8793127e-002  1.6067172e+000  8.7887446e-001  8.8784529e-001 -3.4283176e-001  1.0391486e+000  3.2301074e-001  6.3292651e-001  1.6367556e-001  5.3763888e-001  1.0180525e+000  1.4513156e+000  8.0517850e-001  1.2929248e+000 -6.8073886e-002  1.1015493e+000 -7.3819892e-001  8.0893588e-001 -7.3243447e-001  9.1513217e-001  6.0327398e-001  1.0759921e+000
 -1.1862544e-001  4.8583227e-001  1.1968638e-001 -8.2263016e-003  1.9143072e-001 -3.6438788e-002  4.8508030e-001 -3.1055340e-002  2.5387523e-001 -9.1668418e-001 -2.9454990e-001 -7.0631170e-001  1.6284142e-001  4.4233658e-001  1.1060293e+000  5.1152131e-001 -5.2769713e-001 -1.5019208e+000 -5.3003567e-001 -7.6474622e-001 -1.0511609e+000 -6.9017233e-001 -1.1934840e+000 -3.3683304e-001  1.0727511e-002 -7.1026262e-001  5.2312882e-001 -4.3837910e-001 -1.2489390e+000  3.8079555e-001 -7.6511580e-001 -9.3367051e-001 -8.9953662e-002  2.6044780e-001 -1.0800617e-001  4.5265556e-001  7.1959318e-001 -4.2231598e-001 -6.0187326e-001  2.6758216e-001 -1.2563232e+000  3.6110612e-001 -5.8856172e-001 -5.8269816e-001 -2.4249351e-002  1.1066784e+000  2.2835028e-001  3.8482325e-001 -2.4863950e-001  4.6429439e-001  9.5911681e-001  1.5629239e+000  1.0795096e-001  3.3336528e-001 -7.2836372e-001  7.2471152e-001  1.6342049e-001  8.7436294e-001  3.7961233e-001  5.4514084e-001  1.1217540e+000  4.2355041e-001 -4.5509978e-001 -1.7842606e-001  5.2956401e-001 -1.5800074e-001
  6.0677297e-001 -2.3869275e-001  7.2857099e-001 -1.2442561e+000 -5.4617828e-001  1.1326470e+000 -6.7165713e-001 -2.6248128e-001 -1.3071220e-001 -6.0145679e-001  1.2133488e+000  7.1274128e-001  2.8851513e-001  9.7385479e-001  1.5877219e+000  8.6246133e-001  2.7354656e-001  1.0353910e-001  6.4033939e-001  1.3566899e-001 -3.7695779e-002 -2.6469484e-001  2.6318994e-001 -5.3191406e-001  4.5023422e-001 -1.0143623e+000 -8.3826995e-001 -8.3816462e-001 -1.3646459e+000  1.1420939e+000 -1.4112248e+000 -8.8078110e-001  4.1756406e-001  2.9192056e-001 -8.3556577e-001 -1.2386517e+000  4.1298767e-001 -1.2381952e+000 -4.4861812e-001 -9.7792893e-001 -9.7039539e-001  3.4887603e-001 -4.0053397e-001  5.1804788e-001 -5.9759899e-003  1.6915612e+000  4.9063004e-001  9.1889591e-001 -2.8606502e-001 -1.8011527e-001  5.3779114e-001  1.5924638e+000  8.1504403e-001  8.7102037e-002 -7.1586708e-001  7.6492432e-001 -4.9135584e-001  5.2287132e-002  2.7633743e-001 -5.4829868e-001  3.0071230e+000 -7.1096593e-001  7.4413306e-002  8.0884139e-001 -8.1303222e-002 -2.3771884e-002
 -1.0748248e-001 -4.6800252e-002  7.2682758e-001 -7.4051256e-001 -6.7902176e-002  3.1864113e-001  4.5472974e-001 -1.3637222e-001  2.1489948e-001 -5.2117204e-001  5.2118509e-001  6.8447160e-001  7.8457799e-001  6.1222680e-001  1.1642888e+000  8.4226074e-001  7.3835780e-002  1.0279267e+000  5.5422913e-001  4.6490447e-001  1.6228579e+000  2.3262578e-001 -1.3792439e+000  1.2666599e+000  3.1239065e-001  8.5435429e-002 -5.5378548e-001  6.1038845e-001 -2.1071624e-001 -1.2115103e-001 -5.7753326e-001 -1.2708689e+000  7.0164922e-001  6.2313889e-001 -1.0985221e+000 -7.1372484e-001 -2.9220756e-001 -1.2933926e+000  2.8310960e-001  8.2442639e-002 -9.6177084e-001 -4.2674185e-001  4.4621119e-001  2.3171129e-001 -3.6253534e-001  1.2592325e+000  4.8428705e-001  4.0465611e-001 -1.7952712e-002  1.6306208e-001  1.8540125e-001  1.0855096e+000  5.4124128e-001  1.4726572e-002  1.2688552e+000  5.5683105e-002 -8.0003729e-001  3.5845675e-002 -1.5354845e-001  6.2109006e-001  7.2182131e-001 -3.8974460e-001 -6.8577421e-001  6.4121619e-001 -5.7688617e-001 -1.2617632e+000
  9.1379880e-001  4.4806523e-001  1.0965050e+000 -1.7035546e-001  1.5110143e-001  3.1210936e-001 -1.8123041e-001 -1.9105117e-001  1.2830202e-001 -1.4358072e-001  8.9206706e-001  3.0987244e-002  1.2363601e-001  2.5245841e-001  2.4059058e-001  4.8224247e-001  2.6597672e-001  2.0666584e+000  1.4938699e+000  6.0162706e-001  7.1356838e-001  4.8626446e-001  6.4803326e-001  1.4968984e+000  2.8224390e-001 -2.2954959e-002  6.4232315e-001  1.0224600e+000  1.2721875e-001 -2.6184485e-001 -6.7811831e-003 -2.9771113e-001  7.1002137e-001  3.6613370e-001 -5.6368272e-001  1.6017953e-001 -4.1456141e-001 -3.3142798e-001  8.4410803e-001  6.3479226e-001 -5.9820757e-001  4.6156964e-002  2.0484988e+000  6.2409648e-001  1.1108710e-001  6.0195686e-001  7.4112763e-001  9.8192386e-001  5.6244875e-001 -2.3533285e-001 -1.5513865e-001 -3.5939439e-001  7.7740958e-002  2.7824447e-001  1.2197243e+000  7.5905123e-002 -1.4153757e-001  3.0292683e-001 -3.4081403e-001  2.6970843e-001 -1.4147453e-001  5.1672831e-001  8.3619294e-002 -5.4742733e-001  4.5245673e-001  1.8886250e-002
  1.2400822e+000  1.4323414e-001  9.7974129e-001 -1.5922698e+000 -1.4176611e-002 -7.2538572e-001 -4.5104934e-001 -4.7118062e-001  1.5398988e-001 -1.4998819e-001 -3.6472274e-001 -3.2338147e-001  7.2642038e-003  4.9180178e-002 -4.7186015e-001 -1.8773869e-001  6.9152050e-002  1.0201559e+000  8.2223730e-001 -3.2209901e-001 -3.8170898e-001 -8.9932505e-006  2.6889397e-001  3.7689863e-001 -2.7205041e-001 -2.7704619e-001 -1.0952742e+000 -2.1223775e-001 -3.9186843e-001 -2.3055440e-001  9.0175556e-002 -6.0586011e-002 -1.7369498e-001  2.8413112e-001 -1.8444458e-001  2.7115877e-001 -5.3527470e-001  1.8452167e-002 -6.3211222e-002 -1.0690837e+000 -7.7519611e-001 -4.1054628e-001  5.8956941e-001  8.7069478e-001  1.3317610e-001 -4.3513817e-001  5.2817000e-001  1.4817326e+000  1.4943726e+000 -6.0288791e-001 -1.2462518e-002 -6.1526130e-001  5.0853428e-001  3.5057888e-002  4.0803511e-001 -2.2866068e-003  3.3279679e-002  2.9071152e-001 -6.3585037e-001 -4.1821781e-001 -4.1412104e-001  2.7402422e-001 -1.5107361e+000  1.1793717e+000  3.8448686e-001  1.7626941e-001
  3.6770529e-001  2.1210815e-001  8.4124028e-001 -3.4024224e-001  3.5392156e-001 -6.9553345e-001 -7.6836525e-001  1.1800554e-001  4.7549916e-001 -7.5193469e-002  3.8649061e-002 -7.6252369e-001 -1.2395206e-001  7.9627224e-002 -4.0142863e-001 -8.2132797e-002 -5.1200039e-001  7.2230110e-001  3.7979558e-001 -2.1229492e-001 -7.8703742e-001  7.0452173e-003 -2.1989250e-001  8.3939487e-001 -2.0102688e-002  1.4715823e-001 -2.0758190e-001 -2.4875513e-001 -8.9733644e-001 -8.2886095e-002 -2.2530950e-001 -3.6174772e-002 -1.7739659e-002  1.5728027e-001 -5.0655255e-001  1.6490038e-002 -7.4523632e-002 -9.4955240e-001  2.5471068e-001 -1.3962015e-001 -5.9266519e-001  2.8071584e-001  6.1693569e-002  4.1182259e-001  1.6509672e-001 -1.1080158e-002  7.0995994e-001  1.1498820e+000  1.5691733e+000 -2.7315438e-002 -3.0231303e-001 -1.0528820e+000  1.4588825e-001  8.2903415e-002  7.7731489e-001  1.0204664e-002  1.5936301e-001  9.7042436e-002 -6.8449778e-001 -1.1195642e+000 -9.5448200e-001 -1.5115855e-001 -6.2336676e-001 -2.3832340e-002  4.8902926e-001  5.0750617e-001
  8.7789226e-001  4.9834447e-001  8.4578010e-001  2.5495524e-001 -4.2779732e-001  2.3334084e-002  4.1858980e-003 -5.3050808e-002  1.3617125e-001 -2.3221528e-002 -1.9200269e-001  2.1556021e-001  4.3893072e-001  8.3972425e-001  4.8267521e-001  6.2480428e-002 -4.2179809e-001  1.8626196e-001  3.0717991e-001 -7.8561979e-001  8.9040055e-003 -2.2982763e-001  7.7663915e-002 -7.8160331e-001 -4.1917444e-002 -9.8317727e-002 -2.7524911e-001 -4.6796493e-001 -4.7268412e-001  4.8991451e-001 -3.2616907e-001 -5.3281865e-002 -1.4245203e-001  7.4849470e-001 -2.9316592e-001 -9.0037218e-002  6.4967140e-001  6.4690979e-002 -6.4168422e-001 -3.5760487e-001 -2.8795985e-001  5.4706477e-001 -1.9885080e-001 -3.6030857e-001 -1.2726569e-002  8.3969523e-001  5.6096499e-001  6.2267329e-001  1.2305465e+000 -6.3250237e-002  5.3615744e-001  2.3202118e-001  5.7790335e-001  2.9918600e-001  8.3545006e-001 -2.4432957e-001  5.3947907e-001  4.5327520e-001 -2.0250671e-001 -3.3124204e-002  1.5355920e+000  7.1184817e-002 -8.4136122e-003  8.8979725e-001  4.3441021e-001  7.9945977e-001
  3.8501800e-001  2.9993989e-001  1.0367138e+000 -7.4457364e-001 -6.1536997e-001  3.6602301e-001 -2.5830473e-001 -4.2525627e-001 -1.7010613e-001  6.4755138e-001 -3.1411564e-001  9.0503348e-001 -1.2024109e-001  1.9352740e-001  5.2605436e-001 -5.3322430e-001 -6.8010596e-001 -6.8306274e-001  7.5264173e-001 -1.0423870e+000 -1.5640049e-002  3.0072464e-001 -1.2075812e+000  6.1992408e-001 -4.4186050e-001  6.2274603e-002  9.6232268e-002 -3.6374561e-001 -2.2058780e-002 -6.4679116e-001 -2.0725716e-001 -2.6159253e-001 -4.7155664e-001  2.7977812e-001 -4.1499700e-001  3.2679287e-002 -6.0528021e-001  6.0913076e-002 -4.2991725e-001 -1.9712363e-001 -3.8346850e-001 -1.7539586e-001 -5.3809797e-001 -5.4813912e-001  2.8935527e-002  5.0813507e-001  4.3613536e-001  1.1236634e+000  3.2531228e-001 -1.6165072e-001  1.1755437e-001  1.0724615e-001  1.5645195e-001  7.2429884e-002 -5.0859799e-001  7.7970816e-002  4.8744596e-001  1.9547981e-001 -6.5670641e-001  2.8301455e-001  4.6870113e-001  4.0198988e-001 -1.7939360e-001  1.0047795e+000  4.6953610e-001  5.4213794e-001
  1.3913761e+000  7.3920327e-001  1.4812059e-001 -5.3092503e-001 -1.1899364e-001 -4.1872417e-001 -1.2877544e-002 -5.1124788e-001 -2.3530560e-002  2.3075379e-001  9.3136824e-002  2.8024847e-001 -7.2483785e-002  3.1247507e-001  7.7209209e-001  1.3712060e-002  8.0592896e-001 -1.3279499e-001  4.6781206e-001 -3.3341927e-001  1.3571041e-001  2.4905672e-001 -6.5081454e-001  1.0867672e-001 -6.6412619e-002  1.6704052e-001 -6.2317264e-002 -1.4181391e-001  2.4445119e-002  7.7547604e-002 -5.1102024e-001 -2.0642572e-001 -5.7120935e-001  3.4778176e-001  2.9294817e-002 -5.7888380e-001  4.6580414e-001  3.7560388e-001 -2.6669563e-001  2.5295999e-001  1.2929599e-001  1.0661472e-002 -8.4403799e-002  7.1425254e-002  1.1483156e-001  3.2174493e-001  9.4192188e-001  2.3506983e-001  3.9203627e-001  5.1614692e-001  6.1735417e-001  6.1666189e-001  7.8384945e-001  5.2429815e-001  9.7230999e-001  5.1816029e-001  9.3977819e-001  1.0743443e-001  3.5280075e-002  2.5702815e-001  1.2705695e+000  1.2402167e-001 -5.0822905e-001  1.0386812e+000  1.2377011e+000  3.0598843e-001
  7.7941539e-001  5.1374425e-001 -5.2685454e-002 -1.4609661e+000  2.8216731e-002  3.2518052e-001  4.0896333e-003 -2.4396314e-001  5.0767058e-002  8.7809528e-002  2.5011693e-001  1.7703956e-001  7.8398393e-002  7.8072374e-001  1.6382154e-001 -4.1771287e-001 -4.2278186e-001 -2.0089799e-001  6.9078602e-002  6.2850565e-001  1.1455408e+000  8.0280007e-001 -6.1023607e-002  1.0682905e-001 -3.7409190e-001  6.8464245e-001  1.0069286e-001 -2.0715577e-001  7.9199664e-001 -4.5576955e-001  5.1511664e-001  2.2751724e-001 -3.0536978e-001  4.7207015e-001  5.1074613e-002  3.9795486e-001  2.2930399e-001  5.1439362e-001 -3.0987225e-003 -3.8554242e-002  4.3577645e-001 -4.6517429e-001  8.7995115e-001 -1.3524308e-001  4.4837371e-001  3.0846256e-001  2.8547001e-001 -9.0319713e-003 -1.5323368e-001 -1.6441694e-001  2.9901007e-001  2.4243229e-001  8.6955214e-001  3.5413901e-001  7.0591547e-001 -1.5021034e-001  5.1730036e-001 -4.3945604e-001  2.3154986e-001  2.5862445e-001  1.0655506e+000 -1.2656325e-001 -6.1996248e-001  8.6914417e-001 -1.6162887e-001  9.2576838e-001
  9.6038283e-001 -4.8064991e-001  7.0124451e-001 -2.0643466e+000 -4.4068124e-001 -2.4035450e-001  2.6550146e-001  3.2793804e-002 -1.1131137e-001 -6.3182544e-001  5.0006377e-001 -5.3106862e-001 -1.9143479e-001  3.8673898e-002  2.3137198e-002 -1.0635929e-001  3.9193506e-001 -1.1150813e-001  2.2741743e-001  2.2413104e-001  3.6537108e-001  5.7939111e-001  3.6200142e-001  8.6064554e-001  3.0361782e-001  3.9093574e-001 -1.2747542e-002  4.0423250e-001  2.9137939e-001 -2.2830071e-001 -3.9309289e-001 -2.2282950e-001 -4.1250271e-003 -9.6569011e-002  1.9462681e-002 -1.4089604e-001  1.1441695e-001  6.1197526e-001  6.7311811e-001  3.6376077e-001 -1.1755731e-001 -1.1709481e-001  4.8899924e-001 -1.9457075e-001  6.0702300e-001 -4.1965894e-001 -1.4612479e-001  4.3993961e-001 -1.7627142e-001 -2.8726231e-001  6.2864053e-002  8.5010959e-002  8.5178657e-001  1.0816205e-001  4.4181613e-001  2.6547199e-001 -4.7827783e-001 -4.1411148e-002  3.9628129e-001  5.1015914e-001 -1.9615183e-002 -5.5196540e-002 -1.3560214e+000  3.8600484e-001 -3.6668571e-001  2.6785356e-001
  1.1116354e+000  6.2263517e-001  3.0233404e-001 -5.3397133e-001  3.5358918e-001  1.5463482e+000 -2.3220439e-001 -8.6225040e-002  2.9373464e-001  1.6648041e-001  2.1154710e-002 -2.9257753e-001  1.5194417e-001  6.9502476e-001 -3.4046682e-001 -2.6590792e-001 -2.4582171e-001  4.3287935e-001  2.2589150e-001  4.0184571e-001  3.0499419e-001  1.5754596e-001 -3.9026446e-001  1.1758970e+000 -2.7810817e-002  4.2472520e-001  7.2489300e-001  3.2699015e-001  1.4689607e+000  4.7889054e-001 -2.7567515e-001  1.9870310e-001  7.2540302e-002  2.7364103e-003  1.6482416e-001 -1.1940475e-001  1.1132081e-001  1.1885701e+000  1.3967830e+000  1.6422278e+000  3.1992900e-001 -1.9540349e-001  5.1408240e-001 -2.0485563e-001  2.6084049e-001 -1.4894306e-001  2.5103171e-001  2.8922345e-002  1.2782135e-001 -2.2119738e-001  5.8999362e-002 -2.1741336e-002  5.7402736e-001  1.8781833e-001  5.9920187e-001  8.3036381e-001 -5.3692213e-002  1.1706620e-002  4.7097377e-001  6.5759570e-001  5.6111130e-001  2.1252173e-002  5.7592472e-001  5.5645212e-001  6.4929007e-001  1.0051868e+000
  1.2316013e+000  5.7919709e-001  5.0288275e-002 -7.1303086e-001  6.0477664e-001 -1.3107941e+000 -4.1467964e-001  4.0100180e-002 -1.3054554e-001  1.2741680e-001 -2.2711645e-002 -2.6891527e-002  4.4723406e-001 -7.0287104e-002 -4.9764828e-001 -6.6644474e-002  2.1546140e-001 -1.5598059e-001 -3.5517030e-001  9.4276164e-002 -1.8113644e-001  1.6445746e-001 -1.8511925e-001  2.7029969e-001  5.5437775e-002 -3.1120167e-002 -4.6510532e-002 -1.3997383e-001 -4.5598569e-002  4.1590259e-001 -2.0788209e-001  5.0449387e-001 -7.2465884e-001 -1.6505432e-001  2.9258264e-001 -2.1276961e-001  2.8985327e-001  2.4311571e-001  7.7153363e-003  5.9128104e-002  3.8337826e-001  3.9472834e-001  2.9263482e-001  7.6439131e-001  2.9766789e-001  4.5830942e-001  5.6791591e-001  4.1325263e-001  7.2657278e-001  3.6316536e-001  1.8436076e-001 -1.5939839e-002  6.8850856e-001  8.3772805e-001  4.9920085e-001  2.2473845e-001  7.0792190e-002  2.4714515e-001  1.6722919e-001  1.0885721e-001 -6.6535959e-001  3.6892373e-001 -8.5620654e-001  1.4347047e+000  6.8779146e-003  8.0806391e-001
  7.6662774e-001  3.1866548e-001 -5.7274847e-002 -1.0659429e+000 -2.1382042e-001  9.9047557e-002 -6.4193925e-001 -1.2246132e-001 -2.2828565e-001 -1.9501688e-001 -4.6015046e-002 -5.0385369e-001  1.0378181e-001 -1.6764402e-001 -7.2699334e-001 -4.6766442e-001 -7.2183277e-001 -1.6839823e-001  4.2442082e-001  6.4985448e-002 -8.4652232e-001  3.1075733e-001  1.1784743e-001  2.9173455e-001 -3.2445110e-001 -2.1958173e-001 -6.0357750e-001 -6.4671296e-001  1.0359090e-001  1.2109845e-001  5.3048656e-001  1.1085755e-001  4.6172949e-001  2.1103788e-001  1.8287993e-001  8.6658262e-002 -1.9738609e-001  3.2441871e-001 -2.3736966e-001 -5.2629990e-001  7.8593264e-001  2.4817315e-001  5.0858693e-001  2.7621746e-001  3.4252896e-001 -4.5493335e-001  4.9248448e-001  2.2554179e-001  6.7672179e-001 -6.7657035e-002  1.7217388e-001 -2.0703708e-001 -2.0932712e-001 -1.2216356e-001 -3.5205636e-001 -4.9184516e-002  3.8435899e-001  2.8109260e-002  2.9032748e-001 -5.7720436e-001  5.4797298e-001 -1.5423537e-001 -7.3453358e-001  4.7558979e-001  7.8581448e-001  4.1042782e-001
  5.7715572e-002  6.3507463e-001 -6.4437939e-002 -9.1284292e-001  3.1238573e-001  3.5520239e-001 -7.0919110e-001 -2.0440198e-002 -1.1512565e-001  1.6112166e-001  9.8806071e-002  1.3835463e-001 -5.6563825e-001 -4.7184838e-001 -1.0385958e-001 -9.5763331e-002 -1.2530291e-001  7.6601771e-002 -2.0674704e-001  2.5961701e-001 -3.9681423e-001  2.5554792e-001  5.4686533e-001 -6.4199299e-001 -1.7328794e-001  5.5760072e-001 -2.0012655e-001 -1.1175310e+000 -2.8350642e-001  1.2182121e-001  8.2990836e-001  5.5902667e-001 -6.2140512e-001 -3.4512687e-001  6.9635417e-001  5.6745715e-001 -9.1235987e-002 -1.6027816e-001 -1.6277707e+000 -1.5950914e-001  3.9928448e-001  3.9402142e-001  2.8267095e-001  1.9569269e-001  3.1499211e-001 -6.5618534e-001  6.7958616e-001  3.3486753e-001  3.5337502e-001  5.1818257e-001 -2.0615110e-002 -3.0257633e-001  2.0202294e-001 -6.0622693e-002  8.8385322e-002 -4.0564777e-002  7.3747502e-001 -5.4964613e-002 -1.4577895e-001 -3.6309831e-001  5.5491147e-002 -6.3872216e-002 -4.6188135e-001  3.9218304e-001 -4.5560433e-001  1.0412151e+000
  1.2565488e+000  5.5792812e-001 -3.0282012e-001 -4.6141804e-001  2.6482716e-001 -7.9931372e-001 -6.4617332e-001 -3.1328163e-001 -2.4887006e-001  6.5605278e-002 -3.4302422e-001 -4.4889752e-002 -2.1096870e-001 -5.5550115e-001 -4.8298488e-001 -4.5220975e-002  3.4100956e-002  2.2740473e-001  2.0775487e-001  2.9697168e-001 -9.1714168e-001 -3.6311187e-001  6.2190838e-001  1.6750789e+000  3.9170197e-001 -6.3084224e-002  4.9552834e-002 -6.2440544e-001 -1.8971277e-002  9.9915602e-002  1.0583712e+000  3.9228131e-001 -4.9627591e-001 -1.4377170e-001  7.9648994e-001  4.7679450e-001 -7.1553264e-002  5.1454145e-001 -4.3085458e-001 -4.2852977e-001  8.3762485e-001  7.9120091e-001  6.7547471e-001  1.1572924e+000  6.1688942e-001 -4.4654783e-001  6.8754096e-001  3.0100009e-001  1.4914668e+000  4.5394001e-001  6.8841755e-001  1.6049610e-001  3.0089775e-003  4.1626140e-001 -1.5115694e-001  1.0900954e-001  5.2982379e-001  1.3300132e-001 -6.3767898e-002 -1.2164329e-001 -8.2821446e-001  5.2027445e-001  6.3304912e-001 -4.6501912e-002  1.1525574e+000  1.8972270e+000
 -3.1250908e-001 -4.8196121e-001 -3.7082372e-001 -5.1874554e-001 -3.3226368e-001 -1.5716479e+000 -9.1885587e-001 -5.1727030e-001 -4.1401073e-002 -3.0031256e-002 -7.3897794e-001 -1.1903605e+000 -5.5553901e-001 -1.6326316e+000 -1.4404158e+000 -8.1847480e-001 -7.4577831e-001 -7.8194197e-001 -8.4193474e-001  3.9389743e-001 -2.4835241e-001  3.7739777e-001 -5.1779896e-001  1.1079124e+000 -1.3719429e-001  5.2206483e-001 -7.7534389e-001 -9.6396477e-001 -7.6199888e-001 -6.1847765e-001  7.2352248e-001  3.2470040e-001 -7.2215611e-001  7.7446313e-002  8.9384706e-001  5.8866238e-001  4.7466017e-001 -2.7855490e-001 -1.2340226e+000 -1.0113311e+000  8.8935745e-001  3.4944033e-001  1.0094161e+000  3.0064359e-002  5.6824163e-001 -1.1309206e+000  4.8480529e-001  2.0804644e-001  4.4609362e-001  3.7543795e-001 -2.9405893e-001 -6.8044874e-001 -5.3046987e-001  4.6117999e-001 -9.1954470e-001 -1.8619329e-001  1.2215295e+000  7.7566540e-001  9.3450411e-002 -2.1658874e-001 -2.9242134e+000  6.4367964e-001 -6.7347260e-002  1.2426705e+000  1.5566714e+000  8.9023721e-002
 -1.4572386e+000 -7.0841191e-001  1.0299201e-001 -3.7339878e-001 -3.3325169e-001 -1.8483133e-001 -4.4062172e-001 -3.9375991e-001 -1.5937200e-001  2.3370123e-001 -5.3627133e-001 -1.1340643e+000 -7.3428720e-001 -8.0501832e-001 -6.9656525e-001 -2.8036666e-001 -4.3261703e-001 -1.3897230e-001 -4.0038051e-001  7.2926878e-001  4.7850366e-002  2.0441854e-001 -3.8724438e-001  1.1858156e+000 -3.7178901e-001  6.3123077e-001 -8.7969922e-001 -1.2208513e-001  2.3745963e-001  5.1278953e-001  6.9645539e-001  1.7659139e-001  4.0397374e-001  1.1439859e+000  3.9329474e-001  8.0994569e-001  9.4744585e-001  6.7390130e-001 -2.0878941e-001 -3.8383282e-001  3.1331651e-001  6.7021697e-002  6.4463841e-001 -2.2007377e-001  8.7783148e-002 -6.5612727e-001  8.6184297e-002 -8.6098526e-001  6.2321429e-001  3.9655659e-001  2.4304706e-002  1.4660333e-001  3.4478885e-001  6.1309388e-001  5.4768124e-001  3.7426398e-001  9.4662438e-001  6.6822213e-001  1.6121378e-001  3.2178956e-001  6.1250470e-001  5.1985774e-001 -8.2161530e-002 -1.4917741e-001  7.3950388e-001  4.5537317e-001
 -6.5071761e-001 -3.0932750e-001 -6.7778979e-001  1.6220978e-001 -6.8486575e-001 -3.1863158e-001  7.6816310e-002  2.5032340e-001 -5.4867770e-002 -3.8117197e-001 -9.8669413e-001 -1.2720957e+000 -4.9370444e-001 -1.6434036e+000 -5.1446185e-001  9.9139548e-003 -1.1412459e-001 -7.8277041e-001 -2.0447211e-001  3.5150964e-001  1.3429972e+000 -3.4666628e-001 -1.3421094e-001 -1.9258029e-001 -2.7763488e-002 -1.2897279e-001 -9.5135832e-001 -5.6792085e-001 -1.6586307e-001  3.1628258e-001 -2.6037731e-001 -3.9469049e-001 -2.4844022e-001 -8.7691019e-001 -4.3866908e-001 -2.5360852e-002  4.3359509e-001  3.2404826e-002 -2.5117582e-001  1.1203329e-001  5.7725871e-003 -8.4982499e-001  2.9383966e-001 -3.3222497e-001 -3.3680453e-002 -8.6606084e-001 -4.7155899e-001 -6.2190261e-001 -1.0290796e+000 -5.3817773e-001  6.2426192e-002  3.8533411e-001 -9.9516069e-002  2.4820283e-003 -2.3480951e-001 -8.5870072e-002 -2.6701473e-001 -2.6400192e-001  4.8160496e-002  8.4936699e-001 -5.7496469e-001  4.1306506e-001 -2.6308045e-001  5.3305328e-002  4.9002956e-001  9.6315981e-001
 -6.1937098e-001 -1.4480862e+000 -5.5809435e-001 -3.9964387e-001 -4.9496192e-001 -1.1146948e+000 -7.7446499e-001 -8.1134351e-001 -4.9142892e-001 -4.6465422e-001 -3.5923494e-001 -3.6457195e-001 -7.0015013e-001 -8.4825320e-001 -1.2617140e-001 -1.0847013e-001 -5.9873620e-001 -2.1313902e-001 -6.3897965e-002 -3.9745259e-001  7.1226274e-001  9.9335047e-002 -3.4917702e-001 -1.8205324e-001 -1.9168146e-001  8.2731133e-002 -1.7674352e-001  2.4372327e-001 -2.4238040e-001 -1.3783481e-001 -3.6299319e-001 -4.5702738e-001 -2.8361930e-001  2.6527915e-001 -4.1038888e-001 -2.9488680e-001  4.7647371e-001 -4.6397498e-001  9.0222076e-003 -6.1280539e-001 -4.9560138e-001 -3.9858507e-001 -2.2827625e-002 -1.3998554e+000  4.2899263e-002  1.8415189e-001 -6.8048193e-001 -1.4026306e+000 -1.0904629e+000 -2.0885272e-001 -2.9753985e-001  2.5662200e-002 -2.6864849e-001 -1.9637790e-001 -1.0108221e+000 -1.0145245e+000 -5.0144014e-001 -3.6835197e-001 -6.1567838e-001 -3.3005725e-001 -9.8896592e-002 -1.3506432e-001 -2.7270347e-001  7.0666567e-002 -5.6647085e-001 -5.9431103e-001
 -2.9421710e-001  2.6417962e-001  9.2024878e-001 -1.4900664e+000  7.0637302e-001 -2.6853717e-001  1.1399958e-001  6.5254956e-001  2.2434660e-001  1.0497249e-001  1.8521548e-001  3.5722536e-001 -5.1414520e-001 -4.9392948e-001 -6.4206846e-001  9.0086250e-002  3.1123401e-001  3.9404131e-001 -1.4632890e-001  1.2539616e-001  1.0628590e+000  6.8080828e-002 -4.5161357e-001  6.1760167e-001 -1.2765715e-001  1.6233622e-001  1.2733146e+000  1.0915480e+000  1.2455739e+000  2.2984006e-001  5.8910599e-001  5.5801581e-001  2.4929546e-001 -7.1009737e-001  5.3356420e-001  5.0984324e-001 -5.2778835e-001  3.2794856e-001  8.8703832e-001  1.1602054e+000 -6.7088105e-001 -5.2293592e-001 -5.1044538e-001 -2.3457906e-002 -5.7736836e-001 -5.7456612e-001 -9.4130859e-001 -1.8241134e+000 -1.3709006e+000 -1.9057949e-001 -7.2714305e-001 -7.7543972e-001 -5.7710667e-001 -9.4425342e-001 -1.6703806e+000 -5.9745436e-001 -3.9484460e-001 -9.2402090e-001  6.3230315e-001  2.8360544e-001 -1.6266448e-001 -8.5995015e-002  3.7229845e-001 -1.0351096e+000 -1.0445512e-001 -1.2735917e+000
  1.7754158e-001  3.2569716e-001  2.4750547e-001  6.1424485e-002  3.7961837e-002  3.3461701e-001  3.8492330e-001  3.9831123e-001  1.6725735e-002  6.9447978e-001 -4.3924732e-001 -3.7570840e-002  4.0179127e-001  2.5656403e-001 -2.7732187e-001  6.0685733e-001  1.2296109e+000  4.2431760e-001 -3.3680299e-001  1.7254496e-001  9.4982355e-001 -2.3198415e-001 -3.2129062e-001 -1.0286091e-001  3.2070374e-001 -3.6170320e-002  5.6839261e-001  3.6592242e-001  8.5324268e-001 -2.2612634e-001 -7.4405863e-001  8.8488601e-002 -3.9578189e-001 -1.0000331e+000 -1.2219510e-001 -5.8499839e-001 -4.0574024e-002  4.3846706e-001  1.8270244e-001  4.3200575e-001 -3.8803720e-002 -2.6131800e-001 -5.7146523e-001 -3.8012450e-001 -3.7288055e-001  1.5816857e-002 -8.5144395e-002 -1.0407040e+000  3.5928963e-001  5.5585387e-001 -4.9685709e-002  1.3905168e-001 -5.2170623e-003 -1.6023026e-001 -1.4404485e-001 -3.4827135e-001  1.9026319e-001  3.8233715e-002  6.9956465e-001  3.6974272e-002  2.1307817e-001 -2.8439347e-001  3.1960773e-001  8.2963115e-002 -1.4991636e-001  2.1457978e-001
  4.6905908e-001 -6.6828070e-002  7.9750148e-001 -1.1236178e+000 -4.2365511e-002  1.2770785e+000 -4.4836455e-001  1.3583082e-001 -2.1575605e-002  1.2909343e-001  3.2930665e-001 -6.7762174e-001 -6.4320963e-002 -3.1699894e-002  3.5082867e-001  2.3809512e-002  5.5087709e-001 -2.7936242e-001 -4.3442623e-001  4.1378682e-002 -9.7973681e-002  3.1860160e-001  3.1140487e-001 -3.0846400e-001 -1.8438686e-002  1.0055262e-001 -4.6512853e-001 -1.1664742e+000  1.2515520e-001 -3.1712410e-001 -4.1131230e-001 -1.5498443e-001 -4.1245120e-001  9.1613715e-002  1.4959080e-001 -2.7024836e-002  1.3651319e-001 -1.8199113e-001 -1.1118507e+000 -5.2653910e-001 -3.5762282e-001  1.3593490e-001 -1.0992580e+000  1.2576238e-001 -1.1931733e-001  1.4926518e-001 -4.1188558e-001 -1.0682649e+000 -4.0829438e-001  5.0966918e-002  1.9940104e-002  1.0554723e-002  8.3786935e-002 -1.4853765e-001 -1.2504845e+000 -4.8519157e-001  1.1184746e-001 -6.9564935e-001  2.1766698e-001 -4.2195382e-001  5.1508187e-001 -5.7604499e-001  2.3739232e-001  8.0781609e-002 -2.6342313e-001  3.8856312e-001
  5.7290749e-001 -6.2957767e-001  5.2260563e-001  6.0097384e-001 -1.3817719e-001  4.3146606e-001  1.0656420e-001  4.8052512e-001  1.2776881e-001  6.7338737e-002  8.0437913e-001 -3.2035151e-001  2.1692947e-001  3.7872258e-001  1.5283301e+000  5.2502938e-001  3.2027897e-001 -1.5702841e-001 -2.1269141e-003 -8.0273151e-003 -5.8512825e-001  2.0419780e-001 -3.4081414e-001  1.0698777e-001  4.2708005e-001  2.2996147e-001 -2.8654539e-001 -3.9172181e-002 -4.0404426e-001 -1.0888743e-001 -5.5573727e-001 -2.3419389e-001  6.9067170e-001  3.7597264e-001  1.4053707e-001 -3.8999394e-002 -9.4988933e-002 -3.1800961e-001  3.1151551e-001 -4.6467509e-001  5.9517989e-001  5.9253389e-001  2.4690195e-001  7.2559521e-001  3.0309219e-001  7.2076347e-001  3.5342136e-001  6.1601133e-002 -5.2039609e-001  1.6095182e-001  8.1137802e-002  6.4053137e-001 -6.4630686e-002  6.7650051e-003 -9.7010247e-001  8.3558931e-002 -3.5690998e-003 -2.5573605e-001  2.8700314e-001 -2.8968971e-001  1.3416048e+000 -7.3694998e-001  1.2280701e+000 -6.5966900e-001 -6.6240728e-001 -4.2325819e-001
  3.9256635e-002 -6.3163356e-001  1.6333282e-001  1.1717880e-001  1.0475598e-001  1.3313074e+000 -1.9193579e-001  4.7220591e-001 -4.0988813e-002  4.0878360e-001  3.2241793e-001 -1.7432868e-002 -3.0243943e-001  5.9443400e-002  1.1701985e+000  4.3076158e-001  2.5058210e-001  4.8240312e-003 -3.6040294e-001  4.7212834e-002  7.4333423e-001  3.7025422e-001  8.3609312e-001  5.4356485e-002 -2.5219050e-001 -5.5811989e-002 -4.0058577e-001 -3.4675734e-001 -2.6623539e-001  3.5774014e-002 -3.3117287e-001 -1.0404685e-001 -2.4962192e-001 -4.6741254e-001 -1.4266990e-001 -1.9622914e-001  4.8150932e-001 -8.7504472e-001 -9.0940390e-001 -6.2281826e-001  5.3249216e-003  3.0840131e-001 -9.1665872e-002  1.6857987e+000  1.5927874e-001  6.3416720e-002 -1.8536625e-001 -8.6578746e-001 -9.2248925e-001  3.2652120e-001  7.2392608e-002  9.3410435e-001  5.4785184e-002 -3.0652834e-001 -2.1209171e-002  1.9087529e-001 -1.3476577e-001 -1.4983109e-002  4.3718934e-001 -4.6502874e-001  1.0152307e+000 -3.6502345e-001  2.8060484e-002 -1.9789094e-001 -6.6419033e-001 -6.0649992e-001
 -1.3059919e+000  3.5969192e-001 -7.8198250e-001  6.6269622e-003 -1.0900751e-001 -3.7620501e-001 -6.4705377e-001 -3.0285562e-001 -2.6205730e-001 -3.7072691e-001 -2.4258190e-001 -3.3349520e-001 -6.0153534e-001 -3.3451007e-001 -1.9125672e-001 -3.0256104e-001  4.5783174e-001 -8.3636892e-001 -8.6914424e-001  1.7860824e-001  1.3009501e+000 -1.8993210e-001 -4.9970900e-001  4.4167465e-001 -7.2195633e-002 -8.5726225e-002 -9.4261566e-002 -5.9647962e-001 -6.6943384e-001 -1.0982446e-001 -7.5246806e-001 -1.5433766e-002 -1.3411248e-001 -1.1708867e+000 -4.6605160e-001 -1.5794257e+000  2.1678047e-001 -1.3216362e+000 -1.1465076e+000 -9.1304107e-002 -6.4436818e-001 -6.3169153e-001 -3.1405037e-001 -5.1940973e-001 -1.1553072e-001 -1.1233972e+000 -1.0142050e+000 -2.1212570e+000 -2.2821856e+000 -4.7459550e-001 -4.7907778e-001 -6.3932443e-002 -8.9970467e-001 -8.5210068e-001 -1.4210178e+000 -1.5779919e+000 -1.0360572e+000 -6.0452851e-001 -6.1775478e-001 -7.4368219e-001 -7.8457007e-001 -1.1493970e-001 -1.9506697e-001 -9.5393236e-001 -2.6174205e-001 -8.2248057e-001
  3.8189082e-001  4.0306376e-001  7.6210088e-001  9.2628136e-001  3.8627052e-001  8.9078977e-001  9.8885467e-001  1.0039281e+000  1.3644095e-002  5.0721306e-001  8.2095086e-001  1.3929321e+000  5.4019038e-001  3.8279707e-001 -6.3444400e-001 -2.5293066e-001  4.2341490e-001  8.1601335e-001  6.5457742e-001  1.0981954e+000  6.3585583e-001  6.3195385e-001  1.5262334e+000 -2.0229517e-001  1.4191126e-001  9.5152050e-003  1.2995240e+000  1.9643663e+000  1.5440455e+000  3.8523741e-003  6.3971518e-001  1.6576963e-001  5.4018114e-001  3.2506959e-001 -3.5831045e-001 -2.3088229e-001 -6.4675436e-001  9.3530255e-001  1.6236664e+000  7.0146890e-001 -7.0457639e-001 -3.6750039e-001  2.0805512e-001  1.1660338e-001 -3.0323253e-001 -9.9181337e-001 -5.2034217e-001 -1.0233697e+000 -3.0076243e-001 -6.5053568e-001 -5.6010469e-001 -5.9103699e-001 -5.1429744e-001 -5.6927224e-001 -1.8141489e-001  4.4877388e-001 -4.4248174e-001 -6.1096438e-001 -2.4467893e-002  2.3910930e-001 -4.5186718e-001 -4.3498717e-001  4.4373869e-001 -1.7350193e-001 -3.3241359e-001 -8.8777629e-002
  3.5118613e-001  2.6912329e-001  3.8905988e-001  3.4585734e-001  3.8867294e-001 -3.6437221e-001  6.8952990e-001  4.8538417e-001  1.6713835e-001  2.7134023e-001  8.1233846e-001 -5.5459657e-001  4.9332552e-001 -8.6540600e-002 -3.0744251e-001  2.8707098e-001  1.3178237e+000  6.3507974e-001  5.0647476e-001  6.1532905e-001  6.2850963e-001  2.2362506e-001  1.0820773e+000  5.9021023e-001  1.0832070e-001  1.8703451e-001  1.2199356e+000  1.3467429e+000  1.1610748e+000 -1.6995044e-001  3.0345965e-001  1.1475908e-001  3.6664514e-001  1.0160902e-001 -1.5103101e-002 -2.3326769e-001 -5.7301530e-001  7.5924450e-001  8.7098417e-001  4.9013422e-001  1.3882665e-001 -1.9249284e-001  8.0644177e-001  2.9880831e-001 -1.3073391e-001 -2.8112187e-001  7.6743942e-002 -2.1904881e-001 -3.5721644e-001  3.5691629e-001 -4.9045643e-001 -4.5945917e-001 -5.7974803e-001 -5.3294245e-001  6.1739008e-001  3.5604311e-001  7.2586103e-002 -2.4905787e-001 -4.7631825e-001  3.5986554e-001 -4.7035597e-001  7.1909490e-001  5.4396631e-001 -3.1579557e-001  2.6524163e-001  1.3149302e+000
  3.9229802e-001  1.1160572e+000 -2.1894917e-001  1.0619351e+000  6.4463008e-002  1.0259841e+000  4.7994603e-001 -2.2115376e-002  1.0773754e-001  5.9746700e-001  8.6969439e-001  7.1267747e-001  7.2758937e-001  7.2682234e-001 -5.1468443e-002 -3.5449315e-001  6.8276974e-001  8.7929920e-001  6.0637098e-001  6.4651851e-001 -7.9084803e-002  4.6898165e-001  9.0872676e-001  1.1696713e-001 -1.0385288e-001 -3.8292883e-001  1.6007636e-001  1.5631805e+000  8.5567243e-001 -1.1085054e-001  5.7203852e-001  5.3711830e-001 -7.1374987e-001  2.7245160e-001  2.7559490e-001  9.8151260e-002 -5.3667275e-001 -1.7783374e-002  9.2592160e-001  1.3529485e-001 -1.1796289e-001 -4.1296879e-001 -6.8709338e-001  1.4508776e+000  4.4376915e-002 -2.3702212e-001 -4.1655546e-001  2.0298483e-001  4.6629783e-001 -5.7432851e-001 -5.1745053e-001 -1.0298210e+000  6.5880630e-001 -7.1994192e-001  7.5856299e-001  7.3793327e-001  4.1183400e-001 -9.7851538e-002 -6.4172928e-001 -5.0048574e-001  3.0185936e-001 -3.6498950e-001  7.7794370e-001  5.4016843e-001  3.1378008e-002  1.1604879e-001
  2.1406730e-001 -6.3526282e-001 -1.5484057e-001  9.5855178e-001  5.4433113e-001  1.2556866e-001  2.3727151e-001 -3.4021388e-001  2.4228596e-003 -2.2440111e-001  1.9394520e-001  3.8047265e-001  6.6083901e-002  1.3302123e-001  3.4265953e-001  2.2088434e-001 -3.7118417e-002  7.4482925e-001 -1.5041104e-001  5.6485434e-001 -6.5115458e-002  1.0444318e-001 -2.5878929e-001  1.2633587e+000  1.1258166e-001  1.8825547e-001  5.8307873e-001  8.9262824e-001  5.4155632e-001 -1.8035590e-001  7.5652786e-001  3.7262390e-001  7.4164906e-002 -3.3118476e-002  2.2333824e-001  6.2199216e-001  2.0430773e-001  4.3883379e-001  8.9295222e-001  5.4536683e-001 -3.4608321e-001  1.5590714e-001  1.0250688e+000  7.9694072e-003  2.7041492e-001  7.2503075e-001  3.6604281e-001  4.9270674e-002 -1.5175958e-001  5.2095050e-001 -1.4056387e-001 -7.6267619e-003  3.5463491e-002  6.0624339e-001  7.8306715e-001  3.3637065e-001  6.7436509e-002  1.1355457e-001 -2.9883446e-001  1.1409829e-001  5.1033410e-001  1.7443696e-001  6.0287582e-001  1.2105747e+000 -1.8422057e-001  2.0218202e-001
  3.3339005e-001  2.4811174e-001  6.3162186e-001  1.5238889e+000  4.1505008e-001  1.6195163e-001  2.9383631e-001  5.2866306e-001  6.6560511e-001  8.0106307e-001  3.7913697e-001  4.8564243e-001  1.0559977e+000  5.7701170e-001 -5.2089153e-001 -4.2007768e-001 -4.9071534e-001  2.3880601e-001 -1.8836043e-001  4.5791229e-001 -6.8495578e-001 -2.1936139e-001  3.2388890e-001  8.5791167e-002  2.3859655e-001  3.4326204e-001  1.8471029e-001  9.4669071e-003  1.0738341e-001  3.5378931e-001  1.4043571e+000  1.2889096e+000  1.3422286e+000  3.6763927e-001  9.5605774e-001  1.2676671e+000  9.8512159e-002  1.1194565e+000  1.1733195e+000  1.0717012e-001  7.1586575e-001  7.0483961e-001  2.7617842e-001  3.7402329e-001  3.0487865e-001 -5.2529616e-002  6.3098414e-001  6.7860556e-001  1.4913456e+000  3.6768986e-001  1.9679609e-001 -1.9123515e-001  6.3365792e-001  4.3973627e-001  1.5995818e+000  1.1183125e+000  9.0471789e-001  3.1001027e-001  5.4232893e-001  6.0594047e-001 -1.5506237e-001  1.4341956e-001  1.0589159e+000  1.5359604e-002 -2.9975458e-001  1.5743105e+000
 -5.6760731e-001 -1.0897779e-001  6.8601093e-001  7.8242550e-001 -1.5190738e-001 -1.6659735e+000 -3.0007397e-001 -3.3214015e-001 -6.1062764e-001  2.8808425e-001 -5.4708384e-001 -2.0446548e-001 -1.0648133e+000 -9.7454620e-002 -7.3524365e-001 -3.2966176e-001 -1.7117019e-001 -5.8414831e-001 -9.8404959e-001  5.0039553e-002 -7.1502356e-001  3.1766429e-001  9.2132721e-001  7.3036444e-001 -1.1560151e-003 -7.3037485e-002 -7.7940049e-001 -1.0526501e+000 -1.0100905e+000 -8.2043391e-001  5.0720851e-001  7.0447356e-001  7.3215947e-001  8.9848222e-001  9.8202861e-001  6.9523664e-001 -7.4113449e-001  7.2308530e-001 -3.4634023e-001 -1.6165626e-001 -1.9504805e-001  4.9334691e-001  3.6219261e-001  4.8010232e-001  5.0271726e-001  4.3707574e-001  9.0923034e-001  3.2790925e-002  2.8731821e-001  7.8717729e-001 -3.7316862e-001 -4.2766399e-001 -8.9567713e-001  4.2300909e-001 -1.0325700e+000  6.8272407e-002  3.7868182e-001  4.8894413e-001  1.5658689e-001  2.2083937e-001 -2.3248848e+000  5.3766770e-001  1.3897664e-001  1.3859047e+000  7.3365065e-001  7.9430198e-002
 -1.6033409e+000  2.3738013e-001 -7.8200529e-001  7.7220549e-001 -6.8959751e-001  2.5182028e-001 -1.0246540e+000  4.4233615e-001 -3.4936345e-001  4.4099078e-001 -4.7775294e-001 -1.3618790e-001 -6.6612146e-001 -1.7336683e-001 -4.7971388e-001 -1.0416756e-001 -1.3927665e-001 -1.4325175e-001 -1.0076136e+000  2.1566439e-002 -1.1441463e+000 -2.5394704e-001 -7.5885752e-002 -3.2062574e-001 -1.4444291e-001 -8.1638994e-001 -1.2552295e+000 -1.5337112e+000 -1.3418405e+000 -3.1275203e-001  3.3823771e-001  7.8477271e-001  2.0496403e-001  1.4570356e-001  7.1699582e-001 -4.5327621e-002 -4.0742991e-001 -4.2493614e-001 -1.0943128e+000 -5.9197356e-001 -7.0560285e-001  2.8691638e-001 -3.4713094e-001  5.5038828e-002  2.9766273e-001 -7.1376704e-001 -8.9196646e-002  6.7322683e-002  1.2243413e+000  4.9215443e-001 -2.2508249e-001 -1.0435265e+000 -1.4720944e-001 -7.2973679e-001 -2.3175073e-002  1.7273996e-001  2.5241850e-001 -6.1760490e-001  3.6152146e-001 -1.7568217e-001 -8.5177726e-001  3.8646033e-001  1.4524123e+000 -1.3609644e+000  9.4020574e-001 -1.7979619e+000
 -1.0021552e+000  4.4207321e-001 -9.7387648e-001 -3.3394826e-001 -7.0332685e-001 -1.7733838e+000 -7.0851373e-001 -1.0580088e+000 -1.1879959e+000 -2.6873927e-001 -1.0689663e+000 -1.5692389e+000 -1.1430250e+000 -7.0537842e-001 -7.2267412e-001 -7.9677206e-001 -7.1477697e-001 -1.1057547e+000 -8.4981916e-001 -9.3203655e-002 -5.2599685e-001 -8.6278117e-001 -5.9174938e-001  3.2231433e-001 -4.2079817e-001 -6.7880041e-003 -1.4198966e+000 -1.4536251e+000 -1.3402323e+000  5.6522157e-003 -9.0327141e-002 -2.4621488e-001 -4.5975901e-001  2.3630338e-002 -2.4084465e-001 -1.3783262e-002  1.1668250e-001 -3.2112905e-001 -1.4096145e+000 -1.1758157e+000 -1.0669509e+000 -6.7708818e-001 -8.4887427e-001 -1.3278974e+000 -3.8886302e-002 -3.0826184e-001 -5.0289882e-001  4.2030546e-001 -3.8848272e-001 -5.4680751e-001 -6.6582750e-001 -7.2957324e-001 -6.4237957e-001 -3.9246830e-001 -1.0171227e+000 -7.9087601e-001 -2.5091968e-001 -9.5090685e-002 -7.1491826e-001 -4.4225852e-001 -6.6120683e-001  2.5936958e-001 -1.0436658e+000 -1.3824453e-001  4.1539296e-001 -1.2024350e+000
 -1.2841979e-001  3.6443527e-001  6.9176514e-002  4.2655761e-001  1.8790235e-002 -2.8132614e-001  9.7502887e-002  2.2244706e-002 -7.1341938e-001  3.8256744e-001  2.0271962e-001  3.5307022e-001  4.5130270e-001  6.2922690e-002 -4.4152456e-001 -3.0029374e-001 -3.5375194e-001  5.5123012e-001 -3.2712009e-001 -1.1385770e-002 -8.2882851e-001 -2.5814828e-001  2.0385125e-001 -5.5990243e-001 -2.4805625e-001  2.1653433e-002 -7.2914638e-002 -3.7573033e-001  1.6783693e-001 -4.0688751e-002 -8.9440193e-003  2.5443693e-001 -5.3619094e-001 -3.2999606e-001 -1.6039183e-001 -5.0546124e-001 -4.7413715e-002  6.6799750e-001  2.0927284e-001  2.6747750e-001  1.3465975e-001 -7.4619953e-001 -2.8885756e-001  4.9932531e-001 -2.4696629e-001  7.3253174e-001  7.6718434e-002  3.0175956e-002  1.0575458e+000 -7.2082979e-003 -3.6132649e-001 -8.0135268e-001  3.8418518e-001 -4.7667866e-001  7.7324863e-001 -6.1067695e-002 -4.3110450e-001 -7.9233297e-001 -3.3467283e-001  3.6961101e-001  7.5763190e-002 -7.6742666e-003 -1.5804766e-001 -1.3070969e+000 -8.4077855e-002 -4.3521796e-001
 -1.6282098e+000 -1.2201725e+000 -9.3710819e-001  4.0424677e-001 -1.1594585e+000 -8.1683023e-001 -1.1400923e-001 -2.4487537e-001 -6.4964925e-001 -4.6034911e-001 -7.9978974e-001 -1.2433434e+000 -1.1530446e-001 -6.3478475e-001 -2.2835385e-001 -5.8524651e-001  4.3037088e-001 -7.2057199e-001 -5.2519654e-001 -3.1268037e-001 -1.1945306e+000 -7.2888861e-001 -1.3612262e+000 -6.8422558e-001 -4.8819582e-001 -5.2184387e-001 -8.4328712e-001 -1.3247584e+000 -7.7139292e-001  2.5514736e-001 -1.2334723e+000 -5.8410804e-001 -8.7553956e-001 -1.6874829e+000 -1.0025174e+000 -1.0471946e+000 -2.0978290e-001 -8.3103711e-001 -9.4510077e-001 -8.5724599e-001 -4.0798325e-001 -5.9442747e-001 -4.4258417e-001 -1.1521843e+000  1.1340758e-002  6.7480155e-001 -1.8533337e-001 -2.9246586e-002 -3.5139954e-001 -4.0269527e-001 -1.9418813e-001 -1.5560860e-001 -1.2352022e-001  3.7076579e-004 -2.6247503e-001 -6.8545753e-001 -1.0161918e+000 -9.9866715e-001 -8.7492880e-001 -2.3962168e-001 -2.1525395e-002 -1.1344672e+000 -3.7157409e-001 -5.3323663e-001 -1.2476906e+000 -7.6062141e-001
  3.2450518e-001 -4.8305726e-001 -3.0533686e-001 -1.1111083e-001 -8.1335332e-001 -4.6524086e-001 -4.5847345e-001 -3.2073733e-001 -2.4160768e-001 -1.3165169e-001 -7.5214566e-001 -9.1479535e-002  8.2890130e-002 -1.7268183e-001 -1.0918487e+000 -9.5678946e-001 -2.0038052e-001 -1.5967873e-001 -2.0357095e-001  2.6528810e-001 -5.6530911e-001 -2.0844152e-001 -1.8969157e-001  4.3465338e-001 -3.7666910e-001 -3.9005672e-001 -3.5702726e-001 -7.5831484e-001 -4.2444414e-001  2.1569266e-001 -2.8249410e-001  2.6655864e-001 -2.4167901e-001 -5.8059789e-001  3.9614848e-001 -8.1244515e-002 -5.7526996e-002 -1.9923767e-001 -4.4597239e-001 -9.0310910e-001 -2.0337959e-001 -3.5929498e-001 -6.0828291e-002  1.5954793e-001  5.1053854e-001 -4.3501931e-002 -3.0441329e-001  3.3022798e-001 -8.0351632e-002 -4.7336409e-001 -6.7013448e-001 -6.2664719e-001 -4.1371746e-002 -1.1524035e-001 -1.3825330e-001 -2.9267170e-001 -2.6288096e-001 -3.8036696e-001 -2.7446576e-001 -3.3142084e-001 -2.2246391e-001 -6.3400322e-001  2.1801310e-001 -9.0568252e-002 -5.6308095e-001  3.8482305e-002
  1.4142778e-002 -1.8072409e-001 -1.0042903e+000  2.4130017e-001 -8.4058651e-001 -1.5727735e+000 -2.2550940e-001 -8.4634161e-001 -5.8243142e-001  6.1537211e-002 -9.8569964e-001 -4.4352533e-001  1.3554913e-001 -7.5342581e-001 -1.4963072e+000 -6.6990324e-001 -4.8843921e-001 -1.9557297e-002  2.6534837e-001  5.1233115e-001 -2.8691150e-001 -5.1473232e-001 -7.4429997e-001 -2.7789278e-001 -2.4876821e-001 -3.3510015e-002 -9.7010954e-001 -8.9526628e-001 -1.5169123e-001 -9.4577175e-002  3.3404147e-001 -8.9423014e-002 -9.1608100e-002 -4.9494055e-001  4.2824851e-001  1.0724971e+000 -1.2664065e-001  2.1039785e-001 -3.5507337e-001 -7.4717877e-001  3.0733318e-001 -2.3555155e-001 -2.7940943e-002 -1.8661863e+000  1.3418474e-001 -4.9857030e-001  3.3001928e-001  4.4576752e-001  3.4773302e-001  2.2751588e-001 -4.6416770e-001 -7.1936618e-001  2.3993232e-001  2.3440446e-001  3.2149539e-001 -7.5183186e-001  2.7235513e-001 -3.2168860e-001 -4.2464771e-001  8.0530417e-002 -1.0114500e+000  6.9115325e-002  2.3942233e-001  7.4754487e-001  9.2489957e-001  6.7457244e-001
  8.4795820e-001  6.6319285e-001 -4.3487744e-001  1.2735852e+000  1.3217060e-001  1.2360209e-001  3.0907756e-002 -3.1745990e-001 -2.4443192e-001  1.0858813e-001 -5.2712788e-001 -4.1045288e-001  5.7921887e-001 -4.5697501e-001 -5.4137504e-001  4.9958590e-002  3.2776510e-001  6.9039243e-001  1.8275818e-001  6.4810689e-001  3.2225315e-001  6.1775908e-002  8.0560748e-001  1.3096229e-001  3.8220727e-001  1.4934503e-001 -1.0643186e-001 -1.9009475e-001 -5.1692663e-001  6.1127138e-001  6.7345973e-001  5.6004585e-001  4.6428724e-001  1.6359412e-001  3.7567597e-001  6.1798825e-001  3.2604055e-001  3.6261600e-001  3.8355217e-001  7.3775034e-001  3.5430534e-001  1.7704342e-001 -5.1701169e-002 -6.5269046e-001  2.1802646e-001 -9.2972903e-001  3.7878920e-001  1.9447968e-001  5.3785520e-001 -1.6234335e-001  2.1338954e-001 -2.7024154e-002  1.8663684e-001  8.3462716e-001  1.2985477e+000 -1.8740651e-001  3.7375028e-001 -2.9023342e-001  2.4568001e-001  3.4649648e-001  4.9489633e-002  2.2446367e-001 -3.6643670e-001 -4.3570643e-002  4.0052399e-001  2.4462316e-001
 -6.8953029e-001  8.7306427e-002 -9.5768718e-001  1.0850325e+000 -8.9047953e-002  2.7591180e+000 -1.3419200e-001 -1.9687279e-001  1.3423802e-001  1.6783066e-001 -4.6621180e-001  6.7544262e-001  1.1007834e+000  2.2187631e-001  3.6059311e-001  3.9328300e-001 -1.3537558e-001  6.9861003e-001  6.4568656e-001  3.5901236e-002  1.0678853e+000 -5.1718563e-002  4.6260826e-001 -3.2893699e-002  2.6118884e-001 -4.2937186e-001 -6.6829693e-002 -2.4706473e-001 -7.8567557e-001  4.1281246e-002 -3.9741480e-001 -9.7972455e-002 -2.2034840e-001 -5.5742102e-002 -1.9211371e-001 -9.3154935e-001  1.6651626e-001 -4.2505098e-001 -3.5763307e-001  4.9439058e-001 -2.1238283e-001 -2.3401749e-001 -7.8957133e-002  9.8405123e-001  5.2716013e-002 -9.0607635e-001  9.0370224e-002  7.0119691e-001  4.6001710e-001 -3.1386131e-001  4.8124481e-001  2.6285922e-001  4.2945193e-001 -5.1667836e-002  1.2653422e+000 -3.7300060e-002 -1.2959400e-001 -5.5914038e-001  1.3592845e-001 -4.0565980e-001  1.3516061e+000  2.6653156e-001  5.8389902e-001 -3.4461964e-001  3.5591829e-001 -7.1366397e-001
 -6.7307180e-001 -2.5608684e-001  1.7190634e-001  5.7982040e-001 -5.1639713e-001 -5.1924147e-001 -6.9518496e-001 -7.5820886e-001 -5.6613108e-001 -7.5822597e-001 -1.2204814e-001  8.3522105e-001 -5.3739494e-001 -5.3349387e-001  5.6087894e-001  2.7709964e-001 -3.7613113e-002 -7.6457503e-001 -9.3945178e-001  9.6843380e-002  2.7928933e-001 -5.1425962e-001  2.6172607e-001  4.6677616e-001 -2.0262471e-001 -7.8659367e-001 -8.1687103e-001 -8.4684807e-001 -1.2763500e+000 -3.5132415e-001 -1.0259608e+000 -9.4514364e-001 -1.0561958e+000 -1.4364641e+000 -9.7694025e-001 -5.5054099e-001 -1.3758593e-001 -1.4854614e+000 -5.3671338e-001 -3.8716538e-001 -6.7044761e-001 -4.0841510e-001 -5.3473956e-001  1.2112295e-001 -2.3489765e-001 -1.2872524e+000 -5.8526539e-001 -8.7109166e-001 -3.9305815e-001 -3.1616466e-001 -3.5781539e-001  5.3480082e-002 -3.5136262e-001 -4.4451208e-001 -4.6524891e-001 -8.2435391e-001 -1.4411876e+000 -3.7399558e-001 -1.1178534e+000 -6.4294109e-001 -4.5785315e-001 -6.5162871e-001  5.3788190e-001 -6.6631722e-001  2.4674421e-001 -5.3337996e-001
 -7.2287293e-001  6.5342957e-002  4.2619397e-001  7.2314309e-001 -1.6334293e-001 -1.6239037e-002 -1.4947917e-001 -4.7337637e-001 -8.6935201e-001 -9.3970078e-001 -7.9533366e-001 -3.8535117e-001 -3.6758184e-001 -1.0242274e-001  3.1450839e-001 -4.3261017e-001 -1.4453543e-001 -7.1388557e-001 -1.0646066e+000 -4.9507744e-001 -7.9216304e-001 -5.6731302e-001  2.2299293e-001 -2.1224337e-001 -2.6352439e-001 -1.0191936e+000  3.0315058e-001  4.5656126e-001 -5.2746745e-002 -3.4346542e-001 -4.3548769e-001 -1.1684737e-001 -9.9560071e-001 -7.5857375e-001  6.7734830e-002 -4.0929752e-001 -6.4721962e-001  3.0984434e-001  3.1529170e-001 -3.5187253e-001 -7.0405323e-001  1.1099935e-001 -7.6671398e-001  5.2359075e-001 -3.3105866e-001  6.2411257e-001  4.7778963e-001  9.3678384e-001  5.8265612e-001 -7.2184000e-001 -3.3757909e-001 -1.9859101e-001 -1.3854025e-001 -1.3022861e+000 -8.0525108e-001  5.8175774e-002 -6.9648309e-001 -9.2408426e-001 -3.7669614e-001  1.7394347e-001  7.6249476e-001 -7.2420449e-001  6.3759045e-001 -7.3720900e-001 -9.0850241e-001  3.5728272e-001
 -7.0786491e-001 -1.1796175e-001  1.5416573e+000 -6.3329343e-001 -1.0718757e+000 -4.3000208e-001 -1.8815669e-002 -1.2985798e+000 -1.0136244e+000 -1.1270169e+000 -1.4330267e+000 -2.1472447e-001 -1.0795118e+000 -2.1494401e-001  1.2530800e-001 -6.4882865e-001 -1.1161014e+000 -1.3600268e+000 -9.1993121e-001 -1.1659389e+000 -2.1006179e-001 -3.3291197e-001 -3.5172311e-001  2.6558169e-002 -5.7296197e-001 -1.1652630e-001 -1.0620745e+000  3.7197877e-002 -1.9244332e-002 -2.5550467e-001 -1.2586525e+000 -7.7690542e-001 -1.0052740e+000 -5.0563263e-001 -5.3771652e-001 -7.5986739e-001 -5.6937298e-001  3.4470146e-001 -4.2807217e-001 -7.7502582e-001 -9.6261069e-001 -1.0151177e-001 -2.5440376e-001 -1.5809956e+000  1.3176274e-001  6.0977398e-001 -8.2469101e-002  1.2406188e-001  1.3388166e-001  1.6379167e-001 -7.9778992e-002  3.7828526e-001 -3.2300814e-001  3.2823968e-001 -7.3346954e-001 -5.7463278e-001 -5.5685887e-001  2.6248972e-001 -4.5570764e-001  3.2154954e-001 -1.2799297e+000 -4.2369176e-001 -1.6393574e-001 -4.4210706e-002 -5.3556165e-001  1.1020209e+000
 -5.9378030e-003 -6.1231632e-001  5.4001238e-001 -7.1357963e-001 -9.8069014e-001 -1.6537347e-001  2.3228546e-001  1.1506230e-001 -5.4970917e-001 -3.6479525e-001 -7.4974560e-001  2.0279490e-001  5.0318766e-001  1.1323309e-002  1.6753322e-001  6.8432038e-001  4.9408814e-001  1.4135503e-001 -4.6074480e-001 -8.5790922e-001 -2.4944858e-001 -1.6757007e-001 -1.3674284e-001 -5.9890124e-001  1.7090819e-001 -4.9788194e-001 -7.3408437e-002  1.5086458e-001  3.4456673e-001  3.0945542e-002 -1.5714442e+000 -2.8689077e-001  6.3825896e-002 -1.4386586e-001 -4.9857169e-001 -9.4417462e-001  3.3316780e-001  3.4951793e-001  1.6341231e-002 -4.6721529e-001 -4.6042995e-001  5.7161797e-001  3.5353046e-001  4.0737348e-001 -6.6800437e-002  5.4599546e-001  4.8774223e-001  1.2311538e+000  1.2521943e+000  1.2065873e+000  7.8241397e-001  4.7201456e-001  1.0307095e+000  7.0794395e-001  6.2848316e-001 -1.5252535e-001  9.3182824e-002  2.8576313e-001  5.7019267e-001 -7.7593236e-002 -2.9172221e-001 -2.7377162e-001  3.2297557e-001  1.2999305e-001 -4.0517604e-001  7.1162453e-001
  5.6670359e-001 -9.1035445e-001 -6.6003094e-002 -7.5472069e-001 -4.4609007e-001  3.9455046e-001  2.7449233e-001 -9.0756462e-002 -3.8254074e-001  7.8174446e-002 -1.8324920e-001  3.2937347e-001  1.3436145e-001  3.6301025e-001  2.0737818e-001  1.6763715e-003  1.6478987e-001  2.1259930e-001 -1.0315079e-001 -4.4037624e-001  4.1053056e-001  6.2234140e-002 -6.5325564e-001  7.7953618e-001  3.8131893e-001  3.7899960e-001  1.7089490e-001  2.0823818e-001  3.4495085e-001 -9.0456842e-002  7.9464634e-003 -1.9417357e-001 -7.9025355e-001 -3.0691728e-001  3.0133616e-001  4.1525903e-001  3.9727486e-001  4.9365262e-001  6.4590175e-001 -6.3683347e-002  5.2702747e-002  3.5450827e-001  1.0196313e+000 -7.6834855e-001  4.3128908e-001  5.6218384e-001  5.6735849e-001 -2.9337235e-001 -1.3408005e-001 -2.7579956e-001  8.1912098e-001  7.5987877e-001  9.8131643e-001  8.4683783e-001  1.2767438e+000  1.9906629e-001  7.7694246e-001  1.6639511e-001  3.2387674e-001 -7.0687481e-002  1.6284192e+000  2.7328371e-001  1.5037569e-001  4.9634542e-001 -6.1973355e-001  6.9459353e-001
  5.7327548e-001 -9.7436337e-001  7.5940853e-002  1.8546722e-001 -4.7112564e-001  4.3734298e-001 -5.1783396e-001 -3.2008340e-001  2.6721880e-001 -1.1211549e-001  1.6418168e-001  1.6507795e-001  6.5872861e-002  2.0489555e-003  5.1518706e-001 -8.6203988e-002  7.7184361e-001  4.4603196e-001  6.9747297e-001  4.5896542e-001  8.6753564e-001  3.8548398e-001 -5.7732581e-001  3.4212363e-001  1.7028789e-001  3.4901195e-001 -7.2056343e-001 -8.0637809e-001 -1.9175160e-001 -4.6753398e-001 -4.5579562e-001 -3.4376188e-001  3.5387875e-001 -3.5458366e-001 -1.6223136e-001 -5.5008709e-001 -4.3288383e-001 -5.3810125e-001 -9.4815187e-001 -1.0798054e+000 -4.3991627e-001 -1.0917166e-001  3.2458908e-001 -2.2436144e-001  1.8232077e-001  5.8381360e-001 -3.2315301e-002 -4.6998361e-001 -2.9752662e-001  1.0464391e-001  6.9061920e-004  6.1806264e-001  6.2571523e-001 -1.7434971e-001  9.2168900e-001  2.0841823e-001 -1.1334776e-001 -8.6097687e-001 -5.5450209e-002 -5.1206983e-001  9.8919632e-001 -6.8276813e-001  5.3824443e-001  6.5904620e-001 -3.9894110e-001 -5.0843765e-001
  4.0403551e-001 -2.0899095e-001  7.2128125e-001  1.0869706e+000  2.3595737e-001  9.3975228e-001  3.9495556e-001 -2.0046516e-001  3.5480049e-001  4.5084915e-001  4.5692864e-001  1.3074192e-002  6.5232418e-001  1.2312398e-001  8.0345910e-001  2.4636017e-001  5.2168232e-001  7.3980836e-001  1.2584628e+000  1.1269649e+000  1.6359578e+000  9.4894617e-001 -1.0662452e-002  6.5367827e-001  3.0370515e-001  5.0511801e-001  1.7111534e-001  4.4817379e-001  2.4444861e-002  6.0804313e-001 -9.7732627e-002  2.7982528e-002 -8.6739946e-002  2.8185324e-001  2.9516689e-001  1.2346176e-003 -2.3829519e-001 -1.5971146e-001 -2.4017980e-003  9.1135044e-001  8.1907811e-001 -5.3752365e-002  9.9431285e-001  5.6818223e-001  5.1762065e-001  2.9395698e-001  3.5580769e-001 -4.3536820e-001 -2.2529530e-001  1.7490250e-001  7.6111496e-001  8.2611496e-001  2.0506369e-001  7.2294441e-001  2.7974358e-001  7.6795776e-001  5.9971069e-001  9.9114570e-002  8.4812840e-002  1.5784446e-001  7.8903387e-001  1.7824582e-001  8.0559180e-001  6.2029957e-001  2.2041928e-001  2.9913632e-001
 -5.9684323e-003 -1.0534356e+000 -2.8366034e-001 -2.5046731e-001 -2.3947817e-001 -1.2806147e+000 -2.0002796e-001 -9.3659049e-002  1.2963638e-001  3.4144350e-001  2.6610135e-004 -7.2815814e-001 -1.6287144e-001 -8.8538546e-001 -6.0331026e-001 -3.7205491e-001  1.9141126e-001  2.9010362e-001  3.6231961e-001  1.1880536e-001  1.1500155e-001  3.9969221e-001 -7.0008157e-004  1.0181444e+000  3.0800696e-001  9.1262919e-001 -1.3380402e-001  4.7720084e-001  2.7558549e-001 -5.2255186e-001  3.6241509e-001  3.7857958e-001  4.7721444e-001  1.0287152e+000  3.7698452e-001  2.4989435e-001  6.5534574e-002  2.2534371e-001  3.2596926e-001 -1.5062809e-001  1.3564243e-001  1.3046310e-001  1.0992497e+000  4.9754384e-001  9.6865301e-002 -4.2465087e-001 -9.5415517e-002  3.4968012e-002  3.1453104e-001 -5.0402196e-001 -3.3557870e-001 -7.5784063e-001 -4.8176886e-001 -2.5413889e-001 -9.5839358e-001 -2.3613323e-001  2.6905717e-001 -4.0546826e-001 -2.1583027e-001  5.4191268e-001 -1.5680544e+000  1.7665983e-001  1.7838606e-001  1.1872901e-001  2.6208534e-002  6.5339692e-001
  1.0926296e+000  7.8739778e-001 -5.3457162e-001  2.6335840e-001  9.5628316e-001  9.7787640e-001  1.0070046e+000  3.1603729e-001  7.1562557e-001  6.4467340e-001  4.8675652e-001 -3.1764230e-001  1.0561787e+000  5.5477132e-001 -5.9937440e-001 -8.0898878e-002  9.9731899e-003 -6.4901549e-002  9.3710067e-001  6.9028810e-001  6.8165489e-001  9.3507750e-001  1.3550689e+000  8.1950569e-001  1.2453990e+000  4.7190965e-001  1.4807106e+000  8.2039775e-001  1.3448203e+000 -6.5750212e-002  1.2656825e+000  4.3116715e-001  1.5667574e+000  2.4049051e+000  6.1743588e-001  1.1243817e+000  6.0286058e-001  1.3194963e+000  1.6649318e+000  1.1695866e+000  2.0596335e-001  9.7733089e-001  7.5779122e-001  1.9971279e+000  2.2986183e-001  2.3195605e-001  1.4443981e+000  1.4708262e+000  9.9977022e-001  3.3446244e-001  3.4211036e-001  4.0320922e-001  7.6871597e-001  4.5338143e-001  4.5847375e-001  6.2301043e-001  1.0721397e+000  8.0158274e-001  6.8429625e-001  1.4620667e+000 -5.0898915e-001  1.4068688e+000  5.6460787e-001  1.0303332e+000  7.5752759e-001  2.9046409e+000
 -1.4496187e+000 -7.7606062e-001 -8.5302664e-001  1.4785464e-001 -3.6701785e-001 -2.6328035e-001  9.2241227e-002  9.3856875e-001  2.7523184e-001  6.5733257e-001  1.7868310e-001  6.7039181e-001 -8.8100173e-002  1.5499741e-001 -9.9871721e-001 -3.5502899e-001 -9.0558811e-001 -2.3334783e-001 -2.9983814e-001 -2.0350121e-001 -1.0008445e+000 -2.8047210e-001  1.4171510e-001 -1.4290083e+000  3.0031614e-001 -8.2800894e-001 -4.7820061e-001 -5.5608061e-001 -1.1513393e+000 -3.9404584e-001  4.5759510e-001  1.1125756e+000 -2.1427156e-001 -1.9388510e-001  8.6425762e-001  7.3876488e-001 -2.4979084e-001 -7.1740643e-001  2.1215134e-001 -8.7710763e-001 -3.1902115e-001  4.0977048e-001 -1.6568948e+000  2.8598475e-001 -1.7252931e-001 -1.0382216e+000  8.9935181e-001 -6.3825297e-001  3.3292605e-001  1.1960393e-001 -4.5931694e-001 -9.3091040e-001  1.2732922e-001 -4.2709920e-002  5.4436027e-002  8.4231214e-001  1.3067625e+000 -3.1114293e-001  3.4831964e-001 -1.2495701e-001 -3.4754040e-001 -3.6532673e-001 -3.7668115e-001  7.6971000e-001 -6.1399067e-001 -1.8268069e+000
 -1.1296261e+000 -2.2442707e-001 -1.2809720e+000 -1.6218113e+000 -4.3495919e-001 -1.2098595e+000  1.2554424e-001  1.8356877e-001 -3.2376228e-001  4.1956161e-001 -5.7861814e-001 -7.4220298e-001 -6.1341387e-001 -5.0892881e-001 -1.7492523e+000 -1.0836964e+000 -7.8330045e-001 -2.4592289e-001 -6.0676837e-001 -5.3775437e-001 -9.6686796e-001  3.1607318e-001 -4.8795478e-001 -4.5241765e-001  2.0408927e-002  2.1166230e-001 -4.7644252e-001 -1.2327172e-001 -9.6344065e-002 -3.4917875e-001  6.9906423e-001  1.2219391e+000  7.6512633e-001  5.0001588e-001  4.9857394e-001  8.7909288e-001 -1.1045577e-001  2.4034947e-001  1.9603638e-001 -9.4947315e-001  8.8273331e-001  6.7076177e-001  2.0070247e-001  4.4986272e-001  5.4847666e-001 -7.4017677e-001  1.5466292e-001 -3.6025434e-001  2.1978373e-001  1.4258865e+000 -7.3116648e-001 -1.0421191e+000 -3.8289890e-001  7.8416209e-001  1.8730961e+000 -2.1931534e-002  1.5070760e+000  5.3390154e-002 -1.3123058e-001 -4.6733602e-001 -5.5749085e-001 -4.8280884e-001  5.8118552e-001  3.0589770e-002 -4.4610542e-001 -1.4209997e+000
  1.8748846e+000  1.5864945e+000  2.3570095e-001 -3.5083528e-001  1.5595585e+000  9.8028884e-001 -1.4680693e-001  5.9876201e-001  1.2059506e+000  6.7985135e-001  9.6611047e-001 -4.2294553e-001  5.5529935e-001  6.4291351e-001 -2.5565500e-002 -2.6740980e-001  5.2916254e-001  1.2018955e+000  3.3061567e-001  6.3078394e-001  2.1533831e-001  8.1481693e-001  8.1079091e-001  8.1774609e-001  6.6608161e-001  1.0774881e+000  1.6989740e-001 -3.0720515e-001  2.0229528e-001  3.6312664e-001  9.3140412e-001  7.5618044e-001 -9.0125691e-002  6.0541821e-001  9.3673321e-001  1.4890669e+000  1.9551338e-001  7.3099717e-001  5.1124186e-001  1.0171128e+000  1.0772540e+000  1.1633700e+000  1.9980202e+000  1.3111243e+000  1.0230807e+000  7.3096847e-001  2.0007157e+000  1.3420418e+000  1.2766199e+000  8.1468217e-001  5.7774527e-001  4.5878804e-001  1.3370834e+000  1.1898817e+000  1.4877674e+000  1.2952973e+000  1.5181271e+000  6.4356594e-001  4.8853381e-001  1.8416650e-001  1.9046269e-001  1.3682618e+000  5.3867576e-001  9.7134256e-001  1.2464899e+000  2.1302195e+000
 -4.7949904e-002  3.6174553e-001 -1.1213819e+000 -4.9693049e-002 -5.1383091e-001  7.7861286e-002 -8.1085776e-001  3.2986737e-001 -4.0048175e-001 -2.6220917e-001  3.4713669e-001 -4.3573282e-001 -1.1005048e-002  8.1506761e-002  1.7771959e-002 -7.8025189e-002  3.6460662e-001  4.2199201e-001 -2.5105307e-001 -1.4641009e-002  4.7762917e-001  1.5107023e-001  6.6956822e-001 -2.9585019e-001  1.3461985e-001  2.1669390e-001 -2.6472507e-001 -3.9365471e-001 -1.1323647e-001 -4.6949098e-001  3.2248906e-001  2.3026082e-001  9.0675059e-001  3.2306508e-001  3.6225201e-001  1.8384150e-001 -3.9405545e-001 -5.5408431e-001 -5.0523020e-001  5.8831324e-002  6.5179273e-001  2.2481853e-001 -3.1816413e-001  4.5840322e-001  3.9789941e-001 -4.8599932e-001  4.9894215e-002 -6.1711463e-001 -4.0796281e-001  2.3459062e-001 -5.5688232e-002  3.6267649e-001  3.8887898e-001 -1.5608231e-002 -7.3600924e-001  7.4555956e-001  2.4349051e-002 -2.0105910e-001 -7.8079127e-004 -7.8586473e-001  3.9622809e-001 -6.8264147e-001  1.0131398e+000  5.8626728e-001  5.3596125e-001 -4.7830907e-001
  4.1171510e-002  4.4484602e-001 -9.9386469e-001 -3.8369854e-001  3.7528200e-002  6.6612835e-001  4.1441876e-001 -6.6627459e-002  2.9168493e-001  1.1074593e-001  1.1326416e-002  8.2092266e-002  4.8773673e-001  4.1374016e-001 -3.6138158e-002 -1.5714676e-001  2.5015457e-001  6.7571472e-001  1.0038519e-001  2.9544199e-001  1.0856800e+000  7.9905407e-001  2.7247002e-001  1.2164664e+000  1.2592299e-001  3.9479886e-001  5.8521020e-001 -1.6917417e-001 -4.9876072e-001 -2.9240347e-001  2.3586217e-001  8.7732800e-002 -4.7246674e-002  4.0845575e-001  4.3497566e-001  5.6813700e-001 -4.7935641e-002 -3.5779119e-001 -6.8388670e-001  3.7995102e-001  4.5706904e-001  1.5395667e-001  3.6274764e-001  6.9882961e-002  3.2223878e-001 -8.8955844e-002  6.5076319e-001  2.2355286e-001  2.9058103e-001  2.7000194e-001 -2.2318569e-001 -2.6067771e-001  2.1889090e-001  1.6328026e-001 -5.2331532e-001  8.7991187e-002  4.2452351e-002  1.4841523e-001 -4.6374797e-002 -2.1588726e-001  1.3465198e+000  4.3214120e-001  8.5672589e-002  1.2118370e-001  3.5031148e-001 -1.1020246e-001
  7.6176773e-001  3.9147905e-001  5.2066216e-001 -9.1204712e-001  6.0404518e-001  6.2113707e-001  5.5931667e-001 -3.1649045e-001  1.2798472e-001  7.7444430e-001  4.6517019e-001  1.0442961e+000  7.7982428e-001  9.2930374e-001  2.2543767e-001  2.5886595e-001  3.4388444e-001  9.2552957e-001  6.1134341e-001  1.7416951e-001  8.1295807e-001  5.6223273e-001  3.3738695e-001  1.1462628e+000 -2.2348739e-001  1.2618850e+000  6.7348852e-001  4.2251341e-001  1.0562048e+000  3.8808294e-001  1.8327902e-001 -2.8577264e-001  1.1029068e-001 -2.1382531e-001 -9.6233109e-003 -4.5043038e-002  2.0259030e-001  9.8918254e-001  2.9369798e-001  4.5079770e-001  4.4787761e-001 -3.4939099e-001  6.0334300e-001 -5.2183149e-001  2.8161556e-001  3.8038277e-001  8.4278805e-002  8.7738846e-001  3.4778913e-001  4.3068027e-001  4.8723634e-001  1.3965000e-001  7.1130231e-001  7.3712679e-001  1.3597919e+000  5.9357363e-001  4.7303568e-001  1.2863094e-001  1.3808480e-001  5.3746419e-001  1.8029605e+000  1.8795859e-001 -2.1898008e-001  1.0009254e+000  8.9554073e-001  5.2129132e-002
 -1.3738448e-002 -4.2834356e-001  5.9782603e-001 -9.0754988e-001 -4.0768688e-002 -3.1572400e-001  4.0506891e-001 -4.2242017e-001  4.9176010e-002 -9.8109666e-002  7.1197192e-002 -8.6187090e-003  5.3041674e-001  7.0450206e-001  1.1313893e-001  3.0370678e-001  3.0415439e-001  4.7041984e-001 -4.8488283e-001  3.1932588e-001  7.8743929e-001 -2.3563292e-001  2.0544732e-001 -4.1520676e-001 -3.8148349e-001 -5.3317503e-001  3.4797157e-001 -1.0697834e-001  4.9458233e-001  1.0154032e-001 -7.3559930e-001 -6.9780679e-001  6.5137113e-002 -3.9560529e-001 -5.2939937e-001 -5.9437152e-001  4.6509395e-002  1.9419552e-001 -4.3302151e-001 -2.0937838e-001 -6.2107311e-002 -5.1740609e-001 -1.8777285e-001  8.2317148e-001 -2.2965053e-001 -2.1348603e-001 -2.4056342e-001 -2.6161982e-001 -8.1938612e-001 -3.2672476e-001 -7.7634244e-002  4.1935386e-002  5.9343354e-001  2.5291591e-001 -1.4802084e-001 -3.7961565e-002 -7.8893684e-001  2.0990220e-001 -5.0638293e-001  3.9672136e-001  6.4088909e-001 -1.4222349e-001 -1.1334213e+000  6.0159234e-001 -8.5884546e-001 -1.3978946e+000
 -1.9473702e-001  3.7161501e-001  5.4911248e-001  4.9362977e-001 -3.5722701e-001  9.4108270e-001  5.4235460e-001 -4.6235042e-001  1.0574018e-001  2.4092333e-001 -1.6204954e-001 -1.9086154e-001  3.0653001e-003  6.1193497e-001 -3.0228589e-001  8.9966574e-002 -2.0419232e-001  2.4384620e-001  2.8680342e-001  2.8650520e-002  8.4236008e-001  3.0361872e-001 -5.6112074e-001  5.8526035e-001 -5.2664145e-001  6.6033499e-001  8.0921032e-001  8.1342211e-001  1.9424971e+000  2.2416573e-001  4.9136636e-001 -5.4070103e-002  5.2936517e-001  3.7457398e-001 -1.8547268e-002  3.3868168e-001 -2.5601848e-001  1.8206470e+000  1.1135005e+000  1.0761022e+000  2.6591558e-001 -6.3824201e-001  1.2128592e+000 -1.4645605e+000  2.8043590e-001  7.6787992e-001 -3.2977698e-001 -6.0290267e-001 -5.9337685e-001  3.7666933e-001  3.2314937e-001  1.5828256e-002  4.6772240e-001  3.6226334e-001  9.1857392e-001  3.0040943e-001  1.7012598e-001 -2.6999585e-001  4.5764417e-002  1.4936470e-001  4.7082142e-001 -3.3714857e-001 -6.5319450e-001  7.1280887e-001  6.9359944e-001 -8.9429429e-002
  1.0606024e+000  3.0520909e-001  2.3002656e-001 -1.0524770e+000  5.1467375e-001 -3.7793167e-002  5.7014351e-001  6.1109891e-003  5.7362587e-001  2.8855707e-003  6.6255574e-001  9.7016345e-001  2.2031404e-001  6.5541828e-001  3.0844987e-001  3.8624353e-001  3.8373505e-001  7.3621702e-001 -5.4037360e-002  5.2870555e-001 -4.2149318e-001 -3.6696326e-001  1.4505317e-001  1.9536224e-001 -4.3638378e-001 -3.9131826e-001  6.7644890e-001  1.7637686e-001  5.7524244e-002  5.3382622e-001 -9.2210181e-002 -2.2390671e-001  9.1945705e-002 -4.9790673e-001 -3.1476820e-001  1.4193519e-001  5.1711654e-001  1.0933037e-001 -8.5997608e-002  6.5137897e-001 -2.0674461e-001 -1.6018143e-001 -5.2650143e-001 -5.4335951e-001 -1.3987293e-002  2.0111896e-002 -4.1751194e-002 -4.3358980e-001 -1.9609293e-001  1.2512566e-001 -8.8498636e-002 -1.9628989e-006  6.6432860e-003  4.8517296e-001  1.7181185e-001  5.4281205e-001  1.0029103e-001  3.0737234e-001  3.2231214e-001  5.4188520e-001 -3.9010590e-001  4.9887691e-001 -1.4364514e+000  1.0153546e+000  8.8514410e-001  2.7190667e-001
  4.0620118e-001  1.2520845e-002  8.4007975e-001 -7.2051730e-002  1.7117282e-001 -1.5989599e-001 -1.0800978e-001  2.4975526e-001  6.0615282e-001  2.5400548e-001  3.7003359e-002  2.6645349e-001 -1.3297142e-001  5.9198667e-002 -4.6683668e-001 -2.5486208e-001 -7.7543285e-001 -6.5463719e-002  9.3271606e-002  9.5973958e-002  7.2796040e-002  2.7277348e-001  5.8659687e-001  4.7761908e-001  1.9861734e-002 -1.3104486e-001 -4.3011451e-002  6.5242055e-001  8.9338207e-001 -2.0965028e-001  3.3016826e-001  5.9905995e-001  1.8260712e-001  5.5899221e-001  4.3124379e-001  1.0314663e-001  2.4811586e-001  7.6851613e-001  5.6906402e-001 -6.6248417e-002  4.9889290e-001  3.5795320e-001  4.2648365e-001  6.5382457e-002  1.8580053e-001  6.7049676e-001 -4.0184808e-001  3.1279171e-001  5.4238217e-001  4.6396081e-001  5.0539766e-001 -8.4501790e-002 -4.6522344e-002  2.0494988e-001  1.8114933e-001  1.5128587e-001  3.6509508e-001  2.0429169e-001  3.3203895e-001 -2.8803183e-001  1.2204341e-001  6.8434326e-001 -2.1571035e-001  1.7625935e-001  1.3196713e+000  5.2682468e-001
 -7.3115922e-001  2.3645825e-001  2.5105234e-001  3.0598897e-002  6.6448824e-002 -1.2861355e+000  3.9665286e-002  1.2913131e-001 -1.3774652e-001  3.9230670e-001  3.2318787e-001  4.0776575e-001  2.9322231e-001 -4.3501235e-003 -2.0849806e-002  2.7153409e-001 -2.4894376e-001  1.4633754e-001 -2.4330460e-001 -1.2637147e-001  4.1350592e-001 -1.7052392e-001 -1.2247986e+000  7.1320556e-001  7.5839661e-002  4.0318041e-002  5.2180667e-001  1.1647105e-001  4.2129739e-001  1.2343688e-001 -6.8681702e-001  1.5754170e-001 -7.5463204e-001 -4.4974063e-001 -1.1278804e-002 -7.0907762e-001  4.2508597e-001  7.6210993e-001  1.0097160e-001  8.1001373e-001 -1.2514465e-001 -1.2119524e-001  6.7025861e-001 -2.9363390e-001 -4.9667899e-002  4.1048684e-001 -2.4734180e-001 -2.8350805e-001  3.5265805e-001 -5.4685324e-001  4.1172580e-001  3.2747390e-001 -2.1731832e-001  7.4601680e-002  7.7987249e-001 -4.8857187e-002  4.8222819e-002  6.3222149e-001  5.5577689e-001  4.2148004e-001 -9.3543486e-002  4.7560802e-001 -7.6703456e-001  1.2769558e-002 -2.3635251e-001  4.9185510e-001
  2.0851033e-001  3.8894791e-001  8.2891125e-001  6.4755621e-001 -2.5678848e-002 -4.1191972e-001  7.9096904e-001  6.1103300e-001  5.6640926e-001  7.1424898e-001  6.6335127e-001  5.1326538e-001  9.8138421e-001  3.9571667e-001  7.0547058e-001  3.9131345e-001 -2.5932319e-001  5.4103618e-002  1.1461259e-001 -4.1871367e-001  8.6908427e-001  4.9832110e-001 -2.3574319e-001 -1.0367959e+000 -1.9068872e-001  5.7547478e-002  1.4152885e-001  5.1716134e-001  7.2306596e-001  6.2017972e-002 -6.1901084e-001  1.1345006e-001 -7.6883553e-001 -5.7114561e-001 -1.9098507e-001 -4.5878266e-001  4.8775371e-001  7.2060786e-001 -2.3803361e-004  3.5185621e-001 -5.4786581e-001 -5.5451568e-001 -9.0596916e-001  7.2912757e-002  6.7547391e-002  8.1098692e-001 -1.0325402e+000 -3.2005895e-001 -8.1350073e-001 -7.1478699e-001  5.6379944e-001  2.4937047e-001 -2.3337581e-001 -3.4714461e-001  1.1346528e+000  3.1379938e-001 -5.6608643e-001  9.7242775e-002  1.8657200e-001  1.0521400e-001 -4.2506226e-001 -5.4584652e-001 -3.7722989e-001 -3.3086850e-001 -7.0811640e-001 -4.8149188e-001
  1.5096490e-001  4.7393014e-001  6.7443469e-001  2.1246288e+000  3.8955785e-001 -6.8912073e-001  7.7823056e-001  1.0121201e+000  6.9150588e-001  4.1499448e-001  1.1367857e-001 -5.2290371e-001  6.2596338e-001 -2.9885936e-002  2.8407367e-001  6.0410117e-001  4.1835490e-001 -8.8129570e-001 -4.6762496e-001 -5.3092324e-002 -6.9573303e-001 -2.6135747e-001 -1.0634701e+000 -4.7113493e-002  8.2340506e-002  1.2470446e-002  3.5006323e-001  2.5861330e-001 -1.9819197e-001  4.9468077e-001 -1.4082980e-001 -3.6156573e-002 -6.3482915e-001 -5.6807461e-001 -4.7657826e-001 -9.5013679e-001  2.8187583e-001  4.6865021e-001  1.2065382e+000  2.6067433e-001  6.4351423e-001 -1.8298015e-001 -8.1272509e-001 -1.2448505e+000  5.2881740e-002  1.1016750e+000 -6.0599585e-001 -2.5952056e-002 -6.7657215e-001 -5.3635187e-002  4.8691507e-001  2.4757646e-001 -3.5718967e-001  2.8268134e-001  1.3258682e+000 -1.1887883e-001 -8.6945731e-001  6.4910265e-001  4.1947321e-001  5.1488819e-001  7.2984986e-003  2.2849787e-001  3.4464457e-001  1.2976656e+000 -9.7796492e-001  2.4867246e-001
  2.8861781e-001 -1.2933893e-001  9.8495244e-001  1.1781787e+000  6.7756448e-001 -3.5902538e-001  7.2285829e-001  5.9653121e-001  3.6412846e-001 -1.7921879e-001 -6.7771077e-001 -4.2850042e-001  7.7660809e-001  4.1870362e-001 -2.6804141e-001  2.3702935e-001  3.5890456e-001 -3.6316479e-001 -2.1542755e-001 -5.7834378e-001 -4.3356402e-001 -7.1598565e-002 -1.3052529e+000  9.5444468e-001 -1.7617847e-001  4.9092267e-001  2.2524295e-001  6.2775510e-001  1.1881754e-001 -6.9873455e-002  5.3861933e-002  2.5672239e-001 -4.1387724e-001 -2.6920013e-001 -3.8728130e-001 -7.5921582e-001 -1.9657164e-001  3.8552377e-001  8.7619482e-001  6.4119862e-001 -2.9726829e-002 -5.8526335e-001 -8.2338318e-001 -9.9094998e-001  1.5802321e-001  5.0962432e-001 -7.8532910e-001 -5.1205703e-001 -2.5829207e-001 -1.7579297e-001  2.3424132e-001  3.7641016e-001 -1.7946949e-001 -2.1083112e-001 -6.1750508e-001 -1.0907105e+000 -1.0993122e+000 -3.2570100e-001  2.9032317e-001  2.5567666e-001  4.1816054e-001  9.0695111e-002  7.2813802e-001 -5.8956576e-001 -1.0925280e-001 -1.8206127e-001
  9.9070548e-001 -6.9469050e-001  2.1263813e-001  2.2301958e+000  2.6736805e-001 -3.7754733e-001  6.3912891e-001 -8.4582859e-002  1.3758883e-001  1.6865153e-001 -6.4062767e-001 -3.2976772e-003  2.7272192e-001  7.5930552e-001  1.1415285e-001  5.6743005e-002 -4.5938937e-001 -8.0628649e-001 -5.1469401e-001 -1.1572729e+000 -3.5105087e-001 -2.7476633e-001 -9.1315248e-001 -3.8083377e-001 -1.5935702e-001  1.8884190e-001  2.3946966e-001  2.7367972e-001  5.1248515e-001  1.2725455e-001  1.9530764e-001  3.0128937e-001 -6.5744091e-001  9.4243657e-003  1.8165162e-001  1.3267868e-001 -5.4602369e-002  1.2617382e+000 -5.3138977e-002 -1.0057366e-001  9.1905198e-002  1.0176135e-001  1.2820584e-001 -7.8774559e-001 -1.1716313e-001  5.4393491e-001 -1.6998797e-001  6.2226488e-001 -3.7339972e-001 -4.8121524e-002  1.1685859e-001  6.0032887e-001  2.1815517e-001 -2.0048833e-001  6.1240087e-002 -2.7877335e-001  7.2206724e-002  1.2441196e-001  9.1180423e-002  9.0047594e-002  3.6970602e-001 -1.7580531e-001  1.4235167e+000 -9.3466316e-001 -1.8100684e-002  7.7774911e-001
  1.8071664e-001 -3.0259506e-001  5.4343874e-001  9.6651355e-001 -2.9613859e-001  1.7170389e-001  3.7096445e-001  2.9924040e-001  1.6913386e-001  3.2347841e-001 -1.3154389e-001  5.8935386e-001  1.8807334e-001  2.9634360e-001  6.6374448e-001  3.9540465e-001  3.3968703e-001 -1.1165739e+000 -7.0908858e-001 -1.0107203e+000 -1.4599943e+000 -5.4114230e-001 -1.3101355e+000 -1.1435052e+000 -2.9238827e-001  6.7917076e-001 -7.4821889e-001 -4.3027140e-001  2.7432272e-001 -1.4872317e-001  3.4359192e-001  3.1878273e-001 -4.6425711e-001 -1.8792734e-001  2.2394035e-001  3.4936677e-001 -3.7043769e-001  6.5780442e-001 -6.8760163e-002 -4.0723413e-001 -5.0237954e-002 -1.0415370e-001 -5.9352064e-001 -2.4841233e-001 -1.2239419e-001  8.1234831e-001 -6.3920835e-001 -4.2116526e-001 -8.6960586e-001 -6.7127070e-002  3.6617713e-001  5.8855085e-001  1.1719057e-001  8.7810131e-002 -2.8833272e-001  4.9359836e-002  1.6045247e-001  2.9087181e-001  5.3640749e-001  3.3959041e-001  4.6681468e-001 -1.9908130e-002 -7.4573898e-003  3.1356675e-001 -1.8046120e-001 -1.0697436e-001
 -3.7428968e-001  2.1615533e-001 -3.8530223e-001  7.8780359e-001  3.7389344e-001  2.6416333e-001  1.8736006e-001  3.2245882e-001 -2.6293629e-001  6.1072738e-001 -1.4410150e-001  7.7016060e-001  3.9347339e-001  6.7707774e-001  5.0387258e-001  3.1685591e-001  4.0665889e-002 -1.0437837e+000 -7.1677731e-001 -3.8207299e-001  5.9750307e-002 -2.4735558e-001 -9.4883381e-001 -6.2664925e-001 -2.2893633e-001  3.2615271e-001 -3.7384272e-001 -8.8804620e-003  2.4889450e-001  9.7748002e-002  1.6607596e-001  1.7025421e-001  7.7842243e-001  5.4034099e-001  6.7911385e-002  7.1831056e-001  3.0744860e-001 -1.0891976e-002 -4.1222633e-001 -4.1559186e-001  1.0897856e-001 -3.8127364e-001 -4.7236859e-001 -5.6420542e-001  4.9816077e-002  7.3680008e-001  1.6730408e-001 -1.6450101e-001 -1.0786412e+000 -1.6492480e-001 -9.2107280e-002  7.1340084e-001  7.4734475e-001  1.2426304e-001 -6.7882498e-001  2.9211573e-001  1.4771981e-001 -2.9201615e-002  9.6042793e-003 -2.7596514e-002  1.4304237e+000  2.0099016e-001  2.3393935e-001 -6.2521330e-001 -4.8792525e-001  1.2103933e-001
 -1.0237906e+000  4.0522375e-001  4.1930882e-001 -7.2797318e-001 -9.3686482e-003  1.2890248e+000  6.5231203e-002 -3.1866401e-001 -3.5137117e-001 -4.1044664e-001 -7.5586147e-001  6.4193979e-001 -1.1410184e-001 -9.0924220e-002  1.3411195e-001 -1.8331376e-001 -9.6516268e-001 -8.9148428e-001 -1.3302992e+000 -9.2936598e-001 -6.4190127e-001 -2.7043011e-001 -6.1567582e-001  5.3388763e-001 -2.9545510e-001 -5.1289301e-001  2.2355051e-001  7.6604903e-001  5.4415679e-001 -1.3800556e-001  2.2187265e-001 -3.9827838e-001 -4.8585923e-001 -3.8168881e-001 -1.0658678e-001  3.1655073e-001  1.4956694e-001 -1.2343997e-001  7.4206417e-001  5.3094685e-001  5.8657946e-002  3.4936935e-001  6.3588624e-002 -1.4879532e+000 -2.5824821e-002  3.1266143e-004  1.9890312e-001 -4.7514204e-001 -4.8002148e-001 -2.4246875e-001  5.3045135e-002  1.9251108e-001  5.9727901e-003 -1.6326652e-001 -2.9366800e-001  1.1329118e-001  2.2363421e-002  2.7957207e-001 -3.2125115e-001 -1.3118335e-001  1.1816120e+000 -2.2257949e-001 -2.6835957e-001 -4.9617330e-002  2.7360603e-001  3.2103717e-001
 -2.2344118e-001  2.5314204e-001 -2.0020152e-001  4.0789316e-001  7.0285874e-002 -1.2616881e+000  7.4528345e-001 -2.3922843e-001  3.5591553e-001 -3.5536950e-001 -3.8691421e-001  8.6128241e-001  3.1969945e-001 -1.1984684e-001  1.0845444e-002  5.8458653e-002 -7.1001259e-001 -5.9225510e-001 -1.6608288e-002 -4.0476317e-001 -1.5237027e-001 -3.0103146e-001  5.8537607e-001 -5.9432479e-001 -2.2207078e-002  1.6159022e-001  4.1598193e-001  5.0706976e-001  1.1952344e-001  4.4366998e-001  5.3448300e-001 -1.7464840e-001 -3.2166578e-001  4.5950401e-001  4.3070912e-001  9.1841934e-001  7.2808531e-001 -2.6153751e-002 -1.5429136e-001  1.7180049e-002  1.1433622e-001  2.2717610e-001 -2.6069741e-002  1.2476014e+000  3.5672386e-001  1.3679652e-001  5.9370920e-001  6.2978811e-001  6.8690240e-001 -6.6602056e-001  4.2561395e-001  2.2919269e-001  3.0131902e-001 -7.6963250e-002  9.0907258e-002  1.2417770e-001  2.6163708e-001  1.2374510e-001  2.1829035e-001  4.4718578e-001 -7.1928097e-001  9.6574737e-002 -6.7534074e-001  2.6696708e-002 -1.0155900e-001  2.7039071e-001
 -4.8028952e-001  3.0036534e-001 -1.0042749e+000 -1.2738318e+000  1.6657060e-001 -6.3294001e-001 -1.4381664e-001 -4.5069331e-001  7.7189902e-002 -4.9360409e-001 -4.1641319e-001 -5.5313520e-001  2.5711067e-001 -3.8587005e-001  4.8817035e-001  2.4622627e-001 -3.3939619e-001 -2.2986306e-001 -4.4123079e-001 -3.1099109e-001 -1.6382132e-001 -6.6528667e-001 -5.8282687e-001  1.7597940e-001 -1.4602031e-001 -2.2662746e-001 -4.2172530e-001 -8.6325588e-001 -8.4211863e-001  8.3750552e-001 -5.6865940e-001 -4.7583676e-001  9.8895489e-002 -3.3235019e-001 -5.3558534e-001 -8.4657060e-001  1.2500704e+000 -3.7184515e-001 -7.0435247e-001 -2.7236863e-001 -5.5476048e-001 -5.8437504e-001 -7.5043971e-001 -5.8090736e-001 -2.7913729e-001 -6.6685245e-001 -3.1318453e-001 -4.7425273e-001  3.8551735e-001 -1.3160469e-001  4.9812985e-002  4.0918633e-001 -6.2722772e-001  3.4599950e-001  3.8826976e-001 -3.3907104e-001 -1.1889187e-001  9.0400310e-001 -1.8300888e-002  1.1593905e-001 -4.1322819e-001  6.6913928e-001 -8.9350016e-001  9.8836975e-002 -6.7608520e-001  3.1093267e-001
  3.1080229e-001  1.8155886e-001 -1.5741055e-001  4.2813714e-001  1.1444470e-002  1.1571905e-001 -5.1463398e-002  1.6998553e-001  6.3663118e-001 -2.1301033e-001  3.8821608e-001 -6.1827715e-001  1.1916173e+000 -5.1310572e-002  5.4682328e-001  2.7181847e-001  3.6733910e-001  1.0402835e-001  7.4344367e-001  8.7715232e-001  1.1181199e+000 -1.4182220e-002 -4.5154114e-001  2.6947765e-002 -2.7384681e-001  8.5003800e-002 -9.6907800e-001 -6.3245272e-001 -5.5470561e-001  9.2383570e-001 -7.7181517e-001 -6.9729635e-001  8.9459060e-001 -2.1609493e-002 -3.1264774e-001 -7.0774402e-001  3.3407505e-001 -6.0268505e-001 -7.2869406e-001 -3.8977149e-001 -2.2416710e-001 -5.1306257e-001  4.0582841e-001  7.7615497e-001 -1.9684278e-001  8.7627114e-001 -8.3490898e-001 -7.1469339e-002 -4.3089353e-001  1.4827266e-001 -1.6930683e-001  3.2760144e-001  9.0164203e-002 -4.1023033e-002  4.5140066e-001  2.6032467e-001 -1.7016489e-001 -1.8893763e-001 -1.8773292e-001  1.6642743e-001  9.3467847e-001 -6.0271674e-001 -1.2523598e+000  4.1806552e-001 -2.9321552e-001 -1.4470966e-002
 -7.3781689e-001 -3.1287985e-001 -1.1924468e-001 -8.0143109e-001 -3.9006307e-002 -1.1653677e+000 -1.1506858e+000 -2.9361408e-001 -5.8730570e-001 -6.6478566e-001 -1.1221771e-001 -8.5921209e-001 -4.9359097e-001 -8.8429841e-001 -7.8508053e-002 -4.7856440e-001 -5.7324656e-001 -1.8646650e-001  5.7538506e-001  6.7956494e-001  1.3436960e+000  9.3370122e-001 -1.4214139e+000  6.6516061e-001 -5.0511360e-001 -1.3597238e-001 -8.4101623e-001 -4.3914197e-001 -6.5392867e-001 -2.5680817e-001 -5.5646525e-001 -4.9003254e-001 -2.2360951e-001 -1.6990658e-001 -9.7061862e-001 -4.7759228e-001 -2.5100434e-001 -1.3800393e+000 -7.3661500e-001 -5.3189299e-001 -6.2380321e-001 -8.1059026e-001 -5.1374648e-001 -6.7041908e-001 -1.4917940e-001 -4.7777108e-002 -8.4627766e-001 -8.4837041e-001 -6.7558867e-001 -1.6462674e-002 -3.1150374e-001  8.9582196e-002 -6.3060816e-001 -2.2407044e-001 -1.0465431e+000 -4.4749625e-001 -8.7621199e-001 -8.6985128e-002 -6.1725500e-001 -6.1206995e-001 -1.1631539e+000 -5.7233733e-002 -1.0285629e+000  9.0692093e-001  6.3944036e-002 -6.4037747e-001
  4.6643590e-001  4.6279369e-001  3.1026632e-001 -1.0959661e+000  3.7653421e-001  5.2085315e-003 -5.3263823e-001  6.6192414e-001  8.5457757e-002 -1.3367224e-001  6.7848685e-001  9.8720118e-002  4.1410339e-001 -3.8887126e-002 -4.6072411e-001 -2.7224981e-001 -4.7714229e-001  5.4319625e-001  5.3317157e-001  6.1411296e-001  1.2169910e+000  1.2458076e+000  1.3234050e+000  2.9526869e-001 -2.3658189e-001  5.8842073e-001  1.2328142e-001  3.3056196e-001  1.1448727e+000 -8.4589333e-001  3.5294512e-001  4.5408447e-001  1.6719939e-002  9.0784630e-001 -1.3457458e-002  4.9718132e-001 -5.9984467e-001  3.9304940e-001  2.5482022e-001  3.2342247e-001  1.1744548e+000  1.8244679e-001  6.6623062e-001  2.8082301e-001  4.1991302e-001  2.5733761e-001 -5.5026727e-001 -6.3709999e-001 -3.8950555e-001 -1.5317921e-001 -3.3312609e-001 -2.3701776e-001 -5.8532611e-001 -3.0423505e-001  4.0316517e-003 -1.7036582e-001  3.4109462e-002  6.3125491e-002 -8.5947127e-003 -1.9683843e-001 -4.4416788e-001  4.5036345e-001  2.9559850e-001  2.1754684e-001  2.3079256e-001  3.5457402e-001
  5.7587300e-001  7.7698899e-002  4.0870744e-002 -1.1175444e+000  5.3126314e-001  1.0072030e-001  1.9637516e-001  6.7831829e-001  3.4715002e-001  3.5934720e-001  7.6303265e-001 -1.1945106e+000  6.1894417e-001 -3.1532754e-001 -1.8345908e-001 -2.1609285e-001 -2.4838326e-001  3.3892746e-001  3.8004082e-001  6.0322229e-001  5.6759935e-001  8.7197501e-001  1.1930553e-001 -9.5798627e-002 -4.8317597e-002  1.0814141e+000  1.1012949e+000  7.9814041e-001  1.2479476e+000 -8.4071036e-001  3.0513072e-001  8.7225194e-001  4.5030245e-001  4.8989934e-001  4.7941563e-001  5.8527767e-001 -3.9735410e-001  5.0006430e-001  4.8788082e-001  4.9772630e-001  6.3570043e-002  1.3115185e-001  8.6957724e-001  8.9369054e-001  1.1764316e-001  6.0294497e-001  4.4168299e-002 -6.2163208e-002 -1.8288020e-001  3.4035878e-001 -6.1187076e-002 -2.0456091e-002 -1.4781154e-001  3.7549099e-001  6.1237540e-001  1.2138133e-001  6.6464487e-001  1.6290781e-002  5.2086598e-001  7.3354424e-002 -1.3748157e-001  2.1180644e-001 -7.4067545e-001  1.0481129e+000  8.1657198e-001  1.4505186e-001
 -7.3830359e-003  3.1873423e-002 -1.1648501e+000 -7.3421692e-001 -2.2522850e-001 -6.4866332e-001 -5.0398465e-001  2.3158999e-001 -6.0689245e-002  2.5517754e-002 -9.7294075e-002 -1.0296297e+000  2.3089029e-001 -6.9358951e-001 -8.0726801e-001 -3.6795550e-001 -3.3484462e-001 -3.5597653e-001 -3.0788727e-001  3.3922867e-001  7.8507460e-001  2.2597835e-001 -4.2585334e-001  6.6715995e-001 -1.0965937e-001  2.5048188e-001 -6.5577873e-001 -7.3959020e-002  3.1862952e-002 -2.5228876e-001  4.2504961e-001  3.8829386e-001  3.3470032e-002 -9.9812830e-002  2.3746638e-001 -3.5059040e-002 -4.8516278e-001 -4.9927875e-001 -1.0653954e-001 -8.5129602e-001 -9.7632129e-002 -4.0316756e-001 -2.0338112e-001 -6.8632146e-001 -8.0849686e-002 -1.1059165e+000 -7.8083262e-001 -5.3548776e-001 -5.3946989e-001 -4.1599089e-001 -3.0626908e-001 -6.3696953e-001 -1.6695803e-001 -2.1013491e-001 -4.8096009e-001 -4.8438577e-001  3.0628789e-001 -4.7257118e-001 -1.7597524e-001 -2.4072839e-001 -2.7763699e-001 -4.5738914e-001 -5.2192927e-001  7.2814241e-001 -4.2200465e-001  1.1285294e-001
 -3.8494022e-001  2.9586648e-002 -1.2490819e+000 -1.0028152e-001  1.7016947e-002  5.8898246e-001 -4.9055821e-001 -2.1831955e-002 -2.1207113e-001  3.5285839e-001 -3.4828247e-002 -3.2580416e-001 -3.0154080e-002 -5.4359581e-001  1.9623461e-001 -1.0884422e-001  5.9743330e-002 -3.2220434e-002 -8.4659079e-001 -2.5873844e-001 -4.7147395e-002 -3.9495089e-001  6.1315845e-001 -6.9390208e-001  1.0693866e-001  4.8966309e-003 -1.9565529e-001 -1.8295142e-001 -4.3715067e-001  3.8220877e-001 -1.7082456e-001  9.3677285e-001  9.7655106e-001 -5.3409872e-003  3.8663677e-001 -2.7898562e-001 -1.5484200e-001 -7.4657378e-001 -7.4698370e-001 -2.9827958e-001  2.5089363e-001  1.5494000e-001  4.7732159e-001 -7.5645159e-001 -1.1062658e-001 -1.4377914e+000 -2.6975657e-001 -3.2550699e-001 -2.5574312e-001 -1.2094470e-001 -4.7785611e-001 -1.4379181e-001 -4.7505325e-001  4.6864066e-001 -3.0385166e-001 -8.0194103e-002  2.0861804e-001  9.8129690e-003  1.4102121e-001 -3.0991610e-001 -8.5950983e-001  2.8003337e-001 -2.2990775e-002 -5.0668179e-001  1.1632606e-001  1.4183247e-001
 -4.0408242e-001 -6.7087211e-001 -7.7035715e-001 -7.6762424e-001 -9.1117837e-003 -8.2648372e-002 -7.4046221e-001 -2.3663269e-001  4.7605581e-001  3.7634575e-002 -6.0675371e-001 -4.7195145e-001 -2.7621747e-001 -4.7378681e-001 -5.3289574e-001 -1.7005466e-001 -5.5334433e-001  3.8744669e-002  3.1487207e-001 -7.5056350e-001 -1.2040337e+000 -6.7328995e-001  2.8056736e-001 -1.2124321e+000 -1.9621111e-001 -5.4988200e-001 -2.8604422e-001 -1.0456139e+000 -7.3738322e-001 -9.3962620e-001  3.8024433e-001  4.9965362e-002  9.0178309e-001  9.1370749e-001  3.5618233e-001 -9.1776786e-002 -6.7035750e-001 -3.4058462e-001 -1.4753376e+000 -8.0241268e-001  4.5776342e-002  4.8354124e-003 -1.4162136e-001  6.8582582e-003 -3.0409718e-001 -1.0944024e+000 -5.1390401e-001 -1.4218111e-001 -2.4916459e-001 -2.2815079e-001 -6.7811744e-001 -5.3303329e-001 -8.2617745e-001 -5.0512192e-001 -1.4676644e+000 -8.0917961e-001  1.8478055e-002  1.1473998e-001 -1.4218197e-001 -9.6130943e-001 -8.2601395e-001 -9.5400520e-002 -2.8544352e-001 -1.7194567e-001 -4.7703821e-001  8.6894235e-001
 -5.7670041e-001 -1.0490987e+000 -8.4960198e-001 -6.7029683e-001 -1.9283714e-001  3.1589962e-002 -8.9535245e-001 -4.4153533e-001 -2.5871146e-001 -1.3538653e-001 -1.7739923e-001 -2.6717126e-001 -8.0867990e-001 -7.2509074e-001 -7.9826601e-001 -2.4242293e-001 -2.1467029e-001 -1.5891352e-001  4.8464841e-001 -1.5584100e-001 -1.6373378e+000 -8.2774267e-001  1.3239969e+000 -3.8473869e-001  1.1109454e-001 -7.4878069e-001 -6.9665500e-001 -5.6604868e-001 -8.9357583e-001 -1.0216511e+000  2.5650582e-001 -9.1109879e-002  1.1342170e+000  3.3754940e-001  9.9455328e-002  1.7400399e-001 -1.0491033e+000 -1.2251946e-001 -4.7538464e-001 -7.3297224e-001  2.6995575e-001  5.2267898e-001  3.3078659e-001  7.4771312e-001 -4.5408142e-001 -1.7904365e+000  2.5940389e-001  1.4721758e-001 -4.0812813e-001 -4.6895758e-001 -7.1567006e-001 -9.5799100e-001 -8.0091799e-001 -6.5710966e-001 -1.3294546e+000 -6.6536840e-001  5.9498576e-001  1.1383140e-001 -3.9405729e-001 -1.1469761e+000 -1.7541093e+000  2.3891570e-001 -1.2207783e+000  2.3454497e-001  6.7233921e-001  7.4641476e-001
  1.3703268e-001 -8.1781752e-002 -1.1035381e+000 -1.5651596e+000  1.8021518e-001 -6.7002629e-002  2.2348403e-002  1.6353476e-001  2.2142361e-001 -6.1684471e-002 -4.1947745e-001 -1.3120298e-001 -3.6678971e-001 -5.1821215e-001 -8.6647350e-001 -2.2739189e-001 -5.1155341e-001 -1.1376625e+000 -2.7126795e-002 -5.4934603e-001 -9.5509742e-001 -3.5614466e-001  8.4134177e-001 -6.9556537e-001  7.9759305e-002 -2.8891302e-001 -2.1784899e-001 -6.1137852e-001 -6.9296664e-001  9.5792551e-002  7.0221041e-001  4.8982380e-001  9.0706787e-001 -3.3441000e-001  1.0558140e+000  9.1183295e-001 -1.0660710e-001  1.1073340e-001 -4.3509148e-001 -4.1337826e-001  9.7752651e-003  2.1773692e-001 -2.1132904e-001  1.6570571e-003 -3.3558981e-001 -1.2782063e+000  1.9938737e-001 -4.4950796e-002 -4.0722949e-001  4.6676151e-001 -9.7688405e-002 -9.0442682e-002 -9.3621003e-002 -8.8846037e-002 -5.4525014e-001 -1.3162586e-001  6.1131474e-001  1.2806096e-001  5.1992535e-002 -5.1807595e-001  4.0075932e-001  5.4223384e-001 -4.1319091e-001  4.7074125e-001  6.3085449e-001  8.3670896e-001
 -5.7524359e-001  4.3575564e-001 -7.3325513e-001 -4.9004813e-001  8.5675757e-001 -1.7321019e-001  5.2854540e-002 -2.9768260e-001 -2.9256612e-001  2.1441134e-001 -9.6077531e-002 -9.7686927e-002 -1.6746372e-001  4.1779647e-002 -7.0123241e-001  4.4172406e-002  2.2874172e-001  1.2100719e+000 -2.5449400e-001  3.4066007e-001 -1.3540696e+000 -9.3593827e-001 -2.1911660e-001 -3.4439990e-001  4.3153101e-001 -2.9647326e-001  6.3296305e-001  3.0192216e-001 -2.6092661e-001 -1.3619767e-001  1.0219748e+000  7.1928158e-001  2.9502431e-001 -2.5291633e-002  8.9883316e-001  7.3478470e-001 -1.2566065e-001  5.1090696e-001  1.1352863e-001  2.3206233e-001 -7.2788494e-001  7.7110638e-001 -8.8402801e-001  2.2757544e-001 -6.4527526e-001 -1.0961997e+000  5.9986684e-001 -1.0905107e-001 -8.9242680e-003  4.3096055e-001 -8.6044996e-002 -2.9672696e-001  1.7900598e-001  3.0261014e-001  2.6870824e-001  3.8060377e-001  6.0728321e-001  3.4532512e-001 -2.6409341e-001 -5.5625624e-002  2.6064087e-001  1.0131538e+000 -7.8115247e-001  1.9719631e-001  4.8737546e-001  8.0363929e-001
  5.0802387e-001  1.3066953e+000 -1.3337008e-001 -2.3781112e-001  6.3591701e-001  1.5531563e-001  1.1576234e-001 -1.1265471e-001  1.9221369e-001  4.9191061e-001 -2.5627656e-001 -3.6341629e-001  1.0215071e-001  6.2298919e-002 -1.6486420e-001 -1.3124691e-001  5.1230200e-001 -2.7632728e-001 -8.2660705e-001 -5.0628714e-002 -1.5898084e+000 -6.6317857e-001  4.4144703e-001 -1.6959022e-001  1.8570834e-002 -4.4212811e-001 -7.8367349e-002 -5.1581678e-001 -1.8981182e-001  9.1646548e-001  2.1552927e-001  5.9677785e-001  3.5619736e-001 -6.8748739e-001  8.4901622e-001  5.7957344e-001  8.0361046e-001  9.0923913e-001 -1.6684060e-001  6.6598157e-001  4.6276676e-001  9.1044759e-001 -1.8442482e-001  8.6598165e-001 -3.5282709e-001 -4.3951639e-001  7.7450912e-001 -4.2087928e-001  6.3011514e-001  1.6596020e+000 -1.3636792e-001 -1.2425610e-001  4.4981938e-001  9.5789342e-001  1.1928416e+000 -1.0804515e-001  1.5184627e+000  7.9473591e-001 -1.8116375e-001  2.1339818e-001 -1.2740512e+000  6.3907181e-001 -3.8315362e-001  2.6512783e-001  9.8163481e-001  1.2215319e+000
 -2.4287816e-001  9.6825109e-001  5.6766804e-001 -4.7430484e-001  8.1963200e-001  3.5195201e-001 -2.5153389e-001 -1.8193318e-001 -4.7460358e-002  4.8290898e-001  4.5804173e-001  2.1007268e-001 -1.1517469e-001  3.0391035e-001  1.2826936e-001 -1.1759097e-001  8.3293440e-001 -4.1395439e-001 -8.7210844e-001  2.9502714e-001 -8.1773200e-001 -6.8256208e-001 -3.8718752e-002 -8.4156148e-001  1.8098857e-001 -4.1497914e-001  4.9408032e-001 -5.9603266e-001 -3.0076393e-001  1.4904883e+000  5.2414501e-001  2.9430519e-001  8.8721293e-001  5.0704814e-001  9.0826581e-001  1.8216803e-001  1.2617626e+000  4.4908226e-001 -6.0355872e-001  3.1379458e-002 -1.6656444e-001  3.9987177e-001 -6.2391140e-001  8.5133699e-001 -1.5282771e-001 -1.8348722e-001  1.7575723e-001  3.1076771e-001  4.6182824e-001  1.2002083e+000  4.8263808e-001  1.4542101e-001  5.6905653e-001  1.3239542e-002  9.0186618e-001  1.5520312e-001  6.6622474e-001  2.3993517e-001  3.1555237e-002 -2.8306507e-001  5.5597570e-001  9.2422592e-001  6.1363363e-002  2.5912863e-001  7.4364023e-001  8.2555387e-001
  5.2464174e-001 -2.1007748e-001 -4.1285836e-001  8.1514079e-001 -1.0703081e-001  3.4241238e-001  3.1599521e-001  3.4687257e-001  2.1727487e-001 -2.1446776e-002  5.9757669e-001 -2.0821248e-001  1.8723474e-002 -2.0784441e-001  2.3575458e-001  1.1967333e-001  7.5892746e-001  4.4401889e-002  9.9660106e-002  6.5732549e-001 -6.1798314e-001 -5.1108187e-001  7.9194566e-002 -5.5827504e-001 -3.6891212e-001 -9.9816787e-001 -2.3829641e-001  4.4322954e-001 -4.0100206e-001  1.0009075e+000  6.2078632e-001 -2.4099564e-002 -2.1641979e-001 -7.9493385e-001 -4.0900765e-002  3.6409383e-001  1.6340495e-001 -5.4998343e-001  2.8829337e-001 -6.2451208e-001 -1.6675142e-001  8.8983785e-002 -7.3305572e-001 -5.2500884e-001  7.1825554e-002 -4.7702953e-001  6.3918076e-001 -4.9065966e-002  3.7204943e-001  5.6964056e-001  1.3571120e-001 -1.3275521e-001  6.7792835e-002 -1.0215712e-001  6.7303487e-001  6.1832068e-001  3.4609458e-001 -2.3569287e-002 -2.5282344e-001  9.0536535e-002  6.3283262e-001 -2.1039690e-001  7.6845519e-001 -9.6054803e-001  4.4999592e-001  8.4486544e-001
 -9.5169819e-001 -3.9384429e-001 -8.7782171e-001  4.6339439e-001  2.6926297e-001  3.8333128e-001  6.3700864e-001  7.2729366e-001  4.0289384e-001 -3.4917361e-001  1.2662952e-001 -1.3399777e+000 -2.0169848e-001 -7.3616579e-001 -8.3220808e-002 -1.5914144e-001 -2.3319975e-001  6.1028531e-002 -2.1087098e-001 -5.8136174e-001 -1.1928434e+000 -2.4919822e-001  1.2199788e+000 -9.8960846e-002 -4.7024430e-001 -3.5231879e-001  7.5264503e-001 -5.0520112e-001  9.8132840e-002 -2.6051312e-001  6.0170275e-001 -1.8268074e-001 -5.5619714e-001 -3.3955385e-001 -1.0055268e-001 -8.9544243e-002 -5.6804488e-001 -3.5047262e-001 -5.3026415e-001  3.1042495e-002  1.2350785e-002 -3.4867076e-001 -7.8382118e-001  5.8723867e-002 -4.7085296e-001 -1.1517186e+000 -6.3749540e-001  2.0446379e-002  4.4594273e-001 -7.7312877e-001 -2.8962842e-001 -2.1872290e-001 -8.8835075e-001 -2.4697995e-001 -1.7463831e+000  1.2506086e-001 -6.6737972e-001  6.8716548e-002  7.5946222e-001  6.6063252e-001 -5.2381325e-001  6.4773343e-001  1.9493338e-001  6.3424455e-002  4.4545086e-001  4.8880089e-001
 -5.1163964e-001 -2.3576552e-002 -7.0067376e-001 -2.0283824e-001  4.4750475e-001  3.1244223e-001  7.4731324e-001  1.5545602e-001 -6.0830868e-003 -2.4182498e-001 -1.2680980e-001 -1.7750761e-001 -7.0485442e-001 -4.0679464e-001 -3.4843270e-001  3.8051687e-001 -5.2664959e-001  3.5852553e-002 -1.8042089e-001 -3.2795952e-001 -8.8666013e-001 -6.4676821e-001  4.7764041e-001 -1.5900561e+000 -4.2129469e-001 -6.9388097e-001  4.7534523e-001 -4.8658886e-001 -1.3953239e-001  6.1632945e-001  6.4960489e-001 -2.3486078e-001  8.2183197e-002 -1.1184612e-001 -2.1620417e-001  3.0334265e-003  5.0295849e-001 -2.3739101e-001 -5.6343499e-001 -3.1936571e-001  2.0431730e-001 -6.3717156e-001 -1.5224866e+000 -4.4414130e-001 -6.6738655e-001 -2.6554631e-001 -5.1623341e-001  6.9587363e-002  3.7149507e-001 -3.6794494e-001  2.4905176e-001 -2.1617826e-002 -5.7910825e-001 -5.4091124e-001 -7.0305384e-001  4.1997973e-002 -5.3210317e-001  3.0776136e-001  3.8116346e-001  6.3688584e-001 -7.3138130e-001  6.9478224e-001 -1.6260337e-001 -3.8676143e-001  3.2052367e-001 -7.3004188e-001
  1.1917092e+000 -3.9606993e-002 -6.5365061e-001 -7.5935741e-003 -6.5457331e-001 -9.2097960e-001  4.2330622e-001 -1.0145141e-002 -3.3281718e-001  4.5370785e-002 -2.5924978e-001 -7.7275824e-001 -4.5133309e-001 -8.0068519e-001 -5.0671009e-001 -1.5886196e-001 -2.0654932e-001  2.2866887e-002 -1.9328246e-001 -8.7460918e-002 -4.3221734e-001 -3.5899469e-001 -6.8986574e-001 -8.7181829e-001 -2.9550266e-001 -4.6496412e-001 -4.5797637e-001 -7.2173943e-001 -2.1551916e-002  1.9583014e-001  2.3725795e-001  3.7640149e-001  7.7729846e-001  3.8465502e-001 -2.5522477e-001  2.2503773e-002  2.5048183e-001 -2.1419604e-001 -2.5963193e-001 -4.6413160e-001 -4.6538472e-001 -6.1823049e-001 -1.9329530e+000 -1.2101207e+000 -4.0234603e-001 -1.7288163e+000 -9.1532773e-001 -8.7663226e-001 -1.4977718e-001 -5.9825229e-001  1.9019224e-001 -5.9917492e-001 -1.7861162e-001 -3.7975604e-001 -6.9883557e-001 -1.8405390e-001 -1.5369748e-001 -4.0964955e-001 -1.3843181e-001  2.7381809e-001  7.2313841e-001 -2.8262754e-001 -9.0285263e-002 -9.6824612e-002 -1.7796345e-001 -1.9402063e-001
  3.1454609e-001 -9.2173967e-002 -1.1205721e+000  3.9449046e-001 -6.6997063e-001  5.7006877e-001 -2.5136628e-001  4.1959597e-002 -3.1711585e-001 -1.8565613e-001  6.2440226e-001  1.9937376e-001 -2.4860122e-001 -1.1129401e-001 -1.6517324e-001  3.4139822e-002  2.1745149e-002  6.4030380e-001 -3.9285376e-001  5.4493310e-002 -7.2082959e-001 -2.1736766e-001  1.1158306e+000 -2.5793538e-001 -2.9472512e-002 -1.7077931e-001 -5.0432435e-001 -3.4002074e-001 -1.1639446e-001 -2.0778638e-002  4.2494571e-001  4.4052673e-002 -2.9000663e-002  5.1584892e-001 -4.4510055e-002 -3.7261451e-001  2.4081971e-001  1.1334009e-001  3.3750130e-001 -1.9837537e-001 -2.5288988e-001 -5.3631037e-001 -9.9252709e-001 -2.4457083e-001 -7.3418124e-001 -1.6179316e+000 -1.2296270e+000 -1.2508592e+000 -1.8322679e-001 -4.8595079e-001 -4.8255182e-001 -3.6104274e-001  4.3799400e-001 -3.5939388e-001  8.6767550e-002  6.5623294e-001 -2.1351399e-001 -6.6184734e-001 -6.3417157e-002  4.4460950e-001  1.1523415e-001 -4.1990016e-001  1.1575315e-002 -7.1648227e-001 -2.2710797e-001 -5.3173171e-001
  6.8799610e-002 -5.1964210e-001  5.9583537e-001 -8.3846405e-001 -4.6259259e-002  2.0600270e-001 -2.4895108e-001 -2.9871132e-001  1.1589859e-001  3.2873134e-001  6.7249912e-002  3.6255149e-001 -2.0776915e-001  1.9815684e-001 -3.6366860e-001 -1.3280439e-002 -1.6250299e-001  8.7904212e-001 -5.7454759e-001 -1.2465924e-001 -5.9342624e-001 -2.0127368e-001  7.0602853e-001 -1.4279130e-001 -9.3208091e-002 -1.4852194e-001 -3.6809441e-001 -6.0020033e-001 -3.2456311e-001 -9.4317758e-003  4.6422052e-001  1.4255347e-001  5.1584697e-001  7.9132858e-001  4.1630478e-001  4.9741570e-001  7.8814466e-001  1.2637121e-001  8.1782494e-002  2.0619853e-001  6.9785174e-001  2.1264296e-001  5.7933842e-001  2.4646642e-002 -6.4000214e-002 -8.6800990e-001 -2.1654034e-001 -2.5311466e-001  3.1777208e-001  4.0774110e-001 -2.5980798e-001 -5.6487609e-001  5.8649501e-001  3.4236368e-001  9.6645761e-001  3.1904194e-001  1.7750736e-001  5.0566308e-001  8.2439181e-002 -9.6646016e-002  5.4212701e-001  6.9540956e-003 -6.6021542e-001  5.2051431e-001  6.2148853e-001 -3.7532867e-001
 -1.7834178e+000 -9.2838770e-001 -4.9654764e-001 -4.4027492e-001 -1.0396662e+000 -6.0089450e-002 -8.0825188e-001 -2.2536704e-001 -5.2045222e-001  7.4188752e-002 -2.1120971e-001  1.1037846e+000 -3.9521969e-001 -4.1728447e-001 -4.0504066e-001 -3.3164705e-001 -1.4285660e-001 -3.5808390e-001 -8.1279395e-001 -1.9990966e-001 -3.4901501e-001 -5.6497735e-002 -1.2690913e-001 -7.7193719e-001 -2.7796464e-001  2.6491162e-001 -8.4417184e-001 -1.2789344e+000 -1.4578565e+000  9.5872108e-002  9.2282454e-002  2.4630661e-001 -3.3405057e-001 -6.5199181e-001  1.4092476e-001 -1.4160304e-001 -1.2620974e-001 -8.5582368e-001 -1.4727847e+000 -1.0498700e+000  2.6545895e-001 -1.7510730e-001 -7.1010601e-001 -1.6534352e+000 -1.7591414e-001 -1.1808234e+000 -2.4556471e-001 -5.9376727e-001  1.7564996e-001 -3.8818618e-001 -2.3364037e-001 -8.2968567e-001 -9.7304837e-002  6.8829652e-002 -7.1550813e-001 -3.0880070e-001 -3.9917194e-001 -6.9066975e-001 -1.1306340e-001 -6.7252262e-001 -1.6632498e+000 -3.9559243e-001  3.2267879e-001 -4.9037067e-001  8.4293393e-002 -1.5372958e+000
  3.7280371e-001  2.4614776e-001 -1.5911455e-001 -5.7197540e-001 -5.8200510e-001 -4.9450333e-001 -5.5348019e-001 -4.6210945e-001 -3.1475724e-001 -4.5516317e-001 -5.6742114e-001 -5.2719175e-001 -6.7938349e-001 -2.7658375e-001  2.7184759e-001 -3.0213855e-002 -5.6889595e-001 -1.0546103e+000 -1.4921311e-001 -9.2044214e-001 -7.5316307e-001 -6.5129132e-001 -1.7004486e+000 -8.2112409e-001 -1.5778581e-001 -9.1517083e-001 -9.9302725e-001 -1.3893172e+000 -9.7876749e-001  2.9475673e-001 -7.2459099e-001 -2.8749016e-001 -7.3028251e-001 -2.0977791e-001  3.0433009e-002  2.1026838e-001  3.7057080e-001 -1.0629362e+000 -1.0314445e+000 -8.3974473e-001 -4.7989219e-001 -7.2149852e-002 -7.8702503e-001 -9.7808367e-001 -2.4436306e-002 -7.7411332e-001  2.3561581e-001  3.1619029e-001 -3.3356666e-001 -1.0553287e-001  1.1832629e-001  3.5275946e-001 -2.5622305e-001 -9.0280195e-002 -5.2561002e-001  1.3227655e-001 -3.5310976e-001  2.4910314e-001  1.0304163e-001 -4.1834210e-001 -8.9400387e-001 -2.3543613e-001 -5.2274423e-002 -2.4402501e-001 -2.7982383e-001 -1.6223232e-001
  1.0079426e+000  1.5788984e-002 -1.0448426e+000 -2.2297498e-001 -5.7685315e-001  7.0877241e-001 -7.0121107e-001 -3.4263249e-001 -5.6797700e-001 -1.1421816e+000 -2.2689391e-001 -2.0590733e-002 -1.0768813e+000 -3.3409456e-001  8.3869731e-001  3.1529397e-002 -2.0371711e-002 -1.0835590e+000  1.8985474e-001 -2.8931875e-001  4.4202535e-001 -7.4535665e-001 -1.2005311e-001  7.4559273e-001 -2.4758254e-001 -9.1244021e-001 -2.4577406e-001 -3.0476439e-001 -5.6508406e-002 -2.1949830e-001  3.5389114e-001 -5.8981165e-001 -8.1007312e-001 -1.1396926e+000  1.2241919e-001  1.8516999e-001 -6.3515684e-001 -5.9396548e-001 -4.2367286e-001 -1.2946560e-001 -2.1793352e-001 -2.4279197e-001 -4.4100205e-001 -6.3343390e-001 -7.8865803e-002 -6.6472162e-001 -9.8029983e-002 -7.1741763e-001 -7.8618167e-001 -8.4183077e-001 -1.4585949e-001  7.2429648e-001 -3.0618897e-002 -3.3987089e-001 -7.4770370e-001 -2.8377627e-001 -7.7490562e-001 -3.6641898e-001 -2.1240553e-001 -4.9542096e-001  1.1871407e+000 -3.5547639e-001  1.3754524e+000 -9.1954492e-001 -5.1721662e-001 -3.1618713e-001
  2.2558507e-001 -7.6959979e-001 -6.6193265e-001 -6.5935273e-001 -4.0041419e-001 -5.7812535e-002  4.6374567e-001 -7.0989307e-001 -5.3286088e-002 -8.4339775e-001  1.7834718e-001 -5.1210630e-001 -7.7121924e-001  5.8513163e-002  6.8180479e-001 -2.2834033e-001 -4.2865873e-001 -9.1551876e-001 -3.4791667e-001 -7.2918813e-001  8.0050881e-002  5.5225477e-001 -8.6491745e-001 -5.5902772e-001 -1.6696827e-002 -7.4448076e-001  7.1893326e-002  1.1617587e+000  4.8902667e-001 -9.9319757e-002 -1.1559118e-001 -3.9071223e-001 -3.9287678e-001 -5.0338876e-001 -1.1231593e-001  4.0677769e-001 -9.2117292e-001 -2.5086003e-001  1.4147188e+000  6.4659163e-001 -9.6008263e-001  1.1561473e-001 -6.2236531e-001 -1.2202576e-001 -6.4571784e-001 -9.6524141e-002  1.2126315e-001 -3.9102927e-001 -8.0221597e-001 -1.9299304e-001  2.8616296e-002  6.2222204e-001  1.5685091e-002 -5.2480543e-001 -1.9152410e-001  2.2269681e-001 -5.5608501e-001 -1.5853959e-001 -2.9572142e-001 -2.0067812e-002  9.7297983e-001 -8.3168141e-001 -1.1717617e-001 -1.1168063e+000 -3.8503275e-001 -1.0976552e+000
 -2.0060577e-002  5.5462671e-002 -2.7073783e-001 -1.1402287e+000  3.5149048e-002  1.1340719e-001  6.4884374e-001 -3.0022673e-001  2.7195791e-001  2.3709316e-001 -4.8279448e-001 -1.9355411e-001 -6.6950766e-001 -5.6630883e-001 -1.5974871e-001 -4.1164865e-001 -1.8989198e-001 -1.0962017e-001 -1.9462135e-001 -2.2652905e-001  8.1759289e-001  2.6144089e-001  2.3674322e-002  6.2918160e-001  1.0307946e-001  3.7626043e-001  5.4151569e-001  6.7043493e-001  1.0956836e+000 -4.9116616e-001  4.8103337e-002 -2.7106615e-001  3.9489629e-001  3.6938431e-001  1.3520322e-001  3.8614050e-001  2.2194431e-002  6.1610181e-001  1.1150875e+000  8.6796276e-001 -3.2429435e-001  2.4501506e-002  5.9583262e-001  8.6950392e-003 -1.4666215e-001  7.2971420e-002 -9.2785632e-002  2.6767957e-001  2.6825793e-002 -6.6196819e-001 -1.5290770e-001  2.9835944e-001 -3.2590106e-002  4.3583884e-002 -1.1973018e-001 -1.6931438e-001  1.9684803e-002  2.4173308e-001  1.6179803e-002  8.8732324e-001 -4.1228998e-001  8.2975170e-002 -1.4096275e-001 -4.9782204e-001 -4.6085927e-001 -1.0149142e+000
 -5.5420048e-001 -4.9127502e-001 -3.5374958e-001 -5.1294172e-001 -6.4614579e-001 -1.3337113e+000  6.5134945e-001 -6.5441986e-001 -5.8590347e-001  1.9999078e-001 -4.7943848e-001 -1.6428067e-001 -6.9237182e-001  1.8812504e-002 -1.2015710e-001 -1.0189029e-001  2.8756266e-001  2.6955623e-001 -1.8669848e-001 -2.2327408e-001  5.6428994e-001 -1.0436818e-001  2.0676938e-001 -6.0640687e-001  6.9560140e-001 -3.6159960e-001  7.4609628e-001  7.3166615e-001  5.3576821e-001 -3.4519262e-001 -5.7844306e-001 -1.9242900e-001 -1.3916542e+000 -3.2007157e-001 -2.0651839e-001 -7.2466064e-001  3.4021220e-001  6.1427151e-001  8.6055048e-001  9.6669118e-001 -1.0221220e-001  5.1020831e-001  1.1805862e-001 -3.1269108e-002 -5.3396111e-002  5.8654905e-001  2.2515500e-001  3.2148730e-001  1.6676309e-001  4.4311100e-001 -8.8060068e-002 -1.5547984e-001  2.3992835e-001  4.3557956e-001  5.9851938e-001 -6.2632745e-001  1.2965554e-001 -1.8507042e-001 -5.2300380e-001  1.3742201e+000 -6.6120631e-001  1.4941145e-001 -2.4228179e-001 -6.3710889e-001 -4.3764081e-001  1.8740613e-001
 -4.4112039e-001  9.9500489e-002 -1.6182012e-001 -4.2969041e-001  3.5235053e-001  6.5606758e-001 -7.4488183e-002 -2.0116316e-001  3.5392433e-001  1.4740978e-001 -6.5411217e-001  7.3848857e-001  1.5919748e-001  5.5480500e-001 -5.0340062e-001 -2.1033877e-001 -3.1534364e-002  6.8496208e-001  4.6462652e-001 -9.8977472e-002 -8.7626895e-001  5.6407090e-003  2.2166858e-001  1.2049003e+000 -3.0319899e-002  1.7827049e-001  4.3142026e-002 -9.1311743e-002  6.8870803e-002 -4.7086809e-001 -8.9793129e-001 -2.8490076e-001 -1.0450456e+000 -7.9238177e-001 -4.8267721e-001 -6.6303888e-001 -9.7087147e-001  6.4079484e-001 -8.2242025e-001  1.6537727e-001  3.8627472e-001 -1.6706658e-001  9.6295026e-001 -1.2903863e-001  4.0247011e-002  5.9098408e-001 -7.8470216e-002  6.4653561e-001 -4.0988725e-001  2.7098775e-001 -2.2846587e-001 -5.2935231e-001  5.5988369e-001  4.3827231e-001  5.9504721e-001  2.8387329e-001 -3.4314899e-002  1.4292456e-001  1.4004952e-001  6.6980280e-001  9.6007734e-001  3.2338218e-001 -5.7030005e-001 -1.0371075e-001 -9.5293453e-001 -1.4083059e+000
  1.1224828e-001 -2.3152195e-002  4.3797778e-001  1.0941936e+000 -4.8001477e-001 -6.2271893e-001  3.6349856e-001  8.5031563e-002 -3.8736105e-002 -2.3423858e-002 -3.4320119e-001  1.1558129e+000  6.9889418e-001  4.6001583e-001 -1.0064029e-001  6.6577352e-001  2.4425322e-001  4.0489335e-001  5.7562308e-002  7.0527405e-002  5.2550617e-002  3.5897223e-002  3.8368504e-002  2.2567088e-001  4.2809369e-001  1.0017645e+000  1.7919533e-001  3.3695183e-002  1.1659101e-001 -3.1717048e-001 -9.1753827e-001 -2.4637489e-001 -1.6830879e+000 -1.6568757e+000 -2.9795196e-001 -8.7540991e-001  1.5629070e-001  5.0096670e-001 -6.2458624e-001 -7.4514751e-002  6.5717931e-001 -2.0397954e-001  3.4241441e-001  4.2050725e-001  3.2809191e-001  1.3541776e+000 -8.3644740e-002  3.2236850e-001 -2.7450200e-001  3.7593429e-001  4.5577102e-001  6.4886261e-002  1.7162540e-001  8.1219099e-001  1.5100419e-001  2.4268041e-001 -3.4732266e-001 -4.2880282e-002 -3.2550542e-001  3.8666107e-001  1.3131970e+000 -5.7621263e-002  1.5906807e-001 -3.5887020e-001  1.9980390e-001 -1.2533089e-001
  4.5565520e-002  8.9861136e-001  8.5754381e-001  4.9594124e-001  7.1474367e-001  7.0162784e-001  1.1108975e+000  3.2349382e-001  6.0131224e-001 -8.7162953e-002  5.3544338e-001 -6.8781815e-002  5.1780607e-001  6.4284052e-001  6.7170814e-001  1.8843777e-001  1.9753687e-001  4.1090250e-001  2.9012688e-001 -2.2765395e-001  1.1579672e+000  5.5949209e-001  1.1732837e+000  9.4800005e-001  3.3420579e-001  6.0518400e-001  8.9041000e-001  9.9187121e-001  1.1699086e+000  2.0812805e-001 -2.5022513e-002 -3.4973449e-001  8.9786805e-002  1.0442370e+000 -3.2837000e-001  4.1850383e-001  1.0011492e-001  8.9452252e-001  1.0860504e+000  5.6056277e-001  4.1092354e-001 -1.3052504e-001  1.1692044e+000  1.3853100e+000  3.7327433e-001  1.6004791e+000 -8.8338551e-002  4.6911104e-001  6.6559277e-001 -2.2060758e-001  3.7762833e-001  4.3690769e-002  4.8135283e-001  1.5364714e-001  4.2169677e-001  1.9343502e-001 -4.8660974e-001  9.5773528e-002 -1.3662411e-001  9.5988968e-001  3.5432838e-001  1.0166093e-001  5.8191555e-001 -3.0737339e-001 -1.2622983e-001  3.8507482e-001
  6.1946240e-001  7.1263036e-001  1.2956386e+000 -4.9327969e-003 -1.0877820e-002  7.0007968e-001  4.4958618e-001  1.5727544e-001  2.0213697e-001  1.1888029e-001  6.1700527e-001 -6.1399737e-001 -6.8644648e-002  2.2765435e-001  3.0519564e-001  6.2861311e-001  4.7214330e-001  1.3898691e+000  1.3253992e+000  6.7125651e-001  1.2040576e+000  1.3369020e+000  1.5080658e+000  1.6263025e+000  7.4967052e-001  8.2480043e-001  2.8233994e-001  6.2343844e-001  5.5939714e-001  2.7590281e-001  4.5048287e-002 -3.2001039e-001  1.1201088e+000  6.5821399e-001 -5.5941446e-001  2.2551114e-002  1.7159564e-001 -1.7021128e-001  9.6314079e-001  1.1239058e+000  7.6104702e-001  4.5131397e-001  1.8130194e+000  1.2620936e+000  8.8966796e-001  6.7592518e-001  9.5522292e-001  1.4162019e+000  1.6870760e+000  2.8496960e-001  7.9619698e-001  4.9058620e-001  2.3423702e-003  4.1201239e-001 -7.9295239e-002  5.9788732e-001 -2.8117885e-001  4.4239533e-001  2.4641849e-001  7.1778142e-001 -8.4666735e-001  1.0959263e-002  1.5234087e+000  6.7486019e-001  4.6324678e-001  6.6285066e-001
  2.1728743e-001  2.3057191e-001  1.0536933e+000  4.7406485e-001 -2.9673313e-001  6.2317605e-001 -4.3014986e-001 -7.2049723e-001 -1.6055985e-001 -8.5222210e-002  1.2340101e-001  1.1137960e-001 -5.3879856e-002  5.8687506e-001  2.2883725e-001  1.7974018e-002  2.7629471e-001  5.3641547e-001  1.2234526e+000  5.2330945e-001  5.6665030e-001 -4.2536336e-002  2.6631805e-001  5.5935847e-001  2.2959888e-001  3.6380085e-001 -1.1866724e+000  1.8886550e-001 -1.1103411e+000  3.4449435e-001 -5.2661496e-001 -4.5956035e-001  8.7807872e-001  8.8915924e-001 -6.9614636e-001 -4.0429313e-001  8.3259342e-001 -1.4674146e+000  8.2856386e-001 -8.2054519e-001  1.4123533e-001  4.9394252e-001  8.8491616e-001  1.6837387e+000  3.7733201e-001  1.7067843e+000  1.0669244e+000  1.1898841e+000  1.3587613e+000  5.6299083e-001  9.0446921e-001  5.8269107e-001  3.5129339e-001  2.9045789e-001 -5.4256991e-002  4.2769609e-001  1.5042730e-001 -1.4750016e-001 -6.0683160e-001 -6.1895525e-001  2.4171026e-001 -5.2095858e-001  9.4743551e-001  4.3855958e-001  1.8771501e-001 -5.9705654e-001
  3.1019491e-001 -5.1914039e-001  1.8161079e-001 -1.2857737e+000 -2.0911887e-001  1.2134038e+000 -9.8400092e-001  1.7733578e-002 -9.0070556e-002 -1.0448055e+000  1.1845918e-001  1.8702101e-004  1.3535749e-001 -4.8316025e-001  6.8024147e-001  2.9389268e-001 -3.1364463e-001  4.8522655e-001  9.7815260e-001  4.4523858e-001  2.0842713e-001 -5.3976907e-001  5.7686318e-001  1.1300815e-001  4.2214200e-001 -6.4042531e-001 -4.5065276e-001 -7.5021801e-001 -1.7245715e+000  4.1490225e-001 -8.9227204e-001 -7.2365284e-001 -6.7292684e-001 -4.2055668e-001 -2.7472309e-001 -3.5395507e-001  1.6953011e-001 -1.5321752e+000 -4.4770455e-001 -7.9205978e-001 -1.0015788e+000  1.6277948e-001  5.6733546e-001  1.0210514e+000 -2.9554955e-001 -1.9378336e-001 -1.5005298e-002  1.3813141e-001 -1.8517389e-002 -6.0279848e-001  2.0805042e-001  5.5597489e-001 -9.7173688e-002 -3.2643196e-001 -1.0067437e+000 -6.0803772e-001 -7.8401637e-001 -2.6892848e-001  3.0620711e-001 -6.3534536e-001 -7.4655569e-001 -2.1986561e-001 -5.6275070e-001 -3.3285971e-001 -8.6418900e-001 -4.7817343e-001
  2.8624906e-001 -3.7589353e-001 -2.6115780e-002  1.1018073e+000 -2.8156900e-001 -7.0662496e-001 -1.5118030e+000 -2.4108755e-001  1.0358635e-001 -4.0747009e-001  2.0314978e-001 -3.1646121e-001 -3.6596822e-001  1.5689707e-002  1.8493263e-003 -5.4227400e-001 -1.0867067e-001  3.0994307e-001  6.5101719e-001  4.7594184e-001  3.3387114e-001 -2.1328392e-001 -2.3899929e-001  1.1958397e-001  2.8320193e-001 -2.5106037e-002 -3.6063232e-001 -3.1875475e-001 -1.1869512e+000 -7.9659901e-001 -3.1699602e-001 -3.6258839e-001 -2.7748623e-001  6.7405604e-001  5.5908185e-002 -1.4022009e-001 -3.2309303e-001 -1.3949444e+000 -2.2327923e-001 -1.0723216e+000 -4.0973808e-001  6.7481005e-001  1.1739889e+000  1.5344671e+000 -5.6422941e-002 -5.6480186e-003  1.5765439e-001 -9.3924335e-002  6.7136642e-001  4.5801062e-001  7.7398414e-002 -3.0151122e-003  5.2115455e-001 -4.9269104e-001 -2.0148440e-001 -1.2526024e-001  1.8794122e-001 -4.9813867e-001 -1.3892898e-001 -8.4614177e-001  4.1355631e-001 -9.8177732e-001  6.6024371e-002 -1.6514942e+000 -3.6278346e-001 -1.6438895e-001
 -8.7476375e-001  1.5434307e-001 -3.1985461e-001  2.9510721e-002 -4.0498209e-003  3.2223331e-001  2.8526531e-001  1.5514983e-001  1.5822623e-001  1.3078972e-001  1.0646309e-001  9.1871209e-003 -5.7667604e-004 -4.2452311e-001  6.5818659e-001  3.2290652e-001  3.0052368e-001  1.4002637e-004  1.0044989e+000  8.3048320e-001  4.9902727e-001  4.1063205e-001  8.7934956e-001  8.7939156e-001  1.0522306e+000 -3.4791684e-002 -5.6427146e-001  5.9275818e-001 -2.7698549e-001  2.4168082e-001 -5.6361968e-001  1.1857053e-002  6.4676847e-002  1.8746900e-002 -1.1399478e-001 -2.6977281e-001  4.0575690e-002 -1.0997607e+000  5.1975592e-001 -1.9513610e-001 -1.7956054e-001  5.0201755e-001  9.6008183e-001  2.6003413e-001  7.4125867e-002  5.0244589e-002  7.8767325e-001  6.9115395e-001  3.4209498e-001  6.2265558e-002  8.3433981e-001  5.5699128e-001  6.0740956e-002  5.2307739e-001 -1.6234026e-001 -5.2447392e-001  2.0954476e-003 -1.3445150e-001  3.6841060e-001  4.3959887e-001  3.5733502e-001  1.6556443e-001  1.4334040e+000 -1.2649952e+000 -2.5129618e-001  3.5159248e-001
 -6.2423827e-001 -5.8184313e-001 -7.4496918e-001 -9.6262666e-001 -9.4586167e-001 -1.1565424e+000  3.0383695e-001 -3.9062326e-001 -3.4360938e-001 -5.6965579e-001 -5.8603411e-001  1.1082347e-001 -4.1560491e-001 -8.1199638e-001  9.0453846e-002 -1.4908947e-002 -4.0608442e-001 -6.4726471e-001  2.9709781e-001  1.3734000e-001  5.2433094e-001 -1.3770977e-001 -5.9690798e-002 -5.4266966e-001 -2.7499903e-001 -9.8710136e-001 -4.9235943e-001  5.7888172e-001 -5.7141010e-001 -4.5532759e-001 -1.2115693e+000 -1.1977523e+000  6.3327055e-002 -1.2381896e-001 -8.4393429e-001 -1.3470189e+000 -5.5737264e-001 -1.0672642e+000  4.6131846e-001 -5.8999201e-001 -1.3317825e+000 -5.3375738e-001 -6.7071486e-001 -1.1204546e+000 -2.5574405e-001 -4.1610292e-001 -7.9893928e-001 -4.3787371e-001 -4.6719783e-001 -6.3841056e-001 -2.2445243e-001  5.2715467e-002 -8.4164239e-001 -6.9670105e-001 -3.8224886e-001 -1.1752235e+000 -6.3741407e-001 -7.1940294e-001 -1.5685139e-001  2.2841543e-001 -6.8716155e-002 -1.0470767e+000 -1.5360453e+000 -1.1110369e+000 -4.8249781e-001 -2.8520104e-001
  5.3896766e-001 -9.7342324e-001 -1.1656803e+000  6.8607844e-001 -4.8327710e-001  3.7042810e-001 -2.4662396e-001 -4.1242449e-001 -5.2185709e-001 -3.5057700e-001 -3.5085712e-002 -3.9940108e-002 -4.5007315e-001 -7.8926778e-001  8.7093425e-002 -4.6069362e-001 -6.9327394e-002 -8.1326122e-001 -5.1774552e-001 -2.5253303e-001  6.1042102e-001  6.0572998e-001  1.1957064e-001  6.3163089e-001  8.7690726e-002  1.5743248e-001 -5.0772765e-002  7.5553172e-001 -1.5491581e-001 -7.5735107e-001 -8.5847990e-002 -1.5010399e-001 -4.7162478e-002 -1.5834384e-001 -3.2210114e-001 -9.1649108e-002 -3.6328617e-001 -6.5428565e-001  6.6027606e-001 -2.3745131e-001 -2.1459495e-001  1.1318661e-001  8.2655939e-001 -7.2606487e-001 -1.2450280e-001  9.3703831e-002 -2.9585073e-001 -7.8812376e-001 -5.3209145e-001 -1.0551388e-001 -5.3672242e-001 -1.0522084e-001 -7.2047565e-001 -8.4930090e-001 -1.2498039e+000 -7.1663544e-001 -4.0752766e-001 -5.0361123e-001 -6.7111233e-001 -5.6460708e-001  3.5898298e-001  1.4187613e-001  6.4845221e-001 -1.1811019e+000 -3.1297971e-001  4.5822795e-001
 -3.8352916e-001 -9.4822260e-002 -7.3819271e-002 -1.1359639e+000  3.4063524e-001 -9.3529441e-001  5.2228702e-001 -2.2533251e-001 -2.9363518e-002 -2.7535546e-001  3.6185322e-001 -3.1361583e-001 -7.1379179e-003 -5.7511008e-001  7.4685132e-001  3.1156081e-001  1.6698366e-001  1.3618420e-001  1.5169896e-001  3.6352736e-001  7.5365439e-001  6.1940501e-001  7.2856756e-001  7.1123117e-001  2.4693358e-001  4.8122390e-002  1.8235352e-001  1.1870862e-001 -4.9549610e-001 -6.2936716e-001 -6.5765828e-001 -6.7109648e-001  1.4374232e-001 -2.9801021e-001 -1.8524849e-001 -2.0240741e-001 -7.4793330e-001 -7.2686732e-001  3.7322224e-001 -2.6312154e-001 -1.0037466e-001 -1.8049939e-001 -1.7457649e-001 -1.2810446e-002 -1.0458279e-001  2.1201982e-001  1.8458589e-001  1.3206622e-001  8.1112431e-002 -6.8707016e-001  1.4349704e-002  5.7627958e-001 -4.5926851e-001 -1.6915826e-001  1.3593541e-002  6.5552198e-002  4.3987750e-002  1.5277495e-001 -1.8445969e-001  4.5793865e-001 -1.3103825e-001  2.0002135e-001 -9.5224805e-001  7.1597366e-001 -6.6096207e-001  4.0024890e-001
 -5.0247091e-001 -1.3276528e+000 -1.1572439e+000 -5.8904916e-002 -7.5858989e-001 -1.0774051e+000 -2.5502029e-001 -3.5246769e-001 -5.2132932e-001 -6.4011618e-001 -1.9669653e-001 -8.4858779e-002 -1.9237634e-001 -3.3262606e-001  5.5647428e-001  9.9292643e-002 -1.2402671e-001 -3.3202339e-001  1.5434724e-001 -1.9891169e-001  2.8228823e-001 -8.0209741e-002 -3.8043325e-001  5.2087889e-001  1.6252068e-001 -9.5485966e-002 -3.4714038e-001 -1.1214917e+000 -4.6092152e-001 -3.0940361e-001 -5.2057597e-001 -4.4118541e-001  3.3066731e-001 -3.7529850e-001 -6.2799644e-001 -1.1837704e+000 -1.2082788e-001 -9.8959749e-001 -5.2315844e-001 -7.3862553e-001 -3.8022552e-002 -4.8445705e-001  1.3078216e-001 -1.5613491e-001 -1.4256484e-001  2.6782166e-001 -1.9620470e-001 -3.4413503e-001 -1.3814163e-001 -8.3006797e-001  5.8755191e-001  9.1252665e-001 -2.5844559e-002  1.3665066e-001 -7.9064050e-001 -1.7763413e-001 -6.9986983e-001 -7.9952443e-002 -3.6734866e-001 -3.2730183e-001 -8.3338612e-001 -6.4442371e-002  5.0349249e-001  1.2216676e-001 -4.7455826e-001 -6.5560967e-001
  1.2286267e+000  1.4925729e-002  6.0171920e-001 -4.4796823e-001 -1.8293313e-001  1.6034076e-001 -6.5595823e-002 -3.3129247e-001 -1.9348546e-001 -2.3798977e-001  1.6812954e-001  4.9719773e-001  6.5567648e-001  1.7635363e-001  8.1759762e-001  2.4466849e-001 -1.0032651e-001  2.5326911e-001 -2.0197464e-001  2.0545516e-001  2.5887276e-001 -3.2538899e-002 -1.3682384e-001 -7.9932459e-002  1.9016867e-001  8.4838341e-002  2.6338065e-001 -1.5889943e-001 -5.6890217e-001  2.7039936e-001 -6.6917530e-001 -5.2125616e-001 -1.1145698e+000 -2.5216356e-001 -1.1757259e-001 -2.7640898e-001  4.5206665e-001 -1.1125903e+000 -8.2362047e-001 -4.3910258e-001 -3.8296531e-001  8.7483673e-002  2.1413768e-001  1.0675236e+000 -4.6240224e-001 -1.0469351e-001 -3.1265965e-001 -3.6960308e-001 -3.3962792e-001  1.3867301e-001  6.9918148e-001  7.3900140e-001  5.9949458e-001  8.4019548e-002  5.7727867e-001  3.4914374e-001  2.7174412e-002 -3.8565991e-002  1.5596088e-002 -5.4301394e-001  5.6441452e-001 -4.7540388e-001  4.0492081e-001  2.6432849e-001 -1.0135141e-001  3.7353608e-001
  4.8337848e-001 -7.7636118e-002  5.0477610e-001  8.4317444e-001 -3.5701051e-001  5.5498110e-001 -7.9302998e-001  2.3294679e-001 -2.3857115e-001  3.9207074e-001  1.4204561e+000 -5.4554379e-001 -3.8727426e-002  5.4509772e-001  7.5241612e-001  4.6947770e-001  8.6607602e-001  7.0142541e-001  4.0378305e-001  5.8604602e-001  2.4544885e-001  2.9376661e-001 -2.8545156e-001 -6.5338647e-001  2.9667376e-001  6.0123291e-001 -4.7550906e-001 -2.4908887e-002 -8.1872157e-002  4.6996172e-001  2.3712156e-002  2.3374369e-002  3.6594495e-001  1.3756973e+000 -4.5837761e-002  9.8261239e-002  5.0347637e-001 -2.4940853e-001 -3.0246066e-001 -9.6635214e-002  4.9270028e-001  3.3117684e-001  3.5534784e-001  9.4625678e-001  1.7055072e-001 -4.7517047e-001  8.2624525e-002 -1.3699168e-001 -2.2284112e-001  1.2760028e-001 -2.8041347e-002  2.2824539e-001  8.0101778e-002  1.4512002e-001  5.4007288e-002  8.0046006e-001  1.9076776e-001 -4.7921902e-001 -1.0955056e-001 -1.0208593e+000  2.7468443e-001 -6.4313469e-001  9.0028848e-001  3.3299495e-001  1.7098438e-001 -7.6358882e-001
  1.7199761e+000  8.0724488e-001  1.3486794e+000 -1.1542809e-001  6.2920452e-001  9.3059767e-001 -8.2973492e-002  7.9385231e-001  4.9027842e-001  5.8878493e-001  1.3976527e+000  8.2642772e-001  1.0656361e+000  5.3936762e-001  2.3963924e-001  3.9286268e-001  3.5046232e-001  8.9328326e-001  1.6729237e-001  5.3779172e-001 -6.9090245e-002  7.7020355e-001  8.0235580e-001  1.4915371e+000  5.8823472e-001  5.8840872e-001  4.0354836e-001  2.6450085e-001  1.9268325e-001  7.8697464e-001  5.8151732e-001  1.6145087e-001  1.3367609e+000  5.7386448e-001  3.8702439e-001  9.4692589e-001  3.2067116e-001 -9.4084578e-002  1.3259383e-001  5.4036663e-001  7.5425643e-001  7.9526720e-001  1.0630914e+000  1.5998084e+000  3.0747144e-001  2.6980614e-002  7.2597068e-001  2.9143238e-001  4.2426611e-001  4.6861585e-001 -2.7335042e-003 -1.7446064e-001  2.6138054e-001  3.4250623e-001  5.1846750e-001  9.2033660e-001  7.7710685e-001  5.7257830e-001  3.3097800e-001 -8.1577294e-002  4.5293509e-001  3.5944999e-001 -7.8103493e-002  1.4067620e+000  7.6564694e-001 -3.8880850e-001
  2.0032402e-001  6.6282816e-001  5.5627815e-001 -2.7705112e-001 -3.8401737e-003  4.4162997e-001 -1.7618356e-001 -1.8459741e-001 -9.7839730e-002 -3.9360985e-002  5.1793341e-001  5.2978772e-001  1.8195475e-001  3.1493322e-001 -2.2906609e-001  5.0347809e-003  6.7345903e-001  9.1297980e-001  1.7164468e-001  7.9352060e-001 -9.1794170e-002  1.6994576e-001  1.0355312e+000  7.2856587e-001  2.8363660e-001  5.6834360e-001 -2.9973753e-001  1.2507890e-001 -2.2500428e-001  7.1455001e-001  3.9011302e-001 -1.2484473e-001  5.6914341e-001  6.1389446e-001  3.4700514e-001  7.1488193e-001  3.5787664e-001 -6.7290975e-002 -2.4277071e-001 -3.5153730e-001  9.3129180e-001  8.8831043e-001  7.4464901e-001  1.0667322e+000  3.0881169e-001 -1.8992735e-001  7.1354272e-001  4.0014445e-001  5.6634600e-001  2.7689858e-001 -4.6432209e-001 -3.1561600e-001 -9.6617768e-002 -2.5677671e-001  6.5068682e-001  9.4624931e-001  6.8893870e-001  3.0149041e-001 -4.7806561e-001 -1.7010822e-001  2.9959944e-002 -2.4763640e-001  4.6516866e-001  2.2332028e-001  7.3073297e-001  9.3834818e-002
  2.0947072e-001  1.7793712e-001  1.6953706e+000  3.9050298e-001  8.7254944e-001 -8.2376176e-001  6.2497999e-001  3.5738519e-001  2.2234269e-001  4.4883602e-002  9.2212845e-001  1.1293635e+000  1.7821855e-001  6.7683935e-001  3.3402665e-001  3.8300200e-001  5.0970211e-001  6.3883580e-001  2.5445799e-001  9.3217397e-002 -2.4106884e-001  2.1421228e-001  6.2897034e-001  1.7574738e-001 -8.6693845e-002  1.0040442e+000  4.3840903e-001  3.4376447e-001  5.4067963e-001  7.2343515e-001  3.5757870e-001 -1.5397108e-001  1.0295506e+000  1.2867566e+000  4.3642994e-001  2.1990156e-001  6.0681502e-001  1.6348864e-001 -2.8419967e-002  1.2518682e-001  2.8593943e-001  4.1361225e-001 -3.3840663e-002  9.1301906e-001  2.7202234e-001  3.8490572e-001  2.6899298e-001  4.3177336e-001  7.8415681e-001  4.7938891e-001  9.5038666e-002  3.8872745e-001  5.5453050e-002  3.1120327e-002  2.1355873e-001  3.9245912e-001  3.9202309e-001  6.7335612e-001  2.8403230e-001  1.4353844e-001  7.0837735e-002  5.2925098e-001 -2.1597701e-001  4.6072009e-002  6.6455397e-001  7.9573326e-001
  6.7736774e-001 -1.5389528e-001  7.4387080e-001  7.0438414e-002  2.0576736e-002 -6.7281865e-002 -2.2707644e-001 -2.9731398e-001 -6.4881807e-002  1.3083369e-001  3.4244297e-001 -8.4627671e-002 -1.5086470e-001 -2.0296979e-003 -2.8364787e-001 -3.0772129e-001 -1.6127135e-001  5.9565685e-001  1.8727615e-001 -5.2749694e-002  3.0762695e-001 -1.1766434e-002 -2.4621241e-001  1.6958523e-001 -3.7665101e-001  4.0144584e-001  4.1929961e-001  1.4373683e+000  8.6414589e-001 -3.8992528e-001  2.9567423e-001  1.3282938e-001  2.2947729e-001  2.0683134e-001  3.0288744e-001 -7.9589847e-002  2.4737625e-001  6.3610151e-001  1.3977337e+000  4.4703501e-001  4.0872808e-001 -4.8634985e-001 -1.9629854e-001 -1.2000058e+000  6.3602270e-003  1.7851403e-001  9.4638731e-002  2.4943383e-001  7.0501757e-001  2.0843424e-001 -1.9860698e-001 -5.0436807e-001 -4.1852147e-001 -9.6510609e-002 -7.2974379e-001 -1.3036573e-001 -5.2904764e-002 -1.8942235e-001 -4.4748159e-002 -4.9558481e-001 -2.7010546e-001 -6.3676048e-001 -9.1232156e-001  4.2453927e-001  4.9195195e-002 -3.4245561e-001
  4.5394496e-001  6.9543581e-001  4.2397266e-001 -6.7266469e-002  5.9143787e-001  5.8861054e-001  3.5354109e-001  4.6378851e-001  4.0054930e-002 -4.8235642e-002 -7.2183755e-003  4.3376835e-001  1.5350455e-001  7.0027858e-001  2.4622938e-001  1.7460973e-001 -3.1697906e-002  4.3042321e-001  6.9129847e-001  6.9835508e-002  4.8677202e-001  5.8378891e-001 -1.7161613e+000 -2.9725196e-002 -1.4024092e-001  4.7001997e-001  1.7725107e+000  4.3661135e-001  6.6463469e-001  8.0862174e-001  8.3217317e-001  3.4717044e-001  4.4455427e-002 -8.7659977e-003 -4.1049936e-001  1.1675604e-001  6.1927871e-001  2.0084630e-001  7.0897724e-001  1.5713784e+000 -4.4200732e-002 -3.1232618e-001 -9.7807900e-001 -4.1452001e-001  6.1904513e-001  5.4844138e-001  4.2137522e-001  2.6126463e-001  5.1133417e-001  1.5805755e-001 -1.1344560e-001 -7.7342664e-002  2.1426638e-001  2.4531961e-001  1.3697690e+000  2.2587113e-001 -2.8369248e-001  1.9485506e-001 -2.8197785e-001  1.8262316e-001 -2.6958271e-001  4.9093677e-001 -1.0740729e+000 -1.4960803e-002  6.9296007e-001 -1.9976243e-002
 -2.0966986e-001  1.9024802e-001  7.4188765e-001  2.6629010e-001 -2.5073775e-001 -8.8237217e-002 -7.6789670e-002 -4.1718460e-001 -6.3878649e-001 -1.5930292e-001 -4.4339667e-001 -3.2080887e-001 -4.0613994e-001  7.8068088e-002 -2.0642351e-001  4.1917887e-002  2.8530685e-001  6.1262785e-002  2.0670492e-001 -2.0748764e-001  5.8658518e-001 -7.8188809e-003 -6.5857474e-001 -4.3659064e-001 -5.4912279e-001 -5.8499386e-002  1.2637488e-001  3.9997375e-001  9.4933897e-001  4.2290787e-001  3.0265903e-001  6.6326721e-002 -6.2348321e-001 -6.9677881e-001 -4.5575987e-001 -4.1474303e-001  5.0633687e-001  7.0410085e-001  1.3010184e-001  2.7496557e-001 -5.0169041e-002 -3.9943240e-001 -2.9105657e-001 -8.7819877e-001 -1.6548570e-001  2.7388338e-001 -1.6177831e-001  3.4175625e-001 -4.4197321e-001 -4.9435369e-001 -1.3962257e-001 -3.8076151e-001 -1.7481570e-001 -1.8716816e-001  4.7438186e-001 -4.0293592e-001 -6.9988602e-001 -1.3237930e-001 -3.7788440e-001 -9.2973621e-002 -1.3364625e-001  2.5862644e-001 -5.0687722e-001  1.6427318e-001  1.0990829e+000  9.7112449e-001
 -8.0997709e-001  5.4506196e-001  4.2023084e-002 -2.7739800e-002  4.3933564e-001 -7.0086934e-001  7.1877275e-001  1.1145677e-001 -3.1343635e-002 -2.1468565e-001 -1.2400020e+000  3.4705108e-001 -6.9887916e-002  1.8552251e-001 -4.3294474e-001 -3.7784123e-001 -7.2994676e-001 -1.2315320e+000 -7.9116447e-001 -5.0700543e-001 -7.5086127e-001 -4.0437880e-001 -1.4487022e+000 -1.0606911e+000 -8.7377818e-001 -7.2030427e-001  6.0940022e-001  5.2585866e-001  1.7282950e+000  5.6697243e-001  1.0237968e-001  2.1896593e-002 -1.2236495e+000 -1.0840891e+000  1.1995127e-001  4.9627460e-001 -9.3659360e-002  1.9945974e+000  5.8793460e-001  1.0722967e+000 -3.3535180e-001 -4.6766761e-001 -3.7392741e-001 -1.8069190e+000 -3.4360495e-001  9.3482476e-002 -2.1907323e-001 -6.7338286e-001 -1.0449172e+000  3.0703505e-001 -2.1046824e-001  3.4798365e-002  1.0551465e-001  2.4823385e-001  4.4915332e-001 -1.4339320e-001  1.3144512e-001 -8.4166320e-002  4.1397486e-001  5.2072820e-001 -1.0537436e-001  3.6452653e-001 -1.2555823e+000 -7.9063171e-002  8.8813186e-001  7.5498618e-002
 -8.1524809e-001  2.8822956e-001 -1.5699008e-001  1.0990038e-001  1.0638197e+000 -6.3744028e-002 -3.0233418e-001  7.8084718e-002  5.2734335e-001  7.1237011e-001 -7.9866986e-001  2.0771177e-001 -3.9624164e-001 -1.4770201e-001 -5.6714411e-001 -1.9401932e-001 -1.0447834e+000 -1.1432194e+000 -1.2395480e+000 -7.6197637e-001 -6.1010007e-001 -1.0863488e+000 -1.0420925e+000 -4.7693693e-001 -4.9070134e-001 -2.9462327e-001  2.3217556e-002 -2.1060698e-001  1.0523668e+000 -3.9673119e-001  1.9749816e-001  2.2069919e-001 -3.9052861e-001 -3.1667828e-001  3.5613459e-003  1.5040180e-001 -6.5519173e-001  1.5154637e+000 -1.7734083e-001  4.9535686e-001  3.3433978e-001 -7.2956223e-001  2.2260138e-001 -2.1211194e-001 -6.0695781e-001 -1.1067868e-001 -8.7656091e-001 -9.0478651e-001 -1.2988206e+000 -4.4054904e-001 -2.3251983e-001  1.1633543e-001  1.9406143e-002 -2.3812479e-001  4.1229877e-001  8.3600600e-001 -2.0310092e-001  3.3930941e-001  7.3223517e-001  6.4463344e-001  4.2838089e-001  3.1373081e-001  8.1988036e-002 -7.0124586e-001 -1.1727022e+000 -6.9321342e-001
