# Supplementary material for: Resting-State Temporal Synchronization Networks Emerge from Connectivity Topology and Heterogeneity
Source: PLoS Comput Biol. 2015 Feb 18;11(2):e1004100. doi: 10.1371/journal.pcbi.1004100 (PMC4333573; doi:10.1371/journal.pcbi.1004100)
Supplement: S1 Dataset — Each volunteer underwent two scanning runs (blocks). For each recording session (subject and run), BOLD time series were averaged over the corresponding 66 brain regions of the brain atlas. Each file subXblockY.txt contains the time series of all 66 brain regions from subject X and run Y. The labels of the brain regions are contained in file ROIs_Labels.txt. (ZIP) [file pcbi.1004100.s006.zip › DataSet S1/subj7_block2.txt]

 -6.0775323e-001 -4.7812328e-001 -1.9378294e-001  2.6724078e-001  3.1561988e-001  4.0297369e-001 -1.5714681e-001  4.9401427e-001  2.1948921e-001 -1.1958047e-001  6.2136152e-001  8.1437590e-003 -3.0534356e-002  4.1587107e-001  5.1149674e-001  5.9391620e-001  7.7404809e-001  2.5461148e-001  6.5502309e-001 -1.7943869e-001  5.6193955e-001  6.2997266e-001  1.3871916e-001 -4.8621038e-001  6.0418193e-001  4.4837791e-001  7.1343912e-002  1.6799333e-001 -5.9109770e-002  1.0166381e+000 -9.2738344e-002 -2.1653177e-001  1.5148695e-001 -6.7775157e-001 -2.6642605e-001  1.2889778e-002 -1.3865859e-001 -1.9901166e-001 -2.6366113e-001 -3.4730448e-001  2.1514273e-001 -7.1111187e-002  1.2965021e-001  2.7353968e-001 -1.2053248e-001 -2.4101292e+000 -8.3266771e-001  1.1721676e-001 -6.3992305e-001 -1.1396753e-001  1.4927130e-002  5.2790089e-001  3.3750008e-001 -1.0186291e-001  1.5335882e-002  3.8439167e-001 -5.6619053e-001  4.8721806e-002 -1.6757883e-001 -4.0061985e-001  5.4989594e-001 -3.6676088e-001  1.0914510e+000 -5.5067815e-001 -3.5853430e-001 -8.2420311e-001
 -5.7830316e-001 -9.7501710e-001 -4.2492007e-001 -6.5733935e-001 -8.7450128e-002  1.8533198e+000 -1.2271483e-001  2.4136174e-001  7.2666600e-002 -2.8591958e-001  1.6979158e-001 -3.1474050e-001 -8.2335156e-001  5.1025896e-001  7.7456775e-001  6.7065261e-001 -4.5628189e-001  3.1225840e-001  2.3868682e-001 -1.1011035e+000  1.1450654e+000  7.7817486e-001 -4.6194835e-001 -8.2775711e-001 -2.3461962e-001 -2.7431069e-001 -5.9246073e-001  2.1431950e-001 -3.0836800e-002  5.0700464e-001 -7.4815842e-001 -1.2958168e-001 -4.6629146e-003  3.1004543e-001 -1.4934458e-001 -2.1575362e-001  3.8606070e-001 -4.2877105e-001 -6.7172337e-001 -1.2587574e+000  5.7749469e-001 -4.8483389e-001 -6.5281583e-001 -2.0419184e-001  3.4719875e-001 -1.3056069e+000 -6.4873974e-001  2.2419487e-001  1.0853378e-001  9.0221917e-003  4.8792568e-001  9.8680299e-001  3.6829926e-001 -2.2864072e-001 -4.8217408e-001  7.1287529e-001 -6.3081845e-001 -2.3218856e-001  9.6783512e-003 -7.7862858e-001  1.2220448e+000 -7.2756094e-001  9.7296979e-001 -9.7960287e-001 -6.9235447e-001 -1.4361815e+000
 -7.3081972e-001  3.0189792e-001 -1.2400518e+000 -1.1105265e-001  7.5204897e-002  3.0709647e-001  3.3270191e-001 -2.5690338e-002 -9.1834777e-003 -2.8473612e-001  5.9968373e-001 -5.0017903e-002 -4.6557321e-001  3.5243808e-001  6.8513937e-001  2.4865210e-001 -4.4132201e-001  2.4791990e-002  3.0912070e-001  4.5328982e-002  2.5288277e-001  5.1331042e-001 -1.5560160e-001  6.6691455e-001 -3.8517705e-001  1.6515090e-002  4.3423221e-001  1.7826481e-002  1.3127560e-002  6.7860364e-001 -1.6770404e-001 -2.7281545e-001  1.7975225e-002  3.9103437e-002 -9.3213534e-002 -3.3955288e-001  4.9449547e-001 -2.0594740e-001  8.0693627e-002  1.1234157e-001 -1.6789399e-001 -2.1715388e-001  1.7948795e-001  4.1207372e-001  3.7142475e-001 -1.0669672e+000  2.5992643e-003  9.6278217e-002 -1.3249642e-001 -1.1081173e-001  4.1895226e-001  6.2844321e-001  1.3451631e-001 -2.5251577e-001 -1.9804084e-001  6.3527319e-001 -5.1955255e-001  2.6535891e-001  9.8200453e-002 -3.3658045e-001  9.1715611e-001 -1.3226422e-001 -9.8344439e-003 -8.6277292e-001  5.8435859e-001 -5.6106255e-001
 -1.8170383e+000 -6.4876829e-001 -1.2662436e-001 -5.3534417e-001 -4.9162875e-001 -1.8003277e-001  3.3691523e-002  1.1822136e-001 -7.5720943e-001 -8.1302557e-001  1.9968891e-001  1.1537709e+000 -7.0551198e-001  2.4792482e-001  9.8245603e-001  2.6964020e-001 -1.9009690e+000 -2.8333937e-001 -9.0968626e-001 -1.0317949e+000 -1.1011947e+000 -1.7344067e-001 -2.6682666e-001 -2.5866250e-001 -4.2827487e-001  4.8681492e-001 -1.4786442e-002  5.6539158e-001  6.1126830e-001  6.3591162e-001  1.4908477e-001 -2.8035673e-001  2.2159845e-001  2.6010347e-001 -2.5961680e-002 -7.5860500e-001  5.7996246e-001  5.8167056e-001 -1.8307159e-001 -5.1981717e-001  5.3421975e-004 -2.1240159e-001 -7.8970992e-002  2.7322733e-001 -4.0014913e-001 -4.8599573e-001 -1.8633627e-001  4.4824610e-001  2.4404869e-001 -5.3515359e-001  7.4569329e-001  9.9080719e-001  4.7080562e-001  2.8387194e-001  2.4889841e-001  6.8705044e-001 -5.9046441e-001 -2.2182825e-001  8.1715090e-001 -1.3506427e-001 -1.4661951e+000  3.0323015e-001  2.0478039e-001 -4.5844115e-001 -7.4493398e-002 -3.2760766e-001
  6.4256201e-001 -2.8971853e-001 -6.7336790e-001 -5.7510322e-001  1.9199255e-001  7.8947883e-002  5.8725427e-001 -9.4732765e-002 -5.4850821e-001 -7.1008306e-001  1.4544974e-001  3.9352036e-001 -3.8811657e-001  4.6757264e-001  8.6584829e-001  7.1590219e-001 -5.4049478e-001  2.8482677e-001 -1.1456151e-001 -4.4483879e-001  3.9954876e-001 -1.4753008e-001  1.3946816e-001  2.7683549e-001 -4.6241021e-001 -8.6337011e-002  1.3549346e+000  1.6435841e+000  1.4566145e+000  9.0243853e-001 -4.0797643e-001  6.1998349e-002 -1.6970857e-001  4.8915270e-001 -2.7042133e-001 -3.3543548e-002  7.4564808e-001  7.8753016e-001  1.6537642e+000  1.6101413e+000 -4.7086885e-001 -2.6038222e-001  3.3942469e-001  4.3616772e-001 -2.8443568e-001 -7.4486893e-001 -5.8238410e-001 -3.1220454e-003  1.8872794e-001  2.2587635e-001  6.3887379e-001  5.7761287e-001  5.9549904e-001 -1.3314108e-001  8.2451078e-001  2.1418790e-001 -3.4551524e-001 -6.7453526e-001  2.3192886e-001  6.9296439e-001  6.5081059e-001  1.6244029e-001 -3.1626194e-001 -5.1814320e-001 -2.7353877e-001 -4.9771363e-001
 -6.3739788e-001 -3.2980395e-001  4.5629746e-001 -1.7892065e-001  8.7339042e-002 -3.2939387e-001 -1.9163167e-001 -2.3265555e-001 -1.0077456e+000 -3.4774530e-001  4.7676401e-001 -1.5215294e-001  3.5293857e-001 -2.7739797e-001 -8.8150946e-002 -1.5358341e-001  2.4021590e-001  7.6218000e-001 -2.1883521e-001 -1.1041789e-001 -2.1887048e-001 -6.3304025e-001  2.2107629e-001  6.0918415e-001  2.5512994e-001 -2.7377663e-001  2.8383088e-001 -3.2691318e-001  2.5566739e-001  3.1558608e-001  3.3014426e-001  6.8751543e-003 -4.2123339e-001 -3.3297945e-001  1.6457553e-001 -2.9447205e-001 -3.2457760e-001  1.0581756e+000 -2.0502430e-001  3.9978400e-001 -2.3481575e-001 -1.2755017e-001 -3.5094940e-001  2.7196741e-001  8.4685848e-002 -6.1010352e-001 -1.4056791e-001  1.7380213e-001 -2.9424838e-003  5.6038575e-001  1.8837495e-002 -1.9643778e-001  6.5606555e-001  2.5947473e-001  1.2266911e+000  4.4651921e-001  8.4450030e-002 -3.6817254e-001  5.2090746e-003  1.2624199e-001 -3.7406356e-001 -5.7190388e-002 -9.9297181e-001 -7.7298653e-002 -6.9357125e-001  1.5212060e-002
 -1.9663231e+000 -1.1557504e+000 -6.0094268e-001  1.7065003e-001 -6.0034194e-001 -6.3499821e-001 -6.4869100e-001 -3.4881853e-001 -2.5901916e-001 -5.5046845e-001 -1.6679034e-001 -5.2514310e-001 -4.5730923e-001 -6.9463772e-001 -5.0513874e-001 -9.0525232e-002 -8.8045635e-001 -1.9091195e-001 -9.5148718e-001 -4.8888689e-001 -6.2534720e-001 -3.6624267e-001 -1.0768382e-001  1.3738749e-001 -1.8575466e-001 -6.2805659e-001 -7.8972847e-001 -3.9969795e-001 -1.3936474e-001 -1.6816364e-001  5.1571755e-001 -1.9983770e-001  2.4160223e-001 -4.4640228e-001 -9.0346519e-002  1.1427629e-001  1.7086452e-001 -3.8384369e-002 -5.8766099e-001 -7.3326118e-001 -2.5545185e-001 -2.5900919e-001  2.8016763e-001  3.9641151e-001  9.7392608e-002 -4.6433138e-002  2.5039707e-001 -7.5372977e-001  1.6337888e-001 -1.0195474e-001 -1.5896942e-001  1.2280974e-003 -1.7554138e-001 -2.0768839e-001  2.3946249e-001 -2.1201900e-001  2.4884610e-002 -4.7865260e-001 -4.8739924e-002 -3.1562618e-001 -5.6186946e-001 -6.2300417e-001  3.5032487e-002 -1.2592048e-001 -2.8084936e-001 -4.6420489e-001
  8.5246211e-001  9.0869844e-001  9.4730891e-003  8.6412034e-002 -6.0039839e-001  6.8852214e-001 -4.3359645e-001  2.6105990e-001  3.6092058e-001  2.1235427e-001  1.8623054e-001 -3.4728441e-001  1.0967106e-001 -1.0998811e-001 -1.0549953e-001 -7.4184524e-005  1.9568131e-001  3.9119629e-001  3.6181256e-001 -9.3791541e-002  1.7746215e-001  3.0274958e-001  1.5822086e+000  5.7665296e-001  4.2562763e-001 -3.0187578e-001 -1.0863805e+000  1.1382207e-001  1.2792619e-001  1.2242791e-001  2.3883168e-001  3.6908813e-001 -2.0127711e-001  2.3531032e-001  1.7646636e-001  4.1022891e-001  1.7667408e-001  1.5735777e-001 -5.5293040e-001 -7.4694158e-001  2.2744872e-001 -5.2342829e-002 -1.4995286e-001  1.3506240e+000 -3.0231321e-001 -6.9321002e-001  3.6248812e-001  2.3864952e-001  8.8823076e-001  1.6614117e-001  4.6978570e-001  1.0982897e-001 -1.1083162e-001 -9.7771104e-003 -1.2492358e+000  3.6938425e-001  3.3644101e-001 -4.8475292e-001  2.4404221e-001 -1.2526665e-001 -1.2424567e+000 -2.9452668e-002 -9.3902232e-001  2.1384222e-001 -1.1133246e-001  5.2218394e-001
  1.1595568e-001  9.4200760e-001  4.6807528e-001 -1.9966371e+000  5.3019138e-001  4.4276569e-002 -3.6661878e-001  1.4243563e-001  2.2813583e-001 -2.0660529e-001  2.0652509e-001 -5.5163602e-001  2.4134869e-002 -6.3109822e-001 -5.4169478e-001 -2.2823578e-001  8.1085719e-001  3.2302502e-001 -2.3601025e-001  2.2950954e-001 -3.1122213e-001  1.1404628e-001  1.0504893e+000 -6.9744155e-001  9.4432655e-002 -3.7662136e-001  5.0769406e-001  4.5718135e-001 -2.9685249e-002 -6.3753799e-001  3.9975823e-001  5.9294878e-002  9.5733329e-001  3.8844872e-002 -4.4492760e-001 -5.3898327e-001 -4.0216588e-001 -2.8156246e-001  8.4389050e-001  2.1250033e-001 -3.6684840e-001 -2.2213357e-001 -5.1186665e-001 -3.4793204e-002 -1.2237577e-001  1.0691985e-001  2.1718446e-001 -1.9291523e-001  6.6635380e-001 -3.5074220e-001  5.4290606e-003  1.0731876e-001 -2.0438812e-001  1.2273113e-001 -1.4921260e-002  4.3170873e-001  6.6317585e-002  1.7192343e-002 -3.7617607e-001 -2.3847044e-001  4.3107436e-001 -4.3206258e-001 -6.1493657e-001  7.7056760e-001  6.3041006e-001 -1.9956724e-001
 -5.6486170e-001 -3.1995381e-001 -5.3097169e-001  1.2235842e-001 -7.7181608e-001 -7.1154711e-001 -5.6663884e-001 -7.4709571e-001 -9.6747290e-002 -5.6033755e-001 -7.0460352e-001  2.3888905e-001 -4.6931631e-001  6.7146870e-002 -9.2812894e-001 -6.7184886e-001 -2.3754006e-001 -2.0102785e-001 -3.6256736e-001 -9.6251437e-002 -2.0050264e-001 -7.4429335e-002 -9.0935751e-001 -5.1956321e-001 -3.8779894e-002  1.6180863e-001  1.7267349e-001  3.2475736e-002 -2.7164927e-001 -5.5511312e-001 -3.0689002e-001 -2.3957759e-001 -9.1736015e-002 -2.7211366e-002 -4.7765516e-001  4.6804426e-002 -6.1961890e-001  1.3365176e-001  7.8373709e-001  8.0750247e-001 -2.0885047e-001 -2.5432543e-001 -6.4613100e-001  1.5384404e-001 -2.9457372e-001  3.3823138e-001 -4.7035308e-001  6.9325545e-003  5.4238231e-002 -5.3948235e-001 -2.1885763e-001 -5.1257945e-001 -4.1740990e-001 -4.1830877e-001 -4.5649780e-001 -4.2513711e-001 -8.0660238e-001  1.2162374e-002 -2.7864811e-001 -4.3531462e-001 -3.0053514e-001 -7.9118705e-002 -6.8994255e-001  1.0810939e-001 -1.6654177e-001 -7.9812700e-001
 -5.6102089e-001 -8.3943860e-001 -5.6182838e-001  1.9648589e-001 -6.0359324e-001 -7.6114859e-001 -6.8759057e-001 -1.0422858e+000 -9.6307580e-001 -5.7367698e-001 -6.8990028e-001 -6.6540505e-001  4.2428919e-002 -7.5400019e-002 -6.1367019e-001 -7.7880665e-001  1.7957018e-001 -5.7782532e-001 -9.5270314e-001 -3.3403752e-001 -6.0808731e-001 -4.3531611e-001  4.4489241e-001 -7.5296341e-001 -4.4387459e-001 -4.0585010e-001 -4.6362766e-001 -1.1461861e-001 -6.1078876e-001 -3.6648506e-001 -2.8561368e-001 -1.9730410e-001  6.9335865e-002 -2.0723536e-001 -1.4706407e-002 -2.2043728e-001 -8.0976234e-002 -1.1212503e-003 -4.6158556e-001 -2.1313544e-001 -3.3954830e-001 -2.2256978e-001 -3.9279054e-001  2.8847833e-001 -4.3505345e-001 -4.4002166e-001  3.4367889e-002 -4.2487040e-002  4.0402644e-001 -4.4389328e-001  2.2049812e-001 -4.9360517e-002  1.3392544e-001 -2.8350875e-001  2.1953554e-001  1.5309582e-001 -2.1009395e-002 -4.1091800e-002 -5.4655355e-002 -7.7934674e-001  8.2214212e-001  4.6139595e-001  4.4699133e-002  1.6148723e-001 -1.8149447e-001 -2.6391276e-001
 -9.9865516e-001 -3.0621963e-002  9.7641376e-002  3.2569630e-001 -5.6238635e-001 -7.1973714e-001 -9.1903603e-001 -4.9634851e-001 -5.1910595e-001 -2.7205594e-002 -5.4895989e-001 -2.6376076e-001 -6.9144988e-002 -4.1283117e-001 -2.8639224e-001 -5.8055473e-001  2.8432446e-001 -2.4396322e-001 -5.9335002e-001 -1.8393240e-001 -6.6627648e-001 -4.3746349e-001 -3.8855968e-001 -1.5051070e-001 -1.6773926e-001 -3.4900638e-001 -5.9278486e-001 -7.9556895e-001 -2.9952515e-001 -3.8944250e-001  2.1382440e-001  8.1294597e-002  5.5646410e-001  5.6471638e-001  4.2157380e-003  4.2362197e-001 -7.3955045e-001 -2.4416915e-001 -1.3411876e-001  2.2688631e-001 -9.9320535e-002 -1.6785640e-001  1.1096626e-001  4.1411562e-001  4.2989702e-001 -3.6144551e-001  1.6769717e-001  2.9511580e-001  5.3150289e-001  5.4125090e-002 -2.6009118e-001  2.5265029e-002  5.0361704e-001 -3.3162118e-002  5.5880552e-001  3.1509265e-001 -4.4213557e-001  1.7760532e-001  3.0075923e-001 -1.4044837e-001  8.7159478e-002 -3.1642925e-001 -4.1155986e-002 -6.0082390e-001 -3.5842703e-004 -5.7163440e-001
 -1.2604794e+000 -4.9631153e-001  7.5952946e-002 -9.6189762e-001 -4.9453190e-001 -1.9429559e-001 -5.8171988e-001 -3.1861083e-001 -3.5721847e-001 -1.3473557e-001 -4.6701540e-001 -9.5149768e-001 -7.5179617e-002 -7.4111554e-001 -4.7666258e-001 -5.1489247e-001 -4.1700547e-001  4.1725464e-002 -1.9374405e-001  1.1578083e-001 -3.9872946e-001  5.2493193e-001 -2.0787900e-001 -1.2415176e-002 -3.1758517e-001 -1.0934665e-001 -2.1773773e-002 -5.0629780e-001  3.6859293e-001 -5.1167675e-002 -2.8390526e-001  1.4918423e-001  2.7517799e-001  6.6663086e-001 -8.3539929e-002 -1.8159280e-001 -2.0097854e-001 -2.2010223e-001  5.9635523e-002  6.6728511e-001 -1.2186054e-001 -4.6767555e-002  3.7949858e-001  3.0920335e-001  3.7178332e-001 -1.0347821e+000  6.8112952e-002 -2.8863212e-001  3.1214955e-001 -5.1189297e-001 -1.3182008e-002  6.3254735e-002  5.2601430e-001 -3.1812791e-002  3.1500894e-001 -4.5461113e-002 -3.2755520e-001 -1.2302744e-001 -4.9921250e-002  4.1467756e-001  1.6333175e-001  1.2741671e-001  4.3198734e-001 -7.7024252e-001 -1.7722251e-002 -1.5003921e-001
  5.0113968e-001 -1.2458049e-001  1.0136577e+000 -2.6378169e-001  2.6691593e-001 -1.7929135e-002  5.2829115e-002  2.9368127e-001 -6.6012281e-001  1.3626943e-001  2.1199447e-003 -5.2316308e-001 -4.0120380e-001  2.1335997e-001 -3.9532220e-002  9.7031878e-002 -2.5338430e-001  5.9982048e-001  1.3556423e-001  5.8523555e-001 -3.2700371e-001 -1.5791606e-001  8.7233042e-001  4.2448209e-001 -7.2562064e-002  1.2592821e-002  4.2052306e-002  1.7786298e-001  4.0057269e-001  3.2414951e-001  1.1802061e+000  3.9765980e-001  7.7677240e-001  1.3511740e+000  6.1142166e-001  7.1105684e-001  2.7544507e-001  1.2987968e-001 -1.0911345e-001 -1.1968635e-001  1.5774289e-001  2.4261042e-001  2.2110017e-003  9.4041898e-001  1.4062455e-001 -4.2785760e-001 -1.5451445e-002  1.5594212e-001  1.7906622e-001 -1.0156901e-001  2.5178437e-002 -8.3969588e-003  2.8669904e-001 -6.7732791e-001 -5.1198068e-001 -2.1080212e-001  2.7061892e-001  1.7095596e-001  5.1705385e-001  4.1633745e-001  1.0200582e+000  4.2220991e-001  8.5810820e-001  2.5599344e-001 -2.5383286e-002  2.7236802e-001
  1.1483289e+000  8.2380862e-001 -7.2027556e-003  1.9564509e-001  3.6638598e-001  3.7208895e-002  2.4756476e-001  8.4252222e-001 -5.2020665e-003  5.5194925e-001  3.8408956e-001  1.1525231e+000 -3.7629127e-001  2.1561087e-001 -1.9070124e-002  4.4625261e-001  7.2415738e-001  1.4284098e+000  5.4520466e-001  3.8031654e-001 -4.1730071e-002  2.8639830e-001  2.5050216e+000  1.7195288e-001  3.3251340e-001 -2.1882377e-001  6.3376745e-001  1.1507071e+000  6.8385173e-001  8.7308404e-001  5.2877914e-001  6.5485398e-001  2.9068837e-001  5.2254805e-002  2.6840714e-001  3.3507139e-001  5.9928112e-001  2.2546207e-001  9.0983289e-001  7.1291504e-002  1.0520830e-001  4.5320526e-001  4.5005986e-002  7.1879573e-001  4.1083320e-001 -2.6539649e-001  3.5722812e-001  8.8894011e-001  6.0249550e-001 -2.2503022e-002  3.0405511e-001 -1.2146234e-002  4.2473020e-001  4.0874691e-001  8.5745760e-001  7.6708262e-001  6.0958640e-001  5.8662193e-001  3.3505946e-001  7.2994625e-001  1.6933163e-001  7.6752618e-001  5.2801934e-001  1.2406028e-001  6.7374586e-001  6.0189696e-001
  1.0087541e+000  1.1805495e+000  5.2049931e-001 -5.5914323e-001  2.8838939e-001 -9.0240044e-001 -4.3710559e-001  4.9179330e-001  3.3407919e-001  7.0004446e-001  2.1724468e-001 -3.2958940e-001  5.6097702e-001 -2.1340536e-001 -2.1437679e-001  1.3121149e-001  3.2080513e-001  4.8258723e-001  7.0485934e-001  6.2927242e-001  1.6736386e-001  4.1929905e-001  4.2052738e-001  8.6557959e-001  6.1498057e-001  3.3343668e-001  2.4556174e-001 -4.5243059e-001 -4.7747187e-001  1.9769499e-001 -8.8326292e-002  1.2179205e-001  2.3107076e-001  6.0533146e-001  3.3493167e-001  4.8784656e-001  1.1689430e-001 -3.5439667e-001 -1.2283408e-001  1.3410440e-001  3.6202074e-001  6.1869106e-001  7.3680254e-001  2.4288501e-002  4.3392082e-001 -5.6774381e-001  2.0374921e-001 -2.9595657e-001  6.1797001e-001  6.3218351e-001  4.3427412e-001 -2.2897472e-001  1.0551256e-001  2.6919581e-001  2.5934438e-001  3.9773535e-001  8.4483792e-001  3.7540573e-001  7.6716181e-003  7.6122202e-003 -5.0397096e-001  3.7485413e-001 -3.1599071e-001  8.8231407e-001  8.6649049e-001  1.2431447e+000
 -3.3352690e-003  6.4015682e-001 -6.7333538e-001  2.9370158e-001  2.1993126e-001 -9.3622398e-001  1.3836415e-001 -7.4482445e-002  3.3082696e-001  4.0272573e-001  3.7898372e-001 -6.7892273e-001  6.1534748e-002 -2.6792712e-001 -4.0533674e-001 -4.1780410e-001 -3.5388541e-002 -4.9416994e-001  2.6833362e-001  8.6663597e-002 -3.5985865e-001  3.5147299e-001 -1.0726192e+000  2.2595055e-002  1.1705064e-001  5.4036682e-001 -4.7314104e-001 -8.6052663e-001 -3.1579883e-001 -8.3074739e-001 -1.4248049e-001  3.3149015e-001 -7.6279475e-001  3.0320828e-001  2.7413234e-001  4.9296720e-001  3.5810791e-002 -7.9122404e-002 -5.4340092e-001 -6.5526529e-001  7.5690754e-001  1.3203456e-001  7.7259939e-001  3.1613793e-001  1.5436039e-001  3.7001877e-001  1.8199304e-001  5.2851172e-001  1.0161155e-001  1.3496196e-001 -1.6345726e-001 -6.6968374e-001 -3.6950118e-001  5.5135446e-001  1.3419516e+000 -4.8968474e-003  7.8624322e-001  3.2221144e-001 -3.8474259e-001 -3.1954125e-001  6.2308185e-001  2.1143734e-001 -3.1573041e-001  2.9419090e-001  2.2293055e-001 -7.8962373e-002
 -2.6872116e-001  1.6885075e-001  6.3695640e-001  6.4075447e-002 -8.0498391e-002 -7.2420912e-001  1.6569722e-002 -6.5722501e-001  3.8387875e-001  7.4823573e-002  1.3127444e-001 -8.8670503e-002  6.8588867e-002 -1.9576871e-001 -1.0132274e+000 -1.8813286e-003  7.2915437e-001  3.1336942e-002  8.3320895e-001  5.1572249e-001  1.4882391e-001 -9.6712899e-002 -3.1475183e-002  7.9807984e-002  4.9071420e-001  6.7189776e-001 -1.9519974e-001 -3.4078451e-001 -8.3872554e-001 -5.7750576e-001  6.6675000e-002 -2.0491927e-001  7.2084613e-001  9.8983399e-002 -3.2234278e-001 -4.1664566e-001  1.2164136e-001 -6.6365904e-001 -4.4159501e-001 -5.4811184e-001 -1.8943670e-002 -3.9236818e-002  1.5293115e+000 -7.9190413e-001  3.8024199e-002  9.3253452e-001  2.9135733e-001 -2.1282442e-002  2.5391158e-001 -8.2134901e-002 -7.2035092e-001 -8.0706061e-001 -2.5666940e-001  2.3856317e-001  6.3506619e-003 -8.3784529e-002  1.2482068e-001  1.6589707e-001 -9.1544193e-001 -2.6834392e-001 -6.1851925e-002 -2.8448209e-001 -4.7729946e-001  4.8844239e-001 -2.8581403e-001 -4.6798612e-001
  1.2858648e+000  2.2166775e-001  1.1090369e+000  1.2764149e+000  1.1490335e-001 -6.0756293e-001  1.1939297e+000  6.0080779e-001  2.2088775e-001  1.9824444e-001  5.8760116e-001  8.7927333e-001  5.2308295e-002 -6.8031028e-002  2.1963193e-001  3.0762052e-001  4.8903945e-001  1.9676199e-002  9.2716306e-001 -1.8037784e-001  3.4046110e-001  2.9133747e-001 -3.8266000e-001  7.2162581e-001  2.0225017e-001  4.2935188e-002  8.1957877e-001  1.3616784e+000  9.7141882e-001 -2.1636861e-001 -2.6908968e-001 -3.6517980e-001  1.0869479e-001 -4.0733922e-001 -9.7093652e-002 -5.8341627e-001 -8.9844681e-001  6.2665651e-001  1.4731266e+000  2.6828057e-001  7.2805952e-002 -2.2277158e-002 -1.4703962e-001  3.1785259e-003  1.0325721e-001  7.6899644e-001  7.9919017e-002 -4.7320260e-002  5.7788127e-002  3.3359580e-002  2.6433771e-001  2.1632196e-001 -1.0664471e-001  1.2714619e-001 -3.9157833e-001  1.7408579e-001  1.2173192e-001  2.7377735e-001  4.0087444e-001  5.5578913e-001 -5.3911568e-001  2.2330916e-001  6.3630571e-001  1.5516523e-002 -1.1702481e-001  4.0289535e-001
  9.7698122e-001  3.1011230e-001  5.4610322e-001  3.5512219e-001  4.6697359e-001  8.8827032e-001  3.9396951e-001  7.6600069e-001  5.0395212e-001  6.3787345e-001  9.2687936e-001 -3.3915994e-001  2.4987124e-001  8.3415536e-001  1.9057067e-001  7.5285502e-001  4.3607074e-001 -2.7347288e-002  7.5549664e-001  3.9573785e-001  4.0561333e-001  3.0432549e-001 -3.3775657e-001 -3.1572316e-001  1.4721456e-001 -3.7565961e-001  1.0826415e+000  5.7573358e-001  6.8597738e-001 -9.8629091e-002  6.7069746e-001  1.2473698e-001 -2.3331331e-001 -5.0045755e-001 -2.8840629e-002  1.7367406e-001 -8.4546927e-002  5.7138942e-003  9.1171366e-001  1.0224619e+000  5.8177950e-001 -2.9094358e-001  5.1262723e-002 -6.5176393e-004  4.6026964e-001  6.2595150e-001 -1.0392980e-001 -2.6305908e-002 -6.4171622e-002 -9.8793770e-002  6.6653335e-002 -3.4625074e-003  2.5085941e-001  2.8070162e-001  4.6607610e-001  1.3780020e-001  1.1168885e-001  5.0084912e-002 -7.9647888e-002  3.3251134e-001  1.5134954e-001  2.4656358e-001  7.1876613e-001  8.9917464e-001  5.4035493e-001  3.7039627e-001
  2.5153118e-001 -9.2461765e-001  5.3018419e-001  3.9895740e-002  1.3731839e-001  1.0711820e+000  1.0843503e+000  3.2315391e-001  1.9378413e-001  1.6583913e-001  4.4179027e-001  7.5979710e-001  2.9798031e-002  5.5988208e-001  5.2946447e-001  2.2186895e-001  1.8052068e-001 -5.1849369e-001  5.6356957e-001 -4.3829226e-002  4.8784292e-001 -3.9454541e-001 -1.1021520e+000 -1.2653396e-001  1.5910367e-001  4.2728787e-001  2.0777337e-001  6.4946078e-001  2.8376403e-001  2.5567069e-001  3.5742667e-001 -2.2486762e-001 -2.8434329e-001 -4.8512576e-001 -2.2236894e-001  6.6935149e-002 -4.2272330e-001  4.2528815e-001  4.5455218e-001  3.5719828e-001  2.0023458e-001  9.4336419e-002  2.5078592e-001 -8.0480064e-001 -6.0526010e-002  1.4737412e+000  2.3636873e-001 -6.0667913e-002 -4.8655365e-001  4.1606457e-001  8.6196449e-002  2.1163426e-002  2.0484149e-001  5.0787634e-001  2.8834583e-001 -7.1932204e-002  4.7065625e-001 -8.0842578e-002  1.6902937e-001  7.9109565e-001  4.9146876e-001  4.2580485e-001  1.5625753e-001 -4.8811501e-001 -3.0057630e-001  1.0610552e-001
  1.2679273e-003  1.7890787e-001 -1.1373749e+000  2.6504699e-001 -1.6188810e-001  4.9733561e-001  4.6516203e-001  3.7438449e-001  1.4155621e-001 -1.1612405e-001  1.3486940e-002  4.1534148e-001  5.9014042e-001  3.8474403e-001  3.8537768e-001  3.6116369e-001  3.8864926e-001 -4.5534248e-001 -3.6498133e-001 -1.7014513e-001 -4.2758923e-001 -1.6542263e-001 -4.7896906e-001 -4.3905102e-001 -5.6115098e-003  7.0814493e-001 -7.5700304e-004 -6.1068105e-001 -3.9902870e-001  1.0956729e-001 -5.2779567e-001 -4.7703265e-001  6.7503348e-001  1.9975351e-001 -8.3341446e-002 -6.2174070e-001  5.2151111e-001  2.4762944e-003 -6.0454531e-001 -3.8699389e-001  1.3449122e-001  2.9720886e-001 -9.3638485e-001 -6.7231266e-002 -6.6556944e-002  1.2310254e+000 -1.7246334e-001  2.5895215e-001 -1.9492431e-001 -6.4831101e-002  3.2297592e-001  4.2902601e-001  1.5214279e-001 -1.8808429e-001  2.8194910e-002  2.1964981e-001  1.5072093e-001  3.7615574e-001  6.1423589e-001  7.2570697e-001  1.8592081e+000  3.0847062e-001  5.5131158e-001  1.4407322e-001 -4.0880244e-001  3.0932730e-001
  6.1626824e-002 -3.1861451e-001 -7.4679903e-001 -4.3095145e-001  3.9497884e-001  5.6877331e-001  6.8648735e-001 -4.4075310e-001  5.0837963e-003 -1.4057917e-001 -6.2834549e-001  2.8783801e-001 -2.9822787e-001  4.1889828e-002 -1.5513517e-002 -4.2532925e-001  7.7529704e-002 -7.0255761e-001  3.6937529e-001  2.6427520e-002  2.2392653e-001  2.0294762e-001 -9.2202325e-001  4.1017578e-001 -1.7891995e-001  4.2993425e-001 -3.5899582e-001  3.2227162e-001  1.4133143e-001 -3.1206610e-001 -5.4201304e-001 -7.6312389e-001 -1.9531755e-002 -5.9034255e-001 -6.1173159e-001 -9.5537736e-001 -9.9752860e-002 -3.9961486e-001 -1.3106131e-001  1.4882641e-001 -1.2347572e-001 -4.6245673e-001  4.1841130e-001 -7.1721494e-001 -1.0566125e-002  7.6302665e-001  1.6980331e-002  6.3915082e-003 -5.7374905e-001 -3.4928692e-001 -5.7394923e-001 -2.4213469e-001 -6.5391799e-002 -2.7979443e-001 -1.6910929e-001 -2.4555852e-001 -2.5832540e-002  9.5333043e-002 -1.4368177e-001  7.8842330e-001  7.8259612e-001 -1.6446593e-001 -5.4425739e-001 -6.1504690e-001 -3.9133245e-003  8.0513854e-003
 -6.0561221e-001 -6.0033236e-001 -9.8218873e-001  3.5796500e-001 -4.3710824e-001  8.3411400e-001  4.9449141e-001 -7.6748523e-002 -1.2085570e-002 -4.5520065e-001 -5.5628367e-001  5.7216408e-001 -2.9558233e-001 -6.2947120e-002  1.3591648e-001 -4.3822931e-001 -3.2039415e-001 -1.6984892e-001  4.8099198e-001 -2.1754977e-001 -1.7244366e-001 -2.9029327e-001 -5.5299865e-003 -8.1421860e-001 -6.5833321e-001 -2.6627125e-001  1.7800381e-001  8.7993805e-001  5.7750283e-002 -6.0272740e-001 -5.0137652e-001 -3.1166563e-001 -1.0418818e-001 -8.0003893e-001 -7.6589879e-001 -9.1867424e-001 -9.8236709e-002 -4.6590253e-001  7.1851292e-002 -9.4878139e-002  3.7068855e-001 -3.5745643e-001 -3.0352132e-001 -1.4276662e+000 -2.1456369e-001  8.5694153e-001  2.0686989e-001  3.0921519e-001 -1.8283757e-001 -1.5354603e-001 -2.6096696e-001  1.6050720e-001  2.3394580e-001 -2.5660190e-001 -3.1992583e-001 -5.3182254e-002 -3.8278612e-001 -1.0479986e-001 -4.5805944e-001  3.6062029e-001  7.9902130e-001 -1.5093194e-001 -1.4636617e-001  3.9822809e-001 -2.5130920e-001  2.3547666e-001
  4.1584329e-002 -8.7500357e-001  3.5798949e-001  8.7951182e-001  1.7889868e-001 -5.8485506e-001 -1.7774445e-001 -2.5088876e-001 -2.0811659e-001 -5.1010457e-001 -7.9062423e-001 -3.4869025e-001 -1.2341590e-001 -3.9659572e-001  6.0843774e-001 -5.3165555e-003 -1.6238407e-001 -8.7524372e-001 -1.0185607e+000 -4.1610881e-001 -5.6680001e-001 -1.0397094e+000 -1.3502664e+000 -4.8225434e-001 -3.8906556e-001 -5.3760757e-001 -7.4017908e-001 -8.6989591e-001 -6.1435692e-001 -7.7476411e-002 -4.0037364e-001 -6.8006593e-002 -9.7577443e-001 -6.3809557e-001  1.2102638e-001 -2.8480268e-001 -1.0092511e-001 -1.4245429e-001 -6.8285381e-001  1.5920830e-001 -4.3954822e-001  2.5119767e-002 -3.4007134e-001 -5.4986078e-001 -5.5820593e-001  7.2231519e-001 -1.1574071e-001 -1.0595825e-001  1.0499857e-001  1.0463664e+000  3.2472158e-001  4.5898499e-001  1.1159266e-002 -3.4333938e-001 -2.5077315e-001 -1.7746343e-001  2.8788513e-001 -4.8575299e-002 -1.7651345e-002 -2.1309031e-001  4.9427426e-001 -3.5642475e-001  2.1755626e-001 -1.5825728e-001 -3.1766920e-001 -8.2061213e-001
  1.5247413e-002  8.2323293e-001 -4.7775255e-001  2.6673772e-001 -9.8709487e-003 -7.2083273e-001 -3.4814683e-001 -3.0817347e-001 -2.3240170e-001  4.4066314e-001 -6.5316173e-001  3.6900909e-001  9.8122564e-002  2.2891513e-002 -1.0467523e-001 -4.4584499e-001 -4.6267532e-001 -6.5380739e-001 -6.5328424e-001 -1.6852740e-001  7.1253083e-002 -3.7500076e-001 -1.0523642e+000 -7.7958470e-001 -2.8884084e-001  1.1867243e-001 -5.9791981e-002 -8.1294544e-001 -6.1662045e-001  8.7550175e-002  3.2092316e-001  3.7363549e-001 -6.3174514e-001 -1.5740410e-001  3.5961596e-001  7.7455147e-001  3.7430975e-001 -4.3686715e-002 -8.9593813e-001 -2.1968827e-001  5.3453323e-002  1.8768082e-001  9.8317636e-002 -1.5790412e+000 -2.4907149e-001  1.0281768e+000  5.7533674e-001 -1.5710660e-001 -5.3371308e-001  5.4833316e-001 -3.0805677e-001 -4.0551408e-002  3.7380630e-001  3.2476990e-001 -2.4564665e-002 -1.0249583e-001  7.2167484e-001 -1.3018584e-001 -1.3947234e-001 -6.8590001e-001  5.7948827e-001 -5.5156044e-002 -5.6766992e-002  2.9948751e-001 -8.4363252e-002 -3.6113372e-001
 -5.8485895e-001 -5.1158443e-001 -1.9244148e+000 -3.9798917e-001 -2.9155374e-001  2.3161175e-001 -1.8102704e-001 -2.9999581e-001 -6.2557890e-001 -4.4530716e-001 -6.1645393e-001 -1.6466655e-001 -8.7136200e-001 -8.0244980e-001 -8.6126246e-002 -5.2612055e-001 -8.9022565e-001 -7.2267949e-001 -8.7412807e-001 -1.2677663e-001  3.3978110e-002 -1.6211298e-001 -5.7320263e-001  1.9329973e-002 -2.4803304e-001  1.3277392e-001 -7.2272727e-001 -9.9305829e-001 -1.0594335e+000 -3.7055891e-001 -2.6840953e-001 -4.6726461e-001 -5.2370895e-001  1.3768714e-001 -2.1498957e-001  2.5036540e-002 -2.4276994e-001 -7.3966383e-001 -7.4503837e-001 -5.3351109e-001  1.3794927e-001  2.7205120e-001  1.1312399e+000  2.2549272e-001  4.2607616e-002  9.4583524e-001  3.7183615e-001 -5.2229919e-001 -4.4934218e-001  2.0122449e-002 -9.0223116e-002  4.3995759e-001 -2.6383338e-001  1.7236121e-002  1.8306344e-001 -1.8635485e-001 -3.0891685e-001 -6.0098847e-002 -7.4043630e-002 -5.6568231e-002  2.7804233e-001 -6.0968023e-002 -7.9809034e-001 -5.7910551e-001  1.6583179e-002 -6.2068695e-001
 -1.0994451e-001 -3.4182629e-002 -4.3606005e-001 -1.6447111e+000  4.2270853e-001  1.1882723e+000  3.5242959e-001 -1.9105906e-001  6.5600013e-002 -6.1016668e-001 -3.9031228e-001  3.3291799e-003 -1.3534964e-001 -4.5204536e-001  3.2657679e-004 -2.0483348e-001  2.1990871e-001 -5.6567252e-001 -4.1262917e-001 -1.9109590e-003 -2.4122500e-001 -3.7242200e-001  1.4564841e-001  2.7534309e-001 -2.7897469e-001 -2.4727276e-001 -3.5880514e-001 -4.1896050e-001 -2.5819128e-001 -3.6318586e-001 -8.4928199e-002 -5.3233564e-001 -1.0430992e+000 -2.1764181e-001 -7.6627847e-003 -1.6562423e-001  1.4740510e-001  2.3924610e-001 -5.7638308e-001  6.1760108e-002  2.4535762e-001 -8.3695155e-002  4.1850422e-001  2.4453321e-001  3.3365374e-002  9.6908200e-001  3.0337441e-001 -3.6566438e-001 -3.2196483e-001  1.6371794e-002  1.1555800e-001  1.1824144e-001  2.3926055e-001 -2.8376128e-001  2.5965895e-001 -1.6751477e-001 -2.9707736e-001 -6.8957042e-002  2.7046658e-001  3.3351953e-001 -4.4896267e-002  5.4621737e-002 -7.4710096e-001 -3.4816855e-001  1.0396741e-001  6.3553926e-001
  1.3264322e-001 -2.5547534e-001 -6.9607911e-001 -9.8828671e-001 -4.7866620e-001  3.9210519e-001  1.0344112e-001 -7.6342391e-002  9.0905948e-002 -4.4269504e-001  2.2060667e-001  2.4729093e-001 -5.0781672e-001 -3.6996251e-001  1.8349984e-001  1.0230663e-002  3.0058515e-001 -1.0324478e+000  1.2073561e-001 -7.7031842e-002 -2.9097083e-001 -3.4667326e-001  2.2093351e-001 -5.2088024e-001 -2.1333627e-001 -7.5972879e-001  1.2868393e-002  5.3627158e-001 -2.5338958e-001 -1.0690078e-001 -1.1243270e+000 -9.9156711e-001 -2.1326013e-001 -7.6800500e-001 -2.1345152e-001 -2.4539177e-001 -1.2807861e-001 -6.0402270e-001  5.1350435e-001  3.2926460e-001 -7.5969788e-002 -3.0642655e-001 -5.8979631e-002 -2.4666079e-001  1.5612944e-001  5.2623991e-001 -4.4334419e-001 -6.2657774e-001 -1.0904243e+000 -1.6522257e-001 -1.6408183e-001  3.6091592e-001 -5.6328682e-002 -5.6755813e-001 -5.4945600e-001 -3.4495272e-001 -4.3408786e-001  1.6992793e-002  4.5786782e-002  3.2876681e-001  1.9655185e-001 -5.8609680e-001 -1.7255994e-001  8.1573092e-001 -5.0573910e-001 -1.6417720e-001
  1.0448851e+000  1.7289404e-001  4.8768662e-001 -7.1638707e-002  3.7348336e-001  4.8019623e-001  1.6856624e-001  5.6376949e-001  2.8981615e-001  6.6635007e-001  4.3060528e-001 -6.4487317e-001  1.2643186e-001  3.1503793e-001  1.7400891e-001  5.8529067e-002  2.3618329e-001  7.7709363e-002  8.4831912e-001  6.5673553e-001  7.2331753e-001  4.6216680e-001  5.3067796e-001 -4.1563020e-002  2.6916916e-001  1.1940789e-001 -8.1519067e-002 -2.5642989e-001  1.6322705e-001  1.1604027e-001  2.5694136e-001  4.8802570e-001  4.4797179e-001  4.4751800e-001  2.7032569e-001  7.0063780e-001 -1.5927162e-001  3.8170275e-001 -2.9851736e-002  4.6865345e-002 -2.2891771e-001  9.0478765e-002 -7.6666100e-001  3.7874521e-001 -1.5250134e-002 -1.1592182e+000  3.9672558e-001 -2.9108040e-001 -8.4378329e-002 -1.3566723e-001  2.4855922e-001  1.5148297e-001 -1.7029351e-002 -1.1142329e-001 -4.5444005e-002  3.4434670e-001  4.6903274e-001  3.5582653e-001  2.2913564e-001  6.3052059e-001  2.5662299e-001  4.2077645e-002 -2.9170677e-001  9.3708988e-001  2.7038408e-001  5.9145313e-001
  2.5859803e-001 -1.2086557e-001  1.5918685e+000 -4.6003083e-001  2.3898656e-001  3.2791437e-001  3.4301993e-001  1.1830841e+000  9.6423445e-001 -1.1121235e-001  7.4593992e-001  1.0247043e-001  1.3708295e-001 -5.4456557e-002  7.4811096e-001  6.8635419e-001  5.2256402e-001  5.5466135e-001  1.0600390e+000  7.7391433e-001  1.2157657e+000  6.0071281e-001  1.1106212e+000  6.0043697e-001  4.2569996e-001 -4.7505033e-001  5.5789492e-002 -2.1277287e-001 -1.4394635e-001  6.4833415e-001 -3.7447527e-001  5.1585028e-002  3.2959663e-001 -5.9645921e-001 -4.4150248e-001 -6.2248656e-001  9.7540643e-001 -7.2730157e-001 -5.0398900e-001 -6.7745345e-001 -5.4187348e-001  4.2603319e-001 -8.7311064e-001 -3.3791669e-002  2.6844112e-001  5.7978738e-001  2.3278352e-001  1.3235867e-001 -1.1572500e-001  1.7516287e-001  6.4128646e-001  3.1896436e-001 -3.0211593e-001 -2.1094602e-001 -5.1137755e-001  1.9147663e-002 -2.2540247e-001  4.7989250e-001  6.2721885e-001  4.2986865e-001 -3.6443304e-001 -1.3865956e-001 -3.7625136e-002 -1.2908082e-001 -3.6999579e-001  6.6624219e-001
  7.4078238e-003  5.7436393e-001 -1.7192281e-001  2.9993168e-001  3.9085743e-001  5.9202657e-002 -5.6615966e-001  4.3626302e-002  7.9055462e-001 -1.0660948e-001 -2.2250817e-001 -8.6236493e-001 -3.4910705e-001 -2.1984139e-001  2.9077856e-001 -1.7415245e-002 -4.3178128e-001 -3.3987269e-001  2.2617437e-001  1.3612500e-001 -5.7330546e-001  1.3314850e-004  5.7561307e-001  6.7238293e-001  1.2449598e-001 -6.4382084e-002 -5.4044963e-001 -9.8107724e-001 -2.5615110e-001 -9.6449328e-002 -8.2056010e-001 -4.6858185e-001  5.0271250e-002  7.7128876e-001  5.3016659e-001  3.6638446e-001  4.1377617e-001 -1.3389246e-001 -9.4782364e-001 -1.3046918e-001 -1.9814587e-001  6.7106787e-001  3.4713512e-001 -5.1519266e-001  3.5827634e-004  4.3229444e-001  1.0445848e-001  3.3479718e-002 -1.7453622e-001  6.1571830e-001  1.1876335e-001 -4.6117521e-001 -4.9747143e-001  2.3155915e-002 -7.3956214e-001 -3.6967793e-001  2.0051007e-001  1.0266626e+000  4.3038192e-001 -5.7420514e-001 -6.5506587e-001  3.3062701e-001 -7.2076969e-003  5.2288843e-001  6.9248053e-001  1.0120251e+000
  1.1928603e+000  1.5436087e+000  5.3399466e-001 -4.9052051e-001  6.6580213e-001  2.6605085e-001  3.0459236e-001  1.3729321e-001  6.7916692e-001  4.3212505e-001  4.0627869e-001 -1.9757075e-001  1.9319651e-001 -1.6645700e-001  1.9460866e-001  7.9166767e-002  6.9758530e-001  1.9343408e-001  1.3838641e-001  1.0722526e+000 -1.7019945e-001  3.7542501e-001  9.4115401e-001  3.8058233e-001  6.6220203e-001 -1.9836876e-002  1.4024759e-002 -3.3337214e-001 -3.7070975e-001  3.7207398e-002 -1.9780799e-001  5.7981185e-001 -7.6151170e-002 -3.3423459e-001  9.8439823e-001  6.0144252e-001 -6.6623834e-001 -8.9040455e-002 -7.0410403e-001  3.8147614e-001 -1.3188656e-001  7.2651394e-001 -3.4467261e-001  1.0444853e+000  3.7475665e-002  6.7866969e-001 -2.3271372e-001  4.6988521e-001 -4.6076847e-001  1.9074022e-001 -5.1755092e-001 -8.2099867e-001 -3.9824640e-001  9.9368542e-002 -1.0666471e+000 -4.5469546e-001  5.9549473e-001  4.4656888e-001 -3.9316462e-002 -4.0373055e-001 -9.1177420e-001  5.9044435e-001  3.6097296e-001  8.6178149e-001  9.6783921e-001  7.7595035e-001
  8.2561493e-001  7.4772092e-001  8.2801245e-001  1.1172781e+000  1.8601843e-001 -7.8673534e-001  2.2357003e-001  2.4139189e-001 -2.0178522e-001  9.7435936e-001  1.5551632e-001 -7.5322827e-002  5.2458804e-001  1.0406140e-001 -8.0090383e-001 -1.3236092e-001  3.1339739e-001  7.4418813e-001  5.7525594e-001  7.7474495e-001  2.9269524e-001 -7.7358185e-002  5.2489460e-001 -1.6157356e-001  2.9834309e-001  4.6360708e-002  7.3925705e-001 -2.3589506e-001  4.7736068e-001 -1.3845263e-001  1.2531816e+000  1.5583035e+000  5.7775761e-001  2.3676126e-001  1.5815801e+000  1.1577415e+000 -2.9699041e-001  6.5394312e-001  5.4915953e-002  2.8618406e-001  1.6718624e-002  2.8101277e-001 -2.7576800e-001  1.9789963e-001 -1.2233707e-001 -1.6319662e-001 -4.2665841e-001  6.0177492e-001 -3.6964467e-001  2.5913119e-001 -4.7900304e-001 -7.7675689e-001 -4.2627610e-001  2.2003636e-001 -2.1332579e-001 -8.5875127e-001  7.8311567e-001  1.2215503e-001 -1.5918614e-001  1.3793761e-001 -5.6800442e-001  4.5525570e-001  9.2012250e-001  1.0546378e-002  5.0559302e-001  3.7483129e-001
  3.9400389e-001 -3.4084404e-001  1.3402576e+000  6.9935623e-001 -2.5485757e-001  2.0758589e-001 -3.6577070e-001 -2.1250569e-002  1.9897462e-001  1.0510851e+000 -1.4812136e-001  1.0254518e+000  9.0103679e-001  3.7877738e-001 -2.9684976e-001 -2.8667577e-001  4.8940310e-001  4.7316661e-001  5.8702177e-001  9.4676425e-001  8.1321486e-001  2.1032519e-001  2.9249529e-001  1.1494662e+000  4.0821198e-001  2.1811511e-002 -6.3377508e-001 -8.0714047e-001  7.5111442e-002 -4.6961931e-001  4.1377653e-001  9.8829390e-001 -6.1556726e-001 -2.3950807e-001  6.1130530e-001  5.5590718e-001 -3.6359449e-001  3.5195678e-001 -2.3023521e-001 -4.0735430e-002 -7.4773239e-002  3.7645032e-001 -1.5434720e-001 -5.2362877e-002 -6.6814592e-001  2.0411973e-001 -3.5784188e-001  7.2247492e-001 -1.9538405e-001  9.2789549e-002 -3.9698117e-001 -6.5300034e-001 -1.3424059e-001  7.0283846e-001 -5.0355934e-001 -5.2299152e-001  4.8725985e-001  3.9971005e-001 -1.1689854e-001  2.1584449e-001 -6.8696208e-001  5.7315273e-003 -3.3806752e-001  1.2280606e-001 -2.2694005e-001 -2.9454697e-002
  1.9978292e+000  9.4406229e-001  1.9119846e+000  5.8579454e-001  6.3390068e-001  6.5409546e-001  1.0041987e+000  8.7093319e-002  7.1748199e-002  1.2831504e+000 -1.2986456e-001  8.0302154e-001  1.0163235e+000  7.5890044e-001 -1.6004811e-002  3.9902543e-001  1.0166491e+000  1.3426470e+000  1.0373309e+000  7.3113869e-001  6.0845329e-001 -4.5099009e-001  6.0786003e-001  2.8689827e-001  6.3859509e-001  1.3692052e-001  3.6418143e-001  4.9692118e-001  8.5628994e-001  4.3770141e-002  7.3758148e-001  6.3956489e-001  4.7031548e-001  1.6709662e-001  4.8790030e-001  7.0151817e-001 -1.3830652e-001  1.3185450e+000  7.6030538e-001  4.1188871e-001  2.2312629e-001  4.9349512e-001  1.3155070e-001 -9.6058776e-001  3.8887516e-002  6.4932668e-001  1.8288366e-001  2.0026944e+000  4.2310924e-001 -2.7354766e-001  8.4288205e-002 -8.6802751e-002  3.0984429e-001  9.7931477e-001  6.8846980e-001 -8.9492979e-002  8.6295897e-001  6.9122894e-001  1.5830245e-001  1.1516950e+000  9.9564309e-001  1.0877252e+000 -2.1333886e-001  3.7798763e-001  1.0575735e+000  1.4056473e+000
  1.3048789e+000  6.6902129e-001 -6.4371892e-001  1.0232289e+000  2.5026237e-001  3.0048370e-001  1.8886508e-001 -4.0972595e-002  3.8291406e-002  9.3979786e-001  5.6125948e-001  6.3964880e-001  4.5650857e-001  9.5272589e-001  6.7384458e-001  9.0371918e-001  1.0505705e+000  8.8095727e-001  7.4528839e-001  8.6196135e-001  1.6962573e+000  5.0326804e-001 -2.9235334e-001  3.4335846e-001  7.0864325e-001  6.5323867e-001 -5.3668315e-001 -1.4934467e-001  2.3949112e-001  6.1212360e-001  1.8885651e-001  1.4890207e-001  3.1278162e-001  2.8252781e-001  1.5614678e-001 -5.1757414e-001  8.5903712e-001  5.7413367e-002 -1.5610704e-001 -8.2854181e-001 -3.8765304e-001  4.6664366e-001  5.5759326e-002  2.8294991e-001 -1.5350229e-001 -6.3195564e-002 -1.3516636e-001  5.5804578e-001  3.0749924e-001  1.0461882e-001  1.0251284e-001  2.5162356e-001  4.3012300e-001  9.8210587e-001 -1.2182471e-001 -2.1852592e-001  5.4083488e-001  2.6502541e-001  7.0794106e-003  5.2413121e-001  5.5360320e-001  5.2352054e-001  8.3688706e-001  2.1026348e+000  6.4484730e-002  5.8344130e-001
  7.1632016e-001  2.6541714e-002 -4.1094636e-001  4.9930336e-001  6.6773089e-002 -2.4816279e-001 -1.5523331e-001 -6.3462495e-001  1.5087103e-001  9.5647551e-001 -1.9329725e-001  2.6308254e-001  9.9856719e-001  6.1104249e-001 -5.7143963e-001 -5.1846932e-003  8.4513179e-001  1.1759139e+000 -5.7228776e-001  8.5739464e-001  4.4139097e-001  1.1404168e-002 -1.2004068e-001  2.3287814e-001  1.0106654e+000  6.1559341e-001  2.1886538e-001 -4.8165926e-002  2.8716389e-002 -3.8776745e-001 -3.1027753e-003  1.7123584e-001 -8.4452434e-001  3.4016378e-003 -1.3478248e-001  8.4532352e-002  1.0659379e-001 -7.4299920e-003 -6.0868006e-001 -5.5868151e-001  2.0735267e-001  5.0636578e-001  2.6076152e-001  2.8385461e-001  2.7828871e-001  5.2069664e-001  8.5012428e-001 -3.0669813e-001  5.5194738e-001  6.3136465e-001 -4.9923609e-001 -3.4870852e-001 -1.5219600e-001  9.7584176e-001  9.8661571e-001 -1.2275015e-002  9.8155973e-001  8.4808561e-003 -4.8924920e-001 -2.0921653e-001 -1.0388833e+000  4.1079569e-001 -7.0784922e-001  8.5705670e-001 -8.7872247e-002  4.2482293e-001
 -5.6081161e-002  2.5249584e-001  1.6249842e+000 -1.3786691e-001  5.7522673e-001 -4.1968989e-001 -2.0610871e-001 -4.8217408e-001  3.9838858e-001  9.3170681e-001  3.8285822e-001  2.9078217e-001  6.5221572e-001 -1.8192166e-001 -6.5421240e-001  1.3696056e-001  5.5956442e-001  6.6760231e-001 -2.7962536e-001  1.6359300e-002  4.3973290e-003  5.6999226e-001  6.8717740e-001  6.1878335e-001  4.3563900e-001  6.9594978e-001  8.5628640e-001  9.8951783e-001  1.0781157e+000  2.5924347e-001  1.6309206e-001  3.2899097e-001  3.3672471e-001 -2.8997982e-001  1.1086669e-001  4.1401318e-001 -4.7857503e-001  5.1129112e-001  1.2308295e+000  9.9420493e-001  6.6914294e-001  2.1875560e-003 -8.5227136e-002  8.6175556e-001 -3.4463277e-002 -1.8413981e-001  2.5860936e-001  2.6271870e-002  1.8867793e-001 -2.2045840e-001 -7.7586863e-002 -4.1418584e-001 -5.3243157e-001  2.0563809e-001 -6.9361757e-001 -9.3427855e-003  5.5480613e-001  2.7098452e-001 -4.6667318e-001 -3.7163053e-001 -1.3237397e+000  3.2474027e-001 -4.8092673e-001  1.0029981e+000  4.7959818e-001 -1.6266695e-001
 -1.8968536e-001  1.8868074e-001  1.8478282e+000 -9.0244159e-001  5.0281505e-001 -1.1537490e+000 -3.2424690e-001 -5.3276299e-001  2.1709657e-001 -1.8109357e-001 -5.9303026e-001 -1.1627240e-001  5.0725287e-001 -3.6123598e-001 -6.1239391e-001 -1.5103774e-001  7.8527040e-002  4.2689114e-001 -7.6187325e-002 -1.0847700e-001 -4.4750184e-001 -5.0456572e-002  4.6286830e-001  1.0504923e-001  4.0074065e-001  5.4287257e-001  4.2385785e-001  5.5222538e-001  3.5135840e-001 -3.7109281e-001  1.9623597e-001 -6.6275098e-002 -4.8210059e-001  3.0270522e-001 -4.4916310e-001 -3.1407638e-001 -8.3890178e-002  4.3500578e-001  3.9882147e-001  3.4843863e-002 -2.8067910e-001  8.9021463e-003  6.6853021e-001  8.3020859e-001  1.3656935e-001 -5.3631621e-001  3.7411984e-001  2.2720871e-001  4.5226279e-001  5.1433798e-001  5.0435147e-001 -3.4624784e-001 -3.1295849e-001  2.8150542e-001  4.9303948e-001 -6.4922600e-002 -3.5993017e-001  1.6155213e-001 -5.2346643e-001 -5.9685795e-001 -1.8422328e+000  6.4287554e-002 -1.1908271e+000 -1.7042085e-001 -1.5492161e-001 -2.7951482e-001
  1.3658044e+000  8.0921983e-002  4.8504975e-001 -4.0411140e-001 -1.2940291e-001 -2.5618219e-001 -7.1145818e-001 -3.9031193e-001  2.9729731e-001 -2.9559409e-001  3.0690634e-001 -1.0023345e-002 -3.0488858e-001 -4.0357138e-001 -6.1439963e-001 -1.0317949e-001  9.1436629e-001  9.0543404e-001  8.6605142e-001  1.9117063e-001  2.9242540e-001  3.8183392e-001  9.3062620e-001  6.4694334e-001  1.6547345e-001 -2.4749331e-002 -6.2749911e-001 -2.2057616e-001 -8.3982485e-001 -9.5560843e-001  2.5522131e-003 -4.3214780e-001 -1.0691205e+000 -3.4033632e-001 -9.7489303e-001 -6.3045738e-001 -3.5482540e-001 -4.6048184e-003 -6.1404774e-001 -6.3825802e-001 -4.3047244e-001 -4.2732526e-001 -6.1136850e-001  3.2934206e-001 -1.6415614e-001 -1.1621053e+000 -8.4245567e-002 -6.6272499e-002  3.3142352e-001 -7.2438403e-001 -2.0264136e-001 -1.5510125e-001 -4.9498445e-001  4.4960302e-002 -1.3095954e-001  4.3950033e-001 -6.9336878e-001 -3.5448537e-002  1.7018312e-001 -5.5798328e-001 -1.7940821e+000 -4.3395990e-001 -8.9273952e-001  6.0742809e-001 -2.6570519e-002 -3.7774155e-002
 -8.4377341e-001  2.4105772e-001  9.0741032e-001  6.1563477e-001 -3.4360994e-001 -6.8431346e-001 -9.1565235e-001 -7.2716576e-001  1.9136900e-002 -2.6382362e-001 -6.9771305e-001  1.0731929e-001 -5.0025841e-002 -4.4104874e-001 -8.9348476e-001 -3.5022995e-001  5.2077399e-001  3.9804850e-001  9.9827649e-001  4.6475218e-001  4.2578537e-001  1.3208949e-001 -1.5967808e-001  6.5854475e-001  3.8637994e-001 -2.9424881e-002 -5.5175571e-001 -2.5087819e-001 -1.0798717e+000 -3.1163416e-001  1.4950832e-001 -5.2700183e-001 -4.0840368e-001 -1.2922121e+000 -8.2140192e-001 -3.6750726e-001 -9.3462793e-001 -6.9843945e-001  2.8724070e-001 -5.5024163e-001 -4.7291597e-001 -2.1259825e-001 -3.0375487e-001  6.6349831e-001 -3.4648616e-002 -1.3117797e+000  8.8144738e-002 -3.8303590e-001  2.6364183e-002  2.3875899e-002 -8.7676125e-002 -3.5467110e-001  6.8936918e-002  8.4757610e-002 -4.1831582e-001 -1.2058198e-001 -7.7268532e-001 -8.0765273e-002 -4.0147433e-002 -5.2935953e-001 -2.7942695e-001  2.7802664e-001  2.1465896e+000 -9.8892723e-001  4.8353031e-001  2.8767820e-001
 -1.6800104e-001  3.9993482e-002  8.1982882e-001 -4.9527567e-001 -2.3236067e-001 -5.2675135e-002 -9.0435132e-001 -4.2331667e-001  1.3395786e-002 -1.5708065e-001 -7.1350200e-001 -4.0349796e-001  1.3682133e-001 -9.9660541e-002 -4.7012188e-001  5.1315154e-002  2.0104628e-001 -1.8088382e-001  2.3753640e-001  5.8035714e-001 -6.1917985e-002 -5.7793796e-002  3.9212740e-001  1.8835736e-001  4.7655120e-001  1.7828447e-001 -1.1565086e-001 -6.1524022e-001 -1.0286678e+000  1.3039432e-001  3.8036493e-001 -3.5304686e-001  8.9548095e-002 -1.1383183e-001 -8.6635440e-001  5.9951527e-002 -9.9240415e-002 -7.2680797e-001 -3.0972401e-001 -6.9010861e-001  3.1237555e-001  4.3423907e-002 -7.5442709e-001  2.5553782e-002 -3.0625995e-001 -6.4711504e-001  3.6193853e-001 -2.5369687e-001  2.1151615e-001  2.6156519e-001  1.5220009e-001 -1.8396811e-001 -7.1633881e-001  4.4810865e-001  8.1860543e-002 -1.5834600e-002 -4.3787744e-001  3.7711752e-001 -2.0951864e-001 -2.5406080e-001 -6.8660606e-001  1.1073153e-001  2.0966915e-001  6.2361317e-002 -1.2865461e-001  5.6687184e-001
  6.3910420e-001  1.5520692e-001  2.7971254e-001 -7.3828642e-001  2.5749721e-002  2.4144902e-001 -5.0541301e-001 -2.1394508e-001 -4.1961772e-001 -4.5578997e-001 -1.6661537e-001  2.3219581e-001 -7.5621993e-001  2.3561093e-001  2.4225930e-001 -2.5914443e-001 -6.0522546e-002 -7.5084140e-001 -3.3470055e-001 -2.3374993e-001 -4.2096977e-001  9.1076415e-002 -4.8921619e-001  2.9862942e-001 -2.1360288e-001  7.1914331e-001  3.4474841e-001 -2.3809476e-001 -5.1535357e-001 -1.0802305e-001 -3.1102427e-001 -2.5166206e-001 -4.8670545e-001 -6.7189828e-001 -3.2196962e-001 -2.5560879e-002  2.2269189e-001  2.8336083e-001  1.5409599e-001  7.2981209e-001  6.7196223e-001 -3.0771008e-002  1.6812579e+000  4.3591459e-001  5.0601899e-001  3.7285866e-001  1.2741995e-001  4.2882465e-001  2.5638994e-001  2.8230628e-002 -2.3149806e-001  1.5952879e-001 -3.7687055e-002 -7.3485506e-002 -2.5231204e-001  2.3645939e-001 -5.4557539e-001  1.5135172e-001 -2.0197033e-001 -6.1792904e-002  3.3735647e-001  3.6080392e-001  2.0301747e-001 -3.2572359e-001 -4.0191086e-001 -3.3106069e-001
  3.3217667e-001  5.4956143e-001  8.9509400e-001 -6.4879371e-001  3.2215299e-002  8.4153407e-001  3.7875286e-001 -8.2153852e-002  1.7592416e-001 -1.9195187e-001  2.6563800e-001  7.0053152e-001  1.1087132e-001  9.4343037e-001  6.3200819e-001  4.6879735e-001  2.1487572e-001 -1.1989198e-001 -9.4772941e-002  2.1337413e-001 -2.9534270e-001  2.3632515e-001  2.4983018e-001  6.7393834e-001  2.1576433e-001  5.8179150e-001 -4.7823942e-002  8.3782206e-001  7.9422455e-002  6.9047507e-001  1.5506612e-002 -2.4610062e-001  5.0338023e-001  1.0216811e-001 -2.1179370e-002  6.0459267e-001  4.5814071e-001  1.1682059e-001  1.1312305e+000  4.6252898e-001  3.1378226e-001  6.4533878e-001  5.5684015e-001  8.9623057e-003  1.0785704e-001  8.3472557e-003  1.0472008e+000  2.4954656e-001  3.6619709e-001  6.6256692e-001  3.6199365e-001  4.0238662e-001  4.3536591e-001  6.2768282e-001  2.8932083e-001  6.1083108e-001 -1.5627311e-001  8.5779420e-001  3.9330526e-001  5.9323481e-001  3.9166532e-001  6.9132160e-001  2.6547821e-001  6.5442784e-001  7.7335585e-001  1.0760203e+000
  2.1630060e-001 -5.7241408e-001  9.7677930e-001 -1.4317134e+000 -4.0344835e-001  2.2270382e-001  2.2600489e-001  1.0977670e-001 -2.4081643e-001 -5.6629764e-001 -2.3427171e-001  3.7161243e-001 -3.4480565e-001  2.0892542e-001  1.0608198e+000  4.7652236e-001 -5.3421917e-002 -1.5005813e-001 -5.9492406e-001  2.3528415e-001  8.2765987e-001  2.3238898e-001 -4.2559399e-001 -5.0596050e-001  9.4989709e-002 -1.8388550e-002  3.0415835e-001 -3.1890087e-001 -1.3191013e-001  1.4153278e+000 -9.5021462e-002 -4.1845908e-001  6.5935921e-001 -3.5581169e-001 -3.9488844e-001 -2.7024661e-001  9.3724470e-001  8.3387351e-002  2.6933070e-001  1.4842628e-003  7.5655197e-002  8.1545414e-002  1.1078710e-001 -7.2630670e-001  4.3905713e-002  5.4613407e-001 -3.7375461e-002 -4.9487037e-001  1.8656028e-001  1.3544604e-001  4.1004633e-001  6.3973251e-001  8.3078169e-001  2.5549505e-001  3.7511483e-002  3.1082996e-001 -4.1681970e-001 -1.0335659e-001 -6.6739438e-002  6.1672411e-001 -1.5660719e-002 -2.4928449e-001 -4.6309519e-002 -9.9668212e-002 -4.7246016e-001  8.2685173e-002
 -4.0413281e-001  3.8323979e-001  7.4632506e-001  3.2258277e-001 -6.8889601e-001  5.1744946e-001 -2.1448023e-001 -2.6554191e-001 -2.2892079e-001 -4.2557474e-001 -1.2592284e-001  2.3879545e-001 -1.7228451e-001  8.3431088e-002  1.2418361e+000  7.1286931e-001 -1.2508723e-001 -7.4024448e-001 -8.8871709e-001 -7.0689781e-001 -7.1390568e-001 -4.5732190e-001  1.7083687e-001 -4.6536723e-002 -1.4655711e-001 -3.8269917e-001 -6.7505280e-002 -1.0885321e+000 -8.2069460e-001  1.1095299e-001  1.6729011e-002 -7.6215086e-001  3.1407223e-001  7.3666207e-001 -5.2461030e-001  2.3672027e-001  5.1638410e-001 -2.8040745e-001 -7.1528649e-001 -2.4399236e-001 -1.7303741e-002  7.7837814e-001 -5.2963599e-001  5.5712734e-001  5.8814505e-001  1.1179915e+000  3.2883984e-001  1.1004994e+000  4.6387929e-001  4.5359910e-001  7.6250780e-001  1.2545455e+000  3.6065668e-001  4.6583897e-001 -7.1571457e-001  1.6583131e-001 -5.1769308e-001  6.3626777e-001  1.6417759e-001 -2.4955500e-003  3.0559166e-001 -5.4421031e-002 -5.0852969e-001  3.8935054e-001 -5.7690843e-001 -1.5552863e-001
 -9.5974702e-003  5.0830218e-002 -8.0765378e-001 -1.6792977e+000 -5.5842637e-001  1.2433956e+000 -8.8336608e-001 -3.2537618e-001 -7.1535300e-001 -3.9513417e-001 -2.2181980e-001 -2.9457652e-001 -5.8369013e-001 -1.9406149e-002  8.3611010e-001  2.5960556e-001 -1.0461584e+000 -6.0747279e-001 -2.7771434e-001 -5.1464193e-001 -1.8643114e-001  2.7976873e-001 -5.4992290e-001  6.1361880e-001 -3.4671483e-001 -5.5619477e-001 -9.9286923e-001 -8.8108057e-001 -8.8571325e-001  8.8269354e-001  1.1491264e-001 -5.4473648e-001 -3.2416531e-001 -1.7221374e-001 -7.9345902e-001 -2.8474130e-002 -1.2258873e-001 -1.1376960e+000 -8.4165578e-001 -7.5214495e-001  5.3023772e-002 -1.8495158e-001  3.4564307e-001 -6.2607249e-001  4.9697919e-002 -5.5002664e-001 -3.1517428e-001 -4.0001463e-001 -7.7416438e-002 -3.6946358e-001  5.8924512e-001  1.0535858e+000  9.9567981e-001 -7.8059602e-002 -6.2895108e-001  4.9279164e-001 -7.3114926e-001  1.0953178e-001 -1.9372501e-001 -3.3817425e-001  6.0850243e-001 -2.8561663e-001 -2.0371259e-001 -3.8275798e-001  1.3555538e-001 -1.2650541e+000
 -1.5110606e+000 -1.2238444e-001 -9.7596369e-001 -1.2353301e+000 -3.2002399e-001 -6.6506144e-001 -6.9586733e-001  3.7861062e-001 -1.8536032e-001 -1.1091943e+000 -3.3214249e-001 -1.0286541e+000 -9.5741295e-001 -2.8267753e-001  4.0197393e-001  2.2975128e-001 -1.1078048e+000 -1.7315129e+000 -6.0509215e-001  2.3337541e-002  1.7403684e-001  3.0384244e-001 -7.8221778e-001 -1.0882684e+000 -2.1906409e-001 -8.6967929e-001 -7.5319127e-001 -9.9831881e-001 -5.7620742e-001  2.2378422e-001 -4.6052800e-001 -3.4457863e-001 -3.0861788e-001 -3.4828536e-001 -3.2078495e-001  4.0966815e-003  1.0734746e-002 -9.5040979e-001 -1.3616046e+000 -6.8214645e-001  1.2653808e-001 -3.0119653e-001  3.8064058e-001 -1.4654227e+000 -3.2678339e-001 -8.4039917e-001 -6.0033160e-001 -7.2151165e-001 -9.4012674e-001 -4.7922909e-001  1.1142875e-001  8.2270377e-001 -1.0690860e-001 -2.8354791e-001 -1.3026408e+000 -1.9426939e-001 -5.6931186e-001  4.5783014e-001  1.0270081e-001 -6.9354518e-001 -6.5020413e-001 -1.7778276e-001 -7.1699334e-002 -4.7317408e-001 -3.4956514e-002  7.3554362e-001
 -1.0307254e+000 -1.1531695e+000 -2.8856632e-001 -1.0371532e+000 -4.3291832e-001 -6.7757328e-001 -8.8040660e-001  1.3284938e-002 -8.8425339e-001 -1.2761304e+000 -6.5156068e-001 -6.5002789e-001 -1.2026885e+000 -6.2407161e-001  1.1956814e-001 -2.3169141e-001 -7.5848064e-001 -1.4390267e+000 -7.6898396e-001 -5.8900146e-001 -6.6966644e-001  1.9054315e-001 -7.5210421e-001 -1.5011412e-001 -3.3328463e-001  2.8915180e-001 -6.5057040e-001  2.7070214e-001 -3.1710553e-001 -2.4603935e-001 -1.1958242e-001  2.0219754e-002 -7.1144159e-001 -8.2230651e-001 -1.3843337e-001 -9.2187899e-002 -4.2832872e-001 -4.7779107e-001  9.2116171e-001 -4.8945124e-001  2.2407060e-002 -4.6120855e-001 -3.0265902e-001 -5.3773235e-001 -3.5136206e-001 -1.0937018e+000 -8.4258608e-001 -1.5938688e+000 -6.9932216e-001 -6.2317432e-001 -1.8599130e-001  4.8814991e-001  6.5511778e-002 -9.6536263e-001 -7.1769530e-001 -1.5470890e-002 -5.8485206e-001 -6.2630256e-001 -4.4902669e-001 -3.3593538e-001 -8.6420229e-001 -6.2971431e-001  1.5264885e+000 -6.4268332e-001 -4.1133715e-001 -1.1281783e+000
 -1.7535873e+000 -5.8186573e-001 -5.2049559e-001  1.3885448e-001 -7.5120076e-001 -6.5081846e-001 -7.7290745e-001  1.1533526e-003 -5.9730778e-001 -5.7568276e-001 -5.3085164e-001 -6.9586333e-001 -2.3705777e-001 -2.4983340e-001  5.3013521e-002 -2.7656526e-001 -5.4508017e-001 -9.8145201e-001 -1.5413471e+000 -6.9236540e-001 -1.2144377e+000 -8.7476461e-001  1.5405173e-001 -2.6819545e-001 -1.8660430e-001 -6.3952223e-001 -3.4217853e-001 -8.9740061e-001 -1.9524774e-001  2.7222097e-002 -1.0206626e-001 -3.6441229e-003  2.3553973e-001  6.1435644e-001  3.7477459e-001 -5.5706032e-002  8.1822824e-002 -4.8500669e-001 -8.9319775e-001 -7.4480080e-001 -7.5941728e-001  7.2696079e-002 -1.8916274e-001 -1.2340348e+000 -1.2637300e-001  1.5884808e-001 -1.6067237e-001 -4.8274279e-002 -2.1341824e-001  2.1325790e-001  1.5488503e-001  5.3630455e-001  5.9361241e-002 -2.5954558e-001 -8.2561266e-001 -2.8175417e-001 -3.3035268e-001  3.0419160e-001  2.1657398e-001 -4.2394088e-001  3.3856138e-001 -5.0587317e-001  1.2196044e-001 -8.9827473e-001 -9.2982680e-001  2.3431876e-001
  7.4634970e-001  7.1343806e-001 -1.1585226e+000 -3.1046643e-001  1.9606344e-001  1.0579595e-001 -1.2847395e-002  5.0054670e-001 -4.5008970e-001  2.5831769e-001  2.7915480e-001 -2.9072581e-001  1.3061995e-001  9.1231924e-002  4.8025150e-001  3.7061645e-001  4.7449587e-001 -7.1040850e-002  1.1271301e-001  5.4098763e-002 -5.4936883e-001  6.4805892e-001  1.1182323e+000 -6.3492154e-001  2.1391308e-001  5.8809087e-001  6.1927945e-002  1.2578708e-001  2.7880606e-001  4.8535226e-003  2.7779159e-001  1.0095690e+000 -6.3292743e-001 -2.2448126e-001  7.2871161e-001  5.8671755e-001  3.1277581e-001  3.0986428e-001  3.7649715e-001 -1.0372895e-001  8.8876533e-001  2.7945388e-002  2.2831491e-001  4.9946793e-001  2.8926829e-001  1.4971371e-001 -8.2551923e-002 -1.9860051e-001 -1.1870008e-001 -3.5589048e-001  3.3079780e-001  2.1810482e-001  2.8264158e-001  2.2279982e-001  3.2159531e-001 -1.0203129e-001  5.3662126e-001 -6.7196312e-001 -1.3434634e-001 -2.8115500e-001  2.6915850e-001 -2.3757483e-001  1.0740891e+000 -1.4665408e+000  2.2846346e-001 -2.4498797e-001
 -7.5356660e-001 -1.7207384e-001 -2.9724706e-001 -7.0020529e-002  3.1093100e-001  4.6139455e-001  1.5750802e+000  8.1521929e-001 -7.1902300e-001  8.8226979e-002  4.3471633e-001  8.5713575e-001 -4.2461943e-001 -2.7805882e-001  6.0831472e-001 -4.6395274e-002 -1.6360405e-001  3.7293136e-001  1.5537613e-001  1.4094548e-001 -1.2992665e-001  7.9891934e-001  5.8518496e-001  4.0155339e-001  7.1070152e-001  2.0311223e-001  1.3934461e+000  1.1636469e+000  1.6297079e+000  5.3980034e-001  1.0078508e+000  5.6122615e-001  6.3961663e-002  4.7197941e-001  8.2721912e-001  1.0731188e+000  3.8332464e-001  1.7275232e+000  1.2818353e+000  1.0162439e+000  6.1030352e-001  5.3278596e-001  1.0257512e+000  1.2794546e+000  5.0211145e-001  5.0464162e-002  2.6769794e-001  3.0373856e-001 -3.7670506e-001 -3.4572799e-001  3.0912086e-001  7.1251741e-001  3.1311286e-001  3.2713446e-001  9.1169629e-001  7.0277673e-002  6.6635449e-001  2.1492914e-001  8.6419021e-001  1.3093782e+000  2.6705636e-001  1.7024758e-001  6.7181047e-001  6.3080088e-002 -4.1943563e-002 -7.1222473e-001
 -5.5781490e-001 -2.5232638e-001 -1.0026474e-001  1.1650201e-001  2.7120118e-001 -1.6409070e-001 -5.3678333e-001 -5.4748997e-002 -2.1975437e-001 -7.4352520e-002  5.9391465e-002  1.2646712e-001 -5.6799051e-001 -4.6260132e-001  1.4830832e-001 -2.8163257e-001  6.5242255e-002 -3.8615651e-001 -5.4555906e-002 -3.0039628e-001 -1.5695282e-001  4.2330342e-001  2.1182336e-001  5.8859775e-001 -2.7750782e-001  2.2936049e-001 -1.0191765e+000 -1.6123279e-001 -5.0231193e-002  2.5104726e-001 -2.3112180e-001  2.3027168e-001 -4.9681391e-002 -5.4595079e-001  7.0890378e-001  5.7251646e-001 -8.6170718e-002  4.7229904e-001 -3.5970594e-001  1.6958792e-001  1.0548520e+000  4.8055622e-002  5.6536003e-001  6.9185160e-001  1.8937405e-001 -7.2261072e-001 -4.7826561e-001  1.3142803e-001 -1.0625292e+000  1.3725201e-001  6.1252379e-002  2.5742242e-001  3.0587794e-001 -8.5947756e-002  7.0081514e-001  5.6827166e-001  1.6985730e-001  2.3254793e-001  2.4505782e-001  1.8875863e-002 -7.8913031e-001  9.1830177e-001  1.3755779e+000 -6.6628680e-001  1.8896208e-002 -1.4088746e+000
 -1.0140468e-001  9.6106333e-002  4.2966253e-001  8.3239193e-001  1.8969065e-001 -7.8252275e-001 -6.2320827e-002 -8.3141100e-001 -2.2528172e-001 -3.2868450e-001 -4.9722784e-001 -8.9075105e-002 -3.5122192e-001 -6.1376172e-001 -7.6726324e-001 -2.2132991e-001  5.8574643e-001  6.3266233e-002  4.7576829e-002  2.6909510e-001  5.2007791e-001  6.4962427e-002  2.9746730e-001  9.9759459e-001  2.4640449e-001 -1.0628285e-001 -3.5337744e-001 -6.1853771e-001 -4.7995344e-001  2.0520480e-001 -3.6551839e-001 -3.1395017e-001  6.5401788e-001  5.4144860e-002  1.9300413e-001  2.8759377e-001 -7.7925830e-002  2.7658843e-001 -3.4899561e-001  2.9404884e-001  3.6728077e-001  4.1669084e-001  1.2690438e+000  1.0588902e+000  3.5042831e-001 -5.2292777e-001  5.0964607e-001  2.1666469e-001 -5.7772566e-002  4.4473691e-001  2.1250273e-001 -1.0010104e-001  4.2530970e-001  2.7283449e-001  6.6215648e-001  2.5886231e-001  3.0946049e-001  3.4519881e-001 -1.0472302e-001  4.4809499e-001 -3.8135619e-001  7.6927864e-001  5.1740525e-001  1.1154733e-001  1.0901441e+000  1.6567003e-001
 -4.3655701e-001 -1.0804119e+000  6.9955844e-002  6.2133694e-001 -3.2969614e-001 -1.9829764e-001 -7.1047021e-001 -2.7292269e-001 -4.9185630e-001  1.1910100e-001  8.2939447e-001 -1.8408575e-001 -5.9923202e-001 -1.6492362e-001 -2.8121905e-001 -7.0692636e-002  2.2413437e-001  3.6663864e-001  7.4309711e-001  7.2708817e-001  5.6910597e-001  4.5849531e-001  4.7643053e-001  2.6663760e-002  1.3908794e-001  2.0530615e-001 -2.0093475e-001 -2.8334834e-001 -2.3812007e-001 -3.5190517e-001  3.6279355e-001 -2.6894162e-001 -3.1882598e-001 -9.7070828e-002 -1.3486317e-001  2.2215239e-001 -4.0880467e-001  1.6041309e-001 -5.6636263e-002  2.3367265e-001  9.2683687e-001 -2.1947026e-001  6.1918516e-001  4.6360494e-001  3.5923887e-002 -1.0194888e+000 -3.8429303e-001 -1.7408755e-001 -4.5944749e-001 -4.3033716e-001 -2.9682520e-001 -3.1298248e-001  2.8887209e-001  2.9750565e-001 -1.4490928e-001  1.2459308e-002 -7.0032082e-001  8.0909465e-003 -3.5818652e-001 -1.8147928e-001  1.6052470e-001 -9.9952870e-002 -3.9299598e-001  3.4449443e-001 -1.6767466e-002 -8.5141907e-001
  1.2971222e+000  8.8508714e-002  3.5879168e-001  8.9074708e-001 -2.2447761e-001  5.2314887e-002 -4.5098667e-001 -4.0170258e-001  1.3218764e-001  4.0893279e-001  1.0850968e+000  4.8859376e-001 -1.2514183e-001  9.2528443e-002 -1.9735468e-001  2.5347860e-001  1.2496962e+000  3.4725169e-001  1.0630316e+000  4.9299466e-001  4.7892563e-001  7.2073172e-001 -2.6128413e-001  9.2082619e-002  5.1145879e-001  5.8460226e-001 -2.2323871e-001 -8.1381418e-001 -1.0446150e+000  1.0990761e-001 -2.6893832e-001 -6.4323601e-001  6.7653250e-002 -7.6257021e-001 -4.7962281e-001 -7.6664825e-001  1.2206427e-001 -8.0815613e-001 -3.4966187e-001 -9.6290008e-001  5.3899549e-001  1.4854981e-001  1.3711883e+000  7.6341977e-001 -2.3225622e-001 -7.2226138e-001  1.4755308e-001  4.3861209e-001 -7.8607271e-002 -2.7077117e-001 -1.9556250e-001 -5.3793772e-001 -3.8532109e-001  1.1622861e-001 -1.1467249e+000  1.4064302e-001 -8.1651512e-001 -4.6643441e-001 -3.1024361e-001 -3.6226434e-001 -1.0115480e+000 -6.8408332e-001  1.5316056e+000 -6.7020399e-001 -9.4262812e-001 -1.3736132e+000
 -2.6625882e-001 -9.7678458e-001 -1.3002561e-001  7.7078303e-001 -5.5007121e-001 -4.2340840e-001 -6.5063119e-001  3.8467727e-001  4.0634686e-001  1.6354364e-001  8.0784830e-001 -6.6242855e-001 -2.1227465e-002 -5.6650874e-001 -2.1123326e-001 -1.1067123e-001 -2.0706616e-001  7.6935388e-001  5.5405095e-001  4.5474065e-001 -2.1200027e-001  2.9619223e-001 -5.1396018e-001  4.7121064e-001 -4.8168921e-002  6.1616051e-001 -5.8804371e-001  2.6106223e-001 -3.3963067e-001  3.5144908e-001 -9.3126795e-001 -1.8223745e-001  3.8827611e-001 -6.9282849e-001 -9.4322431e-001 -1.7186947e+000 -1.9172773e-001 -1.1220655e+000  1.1638730e-001 -7.0277518e-001 -1.8990174e-001 -9.1289709e-001 -1.6049029e-001 -1.1703816e+000 -2.5443325e-001 -8.6033528e-001 -8.4063041e-001 -5.6726593e-001 -9.2081055e-001 -8.5503903e-001 -6.7585161e-001 -1.1604797e+000 -9.1437076e-001 -7.8683468e-001  2.1160636e-002 -5.5070193e-001 -1.0497102e+000 -1.2910990e+000 -9.5333525e-001 -9.2198987e-001 -1.3418088e+000 -9.1887402e-001  3.7432586e-001 -2.1769624e+000 -1.1049606e+000 -1.3290368e+000
  5.2907070e-001 -4.8295829e-001  6.4811138e-001 -5.0392640e-001 -3.4346080e-002 -2.6945950e-001 -6.6121167e-001 -1.2854027e-001  5.6493438e-002  4.3072152e-002  8.5333434e-001  4.1975384e-002 -1.9411549e-001 -1.4792154e-001 -3.5228799e-001  4.7626023e-002  3.5841987e-001  6.3322749e-001  8.2960901e-001  5.4095355e-001  2.7409113e-001  2.7056788e-001  1.1397863e-001  6.9857366e-001 -2.2832283e-002  5.1898947e-001 -6.5770461e-001 -2.3068971e-001 -8.4498444e-001 -5.5892180e-001 -9.8030391e-001 -5.6952973e-001 -7.7762023e-001 -5.1854017e-001 -5.8228120e-001 -1.3133181e+000 -9.0482568e-001 -1.3182396e+000 -9.3315969e-001 -1.2908471e+000  3.7146085e-002 -6.0357910e-001  3.7374247e-001  1.0428081e+000 -1.1854352e-001 -1.1272493e+000 -4.6985352e-001  3.6472237e-001 -5.9925360e-001 -6.5616708e-001 -4.6582876e-001 -5.6404433e-001  4.6564844e-002  1.5942660e-001 -7.7858072e-002 -6.0448401e-001 -1.2532149e+000 -1.5464019e-001 -8.9195731e-001 -5.5703424e-001 -7.4871276e-001 -5.0678072e-001  1.9639086e-001  4.6297346e-001  4.2136389e-002 -1.0981056e+000
 -8.8304719e-001 -6.5389058e-001 -9.2358216e-002  3.6589367e-002 -3.5792367e-002  3.2419202e-001 -1.0178478e-001  2.1049048e-001  9.5243436e-003 -1.1584518e-001 -1.0091030e-001 -2.6664832e-001 -6.6472335e-002 -1.4849762e-001 -1.3581887e-001 -5.6395284e-002  2.3579051e-001  3.3484170e-001  6.9028353e-001  4.0628596e-001  5.7659180e-001 -2.5065705e-001 -8.3087721e-002  3.9438714e-001 -4.9454461e-001 -2.1471139e-001  6.8935153e-001  1.0486061e+000  1.5903523e-001 -4.7214303e-001  6.3031841e-001 -8.0533270e-003 -3.4446317e-001 -5.5784080e-001 -4.5538495e-001  1.8968644e-001 -6.2342697e-001 -3.5660261e-001  6.5188708e-001  8.1717618e-002  4.1250438e-002 -5.4878908e-001 -3.0754242e-002 -2.4708247e-001 -4.1274641e-001 -1.9307731e-001 -7.6131776e-001 -5.2340081e-001 -1.0830796e+000 -6.4507001e-001 -6.1602518e-001 -9.9835470e-001 -3.8100554e-001 -3.3707832e-001 -4.0853562e-001 -6.7730415e-001 -4.6224429e-001 -5.7846370e-001 -7.2133333e-001 -2.7251225e-001  3.1800173e-001 -5.2956954e-001  7.0392907e-001 -1.1659090e+000 -8.5676806e-001 -8.8165316e-001
 -1.6456560e+000  1.9334588e-001 -3.0871068e-001  6.8759135e-001 -4.1304351e-002 -2.9965014e-001 -3.8757673e-001 -2.3758034e-001 -3.4050633e-001  3.4277249e-002 -3.1849251e-001  2.0999403e-001  1.2615709e-002 -4.0285950e-001 -8.7861833e-003  1.5291709e-001 -1.5856454e-001 -2.4491476e-001 -1.6993850e-001  2.0596775e-003  1.8664771e-002  1.5611950e-001  8.3737267e-002 -5.9023868e-001 -5.0042199e-001 -1.3923294e-001 -2.3739263e-001 -4.1876518e-001 -2.4693885e-001 -2.5586906e-001 -3.6085315e-001 -2.6313587e-001  1.1376097e-001  1.5675821e-001  1.3890360e-001  1.6190808e-001  3.3848608e-001 -8.6563378e-002 -6.6949939e-001 -2.0979566e-001 -4.1347102e-001 -1.2116576e-001  6.0553090e-001 -9.5650250e-001  9.6810997e-002 -9.4436007e-001 -3.9783830e-001 -5.0068506e-001  1.2482070e-002  3.0145481e-002 -6.1389478e-001 -8.8950795e-001  4.1594289e-002  5.5366372e-002 -6.0779241e-001 -4.2773486e-001  1.6655617e-001 -3.3904010e-001 -1.0024245e-001  2.1979947e-001 -1.0773066e+000  1.3904250e-001  5.1459900e-001  5.9408213e-001  1.7078809e-001 -1.1301411e+000
 -4.2331386e-001  4.3954181e-001 -5.2196175e-001  8.2839058e-001 -1.4933893e-001 -2.6303620e-001  3.3292462e-001 -1.3055604e-001  4.4913581e-001  1.9207583e-001 -9.6901380e-002 -2.3949745e-001 -5.4228294e-002 -3.4263346e-001 -6.6349570e-001 -5.9873205e-001 -1.4525061e-001 -1.0205326e+000 -7.0754611e-001 -3.4412436e-001 -8.7625307e-001 -2.5482743e-001 -1.0273603e-001 -1.3698732e-001 -1.9843512e-001 -1.0347433e-001  5.5817089e-001  1.7708457e-001 -3.7694537e-001 -7.3678903e-001  5.4450397e-001 -8.4392946e-002  9.1682637e-001  9.3860520e-001  8.7287460e-001  1.2474341e+000 -8.0831557e-001 -9.7683536e-002  7.7093293e-001  6.5531290e-001 -3.5513170e-001  4.4553191e-001 -9.0074318e-001  4.8677878e-001  1.6717210e-001  5.4779575e-001  1.7586890e-001 -4.1743377e-001  1.7571913e-001  9.8802557e-002 -7.1928610e-001 -1.1876235e+000 -3.9928036e-001 -1.3954396e-001  9.5980209e-003 -6.7842111e-001  1.0245373e+000 -3.7467774e-003 -3.2494766e-001 -3.0028649e-002  6.1080949e-001 -1.6024965e-001  6.7886973e-001  6.1489732e-002  7.3400801e-001 -2.6429494e-001
 -6.9005611e-001 -4.1986706e-001  1.0330514e-001  4.5842897e-001 -1.1574085e-001  1.2731808e-001  2.9936181e-001 -5.2374203e-001 -1.4578684e-001  1.4105185e-001 -7.9208956e-001  4.9703400e-001  2.4641901e-001  9.8921274e-002 -4.9848229e-001 -3.3510489e-001 -7.5142472e-002 -5.8616115e-001 -8.7289213e-001 -1.8778574e-002 -3.9396415e-001 -4.1583460e-001 -4.5630662e-001 -3.5922459e-001  1.1451243e-002 -3.6196108e-001  1.7696358e-001  2.9598502e-001  4.7796267e-001 -6.2720210e-001  1.1265271e-001  3.4817637e-001  1.1590969e-001 -3.7937004e-001  4.6800705e-001  6.6236685e-001 -7.8906419e-001  9.1430006e-001  4.5927993e-001  5.6632554e-001 -5.1783156e-001  6.5698892e-002 -6.0450958e-001  5.9492808e-001  1.2114183e-001  5.2511717e-001 -8.2008970e-002  9.5419434e-002 -6.2438537e-001  3.1456944e-001 -2.6318722e-001 -5.9980716e-001 -1.4691925e-001 -2.2784044e-001  2.9294557e-001 -4.4232923e-001  6.6469780e-001  2.1812131e-002 -3.4736372e-001  2.7951155e-001  1.6433445e-001  4.6246870e-002  7.6754400e-002  5.1244799e-001  4.3406975e-001 -5.0913930e-001
 -1.3261940e+000  1.3713821e-001 -1.2960730e+000  1.2306796e+000 -1.8133656e-001 -1.2717433e+000  2.6494728e-001 -4.2063710e-001  4.3789419e-002 -2.8272994e-002 -9.3571265e-001 -5.9093055e-001 -8.0928203e-002 -6.8910983e-001 -3.6671289e-001 -6.7846518e-001 -2.9706108e-001 -9.3897599e-001 -1.0895946e+000 -7.5182001e-001 -2.6290825e-001 -6.3225019e-001 -8.0831143e-001 -5.6945281e-001 -3.9465625e-001 -8.3239255e-001  1.8195226e-001  1.0852017e+000  1.2426654e-001 -8.8301265e-001  3.3880362e-001  4.1696767e-001 -7.6011876e-001 -2.5368334e-001  5.2919955e-001  1.2185878e-001 -1.6333977e-001 -4.6175561e-001  4.8054548e-001  2.3233423e-001 -7.8921209e-002 -2.0198749e-001 -4.9649852e-001 -9.9160104e-001 -1.4659898e-001 -1.4471574e-001 -1.0628419e+000 -1.0317459e+000 -1.1577086e+000 -9.8565239e-004 -9.3223604e-001 -5.6964595e-001 -1.2941021e+000 -7.8732073e-001 -4.9983199e-001 -1.0702476e+000  1.0076013e-001 -8.8836048e-002 -1.5243673e-001 -4.9047544e-001 -2.7952868e-002 -9.2884743e-001  1.4274233e+000 -2.0188814e+000 -8.7009124e-001 -1.1033645e+000
 -1.4035636e+000  2.5704877e-001 -1.1314970e+000  1.6575255e+000  1.6165431e-001 -1.1308117e+000  3.4745224e-001  5.0388142e-002 -4.5274128e-001  8.1504436e-001 -2.1631476e-001 -5.8438290e-002  9.6536605e-002 -3.1373692e-001 -4.1612982e-001 -4.5305362e-001 -3.2477104e-002 -4.3116366e-001 -6.9432321e-001 -3.4952941e-001 -8.5800124e-001 -5.2397685e-001  9.4807940e-001 -1.3417588e-002 -4.2284083e-001 -7.4788030e-001  4.1667421e-001  4.5883710e-001  2.7376584e-001 -5.5367066e-001  9.0345045e-001  9.4411021e-001  9.0112681e-002 -9.8070290e-002  9.3673925e-001  1.5487333e-001 -9.6440036e-001  4.2986213e-001  8.4886605e-001  5.4531116e-001 -6.1124986e-001 -1.2906998e-001 -3.2364861e-001  4.6806653e-001 -2.0906325e-001  4.6756612e-001 -4.8425066e-001  2.8272793e-002 -3.2918558e-001 -1.3276504e-001 -2.0637579e-001 -4.4400135e-001 -2.7147612e-001  5.7564421e-002 -1.1595216e-001 -7.1212030e-001  8.9728267e-001 -2.5882666e-001  2.5717924e-001 -1.7438719e-001 -8.8415969e-001 -1.3224401e-001  1.4285994e+000  1.4216407e-001 -5.5572023e-001  9.7472771e-002
 -8.4847051e-001 -8.3320397e-001 -2.7141619e-001  7.7396896e-001 -1.2235367e-001  1.1799212e-001  2.5051540e-001 -2.4796621e-001 -2.8887025e-001 -3.4976541e-001  2.0361399e-001  1.7254863e-002 -4.9133575e-001 -4.3154739e-001 -3.7691483e-001 -2.6504272e-001 -1.8422382e-001 -2.6624003e-001 -5.3028498e-001 -9.8437249e-002 -1.5859007e-001 -2.3305355e-001  6.1685719e-001  1.6102515e-001 -9.8079513e-002 -3.9689707e-001 -3.1107737e-001  1.3124680e-001  5.1406802e-001 -6.0560277e-001  1.4029559e-001  4.3635120e-001 -4.0816510e-001 -2.2760847e-001  2.4329953e-001  2.0609290e-001 -4.7639887e-001 -8.4419385e-002  1.4250230e-001 -5.5212016e-001 -5.1911404e-001 -2.3315974e-001  1.8019251e-001  4.0662475e-001 -3.2701391e-001 -2.0987613e-001  1.7277626e-001 -5.2089323e-001 -3.4479834e-001 -1.3393043e-001 -5.4891199e-001 -5.0697042e-001 -5.0031264e-001 -8.3975853e-001  3.9568487e-001 -7.3068486e-001  2.2701831e-001 -6.2046562e-001 -4.0517319e-001 -7.1339841e-001 -2.5691452e-001 -1.3370240e-001  7.7481142e-001 -1.5282800e-001  2.1813524e-002 -3.7546502e-001
 -6.4716361e-002 -5.8326214e-001  1.7316603e-002  1.7841988e+000 -1.6080672e-001  9.1780404e-002  8.6613767e-001 -3.7392492e-001  8.7459497e-002 -4.0983957e-002 -3.5527865e-001 -1.1890587e-001  2.2949499e-001 -1.5988652e-002  2.0338264e-003 -6.2118104e-002 -1.5146306e-001 -3.4859787e-001 -1.1079306e-001 -4.7526487e-001 -5.3359306e-001 -9.5316916e-001  1.0094388e-001 -1.6041906e+000  3.4126645e-002 -5.9846250e-001  2.0230153e-001 -1.0355750e-002  4.3668666e-001 -9.6016934e-001  1.0119230e-001 -1.6194422e-002 -2.5661761e-001  2.0567417e-001  3.2655426e-001  4.6180961e-001 -3.3102597e-001  8.5873294e-001  2.0617992e-001  4.1476188e-001 -6.0467060e-002  3.8399821e-001 -1.0686442e+000  3.1964067e-001  2.2037788e-002  8.8810901e-001  2.3337184e-001  8.0429790e-001  2.1291659e-001  4.4110302e-001  2.1829735e-001  1.4514127e-001 -6.2330697e-001 -3.5567262e-001  1.7920450e-003 -6.8758742e-001  3.1617169e-001 -4.0657345e-001  4.1127610e-001  2.2955612e-001 -6.6981770e-001  9.4098734e-003  1.6964898e+000  7.7191421e-001  1.7176745e-001  6.4978455e-001
  8.1990728e-001 -7.8696008e-002  2.6990255e-001  1.9140376e+000  1.2866461e-001 -1.0931457e+000  4.9094171e-001  1.6383421e-001  2.7765229e-001 -2.0691485e-001 -1.0629030e+000 -4.6952009e-001  4.4645081e-001 -2.4525522e-001 -1.4872320e-001 -4.3185054e-001 -1.1636013e-001 -1.2594900e-002 -6.2786752e-001 -6.2511894e-001 -6.2143918e-001 -4.9137854e-001  3.4663073e-001 -5.5436597e-001 -2.2127587e-001 -8.2989820e-001  1.8282750e-001  1.1627632e-001  3.6803744e-001 -1.2013367e+000 -2.4197647e-001  1.7800491e-002 -4.0013603e-001 -6.6074023e-002 -3.5828936e-001  3.3907332e-001 -6.2706013e-001  3.8624819e-001  5.1321431e-001  6.0831867e-001 -2.2234829e-001  2.1056865e-001 -5.9832424e-001  4.7462159e-001  3.5835491e-001  1.2522026e+000 -2.2103263e-001  2.0073960e-001  1.5809848e-001  3.3061989e-002 -1.1212842e-001 -2.5110088e-001 -7.2642669e-001 -5.9475639e-001 -2.5560470e-001 -8.0292657e-001  4.0701085e-002 -4.7999711e-001 -2.9798129e-001  2.6275235e-002  7.1763229e-001 -5.9321598e-001  3.3590669e-001 -1.6019121e+000 -4.8400326e-001  6.7513495e-001
  1.1298508e+000  3.3519502e-001 -1.0793333e+000  2.5904468e+000  3.9882281e-001  2.0534581e-001  1.6912103e+000  1.3169363e+000 -7.2466947e-002  6.7977496e-001  1.2734473e+000  2.5724344e-001 -2.1802542e-001  7.1619898e-001  1.1590326e+000  1.1298954e-001 -1.0869241e+000  7.3451985e-001  6.9899794e-001 -3.4164342e-001  8.1253744e-001 -3.5930815e-001 -5.6447770e-001  1.0200507e+000 -6.1120031e-001  7.8634191e-001  1.5535571e+000  1.6723753e+000  2.1958487e+000 -1.7573073e-001  7.4177202e-001  1.0012275e+000  1.1174057e+000  8.1891191e-003  1.1684972e+000  8.6633941e-001 -1.6514298e-001  2.3173444e+000  1.4025686e+000  1.4633481e+000 -2.0582980e-002 -4.5661036e-001  5.0559456e-001 -1.7306375e+000 -2.4345575e-002  1.2773523e+000 -2.9984844e-001 -2.1279879e+000 -1.0503402e+000  2.9319901e-002  1.6538455e-001  8.9769049e-001 -6.2819360e-001 -1.0433453e-001  3.8265846e-001  1.1358389e-001  8.1429998e-001 -4.4377147e-001  1.2181028e+000  1.0679442e+000  5.9504607e-001 -1.9413475e-001  1.2084459e-001 -2.2832934e-001 -5.0949096e-001 -3.6549420e-001
  1.1689696e-001  3.5869950e-001 -3.3152228e-001  8.2602771e-001 -1.3638925e-002  1.1259414e+000  1.3334008e+000  3.7582444e-001  7.1356385e-001 -5.1096867e-002 -1.4897176e-001  1.6827723e-001  4.8910559e-001  7.4919791e-001  1.1638330e+000  3.0257400e-001 -3.0954061e-001  6.6602215e-001  1.0317782e+000 -3.5280384e-001  9.8960667e-001  4.1909412e-001 -7.5547601e-001 -1.0756658e+000 -2.3432623e-001  2.0207176e-001  8.5651456e-001  1.2475741e+000  7.8898987e-001 -3.3088648e-001 -4.4384481e-001  1.5126459e-002 -5.4170852e-001  1.0621862e-001  2.2134598e-001 -6.4438704e-002 -6.8763723e-001  1.5033967e+000  2.4740360e+000  9.9329510e-001  3.6233032e-001 -3.1016524e-001 -9.7963562e-001  3.6643490e-001 -1.1729705e-001  1.0249953e+000  2.7321266e-001 -6.0878068e-002 -4.3486385e-001  1.3835952e-001  6.0081081e-003  1.2926953e-002 -2.5731641e-001 -1.3809041e-001  1.3954707e+000 -5.0404955e-002  7.4696593e-001 -1.2279907e+000  2.3399999e-001  6.0944982e-001  6.9313335e-001 -5.6165758e-001 -3.0884339e-002 -8.8458230e-002 -4.9342628e-001 -8.5822568e-002
 -9.3816097e-001 -1.2843868e+000 -5.4580178e-001 -8.7578494e-001 -7.8933849e-001 -1.2243956e-001 -7.7838814e-001 -4.2103427e-001 -5.1301114e-001 -4.9477232e-001 -4.9103022e-001 -5.2034847e-001 -7.0986251e-001  1.8572892e-002 -3.4646996e-002  2.8022684e-001  2.5525780e-001  9.9832820e-001 -2.0387845e-001  1.5332074e-001 -2.1812218e-001  2.3906331e-001 -5.9834425e-001  2.5035547e-001  5.0946962e-003 -1.3053437e-001 -4.6225091e-001 -3.3380530e-001 -3.3378998e-001  3.7308751e-001 -6.6611731e-001 -2.4312796e-001 -3.4460801e-001 -3.3978119e-001 -4.7891577e-001  1.7772362e-001  1.7491728e-002  1.0155107e-001 -5.4016360e-001 -2.0989598e-001 -1.9537737e-001 -3.3736303e-001  2.3997453e-001  1.2109775e-001 -4.3150503e-001 -2.5393141e-001  1.9322766e-001  3.6316215e-001  8.0704049e-001  2.1468005e-002  5.8595184e-001  4.7670565e-001  4.7420298e-001  3.7249439e-001  3.7118575e-001 -9.7230938e-002 -5.9410156e-001 -2.4271331e-001 -8.0865250e-002 -2.0189950e-001  5.5984432e-001  7.5768004e-002 -1.8134472e+000 -6.3412958e-001  4.0112741e-002 -5.4388372e-001
 -2.2700999e-001 -3.4178857e-001 -1.5859499e+000 -9.7069896e-001  1.3638305e-001 -1.8428344e-001 -1.9637591e-001  5.3349040e-001 -2.6464366e-001 -4.8545082e-001  4.9440452e-001  8.1721312e-002  7.1013167e-001  2.5905879e-001  7.1106807e-001  7.8890933e-001 -2.2782459e-001  6.8771145e-001 -1.0812246e+000 -2.7587819e-001 -5.0812280e-001 -1.0362430e-001  2.8946350e-001 -4.4178104e-001 -2.3249930e-001 -5.9333773e-002  3.7120297e-001 -9.0675908e-001 -7.7886384e-001  9.6167156e-001 -1.4467773e+000 -1.9604476e-001 -1.0521603e+000 -4.7335875e-001 -1.0701389e+000 -1.6471172e+000  2.4596110e-001 -1.1572337e+000 -4.9469899e-001 -1.0075251e-002 -8.5898176e-002 -5.1909624e-001 -1.8966149e-001  2.0868970e-001 -3.9304931e-001 -9.0089555e-001 -3.3506349e-001 -2.8370820e-001  4.1198510e-001 -3.0744083e-001  2.0712449e-001  1.5528508e-002  7.5896230e-001 -1.5446457e-001  5.0598878e-001  2.6127971e-001 -1.0374288e+000 -1.0766121e+000  3.8469971e-002 -1.7400369e-001  4.3920535e-001 -8.5534015e-002 -6.2320684e-001 -1.7259570e+000 -7.7970112e-002 -1.0918115e+000
 -1.3860950e-001 -8.9120636e-001 -1.3954137e-002  3.3602503e-001 -6.3933616e-001 -7.1013002e-001 -5.2248319e-001 -7.0070724e-001 -9.8427496e-001 -5.5709526e-001  3.8344671e-001 -1.0332392e+000 -8.2797409e-001 -2.0486465e-001 -7.0013059e-001 -1.7255771e-001 -6.8595649e-001  7.9298034e-001 -1.7263431e-001  1.3829270e-001  2.0671252e-001  4.0642931e-001  3.4558313e-001 -5.2717130e-001 -1.6825830e-001 -1.8687839e-001 -1.0269536e+000 -8.3572073e-001 -6.5074272e-001 -4.6989187e-001 -1.0740290e+000 -1.0458070e+000 -1.5923288e-002 -8.0511847e-002 -9.7041879e-001 -7.1550161e-001 -6.2409760e-001 -6.7237603e-002  7.0047328e-002 -3.3320071e-001 -4.4376886e-001  4.5683855e-003  2.4612536e-001  6.8510286e-001  1.1586106e-001 -1.6798236e+000  7.8662904e-001 -3.7027964e-001  3.3980685e-001 -1.6666408e-001  1.6759840e-001 -4.3636685e-001 -4.6177869e-001 -1.3673063e-001 -5.6628259e-001  2.6618600e-001 -5.2006922e-001  5.4502321e-001 -4.9493931e-001 -5.0366861e-001 -1.4182019e-001  1.9055632e-001 -9.4082657e-001 -2.6561452e-001  6.2253031e-001 -8.0997264e-002
  1.5676411e+000  5.2532439e-001  3.6741549e-001 -1.9335569e+000  6.0711311e-001  7.5212368e-001  1.8921377e-001  9.0636611e-001 -1.8547855e-001  1.2080459e-001  1.2923529e+000  2.3548155e-001  2.5608467e-001  7.4892836e-001  6.0270258e-001  5.2985020e-001  3.6860124e-001  1.5739489e+000  6.0381777e-002  6.9926911e-001  1.7073146e-001  8.6240283e-001  6.2768158e-001 -3.0880789e-001 -2.6520277e-003  3.7319179e-001  1.1771093e+000  1.0323881e+000  8.0308690e-001  1.1133923e+000 -4.0027706e-001  3.8334392e-001  8.9872183e-001  7.7739971e-003  1.6015721e-001 -2.3070490e-001  5.1194564e-001  8.2960079e-001  1.1509910e+000  1.2491383e+000 -1.1729174e-001 -1.7874796e-001  2.7654260e-001  1.7878040e+000  3.2089981e-001 -1.7991395e+000  2.4370805e-001  3.1476329e-001  6.0210230e-001 -7.3153734e-001  2.6351291e-001  3.2654382e-001  6.8161500e-001 -9.8187655e-002  1.5596708e+000  1.5551058e+000 -5.1959302e-001  1.2414934e-001  5.5876357e-001  2.8355584e-001  1.1106735e+000  5.8926390e-001 -6.7651372e-001  6.1895023e-002  4.1943472e-001 -3.7410579e-002
  5.4742644e-001  8.5802032e-001 -1.3324813e-001 -1.2065936e+000  6.9336956e-001  1.7122772e+000 -1.3869701e-001  7.6465536e-001  3.6810868e-001 -1.9531770e-001  7.8502637e-001  2.9307815e-001 -1.7000443e-001  1.4425278e-001  3.0220950e-002  5.2112883e-001  5.2909889e-001  1.4325446e+000  8.1966850e-001  6.0672561e-001  7.6869566e-001  1.7869692e-001  6.2430543e-001  4.7454170e-001  5.5892040e-001  4.6718756e-001  3.3294360e-001  2.2961190e-001  3.9433458e-001  7.5503762e-001 -4.3247024e-001 -1.0663360e-001  1.6721931e-001  5.4829218e-002 -3.7683892e-001 -1.0649555e+000  1.3627584e-001 -3.1901260e-001  2.3425573e-002 -5.0304511e-002 -1.1458463e-001 -5.2308463e-001  4.9293285e-001  1.0680337e-001  2.2434559e-001 -1.7376288e+000  1.0384348e-003 -2.6634157e-001  1.0134620e-001 -4.1679359e-001  2.1236986e-001  4.8506407e-001 -2.4369470e-003  6.8481343e-001  3.8237387e-002  6.4934731e-001 -8.4117943e-001  1.3925378e+000  5.9154334e-001  6.5442297e-001  4.8866407e-001  4.7319451e-001 -7.9184623e-002 -3.8122853e-001 -2.7102884e-001 -3.0893987e-001
  3.6100784e-001  5.0903933e-001 -1.0734665e+000 -1.2215370e-001  6.8224234e-001  5.6160791e-001  3.6975512e-001  4.6803060e-001  3.0150128e-001 -4.3864727e-002  1.0221516e+000  5.7197160e-001 -1.0953419e-001  3.2688428e-001 -2.1269143e-001  1.5424573e-001 -4.0984612e-001  2.6251581e-002 -1.4709794e-001  2.1958266e-001  2.3855239e-001 -2.0215939e-001  2.5585289e-001 -8.5227917e-001 -3.6983039e-001 -2.1800745e-001  1.1456547e+000  1.0017272e+000  6.6524437e-001  1.5697687e-001  7.1976898e-001  4.5348102e-001  8.1081395e-001  1.0591330e+000 -1.6767352e-001  8.9749360e-002  4.2744265e-001 -1.9301937e-001  9.8433161e-001  7.3297038e-001 -4.3311008e-001 -4.5282122e-001 -1.9683282e+000  5.3230834e-001 -4.5989456e-001 -2.3793689e-001  9.3729426e-002  1.6847993e-001  9.1490549e-001  2.5905513e-001  6.6540802e-002 -1.0677864e-001 -2.7462172e-001 -1.7925928e-001 -6.1879383e-001  1.0364776e+000  2.9864323e-002  4.9182350e-002  1.6418225e-001 -2.1066706e-002  8.4548751e-001  5.0266227e-001 -1.2086863e+000 -7.2139123e-001  1.0537611e+000  3.6072791e-001
 -8.8951153e-001  6.1485312e-001 -1.9552831e+000  6.5605636e-001  3.5379126e-001 -2.0502068e-001  2.4715267e-001  6.0985890e-001 -1.2709463e-002  2.2421243e-001  8.6573099e-001 -5.5532396e-001 -1.7716114e-001 -6.5842415e-002  3.2253510e-001  1.9536568e-001 -5.6482550e-001  5.9027348e-001  1.3557280e-001  6.0886334e-002  6.3035233e-001  3.9353250e-001 -4.2651820e-001 -4.6877173e-001 -1.6431071e-001 -7.9681770e-002  7.1546790e-001  1.2084276e+000  1.6326539e+000  4.3471405e-001  9.3943549e-001  6.1230288e-001  2.8992936e-001  1.4625531e-001  5.8848269e-001  5.0423374e-001  5.8742957e-001  1.4596400e+000  8.0981932e-001  1.0967709e+000 -1.7411562e-001 -4.0123528e-001 -7.2910620e-001 -5.2878416e-001  5.2148426e-002 -1.4294004e-001  1.9089734e-001 -2.2742642e-001 -6.8971391e-001 -3.3564358e-001  7.2992560e-002  5.4896133e-001 -2.7053669e-001  2.5959280e-001  4.2079267e-002  1.2288905e+000  4.0843783e-001  1.0215364e+000  1.1535872e+000  2.9691352e-001  3.1152188e-001  8.1162807e-001  3.4000602e-001 -3.6865231e-001  1.6488642e+000  4.8796485e-001
 -3.5055939e-001  7.8250631e-001  6.1439688e-001 -5.0154008e-002  3.8584685e-001  5.7547810e-001  5.3880116e-001  3.8661852e-001  4.3949226e-001  2.0121775e-001  1.3203843e-001  2.9061414e-001  3.2888349e-001  1.2181705e-001  1.5279868e-001 -1.9282157e-001 -4.8948853e-001 -5.9452705e-001  5.4994902e-001 -6.0687714e-001  2.1048001e-001 -2.4151633e-002 -8.4991813e-001 -4.4274040e-001 -4.8577362e-001 -6.5055707e-001  1.1390288e+000  6.5738367e-001  9.3755913e-001  2.5620099e-001  8.7431022e-001  4.4931583e-001 -5.6763638e-001 -1.0659435e-003  7.3799989e-002  4.7588264e-001  5.2239521e-001  8.4695624e-001  1.2514637e+000  1.2944956e+000 -5.4150716e-001 -3.2381639e-001  6.6276223e-002 -6.9716518e-001  2.5182365e-001  8.7812727e-001  2.6768675e-002  1.1196194e-001 -3.4949910e-001 -2.1004776e-001  1.3884396e-001  7.8497144e-001  7.1837886e-002 -9.5353522e-002 -3.5024148e-001  4.3025059e-001  4.1522913e-001  1.9097098e-001  6.0058543e-001  6.5023825e-001 -1.2043056e-001  4.6774920e-001 -3.7413113e-001 -3.3926367e-001  1.4257226e-001  2.3702835e-001
  1.3434550e+000  5.9034157e-001 -1.8256105e-001  4.4998820e-001  6.4037975e-001 -6.1789488e-002  7.8956990e-001  4.4428378e-001  1.7764916e-001  5.4279878e-001  5.0215089e-001  9.1136336e-001  7.3224312e-001 -3.1328160e-002  3.6070141e-001  2.3912184e-001  6.6728894e-001 -3.2354102e-002  3.4795165e-001 -2.9443169e-001  4.6142949e-001 -1.8919411e-001  3.3905152e-001 -5.8112838e-001 -2.9198146e-002 -7.5143013e-001  1.4401375e+000  1.4963138e+000  1.1432065e+000  8.1314296e-001 -2.8842273e-001  2.2180164e-001 -2.1207173e-001 -5.1563139e-002 -5.1064514e-002 -1.2264251e-001  3.8118488e-001  7.7224208e-001  1.4798852e+000  1.1078769e+000 -2.5547256e-001  1.2577371e-001 -1.1858844e+000  7.6279310e-001  9.4824901e-002  5.9132546e-001 -6.1918010e-001  3.7315486e-003 -5.3211340e-001 -6.7162978e-001  4.4736888e-001  1.0887368e+000  3.7198116e-001  1.1726941e-001  4.7031242e-001  3.6867805e-001  2.0360523e-001  1.4779156e-001  7.0291814e-001  9.2276952e-001  2.5320624e-001  1.0924490e+000 -1.3089534e-001  6.7190606e-001  5.5894535e-001  9.9296677e-001
 -9.5222399e-001 -9.6812856e-001 -1.0929819e-001  2.6853457e-001 -3.2626115e-001 -2.9571259e-001 -3.1746362e-001 -1.3176801e-001 -4.8478807e-002  5.7514291e-001 -3.3683084e-001  2.6365555e-001 -4.2308215e-001 -5.7133020e-002 -2.0056735e-001 -1.3521391e-001 -3.8861789e-001 -5.8522578e-001  4.9584617e-002 -4.2333316e-001  5.6720248e-001 -4.0585974e-001 -1.7208727e+000 -1.4746448e-001  1.3266739e-002 -3.9784052e-001  5.1300661e-001  8.2487269e-002  3.0906381e-001  9.9083740e-002  4.4254352e-002 -2.4295057e-001 -5.8024360e-001 -1.0083882e-001 -6.1848203e-001 -5.1650440e-001  4.1002700e-001  1.0431539e-001  1.7132218e-001  8.7880415e-001 -2.4084416e-002 -5.3160372e-001 -4.9110194e-002 -1.1944004e+000 -3.0477298e-001  1.6771403e+000 -2.4522570e-001  6.1551281e-001 -6.0988501e-001 -6.1539713e-001  2.6531757e-001  2.2360166e-001  7.8267432e-001  7.6787010e-002  1.2706827e-001 -3.5085418e-001 -5.5840896e-001  1.3821511e-001 -2.5738789e-001  7.0061556e-001  6.2513556e-001  1.7858813e-001 -9.0760561e-001  6.1137461e-001  7.7942473e-001  4.6120017e-002
  1.5704867e+000  4.6517231e-001  8.8617954e-001  2.8270638e-001 -5.0253944e-001  9.9667098e-002  2.0552229e-001  4.3756915e-001  2.5573750e-001  7.1396549e-001 -2.7294378e-002 -2.5514617e-001  3.6643025e-001 -7.7541760e-003 -2.0524862e-001  6.7350011e-002  4.3501652e-001 -3.2829957e-001  3.9831128e-001  3.8501933e-001  5.9935569e-001 -4.0485425e-002  6.8469707e-001  6.1054813e-002  6.6259597e-001  7.1021930e-002  3.4194744e-001  9.4992321e-001  8.7327144e-001  1.1638672e-001  1.0072822e+000  7.3664056e-001  4.5214618e-001  5.2131000e-001  7.0044839e-001  8.8500930e-001  8.1968292e-001  1.4308920e+000  1.2160851e+000  9.6433661e-001  5.8485846e-001  7.0619536e-001  4.2705938e-001  6.5106116e-002  1.5313531e-001  1.6871613e+000  9.2774121e-001  4.1243790e-001  8.9125636e-001  2.6188005e-001  1.0138662e+000  4.5762825e-001  7.4110268e-001  3.4595442e-001  4.1152412e-001  5.1696598e-001  7.9912372e-001  5.6051898e-001  7.3885624e-001  3.4846970e-001  1.3905366e-001  3.8977377e-001  3.1238431e-001  1.1714754e+000  1.0177662e+000  1.5218961e+000
  1.3929589e+000 -2.9251784e-001  2.0286190e+000 -2.7410937e-001  4.1056162e-001  5.2702634e-001  4.8915921e-002  3.1301854e-001  6.9925640e-001  1.5521551e-001  2.4875355e-001  2.7925079e-002  2.4410553e-001  8.6530608e-002 -3.3694913e-002  1.6709789e-001  5.7347656e-001  9.0308365e-001  1.9896637e+000  1.1718935e+000  4.4543209e-001  1.0668140e-002  7.1407506e-001  3.3134146e-001  7.2727073e-001  2.6684157e-001  7.1242897e-001  1.0562731e+000  1.1955723e+000  2.8070816e-001  7.6795113e-001 -2.1719639e-001  7.9775012e-001 -2.9045299e-001  6.3848473e-002  2.5472810e-001  5.5722513e-001  6.3695925e-001  1.4377622e+000  1.2405657e+000  2.9761239e-001  5.4295087e-001 -3.8924172e-001  3.6847792e-001 -1.5912426e-002  9.0127380e-001  1.1070085e+000  6.3383113e-001  1.4840551e+000  6.1960958e-001  7.0786090e-001  3.4909996e-001  1.1985628e+000  1.1868887e+000  1.6002878e+000  4.7724354e-001  3.5025314e-001  9.9457846e-001  5.8043550e-001  2.7203045e-001  1.1758054e+000  7.4219478e-001 -9.1733559e-001  1.7247127e+000  3.2724038e-001  8.1618995e-001
  7.0347228e-001  2.5943270e-001  1.1342222e+000  6.5706400e-001 -1.6713671e-002 -9.8910307e-001  4.6070287e-001  7.2381770e-001  7.1436956e-002 -3.2465338e-002 -5.1307541e-001 -2.3853237e-001 -1.1425255e-001 -4.4417150e-001 -1.9373025e-001 -1.2707885e-002 -1.3500723e-001 -8.4642836e-002  4.3689880e-002  2.4965049e-001 -1.0226873e+000  1.5002093e-001 -8.5319926e-001 -3.3563930e-001  6.3690829e-003  3.0135053e-001  5.3473571e-001  5.7536727e-001  4.3762995e-001  7.1856904e-001 -2.5420752e-003  3.9405105e-001  4.9955104e-001  9.6457457e-001  4.1160635e-001  1.6057071e-001  7.6216893e-001  6.7465333e-001  6.6583985e-001  3.3504067e-001  6.0394481e-001  4.8053212e-001 -2.3834498e-002 -8.0618763e-001  2.0312656e-001  3.1156065e-001  5.7581203e-001  4.2354641e-001  1.1566100e+000  9.7549760e-001  5.4362977e-001  2.0997850e-001  3.3870152e-001  5.0305165e-001  1.5441210e+000  1.5689709e-001  6.1925124e-001  6.7337080e-001  4.8287930e-001  7.0383814e-001  6.9895171e-002  2.8792015e-001  5.2034670e-001 -2.4228247e-001 -3.5411385e-001  6.1772727e-001
 -8.1076926e-001 -1.0507554e-001  1.0987276e-001  1.3914122e+000 -2.9751022e-001  1.0490834e+000  1.5611311e-001  6.4421045e-001  1.9460808e-001  4.4914333e-001  3.2636579e-003  6.2656639e-001 -1.2400210e-002  4.6294452e-001  3.8152920e-001  7.2589020e-001 -1.3908076e-001  5.2837217e-002  5.4511628e-001 -3.2893055e-001 -1.6767104e-001 -1.0106815e-001 -9.6563723e-002 -5.0711413e-001  3.5045470e-001 -9.8697821e-002  6.0580957e-001  3.8677026e-001  1.2960135e+000  1.0191868e+000 -3.2346019e-001  8.1926519e-001  1.2697722e-001  9.5732335e-001  1.0641256e+000  6.9110627e-001  6.6954542e-001  1.1422005e+000  7.2472139e-001  4.1242440e-001  2.7487292e-001  5.3972207e-001 -5.5172488e-001  5.2852610e-001 -3.0517510e-002  7.3288720e-001  4.9296984e-001  1.7171197e-001  3.8910619e-001  4.9532896e-001  5.2011598e-001  5.6261242e-001  4.6180822e-001  2.4094353e-001  5.7957539e-002  5.3562750e-001  9.6255635e-001  6.9475555e-001  1.2386694e+000  2.5422861e-001  5.8473185e-001  9.0808724e-002  1.0479234e+000  1.8694536e+000  2.7208752e-001  1.4268728e+000
  9.3791595e-001 -4.2658333e-001 -2.8869725e-001  2.5406614e-001  7.4225281e-001  3.5735853e-001  9.8751812e-001  1.7261477e-001  2.1613439e-001  1.4097619e-001 -2.9152200e-001  2.3722362e-001 -1.5563955e-001  4.6222870e-001  9.5084350e-002  3.2742181e-001 -2.7542043e-001  1.3021024e-002  3.7754099e-001 -9.3425950e-003 -1.5123730e-001 -2.8502044e-001 -5.5659320e-001  5.2427980e-003  3.3803904e-001 -1.2002696e-001  6.3270321e-001  8.0936861e-001  3.7547361e-001 -4.8275292e-001  5.9962482e-001  1.9015065e-001  3.3367210e-001  6.2408172e-001  7.3119591e-001  5.6057551e-001 -3.8382812e-001  5.8424006e-001  1.0962600e+000  1.0687875e+000 -1.8444443e-001  4.7699339e-001  1.6651029e-002  2.7270380e-001  5.3616459e-001  1.0389313e+000  7.3875490e-001  9.1783208e-001  6.9297504e-001  8.3616741e-001  2.7486254e-001  1.2743691e-001  9.7960827e-002  3.4317087e-001  1.6955016e-002  6.8436816e-001  9.8218607e-001  4.3135968e-001  3.4399685e-001  6.6710915e-001  6.6744722e-001  4.8345433e-001  9.4288609e-001  8.0992813e-001  6.7418729e-001  4.8419860e-001
  7.5747420e-001 -1.6520930e-002 -5.5257912e-001 -6.2869384e-001  5.6492953e-003  3.5593889e-001  4.2476756e-001 -8.2506652e-002 -1.6176631e-001 -1.6043131e-001 -5.0185509e-001  7.0987742e-002 -4.8892035e-001 -7.4060831e-002  2.2215238e-002 -2.5628088e-001 -6.4269727e-001  4.5266748e-002  2.4185763e-001 -2.4843774e-001 -2.5950835e-001 -4.4659013e-001 -3.4098965e-001 -1.1407800e-001 -5.3852472e-001 -9.9392777e-002  4.8013274e-001  7.2688942e-001  7.2566670e-001 -6.2140660e-001  8.1190320e-001  1.2984839e-001  1.0080051e+000  4.8666869e-001  1.6200454e-001  4.1985701e-001 -2.7913059e-001  2.1776757e-001  7.1148768e-003  5.4506616e-001  7.1703869e-001 -9.5150547e-002  8.2681815e-001 -1.8843886e-001  8.5873115e-002  2.7769315e-001 -9.7383158e-002  1.8546906e-001  3.1706666e-001 -9.3720889e-004 -1.6390989e-001  7.8201582e-003  3.2046545e-001 -1.6090608e-001  3.5932004e-001  6.6901144e-001  4.0450920e-001  2.9372812e-001  9.2003100e-002  1.4299572e-001  5.7961716e-001  3.8700707e-001 -4.0894513e-001 -7.6189297e-002  1.2234495e+000  1.5952865e-001
  7.7344915e-002  7.2346038e-001 -3.0440403e-001 -9.0470846e-002  7.1629981e-001  8.9382003e-001  5.1415398e-001 -5.7607713e-002 -2.3429006e-001 -1.3825649e-001 -8.1579512e-001 -4.5674510e-001 -3.8093331e-001 -4.3450093e-001 -4.0720644e-001 -8.3087997e-001 -2.3096693e-001 -1.1183754e+000  3.0541361e-001 -8.4150226e-002  1.8856063e-001 -1.1534206e-001 -3.1985527e-001  1.7644955e-001 -4.6218060e-001  4.6457969e-002  1.3367543e-001  1.9891758e-001  4.4938524e-001 -4.4384342e-001  1.3380175e-001  3.3596481e-001  3.3946352e-001  3.2959192e-001  4.8154330e-001  1.4518231e-001 -1.0789261e-002 -6.1821543e-002 -2.5195313e-001  4.9717904e-001  2.7747086e-001  1.3536772e-001 -2.3653216e-002 -9.6151452e-001  5.5180313e-001  1.4415722e+000  6.3282906e-002  6.8624746e-001  1.2353960e-001  4.4285315e-001 -2.9395427e-001 -1.7108022e-001 -3.6059431e-001 -2.1954923e-001 -1.2961910e-001  7.5272358e-002 -2.8525849e-002  3.8895192e-001  4.6563106e-002  3.2680690e-001  3.8923662e-001  8.3656480e-001 -3.2083083e-001  5.7373249e-001  5.0790219e-001 -4.7199248e-001
 -4.6677618e-001 -1.7080059e-002 -2.6037568e-001  9.0523040e-002  9.6930433e-002 -7.0884607e-001  2.8523118e-001  7.1866078e-002 -9.6148363e-001 -6.7630738e-001 -5.7623182e-001  4.6767368e-001 -1.1331830e+000 -3.4887022e-002 -2.2406499e-001 -6.7050828e-001 -8.5050966e-001 -1.1966280e+000  3.8861853e-001 -7.1937786e-001 -3.0077490e-001 -6.5827241e-001  4.0934986e-001 -5.3657608e-001 -7.3180210e-001 -6.4189633e-001 -1.0851830e-001 -3.8419356e-001 -3.3258137e-003 -3.3185203e-001  6.0434085e-001 -1.4175854e-002  9.7239700e-001  6.8521393e-001 -8.5705823e-002  6.6803024e-001 -5.9769354e-001  1.1014335e-001 -4.4359725e-001 -7.8081859e-002 -2.8850807e-001 -2.1751228e-001 -1.7041794e-001 -9.3107897e-001  3.8894927e-001  1.6540064e+000  6.4909244e-001  8.7914875e-001 -1.6003423e-001 -1.5459869e-001 -2.5372616e-001 -1.6626740e-001  1.7254515e-001 -1.4632231e-001 -2.8105413e-001 -2.7672079e-001 -8.0383144e-003  4.7483835e-001  1.8661967e-002  4.0826988e-001 -1.0162288e-001  8.7495817e-001 -7.9351214e-001 -1.3202732e-001  1.2259445e-001  9.1974564e-001
  8.5573229e-002 -1.8397120e-001  2.4682493e-001 -5.0242364e-001  1.1913739e-001 -4.0683480e-001  7.5867795e-001 -3.5743964e-001 -1.5003077e-001 -5.9559872e-001 -9.4976025e-002  5.9772745e-001 -5.0950365e-001  9.9436832e-002  1.5389261e-002 -5.8592955e-001 -9.6180088e-001 -1.0643865e+000  6.4494858e-001 -3.5993097e-001 -4.3543498e-001 -3.4150781e-001 -1.0989484e-001  3.0213745e-001 -1.0217573e+000 -1.9934899e-001  4.4811489e-001  1.6197282e-001  3.8935703e-002 -4.9419703e-001 -1.1068846e-002 -4.2193398e-001  1.9605149e-001  6.1679184e-002 -7.5116522e-002  8.6247974e-001  2.1183910e-002  6.2647243e-002 -1.5726798e-001  2.4994711e-001 -1.8381870e-001 -4.9797747e-002  5.6749718e-001 -6.5129417e-001  2.3157243e-001  1.4248947e+000  8.4506792e-001  3.6846544e-001 -6.7894248e-001 -5.0698971e-001  5.5155985e-002  5.4865782e-001 -9.0622196e-002 -5.0060683e-001 -6.5752594e-001  1.0129328e-001 -3.2806864e-002 -7.9638352e-001 -6.6153236e-002  7.4173601e-001 -4.7518297e-001 -5.2448961e-001 -5.8622434e-002 -4.2137147e-001 -4.8016832e-001 -2.8457791e-001
  7.9979298e-001 -8.5769837e-001 -2.7684646e-001  9.2046753e-002  2.4059634e-001  2.3078121e-001 -4.2769539e-002 -7.8453479e-002  1.0188630e-001  2.7664113e-001 -2.5081118e-001  8.1006608e-001 -4.5676010e-001  2.0751029e-001 -5.6827393e-002 -1.8682381e-001 -2.7695391e-001 -1.2550868e+000  4.5566525e-001 -5.0789323e-001 -8.8661124e-001 -6.8349296e-001 -7.2006584e-002 -1.5309171e-002 -7.3743874e-001 -4.8065300e-001 -4.2766960e-001 -2.5799780e-001 -1.8327286e-001 -6.5066643e-001  4.5281319e-001 -4.8415265e-003  3.0602098e-003  5.8151721e-002  6.3638918e-001  8.8451993e-001 -1.2486841e-001 -4.9508139e-001 -2.8397301e-001 -5.9294685e-001  3.6618416e-001  4.5084216e-001  2.6258017e-001 -1.6347351e-001 -5.3961042e-002  1.2565576e+000  4.5647101e-001  6.5032076e-001 -7.2824719e-001 -2.4366303e-001  2.2179076e-001  6.8326127e-001 -3.7543984e-001 -3.6408420e-001 -1.6554763e-001 -1.7356407e-001  8.4974443e-001 -1.7525904e-001  7.4618948e-002 -3.8247937e-001 -7.6331612e-001  2.1717887e-002  1.7218406e-001  2.0419796e-001 -2.2951527e-001  9.7710571e-001
 -4.9245189e-001  1.1234091e-001 -6.6017069e-001 -4.3713392e-001  3.1322608e-002 -1.9709680e-001 -2.0712215e-001  2.8294909e-001  1.0570397e-002  2.0452628e-001  4.8777826e-001 -4.3851574e-001  6.2144490e-002  2.9792390e-001  2.4426310e-001 -1.0078984e-001  6.6772834e-002 -1.0691253e+000 -9.4024618e-001 -7.4673356e-001 -1.1164944e+000 -3.4594660e-001 -8.6093066e-001 -9.1534503e-001 -5.1876572e-001 -1.8762805e-001 -6.6400768e-001 -7.3878817e-001 -9.3678099e-001  9.8705901e-002  3.5738904e-001  2.8209100e-001 -1.1848895e-001 -2.8036581e-002  1.6327555e-002  5.1647571e-001  1.8923290e-001 -8.8894982e-001 -5.7228236e-001 -1.1635919e+000 -6.1242851e-001  1.3535314e-001 -2.6955567e-001  3.8221338e-001  1.1865770e-001  1.3097138e+000  5.7023546e-002  9.2029414e-003 -2.8385060e-001  6.8324139e-002 -5.0715719e-001  7.9238524e-002  3.0888573e-002 -2.2623698e-001 -7.8459965e-001  2.4197541e-001 -9.0747517e-002  1.3989294e-001 -7.5468995e-002 -6.4729207e-001 -1.1379022e+000 -1.1725443e-001  6.9958683e-001 -5.7026312e-003 -1.4414709e-001 -4.4689433e-001
 -5.7840929e-001 -1.8678232e-001 -8.0439400e-001  1.1338082e+000 -6.9595957e-001 -9.3756316e-002 -7.4233690e-001 -8.9585507e-001 -2.8591192e-001  9.8007590e-003 -3.6529977e-001  8.3591046e-001 -1.4085655e-001 -1.0237543e-001 -2.0063171e-001 -7.5086098e-001 -4.5166923e-001 -7.5012269e-001 -3.5949146e-001 -1.3020718e-001  1.6922961e-001 -4.0134865e-001  3.3951236e-001 -1.2748072e+000 -6.9382945e-001  4.4297175e-002 -1.7593460e+000 -1.7871187e+000 -1.5345521e+000 -7.0961924e-001 -7.9361912e-002 -1.3258182e-001 -3.5268459e-001 -1.1413257e+000  6.4403661e-002 -6.0726846e-001 -1.2497018e+000 -6.8561272e-001 -1.3527460e+000 -1.6890577e+000  1.9954156e-001 -4.5226693e-002 -8.6104914e-002 -9.2830824e-002  9.9729307e-002  1.1865510e+000 -6.9608163e-002 -1.1999401e-002 -4.9352693e-001 -3.5298981e-001 -8.4315678e-001 -4.4808145e-001 -5.1307553e-001 -9.4777517e-001 -1.0723939e+000 -4.2998491e-001  2.0608856e-001 -4.0906204e-001 -6.8375404e-001 -1.0887397e+000 -4.0424848e-001 -6.1300012e-001  5.3056208e-001 -5.1948373e-001  5.9003472e-002 -2.7367344e-002
  4.5482052e-001  1.9581900e-001  3.9958836e-001  4.5184924e-002  4.1699786e-001 -4.6447237e-001 -4.3373716e-001 -5.2480189e-001  8.3031403e-002  3.2532569e-001 -3.6878748e-001 -4.2686553e-001  4.7540977e-001 -1.1988551e-001  5.5963317e-001  1.2191842e-001  3.3151707e-001 -4.9395625e-001 -1.0029767e+000  2.7005370e-001  2.6604863e-001  4.2119800e-001 -3.9241430e-001 -3.7680109e-002 -1.5574151e-001  3.4879852e-001 -8.1994019e-001 -1.3693461e+000 -9.4692590e-001 -6.5855663e-002 -2.6521024e-001 -4.6038050e-002 -5.8492695e-001 -6.8737553e-002 -1.6546052e-002 -1.3045592e-001 -4.1065899e-003 -6.3490613e-001 -1.7048952e+000 -1.1243693e+000 -3.7989768e-001  1.2182468e-001 -7.1689213e-001 -3.6399795e-001 -2.3795061e-001  6.6134047e-001 -5.0249210e-001  5.9275958e-001 -6.6455651e-001  1.9201591e-001 -4.2349529e-001 -3.3344777e-001 -2.5679879e-001 -2.2451606e-001 -7.2684435e-001 -5.1528436e-001  4.4126727e-002 -1.5740203e-001 -6.6793933e-001 -7.9306829e-001  3.8062753e-001  1.2828860e-001 -6.0083410e-002 -5.0760659e-001 -6.0031385e-001  1.4245108e-001
  8.9142766e-002  1.0582469e-001 -1.2247752e-001  8.0539531e-001 -1.0192819e-002 -4.9219230e-001  6.8492773e-001  2.9024084e-001 -1.2999901e-001  4.2264584e-001 -1.3518690e-001 -3.8072400e-001  7.7380260e-001  2.0554172e-001  6.8228029e-001  5.9769152e-001  9.9886947e-001  2.4766560e-001 -7.8021761e-001  1.2259756e-001 -1.5540449e-001  7.7309562e-002  1.9677186e-001 -5.0723809e-001  1.8398263e-001 -9.9165598e-002  3.0079360e-001  2.9960825e-002 -1.3924248e-001  3.6126623e-001 -5.3010585e-001  1.4874951e-001  1.9080360e-001  3.3531356e-002  4.3282086e-001  6.7581660e-001  1.1357094e-001 -1.2376456e-001 -3.1233533e-001 -1.1628847e-001 -4.6017121e-001  4.3014714e-001 -9.2492660e-002  1.3475852e+000 -1.7043751e-001 -1.8205946e-002  3.3149427e-001 -5.1418525e-002  2.0240488e-001  2.6241017e-001  1.0758645e-001 -2.2473773e-001 -5.7940043e-001  1.2841803e-001 -1.4880367e-001 -7.9215930e-001  7.3660305e-002  1.0123727e-001 -2.0001308e-002 -4.8677283e-001 -4.2044570e-001 -3.3437547e-001  4.5388588e-001 -3.2282474e-001 -7.0023803e-002  6.6585834e-001
 -8.6685732e-001  4.8854283e-001 -3.8767398e-002  6.7616395e-002 -1.0158473e-001 -8.9921661e-001  3.3499157e-002  3.6077868e-001  2.9932005e-001 -1.2471461e-001 -4.0874081e-001 -8.2191690e-001  6.2057340e-001 -1.1149639e-001  2.3294780e-001  1.8253843e-001  4.2117994e-003 -1.8591343e-001 -1.3823857e+000 -6.0747518e-001 -9.4764396e-001  9.0097178e-002  3.3748095e-002  2.5655738e-001  5.0477966e-001  2.9087969e-001 -4.4545088e-001 -1.0544188e+000 -6.5156579e-001  6.6331341e-002 -5.0552974e-001  3.7867612e-002 -5.1354543e-001  2.4679156e-001  3.4592317e-001 -3.3191986e-002  6.1850438e-001 -7.3615332e-001 -1.2309631e+000 -5.4635945e-001 -7.4729271e-001  7.2696192e-001  3.2541367e-001 -7.4263724e-001 -2.2936064e-001  3.1208454e-002 -9.9829755e-002 -1.7741592e-003  3.4362281e-002  1.3322828e-001 -4.8701887e-002  1.2467491e-001 -8.2428566e-001  2.4386602e-001 -3.3210634e-001 -4.4253551e-001 -9.8328222e-003  4.1763545e-001  3.3945615e-002 -8.2142164e-001 -3.8536366e-001  4.2257172e-002 -1.1275567e+000 -1.7236993e-001  3.7840753e-001 -1.5547879e-001
  4.9459818e-001  7.0018963e-001 -7.2724208e-001  1.5547841e+000 -6.3685309e-002 -4.4728477e-001  6.3904626e-002  4.3270984e-001  2.9105833e-001  7.0889024e-001 -1.6194513e-001  4.2234596e-001  1.3781196e+000  1.8033722e-001  5.7278578e-001  5.5825398e-001  4.0177291e-001  1.2547480e+000 -2.8310545e-001 -1.3469826e-001  4.5604711e-002  7.9958177e-002 -1.2936822e-001  2.6341910e-001  7.0439952e-001  2.7792963e-002 -1.4662688e-001 -7.1852364e-001 -3.2634159e-001  2.3971084e-001 -5.4250386e-001  2.7334384e-001 -4.2903188e-001 -1.8141228e-001  4.7994308e-001 -3.8890777e-001  2.4328245e-001  9.1026844e-001 -1.3773866e-001 -1.5934818e-001  1.7847088e-001  3.7732807e-001 -4.2304502e-001  3.4926721e-001  3.6103147e-001 -6.1363244e-001  6.3121143e-002  3.7369746e-001  6.1233187e-001  1.7155017e-001 -3.4714029e-002  2.7964476e-001 -8.8939630e-001  9.6944602e-001  4.5380351e-001  1.1562360e-001  4.6443322e-001 -1.0299039e-002  1.0674969e+000 -8.0459816e-002 -7.5767299e-001 -5.6486145e-001 -3.1173460e-002 -1.6964314e-001 -2.0165256e-002  5.4278800e-001
  4.6006180e-001 -9.8114534e-003  6.8881741e-001  1.1491660e-001 -9.3670268e-002 -6.8340869e-002  1.5513409e-001  1.5590535e-001  3.8772439e-001  3.0056570e-002  5.4717573e-001 -1.8228807e+000  9.3928233e-001 -3.8793456e-001  2.5340318e-001  8.2899514e-001  6.7826098e-001  5.1121179e-001 -6.6660217e-001 -3.5698460e-001  5.4665685e-001  3.0672611e-001 -4.5403706e-001  5.7424379e-001  6.2344584e-001  7.4916315e-001  3.7581380e-001  2.0471823e-001 -9.0982773e-002  1.5653169e+000 -4.7156175e-001 -2.2018789e-001  1.4390251e-001  7.9635579e-001  3.5612579e-001 -9.3023558e-002  1.9303438e+000  1.7769038e-001  3.2399500e-001  2.2786152e-002  8.7754601e-001  6.4909794e-001 -6.5795371e-001  8.7350104e-001 -1.0547422e-001 -7.4379552e-001 -3.7994289e-001 -5.8960544e-001 -1.8253605e-001  6.7725668e-001  7.6023172e-001  4.6924747e-001 -9.3021179e-001  4.0178707e-001  5.0417074e-002 -1.5833340e-001 -1.5853072e-001 -1.5539893e-001  6.1886512e-001  1.9297440e-001 -7.6657215e-001 -4.2384688e-001 -3.2390005e-001 -1.6966231e-001 -7.2464490e-001  1.1865012e-001
  4.5955068e-001 -3.2404845e-002  3.0329294e-001  4.6332041e-001  2.6921331e-001  2.0180460e-001  4.6956723e-001 -2.6956646e-002  6.8447934e-001 -3.0420427e-002  1.0832231e+000  2.5930128e-001  6.9261022e-001  4.8494850e-002  2.9177684e-001  4.7113665e-001  3.3502833e-001  5.1346047e-001  2.1650975e-001 -9.1812268e-001  2.5260135e-001  2.6614653e-001  1.5169287e-002 -8.9891944e-002  2.1046606e-001 -6.8944700e-001  2.9375357e-001 -1.8559806e-001 -2.0829286e-001  1.8910807e-001 -1.3502461e+000 -1.9983990e-001 -3.0433699e-001  6.5853436e-001  5.5947973e-002 -5.9335677e-001  2.3807310e-001  6.0504959e-001  5.6702220e-001  3.2418832e-001  1.1436342e-002  8.0597090e-002 -5.0391975e-001  3.5407386e-001 -1.9380498e-001 -1.0945320e+000 -1.7597974e-001  3.0875230e-001 -2.5018099e-002 -3.9264685e-002  5.9739660e-002 -1.1798770e-001 -3.1389537e-001  4.1287580e-001  4.0019332e-001  3.1462926e-001  5.3127395e-002 -3.0469212e-001  7.1787971e-001  9.2710693e-002 -3.6980769e-001 -2.9130043e-001 -1.1751781e+000 -7.0152531e-002 -7.8751014e-001 -7.7000439e-001
 -2.6941840e-001  3.3127010e-001 -6.8227796e-001  7.2555098e-003 -3.3904946e-001 -3.7499229e-001  6.5696717e-002  2.1358930e-001  7.2653216e-001  7.9167180e-001 -2.1047224e-001 -6.3637795e-001  1.4808205e+000  2.2266990e-001 -3.9180561e-002  4.0259078e-003  5.0857244e-002  6.2393390e-001  2.9383738e-001 -5.7292745e-001  4.9319474e-001 -3.9775187e-002 -1.0773862e+000 -2.2116190e-001  1.0759397e-001 -1.8209573e-001 -1.8301472e-001 -1.2453937e+000 -3.2976723e-002 -4.4216181e-002 -5.2324177e-001 -3.9288377e-001 -7.9047081e-001 -9.8874499e-001 -1.8040535e-001 -8.2815344e-001 -4.0008066e-001  7.5048310e-001 -9.2492916e-001 -7.5143696e-001 -9.7080160e-001 -3.6300381e-001 -9.1471350e-001 -6.3205290e-001 -1.1083083e-001 -2.5831520e-001 -2.7735531e-001  5.1588486e-001  5.0856423e-001  3.9295117e-001  3.5824754e-001 -1.3083443e-001 -2.7371353e-001  4.1013606e-001  8.3632053e-001  1.7315265e-002  5.1644464e-001 -3.3983701e-001  3.0285461e-001  7.1594457e-002 -3.8006049e-001 -5.8370769e-001 -1.2710251e+000 -3.0754476e-001 -1.1365680e+000  9.1184989e-001
 -9.1157099e-001  6.6670574e-001 -3.7813375e-001  2.7142256e-001 -2.0792617e-001  2.1169638e-001  8.4014289e-002  2.2771236e-001  7.8269116e-001 -2.4900577e-001  5.1434488e-001  2.9367707e-001  6.7969922e-001  7.0573195e-001  6.0936938e-002  2.0225159e-001 -5.7865660e-001  7.8975676e-001  4.1529924e-002 -2.7932162e-001  1.0139742e+000  9.2788340e-002 -3.4221934e-001 -2.2183759e-001 -2.7002430e-001  2.2449587e-001 -7.1060253e-001  6.5540716e-002  2.4124810e-001 -8.2200457e-001 -1.2548747e+000 -2.6184732e-001 -5.8063252e-001  3.8797790e-001 -5.8422715e-001 -9.4071581e-001 -5.4957260e-001  1.5801298e-001 -5.9213349e-002 -7.3986788e-001  1.8096091e-001 -5.9150324e-001 -6.3847969e-001 -2.8598470e-001 -4.7118383e-001 -1.9341764e-001 -1.9716307e-001  4.1455863e-001  2.5658360e-001 -2.7543673e-001  2.0185455e-001 -1.7948705e-002 -2.9457483e-001 -2.9382850e-001 -4.5517897e-001 -5.8080712e-002 -3.2071052e-001 -2.1685738e-001  1.3653985e-001 -5.4543605e-001 -5.7072712e-001 -5.4444407e-001 -3.3430193e-001 -1.0992352e+000  1.0688150e-001  8.3786018e-001
 -9.3698229e-001  7.8460919e-002  8.2873445e-001 -1.0902093e+000 -7.3045646e-002  4.6765795e-001  3.3782543e-001  3.0203764e-001  5.1183738e-001 -1.6140984e-001 -6.0604631e-002  2.9314685e-001  7.6441117e-002  2.3602078e-001  2.2876341e-001  4.3550923e-001 -2.6321858e-001  5.9459478e-002 -4.9416355e-003  2.7567218e-001  5.0028951e-001  3.6152235e-001  1.7068834e-001 -3.4234938e-001  7.1595162e-004 -4.8983831e-001  4.8782621e-001  8.0082624e-001  4.6224566e-001 -4.8847705e-002  5.1484363e-001 -1.4237924e-001 -9.6862589e-001 -4.2284329e-001 -3.6385625e-001  4.1256754e-002  1.0358379e-001  4.4307469e-001  1.0898479e+000  7.8731513e-001  1.3916788e-001 -6.0160241e-002 -9.0015178e-001 -1.2082575e-001 -1.8948545e-001 -3.6860644e-001 -7.2889917e-002  5.2816618e-002  2.6951993e-001  1.1483527e-001  3.4902576e-001  5.0427055e-002 -3.6915990e-002  2.5307742e-001 -3.5614750e-002 -7.1762614e-002  8.0969017e-002 -1.8141777e-001  2.6172285e-001  5.9794463e-001 -2.2745600e-001  2.1081991e-001 -9.1664542e-001  8.3212803e-001  4.3362724e-001  1.5614702e-001
  2.4751495e-001  7.7896993e-001  1.3904177e-001  8.1429709e-001 -3.0682428e-001  8.6772748e-001 -2.6689035e-001 -3.1003561e-001  2.9793809e-001 -1.5675609e-001 -2.0534752e-001 -3.2280327e-003  3.4095592e-001  9.1106158e-002 -4.5084478e-001 -4.0779018e-001  3.6810907e-001 -4.5793264e-001  2.6262422e-001  3.8805687e-001 -4.1665970e-001  1.1611255e-001  3.8108299e-002 -1.1800346e-001 -1.7206332e-001 -5.4589046e-001  4.1825206e-001 -1.2060709e-001 -3.7946588e-001 -9.9635035e-001  7.9603476e-001  8.4773159e-002 -4.7253169e-001  5.8258842e-001  3.1157457e-001  8.3502132e-001 -6.1450160e-001 -4.2665285e-003 -4.0914682e-001  2.1574334e-001 -2.3469549e-001 -5.3286158e-002  2.1996533e-002 -4.7632326e-001  1.0246082e-001 -8.9612975e-002 -1.3641379e-001 -8.5751334e-001 -7.2271001e-001  8.9205850e-002 -1.1834781e-001 -1.9310604e-001 -6.3520702e-001 -2.5222868e-001 -6.5524985e-001 -3.2566404e-001  1.4477325e-001 -2.4821534e-001 -9.6203603e-003 -4.7121445e-001 -1.2722699e-001 -3.1971955e-001  1.4240646e-001  3.3083729e-001  5.5618450e-001 -6.4556320e-001
  6.8908552e-001  3.5510649e-001  4.1191012e-001  3.8039099e-001 -3.3068122e-001 -1.4723702e-001 -3.6661478e-001 -6.5275301e-001  2.2910047e-001  2.3469622e-001 -9.4651219e-001 -2.5380925e-001  1.9583311e-001  4.6537620e-003 -9.9525234e-001 -8.8225920e-001  1.2290436e-001 -4.0158878e-001 -3.5568744e-001 -4.3950730e-001 -4.0995050e-001 -2.0126659e-001 -3.7300865e-001  3.8717106e-001 -1.5024109e-001 -8.1979155e-002 -6.6269753e-001  1.1718770e-001 -1.2205682e-001 -6.6005997e-001  2.0893934e-001  3.4290260e-001 -3.4141991e-001 -4.7772992e-001  3.6461586e-002  4.2160277e-001 -3.9131243e-001  2.8834372e-002  2.9931833e-001  2.3045294e-002 -5.4863823e-001  1.1230630e-001 -4.3240021e-001 -6.3684048e-001 -5.1703717e-001 -1.2523059e-001  8.4928268e-004 -2.4813290e-001 -3.2175829e-001  9.0983323e-001 -6.0362981e-001 -9.5676550e-001 -5.0238007e-001 -1.2534742e-001  3.0169876e-001 -7.3855854e-001  9.3616650e-001  8.8885109e-002 -4.6201747e-001 -5.5742756e-001 -6.1407486e-001 -4.3944645e-001 -6.4337792e-001 -3.3248038e-002 -1.2484579e-001  5.1130918e-001
 -4.0719540e-001  1.1102389e-001  5.3697614e-001  1.3172026e+000 -1.4967671e-001 -2.9820514e-001 -5.2333166e-001 -8.1973434e-001  5.4557993e-002  5.0338412e-001 -1.4658236e+000  4.3746937e-002  9.2607056e-001  5.8149582e-002 -5.1131263e-001 -4.7010255e-001 -1.6334425e-001 -6.0789419e-001 -4.3109728e-001 -5.3714343e-001  2.6002091e-001 -3.5473657e-001 -1.3358698e+000 -5.0678540e-001  1.8289683e-001  1.1328713e-002 -6.1536821e-001 -2.7454586e-001 -2.9926833e-001 -1.9756089e-001  6.6251639e-001  1.5624134e-001  2.4619586e-001  3.7109429e-002  5.5632804e-001  3.3196520e-001  1.6234123e-002  4.8322849e-001 -3.5244213e-001 -5.7597593e-001  7.2601731e-001  5.0626852e-001 -2.4680081e-001 -1.3386262e+000 -1.1156231e-001  1.0364956e+000  1.8997180e-001  4.0241038e-001 -1.4835270e-001  1.0040411e+000 -5.5866363e-001 -1.8872246e-001 -3.1346380e-001  4.8297487e-001  3.1396226e-001 -7.9174048e-001  1.0467402e+000 -1.1839112e-001 -2.6456376e-001 -7.0238415e-001  2.1659336e-001 -2.4576663e-001  2.1073648e-001  1.1373789e+000  6.6303153e-001  1.2856007e+000
  6.3966165e-001  3.4122676e-002  1.7246425e-001  5.8306949e-001 -1.5082871e-001  8.8605620e-002 -1.5734429e-002 -5.2898788e-001  1.6781111e-002  2.0921171e-001 -3.5541813e-001 -1.3949687e-001  1.4928219e-001 -3.9585317e-002  7.4954164e-002 -9.0415082e-002  4.1499954e-001 -8.3283566e-001 -1.2682502e-001 -2.5421988e-001  4.4534361e-001  1.9624785e-001 -3.4587030e-001 -2.8124433e-001  2.0608191e-001  4.0984367e-001 -4.9518928e-002  4.1138638e-001  1.7966758e-001  2.6906827e-001 -1.1487184e-001 -8.2974440e-001 -8.6629543e-002  1.6504987e-001 -3.3424673e-001  1.7770151e-001  5.3092515e-001  1.1888384e-002  7.8664776e-001 -1.6649242e-002 -2.4174753e-002 -6.2363202e-002 -4.7079739e-001 -1.4240514e+000 -7.3540799e-002  3.0224430e-001 -1.9497804e-001 -3.4397556e-001  9.9359827e-002  8.1321350e-002 -9.4742432e-002  1.5542667e-001 -2.4217488e-001 -2.2387248e-001 -1.1050749e+000 -1.5794519e-001 -1.0496365e-001 -9.0333489e-002 -5.9416847e-001 -8.0186230e-002  8.9051638e-001 -2.2129602e-001  1.1547970e-001  1.5938398e+000  3.6579146e-002 -5.7918911e-001
 -5.8802526e-001 -9.1591114e-001 -6.3020081e-001  7.0389289e-001  2.3451954e-001 -1.4695767e+000 -6.6874562e-002 -9.6291719e-001 -2.0978725e-001 -5.7866398e-001 -9.6930059e-001 -8.2902750e-001 -5.0136757e-001 -4.4430052e-001 -6.6162362e-002 -4.5766944e-001 -5.5384144e-001 -1.2291414e+000 -7.9074688e-001 -1.3491631e+000 -8.4395871e-001 -3.4736028e-001 -1.7226520e+000 -1.9239934e-001 -4.1747668e-001  1.5392225e-001 -2.2083677e-001 -1.1765424e+000 -6.0314566e-001  3.0992386e-001 -8.5086032e-001 -1.2365713e+000 -1.1792508e+000 -6.1206136e-001 -9.3008953e-001 -7.8374815e-001  4.5030357e-001 -8.5661516e-001 -1.3068785e+000 -9.7068309e-001 -3.6306494e-001 -2.4092406e-001  1.4748473e-001 -1.6172023e+000 -6.2766763e-001 -3.7474919e-002 -8.7177071e-001 -3.5759496e-001 -5.4946872e-001  5.9562736e-001 -4.9390502e-001 -2.3502526e-001 -9.2476756e-001 -5.9171049e-001 -1.5570874e+000 -1.3605516e+000 -7.7827363e-001 -1.1147505e+000 -8.7885268e-001 -4.1007591e-001 -4.0895075e-001 -6.4866582e-001 -2.6389900e-001 -1.1311495e+000 -4.0233412e-001 -1.9089512e+000
 -4.6306134e-001 -4.2089697e-002 -1.2096464e+000 -5.4924019e-001 -1.2810795e-001 -1.1586699e+000 -5.8387248e-002 -4.4912304e-001 -6.1922419e-001  6.5338306e-002 -6.2734088e-001 -3.4910508e-001 -3.6113188e-001 -4.1586257e-001 -1.3341003e-001 -1.1663666e-001 -4.4601199e-001 -7.3143151e-001 -8.1330381e-001 -2.1900570e-001 -1.4004893e+000 -3.1728855e-001 -6.7110779e-001 -3.0465736e-001 -4.3645963e-001  3.5482433e-002 -7.3789257e-001  1.4971702e-004 -3.2817092e-001  3.7569290e-001 -6.0435222e-001 -2.4889017e-001  1.2224138e-001 -5.8261506e-001 -2.8588009e-001 -9.5511187e-001 -4.6324671e-001 -5.4455195e-001 -6.4036116e-001 -1.3377609e+000  2.2567692e-001 -1.4372407e-001 -1.6960835e-001 -2.2495119e-001 -1.8872227e-001 -2.0249263e-002 -3.1473445e-001 -1.2082625e-001 -3.5009546e-001  5.3623465e-001 -4.9155378e-001 -6.9168305e-001 -3.1111180e-001 -1.8229770e-001  9.7137575e-001 -5.0941057e-001  1.9114753e-001 -1.0436023e+000 -1.0426733e+000 -9.6254872e-001 -9.7835899e-001 -8.2478298e-001 -4.0238843e-001 -3.2711777e-001 -4.5532394e-001  8.1548504e-002
 -2.2889505e-001 -2.3503167e-001 -4.8879197e-001  5.6147064e-001 -5.3489054e-002  1.0965657e+000  5.1543167e-001 -3.5754495e-001 -1.4563441e-001  3.5473057e-002 -9.4302318e-002 -1.1645165e-001 -9.0745737e-002  3.8281623e-001  7.2068983e-001  5.9343431e-002 -2.5857664e-001 -1.0142059e-002 -7.8743178e-002 -2.2058331e-002 -7.3669955e-001 -1.7633496e-001  5.3210702e-001  8.4818782e-001  3.0018688e-002  1.3337903e-001 -2.2985274e-001 -1.0084434e-001  8.6903376e-002  9.3883555e-002  1.4695247e-001 -2.6165432e-001  4.0786158e-001  8.8073310e-001 -1.8495865e-001 -4.4061261e-001  1.2183930e-001  1.2794711e-001 -1.6798886e-001 -4.0593590e-001 -1.0159300e-001  2.0468032e-001  1.0635204e+000  6.3298425e-001 -8.3457305e-002  6.9401594e-001  1.0301868e-001  8.5523556e-002  1.4105787e-001  3.6947770e-002 -3.7530979e-002  2.5731984e-001  8.8536387e-002  5.2113925e-001  9.4545074e-001 -2.5048096e-001  3.6161916e-001 -9.2793737e-001 -6.5088475e-001  1.1572181e-001  1.9257848e-001 -6.7971625e-001 -1.3156986e-003  1.5613950e-001 -4.5124507e-001  1.6716809e-001
  3.6420613e-001 -7.0608418e-001  3.0856025e-001 -2.7424968e-001  4.3728127e-002  7.8354191e-001  2.7498273e-001  6.2402510e-001  3.5795459e-001 -2.2897733e-001  4.9049239e-001  1.7972392e-001 -2.9823584e-002 -1.7019014e-002  8.3896612e-001  3.4764704e-001 -7.5073423e-001 -7.3491326e-001  4.4068671e-001  3.6994463e-001  4.9068244e-001  3.2566231e-001  6.5217389e-001  7.0231324e-001  3.3265451e-001 -4.5009244e-002  3.6858395e-001  5.1555972e-001  1.0085227e-001  7.2921015e-001  7.3968309e-001  2.0761904e-001  4.2949463e-001  8.9872452e-001  1.3357765e-001  4.4774600e-001  7.0752527e-002 -7.0089809e-002  8.2940685e-001  4.1934559e-001  4.7801361e-001  4.9474113e-002  9.6302232e-001  1.4512015e-001  7.1538101e-002  9.3288830e-001 -3.8011587e-001  1.9018347e-001  1.2121048e-001 -6.6096279e-001  2.8895690e-001  4.7597199e-001 -1.3458192e-001 -5.7360901e-001 -7.0858062e-001 -2.5711772e-001 -4.8550772e-001 -3.3154450e-001  9.5235905e-002  2.3579849e-001  4.9114941e-001 -3.6910118e-001  2.5041670e-001  5.2677108e-001 -1.1602526e+000 -2.2310155e-001
 -8.5164610e-001  2.3563833e-001  6.3259797e-002  1.6701878e-001  2.3416033e-001 -8.9074154e-002 -6.9503880e-002  1.5049829e-001  6.5086851e-001 -2.5820794e-001 -1.3047378e-001  1.9512620e-001 -1.3886765e-002  2.8078375e-001  4.7272176e-001  2.0972983e-001 -2.5257197e-001  1.1084607e-001  8.3244209e-001  4.9022682e-001  7.8784950e-001  4.3581713e-001  5.8980692e-001 -5.7685532e-001  1.1712558e-001  9.6795950e-002 -2.9044901e-001 -8.2116268e-001 -7.8172649e-001  1.1189999e-001  1.7566286e-001  1.1443495e-001 -6.6276243e-001 -1.0170195e+000 -1.2163794e-001 -1.6771308e-001 -3.2461021e-001 -5.4299694e-001 -9.1126960e-001 -3.3677074e-001  8.6985195e-001 -2.2688525e-001  1.5674520e-001 -2.5369957e-001  2.3901955e-001  7.1115863e-001 -8.9313676e-001  3.2942013e-003 -4.2444943e-001 -7.5110254e-001 -2.1810615e-001  6.6349511e-002  1.2783549e-001 -4.9375331e-001 -6.3330053e-002 -7.4127916e-001 -5.4664859e-001 -9.8837530e-002 -7.2140614e-001 -5.7499961e-001  9.5263492e-001 -4.3119268e-001  1.9228388e-001  3.9457708e-002 -2.1937772e-002 -1.1975090e+000
 -3.9000403e-001 -4.5247965e-002 -6.5983464e-002 -6.2653530e-001  5.5052462e-001  1.4279224e+000 -6.9517676e-002  6.5387100e-001 -6.2777584e-001 -3.1652800e-001  4.7541292e-001 -6.3693775e-002  2.9108544e-001  8.3027927e-001  6.7511874e-001  2.5885011e-001 -2.3767362e-001  9.7996271e-001  8.7942672e-001  5.4874337e-001  4.3602255e-001  4.6164451e-001 -6.0194581e-001  6.0591268e-001 -1.1359052e-002 -6.1521538e-002 -1.2738225e-001 -8.5158476e-001 -3.0982699e-001 -9.3800590e-002 -5.3121035e-001  4.6836935e-001  1.9510609e-001  2.5868986e-001 -4.1089504e-002 -5.3285581e-001 -1.1649949e-001 -4.5551103e-001 -9.3028051e-001 -1.7989393e-002  2.0286422e-001 -8.1567512e-002  9.4501691e-001  1.0694807e-001  1.3420322e-001  9.4847813e-002 -2.7031030e-001  4.5576589e-001  5.2037123e-001  1.9460803e-002  1.1390322e-001  4.8422307e-001  8.2413357e-001 -4.7782443e-002  1.1378119e-001 -1.4336428e-001 -3.3587305e-001 -9.7356768e-001 -1.5480558e-001 -3.2830938e-001  4.8538138e-001 -1.7490995e-001 -6.2273132e-001  2.8831988e-001 -2.9725413e-001  3.8797426e-001
  2.9884719e-001  4.7948952e-001  3.6833077e-001 -7.2266940e-001  2.7460470e-001 -2.5467296e-001 -4.1553013e-002  5.9947027e-001  7.5201501e-001 -1.0562260e+000  6.0591926e-001 -8.3378584e-002  3.3525485e-001 -2.7540107e-001  2.0742974e-001  5.3009516e-001  2.9887181e-001  3.7189813e-001  8.4590392e-001  1.6193689e-001 -3.4844388e-001  5.4191123e-001 -4.9301366e-001  8.2397738e-001  1.0263566e-001 -1.0660847e-001 -6.0074801e-001 -5.1804828e-002 -5.3198704e-001 -5.0336146e-001 -8.3805063e-001 -4.8938922e-001  8.4201263e-001  8.6986676e-001 -9.4788626e-001 -6.9989632e-001 -9.8793156e-002 -1.5293106e+000 -4.5714879e-001 -6.1327252e-001  2.6380732e-001  1.3257437e-002  8.0398451e-001  2.9035402e-001 -1.4201554e-001 -6.5850082e-001 -4.1077810e-001 -3.4638551e-001  4.4706335e-001  9.4837239e-003  3.0959758e-001 -7.8444013e-002  7.2739630e-002 -4.8555561e-001 -1.2018515e+000 -4.3351231e-001 -1.4091230e+000 -7.9896658e-003 -7.9750225e-001 -2.9336931e-001 -6.2010731e-002 -1.6319423e-001 -7.1628263e-001  5.1718371e-001 -4.6454170e-001 -1.9970084e-001
 -1.6545965e+000  4.1235474e-001 -3.1143619e-001  8.0007314e-002  5.5362709e-002 -7.9354648e-001 -7.1093079e-001  2.8440581e-001 -3.8880926e-001 -9.9072905e-001 -2.0671555e-001 -6.5810562e-001 -6.6479031e-001 -9.5612543e-002  5.9750196e-003  6.6615020e-002 -1.0646326e+000  9.1775236e-002  4.1542409e-001 -9.3204432e-002  3.9162440e-002  3.4199515e-001 -6.3022494e-001  8.6384529e-001 -2.8367828e-001  8.0448163e-001 -2.6238143e-001 -1.0755932e+000 -9.2769092e-001  3.9709885e-001  2.7346873e-001  1.4053588e-001 -6.3239953e-001 -4.3818471e-001 -2.2792185e-001  1.3100171e-001  2.0414103e-001 -1.1939440e+000 -8.2043062e-001 -7.7933278e-001  3.1833049e-001 -5.0413206e-001  9.7527255e-001  3.5238106e-001 -3.7678502e-001 -4.5132048e-001 -1.8100256e-001 -9.9489946e-001 -3.8372939e-001  6.9807551e-002 -7.6792852e-002  1.6110570e-001 -1.2492718e-001 -5.8073594e-001  3.0308707e-001 -9.8532153e-002 -5.0449958e-001 -7.2923637e-001 -6.8217157e-001 -8.3915388e-001 -1.1070056e-001 -7.2448183e-001  5.8157011e-001 -1.2976981e+000 -3.7125104e-001 -1.2148356e+000
 -2.4175268e-001  2.0159384e-002  6.5536914e-001 -2.9521850e-001 -1.1956735e-001 -2.0780519e+000 -2.1716182e-001 -1.5755303e-001 -2.3172916e-001 -7.9933344e-001 -3.2674265e-001 -1.7529087e+000 -5.0609700e-001 -9.3845071e-001  2.2258700e-001  1.8413538e-001 -3.7208906e-001 -1.3736371e-001 -9.2329344e-001  1.2278399e-001 -2.3171434e-002 -2.0919648e-001 -6.1033186e-001  1.8011415e-001 -4.7844670e-002  2.8545259e-001 -1.4446264e+000 -2.5843523e+000 -1.9505423e+000 -1.2707336e-001 -6.3889795e-001 -9.2067995e-001 -4.3846269e-001  7.1285304e-001 -7.2801388e-002  3.6338137e-001  3.5667924e-001 -1.3896664e+000 -2.3408218e+000 -9.2888272e-001  3.2294691e-003  3.8410985e-001 -2.4820321e-001  1.8422949e-001 -1.0635367e-002 -6.4029088e-001  2.9819829e-001 -8.7689686e-001  3.9117925e-001  6.4662256e-001  5.2130718e-001  6.6162923e-001 -3.2932721e-001 -2.9469873e-001 -7.5292535e-001 -4.3076800e-001 -5.3343216e-001  1.6061371e-001 -2.3354897e-001 -5.4574969e-001 -8.8419889e-001 -9.2289519e-003 -1.4918635e+000  1.5920355e-001 -4.4475099e-001 -2.6417729e-001
 -5.6430151e-001  3.7892512e-001 -4.0010785e-001 -1.5353943e+000  3.1288965e-001 -1.5177738e-002  6.8215139e-001 -1.4667280e-001  2.7846542e-001 -6.5563293e-001 -4.5220843e-001 -1.2346015e+000 -7.0925683e-001 -5.8514738e-001 -3.2026227e-001 -5.4948879e-001 -9.3067039e-001 -3.4490203e-001 -1.3723598e-001  3.2245085e-002  8.2174164e-002  6.5688388e-001  6.0484453e-002  1.0667438e+000 -2.0524442e-001  3.7775252e-001 -3.2117924e-001 -1.1772235e+000 -5.0101459e-001 -2.2492494e-001  1.1712287e+000 -1.6924468e-001  8.3807814e-001  7.5859745e-001 -2.8487923e-001  4.7026047e-001  1.5855126e-001 -2.3725729e-001 -1.3630565e+000 -8.7193699e-002  6.8273397e-001  2.6728893e-001  1.1671683e+000 -4.5371579e-001  9.3886799e-002 -8.0469632e-001  6.4397124e-002 -5.3868830e-001 -4.8620165e-002  3.4456201e-001  2.4598714e-001  5.8105506e-001 -4.4564409e-001 -4.2486115e-001 -1.9180251e-001  4.3665640e-001 -9.8450862e-002  4.2793805e-001 -1.3670372e-001  2.2123141e-001  1.1774440e-001  3.2675883e-002 -1.2331922e+000 -4.9779263e-002  6.5648858e-001  1.1490033e+000
  8.7785931e-002  1.3240489e-001  7.3733030e-001 -1.2773992e+000  1.5314680e-001 -6.7698564e-001 -1.9546380e-002 -1.1697346e-002  8.2460458e-002  1.5677435e-001 -5.9552694e-003  9.4442755e-001 -7.2253758e-002 -1.7185752e-001  2.2433849e-001 -5.9877055e-002  5.3002165e-001  4.3923270e-001  9.5376006e-002  7.0668304e-002  1.0911316e+000  8.0998670e-001  9.3508594e-001  1.0831795e+000  5.3904393e-001  1.0096306e+000 -5.1834647e-001 -6.9644171e-001 -3.9248774e-001  1.8510802e-002 -2.1341130e-002 -1.6536357e-001  5.7647361e-001  5.5807772e-001 -4.5265944e-001  2.7432633e-001 -5.2840574e-001 -2.1982487e-001 -5.9614259e-001  3.8602393e-002  3.5580720e-001  1.8265465e-001  3.5073317e-001  1.0224828e+000  4.2753116e-001 -5.0965119e-001  4.8944750e-001 -2.9085131e-001  1.1810642e-001 -3.2970776e-001 -2.1529713e-001  4.7040083e-003  1.9482730e-001 -1.7708109e-002 -4.6059673e-001  8.2367338e-001 -1.9066279e-001  6.7638844e-001 -3.7372102e-002  1.9132970e-001 -7.4154979e-001  2.5690306e-001 -9.7333214e-001  6.1920201e-001  6.5606958e-001  3.0056854e-002
  1.7225661e-001  7.6743034e-002 -3.6140182e-001 -1.5765026e+000 -6.0787755e-002  5.8619554e-001  3.3317576e-001  5.3686457e-001 -2.9578174e-001  2.0647116e-002  2.7932476e-001  3.2373253e-001 -2.1766560e-002  5.0193048e-001  7.7987727e-001  1.0370421e+000  1.5155800e-001  5.3800885e-001 -5.4137075e-001  3.2621272e-003  6.1334413e-001 -1.1551634e-001  1.6311404e-001  1.8746008e+000  2.6490212e-001  6.3017620e-001  1.0798412e+000  2.1603188e-001  5.0272459e-001  1.5197613e+000  7.0705020e-005  3.1022428e-001  9.4329120e-001  2.3635375e-001 -5.1575495e-001 -5.8628540e-003  5.5347942e-001  1.0083539e+000  3.0141943e-001  1.1798499e+000  4.8703861e-002  2.2971791e-001  1.2838668e+000  1.0871377e+000  7.4287318e-001 -6.7870023e-001  3.2491491e-001  6.8520671e-003  7.6304615e-001  3.6422506e-001  7.8700911e-001  8.3007843e-001  7.6277738e-001  2.5291448e-001  1.2682783e-001  1.0366450e+000 -7.0834951e-001  1.5030868e-001  5.7373807e-001  9.5746733e-001  2.9822283e-001  8.7585582e-001 -1.3973763e+000  1.6838143e+000  4.7459310e-001  1.0584679e-001
  1.6258867e+000  6.8708442e-002  1.7817387e+000 -1.2517377e+000  2.4195318e-003 -4.6337386e-001  1.9989614e-001  1.6403596e-001  2.4931694e-002  3.6026875e-001  4.5268418e-002  8.0968896e-001  1.4698075e-002  2.5524821e-001  3.2922173e-001  1.6958387e-001  9.4717964e-001  4.8182675e-001  6.1341419e-001  5.4640175e-001  5.5130933e-001  1.3243930e-001  1.2295091e+000  1.3044345e+000  6.4891638e-001  5.4488271e-002  4.6117666e-001  1.2530933e+000  9.3893601e-001  6.0297243e-001  3.1126592e-001  1.0520412e-001  1.6335511e-001 -2.6314194e-001 -3.8805514e-001  2.5351080e-002  7.7246434e-001  3.0301782e-001  8.2680061e-001  5.2953567e-001 -2.8538030e-002  2.8048599e-001  2.3544180e-001  2.6222549e-002  6.8494747e-002  5.7686230e-001  5.4456581e-001  3.7727186e-001  6.7086917e-001 -2.6809515e-001  1.4749556e-001  2.8137122e-001  5.7240816e-001 -5.7967746e-002  4.4956491e-001  8.1757509e-001 -1.5459018e-001  5.6987694e-001  8.3761042e-002  5.3659932e-001  2.4317373e-001  8.6326441e-001 -1.1822739e+000  1.2869032e+000 -6.1941456e-001  1.7591543e+000
  8.8318202e-001  1.6216601e-001  2.3967864e-001 -9.8843523e-001  2.1951624e-002  1.6994455e+000 -2.9614172e-001 -3.3042730e-001 -1.4243276e-001 -4.3682648e-001 -2.7483622e-001 -1.0963802e-001 -1.3819296e+000  1.7083584e-001  7.1867876e-001 -3.3944410e-001 -4.3566324e-001 -1.0966411e+000 -2.0708131e-001  2.5415258e-001  6.1870373e-001  2.6745094e-001 -1.6168407e-001  7.8069168e-001 -1.3824862e-001  5.1531618e-001  3.8564570e-003  1.8206392e-001  4.7367911e-001 -1.6756694e-002  2.9665703e-001 -6.1926645e-002  1.3730445e+000  4.9189218e-001  2.2664377e-001  5.3639284e-001  1.3335839e-001 -1.5768534e-001  3.0993932e-001  1.8534449e-001 -1.1144819e-002 -3.3971454e-001  6.9064771e-001 -7.1841578e-001  1.3208616e-001  7.6496118e-001 -6.0056993e-001 -1.0769765e+000 -8.2341375e-001 -9.5069745e-002 -3.7343243e-001  6.4388512e-002  2.6117187e-001 -8.2047467e-001 -1.0021149e+000 -4.0879147e-002 -3.2571127e-002  3.6089910e-001 -2.6717784e-002  1.0803098e-001  9.1093525e-001  1.4169114e-001  8.4362914e-001 -3.3487242e-001  3.6806168e-001  1.8875215e-001
  8.0509742e-001 -2.3994488e-001  1.1335129e+000 -1.0915206e+000  1.2300535e-002  9.2038549e-001  7.6364398e-001  1.9306348e-001 -4.2034077e-001 -1.7540692e-001  3.2668474e-001 -2.9165012e-001  2.4709374e-001  8.8751616e-001  5.4256484e-001  3.3373915e-001  2.8088884e-001  5.3903077e-001  3.6614632e-001  7.6344788e-001  4.4270297e-001  1.0888105e-001  8.9407860e-001  2.3581792e-001  5.1510769e-001 -4.2654434e-001  9.2720828e-001  5.2310168e-001  2.1424766e-001  6.6796023e-001  3.5268487e-001  3.9608280e-001  7.6817219e-001  5.9850571e-001  2.4619266e-001  9.4278152e-001  9.0715368e-001  2.1395518e-001  2.8955390e-001  9.5659644e-001 -8.6737521e-001  4.9480013e-001 -7.5409531e-001  8.7108010e-001  5.2683479e-001  4.0784039e-001  6.5613769e-001  9.2206761e-001  9.4202790e-001 -7.7432248e-002  7.2074793e-001  1.2334805e+000  7.8166545e-001  3.0011937e-001  1.1952488e-001  6.3178348e-001 -1.6844537e-002  3.5516052e-001  7.7710756e-001  7.5084723e-001  1.2978918e+000  3.0559431e-001 -6.8211581e-001 -7.6909036e-002  2.0493633e-001  4.4032804e-001
  9.7749328e-001  1.7734760e-001 -3.8136538e-001 -9.4058672e-001  3.0022052e-002  4.8643362e-001 -3.3943666e-001  1.6626918e-001  1.4552354e-001  5.0138360e-002  5.2262392e-001  5.5398043e-001 -5.2886506e-002  8.7409468e-001 -2.2854154e-001 -1.1174348e-001 -6.5058240e-001  1.1937839e-001  8.8579191e-001  7.6731264e-001  2.0742286e-001  6.8556749e-001  4.5774300e-001  1.4197125e+000  9.0996596e-002  1.0570321e+000  2.0480609e-002  4.0798833e-001  3.4541616e-001  5.9588214e-001  8.0427047e-001  4.8005595e-001  6.7326707e-001  5.1681884e-001  5.1929448e-002  4.4107703e-001  1.1303844e+000 -1.6146881e-001 -4.5809509e-001 -7.7510915e-002  9.6898000e-001  6.8392436e-002  1.2008286e+000 -3.9828272e-002  3.7376348e-001  1.8058739e-002 -1.1907772e-001 -6.9479150e-001  2.6476050e-001  3.4506969e-002  2.4775282e-001  9.0735443e-001  2.1612798e-001 -7.2152072e-002  2.9351985e-001  1.1827136e+000 -6.0113320e-002  2.6294926e-001  2.2519124e-001 -2.3579048e-002 -1.5889587e-001  1.8240331e-001 -1.0181280e+000 -1.8827227e-001  7.0051837e-001  2.3854952e-001
  2.0578123e-001 -1.6895553e-002  3.2542448e-001 -4.6905075e-001  4.4780786e-001  7.4688746e-001 -2.4357768e-001  1.0061791e-001  2.9885504e-001  4.6696470e-002  3.8239461e-001  3.1186822e-001 -8.2573720e-002  4.8592475e-001 -3.5869407e-002  2.9716029e-001  1.8212272e-002  7.7451625e-001  8.2271363e-002  5.7266237e-001  3.8296837e-001 -1.4705292e-001  5.4634318e-001 -1.6997864e-001  2.3874165e-001  2.1355012e-001  3.2527698e-001  3.9679232e-001 -1.1093249e-001 -1.4764397e-001 -9.7919965e-002  2.3663940e-001  5.1306071e-001  3.7929601e-002 -3.2194318e-001 -1.5611708e-001 -6.6266050e-001 -5.0277613e-002  5.5813908e-001  1.3265933e-001  3.6348579e-001  2.5029945e-001  6.9525671e-001  5.1431703e-001  6.4943959e-001  6.5507603e-001  6.6323301e-001 -7.3374074e-003 -6.1943159e-002 -5.9028456e-002 -1.3307083e-001 -1.1759855e-001  7.3973301e-001  1.2963071e-001  7.1531653e-002  3.6381274e-001 -4.8822907e-001  5.2205743e-001 -4.8420814e-001  7.8104645e-003 -3.0704278e-002  2.6836287e-001 -6.9525753e-001 -1.6601376e-002  5.7598295e-001 -9.8427058e-001
  1.4552105e+000  5.6820362e-002  1.1272738e+000 -1.8087847e+000  3.1558651e-001  1.4312847e+000  3.2683175e-002  3.0397457e-001  3.8602645e-001  5.5440126e-001  9.0513603e-001  1.6050111e+000 -9.6525592e-003  1.1347552e+000  5.9320303e-001  5.4605687e-001 -5.8639933e-002  1.5583045e+000  1.4514269e-001  1.1160213e+000  8.3131551e-001  2.7589653e-001  1.4119579e+000  6.8190571e-001  4.2615982e-001  9.0548405e-001  5.8377572e-001  1.5304125e+000  1.1948215e+000  1.3739423e+000  8.1175131e-001  5.3768188e-001  1.2596344e+000  2.5457655e-001  3.8423107e-001  1.1514574e+000  2.1804053e-001  9.9131433e-001  1.7836896e+000  1.1417425e+000  5.2522191e-001  1.3695846e-001  4.6492188e-001  7.1678946e-001  1.0249610e+000  4.1686749e-002  1.1918178e+000 -6.6171950e-002  2.6287549e-001  3.2583683e-001  3.1759728e-001  4.5854746e-001  1.1955750e+000  4.8776312e-001  1.3246976e+000  1.4149822e+000  3.4549543e-001  1.6660720e-001  5.1245413e-001  4.1859943e-001  1.4517506e+000  5.5695822e-001 -3.6385271e-001  1.4470758e+000  1.2380781e+000  1.6274422e+000
  1.8032030e+000  5.2209136e-001  2.2525941e+000 -9.8378095e-001  4.8895150e-001 -7.5490554e-001 -5.5132183e-002  4.1820592e-002  1.0324647e+000  1.2074620e+000  6.5579563e-001  6.9053202e-001  3.8296751e-001  4.4342174e-001 -5.3893584e-001  2.8839339e-001  3.3784101e-001  1.1187802e+000  4.6835831e-001  1.0302161e+000  1.1288566e+000  2.6646634e-001  1.0493390e+000  1.1081126e+000  4.4286961e-001  6.0110578e-001  4.3045363e-002 -5.1031817e-001 -1.1951355e-001 -7.6459096e-002  6.3890759e-001  6.1868503e-001 -5.4423813e-002  2.1289057e-001  2.4282308e-001  3.2178632e-001 -2.6867734e-001 -4.1014720e-001  4.5954230e-002  1.6314891e-001  6.5428580e-002  2.5544305e-002  2.9277656e-001 -2.1291298e-002 -1.7135957e-002  4.5809501e-001  1.1531194e+000  1.5194482e-001  7.3912344e-001  1.6124944e-001 -3.0955834e-002 -7.9994387e-001  3.3856247e-002  6.4446845e-001  1.3805413e-001  5.6616688e-001  5.3740339e-001  9.6146358e-001 -5.0269432e-001  8.1586768e-002 -5.0501146e-001  1.0532163e+000 -6.9050769e-001 -2.0803621e-001  7.1070694e-001  7.6952972e-001
  1.4716118e+000  1.3418598e-001  6.1608680e-001 -8.4748728e-001  2.7094569e-001  7.8306686e-001  1.6280210e-001 -1.1083523e-001 -6.1905785e-002  9.5637135e-001  3.9009485e-001  4.7438151e-001  4.5071177e-001  4.1199747e-001  1.2054244e-001  3.2525402e-001  1.3105060e-001  9.8443389e-001 -6.2297518e-002  3.3531449e-001  1.0650024e+000  1.4821414e-001  1.4896167e-001  6.8476361e-001  2.7863888e-001  4.1178904e-001  5.1522550e-001  6.6284812e-002  4.6397712e-001  1.4770010e-002 -2.8889602e-001 -4.3705513e-002  6.0994917e-001  2.0657388e-001 -2.8701989e-001 -3.6104907e-001 -3.1323937e-001  1.1839912e-001 -4.3853564e-001  4.2683168e-001 -1.7148900e-001 -3.4406245e-001  3.4504836e-001  3.4480462e-001  9.0191945e-001 -5.2269037e-001 -2.3200738e-001 -2.5207144e-001  9.2614940e-002 -9.4658409e-001  7.1759334e-003  1.4647442e-001  6.7389635e-001  5.8634398e-001  3.2981880e-001  4.2267553e-001 -9.7339222e-002  5.0744861e-001  3.3695185e-002  5.2579433e-001 -2.1838441e-001  1.3306671e+000 -7.7206171e-001  1.3042851e+000  9.1602028e-001  6.2704616e-001
  8.1584157e-001 -3.9080212e-001  1.0542804e+000 -5.6796465e-002  2.7561114e-001 -5.5322058e-001 -5.4953558e-001 -1.5728438e-001  6.6991310e-001  5.4117562e-001  8.5175484e-001  6.1939892e-001 -6.1552600e-002  1.7622163e-001 -5.0423290e-001 -1.6239056e-001  3.4620949e-001  9.0704313e-001  9.1826005e-001  3.7969163e-001  5.3018672e-001  3.0588138e-001  4.2376230e-001 -7.6847752e-001  3.8895669e-001  1.7003126e-001  2.1768220e-001  2.7337579e-004 -4.3201512e-002 -8.1643622e-002  1.8068324e-001  2.5575298e-001 -1.6635561e-001 -5.5741784e-001 -5.0628945e-001 -3.0962226e-002 -2.4473978e-002 -4.4079263e-001 -3.9671825e-001 -3.9789456e-004  5.5471017e-001 -6.7013468e-002  4.0529282e-001  3.5897529e-001 -1.9275033e-001  6.1010270e-001  2.5145484e-001  8.6264593e-001  9.6603583e-001  2.0969505e-002  3.2037154e-001 -4.0398354e-001  8.4281802e-001  5.3297775e-001  3.9730514e-001  3.0263278e-001 -3.2677683e-001  5.5897755e-001  1.7100727e-001  4.2355627e-001  5.2744593e-001  6.9438310e-001 -3.3590407e-001  6.3706142e-001  1.2137867e-001  6.1060962e-001
  6.3912127e-001 -6.9051856e-001  1.4063156e+000 -7.2523177e-001  6.7048270e-002 -5.9031667e-001 -7.8189657e-003  1.6288957e+000  8.6163812e-002 -1.4221113e-001  7.7681018e-001 -1.7152523e-001 -1.8549603e-001  1.5144004e-002  5.9256903e-001  5.9361619e-001 -3.0637604e-002  5.3978290e-001 -3.7733397e-001  1.8907285e-001 -4.8662113e-001 -4.6469554e-002  7.1886292e-001 -6.0649742e-002  6.1930899e-001 -2.5908520e-001 -1.1183908e-001  1.1574163e-001  3.3720316e-001  7.6888839e-001 -2.7878722e-001  6.3942906e-001  1.4888314e-001  1.6955721e-001  3.3918567e-002 -1.8447983e-001  9.8456871e-001 -9.3508424e-002  5.9397055e-001  4.2366259e-002  2.7190537e-001  2.1778877e-001  2.2918441e-001  8.6189808e-001  3.2521190e-001 -2.6370463e-001 -4.8130977e-001  7.3878544e-001  8.5681592e-001 -2.9124479e-001  8.2284383e-001  4.6847434e-001  7.7255326e-001  8.0896819e-001  8.6936044e-001  6.5621761e-001 -2.2203113e-001  1.0562164e+000  7.3105668e-001  2.3673800e-001 -1.4635421e-001  3.9304378e-001 -1.1706198e+000  1.2411381e+000  3.8804919e-002  1.6437978e-001
 -6.3350647e-001 -6.4913265e-002  2.0830788e-001 -3.6044214e-001  6.3065894e-002  1.0055670e-001 -7.2978082e-001  1.9144396e-001 -5.0455564e-001 -6.9657963e-001  9.6150319e-002 -4.4124969e-001 -3.7774978e-001 -4.6555845e-001  3.5918739e-001  2.2596511e-001 -5.6921265e-001 -5.4483087e-001  9.0721381e-002 -6.1810152e-001 -8.1990586e-001 -3.7195814e-001 -1.4017964e-001  4.3869436e-001 -1.0712040e-001  5.1329977e-001  6.8531433e-001  2.5918831e-001 -1.3880462e-001 -3.0370761e-002 -2.7529467e-001 -4.6702546e-001 -7.8248304e-001 -8.7617975e-001 -2.9355099e-001 -2.3191831e-002 -3.0843504e-001 -4.0544379e-001  1.2718976e-001  2.0455736e-001  1.5980578e-001 -6.7705899e-002  1.1773980e+000 -5.9541564e-002 -7.1803722e-001 -5.4938298e-001 -3.6603325e-001  2.2115944e-002 -1.1130980e-001 -7.3201361e-001  8.4801665e-002  8.3620924e-002  2.5013804e-001 -2.6335033e-001 -3.1393648e-002  4.6177717e-002 -6.5610457e-001  7.0209923e-001  4.4374860e-001  4.7633054e-001  1.4339480e+000 -4.6337603e-002 -4.0202954e-001  6.9646169e-001 -2.8361105e-002 -3.2733109e-001
 -1.6064092e-001 -1.3147839e+000 -6.8815508e-001  7.3644229e-001 -1.2323630e-001 -3.5502725e-001  3.2998428e-002 -1.0683414e-002  1.3868985e-001  7.3932802e-002  4.8748299e-001 -4.1491644e-001 -7.7417828e-001 -1.0286511e-001  2.7673163e-001  1.6796738e-002  3.4808409e-001 -2.2896782e-001  1.1063704e-001 -7.2170613e-001 -3.3616139e-001  8.3023349e-002 -1.0042139e+000 -3.8955486e-001 -5.8505064e-002 -2.9612605e-001  6.9466236e-001  5.3832058e-001  6.1690588e-001 -9.4997884e-002  3.5302194e-001 -2.2796714e-002 -1.2498877e-001 -2.6487661e-002 -3.3456683e-002  3.7295228e-002 -5.4500940e-001  4.3293087e-001  1.1230587e-001  2.4634940e-001  1.8618190e-001 -4.4777459e-001  4.3103324e-001 -5.3345563e-001 -4.3201195e-001 -1.0043841e+000 -1.2878179e+000 -4.3309097e-001 -1.0326905e+000 -5.0165564e-001  1.1441320e-001  2.5511387e-001 -6.5940269e-002 -1.3978184e-001 -1.0863918e-002 -5.9425048e-002 -4.0102600e-001  1.7564066e-001  2.9381898e-002  5.1062464e-001  4.2058078e-001 -6.6877289e-002 -2.1340492e-003 -3.6858532e-001 -1.6879935e-001 -1.1980792e+000
  1.0187441e+000  2.0099374e-001  9.8376507e-001 -2.6762678e-001  2.1442886e-001  8.1716590e-001  3.9288991e-001  5.8441173e-001 -1.8992466e-001  5.7576909e-001  2.0784532e-001  4.7000678e-001  5.5220578e-001  2.8281827e-001  6.8467718e-001  7.8293704e-001  4.4639342e-001  8.7460407e-001  3.4184337e-001 -9.4324860e-002 -5.0554315e-001  4.4780689e-001  1.0118700e+000  3.4990703e-002  4.7500348e-001  4.9439897e-001  6.5218976e-001  8.9388384e-001  1.3661051e+000  5.1637685e-001  4.1898261e-001  4.5275563e-001 -2.6724873e-001  8.9835140e-001  3.5832941e-001  3.1678261e-001  8.3535216e-001  1.7334274e+000  1.4478089e+000  9.3958874e-001  7.4359787e-001 -1.7875312e-001 -8.0574149e-001 -1.7856889e-001  1.3386519e-001 -3.6365435e-001 -1.4209387e-001  5.9257272e-001  9.2409578e-001 -9.1441164e-002  9.3753478e-001  8.9150371e-001  7.6235874e-001  5.1951112e-001  9.5966927e-001  8.1949638e-001  6.6216995e-001 -2.2036183e-001  1.1582818e+000  8.9212258e-001  2.6166239e-001  4.3634362e-001 -5.9708727e-002  1.6194573e+000  2.8745952e-001  1.1617737e+000
  1.3266226e+000 -1.2920887e-002  2.4592832e+000 -1.5022216e+000  2.5567051e-001 -1.1398295e-001  1.3601104e-001  2.0447595e-001  3.8604581e-001  1.0873847e-001  8.3257896e-001 -3.5603624e-001 -2.0545432e-001 -4.3137779e-001  1.5680414e-001  1.1633666e-001  6.1696093e-002  5.7678561e-001  6.4975424e-001  3.5233022e-002 -6.8419826e-001 -5.6172556e-005  4.3383651e-001 -1.7727194e-001  3.4731528e-001  4.5079323e-001  4.9549885e-001  5.4012423e-001  7.3269721e-001  3.8524867e-001  5.8923640e-002 -1.8908939e-001  4.0355059e-001  8.1814211e-001  3.8364706e-001  2.1527675e-001  1.1741046e-001  1.0004863e+000  9.8753739e-001  7.2887931e-001  2.5969991e-001  2.8407709e-001  2.2403998e-001  1.6959925e-001  2.7648264e-001  7.6146450e-002  2.8774520e-001  6.4510425e-001  3.4349632e-001  1.5963092e-001  5.0493380e-001  1.8309150e-001  1.2236037e-001  2.8140805e-001  1.3275636e-002  6.6208588e-001  3.1389235e-001  1.2413015e+000  8.6301552e-001  5.9275582e-001 -5.5187423e-001  3.1874270e-001 -1.3369131e+000  1.5762889e+000  2.8702848e-001  1.6597515e-001
 -4.7955632e-001 -6.3843749e-001 -4.8190970e-001 -7.8691924e-001  1.2086140e-001  1.0517153e+000  2.2509216e-001  1.3912576e-001  7.5875826e-002 -8.2905597e-001  7.7144835e-003  3.8317919e-001 -9.6877566e-001  3.6695151e-001  6.1447124e-001  8.2866347e-001 -2.4347729e-001 -6.4003869e-001  4.2036966e-001  4.7377832e-001 -2.2473926e-001  1.6072322e-001  8.3443474e-001 -5.6667690e-001  1.0871226e-001  1.5300468e-001  7.5110821e-001  6.5089945e-001  7.4203078e-001  9.5915436e-001 -3.5522004e-001  7.1003476e-002  1.0352988e+000  6.2330867e-001  2.6828385e-001  4.6482997e-001  8.0200903e-001  7.4903132e-001  7.4647312e-001  5.6624997e-001 -6.2686049e-002  3.4870126e-001 -4.9218524e-001  8.7737597e-001 -7.8338120e-002 -2.9234080e-001  3.6377776e-001  6.7561913e-002 -1.5057128e-002  1.3313066e-001  7.0601349e-001  9.2245660e-001  5.2862921e-001  3.8858904e-001  4.0204470e-001  4.7096077e-001 -2.5800859e-001  8.3251484e-001  3.6500760e-001  6.9873150e-001  5.5012582e-001  3.2234623e-001 -5.0637108e-001  8.7646439e-001 -1.7243207e-001 -5.4695583e-001
  6.6714075e-002 -3.8783319e-001  1.7082210e-001 -7.2749948e-001  2.4724637e-001  8.4279875e-001  1.1369002e+000 -5.2559704e-002 -4.4801059e-001 -3.8280888e-001  5.1147096e-001  6.8712190e-001 -5.8393311e-003  6.3306939e-001  2.7735233e-001  3.7496102e-001  4.4514050e-001  4.1528061e-001  3.7750263e-001  5.1328382e-001  6.9348585e-001  3.6331550e-001  1.2479965e+000  3.8644063e-001  1.2465290e-001 -3.2763099e-001  8.6507818e-001  8.3011177e-001  4.8846135e-001 -3.7705596e-001 -7.7803640e-001 -1.4121448e+000  5.5939079e-001  1.4451208e-001 -5.6915788e-001  2.2763478e-001 -1.0916495e-001  4.4825111e-001  5.3673234e-001  1.3210772e+000 -1.8117315e-001  5.3081028e-001  4.4109694e-001 -1.5249214e-001  3.6148570e-001 -5.5613766e-001  1.0253491e+000  9.5298429e-001  5.4238691e-001  5.2383682e-001  6.8030854e-001  4.9751737e-001  8.0875163e-001  6.7760797e-001  3.0705421e-002  7.6523254e-001 -2.4835056e-001  1.0707916e-003  2.0407960e-001  6.9315286e-001  1.1769450e+000  5.7088941e-001 -6.7880108e-001  3.2676461e-001 -4.4276060e-001  5.2645785e-001
 -3.7105401e-001  8.3532475e-001 -4.7632505e-001 -4.5769705e-001 -6.6960609e-001 -7.9833765e-001 -3.0883685e-001 -2.5787417e-001 -3.8834105e-001 -9.8362774e-002 -1.4800004e-001  2.6620874e-001 -4.7095392e-001  5.2251018e-002 -3.4566471e-001 -1.8995795e-001 -3.1157710e-001  1.6931477e-001 -6.2460081e-002  7.0680204e-001  6.5721775e-001  1.0761037e-002  5.1876855e-001  2.9409354e-002  2.2381152e-001  2.1525066e-001 -2.8545662e-001 -5.5603564e-001 -7.9129182e-001  4.3842155e-001 -3.7082896e-001 -1.9489070e-001  8.5671295e-001  6.2457983e-001  6.0736020e-001  3.7510586e-001  5.1692443e-001 -4.2920063e-001 -6.0883206e-001 -1.2580001e-001  8.0439679e-001  4.9155031e-001  6.4988920e-001  4.7182735e-002  7.7853165e-002  1.5312002e-001  1.3877435e+000  3.5338044e-001  5.1410811e-001  9.3882954e-001  4.1920617e-001  1.2162704e-001  7.8590592e-001  7.8167008e-001  7.9698700e-001  7.1942158e-001  5.4214619e-001  1.9854940e-001 -6.3179082e-002 -3.7923218e-001  8.6292146e-002  1.7781718e-001 -4.8264833e-001  1.5659387e-001  5.4577381e-001  1.0234499e+000
 -7.4504252e-001  2.9575894e-001 -1.0030898e+000 -3.1174767e-001  2.8180259e-002  5.9783954e-001 -4.0098856e-001 -1.0393507e+000  9.3708624e-002 -5.5614929e-001  1.6158896e-001  1.1136635e+000 -5.9408296e-001 -4.2537975e-001 -1.0323427e-001 -3.8607633e-001 -7.5135741e-001 -1.3155670e+000 -1.9346067e-001 -3.7946918e-001 -2.8069907e-001 -6.5182293e-001 -1.8215616e-001  1.5911732e-001 -4.1760106e-001  2.5224903e-001 -2.4019847e-002  2.5757911e-001 -2.9087323e-001  1.3290094e-001 -3.8108897e-001 -5.7769348e-001 -4.5696073e-001 -5.0187394e-001 -3.3696841e-001 -6.2918858e-001  7.5974710e-001 -1.0993702e-002 -7.5388528e-001 -1.4867697e-001  1.2829088e-001 -1.4995247e-001  4.7561068e-002 -8.6548774e-001 -3.1205555e-001 -4.3107941e-001  1.0631304e-001 -8.7633679e-001 -9.7656839e-001 -1.3278819e-001 -7.0904847e-002 -2.1021680e-001 -2.9065611e-001 -1.4070012e-001 -6.5663202e-001  3.9432116e-001 -5.1556159e-002  8.7138676e-002 -3.6255803e-001 -3.8541028e-001  6.7687675e-001  1.0450554e-002  1.3953257e-002 -7.9877531e-001  2.0757593e-001 -9.1746744e-001
 -9.5201325e-001  3.6434418e-001 -1.2198208e+000  6.2667035e-001  9.1418847e-002 -5.6844637e-001  7.0179616e-002 -1.6439178e-001 -3.1021051e-001 -1.4170746e-001 -3.3253816e-001 -7.1617770e-001 -2.6036965e-001 -5.3386946e-001 -6.9623641e-001 -2.2034295e-001  2.5037540e-001 -1.0744106e-001  3.4554829e-001 -2.4096874e-002 -3.7518739e-001 -3.8462018e-001 -2.4869103e-001 -2.2950895e-001 -1.0574857e-001 -2.1215069e-001  4.0410892e-001 -1.2961589e-001 -1.5544501e-001  1.1919507e+000  5.7897837e-001 -1.3797496e-001  7.7096289e-002 -5.9269037e-001  5.4324796e-001 -4.8919485e-001  3.5828690e-001 -3.0719751e-001 -3.9940011e-001  3.4845681e-001  2.9505240e-001  5.7945896e-002  1.4260479e+000  2.8230775e-001  4.5247939e-001  1.2769319e-001  3.6285976e-001 -7.2957947e-001  1.6612648e-001  5.0866866e-001 -1.4318165e-001 -1.0917685e-002 -3.9181973e-001  1.8602684e-001 -2.1409142e-001  1.0204556e-001  2.2414986e-001 -8.1975700e-001  7.4695030e-002 -3.5628116e-001 -5.0338724e-001  1.0895301e-001  4.4259929e-001 -1.3313768e+000  7.1521294e-001 -6.9606478e-002
 -3.4235146e-001 -5.5238275e-001 -3.7879895e-001  2.5936875e-001 -3.6937862e-002  2.5438765e-001  5.3064335e-001  3.8051161e-001  3.9837786e-002  1.7793546e-001  3.5302077e-001  3.8303027e-002  1.1144174e+000  3.1600938e-001 -8.6987286e-001 -1.6473338e-001  1.6952914e-001  3.4097319e-001 -9.2430588e-001 -1.9466147e-001 -8.4489697e-001 -2.0031426e-001 -9.2559318e-002 -3.8143672e-001  1.6130838e-001 -7.9552191e-001  6.8212146e-001  8.6228687e-001  1.1008837e+000  1.8003906e-001  1.5608797e-002  1.5338926e-001  3.7720452e-001  1.5774314e+000  5.0254302e-001  4.2786332e-001  4.9803035e-001  4.9131218e-001  4.2304039e-001  9.0420165e-001 -5.7032476e-001  3.6009083e-001 -9.1764713e-002  1.5112335e+000 -1.7347092e-001 -9.7538306e-002  6.8522636e-001  2.5134040e-001  9.9237089e-001  8.9791787e-001 -2.4393067e-002 -5.5463096e-001  4.7905845e-001  5.6477068e-001  1.0670230e+000  7.3282399e-001  5.9444186e-001 -3.3828477e-001  6.3211998e-001  2.7192102e-001  2.5405259e-001  4.3400867e-001 -8.0032427e-001  7.9507145e-001  2.8589432e-001  1.3075025e-001
 -4.4985328e-001 -5.6761131e-001  9.4221462e-001 -1.8339859e-001 -3.1888012e-001 -1.1851677e+000 -9.2577209e-001 -5.3048260e-001  6.1215665e-002  2.9510746e-001 -1.9181335e-001 -8.7740241e-001  1.1606288e-001 -7.0773631e-001 -1.7883009e+000 -8.3136718e-001  3.1135648e-001 -3.0491611e-001  4.0255285e-001  8.3150431e-002  3.3395815e-001  4.4273467e-001 -1.1570258e+000  3.2131490e-001  1.6430705e-001  2.8274147e-001 -8.5607146e-001 -6.2024800e-001 -3.4927505e-001 -4.6549402e-001  1.4552347e-002  2.9443406e-002  3.9342690e-001  4.1583069e-001  1.0573852e-001  2.2441077e-001 -1.5829987e-002  1.8355979e-001  2.5188186e-002 -8.0772086e-001 -1.8655874e-001  8.6880834e-002  2.6088756e-001  1.1852992e-002 -3.0947706e-002  2.6652454e-001  6.1884415e-001 -2.4874236e-002  7.1426726e-001  2.9711807e-001 -4.9944996e-001 -1.0854784e+000 -2.9337131e-001  2.1977132e-001 -7.0253740e-002  8.1317711e-002  3.9468584e-001  5.5517100e-001 -3.0326847e-001 -4.5051590e-001 -9.0945975e-001  6.1562568e-001 -2.5520038e-001  5.5744189e-001  8.2241462e-001  4.5834888e-001
 -1.1212353e+000  2.4683907e-001 -1.0498467e+000  2.6911118e-001  8.7531477e-002 -1.1959061e+000  9.1054413e-002  7.2598472e-002 -1.9745751e-001 -3.5821455e-002  3.2603284e-002  4.1575425e-001 -6.9341238e-002  1.5503524e-002 -8.0123660e-001 -5.3038737e-001 -1.3277083e-001  3.1126206e-001  4.1139612e-002 -8.1407776e-001 -5.6932721e-001 -1.6142173e-001 -1.0291193e-001 -1.1523863e+000 -3.5162508e-001 -3.5355839e-001  6.4565121e-001  1.1084312e+000  7.1825477e-001 -3.8432337e-001 -4.2848536e-001  2.7077840e-002 -1.1042057e-001  3.9350495e-001  6.9472486e-002 -7.2778796e-001 -1.1490575e-001  2.2999828e-001  1.3826192e+000  5.2074217e-001 -8.5084266e-001 -3.2573644e-001 -4.3947166e-001  1.7746519e-001 -2.0277238e-001 -7.4184479e-001 -4.9037850e-001 -3.7348511e-001 -8.4145420e-002 -8.8066761e-002 -4.8051309e-001 -6.8724912e-001 -3.2986799e-001 -4.7808933e-001  6.3573841e-001  1.9828249e-001 -1.0335588e-001 -1.3362744e-001  4.4163273e-001 -3.8824083e-001 -9.2571793e-001  6.9673236e-001 -1.5071890e-002 -7.4662123e-001  6.5219879e-001 -9.5284408e-001
 -2.4381765e-001 -8.8272816e-001  5.8217943e-001  9.8022282e-001 -5.4461991e-001  5.2040089e-001  2.5301093e-001  1.6382282e-002 -2.4737768e-001  7.9101530e-001 -2.9132316e-001  5.6149270e-001  4.3634713e-001  1.1647643e-001 -1.7274796e+000 -8.3635467e-001  3.7667346e-001  6.2236237e-001 -1.7419939e-001 -3.5214381e-001 -1.0905561e-001  5.8510775e-002 -9.5241702e-001 -1.2666235e-002 -5.3277483e-001  2.2160509e-001 -1.5423739e-001  1.4836601e-001  1.3381917e-001 -9.1510185e-001  2.0393443e-001  4.7199238e-001 -9.1853011e-001 -8.2502723e-001  4.8786080e-001 -8.8827971e-002 -1.1568928e+000  2.9493701e-001  3.1641483e-001 -1.2367137e-001  5.4253434e-001 -4.7619726e-001 -6.4600999e-001 -1.0716067e-002 -3.0301743e-001  1.6775181e-001  1.3494940e-001  3.5868132e-001 -2.9117128e-003 -1.2811583e-001 -1.0152908e+000 -1.7315091e+000 -8.2771204e-001  1.8648276e-001  1.0703416e-001 -2.6806977e-001  1.0061649e+000 -2.4947867e-001 -7.2352113e-002 -4.0612513e-001 -3.8470411e-001 -5.5080556e-001  8.6146762e-001 -1.1552757e+000  2.6315547e-001 -3.1448713e-001
 -1.2724533e+000  8.5202494e-001 -4.8037756e-001 -7.0467842e-002  2.4692337e-001  4.7208420e-001 -7.6677387e-001 -5.4536298e-001 -4.0670171e-001  1.6980056e-001 -5.7385264e-001  8.9812312e-002  5.6934748e-001 -3.3141802e-001 -5.5254746e-001 -1.5969291e-001 -4.2089228e-001  5.6798022e-001 -3.0544937e-001 -2.4302307e-001 -4.4037355e-001 -6.2888640e-002 -4.8663942e-001 -1.7499774e+000 -4.1464137e-001 -4.9913055e-001 -2.1450061e-002 -3.1306164e-001 -1.2500685e-001 -4.8387169e-001 -6.4971893e-001  1.2535962e-001 -2.5895705e-001  1.3616732e-001 -3.6314740e-001 -8.1634015e-001 -7.0313186e-001 -1.7919148e-001 -7.2013541e-001 -3.0974135e-001 -1.0900378e+000 -3.4862411e-001 -2.2523181e+000 -1.4317229e+000 -2.5173466e-001 -1.8608659e-001 -3.4326982e-001 -1.0982708e-002  3.8348294e-001 -4.0300259e-001 -5.8973547e-001 -4.7598877e-001 -6.8941151e-001  1.2705722e-001  4.0582758e-003 -4.4719973e-001 -9.2097441e-002  3.2569234e-001 -1.3463968e-001 -1.2139473e+000 -8.6410667e-002 -4.5371796e-002 -5.7956808e-001 -8.4437906e-001 -2.7315453e-001 -2.4106391e+000
  6.3985624e-001 -2.4261256e-001 -1.2146604e+000  1.1954312e+000 -7.4791828e-002  1.6947583e-003 -6.5305648e-001  1.8166898e-001  1.9112071e-002  1.1321536e-001 -9.0263252e-002  3.1273120e-001  1.0720799e+000  9.4037196e-002  5.9220767e-002  1.9917825e-001  2.3282250e-001  5.9896118e-001  1.4943835e-001  2.4657858e-001  4.8606792e-001  4.8446130e-001 -3.6439958e-001 -8.3646730e-001  9.1651760e-002 -6.0251090e-002  1.0362449e-003  2.3593520e-001 -2.4693682e-001 -1.2033775e-001  3.6421701e-001  2.1380072e-001 -4.7360689e-001 -1.2851841e-001 -3.0533432e-001 -2.3886036e-001 -4.8378054e-002 -7.8632325e-001 -1.2503547e-001 -4.4925240e-001 -1.6306520e-001 -2.9146504e-001 -9.9156188e-001  1.5168862e-001  3.0642298e-001 -2.9260183e-001  3.7580465e-001  7.8394738e-001  5.6677232e-001 -2.3254565e-001  2.2694948e-001  4.2006001e-001 -1.0601675e-001  4.4578077e-001  4.3230530e-001  4.8799371e-001 -2.3883994e-001  1.7981934e-001  4.7884147e-001 -5.7248722e-001  5.0675493e-002 -4.1682922e-001  1.9693247e+000 -9.5102669e-001 -2.3770019e-001 -6.7228668e-001
 -8.0750727e-001  5.8288141e-001  4.9058172e-001 -3.3894517e-001  7.5253094e-002 -7.3910374e-002 -3.3511288e-001  9.3648881e-002  4.1450285e-001  2.7336029e-001  1.9242669e-002  5.1905969e-001  1.2121251e-002 -6.7312412e-003 -4.0631855e-001 -2.3126719e-001  3.2494723e-002 -4.9957811e-003  2.4726479e-001 -3.8109777e-001  3.5054265e-001  2.1870906e-001 -3.2250139e-001 -7.5596765e-001 -6.6962200e-001 -3.1812847e-001 -5.8502914e-001  2.4368213e-001 -4.4039096e-001 -3.1719410e-001  2.8840651e-001  1.0223181e-001 -2.1632898e-001 -5.7822431e-001 -3.4102787e-001 -6.5865612e-001 -5.3161222e-001 -1.1174869e+000 -3.9859570e-001 -8.5880214e-001 -2.8809206e-001 -6.0004963e-001 -5.2173510e-002  2.8186687e-001 -5.1024116e-001 -7.0858498e-001 -2.6411156e-001 -4.1719069e-002  1.5527736e-001 -2.4681581e-001 -3.0132928e-001 -1.8828012e-001 -4.6038953e-001 -1.9358382e-001 -9.5191623e-001  1.8047053e-001 -4.4227364e-001  1.7632185e-001 -1.8459490e-001 -8.9360132e-001 -3.8650890e-001 -2.8089260e-001 -1.6662013e-001 -1.7355879e-001 -9.4664594e-002 -3.7213083e-001
 -1.5925752e+000 -1.2979696e-001 -1.5341327e+000 -1.3335843e-001 -2.4276916e-001 -6.9171971e-001 -1.3234707e+000 -3.8292754e-001  3.3057043e-001 -4.7792370e-001 -1.7332885e-001 -1.3528098e+000 -4.3149500e-001 -2.6385629e-001 -6.9080862e-001 -5.4651976e-001 -2.4577223e-001 -3.0595119e-001  3.2059708e-001 -5.1908836e-001 -1.3809250e-002  4.2588462e-002 -1.1860734e+000 -3.4548338e-001 -7.3400835e-001 -2.1667389e-001 -1.7619496e+000 -8.6417929e-001 -1.3197258e+000 -9.4305601e-001 -1.8136841e-001 -5.0842853e-001 -3.9803137e-001  1.4224532e-001 -5.3575363e-001 -9.3863372e-001 -7.8848933e-001 -2.0338824e+000 -2.1659246e+000 -1.6931192e+000 -7.1389842e-002 -5.3711163e-001  3.2333735e-001  1.0247957e-001 -5.8353291e-002 -3.7716514e-001 -1.4521065e-001  8.0639401e-001  6.8122751e-001  1.5146624e-001 -3.6116391e-001 -6.3337633e-001 -7.7875245e-001 -3.4208137e-001 -1.9990819e-001 -5.3174371e-001 -3.8075468e-001 -7.1062664e-002 -1.0181711e-003 -1.1209682e+000 -1.2397316e+000  1.2564876e-001 -1.8962221e-001 -1.8305148e+000  1.4490964e-001 -4.9043040e-001
  1.0221389e+000  2.6488507e-001 -1.7463848e+000  3.2638277e-002 -1.1282596e-001 -7.5270832e-001 -6.3911074e-001 -1.7776996e-001  4.6213170e-001  3.5050065e-001 -3.7285682e-001 -1.3708128e+000  2.2425362e-001 -2.4648317e-001 -7.0178291e-001 -5.4661335e-001 -2.1785360e-001 -8.0780346e-001  7.7775042e-001 -3.9731274e-001  2.5870176e-001 -5.4734167e-001 -7.4846657e-001  4.7879195e-001 -4.8541062e-001 -1.8850189e-001 -1.3204224e+000 -1.1383727e+000 -9.1843875e-001 -2.0121022e-001  3.4875777e-001  4.7717475e-002  1.1041776e-001  1.5562766e-001  2.8307490e-001 -3.7750529e-001 -5.8359054e-001 -5.7026218e-001 -1.0638767e+000 -1.5000620e+000  2.2206162e-001  4.3443182e-002 -6.0763378e-001 -8.1892214e-001  6.5881009e-003  1.1667026e+000  2.1846632e-001  9.5577091e-001  5.9386540e-001  3.0810087e-001 -1.9546956e-001 -4.1745759e-001 -2.8447941e-001 -1.2787122e-001  2.0374441e-002 -4.2688012e-002  9.1320696e-001  2.6879823e-001  2.1406598e-001 -3.1748337e-001 -1.3486428e+000 -1.3064273e-001 -2.7160813e-002 -4.8552864e-001  6.4726394e-001  1.0293059e+000
 -7.1890290e-001  3.5952696e-001 -1.8594453e-001 -1.6657023e+000  2.7195094e-001 -1.4520145e-001  4.7022755e-002  3.5490369e-001  4.5296805e-001 -3.8052101e-001 -2.4479772e-001 -3.1233873e-001 -2.5721792e-001 -1.6603658e-001 -5.0155880e-001  4.3996525e-002 -3.8452313e-001 -4.2165000e-002  6.5412867e-001 -2.1933214e-001 -4.6997399e-001  2.9309121e-002 -7.2959697e-001 -1.2052170e-001 -4.4031552e-001 -7.3934753e-001 -1.8146789e-001 -1.2211550e+000 -9.5546867e-001 -2.9174431e-001 -5.5281734e-001 -7.5163395e-001 -3.0993232e-001  5.9336442e-001  1.9935229e-001  2.3752511e-003  9.6667181e-002 -6.1164357e-001 -9.5118669e-001 -3.3295600e-001  7.0489573e-001 -2.1610373e-002 -4.9609234e-001  4.6798865e-002 -5.2428142e-001 -3.7395738e-001 -8.7480199e-001  3.1233843e-001 -1.3605637e-002 -2.4951702e-002  1.0750804e-001 -3.5773500e-003 -3.1529834e-001  1.9125364e-001  1.5906186e-001 -2.2847781e-001 -1.5096580e-001  1.9974549e-001  5.5122381e-001 -2.7222685e-001  2.7245005e-001 -3.8118177e-001 -1.1291167e+000  1.5433331e+000  5.0419888e-001  1.1065207e+000
 -2.2786631e+000  6.4504619e-002 -1.0417928e+000 -7.9757244e-001  8.7719876e-002 -9.2637425e-001 -1.0051162e+000  3.6757380e-001  2.8623193e-001 -7.8166986e-001 -1.6476769e-001 -3.3859088e-001 -6.6097308e-001 -1.5848297e-001  8.9036724e-001  3.0117810e-001 -8.9616218e-001 -1.5124615e+000 -3.7587131e-001 -6.7021964e-001 -1.3592416e+000 -3.9682429e-001  1.0025408e-001 -2.2948875e-001 -4.3906912e-001  4.8901138e-002 -9.5004870e-001 -1.1559043e+000 -1.0620700e+000  4.4071630e-001 -1.1072918e+000  1.3104634e-001 -5.4049661e-001 -3.7166878e-001  2.1647139e-001 -5.4709634e-002  9.2544360e-001 -2.2994638e-001 -9.7848004e-001 -7.0662589e-001  6.0551741e-001  1.7787703e-001 -1.7921141e-001 -3.5213241e-001  7.1914285e-001 -3.8430139e-001  3.8271950e-001 -7.9215847e-002 -6.5635717e-002  1.8210076e-001  5.0276700e-001  5.5301254e-001 -1.8811526e-001 -4.3060499e-001  3.8491990e-001  4.1409049e-001 -5.1812594e-001  2.0074404e-002  9.5563273e-002 -9.4244971e-001 -7.5247735e-001 -6.0174354e-001 -6.2030608e-002 -7.9938366e-002 -6.1029771e-001 -3.3677810e-001
  5.8444001e-001  8.9003702e-001 -8.9220161e-001 -1.2342962e+000  5.8347955e-001  1.3507442e+000 -7.9277570e-002  7.6542700e-002  5.5778088e-001 -7.9378394e-001  4.9939120e-001 -1.2182564e-001 -8.7779046e-002  6.6723163e-001  1.3783936e+000  4.1747089e-001 -1.6041851e-001 -1.2393283e+000 -6.6128601e-001 -1.6618997e+000 -1.4156968e+000 -3.8606039e-001 -4.8127715e-001 -2.2617383e+000 -6.9578585e-001 -3.0110388e-001  7.4090441e-002 -4.6084526e-001 -6.5806844e-001  2.2521789e-001 -9.7351349e-001 -7.9209417e-001 -1.1940346e+000 -6.4418151e-001 -1.1337916e-001 -4.0937529e-001  1.0416746e+000  1.0219236e-001 -1.1457903e+000  1.1199790e-001  1.0175059e-001 -2.0633696e-001 -1.4529320e+000 -1.2545274e-001 -1.2022786e-001  4.0495102e-001 -5.3088552e-001  1.0183831e+000 -6.8520128e-002  1.7818066e-001  7.2434124e-001  1.0131818e+000 -4.0739904e-001 -9.1188771e-002 -1.3724246e-001 -5.7379230e-001 -9.7828725e-001 -1.8107763e-001  2.6395239e-001 -4.5233296e-001  1.0604612e+000 -4.8589363e-001 -1.4212387e+000  1.2162218e+000 -8.6050862e-001  4.1729691e-001
 -7.6071510e-001 -5.1462865e-002 -9.3438402e-001 -3.9306531e-001  4.8710935e-001  1.1698995e+000 -5.5336266e-002  1.5526065e-001 -7.5522159e-003 -6.9496569e-001  1.0517867e-001 -8.4530745e-002 -6.1726708e-001  5.2614567e-001  8.1756923e-001 -4.0230943e-002 -9.3149763e-001 -1.3540844e+000 -6.3209070e-001 -6.6671708e-001 -6.7141256e-001 -1.8649726e-001 -2.7326941e-001 -1.2405325e-001 -6.1598116e-001  1.8768962e-001  2.6185391e-001 -6.9028575e-001 -2.3689758e-001  1.7832580e-001  7.5036590e-001  3.7253103e-001 -4.6669908e-001  7.4110732e-002  3.9211696e-001  4.4992652e-001  1.0731768e+000 -3.8211399e-001 -1.0868438e-001  1.9396586e-001 -2.6882278e-002 -2.2211150e-002 -5.5219321e-001  3.0648744e-002  3.4049858e-002 -1.0745657e-002 -2.8575867e-002  9.2029056e-001  2.5610420e-001  4.7834963e-001  1.4789683e-001  1.8073213e-001  2.9899287e-001 -7.9694257e-001  7.4339501e-001  1.4396363e-001 -3.7280613e-001 -1.2406960e+000 -1.0282314e-001 -5.7487434e-001  1.0710594e+000 -1.4149424e-001  4.1126396e-001 -1.5715865e+000  2.8071513e-001  2.0669159e-001
  1.7633342e+000  1.2267777e-001  3.1952016e-001 -5.0631526e-002 -7.4224397e-004  3.7163865e-001  4.2623238e-001  7.5340168e-001 -3.6730460e-001  6.8509197e-002  6.9945340e-001  1.4287711e+000 -4.2346960e-001  2.7186710e-001  1.4048567e+000  6.8708417e-001  5.3073505e-002  9.9086040e-001 -6.5451710e-001  1.1484890e-001 -2.8455940e-001 -2.5989801e-001  1.1538638e+000 -4.5261968e-002  2.7845117e-003 -3.8876453e-001  4.2498636e-001  9.9849374e-001  4.2003466e-001  1.0982097e+000  4.9779438e-001  1.2952695e-002  1.5065751e+000  1.1524273e+000 -2.7526905e-002 -9.8530896e-003  3.1071449e-001  2.8148403e-001  1.4124225e+000  7.1764333e-001 -3.6244341e-001  5.1261209e-002  1.9649308e-002  9.6992695e-001  2.4014894e-001 -1.8594830e-002  1.1002058e-001  5.2332593e-001 -6.2161180e-001 -6.2680895e-001  9.6094139e-002  5.9594701e-001  5.5658731e-001 -1.5720958e-001  1.1759806e+000  3.4156324e-001 -9.9274856e-001 -2.0375706e-001  6.4424701e-001  5.6809720e-001  1.3776891e+000  1.0632873e-001  1.6757557e+000  7.4694497e-001 -1.0731936e+000  7.6495539e-001
  2.8920053e-002 -2.2283089e-001  6.9443216e-001  7.4638719e-002 -2.3597043e-001  3.1170261e-001 -1.1752561e-001  1.3614809e-001  1.2091375e-003 -5.9350162e-002 -6.2513541e-001  1.3723785e+000 -2.0181703e-001  2.6358786e-001  1.2866378e-001 -2.8582780e-001 -2.6404124e-001  7.7268613e-001 -1.2800703e-001  1.6642597e-001 -1.4884788e+000 -4.7370438e-001  9.6045951e-002  3.6596310e-001 -2.6537422e-001  1.4755066e-001  3.8218826e-001  4.1356912e-001  5.4056071e-002  1.2407780e-001  5.3821288e-001  7.1197370e-001  4.5335821e-001  1.9269145e-001  5.4965998e-001  6.4750591e-001  3.4934495e-001 -5.4245641e-001  4.2702191e-001  5.4836075e-001  4.7964711e-001  4.4332344e-001  5.5445469e-001 -2.0571186e-001  2.9788150e-002  2.6038126e-001  5.3814744e-001  2.1855025e-002  6.7682860e-001 -5.4124929e-002 -8.4964206e-004  5.5343657e-002  3.6117820e-001  3.1257679e-001  1.6230378e-001  3.9524302e-002  5.3050593e-001  3.9536560e-001  2.2686546e-001 -2.8538184e-001  6.4153202e-002 -2.3049783e-001  3.8862347e-001 -4.8587972e-001 -2.3452352e-001 -9.1952039e-001
 -1.3726094e-002  8.6004358e-002 -1.9321351e-001 -6.9385709e-001  1.8764379e-001  8.3430729e-001 -2.5521514e-001 -2.8887307e-001 -7.0817036e-001  2.4297732e-004  2.0832923e-001  1.1951957e+000  2.0524429e-001  2.6161727e-001  4.8441350e-001  1.9241513e-001  6.4706457e-001 -4.4463889e-001 -7.5685024e-001  1.4262794e-001 -7.5835609e-001  2.3363529e-001  1.5302081e-001 -4.1507776e-002 -4.4692661e-002  2.2217815e-001  2.9142655e-001  3.1005892e-001 -2.4551077e-001  6.2659802e-001 -3.0786840e-001  5.4954468e-002 -1.7660143e-001 -3.7858711e-002 -2.0568064e-001 -3.9405013e-001  1.0832317e-001 -6.3963302e-001  1.1220751e-002  1.4566470e-001  2.9407620e-001  2.8388270e-001 -6.9233097e-002 -5.6430655e-001 -1.5525301e-001  1.8166910e-001  1.5106707e-001 -4.1171020e-001 -3.8143103e-001  2.7882579e-001  2.5553726e-001  1.6595077e-001  2.7873165e-001  2.3546144e-001  6.4789947e-001 -3.8626705e-001 -3.3322569e-001 -6.9735611e-002  2.0933816e-001  6.3063612e-001 -1.0123320e+000  2.0185019e-001  1.2685135e+000  5.0389883e-001 -4.3866010e-001 -8.4868773e-001
  5.9800047e-001  3.2110955e-003  1.8863173e+000 -1.0024918e+000 -1.3944815e-001  1.4256968e+000 -4.3682021e-001  1.1197311e-002  2.4899108e-001  4.9303711e-002  1.8959532e-001  4.3826593e-001 -1.9515044e-001  3.3262816e-002  3.2600133e-002  1.4126855e-001 -1.5978032e-001 -1.0586005e+000  1.1252438e-001  4.2437079e-001 -2.9521337e-001  9.3732072e-001  1.5765329e+000  4.6352044e-001  1.2587231e-001  9.2481344e-002 -4.3128411e-001  7.5321045e-001 -3.2677860e-001  4.4834521e-001  1.0447464e+000  4.4328370e-001  1.4429864e+000  2.1595979e-001  1.0455293e-001  4.4858346e-001  1.1208499e-001 -8.9083211e-001  7.9032973e-001 -3.7823757e-001  7.3527616e-001  4.8304445e-001  8.2413853e-001  4.5469604e-001  4.1241634e-001  5.5810040e-002  4.5997920e-001 -1.0829017e+000 -4.4214499e-001 -2.0419087e-001  2.0688869e-001  7.2625318e-002 -9.2784225e-002  1.4746821e-001  3.4671511e-001 -2.5200268e-001  2.5154784e-001 -3.6594976e-001 -2.7116489e-001 -9.8199163e-001 -2.9271069e-002 -3.1410785e-001  1.4219881e+000  3.8247126e-001  1.1824538e-001 -1.9954759e-001
 -3.4075982e-003  4.0890814e-001 -1.2464745e-001  1.8071702e-001  2.6902690e-001  5.5308027e-001  2.7358861e-001  5.4830269e-001 -1.9730307e-001  2.0591055e-001  3.5572516e-001  4.1337739e-001 -5.6845779e-001  1.8229128e-001 -5.0122670e-001 -2.7421903e-001 -1.7572843e-001  1.1670797e-001  8.8607269e-001  3.3190886e-001 -2.9382375e-001 -9.2680992e-002  4.5681629e-001  5.1237380e-001  2.2240217e-001 -4.7782782e-002  1.8863449e-001  2.5772240e-001 -1.9785334e-001 -2.5248578e-001  1.0314718e+000  6.0101517e-001  5.9755629e-001 -1.9981092e-001  4.4582363e-001  1.0037745e+000 -4.9270177e-001  2.0891446e-001  1.0597565e-001  3.9540794e-004 -1.9715431e-001  3.1328830e-001  4.0446737e-001  2.9789804e-001  2.4159265e-001 -2.1997131e-001  2.8483246e-001 -5.0572123e-001 -1.3351108e-001  9.8194837e-004 -6.6092117e-001 -5.9009470e-001 -3.4602322e-001 -1.4998835e-001  1.4331058e-001 -1.1280143e-001  2.4896982e-001  1.7147501e-001  9.9065946e-002 -2.1288609e-002 -8.3055941e-001 -6.6717910e-002  1.0191545e+000  6.1921942e-001  3.4829695e-001 -8.3270304e-001
 -5.3992051e-001 -7.2565414e-001  6.1656322e-001  3.0885246e-001 -4.0538525e-002  1.2593443e-002 -4.4680207e-001  4.9889433e-001  7.2179767e-001  4.6825911e-001  9.4240791e-001 -4.6999053e-001 -3.8935691e-001 -2.0509907e-001 -3.8030209e-001 -2.8018345e-001  5.5915680e-001  1.3660610e-001  9.5943572e-001  6.8396564e-001 -1.5744658e-001  2.2543323e-001  1.2899579e+000 -1.7566694e-001  2.8819924e-001  3.3053338e-001 -3.4281538e-001  6.9161105e-001  7.2583581e-001 -1.0304876e+000  1.8034366e-001  3.2972092e-001  6.1900643e-001 -2.6305235e-001  7.2956108e-001  9.0857392e-001 -4.4641822e-001  3.9880254e-001  9.0726421e-001 -4.2213240e-001  3.8234698e-001 -3.6469810e-001 -1.0437304e-001  5.5114397e-001  1.0168358e-001 -1.1583094e+000 -4.2053232e-001 -1.5848675e-002 -2.1519747e-001 -6.9274667e-001 -3.1519881e-001 -7.4469225e-001 -1.8536459e-001 -1.4394597e-001  2.5393965e-001  3.6599219e-001  6.0421714e-001  8.3941019e-002  1.2507532e-001 -5.6185581e-001 -1.3028755e+000 -5.8982709e-002  1.2642912e+000  8.8534822e-001 -5.9681278e-002 -1.7688347e-001
  9.6447775e-001 -1.4340743e-001 -7.4028500e-001  4.0768726e-001  8.2771867e-001  1.2329349e+000  6.3910684e-001  7.1840101e-001  1.3691832e-001  6.6786554e-001  3.0649595e-001  1.7534800e-001  1.1674813e-001  7.3632469e-002  2.1094411e-002 -7.8680678e-002  3.5280804e-002 -4.8831335e-002  4.1487668e-001  4.7131382e-001 -7.3949825e-001  3.5198629e-001 -4.4018741e-002  1.2196537e+000 -3.2079819e-001  1.6510792e-001  8.0041377e-001  1.3665400e+000  1.2507202e+000 -6.4913440e-001  7.5322761e-001  7.0232270e-001 -1.5710125e-001 -9.3908658e-001  8.6116348e-002  8.1694285e-001 -7.5537928e-001  9.5930908e-001  1.1941890e+000  7.8029985e-001 -2.6129743e-002 -4.7656747e-001  1.9671630e-001 -5.7537629e-001 -2.0587830e-001 -7.1701671e-001 -1.0604689e-001 -8.6428794e-001 -6.6070779e-001 -5.1998241e-001 -5.2943897e-001 -7.2285069e-001 -4.8320644e-001 -3.9190938e-001 -2.5253803e-001  4.2668435e-002  3.3638391e-001 -3.6278882e-003 -2.0557978e-001  6.5956801e-001  5.8117175e-001  1.5647208e-001  1.0891331e+000 -8.5571237e-001 -3.6087215e-002  6.2746214e-001
  1.0552129e-001 -2.7969856e-001  4.2717889e-001  7.6732054e-001  3.9684666e-001  9.3641083e-001  5.0212635e-001 -1.6197623e-001  6.0114709e-001  3.3710517e-001 -9.0056272e-002  1.1757816e-001  2.5855974e-001 -1.4945454e-001 -6.2586359e-001 -4.0639937e-001  4.2340134e-001 -2.8128358e-001  3.8328694e-001  3.3216934e-001 -6.7470367e-001  6.9434061e-002 -1.0395800e+000 -1.7168978e-001 -1.2816467e-001  5.3927506e-001 -2.4590695e-001  3.4950984e-001  7.9773396e-002 -6.2351979e-001  1.8473416e-001  2.9993894e-001 -4.3123379e-001  2.1351736e-002  1.6715781e-001  4.0656921e-001 -4.4419477e-001  4.7031265e-001  3.1266422e-001 -1.5985029e-001  1.4898249e-001 -2.7626603e-001 -5.9593129e-001 -3.5871458e-001 -6.2546916e-001 -3.2901825e-001 -1.1480529e-001 -3.2132634e-001 -8.4741427e-001 -2.6097207e-002 -4.6516585e-001 -1.0706822e+000 -5.3397598e-001 -1.7679559e-001 -5.4042549e-001 -3.8416514e-001  5.3121988e-001  1.7892018e-001 -4.8303320e-001 -1.0339154e-001  7.2168012e-001  6.2714880e-002  3.5854772e-001 -4.5911156e-001  4.9353070e-001  2.1694145e-001
 -1.0764437e-001  6.3696970e-002 -3.9297659e-001  1.9382762e+000  1.7670931e-001  9.9568227e-002  1.7920758e-001 -6.3451863e-001  5.0182231e-001  2.9889381e-001 -2.4728219e-001  6.9696836e-001  1.9723190e-001 -4.7581302e-001 -4.9893712e-001 -3.3787123e-001 -1.2292802e-001  4.0844695e-002 -8.4040257e-001  6.3454513e-002 -2.9406862e-001 -1.6838836e-001 -7.6663720e-001 -1.8546382e-002  2.2229341e-001 -2.6209819e-002 -4.3057851e-001  1.4213238e-001 -2.8829471e-001 -3.6667143e-001  2.7752112e-001 -3.8699201e-001 -4.1395843e-001 -4.6909485e-001  2.1002869e-001  3.8009798e-001 -8.0155762e-001  1.7264552e-001  1.3202204e-002 -6.8939979e-001  8.4181785e-002 -7.8073147e-002 -2.7643382e-001 -1.7214883e+000 -4.9475647e-001 -1.8148920e-001 -1.7764367e-001 -1.4072043e+000 -1.0731139e+000  1.6918655e-001 -1.1835194e+000 -1.6746005e+000 -1.0792712e+000 -2.8437159e-001 -1.0408655e+000 -9.6671956e-001  7.5766812e-001 -3.9296853e-001 -5.4151147e-001  1.1588115e-001 -7.2820819e-001  7.1566672e-002  3.4876368e-001  9.1801969e-001 -1.6743200e-001 -5.3165209e-001
 -3.0423733e-002  9.2760836e-004 -3.0973293e-001  9.4959276e-001  8.2606454e-002 -5.5618260e-002  2.9224659e-001 -6.2079380e-001 -5.0873495e-001  2.5630116e-001 -7.6317002e-001 -1.3068911e-002  1.9343793e-001 -1.2309210e-001 -3.3220012e-001 -6.6922547e-001  1.5897798e-001 -7.7302435e-001 -9.1918453e-001  5.4056417e-001  2.0280427e-001  2.6860848e-001  1.0003864e-002  3.6761542e-001 -1.2660424e-001  5.6854303e-001  7.0514715e-002 -2.9049910e-001 -5.4477506e-001 -7.1109838e-001  2.2405715e-001 -2.7460899e-002 -1.6141281e-001  9.3427527e-002  1.2046745e-001  5.5395680e-001 -8.0204155e-001 -4.3430324e-001 -3.0711713e-001 -4.7901557e-001  6.9508653e-001  5.0029557e-001  7.3968829e-001 -3.2185197e-001 -1.9593185e-001  7.3474126e-001 -8.6013755e-002 -1.0822447e+000 -9.3835024e-001  9.1530057e-001 -1.2479022e+000 -1.7577462e+000 -9.9265218e-001 -5.6634115e-001 -5.6889381e-001 -1.3483647e+000  6.4759124e-001 -4.0860223e-001 -1.0752550e+000  2.1373019e-001 -7.1421288e-001 -3.9556827e-001  6.8384003e-001 -3.1507471e-001 -4.0451315e-001  4.1946582e-001
 -4.2679553e-002  7.4542665e-001  3.6769966e-001  4.8354210e-001  8.5359802e-001 -5.9718166e-001  1.0219066e+000  3.7936782e-001  2.0359141e-001  3.2747371e-001  3.5777797e-001  1.6842891e-001  6.3458882e-001 -4.9610739e-001  6.9256104e-002 -1.8115447e-001  9.7142991e-001 -3.4051713e-002 -1.1923030e+000  5.3590354e-001  2.2261065e-001 -5.1141525e-001  1.8117616e-001  4.1031757e-001  9.1488939e-002  4.0502419e-001  5.8851339e-001 -1.6656859e-001  9.5911160e-002  2.0251608e-001 -3.0760839e-001 -1.6027576e-001 -1.8907838e-001 -5.1876416e-001  2.9654204e-001 -4.1501183e-001  4.1718546e-001  1.0688693e-001  2.5435913e-001  1.0828541e+000 -1.6694736e-001  9.1800500e-002  3.6080357e-001 -1.2763594e-001 -2.7194746e-001  2.9495335e-001 -1.2275315e-001 -1.0448252e+000 -6.5221971e-001  5.6718777e-001 -4.6848469e-001 -1.8283217e-001 -6.5275157e-001  4.4660972e-002 -1.8664094e-001 -4.7384781e-001  2.2206611e-001  4.5673549e-001  4.3842538e-001  6.8569800e-001 -1.0543622e+000  8.0500076e-002 -1.1659886e-002  4.9488093e-001 -3.7285664e-001 -2.0595948e-001
  1.2185055e+000  8.4654469e-002 -1.1394322e+000  4.8989145e-001 -5.2017015e-002 -2.1196073e-001  4.9994900e-002  1.8947832e-001  1.8520740e-001  3.5242234e-001 -3.1977708e-001  3.0196220e-001  5.0138683e-001 -5.0483261e-001 -6.3627065e-001 -4.0618318e-001  3.3155748e-001  4.0275978e-001 -7.2710318e-001  4.7742112e-001 -2.5658768e-001 -1.5288506e-001 -3.8124466e-001  7.9989394e-001 -1.9416668e-001  7.3936973e-001 -7.2521310e-001 -7.8256662e-001 -8.1460896e-001 -8.2163862e-001 -2.5714764e-001  1.1361781e-001 -6.0667542e-002 -8.7469694e-001 -1.4983928e-001 -5.8712362e-001 -5.6074265e-001 -1.0907974e+000 -8.4940852e-001 -6.0809386e-001  9.5910346e-001 -3.5348969e-002  9.7196876e-001 -1.2633557e+000 -5.1878886e-001  1.2475400e-001 -5.3613583e-001 -8.3213397e-001 -3.8552308e-001  1.9607156e-001 -7.8164513e-001 -8.6701398e-001 -8.9884038e-001 -1.8808378e-001 -4.7633256e-001 -7.3031406e-001  6.3272565e-002 -1.4958156e-001 -4.9199255e-001 -3.2549063e-001 -1.2361339e+000 -6.8816024e-001  5.4444058e-003 -1.0442439e+000 -6.7276286e-001  3.4163008e-001
 -1.4791416e-001  4.6594886e-002 -4.7116618e-001  1.0615672e+000  1.3114534e-001 -3.2088552e-001  2.2484585e-001  9.2041005e-002  4.1374948e-001  4.3731146e-001 -1.0678873e-001 -1.2613356e-001  8.2580048e-002 -4.1758160e-001 -6.7726905e-001 -1.5767995e-001  3.9331547e-001  9.9263623e-001 -2.2200558e-001  5.8689602e-001  9.9726215e-001 -5.7096841e-001  1.4205130e-001  2.4733786e-001  1.8467710e-001  1.3796570e-001 -3.3844416e-002  2.5718556e-001 -1.6723140e-001 -1.1322685e+000  4.2822728e-001 -1.8446254e-002 -2.6081452e-001  3.6885409e-001 -1.4533166e-001 -9.6238063e-002 -9.7741007e-001 -3.5680223e-001  1.1377134e-001  1.7017209e-001 -6.5274308e-001 -3.6692043e-001 -4.6859459e-001 -9.3298865e-001 -7.4352402e-001  1.4260160e-001 -5.3347046e-001 -1.2195207e+000 -5.5333481e-001 -3.1049002e-001 -9.0480235e-001 -8.2545875e-001 -8.8606717e-001 -6.8632666e-001 -1.7113489e+000 -9.6485685e-001 -5.7189375e-001 -9.4774777e-001 -5.8892506e-001  1.8789654e-001 -9.0507520e-001 -8.6465342e-001 -1.0146353e-001 -1.8805625e-001 -1.3898647e+000 -8.8750056e-001
 -3.5004900e-001 -5.5880986e-001  1.0640249e+000  3.8108555e-001 -2.5566776e-001 -1.5469063e+000 -5.0693431e-001  2.5230048e-002  2.3664910e-001  3.9351183e-001  1.2228636e-001  5.5983569e-001  2.2471360e-001 -3.7418034e-001 -1.0506301e+000 -5.4775033e-001  2.1333202e-001  6.4549360e-001  4.1407752e-001  6.4391196e-001  1.8782740e-001  3.5154259e-001 -2.5097297e-001  2.4160350e-001 -1.0691423e-001 -8.2621566e-002 -1.2739791e+000 -2.1351565e-002 -7.4274570e-001 -1.0536674e+000  4.0453543e-001  2.2281603e-001 -3.4427446e-001  2.7460518e-002  9.8731042e-003 -2.0502176e-001 -1.3753061e+000 -1.1015086e+000 -3.7715373e-001 -1.2532434e+000 -4.6039104e-001 -6.2686108e-001 -3.2953655e-001  4.1146207e-001 -3.7475853e-001  6.9226830e-001 -5.4275958e-001 -5.9606652e-002 -2.5710607e-001 -4.8599612e-001 -6.7901707e-001 -9.6682353e-001 -7.9701618e-001 -4.7109320e-001 -9.7224074e-001 -6.7487145e-001  1.7753766e-002 -5.8014094e-001 -3.8861548e-001 -1.0109235e+000 -1.4579276e+000 -1.2628516e+000 -5.3186998e-001 -3.7618591e-001 -1.2815034e+000 -6.2647611e-001
 -1.8384149e-001  6.7396785e-002 -3.8685712e-001  5.8508878e-001  4.5943877e-002 -1.0122506e+000 -3.6029670e-001 -8.2262519e-002  3.3816750e-001  7.5265643e-001  6.4008991e-002  6.0258846e-001  3.6819991e-001 -3.5081271e-001 -2.2127282e-002 -1.8053760e-001 -2.8360084e-001  5.7900706e-002 -4.5580861e-001  1.0370420e-001  7.7068015e-001 -1.8688704e-001  4.8885688e-002  7.7038643e-001 -2.2168259e-001 -5.4153391e-002  2.2664143e-001 -2.3642567e-001 -4.5843521e-001 -8.0877834e-001 -3.9692423e-001  2.1727971e-001 -1.5426367e-001  5.6262912e-002  1.7433268e-001 -4.2674389e-001 -8.9676761e-001 -7.3715396e-001 -1.1238419e+000 -4.1560375e-001 -6.3642775e-001 -4.6913671e-001 -8.7317968e-001 -9.2030279e-001 -4.1746482e-001  5.2117846e-001 -1.1987796e+000 -7.9092170e-001 -5.1327115e-001 -4.4717383e-001 -5.8783732e-001 -2.0812487e-002 -9.6646491e-001 -4.9830104e-001 -5.9696183e-001 -7.6712213e-001 -2.4666515e-001 -4.5934807e-001 -1.9495516e-001 -2.7899046e-001 -3.1127779e-001 -4.1970016e-001 -1.8847896e-001 -9.0193543e-001 -3.1225617e-001 -7.1392914e-001
 -5.3441586e-001 -5.0261283e-001 -9.3202458e-001  4.2895059e-001 -2.5770933e-001 -1.0428978e+000 -4.3542196e-001 -6.0874901e-001  5.9225041e-001  6.1162397e-001 -3.2026070e-001 -4.5505998e-001  1.1594928e+000 -2.3724984e-001 -7.4096287e-001 -1.4155037e-001  1.4929185e+000  3.9201191e-002  1.4259953e-001 -1.8470284e-001  9.6208787e-001  2.3999139e-001 -1.1833559e+000 -7.6512439e-001  1.0646731e-001 -1.6983851e-001 -5.9630282e-001 -5.8952069e-001 -5.0532979e-001 -5.8470329e-001 -1.0335714e+000  4.3484531e-003 -8.0621090e-001 -1.1215180e+000 -7.8361206e-001 -1.5595299e+000 -8.4495416e-001 -1.5096670e+000 -1.7029631e+000 -1.7613454e+000 -1.1516819e+000 -4.8111288e-001 -5.5004414e-001 -1.0106376e+000 -6.2285823e-001  3.3571838e-001 -1.2414608e+000  1.7845931e-001 -9.4427972e-001 -2.7549529e-001 -4.8303292e-001 -7.4939445e-001 -5.2523505e-001 -7.7796789e-001 -8.2425455e-001 -8.6912818e-001 -3.8030680e-001 -6.0479759e-001 -8.1516987e-001 -4.5875366e-001 -8.2207013e-001 -1.1670509e+000 -1.6242962e+000 -2.8863872e-001 -5.1207881e-001 -1.2826995e+000
 -1.6082005e+000 -2.0062864e-002 -1.7322122e+000  2.0129661e-001 -7.2093577e-001 -7.8567110e-001 -5.0478812e-001 -9.2199963e-001 -4.3161518e-002 -5.6822191e-001 -2.3049868e-001 -2.1649198e-001 -2.7546652e-002 -6.8909683e-001 -1.4430194e-001 -8.6217647e-002 -4.8148809e-002  5.8910631e-002  1.4433346e-001 -6.0072070e-001  4.6277040e-001 -3.7253780e-001 -7.7053872e-001 -1.5550355e-001 -1.7338983e-001 -6.9244378e-001 -9.9663877e-001 -1.7405929e+000 -1.1350835e+000 -9.3440201e-001 -6.3453450e-001 -8.8250433e-001 -8.8179929e-001 -9.3598518e-001 -1.0573889e+000 -1.4806285e+000 -7.6956749e-001 -1.3799813e+000 -1.7388919e+000 -1.6044782e+000 -1.0075318e+000 -7.3709429e-001  5.3582157e-001 -4.7092557e-001 -7.5970608e-001 -2.6407507e-001 -1.6343206e+000 -2.1777884e-001 -7.1941730e-001 -1.0093770e+000 -5.3974369e-001 -4.8022577e-001 -8.0064192e-001 -4.8207840e-001 -1.8133823e+000 -1.2984691e+000 -1.3254847e+000 -7.3491268e-001 -1.4658357e+000 -1.0694550e+000 -5.5547646e-001 -1.4363128e+000 -4.9804801e-001 -3.2692048e-001 -1.1301787e+000 -1.7693669e+000
 -1.8315420e+000 -2.1467324e-001  3.0684999e-001  7.0668473e-001 -1.0513379e+000  4.3736382e-001 -5.0127956e-001 -4.3242767e-001 -1.3823226e-002  2.2237088e-003 -3.0360428e-001  1.3689081e-001  2.9026490e-001 -1.5847237e-001 -3.7868296e-001 -4.8724161e-001  1.0978370e-001 -5.1086516e-001 -3.9883384e-003 -9.5098728e-001  3.1274667e-001 -6.7094884e-001 -2.2752019e+000 -1.0241373e+000 -1.3873685e-001 -5.7503029e-001 -9.0980264e-002 -2.2410433e-001 -3.7468788e-001 -8.9298370e-001 -6.3279544e-001 -5.0655322e-001 -1.1456193e+000 -8.9883430e-001 -9.3540789e-001 -1.4877212e+000 -4.8563172e-002 -3.5802393e-001 -8.8452567e-001 -7.8399893e-001 -1.2363064e+000 -5.5798400e-001 -7.8872929e-001 -1.0252363e+000 -3.9337303e-001  9.8205073e-001 -1.4882084e+000  4.1434843e-001 -5.6461518e-001 -8.9842141e-001 -6.6677496e-001 -6.4763436e-001 -4.4434051e-001 -7.4696512e-001 -6.7544040e-001 -1.2360219e+000 -1.1384504e+000 -4.1085755e-001 -8.3462438e-001 -8.7903884e-001 -6.4298777e-002 -1.0022362e+000  8.9989479e-002 -1.6872782e+000 -8.6399089e-001 -6.8158034e-001
  1.2336888e-001 -7.2280514e-001 -2.5510463e-001  3.0517427e-001 -3.1822218e-001 -4.3079909e-001 -3.4886256e-001 -8.4465694e-001 -2.1636140e-001 -4.1671162e-001 -2.1267260e-001 -9.5789690e-001  1.1584070e-001 -3.7872438e-001 -3.4558540e-001 -2.0882590e-001  3.7080074e-001  9.3881751e-002  8.4503757e-002 -4.4288646e-001 -4.1477703e-001 -1.5844308e-001 -4.3921232e-001  8.2811237e-002 -1.9137190e-001 -4.3162746e-001 -4.2811095e-001 -1.0945783e+000 -1.0607695e+000 -4.3405219e-001 -1.4342612e+000 -6.9565419e-001 -1.2451997e+000 -1.2971181e+000 -4.3911138e-001 -1.1441084e+000 -5.9088895e-001 -8.3813806e-001 -1.2446366e+000 -6.2184203e-001 -7.7843023e-001 -4.1267917e-001 -3.2299202e-001  7.0572466e-001 -8.4145633e-001 -1.8765868e-001 -6.4782750e-001 -1.9037802e-001 -3.9242238e-001 -5.2812019e-001 -3.0544630e-001 -4.7842145e-001 -9.4329737e-001 -7.0178207e-002 -1.3414779e+000 -1.2880082e+000 -8.6184762e-001 -5.4284097e-001 -4.9251412e-001 -1.9969429e-001 -2.2074058e-001  1.1893592e-001  1.9247131e-001 -4.3974561e-001 -5.5458017e-001 -1.4564819e-001
  2.1286956e-001  4.0045987e-001  9.5585901e-003  1.7340716e+000  4.8231434e-001 -8.4870005e-001  7.0514846e-001  1.7651835e-001 -7.3690186e-001 -4.8580965e-001 -6.8684833e-001 -1.2573697e+000  3.8287544e-001 -5.3004836e-001  1.2659892e-001 -4.7480614e-002  1.1977373e-001  2.1627661e-001  4.9210089e-001 -2.7462232e-001  1.9941965e-001  2.9939792e-001  4.5474498e-001  6.6445778e-002 -5.4840940e-002 -2.3179998e-001  1.4445211e-001  1.4207968e-001  8.1773092e-001 -1.6643462e-001 -3.3834500e-001 -3.1685625e-001 -4.3851844e-001 -7.1340882e-001  4.0625429e-002 -3.3462480e-001 -7.2685492e-001  3.4532536e-001 -4.6507903e-001  2.8786028e-001 -5.6193883e-001  7.4206891e-002  1.9016041e-002  9.8861406e-002  2.8104339e-001 -5.1227154e-001 -2.4031275e-001 -2.9710803e-001  9.9608288e-002 -1.0467386e-001 -3.9237460e-001 -4.0104802e-001 -8.5710317e-001 -4.5225041e-001 -1.3206966e+000 -7.9892714e-001  3.0294621e-001 -3.8775539e-001  1.0467614e-001  1.7948371e-001 -9.9430662e-001  5.8966130e-001  7.1850356e-001 -3.0035535e-001  1.5606138e-001 -6.4603513e-002
 -2.6840365e-002 -1.8339313e-001  2.7502610e-001 -5.7182444e-001  3.0559457e-001  7.8044281e-002  6.2651512e-001  3.9785666e-001  4.3013962e-001  1.7636923e-001  1.9183073e-001 -4.4904068e-001 -3.3387903e-001  8.5831028e-002 -6.3844154e-001 -2.3494490e-003  3.0574256e-001  3.2266486e-001  5.8531523e-001  1.2481117e-001 -1.2277109e-001 -1.7608955e-001  1.0118596e+000 -3.9102606e-001  9.1036132e-002  1.8226229e-001  2.8714620e-001  4.9604332e-001  6.5348983e-001  5.4753579e-001  9.8954035e-001  6.5907859e-001  4.6225966e-001  6.6250086e-001  7.2250854e-001  1.1219309e+000 -3.1818305e-001  1.1622968e+000  8.6374150e-001  4.8839329e-001  2.1535713e-001  1.3012741e-001  1.7728427e-001  1.0204983e+000 -4.1311152e-002 -6.7536256e-002  1.5905513e-001  1.6635787e-002  2.1383485e-001  8.1771633e-002 -3.4787104e-001 -3.1706928e-001  3.0920373e-001  2.6503544e-001  3.5092572e-001  2.7753641e-002  1.0585795e+000  6.2272723e-001 -1.5064783e-001  5.6062211e-001  6.0295575e-001  3.3636686e-001 -5.3406544e-001  8.3888781e-001  5.5566737e-001  3.6978004e-001
  9.9626264e-001  4.0081164e-001 -3.4907078e-001  5.4855739e-001 -1.0761296e-001  7.8202482e-002  1.8782894e-001 -2.7988843e-001  3.5505352e-001  5.0491966e-001 -4.2316686e-001  1.1396389e-001 -1.4264941e-001 -1.0333813e-002 -6.3286276e-001  1.8041152e-001  6.4104991e-001  9.8152440e-002  2.5383836e-001  6.8248459e-001  5.9494125e-001  5.2102951e-002  7.3237533e-001  5.5638495e-001  1.0288750e-001  1.1693924e-001 -1.5138063e-001 -1.2631960e-001  1.2103670e-001 -7.4315638e-002  7.2180834e-001  5.1343432e-001 -1.1021420e-001  6.9825152e-001  1.8576498e-001  7.2978635e-001  1.6138736e-001  1.3045320e+000 -3.7016226e-001 -3.4572510e-001 -4.4843437e-001  1.9114567e-001  6.1775800e-001 -7.4504086e-001  1.8740298e-001  7.2225818e-001  3.7147519e-001  1.1783376e-001 -2.2700540e-001  1.2371277e-002 -3.7923886e-001 -4.5060413e-001  1.5579295e-001  4.5913489e-001  4.6048442e-001 -1.0883643e-001  7.9245969e-001  1.7438935e-001 -1.9021147e-001  3.0206826e-001  1.1838436e+000  7.1624448e-001  9.9874322e-001  8.6402498e-001  7.5784285e-002  7.9247424e-001
 -8.5078657e-002 -6.2680326e-001  8.7768556e-001  1.3044450e+000 -4.2324728e-001  4.7399808e-001 -7.2662220e-002 -4.6867057e-001 -8.5395597e-001  4.2477632e-001 -2.2707882e-001  2.8235498e-001  8.0774817e-001  1.3102160e-001  2.5986571e-001  8.2529296e-002  4.6968424e-001 -1.5760602e-001 -6.8635450e-001  5.0669034e-001  7.1752857e-001 -3.0422580e-001 -5.7954280e-001  4.3190725e-002  4.4056831e-001  8.5912186e-001  3.5205784e-001  3.3641062e-001 -1.4480030e-001 -2.2713987e-001 -4.6621872e-002  2.5439163e-001 -4.7826382e-001 -6.1482224e-001  1.3308724e-001 -5.0545747e-002 -1.3888855e-002 -2.1746718e-002 -4.4407460e-001 -1.6556737e-002  3.3335357e-001  7.0527408e-001 -4.4738652e-001 -2.7474443e-001 -2.3561806e-002  1.1695079e+000  5.3666664e-001 -6.5329967e-001 -8.8176007e-002  7.6574235e-001 -2.1173407e-001 -2.8490287e-002  3.6392753e-001  4.3523619e-001 -5.8999087e-001 -3.1655461e-001  1.0651538e+000 -5.2057713e-001 -1.7533515e-001  1.3421261e-001  1.1352969e+000  2.2834455e-001  8.7847422e-001 -3.0546393e-001  1.7195561e-002  8.4086600e-001
 -3.4048030e-001 -9.5990958e-001  2.6887104e-001  6.2487682e-001 -4.9062853e-001 -3.0641736e-002 -7.1456706e-002  1.4606029e-001  3.6678520e-001  4.7597633e-001 -3.8497696e-001  1.1041332e-001 -1.2958062e-001  1.4556038e-001 -3.9547035e-001 -4.0523571e-001 -7.5742194e-003 -1.4771991e-001 -2.0877233e-001  7.7567741e-001  1.5470441e-001 -3.2551537e-001  9.4218571e-002  1.5959376e+000  3.4899165e-001  4.6151175e-001 -2.7218407e-001  4.0198666e-001  1.5631514e-001 -4.0243852e-001  4.5550864e-002  1.0270229e-001  6.1362837e-001  1.6135879e-001  1.6074644e-001  6.4476067e-001 -3.3157025e-001 -4.0658843e-001  8.7533728e-001  7.5454182e-002 -7.3678195e-002  3.7052235e-001  4.8686602e-001 -3.2824040e-001  2.0098649e-001  4.9397401e-001  1.0841371e-001 -9.6529140e-001 -5.5310435e-001 -1.7050579e-002 -7.2375013e-001 -6.3180929e-001 -1.1329734e-002  1.6059032e-001 -1.5011812e-001 -5.3555466e-001  4.3725997e-001 -2.4867036e-001 -3.0041223e-001  2.6955607e-001  1.2032891e+000  2.0730027e-001  9.0143002e-001 -7.9057979e-001 -3.3730196e-001  7.7216980e-002
  1.4029164e+000  6.7161696e-001  1.5862590e-001  3.1016296e-001 -9.6449016e-002 -6.1476602e-001 -1.3276477e-002  5.2737593e-001 -1.8511475e-002  5.9534413e-001  4.0628115e-001 -3.4995407e-001 -9.6484972e-003 -9.8445782e-002 -8.8365477e-002 -7.1557760e-002  2.5293752e-002 -3.4610920e-002 -1.7165798e-001  2.8979368e-001 -3.8141621e-001  2.7737915e-001  1.4938699e+000  1.7378417e-001 -3.8086986e-002 -1.2709628e-001  3.6023177e-001  9.7424158e-001  6.3940936e-001  1.7105544e-001  3.2616876e-001  6.9538377e-001  6.7748655e-001  7.4691368e-001  5.3812253e-001  3.0160627e-001  1.0149541e+000 -1.4927341e-001  1.2572861e+000  4.5509110e-001  1.6058797e-001 -1.6389495e-001  4.0340644e-001  8.7159644e-001  3.4507822e-001 -6.2170706e-003 -2.5862635e-003 -1.6040948e-001 -2.0653538e-001  9.7286317e-002 -5.4708785e-002 -2.3220618e-001 -2.9941355e-002 -2.7538974e-001  1.1544956e+000  4.4326796e-001  8.5313748e-001  3.3800079e-002  2.9805755e-001  1.5529859e-001  2.4735295e-001  1.3922259e-001 -2.9897377e-001  1.8204761e-002  1.0406793e+000 -8.9341976e-002
  1.7560849e-001  6.1683347e-002  1.7368712e-001  5.8419917e-001 -2.5472351e-001 -5.7709200e-001  3.6141471e-002  3.1016748e-001  2.4399479e-002 -5.8782510e-003 -8.8701575e-003 -6.4062724e-002  2.4064548e-002  2.8981316e-001 -2.8224624e-002 -4.6648724e-001 -5.5462377e-001 -1.9179835e-001  1.6044895e-001 -8.1898363e-002 -4.2342686e-001 -1.3708190e-001  1.5483681e-001  7.1021728e-001 -9.7584780e-002 -7.2946202e-002 -6.4075809e-002  6.6191277e-001  7.0368175e-001 -1.0470255e-001  1.2674902e-001  4.6037897e-001  3.6546437e-001  1.2746921e-001 -2.3334988e-002 -4.0013674e-001 -1.6680693e-001  1.0670611e-001  9.4073772e-001  3.7740515e-001 -1.7726504e-001 -3.2720236e-001  3.0985745e-001  1.5432804e-001 -1.3711243e-001 -4.5811326e-001 -4.0518105e-001 -8.7266008e-002  1.9230322e-002 -6.1051395e-001 -1.9388430e-002 -5.1342532e-001  6.0139751e-002 -8.2696830e-001 -2.6447514e-001 -1.4429467e-001  2.2414385e-001  4.2654962e-002  2.5309026e-002  1.5574660e-001  7.1971619e-001 -6.9196625e-001  6.7586056e-001 -7.4226380e-001 -4.0891661e-001  4.8431359e-001
  8.4054992e-001 -2.5333098e-001  2.8803904e-001  1.0674926e+000 -5.2023321e-001  1.1328957e+000  3.1840443e-001  5.5570285e-001 -1.1689150e-001  1.3435888e-001  3.1985297e-001 -1.2045566e-001  5.4262003e-001  7.0079593e-002  4.5472003e-001  1.2749596e-001 -5.5848090e-001  3.2339380e-001  2.0909445e-001 -4.1606874e-001 -4.3378325e-001 -4.8571266e-001  2.5195553e-001 -1.0336706e+000 -5.3002314e-002 -8.8842570e-001  6.4104700e-001  4.5362544e-001  5.4393649e-001  3.3993576e-001  7.2008593e-002  2.9722790e-001  3.0206529e-001 -6.3200524e-001 -2.0249643e-001 -3.7037101e-001 -1.2398913e-001  2.6426943e-001  7.4082818e-001  5.4865907e-001 -8.0984212e-001 -7.9299581e-003 -1.1465322e+000  4.2719443e-001  8.2360143e-002 -7.4851593e-002  1.8565757e-002  8.1473988e-001  6.5335804e-001 -3.3474258e-001  3.8826632e-001  2.1346050e-001  3.0772325e-001 -2.3376853e-001  7.5879139e-001 -1.3841633e-001 -6.0759808e-002 -5.1528176e-001  3.3552366e-001  3.0000030e-001  1.4799210e-001 -2.1957864e-001  4.4062370e-001 -3.3923878e-001 -3.4267638e-001  5.3084124e-001
 -2.4076651e-001  3.5017617e-001  4.9225829e-001  1.1969969e+000 -3.1956318e-001  3.1358135e-001  3.4583156e-001  8.2011377e-002 -1.0735582e-001  9.0308969e-002 -1.7575574e-001 -8.7338312e-001  7.7244335e-001  2.5929253e-001  2.6839643e-002  2.0787592e-001 -2.7686001e-001  9.8110870e-001 -2.4453460e-001 -8.8123714e-001 -1.5645030e-001  1.9801291e-002  4.5258328e-001 -4.2897296e-001 -5.0710406e-003 -9.9150107e-001  1.3354435e-001  3.9261148e-001  3.9159757e-001 -2.4712818e-001  2.8595273e-001  1.7350774e-001  1.0845295e+000  8.4476899e-001  1.8860957e-001  4.1561214e-001  5.1834123e-002  8.3984032e-001  1.0558597e+000  4.8795127e-001  1.3062635e-001  3.6414660e-001 -2.7945713e-001  1.6701247e-001  5.9420669e-001  1.9656647e-001  2.2614282e-001  7.8335073e-001  1.0699713e+000 -2.4835408e-001  5.2721462e-001 -1.0996754e-001  6.4006932e-001  2.0083882e-002  5.5693739e-001  5.3939249e-003  2.7948407e-001 -5.7911818e-001  3.9672035e-001  3.7405406e-002  9.9995864e-001 -2.6698836e-001  2.5429816e-001  1.8781617e-001  1.9183134e-001  1.1054884e+000
  5.7315253e-001 -4.9630325e-001  2.0282341e-001  6.8547965e-001 -4.9162703e-001  5.5291114e-001  5.9889678e-001  2.4631968e-001 -6.1229075e-001  4.5339342e-001  2.1717841e-001  1.6885806e-001  6.3617541e-001  9.6474983e-001  3.0021979e-001  3.6607495e-001  3.6206106e-001  1.1814065e+000  3.6315880e-001  2.7928955e-001  6.4618080e-001 -4.6539022e-001 -3.4716970e-001 -1.1807048e+000  3.5526036e-001 -9.3986420e-001 -2.7219887e-002 -2.1581939e-002  6.1923281e-001 -2.6887618e-002 -7.6514793e-003  3.0681938e-001 -2.3824441e-001  3.0281906e-001  2.0080374e-001  2.3667358e-001  1.0039788e+000  5.2842401e-001  5.6998372e-001  2.5862051e-001  5.7421861e-002  2.0396314e-001  4.9532962e-001  1.7151514e+000  2.6911789e-001  5.0175641e-001  5.5810474e-001  1.4505204e+000  8.2943624e-001  4.1044294e-001  6.7904277e-001  3.6165887e-001  1.0409427e+000  5.8328304e-001  1.2263511e+000  4.8906889e-001  6.4304128e-001 -2.5088126e-001  6.4471845e-001 -1.2481629e-001  1.5148674e+000 -5.9672435e-001 -5.5450565e-001  1.2374791e+000 -5.9498875e-001  1.0034493e+000
  5.1526420e-001 -8.0995479e-002  6.4494917e-002 -1.3776724e-002 -6.0186968e-001 -4.5021229e-001  1.3133631e-001 -4.2501756e-001 -3.1058903e-002 -4.8789117e-001 -2.7149420e-001 -3.2335475e-002 -7.8308563e-003  2.1976157e-001  5.5253385e-002  1.7133540e-001  2.1126311e-001  2.4636986e-001  3.4404725e-001 -2.2418550e-001  3.2169405e-001 -5.1653914e-001 -1.1678635e+000 -1.1354353e-001  2.5587147e-001 -2.1525981e-001 -3.3553824e-001 -2.5735412e-001 -8.6435531e-002  1.3033755e-001 -9.4263422e-001 -8.1018158e-001  9.8235589e-002  8.4988444e-001 -1.0283487e-001 -6.7844470e-001  5.1091451e-001  2.7658219e-001 -4.7498654e-001 -2.1366209e-001 -4.9038175e-001  4.9487916e-002 -3.9532642e-001  2.5957083e-001  2.4162141e-001  4.7124338e-001  3.8005696e-001  5.4884065e-001  4.0954580e-001  3.3467786e-001  3.7747990e-001  1.4892475e-001  6.9349497e-001  1.7693412e-001  6.2656458e-001  1.8055794e-001  1.4045129e-001 -3.5239337e-001 -1.7732402e-001  3.8385057e-001  1.5864366e+000  1.6306519e-002 -7.5900156e-001  5.9708345e-001 -2.0927247e-001  1.4485079e-001
  7.6754283e-001 -4.3103789e-002 -1.4259827e-001 -9.0335589e-001 -6.3201083e-001  1.6034864e-001  6.5644589e-001 -3.2182914e-001 -8.4937354e-002  2.1376790e-001  3.4713658e-001  3.1635902e-001  4.3882730e-001  2.8218472e-001  2.9468003e-001  2.1213409e-001  6.8995501e-002  7.8347444e-001  4.3006594e-001 -3.2570209e-001  6.4975840e-001 -3.2084356e-001  3.7297801e-001 -5.6301344e-001 -9.0617144e-002 -2.6847418e-001  2.1624856e-001  4.5251051e-001  6.1362535e-001 -1.7704149e-001 -8.6876780e-001 -7.9309686e-001 -6.6010488e-002  6.9500256e-001 -4.1086394e-001 -1.1347342e+000  2.9775005e-001  8.6115186e-001  2.5737826e-001  6.1314244e-001 -8.0051298e-001 -1.9886208e-001 -1.0220949e+000  5.2593286e-001  2.0634035e-001  2.3748367e-001  7.3939254e-001  1.0100711e+000  1.1376977e+000 -3.4056698e-002  7.5309916e-001  5.8520461e-001  9.2169578e-001  9.0880745e-002  6.5451726e-001  7.9002333e-001 -7.2791168e-002 -9.2242826e-001  6.4576036e-002  9.6983570e-001  9.9423534e-001 -1.3237551e-002 -1.2108745e+000  3.8900992e-001 -3.8931717e-001  3.3531199e-001
  1.3437802e-001  2.2869746e-001 -5.1532185e-001  8.7556472e-001  3.4371039e-001 -1.2532291e-001  9.6370484e-001 -1.1947359e-001  3.2022269e-001 -3.0800510e-001 -2.5473241e-001 -8.3938373e-001 -2.8768263e-001 -1.7853558e-001  2.4545356e-001  7.7748619e-001 -2.2042215e-001  5.9416976e-001  5.1356360e-001  2.9153276e-002  2.2723565e-001 -2.6654530e-001  2.5996017e-001 -4.3466615e-001  1.5595413e-001 -4.6270140e-001  1.1249380e+000  2.7880563e-001  7.3000630e-001  2.0563325e-001 -2.2412404e-001 -2.4731067e-001  1.7487202e-001 -2.4427666e-001  5.7224262e-001  3.1382870e-002  9.1006417e-001  1.1224115e+000  3.4933872e-001  1.1395189e+000  4.2571126e-001  4.8967295e-002 -4.7295380e-001 -1.9955253e-001  2.7250585e-001 -2.4829780e-001  8.4220726e-001  8.2308823e-001  9.3582763e-001 -2.7034051e-002  9.3932895e-001  1.1143225e+000  8.2847691e-001  6.4836400e-002  1.4851179e+000  8.0093186e-001  3.0436891e-001  2.9697000e-001  4.1933097e-001  9.7072663e-001  9.4569629e-001  7.7159247e-001  1.2285268e-001  2.3050902e-001  7.1608183e-001  4.6842840e-001
  9.3617656e-001 -6.5021439e-002 -4.1698239e-001  1.3769717e-001  5.1010476e-001 -2.1457117e-002  7.4111579e-001 -2.0624018e-001 -2.9859416e-003  1.5005934e-001 -5.7657055e-001  8.5307697e-002  8.5336188e-002  2.2222611e-001 -5.1820190e-003 -5.9470552e-003  1.8698337e-001  2.8885918e-001  7.3240055e-001 -4.2944351e-002  2.3839669e-001 -3.6035290e-001 -2.8959484e-001  6.1748265e-001  1.1136839e-001  4.2623055e-001  1.5150662e-001 -2.7985776e-001  1.0490722e+000  5.7477498e-001 -3.9842778e-001 -5.4587313e-002  1.9159802e-001 -1.3305201e-002  2.8570975e-001  1.7052892e-001  8.6406145e-001  1.0144262e+000  3.4142704e-001  3.9103315e-001  1.1141926e-001  3.9281450e-001 -5.6886472e-001 -5.3745851e-002  6.1178670e-001  3.0559682e-001  9.5441599e-001  1.5520047e+000  9.4201324e-001  2.7382424e-001  7.3495791e-001  7.6775012e-001  6.0462598e-001  1.6768596e-001  3.1015666e-001  8.2307014e-001  3.3470172e-001  3.0883444e-001  2.6410696e-002  1.0506280e+000  1.0448524e+000  6.3392855e-001 -3.0626379e-002  2.4493230e-001  8.0449724e-001  6.7117948e-001
  8.3817288e-001  9.5286151e-001 -3.3169593e-002 -1.1528347e-001  2.4234968e-001 -3.6910759e-001  1.1347860e+000 -1.5452223e-001  2.4188606e-001 -5.3194751e-002 -3.9247605e-001 -7.1780320e-001  1.0383814e-001 -1.2281481e-001  9.7359506e-002 -4.7126273e-002  1.2693656e-002 -9.5993831e-001 -3.0838878e-002  3.8105181e-001  5.0864627e-001  3.2783807e-001  9.5275836e-002 -7.6433023e-001  3.4457384e-001  3.1216295e-001 -9.4848480e-004 -2.0617450e-002  6.3253771e-001  1.2903781e+000  5.2263008e-001  3.2927841e-001  5.0085066e-001  1.0611155e+000  3.9571468e-001  5.3775235e-001  1.0265827e+000  7.5814458e-001  6.9795655e-001  6.1890889e-001  4.4314424e-001  6.7678297e-001 -2.4797901e-001  5.0139404e-001  2.0527150e-001  9.7666170e-001  8.7069834e-001  9.4748911e-001  5.8693506e-001  1.5146325e+000  2.9131372e-001  8.2554316e-001  8.9399840e-001  8.4109687e-001  1.2725940e+000  6.8971189e-001  8.6262654e-001  3.3455307e-001 -2.9213890e-002  7.7049406e-001  9.3441970e-001  2.0601191e-001  3.2502448e-001  9.9042257e-001  1.3818968e+000  1.2357670e+000
 -1.5512496e+000 -6.1248840e-001 -5.5513732e-001 -8.5989199e-001 -1.0019609e-001 -4.0179038e-001 -9.1039913e-002 -4.4079662e-001 -5.9118202e-001 -4.1932673e-002 -4.3344788e-001 -7.2602023e-004 -8.3861249e-001 -1.4048967e-001 -1.2195731e-001 -2.7072330e-001 -4.7648447e-001 -4.7659731e-001 -6.4046301e-001 -7.3952001e-001 -3.8932573e-002 -5.4742409e-001 -3.9754445e-001  2.4684492e-001 -1.3000079e-001 -3.0887903e-001 -4.5374770e-001 -5.3550316e-001  3.0461902e-001  4.3936862e-002 -3.2092184e-001 -1.9544870e-001  4.8837715e-001 -4.1407725e-002 -2.2735177e-001 -4.7241207e-002  1.9901220e-001  7.4750626e-002 -1.1158433e+000 -6.4894719e-001 -7.1991874e-001 -2.1144039e-001  5.9231945e-001 -4.4861995e-001 -5.4858705e-002  4.8308322e-001 -6.6737951e-003 -1.7108047e-001 -2.1844289e-001  3.8962280e-001  2.0918966e-001  4.1201215e-001 -5.5590657e-001  1.9823999e-001 -2.0180642e-001 -4.0851958e-001 -6.9498459e-002  4.8535416e-001 -1.1077381e-001 -1.6090617e-001 -8.7110009e-001  2.6413209e-001 -4.7865731e-001  4.0791096e-001 -8.0899564e-002 -1.3186791e-001
 -3.9408580e-003  1.8420887e-001  5.6278866e-001 -3.4939788e-001  7.2658786e-002  4.4085297e-001 -1.9226810e-001 -2.6951166e-001 -1.7498425e-001  7.6273230e-001 -4.4475495e-001  7.5787585e-001  4.7287519e-001  2.7573142e-001  2.5741496e-001  5.3894833e-001 -9.3944969e-002  6.0960119e-002  5.8935547e-002 -9.7273668e-001 -8.0175383e-001 -5.6443963e-001  2.0631665e-001  9.4540693e-001 -2.8073115e-002  4.7491807e-001 -1.2767258e+000 -4.3457270e-001 -3.4527051e-002  8.4879320e-001  9.0881361e-002  4.3624993e-001  3.4933842e-001  9.3132032e-002  5.5269171e-001  2.2124538e-001  2.6110470e-001  1.9450526e-002 -9.9292363e-001 -1.2098909e+000  7.5185599e-002  3.8322638e-001 -1.3246866e-001  1.0254436e+000  2.3551051e-001  4.9375452e-001  3.2820025e-001  8.4685164e-001 -2.0152437e-001  1.9033913e-001 -1.9228771e-001  1.3275962e-001 -4.6674210e-003 -4.7181875e-002 -3.6623813e-003 -2.1742092e-001  3.2835504e-001 -5.3702906e-001 -2.8947351e-001 -1.7931239e-001 -2.8015809e-001 -3.4294914e-001  3.4472856e-001 -1.0249965e+000 -4.9985872e-001  1.6557125e-001
  2.3055864e-003  3.3484600e-001 -1.2317234e+000 -1.1086705e-001 -3.0691536e-001 -5.0289790e-001 -3.2775295e-001 -1.6478482e-001  8.7940097e-002 -6.2327001e-002 -2.8254902e-001 -3.2598605e-002  3.4711988e-001 -7.8058995e-002 -4.6976243e-002  2.0666456e-001  1.1182457e+000  6.0371444e-001  5.7372928e-002  7.7852051e-002 -2.2858595e-001  2.2795698e-001  1.1982363e-001  4.9992006e-001  4.4207534e-001 -6.2129361e-002 -8.8858458e-001 -1.0141927e+000 -6.2513458e-001 -5.0535793e-001 -8.7142352e-002 -6.7934945e-002 -1.7377336e-001 -3.6750753e-001  3.4505471e-001 -3.3050351e-001  1.6987512e-001 -6.4959979e-001 -1.2988406e+000 -9.6824132e-001  4.5355425e-002  5.2842921e-001  2.5699981e-001  4.9500566e-001 -2.1147607e-003  3.7849557e-001  6.0040424e-001  3.8287283e-001  6.2338198e-001  1.3752710e-001  1.5241061e-001 -8.4266513e-002 -2.5967356e-001  1.7758216e-001  4.4973828e-001 -3.7950663e-001  3.4760912e-001 -4.4799372e-001 -4.4242019e-001 -7.5681671e-001 -1.4435701e+000 -1.6864700e-001 -5.8061925e-002  7.2793477e-001 -4.5067013e-001  1.3300740e+000
  8.2300401e-003  1.7737228e-001  3.6200711e-001 -4.9298121e-001  3.5140410e-001  3.7102206e-001  3.2447977e-002  1.5461905e-001  2.8036172e-001 -2.3826713e-002  5.0057147e-002  1.1752321e+000  1.7412935e-001  3.6684448e-001  6.5942274e-002  1.2729423e-001  7.4792781e-001  5.7759649e-001 -1.1801111e-001  8.7697757e-002 -1.0109864e+000 -1.9622433e-001  1.3024742e+000  6.8396760e-001  2.1878522e-001  1.5544065e-001  3.9337927e-001  1.7333363e-001 -2.8932406e-001  1.4579536e-001 -5.3327477e-001  8.2850740e-003  2.5594452e-001  9.3201820e-001  2.3866913e-001 -1.5338854e-001  4.7890897e-002 -6.0524179e-001 -3.6044684e-001  5.7000002e-001  6.6030516e-001  4.2628983e-001  1.0730632e+000 -2.2192671e-001  1.3211865e-001 -1.0724233e+000  4.6921278e-002  3.9598388e-002  4.4286080e-001 -1.5294877e-001  1.8227137e-001 -1.3323202e-001 -2.1175941e-001  1.0517524e-001 -1.9447811e-001  3.5733325e-001 -1.4905514e-001 -4.0173324e-001  2.2574536e-001  1.7706575e-001 -1.3151631e-001  2.9294574e-001  6.1590883e-001 -3.1037843e-001 -2.7864347e-001 -2.5380450e-001
  9.6434455e-002 -9.5091355e-001  2.7952825e-001 -5.3771424e-001  6.7331369e-002  9.1215615e-002 -3.4274399e-002 -1.5007771e-001  1.7394965e-001 -1.3234834e-001  3.0373720e-002 -4.7718897e-002  1.3996187e-001 -2.8465469e-001 -3.3336740e-001 -3.2937623e-001 -2.0563563e-001  3.7410726e-001 -4.2167215e-001  3.8759591e-002 -2.1076528e-002 -2.2428637e-002 -9.9945568e-002 -5.1190493e-001 -2.9313023e-001  1.9499338e-001 -3.6105795e-001 -4.3751544e-002  6.2998572e-001 -5.1466940e-002 -4.6877226e-001 -1.0846219e-001 -4.7461561e-001  4.8486121e-001 -6.0150790e-002 -2.6510418e-001  1.6611223e-001 -2.6488579e-001 -3.1752429e-001 -4.6975075e-002 -3.2794464e-001 -4.0288839e-001 -6.6010041e-001 -4.6647903e-001 -1.8896823e-001 -8.5472577e-001 -5.7708217e-001 -3.3723278e-003  6.5992569e-002 -5.8929863e-001 -1.9557806e-001 -3.1162045e-001  2.7831596e-001 -1.5762724e-001  1.1135103e-001 -5.9361110e-002 -3.3767176e-001 -5.6625430e-002 -1.3407339e-001 -2.5031587e-001 -3.8289950e-001  3.2815503e-002 -2.5529080e-001 -1.3399562e-002  1.5389406e-001 -2.8848909e-002
  3.4918189e-001  9.2540412e-002  4.7142222e-001 -3.0224493e-001  4.0408515e-002  1.2653936e+000  2.5349204e-001  1.3086063e-001  1.8986284e-001 -2.8674394e-001  3.0048147e-002  2.7870426e-002 -9.3811655e-002 -2.6729678e-001 -2.3075247e-001  7.5272041e-002  7.4341950e-003 -5.4939696e-002 -5.0826912e-001  2.3212556e-001  1.5541940e-001 -2.4453529e-002 -4.3044614e-001 -5.4200090e-001  1.0129873e-001 -4.1600127e-001  3.0310493e-001  1.2439342e+000  1.1594546e+000  8.9975228e-002 -1.6754768e-001  3.1565972e-001  9.0907260e-001 -2.1330993e-001 -2.2185627e-001 -5.1443404e-001  1.8780996e-001  8.9248530e-001  9.3720068e-001  2.2977009e-001 -7.3127697e-001 -1.9974650e-001 -8.8553287e-001 -7.1128163e-001 -1.8305314e-001 -6.5469788e-001 -9.1027169e-001 -3.0393618e-001 -2.2380559e-002 -9.6433785e-002  1.0531393e-001  1.3918948e-001 -2.6858222e-001  1.8968677e-001 -9.4397187e-003  2.4941102e-002 -5.5235203e-001  5.1421321e-001  5.7421195e-001 -1.5868138e-001  4.6855201e-001  1.6210115e-001  2.2716262e-001 -3.9670757e-001 -2.8731888e-001 -3.0253390e-002
 -1.7102943e-001 -1.5059665e-001 -6.8541745e-001 -7.9990120e-001 -3.2245962e-001 -1.0748082e+000 -6.6176475e-001  5.0944778e-001  4.4997626e-001  3.7445712e-001  2.3166795e-001  3.0621179e-001  6.1379387e-001 -7.1862075e-002 -8.3224845e-001 -1.4921274e-001  4.7722792e-001  5.8197002e-001  1.0253141e-001 -1.3587170e-001  7.4932436e-001  7.5063725e-002 -8.0791280e-001 -3.6563209e-001  7.8710188e-003  1.0866923e-001 -4.3282128e-001  2.9062190e-001  5.5765848e-002  3.3352592e-001  8.3778323e-002  2.5581782e-001 -3.3052063e-001 -5.5159349e-001  8.7140019e-003 -3.4199584e-001  2.0065046e-001 -5.0181188e-001  7.1857989e-001 -6.3551006e-001  5.5323000e-001 -7.7091199e-001 -4.2929979e-001  3.7124562e-002 -1.9814711e-001 -8.2962485e-001 -6.3928738e-001 -5.4255957e-001  1.0127268e-001 -5.9653379e-001 -2.6707730e-001 -4.0559470e-001 -3.2353051e-001  7.8512444e-002  5.0619497e-001  5.1600359e-002 -2.0269775e-001 -8.0603929e-002  5.5387191e-001 -4.6697175e-001  2.1467893e-001 -5.6077564e-001 -5.1272505e-001 -8.7211157e-001 -7.4769597e-002 -4.2568073e-001
  3.4501121e-001  9.5392315e-001 -2.9543008e-001 -1.7134955e-001  2.4788618e-001  1.4689613e-001  2.8715329e-001 -1.4414654e-001 -4.6616579e-001  5.6973680e-001 -1.5720779e-001 -1.6229752e-001  4.6162053e-002  6.2873820e-001 -8.9553953e-001 -8.1454056e-001  7.4808862e-001  8.2945682e-002  4.7141384e-002  1.0006829e+000  9.4377136e-001  7.4841941e-001 -7.5719152e-002 -5.4792547e-002 -4.1883861e-001  8.3816686e-001  5.5197756e-001  1.2571958e+000  6.4406719e-001 -7.0591582e-002  6.2181011e-001  3.6966118e-001 -1.0114019e+000 -9.7150420e-001 -5.6083880e-002  9.9622939e-002 -2.1056885e-001  6.6887904e-001  8.2391574e-001  7.1335352e-001  1.4702665e-001 -5.0966426e-001  9.4325617e-002  5.8692701e-001 -5.7221214e-001 -4.6231689e-001 -6.5728871e-002  1.1799078e-001  2.3838325e-002  3.8079909e-001 -6.6177324e-001 -5.7083877e-001  2.7698924e-001  3.0967312e-002  3.5290157e-001  6.1526571e-001  3.2168989e-001 -1.2109060e-001 -4.7125808e-002  2.9502771e-001  8.6160531e-001  3.2233920e-001  7.0610351e-001  5.7650219e-001  2.3016098e-001 -4.4862679e-001
 -2.9568891e-001  4.6257149e-001  2.9835921e-001  8.3670186e-001  4.4455190e-001  1.0840793e+000  3.5241491e-001 -1.8836540e-001  3.5534446e-002  1.1862470e-001  1.1298274e+000  3.6589182e-001 -2.8217262e-002 -1.2835431e-001  2.0130081e-001  5.0087535e-001  8.1013896e-001  6.3070476e-001  7.4513278e-001  1.1265042e+000  3.2377421e-001  8.4909998e-001  1.0811000e+000  3.3812023e-001  5.5173072e-001  8.7336750e-002  4.9905242e-001  1.0403461e+000  4.7438406e-001  5.5053093e-001  2.1169067e-001 -4.5756854e-001  3.9095816e-001  1.9631519e-001 -5.6464321e-001 -1.1797681e-001  3.8441453e-002  8.7929112e-001  1.1621478e+000  6.8809567e-001  9.0042929e-001  2.4455307e-002  2.9392723e-001 -7.2463023e-001  4.0016277e-001 -7.4716791e-001  6.0784450e-001 -1.1050299e+000  3.8822473e-001  7.3534646e-002  3.8002684e-001  4.9293487e-001  3.3119701e-001  1.7030114e-001 -7.2266680e-002  5.1736229e-001 -2.7458411e-001  5.7792161e-001  6.3972636e-002  9.3805819e-001  8.5471590e-001  8.2204884e-001  7.3806566e-001  8.6270650e-001  3.0619160e-001  2.0658167e-002
  2.8352305e-001  5.1485711e-001 -3.5390706e-001  2.4782733e-001  6.6156919e-001 -8.1733023e-001 -2.6789513e-002  2.9762408e-001  1.6908003e-001  3.4318070e-001  6.3796496e-001  2.7257134e-001  4.4553068e-001 -5.8254447e-002  1.3998716e-002 -1.6159208e-001  1.6362781e-001  4.3045247e-001  1.1663261e+000  1.0023945e+000  1.0967789e+000  6.7097254e-001  3.4940109e-001 -6.8934685e-002  5.5213545e-001 -1.2113617e-001 -7.3424293e-002 -6.7852621e-001 -1.9944293e-002  5.2966630e-001  1.4761700e-001  1.2255455e-001  5.8700313e-001  9.0743794e-002 -2.8061874e-001  1.6883180e-001 -2.2239477e-002  9.8202879e-002 -4.7886137e-001  3.6839285e-001  5.5471844e-002  4.0545590e-001  3.5091113e-001  4.2699733e-001  7.8146612e-001 -3.6431869e-002  5.1716816e-001 -1.6787395e-001 -3.3826506e-001  5.0609097e-001  1.8629121e-001  6.3887356e-001  6.5379112e-001  3.1509991e-001 -1.9802705e-001  7.7088098e-001  3.5179911e-001  8.7002185e-001  4.6353183e-002 -2.7374669e-003  8.0769422e-001  5.7635730e-001 -1.8460176e-001 -3.8512008e-002  1.2097672e+000  1.0232851e-001
  3.8739673e-001  6.8539584e-001 -5.4914703e-001  1.7466440e+000 -1.3845932e-001 -1.6268682e-001 -2.2633884e-002  1.8878972e-001  1.0082173e-001  7.0964124e-002  3.1078336e-001  2.3200772e-001 -2.6747090e-001 -2.1290767e-001  8.6071653e-002 -1.3016443e-001  8.0772293e-002 -7.7459093e-002  4.3221217e-001  1.1837623e+000  8.5951245e-002  5.3269545e-001  1.2965268e+000  4.7310955e-001  6.6396397e-001  4.4459085e-002 -1.8268833e-001  1.4938629e-001 -1.3858829e-001  1.5499915e-001  1.3727634e-001 -1.9338667e-002 -6.4873840e-001  1.8895378e-002  5.1049082e-001  1.0227117e+000  7.3349024e-002 -1.3467697e-001  4.5089781e-001  4.9888417e-001  4.6183952e-001  6.9728887e-001  5.6222218e-001  1.1457211e+000  5.6170593e-001  3.6612929e-001  5.3064534e-001 -7.6863458e-002 -7.2607828e-001  3.2400833e-001 -2.6618207e-001 -4.8925562e-001  9.4701097e-002  5.2478779e-001  4.8910788e-001  2.7857296e-001  7.4374002e-001  5.9657774e-001 -1.9675557e-003  2.3946136e-001  6.0253858e-001  3.7889006e-001  8.3555246e-001 -1.0914068e-002  5.7303970e-001 -1.3484796e-001
 -3.8448922e-001 -7.3712081e-002  9.6381988e-001  1.3262784e-001  4.6265008e-001  1.0429456e+000  8.0664299e-001  3.3749831e-001 -5.5585602e-001 -8.5638507e-002  2.9511574e-002  3.3128105e-002 -3.5226738e-001 -5.6737726e-002  8.9894109e-001  1.9971955e-001 -4.3822714e-001  1.4603177e-002 -1.1303918e-001  5.4217753e-002 -2.5550740e-001  1.5666778e-001  6.5002423e-001  6.8743221e-001 -6.5242906e-002 -4.6647324e-001  1.0668427e+000 -1.7673693e-001  2.1026151e-001 -2.8882706e-001  5.1177634e-001  2.1713895e-001 -2.5446788e-001 -4.0827906e-001  2.4725241e-001  4.4468615e-001 -3.9226277e-001  4.8218916e-001  3.3305668e-001  1.1633440e+000 -1.5140839e-001 -1.5005210e-001 -1.1968470e-001  1.1948026e+000 -8.0346165e-002  2.5408661e-002 -8.5740270e-002 -9.2732155e-002 -7.0539259e-001 -4.0427489e-001  2.8088481e-001  3.4146802e-001  6.0398263e-001 -2.4145418e-001  8.0669481e-002 -3.7942893e-001  5.0286626e-001 -7.4159145e-001  2.7668138e-001  3.0191840e-001  4.2553286e-001 -1.0341095e-001 -4.2507069e-001 -3.2371197e-001  9.0997741e-001 -2.7020811e-001
  1.7595810e-001 -2.6195963e-001  1.1679323e+000  1.4155267e-001 -3.1518429e-001 -4.5612559e-002  1.4160215e-001  8.6611222e-002 -3.3623063e-001  1.6807747e-001 -6.3338145e-001  4.8313438e-001 -7.7489322e-002 -8.8670388e-002 -1.8745056e-001 -5.5480463e-001 -7.3189187e-001 -3.5466099e-001 -4.1617677e-001  9.0810282e-002 -2.8921729e-001 -4.1676312e-001 -7.8000436e-001  2.0052774e-001 -2.0060277e-001 -1.0702194e-001 -3.9444311e-001 -4.6614548e-001 -2.2320501e-001 -8.5901804e-001  5.1485633e-001  4.7610924e-001  2.1754117e-001  6.9006690e-001  6.8963860e-001  8.6515030e-001 -3.9432990e-003  7.8187950e-001  2.6491488e-001 -1.6063912e-001  9.4225601e-002  1.6598170e-001  1.1435084e+000 -6.2753157e-001  4.3520120e-001  6.8545307e-001  3.3409641e-001  6.4106321e-001 -8.0464791e-001  1.9270642e-001 -4.2123954e-001 -3.5261870e-001  1.7227279e-002  1.1607970e-001  8.0213043e-001 -5.3666274e-001  8.1920678e-001 -3.0912108e-001  5.9427642e-002  2.2924884e-001 -1.9140475e+000  1.5092186e-001  1.3059797e-001  1.0147332e+000 -3.6884590e-001 -4.0240633e-001
 -5.5827335e-001 -7.8059317e-001 -1.0127128e+000  5.5108741e-001 -3.7553397e-001  3.6537580e-001  3.0106047e-001 -1.5839766e-002 -9.7134261e-001 -5.7417903e-001 -3.6735885e-001 -2.0564381e-001 -6.4487104e-001 -1.4260952e-001  9.6936044e-001  3.0340254e-001 -6.1669171e-001 -8.8291059e-001 -4.4313425e-001 -3.8695078e-001 -5.2387903e-001 -1.9909605e-001  1.8796117e-001 -8.0502927e-001 -4.4706086e-001 -2.4749418e-001  3.8612410e-002 -5.5662261e-001 -6.3392984e-001 -3.0243399e-001 -3.0110530e-003  3.9189576e-001 -8.0240328e-001 -5.0720878e-001  6.3035955e-001  3.0305277e-001  2.5079762e-001  1.9513385e-001  3.4731903e-001 -9.3809829e-002 -3.4366876e-001  1.4522047e-002 -1.2027855e-001 -2.3798427e-001 -2.9677339e-001  7.2696926e-001  3.1081606e-001 -4.0449265e-001 -2.7696441e-001  2.7502319e-002  3.4449604e-001  3.7169769e-001  1.6690830e-001 -4.0491935e-001 -7.3551160e-001 -5.4823885e-001 -4.6661341e-001 -2.4696183e-001 -8.4040878e-002  9.1288224e-001 -3.0555902e-002 -4.6385901e-001  1.5161407e+000 -3.2686050e-001 -8.0175047e-001 -7.9714145e-001
 -1.9154066e+000 -1.3123105e+000 -1.5905173e+000  1.5351329e+000 -7.7792108e-001 -1.9109827e+000  2.2266328e-001  1.3230506e-002 -4.8172559e-001 -6.3955494e-001 -1.7965892e-001 -1.3515315e+000 -5.7944099e-001 -8.5527569e-001 -1.0697091e-001 -2.6600369e-001 -5.5189468e-001 -8.8727784e-001 -6.9927331e-001 -8.7583328e-001 -8.8492280e-001  3.5261374e-002 -1.3366822e+000 -3.8688325e-001 -3.8610203e-001 -8.7258656e-002  1.4974676e-001  1.6813660e-001 -1.4026228e-001 -8.1814378e-003  1.1710026e-001 -1.3017559e-001  9.8930624e-001  1.3258365e-001  2.0595724e-001 -1.3211690e-001 -7.4729250e-001 -9.9616186e-002 -2.1883631e-001  3.4668100e-001 -4.7901129e-001 -5.2460223e-001  5.5708721e-002 -5.9389339e-001 -6.1472122e-001 -1.1597169e-001 -1.3385542e+000 -6.6116492e-001 -1.2160216e+000 -7.5003510e-001 -1.6458674e-001 -3.9197600e-002 -5.7022025e-001 -6.3185527e-001 -3.2943490e-001 -1.2075400e+000 -4.7198096e-001 -8.1141203e-001 -5.9025043e-002  1.6396855e-001 -2.0063710e-001 -5.1368719e-001  8.1719803e-001 -9.7832136e-001 -9.1027793e-001 -1.0147446e+000
  3.9353564e-001 -1.0634160e-001 -8.6225428e-001  1.1586869e+000  8.9935580e-002 -3.7206409e-001  4.1021189e-001  1.0184048e-001 -4.4861183e-001 -3.7897261e-001  1.0397305e-001 -2.9252639e-001 -6.5626194e-001 -2.9088844e-001  5.4133754e-001 -9.2552427e-002 -3.8228431e-001 -6.9895493e-001  2.5222875e-001 -1.3456220e+000 -2.5317738e-001 -6.6509626e-001 -1.9407022e-002 -6.3342494e-001 -5.0515831e-001 -5.0211131e-001  7.2557072e-001  1.2215655e-001  5.6528317e-001 -3.4671716e-001 -2.0925337e-001 -4.6116201e-001 -5.0092565e-001 -3.3446614e-001 -2.5821729e-001 -1.2306903e-001 -5.1520891e-001  9.2923500e-001  3.5732734e-001  6.6985379e-001  2.2780140e-001 -6.4375051e-002  2.8931969e-001  7.5456157e-001 -1.7461506e-001  6.4830244e-001 -6.0095341e-001 -1.6609959e-001 -8.2686099e-001 -5.3529349e-001 -1.1566174e-001 -9.0329417e-002 -2.0111801e-001 -5.9833297e-001  7.8477578e-002 -4.4851398e-001 -3.0106008e-001 -5.5928481e-001 -3.3204446e-001  3.5708621e-002  4.3939014e-001 -4.9108250e-001  5.1249391e-001 -1.2842309e+000 -5.8277238e-001 -8.3686773e-001
  6.7959435e-001 -2.0186066e-001  7.3841155e-001 -5.4436787e-002  3.4493521e-001  2.0052431e-001  5.5267830e-001  1.9023852e-001  4.8171611e-001 -1.4335850e-002  7.4599361e-001 -7.5852423e-001 -1.9570797e-001 -4.5395193e-002  3.4858283e-001  2.2678863e-001  1.1810877e-001  4.2697236e-001  9.6367069e-002 -5.1023729e-001  8.2872128e-001 -1.0460606e-001  6.1489136e-001  1.2915138e-001 -3.7913710e-002  6.2089514e-002  6.8263797e-001  8.7224213e-001  1.3760746e-001 -3.7855449e-001 -6.5992411e-001 -2.2826036e-001  1.1542279e-001 -4.9971048e-001 -3.6858466e-001  1.9617422e-001 -3.6376737e-001 -6.8591593e-002  5.5865128e-001  2.2526179e-001  4.5158666e-001 -1.5069207e-001  9.0418377e-002  6.5226412e-001  1.3436077e-001 -3.6686004e-001 -3.9891015e-001  2.3081907e-001  1.3005966e-001 -2.3549359e-001  1.8956278e-001  3.4938609e-001  3.5356107e-001 -6.4895657e-001  6.6299378e-001  4.2875756e-001 -2.3405814e-001  1.8375911e-001 -2.7428005e-001  4.4232635e-001  3.3818187e-001 -4.4556807e-002 -3.9475209e-001 -4.2406670e-001  2.1058823e-001  2.9281334e-001
  6.5558175e-001  4.3446319e-001  1.3547817e+000 -5.6137089e-001  3.6708036e-001  4.6583220e-001  1.1431104e-001 -3.3866025e-001  7.7624953e-001  1.3683823e-001  8.1104442e-003  3.3073506e-001  5.1174763e-001  1.0350100e-001 -3.7631357e-001 -4.2203307e-002  3.5592175e-001  1.5750177e-001  3.2454554e-001  5.3092313e-001  1.4754537e+000  6.5869481e-001 -7.8795143e-001  7.4471382e-001  5.0896347e-002  2.8870684e-001 -1.0028971e-001 -1.3219130e-001 -4.8969396e-001  2.2615201e-001 -3.2347701e-001 -5.6010129e-001 -2.9096829e-001 -4.6473887e-001 -6.2266981e-001 -7.4505513e-001 -2.4016116e-001 -4.5534747e-001  1.3362365e-001 -2.7128992e-001  1.7670324e-001  3.5399824e-002 -2.9173020e-001  5.5805733e-002 -9.7959034e-002 -7.0334695e-001  1.8328368e-001  4.0317182e-002  2.7166277e-001  2.6171239e-001 -2.0826172e-001 -1.8165606e-001 -2.9303119e-001  3.4230956e-003 -3.2244289e-001  3.3239704e-001 -3.0805654e-001  1.3517671e-001 -1.6909168e-001  2.9841990e-001 -8.7165823e-001  9.9372379e-003 -4.3605309e-001  6.1160481e-001  9.9097792e-002 -1.8178486e-001
  1.0177617e+000  1.9351822e-001 -1.3520678e-001 -1.6512014e+000 -3.0791200e-002 -3.0725487e-001  4.6011999e-001  7.4320108e-001 -7.4207828e-001 -2.8549372e-002 -8.9108430e-002 -4.5722127e-001  2.7690741e-001 -1.5840804e-001  6.6185597e-001  4.6120358e-001 -9.2631180e-002  9.2211744e-001 -8.3993498e-001 -4.2820562e-002  8.4051873e-001  3.8696334e-001 -4.4706043e-001 -2.3882151e-001  1.8953070e-001  7.0474263e-001  3.5218049e-001  3.2820368e-001  1.3455024e+000  6.9406554e-001 -5.8094389e-001 -7.1455238e-002 -5.0799242e-001 -6.5187937e-001  6.9500745e-002 -7.5318346e-001  4.1320144e-001  8.1875921e-001  1.6349639e-001  2.6810898e-001  2.0309423e-001 -7.5408341e-001  5.4056787e-001 -4.5152152e-001  1.7521270e-001 -6.9519907e-001 -4.7465124e-001 -1.4798267e+000 -3.1560548e-001 -4.9682937e-002  4.0754613e-001  7.6038386e-001  4.2630448e-001  2.1849121e-001  7.6779987e-001  4.0809350e-001 -3.1792556e-001 -4.4841614e-001  5.3536579e-001  6.9460554e-001  3.4567839e-001  4.0226893e-002 -6.1458373e-001 -4.4694367e-001 -1.1380576e-001 -5.4636461e-001
 -7.2662092e-001  2.2140606e-001 -1.0022502e+000 -1.7607083e+000 -3.5216890e-001  1.4011560e+000 -8.5640377e-001 -8.7951754e-001  2.2178167e-001  1.5024060e-002 -1.0412894e-001 -7.5287505e-001 -5.7357329e-002 -3.2694801e-001 -7.6060213e-001 -4.7386352e-001  5.7045624e-001  5.2364246e-001 -6.1799772e-001  6.4271418e-001  9.5070592e-001  1.2495450e-001 -5.2028753e-002  1.1874484e+000  4.7137585e-001  2.0267995e-001 -4.1668999e-001 -8.7081435e-001 -4.7602350e-002  9.8691063e-002 -4.7664993e-001 -3.3288323e-001  6.4221608e-001 -1.3342536e-001 -8.9510818e-001 -7.1901700e-001  1.5019629e-001 -6.3540936e-001 -7.3201557e-002 -1.6410015e-001  1.4295632e-001 -4.0320953e-001  5.1144283e-001 -3.7858504e-001 -7.7615155e-002 -9.9337118e-001  1.7153830e-002 -1.7884310e+000 -3.7543439e-001  4.4150843e-002 -1.2137577e-001 -2.7086003e-001 -6.8055208e-002  1.6841616e-001  8.7493955e-001  5.4061425e-001 -2.3084636e-001 -2.5045286e-001  1.1966255e-001 -4.2856416e-001  9.4041810e-001 -4.1449033e-001 -9.6679407e-001  7.4007523e-001 -5.2833285e-001 -5.0578260e-002
 -1.4516677e-001 -3.5017716e-002 -1.1154500e+000 -1.6843298e+000  2.9504406e-002 -1.7474851e+000  1.7562988e-001 -8.0468210e-002 -5.0749912e-001 -1.2872694e-001  2.8914935e-001 -4.4844709e-001 -8.0228862e-002 -4.8522126e-001 -6.0978038e-001 -1.0297936e-001  4.1488847e-001  7.3038716e-001 -1.1856249e+000  4.9075266e-001  1.4775870e+000  7.6406826e-002 -3.9311473e-001 -1.0502866e-001 -2.6045221e-001  4.2019100e-002 -2.0837769e-001 -1.3515167e-001 -1.4944935e-001  2.6708608e-001 -3.8605783e-001 -5.1438703e-001 -9.8590643e-002 -6.4315363e-001 -1.2006492e+000 -9.2732154e-001 -1.6618264e-001 -4.3772986e-001 -3.3346471e-001  2.7521362e-002 -1.9993821e-001 -1.5777617e+000 -3.7469652e-001 -8.3983951e-001  7.7963088e-002 -1.6084840e+000 -8.5123310e-001 -1.9582202e+000 -3.0740522e-001 -1.6465242e-001  8.6835799e-002 -1.6326718e-001 -1.2007555e-001 -3.7068870e-001 -2.7376964e-001  3.0087286e-001 -9.2399012e-001 -4.6437126e-001 -5.2497124e-001  7.6738654e-001  1.2037175e-001 -2.4116408e-001 -8.1873953e-001 -1.5468986e+000 -1.2387998e-001 -5.2867976e-001
 -1.3866756e+000 -6.6315242e-001 -2.2811205e-001 -1.5655982e+000 -3.1117424e-001 -6.1535858e-001 -2.5174256e-001 -2.0107025e-001 -8.4588808e-003 -2.0723567e-001  9.1531098e-002 -2.1083303e-001  6.8256592e-002 -5.1670165e-001 -5.1819181e-001 -5.2993405e-002  5.3292346e-001  6.7271734e-001 -2.3748279e-001  4.4007359e-001  1.4295253e+000  4.3309433e-001 -6.0678347e-001 -9.3732320e-001 -1.8614882e-001 -9.8839818e-002 -3.9859262e-001  1.0220853e-001 -2.8606393e-001 -2.7276335e-001 -5.3774440e-001 -2.2468907e-001 -2.2199864e-001 -7.9715037e-002 -1.2261770e+000 -1.4232463e+000 -4.8071029e-001 -7.6411893e-001 -2.5605616e-001 -1.0414300e-001 -9.7517436e-001 -1.3553551e+000 -1.3568466e+000 -4.2163609e-001 -3.4246397e-001 -6.8819860e-001 -1.0445305e+000 -5.5816071e-001  2.0264139e-001 -5.7009972e-001  2.6935124e-002 -1.5471570e-001  2.4157493e-001 -2.6326823e-001 -3.8180158e-001  4.7192520e-002 -8.6010294e-001 -5.5757365e-001 -2.2217733e-003  4.5408882e-001  5.0144881e-001 -3.1870872e-002 -8.7656085e-001 -5.0079024e-001  2.6779626e-001 -4.5807278e-001
 -1.0785045e+000  4.8212588e-001  2.9946505e-001 -1.1558690e+000  2.1051360e-001 -6.0656410e-002  4.1384859e-001  2.3017511e-001 -3.4557472e-001  4.3953950e-001  4.8332652e-001  2.7739946e-001  4.4025575e-001  5.5232323e-001 -6.7665971e-001 -3.2880927e-001  4.0156070e-001  4.5251677e-001  2.0235150e-001  3.1186714e-001  9.6950928e-001 -1.3328246e-001 -6.2870027e-001 -1.3002577e-001 -3.5979362e-001  1.4306666e-001 -1.5959297e-001  3.1874033e-001  1.7740902e-001  2.4675613e-001 -6.0202240e-001  1.0957353e-001 -9.3600154e-002 -1.6264869e-001 -5.8783961e-001 -1.0233032e+000  1.1852195e-001 -2.8100972e-001  4.3383237e-002 -4.1482051e-001 -2.9480522e-001 -1.1460450e+000 -2.5010300e-001 -1.0655256e+000  1.2086999e-001 -4.7385523e-001 -4.9144081e-001 -2.7340960e-001  6.3473216e-001  1.8681986e-001 -2.0910583e-001 -6.8415130e-002  2.1428358e-001 -3.0258864e-001  6.8898612e-001  5.2267410e-001 -5.1900149e-001 -5.6035305e-002 -1.5222280e-002  3.7934058e-001 -9.1331344e-002  3.4168238e-001 -1.4256698e+000  5.9745973e-001 -3.6667669e-001 -6.6196433e-001
 -1.0770439e+000 -1.6919986e-001  1.4326547e+000 -1.0549891e-001 -5.5286764e-001 -3.4621497e-001 -6.0302773e-001 -3.5909546e-001  3.8789927e-001 -2.1378927e-001 -3.0997158e-001 -1.8854868e-001  6.7788608e-001  9.4370140e-002 -9.2498373e-001 -3.5982725e-001 -3.5976938e-002  4.2658944e-001 -1.7605665e-001 -3.5557316e-002  8.9019332e-002  9.9676811e-002 -2.9925894e-001 -1.4296301e+000 -4.2151692e-001 -5.2866821e-001 -9.8428846e-001  2.4406304e-001  8.0077728e-003 -4.6407927e-001 -7.4949311e-001 -3.9250127e-001 -4.1974728e-001 -2.7600136e-001 -1.0567610e+000 -1.4060898e+000 -4.2105976e-001 -6.6240241e-001 -9.7123067e-001 -8.8213735e-001 -3.8911008e-001 -1.0721627e+000 -1.0116576e+000 -2.8164523e-001 -2.8184775e-001 -6.6123816e-001 -3.6150611e-001 -1.1643751e-001  7.2355217e-001 -3.7062901e-001 -3.6608919e-001 -1.8965928e-001 -2.0890071e-001 -1.4837880e-001  7.5515063e-001 -2.9641208e-001 -8.4422867e-001 -4.3969676e-001 -2.9006588e-001 -2.2292336e-001  9.7951380e-002 -9.1410677e-001 -1.4007386e+000 -7.8918866e-001 -5.0571704e-001 -1.3743333e+000
  2.1694336e-001 -6.3252863e-001 -5.5718079e-001  3.0354249e-001 -1.0879949e-001  8.4884000e-001  8.8207199e-001 -4.6732934e-002 -2.4418036e-001 -6.0791605e-001 -1.6466288e-001  8.0352973e-002 -5.1501732e-001  2.1326539e-001  6.2224450e-001  3.1249577e-001 -2.8879753e-001 -5.9227248e-002  2.5887334e-001 -8.4551679e-001 -9.7290979e-001 -3.5261185e-001  3.0631656e-001 -1.9471345e-001 -3.3826353e-001 -2.5560687e-001 -1.6361430e-001 -2.7720014e-002  1.4975522e-001 -4.1199930e-001 -6.3694720e-001 -3.5927772e-001 -5.9570888e-001 -4.9539190e-001 -7.3450095e-001 -9.9115956e-001  2.2564135e-001  8.1756435e-002 -5.7970794e-001 -7.8639823e-002 -3.8719349e-001 -2.8895704e-001  3.1312281e-001 -2.0916333e-001  3.0611997e-001  1.6999848e-001 -2.2350274e-002  8.2069519e-001  8.5552431e-001  9.2457546e-004  4.4156287e-001  5.7078772e-001  1.3767134e-001  1.2320708e-001  3.9069252e-002 -1.1812198e-001 -3.6794482e-001 -4.5873699e-001  2.0212381e-001  1.0259662e+000  3.1539316e-001 -2.1678156e-001 -8.8246080e-001 -1.3972577e-001 -1.5994412e+000 -2.6658416e-001
  8.6859479e-001 -2.4027938e-001 -1.0441618e+000 -8.3607916e-001 -2.5302473e-001  1.9343476e+000  6.8712650e-001  4.0852304e-001 -4.1286445e-001 -5.6948336e-001  1.5997752e-001  5.4389012e-001 -3.1058648e-001  8.0064031e-001  2.6231257e-001  2.1389432e-001 -4.3915538e-003  5.8245318e-001  1.3302233e+000  2.0010323e-001 -4.4766010e-001  1.4317723e-001  2.3110030e-001  4.2545825e-001 -2.1420273e-001 -1.1389460e-001  4.1490343e-001  1.0600484e+000  5.3718022e-001  1.4571465e-001 -9.3990226e-002 -1.5483887e-001  6.3237033e-001  1.1097294e+000 -7.0604497e-001 -3.7074271e-001  4.0920909e-001  3.0651588e-001  8.3976133e-001  3.8382052e-001 -1.3467031e-001  1.5812412e-001 -4.1802368e-001  3.3346730e-001  7.3011713e-001 -3.8824451e-001  9.6064672e-001  1.1755859e+000  1.2544796e+000  4.2204593e-002  7.7346913e-001  8.8696272e-001  1.0377479e-001 -1.7387562e-001  5.0041459e-001  5.4552630e-001 -3.0784249e-001 -5.5945088e-001  2.2511450e-001  1.0756031e+000  8.8767831e-001 -2.5166648e-001 -9.4661853e-001 -8.7616407e-001  4.1901267e-002  7.6188494e-001
 -1.2242531e-001  5.0706691e-001  5.7352260e-001 -2.4857915e+000  4.3870000e-001  1.6336145e+000  7.6623890e-001  1.6019916e-001  8.7552720e-001 -8.3590312e-001  3.3806415e-001  9.7535089e-001 -2.9317211e-001  7.5344130e-001  8.9509612e-001  3.5846484e-001  4.6855434e-002 -2.2517214e-001  8.8818344e-001 -4.8974099e-001 -1.1481501e+000 -7.8915018e-001  1.3995340e+000  3.0543227e-001  2.8060064e-001 -3.1430428e-001  1.8119522e-001  3.5782772e-001  4.7352806e-001  7.4683810e-002 -7.1668364e-001 -2.3982327e-001  1.8401899e-001  9.6653963e-001 -1.9642701e-001 -1.4425436e-001  5.9553544e-001  8.1803356e-001 -1.0098462e-001  5.9762956e-001  1.5156238e-001  8.0226357e-001  4.0811239e-002  7.0709433e-001 -9.4556861e-002  3.3048356e-001  7.7475340e-001  2.2450731e+000  1.4381401e+000  3.0321263e-001  1.2905050e+000  1.4129839e+000  8.9739138e-001  4.3555600e-001  1.2318190e+000  1.2911358e+000 -6.2980315e-002  1.1943980e+000  8.1561941e-001  7.6634267e-001  1.4656707e+000  1.0295616e+000 -1.3790878e+000  8.4266316e-001 -3.0046671e-001  2.6300061e+000
 -3.2900060e-001  8.0463996e-001 -7.3295496e-001 -2.1857336e+000  4.1510316e-001  5.0101531e-001  6.9717369e-001  4.8655311e-002  1.0102275e+000 -6.7671375e-001  1.8918478e-002  7.9659319e-002 -2.5055444e-002  3.2234438e-001  2.0930976e-001 -9.2094733e-002  2.9066560e-003 -1.7200092e-001  1.0017169e+000 -1.0588194e-001 -1.1194592e+000 -8.5165382e-001  8.1522735e-002  4.5124901e-001  2.0495155e-001 -2.2034692e-001  6.2695728e-001  2.7339081e-001 -1.5574336e-001  1.4501442e-002 -4.4817751e-001 -6.9010741e-001 -2.7509702e-001 -4.6461800e-002 -5.3748549e-001 -6.3704280e-001  3.5501100e-001  2.8366745e-001  5.8820636e-001  6.4069516e-001 -7.1628054e-001  4.3912835e-001 -9.5889459e-001  2.3780312e-001 -3.7184449e-001  4.1926187e-002  7.6690930e-001  1.8912484e+000  9.6788492e-001  3.4189307e-001  7.4812160e-001  4.0005445e-001  6.0001295e-001  1.2017886e-002  7.3381224e-001  9.7250263e-001  5.1393007e-002  7.2326982e-001  2.2699825e-001  7.4541901e-001  8.7670729e-001  7.9448104e-001 -9.2213692e-001  5.2279303e-002 -2.9953163e-001  8.5276832e-001
 -5.6559184e-001 -3.7532876e-001  7.1402250e-001 -1.7528250e+000  7.9362498e-002 -2.8758811e-001  7.8161290e-001  4.7059657e-001  1.4271388e-001 -1.9520324e-001  4.2837127e-001 -1.7686028e-001  4.1029760e-001  3.6194412e-001 -2.5885578e-001  7.7659470e-002 -5.1968331e-002  1.5370297e-001  1.0776040e+000 -1.7790492e-001  2.2827689e-001 -3.5404079e-001  7.9197603e-001 -1.3182792e+000  4.2185301e-002 -1.2179102e+000  3.0018563e-001  1.2435281e+000  1.2416603e+000  2.2605617e-001  8.2201600e-002 -2.7287025e-001  4.9692459e-001  7.4883094e-001 -6.6284880e-002 -7.8061045e-001  5.4974752e-001  1.2502549e+000  7.5370379e-001  9.3441665e-001 -1.1184751e+000  9.8619278e-002 -1.0662966e+000  6.8668192e-001 -3.8954325e-001 -2.0502551e-001  3.7482137e-001  4.6217976e-001  5.3809512e-001 -6.7426682e-001  2.8070847e-001  8.3433971e-002  4.8712083e-001 -7.3980096e-002 -1.6207455e-001  3.4157427e-001 -8.3966208e-002  5.7493941e-001  6.5207655e-001  6.4660697e-001  1.7110368e-001  6.5555833e-001 -2.7187141e+000  1.2735861e+000  6.8934158e-001  9.0180386e-001
  5.2467445e-001 -1.1118372e-001  1.0786066e+000  6.6188131e-001  7.7132082e-001 -8.9928482e-002  9.3849813e-001  1.0001873e+000  5.5916573e-001  3.5694377e-001  3.2577207e-001  3.2093558e-001  3.5688851e-001  1.2328862e-001  1.4973897e-001  6.0298601e-001 -3.5277053e-002 -4.7510840e-002  1.1844461e+000  1.0874552e-001  3.1171495e-001 -6.6327210e-001  9.8953003e-001  1.9944699e-001  1.5676905e-001 -3.0470865e-001  1.1903385e+000  1.2196407e+000  1.4224219e+000  3.2875049e-002  9.7049329e-001  4.8914018e-001  8.0901187e-001  2.0866596e-001  4.1666024e-001  6.5590049e-001  7.6225747e-002  1.1215706e+000  1.8074915e+000  1.0584185e+000 -8.3657927e-001 -7.6500609e-002 -5.4951692e-001  8.3187445e-001  2.5995612e-001 -1.6943872e-001  2.5520624e-001 -5.3635896e-002  7.1485849e-001 -4.3723311e-001  2.2271747e-001  7.0723671e-002 -2.0998215e-001 -7.6875314e-002 -1.4842578e-001  7.5788932e-001  5.8396872e-001 -1.8962385e-002  6.9116427e-001  2.4127332e-001  1.0254354e-001  1.0713834e+000  3.3969005e-001  1.8244947e+000 -6.8266275e-001  1.7121471e+000
 -1.3757748e-001  5.4529401e-001 -3.1822645e-001  1.6416106e+000  4.9667120e-002 -2.3387052e-001  1.4312536e-002  9.2607691e-002  5.2023542e-001  5.3512715e-002 -4.9097201e-002  2.6570176e-001  2.5444018e-001 -2.0906109e-001  3.8598748e-001 -5.7057976e-002  5.8711752e-001 -5.8539668e-001  2.6541474e-001 -2.1896084e-001 -5.5501055e-001 -5.2406002e-001 -1.1249519e+000 -2.2545515e-001 -3.1282474e-001 -4.4409500e-001  4.7215313e-001  2.3697996e-001  2.0098862e-001  7.7426030e-002  1.4391080e-001  5.6131602e-003  1.7709547e-001  8.0598883e-001 -1.5992598e-001  1.2832733e-001  7.8803264e-002  6.5592702e-002  5.6004490e-001  9.2605779e-002 -7.2974548e-001  1.2980669e-001 -7.6711276e-001 -7.3414023e-001 -2.3157886e-002  5.5638843e-001  2.6136309e-001  1.6290588e-001  7.6640617e-001  5.9259662e-001  2.9216501e-001  1.9037474e-001  1.5584160e-001  2.9605031e-001 -3.0553426e-001  3.0066814e-001  2.8434352e-001 -1.8683369e-001 -2.9878980e-001 -9.3001200e-001 -4.9145218e-001 -1.1907165e-001  9.6008589e-001 -2.1330199e-001  3.9173567e-001  8.5323486e-001
  1.7645173e+000  9.4151678e-001 -2.7823675e-001  4.3672614e-001  4.6151002e-001  8.1884068e-001  6.7043321e-001  3.5553308e-001 -1.6405493e-001 -1.9704136e-001  1.9743460e-001  6.9193983e-001  1.8661163e-001  3.1699949e-001  5.6379949e-001  5.1467101e-001  1.1130822e-001  3.6679077e-001 -4.3125863e-001  8.2790205e-002 -1.4071301e+000 -8.1201077e-001  1.3113670e+000 -1.8413202e+000 -1.9193541e-002 -1.0218969e+000  5.4475728e-001 -6.2118943e-002 -1.7902178e-001  2.5472755e-001 -1.5778977e-001 -2.4509765e-001 -3.4091843e-001 -5.8283583e-002  4.1503462e-001  4.1092189e-001  5.2548784e-001 -2.3528470e-001  1.7551064e-002  6.7470610e-002 -7.8182587e-001  7.8640994e-001 -6.6424254e-001  8.5374711e-001  1.3075480e-001  6.4193543e-001  1.6517697e+000  5.7116939e-001  7.1374969e-001  8.8190067e-001  6.8658372e-001  9.2011327e-001  2.9670197e-001  6.2996451e-001  5.3442000e-001  8.5621813e-001  8.2091187e-001  4.2169434e-001  1.8618274e-001  2.8856164e-001  5.7734138e-001  5.8749041e-001  6.6744914e-001  1.2092298e+000  6.2529678e-001  1.9060176e+000
  9.3128328e-001  1.6023285e-001  1.6040204e-001  3.7009877e-002  8.9941342e-002  9.3132409e-001  4.8894027e-002  1.1795460e-001  5.0017145e-001 -1.1026672e-001  1.1550203e-001 -3.3519784e-001 -4.9758580e-001  1.4194383e-001 -1.3772246e-001 -3.3808059e-002  2.8524638e-001  8.9139427e-002 -2.2950360e-001  2.1430500e-001 -1.1649334e+000 -1.6662305e-001  1.2711783e+000  8.3806397e-001 -1.7625023e-002 -5.4090188e-001 -1.1626728e-001  8.9362052e-002 -1.9903527e-001  5.9905578e-001  2.4660510e-001 -2.6558127e-002  1.2169822e+000  1.5779393e-001  3.8918282e-003 -1.0818458e-001  7.0392222e-001 -7.0237227e-001 -1.1448473e-001 -2.1620022e-001 -9.7801557e-001  9.2435892e-001 -1.9959575e-001  1.3795219e+000  4.2992287e-001  1.0994884e+000  2.1307211e+000  4.0617298e-001  1.3309335e+000  1.0420988e+000  2.0673117e-001 -8.4057250e-002  1.0413978e-001  2.4332403e-001  2.3396813e-001  6.9859135e-001  6.5402039e-001  4.5430199e-001  3.1408138e-001 -3.3997425e-002  3.1957505e-001  1.2185454e-001  7.0057127e-001  4.2012394e-001 -2.9094628e-002  1.3609321e+000
  9.8903790e-001  8.7695368e-001  1.5752910e-001 -2.0898448e-001  3.3086367e-002  1.3367697e+000 -7.4096716e-001 -7.0422226e-001 -4.1192398e-001 -2.9877759e-001 -4.6288806e-001 -2.2559930e-003 -3.4232237e-001  8.9027632e-002 -2.4062255e-001 -2.7282991e-001 -3.2025446e-001 -3.3908857e-002 -5.7602331e-001 -5.8855585e-001 -1.3199925e+000 -5.6865004e-001  7.7012168e-001 -5.4696244e-001 -3.0569889e-001 -6.6648424e-001 -9.5799651e-001 -1.2388665e+000 -1.1177499e+000 -2.6246774e-001 -5.0047083e-001 -8.1098131e-001  3.5862423e-001 -2.8301849e-002 -2.1849420e-001 -2.5835862e-002  7.3552477e-001 -8.5448706e-001 -1.1983169e+000 -8.6786736e-001 -9.2090042e-001  9.5903833e-001 -1.4595488e+000 -4.5939315e-001 -8.8280233e-002  5.6536091e-001  1.0869559e+000  8.2348721e-001  1.0509554e+000  4.2478476e-001 -6.8889333e-002 -3.2109021e-001  1.9263894e-001  8.7145511e-003  3.2364165e-001 -2.2978237e-001  2.8953576e-001  1.2451364e-001  2.6279864e-001 -8.9784481e-001  5.8213089e-001 -4.4031104e-001  2.0450814e-001 -2.1101820e-001  1.0910681e-001  1.3795559e+000
  4.2026062e-002 -5.2500597e-001  7.0845796e-001  9.8528862e-001 -1.0156701e+000 -8.2047968e-002 -5.4300029e-001 -1.2307344e+000 -1.3565665e+000 -1.2837438e-001 -1.0666403e+000 -7.4750553e-001  1.6181804e-001 -2.8549855e-001 -5.6190890e-001 -4.4455438e-001  9.2374215e-002 -5.9490335e-001 -8.5025056e-001 -3.8465525e-001 -3.2152151e-001 -7.3537153e-001 -3.6576127e-001 -1.0211574e+000 -3.4033288e-001 -5.3503318e-001 -1.4081444e+000 -1.1672569e+000 -1.2878840e+000 -6.1955619e-001 -1.6341822e-001 -8.6552056e-001 -6.3066907e-001 -1.4301453e-001 -6.9796884e-001 -2.6431830e-001 -4.2783400e-001 -5.9095267e-001 -1.5337897e+000 -9.3279540e-001 -8.7114960e-001  6.2178992e-001 -1.0700220e+000 -4.3323010e-001 -1.8424823e-001  2.7336913e-001  5.7676171e-001  1.6527238e-001 -3.4669462e-002  6.4101926e-001 -4.7695795e-001 -8.8028832e-001 -7.4872769e-001 -9.2706676e-001 -1.5740061e+000 -1.3775432e+000 -5.0917597e-001  4.5567933e-001 -5.0371540e-001 -1.0204541e+000 -6.7859457e-001  9.1132061e-002  1.0877633e+000  7.2143278e-003 -9.1729389e-002  9.4599873e-001
 -5.6839092e-001 -1.9075892e-001 -8.3913057e-001  9.4089477e-001 -5.2406588e-001 -8.7078662e-002 -7.9305768e-002 -2.5909743e-001 -1.5410940e-001 -3.2900418e-001 -1.8971689e+000  7.9972092e-001 -3.0446298e-001 -2.3090076e-002 -5.7229502e-001 -4.5397809e-001 -1.1996880e+000 -7.5006613e-001 -7.0951104e-001 -1.9581981e-001 -1.4193295e-001 -5.0849122e-001 -1.6088267e+000  2.1317805e+000 -6.7107528e-001  6.6528349e-001 -1.6254915e-001 -2.9426521e-001 -3.4369754e-002 -8.1468489e-001  2.0988457e-001 -1.7108142e-001  1.0469443e-001 -2.9223128e-001  3.6649797e-001  6.6425333e-001 -5.4718036e-001 -4.2835222e-001 -4.1899936e-001  1.3318781e-001  5.3352581e-001 -1.4181508e-001  1.4296472e+000 -7.9127613e-001 -8.1898156e-001  1.0694905e+000 -4.3866196e-001  8.3749075e-001 -7.6034701e-001 -1.9732771e-001 -1.2208695e+000 -9.7395360e-001 -2.6245595e-001 -3.5175412e-001 -7.2627783e-001 -1.2343652e+000 -1.5620902e-001 -6.0181405e-001 -5.4464954e-001  4.4995049e-001 -2.6815364e-001 -6.0468122e-001  7.7213347e-001  3.1437416e-001  2.8165863e-001  1.6606259e-001
 -9.0547044e-001  6.2459237e-002 -1.0849048e+000  5.3718877e-001 -2.6000524e-001 -7.1705042e-001 -6.1096442e-001  2.1653186e-001  1.3085708e-001  8.8896998e-001  6.7463481e-002 -7.5489134e-001  7.5263439e-001 -2.4329698e-001 -3.7988692e-001  2.9536528e-001  8.1776129e-001  7.5874068e-001 -9.9718033e-001  8.5512531e-001  1.3401880e+000  1.1564619e+000  8.5470734e-001  5.3832441e-001  1.6370609e-001  1.9352291e-001 -8.3975996e-001 -9.7044394e-001 -1.5764848e-001  5.4066408e-002  4.3013196e-002  9.8259395e-001  1.4569720e-001  2.5293035e-001  7.2213270e-001  3.1396373e-001  5.1277840e-001 -4.1782014e-001 -6.8572272e-001 -9.8429881e-001  1.0451079e+000 -5.0119605e-002  4.7485031e-002  3.8975063e-001  7.2128385e-001 -1.4725289e+000  3.3858761e-002  6.0407984e-001  3.8860721e-001 -6.8281201e-001  7.1013692e-002  4.3968719e-002 -6.0979854e-003 -1.8474540e-001 -2.6213425e-001 -2.5809987e-001  2.4741623e-001 -3.0140791e-001 -4.5574204e-001 -1.0086575e+000  3.5483813e-001 -7.6520496e-001  9.7117079e-001 -5.7928280e-001  5.2807823e-001 -6.9141078e-002
  1.6290642e+000  4.5817502e-001 -3.6693144e-001 -9.6263958e-001 -7.3322657e-002  1.2197265e-001 -8.2358023e-001 -3.4902198e-001  6.8149183e-001  7.0815582e-001  1.1194128e+000  3.1253810e-001  6.7344952e-001  1.0125573e+000 -2.0183396e-001  3.3037176e-001  3.4113080e-001  7.2544322e-001 -1.1852417e-001  8.5146936e-001  1.6058574e-001  5.7922691e-002  4.3922580e-001 -5.8909508e-002  7.8922261e-001  2.8023546e-001 -1.4092905e-001  1.3404286e-001 -4.2145723e-001  9.2055964e-001  1.0783071e+000  5.8056923e-001  1.1947118e+000  1.5567164e+000  6.8033367e-001  1.2803077e+000  1.2243414e+000 -3.7385639e-002  4.5611129e-001 -7.1131023e-001  6.9937069e-001  4.0646514e-001  2.4667634e-001  7.4256770e-001  8.5030163e-001 -5.2729289e-001  7.2968417e-001  7.1173865e-001  9.0303955e-001  1.4729085e-002  3.8759882e-001  4.7997803e-001  1.2354417e+000  6.2263377e-001  1.2584676e+000  1.5967760e+000  6.6413670e-001  1.2471751e-001 -2.7320485e-001 -7.0565726e-001  1.0126777e+000 -6.9629706e-001  3.3702119e-001  9.2934677e-001  2.9844610e-001  7.4899419e-001
 -3.0302020e-001  3.9354620e-001  6.5666245e-002 -7.1250264e-001  2.3167638e-001  1.0919053e+000 -4.2972815e-001  1.8813142e-001  6.3139480e-001  4.6020721e-001  5.3594706e-001  8.5846580e-001 -6.0796685e-001  1.7805100e-001  1.4798013e-001  1.8625954e-001 -2.7552625e-001  1.3530531e-001  3.2684781e-001  1.4635034e-001  1.3531907e-001 -2.7359220e-001  1.1338592e+000 -7.8176643e-001  4.9370867e-002 -4.8056904e-001  7.0081592e-003  4.0960193e-001 -3.6312666e-001 -3.1293743e-001  9.4548891e-001  3.9202163e-001 -6.8542407e-002  8.5402718e-002  1.2174020e-002 -8.4311048e-002 -4.7557142e-001 -1.0811811e+000 -8.6528051e-001 -6.2776059e-001 -3.0056884e-001 -1.1288543e-001 -2.3612649e-001  2.3607178e-002 -4.0531260e-002 -2.6270624e-001 -5.2310349e-002 -6.5512401e-002  5.1183744e-001 -2.1109292e-001 -4.1885187e-002  4.5428984e-001  3.9744652e-001 -1.5771581e-001  1.7252704e-002  5.3344792e-001 -2.9882409e-002  2.1113151e-001  1.0535439e-001 -5.4942479e-001  7.0219159e-001 -6.0837131e-001 -4.7528177e-001 -1.5629044e-001  1.8053974e-001  4.1306908e-003
 -7.3752425e-001 -1.0633680e-001 -5.3683549e-002 -1.9020640e-001 -5.5424698e-002 -1.1139367e+000 -5.2085322e-001  2.0994411e-001 -1.2147867e-001 -1.0753201e-001  4.3838122e-001 -2.9939584e-001 -2.3460265e-001  6.4765031e-002 -2.0048468e-002 -2.3543084e-002  1.3608741e-001  9.6687368e-002  9.4261885e-003  2.5972689e-001  3.6652044e-001  3.4644486e-001 -3.7577707e-001 -8.0926597e-001  3.2260326e-001  1.8249930e-001  3.0441674e-001  7.7193775e-002 -2.2414484e-001  3.9672229e-001  1.3590377e-001  1.5235008e-001  3.5668395e-002 -5.1656359e-001 -9.5204964e-003 -5.5315415e-001  1.1286282e-001 -1.0071574e+000 -3.6652547e-001 -1.9501394e-001  1.8673821e-001 -2.7730555e-001 -7.4315890e-001  1.9912571e-001  8.2683641e-001 -1.0662251e+000 -5.2665114e-001 -4.6045077e-001  1.8414969e-001  9.2259100e-002  1.7108086e-001  8.9772517e-002  2.4079124e-001 -4.7471277e-001 -1.3166055e+000  9.1061376e-001 -3.8025253e-001 -7.5855212e-002  1.6261629e-001 -6.7669200e-001 -6.1265610e-001  1.2047530e-001  9.1550479e-004 -4.6900400e-001  2.4918394e-001 -1.5753072e-001
 -1.6015977e-001 -2.2544917e-001 -2.9589620e-001  3.3993551e-001 -1.4635863e-001  5.0013603e-002  6.6742511e-001  2.5385343e-001  2.6831735e-001  6.8783676e-002  4.7335774e-001 -2.1665565e-001 -3.6825995e-001  3.2491810e-002 -2.2860899e-001 -2.9174265e-001 -8.3733873e-001 -1.0553639e+000 -4.5345836e-002 -4.5142791e-001  2.9570598e-001 -1.6349702e-001 -2.1952076e-001  8.3710153e-001 -1.8231258e-001 -7.9830856e-002  7.4721427e-001  7.9717217e-001  4.2980274e-001  1.9873878e-001  3.7264980e-001  2.6752786e-001  9.0295059e-001  4.1812419e-001  3.2086063e-002  1.0155841e+000  8.4149782e-002  3.4913877e-001  1.0098266e+000  8.5898174e-001  7.2723102e-001 -1.6385364e-001  4.8213035e-001 -5.6528901e-002 -1.0651257e-002  2.7557895e-001 -7.8573235e-001  1.0384892e-001 -1.3088118e-001 -2.1270593e-001 -1.0819596e-001  2.2529735e-001 -1.8053020e-001 -2.3539643e-001 -7.0149988e-001  5.3806031e-001 -3.2886353e-001  4.9076847e-001  2.0396236e-001 -6.2225758e-002  9.5054657e-002  4.2547048e-001  7.6278534e-001 -4.3178347e-001 -2.1811244e-001  4.5596963e-001
  3.1059480e-001  2.5708468e-001  1.6804441e-001  5.7452929e-001  4.8162726e-001 -3.0949287e-001  1.9795620e-001  3.3963161e-001 -6.1955889e-002  1.5384068e-001  4.2125323e-001  2.2709972e-001  3.1785538e-002  5.5560888e-001  3.3203248e-001  4.9961206e-002 -4.4586994e-001 -4.1149080e-001  2.7207718e-001 -5.7263812e-001 -4.2758412e-001 -4.9161549e-001 -5.8556613e-001 -1.8083960e-001  1.7567879e-003 -1.5968138e-001  5.2403408e-001  1.1066447e+000  1.1019029e+000  5.5744327e-001  4.3445049e-001  4.9568985e-001  2.1992812e-001  8.2409121e-002  8.2718969e-001  4.6238172e-001  2.8545829e-001  7.0571166e-001  1.3873722e+000  5.2951883e-001 -2.8251648e-001 -1.4638367e-001  4.7430132e-001  3.1283166e-001  2.0552297e-001 -2.3268185e-001 -3.5781366e-001 -3.7439600e-001 -4.8386349e-001  1.3843216e-001  5.9479256e-003  3.8884457e-001  5.1606872e-002  4.7545005e-002  2.2465990e-001  5.2940102e-001  3.1229473e-001  5.2114689e-001  1.8695241e-002  9.2311607e-003  1.1049015e-001  2.7529080e-001  2.4750687e-001  2.7749890e-002  8.9889918e-001  7.5101761e-001
 -6.3779951e-001 -3.3223150e-001  2.5750254e-001 -8.9495166e-001  3.8009223e-001 -1.4906658e+000  2.9437969e-001  7.6813754e-002  5.6435056e-001 -9.9940827e-002  1.8681556e-001 -9.9667627e-001 -7.9012772e-001 -2.4806596e-001  3.8247385e-002  6.6375240e-002 -7.4264452e-001 -8.8950728e-001 -4.1938057e-001 -8.2707863e-001 -1.9925219e-001  1.9752376e-001  2.0612554e-001 -3.5487352e-001 -2.8085622e-001 -1.8958835e-002 -6.1686890e-002  5.3117101e-001  2.9569793e-001  2.5509489e-001 -2.2259632e-001 -4.1602351e-001 -1.3072447e-001  4.6654229e-002  8.4381653e-002  4.8665535e-001  2.5225772e-001  4.8312866e-002  3.0634357e-001  4.8175013e-001  9.7149980e-002 -2.5533493e-001 -7.7937468e-002 -2.3089952e-001 -4.4501186e-001 -1.2558511e-001 -8.9808752e-001 -2.9121527e-001 -6.3658174e-001 -7.0580138e-001 -5.2639433e-003  4.9507915e-002  1.1241074e-001 -4.1890563e-001 -3.8491899e-001 -6.1652992e-002 -7.1429046e-001  2.9145946e-001  1.7115479e-001 -5.5024817e-001 -2.9472427e-002  1.3161470e-001  1.0871063e-001  1.1618538e-001  2.0357826e-002  2.0254512e-001
 -1.1350900e+000 -8.3049654e-001 -1.1333361e-001 -1.4267547e+000  1.6814776e-001 -6.9706469e-001  1.6849484e-001  3.4192506e-001  1.2580560e-001 -4.8708074e-001  1.2367840e-001 -1.3647336e+000 -3.5116549e-001  1.2896259e-001  5.3503534e-001  4.7866535e-001  3.3135924e-001 -9.2995438e-001 -5.3609204e-001 -7.4709035e-001 -6.4826941e-001 -1.7624413e-001 -6.3232628e-001 -8.1224099e-001 -2.2494931e-001 -1.3302768e-002  1.9004150e-001 -4.8777732e-002  9.3912725e-002  7.5335231e-001 -1.1611484e+000 -4.7335278e-001 -3.5130189e-001  8.6266213e-002 -5.5162536e-001 -5.8348950e-001  7.0918160e-001 -1.2718361e-001  2.4403027e-001  2.5528085e-001 -5.1963725e-001 -8.8667609e-002 -2.9516448e-001  8.1045156e-001  1.0949690e-001 -4.1675190e-001 -2.0358586e-001 -2.8915879e-001  1.0099522e-001 -1.4741375e-001  3.4889274e-001  5.6279841e-001  1.5345742e-001 -1.8401161e-001 -6.1260681e-001  1.1825310e-001 -5.7834619e-001  3.1826664e-001  3.9815422e-001  1.2216728e-001 -3.1947708e-001  2.2200606e-001 -6.0303954e-001  3.8806422e-001 -3.2659834e-002 -8.9952506e-001
  2.7209367e-001  8.2817930e-003  6.8948093e-001 -1.2364168e+000  5.4348774e-001  1.4715909e-001  4.4540743e-001  2.9235552e-001 -8.7023343e-002 -7.2905862e-002  9.6723272e-002 -5.8542532e-001 -1.2824463e-002 -3.1437350e-003  4.1007988e-001  2.1171037e-001  3.5191918e-002 -9.6873620e-001 -5.9348528e-001 -1.0192965e+000 -9.3758675e-001 -8.1228395e-002  4.5523982e-001 -5.8370137e-001 -4.1056567e-001 -1.6478221e-001  5.1184770e-001  2.5045965e-001  3.8091405e-001  1.1584628e-001 -1.2230343e+000 -2.1655077e-001 -1.1737410e+000 -3.8659377e-001  1.5877633e-001 -3.2587657e-001 -1.3032616e-003 -6.9269560e-001 -3.0597395e-002  2.0792138e-001  3.9987951e-001 -7.7724789e-002  3.9332197e-001 -1.8858550e-001 -5.0937914e-001  1.9219454e-002 -7.6871611e-001 -2.0681973e-001 -6.9520779e-001 -1.7744357e-001 -2.6830328e-001 -2.8071147e-002 -1.8902131e-001 -1.4317520e-001  3.3148917e-001 -6.2938580e-001 -1.3475671e-002  2.4433286e-001  1.8926788e-001  2.5691991e-001  1.0148476e-002 -6.6037902e-002 -1.2045405e+000  3.1217163e-001 -1.1849892e+000 -6.7275679e-001
 -2.8711317e-001  8.0836122e-001  8.8861960e-001 -4.1881593e-001  1.2997956e-001  3.7358168e-001  1.4916767e-001  2.3670340e-001 -5.4706929e-001  1.4266033e-001 -4.9226517e-001  4.7947060e-001  5.2266433e-001 -4.3403112e-001  3.4626209e-001  4.2369650e-001  2.4027683e-001  4.2249824e-001 -2.7712506e-001 -5.4394720e-001 -3.2078387e-001 -4.1236310e-001  9.0345905e-001  2.6287495e-001 -2.1968290e-002 -3.0179680e-001  2.9088646e-001 -6.8849462e-001 -1.6068898e-002  6.9265312e-001 -3.0627232e-001 -2.5522832e-002 -4.3027463e-001 -4.4647197e-001  2.0903763e-001  9.6200598e-002  5.7699764e-003  1.6850953e-001 -1.2525388e-001 -4.4876279e-001 -9.7742084e-002 -9.9735222e-002 -2.5056119e-001  4.6994579e-001 -5.1370026e-001 -2.9773884e-001 -7.5544339e-001  2.8822059e-001 -3.6591223e-003 -1.5843526e-001 -3.4769380e-002 -1.8180171e-001 -5.4439742e-001 -9.8221734e-002  6.8630951e-001 -3.4842213e-001  8.6302206e-002  3.7687687e-002  2.2839923e-001  3.8640819e-001 -8.5616501e-001  2.4080158e-001 -5.0083225e-001  9.8750314e-002 -2.0169094e-001  2.6686872e-001
  1.1769394e+000  2.0600408e-001 -4.1078299e-002  1.6369516e-001  2.6187808e-001  4.4404880e-001 -8.4452934e-002 -3.2413967e-001  3.5737505e-001 -4.1295412e-001 -7.1206276e-001 -1.1926352e-001  2.8990393e-001 -5.7226355e-001  7.6933090e-001  1.8258925e-001 -4.8208038e-001 -2.5011565e-001 -5.6764567e-001 -8.1541596e-001 -7.8691795e-001  1.7402369e-001 -1.4048289e+000 -7.9343196e-001 -4.6421938e-001  3.1923996e-001  2.0122159e-001 -6.3268011e-001 -2.3721151e-001  2.8861549e-001  4.5832871e-001  1.7290036e-001 -2.9573043e-001  3.9460422e-001 -2.6714389e-001  1.8314956e-001  8.8438864e-001 -2.0318575e-001 -9.7825215e-001 -1.9857248e-001 -8.6931896e-002 -2.7185196e-002 -5.0890149e-001 -7.7924886e-001 -1.3279997e-001 -3.5929820e-001 -8.8143604e-003  1.8670717e-001 -7.1992525e-002 -2.6836619e-001  2.9165541e-001  4.8484738e-001 -7.7076701e-001 -4.2260150e-001 -2.6880443e-001 -6.7458521e-001 -5.7057600e-001  1.9758094e-001 -3.1989046e-001  1.9175371e-001 -1.0690067e+000  4.0983371e-001  4.8724711e-001 -3.8760897e-001  5.7844651e-001  6.8884772e-001
  3.9171022e-001 -5.2400236e-001  2.5014397e-001  4.3108500e-001 -3.4614169e-001 -1.9009721e-001 -3.4937382e-001 -1.8636631e-001  1.0338189e-001 -1.6656000e-001 -5.2281788e-001 -6.2197723e-001  1.3772725e-001 -3.8338878e-001  6.3314077e-001  5.5384400e-002 -2.0778005e-002 -8.8711295e-001 -7.0464740e-001 -5.6955583e-001 -3.7618599e-001  4.7755955e-002 -3.2346318e-001 -3.8728583e-001 -1.5770732e-001  1.0998956e-001 -1.2788542e+000 -8.3656575e-001 -3.1530932e-001  4.4193991e-001 -4.0289494e-002 -4.0018274e-001  2.5497718e-001  7.7726581e-001  3.5705584e-001  2.9301120e-001  5.6853035e-001  3.8543593e-002 -6.7759803e-001 -4.7139849e-001  6.1267024e-001  6.5778585e-001  3.0501366e-001  5.1897325e-003  2.1862203e-001  2.6277885e-001 -4.0621213e-001  3.1509296e-001 -3.3042951e-001 -4.1686867e-001  4.8849949e-001  7.8646012e-001 -4.5224829e-001 -1.3316890e-001 -1.6195972e+000 -5.7011318e-001 -2.7934959e-001  2.8701722e-001  2.2061284e-001 -2.7290180e-001  9.1397161e-002 -2.5014333e-001  1.5482685e+000  1.1417184e+000 -2.5138000e-001  4.9155647e-001
 -5.3190020e-001 -4.0437524e-001 -4.0986813e-001 -9.6112356e-001  2.8016131e-001 -1.5069596e-001  5.4229589e-001  2.2886036e-001 -1.8779994e-002 -1.9201882e-001 -3.6489570e-001  8.7001604e-002 -1.7189418e-001  1.4295810e-001  1.0947490e+000  3.4120881e-001  1.5020758e-002 -8.2078714e-001 -7.4041167e-001 -5.9122171e-001 -6.5270550e-001 -1.6458949e-001 -1.2363472e+000 -3.6661303e-001  6.2281402e-002 -7.4899710e-001  5.6511182e-001 -3.0359532e-001  1.6163582e-001  4.5577972e-001  6.4011019e-001 -1.3914067e-002 -2.9359881e-001  1.2451131e-001  2.4076432e-001  6.9419622e-001  7.8504549e-001 -8.4170952e-002  1.2047712e-001  5.1350697e-001 -5.2517538e-001  6.1677277e-001  1.9050130e-001 -8.3059617e-001 -8.6096766e-002  1.0807304e+000 -1.2716832e-001 -2.5041486e-001 -5.4316770e-001  5.3383500e-001  1.4337576e-001  6.6619417e-001  3.1739254e-001  5.9734579e-001 -1.8592899e-001 -4.5123534e-001 -4.8057765e-002  2.1042409e-001  3.1739974e-001  4.4224859e-001  2.0687832e-001 -2.6625751e-001 -5.6981716e-001  7.5776231e-001  2.8176145e-002  4.0453750e-001
  9.9791543e-001  5.4699469e-001 -7.3609312e-001  9.7207109e-001  9.8888912e-002 -7.6960916e-002  2.2892135e-001 -5.6741267e-001 -6.4774901e-001  1.9463937e-001 -4.3716333e-001  4.1754187e-001  1.5934757e-001  1.7772685e-001 -1.0110480e-001 -3.8049205e-001 -5.0747922e-001 -8.0010186e-001  1.2507507e-001  3.8062795e-001  9.2333605e-001  2.4783159e-001 -5.9988362e-001  7.3709420e-002  6.8538805e-002  3.8542077e-001 -2.0561430e-001 -2.4632010e-002 -2.0948287e-001 -1.9920014e-001  9.6363516e-001  3.7921461e-001 -3.1919548e-001 -4.3368445e-001  3.6940260e-001  8.8478614e-001 -3.3733958e-001 -3.4665483e-001  1.7400670e-001 -1.2539014e-001  8.9223625e-001  3.0871717e-001  5.7896098e-001 -4.4350248e-001  3.5776004e-001  1.4446426e+000  2.0697339e-002 -2.6710808e-001 -8.9247720e-001 -2.6469080e-001 -6.8943296e-001 -4.7476710e-001 -2.7981429e-001 -2.9247463e-001 -1.3566247e+000 -5.3941040e-001  8.3349846e-002 -1.0083929e+000 -5.3618358e-001  5.0291885e-002 -3.0713898e-001  4.5384172e-002  9.7938131e-002  6.5399556e-001  2.1003856e-001  4.1092439e-001
 -6.2931651e-003  3.2072342e-001 -3.2676338e-002 -7.0326872e-001 -9.2147084e-003 -6.3620832e-001 -8.1971810e-001 -6.2055829e-001  1.8917734e-002  3.2257008e-001 -2.7826488e-001  4.0581396e-001 -4.5340816e-001 -8.0096622e-001 -1.0965835e+000 -8.8986908e-001 -5.3454415e-001 -1.3296201e-001  5.2727814e-001  6.5160614e-001  5.4009945e-001  1.9542023e-001 -1.6494560e-001  1.1347329e+000  4.8429831e-002 -5.1869547e-003 -1.6541852e+000 -1.2397027e+000 -1.5726800e+000 -4.1988980e-001  8.8799235e-001 -8.6742626e-002  4.4303406e-001 -3.9912024e-001 -3.1293754e-003  4.5333187e-001 -5.2084753e-001 -1.0778103e+000 -1.7044777e+000 -1.2192443e+000  4.0737407e-001 -9.6909707e-002  1.5997794e-001 -9.8595787e-001  1.2306879e-001  7.2495360e-001 -2.3520597e-001 -7.4742802e-001 -7.4093500e-001 -5.8729997e-001 -1.0146308e+000 -1.1425772e+000 -9.0561440e-001 -7.5245058e-001 -9.4827895e-001 -6.5778904e-001 -2.3813852e-001  7.5460015e-002 -8.5961958e-001 -1.0273956e+000 -4.0658543e-001  9.8449266e-002 -1.3657685e-001 -3.1774087e-001  3.9491799e-001 -1.8349271e-002
  2.1717129e+000 -1.0636357e+000 -3.0452874e-001  3.3480150e-001 -2.3479055e-001  6.8770648e-001 -8.9378176e-001  2.7005809e-003  2.3403046e-001 -1.2996116e-001 -6.2702075e-001  1.0056263e+000 -5.8661105e-003  2.4782640e-001 -7.0537328e-001 -6.6107507e-001  6.0627757e-002 -3.1084160e-001  1.2228202e-001  8.8010108e-002 -2.4097673e-001  2.2563590e-001 -5.5663867e-001  7.6937798e-001 -3.6150066e-001  3.2721125e-001 -1.1864657e+000 -8.6394214e-001 -9.9261539e-001 -1.0803401e+000  1.7967824e-002 -2.0585548e-001 -2.4734192e-001 -6.5568007e-001 -8.0639215e-002 -6.6184201e-001 -1.1685834e+000 -3.0253509e-001 -7.0244755e-001 -9.1728202e-001  9.2121907e-001 -3.1385733e-001  2.6291860e-001 -5.0037945e-001 -3.3734237e-001  9.9389939e-001 -1.7292529e-001  1.3713580e-001 -9.1470766e-001 -3.6716694e-001 -9.3235736e-001 -8.5251401e-001 -1.4627915e-001 -6.1690388e-001 -7.9320999e-001 -9.9297582e-001 -2.1844668e-001 -1.9602215e-001 -8.9746241e-001 -5.5665597e-001  8.8130739e-002 -5.8016818e-001  1.2061425e+000 -1.1136016e+000 -1.5644671e+000  8.2659716e-001
  7.6219109e-002  2.9224706e-001 -2.6970921e-001 -2.9022018e-001 -1.5472645e-001 -3.1748205e-001 -9.6050431e-001 -2.6412084e-001 -6.6071268e-002 -2.9715670e-001 -3.3495135e-001  4.8258085e-001  5.2389487e-001  1.7336240e-001 -1.1207506e-001 -4.2258940e-001  1.5764545e-001 -2.6411248e-001 -2.5450787e-001 -5.5070788e-002 -5.1365258e-001  1.9304316e-001 -8.4395574e-001  5.5445478e-002 -3.8601494e-001  6.6146112e-001 -7.0270485e-001 -1.1690385e+000 -1.0079374e+000 -4.6216307e-001 -3.2459239e-001 -1.7676494e-001 -9.7118413e-001 -1.1075307e+000 -4.5161328e-001 -8.0485637e-001 -6.7003327e-001 -4.1708732e-001 -1.1124339e+000 -9.9503376e-001 -7.3039174e-001 -4.4809520e-001  1.2764684e-001 -1.2271140e+000 -3.3683087e-001  3.0785773e-001 -7.7471780e-001 -4.3990990e-001 -6.9441623e-001 -4.9954000e-001 -3.9532251e-001 -1.1894099e+000 -2.2487574e-001 -1.8811257e-001 -4.4333809e-001 -1.1966195e+000 -7.0872457e-001 -4.4073659e-001 -4.8858916e-001 -2.4829393e-001 -4.9965159e-001 -8.4327012e-001 -4.3530971e-001 -1.5484562e+000 -6.9234664e-001 -1.6256604e+000
 -6.9990786e-001 -1.0263311e-001 -2.3593328e-001  1.6204132e+000 -5.2707347e-001 -1.8452570e-001 -1.0426025e+000  1.8792594e-003 -3.2713026e-001  1.6691479e-002 -2.4337487e-001  3.7709509e-001  2.1029386e-001 -4.5235388e-001  8.3250030e-002 -1.6550410e-002  7.1409452e-002  1.4495432e-001 -5.4664943e-001  6.9056116e-002 -5.7989047e-001 -8.4318000e-002 -2.0595410e-001 -1.4233007e-001 -1.8605792e-001 -2.8329224e-001 -3.8922447e-001 -4.1714441e-001 -7.3665048e-001  1.6196616e-001  7.5870672e-002  5.2274667e-001 -1.4759184e-001 -1.0068961e-002  3.1854452e-001 -4.1888685e-001  2.1754190e-001 -4.2374998e-001 -3.8743260e-001 -6.8522620e-001  1.4841013e-001  1.9985775e-003 -9.3667988e-001 -5.8566084e-001 -5.5511835e-001  2.6121639e-001 -5.5772029e-001  1.0699347e-001 -8.5767295e-001  4.8732417e-002 -3.4813970e-001 -3.7305920e-001  2.3973314e-001  4.8455237e-002  1.7878996e-001 -5.5516415e-001  3.1899330e-001 -5.5635761e-001 -6.4795071e-001 -2.9290123e-001  3.0480405e-002 -9.3354903e-001  1.4872637e+000 -1.8060332e-001 -4.4634534e-001  1.7401202e-001
 -2.6587594e-001  3.7874367e-001 -1.4771417e+000  1.4846968e+000 -1.7860927e-001 -4.0159048e-001 -2.9691989e-001  2.0700286e-001  2.2517182e-001  9.7654005e-001  4.0860984e-001  1.8078171e-001  5.7020900e-001 -4.1426344e-001 -3.8545431e-001  1.7381532e-002  5.1444821e-001  8.5298696e-001  1.0014015e-001  8.2831836e-001  5.1285891e-001  3.5867114e-002 -1.2822356e-001  4.8312377e-001  4.7393015e-001  3.9749862e-001 -7.4706132e-001 -9.5189080e-001 -6.5833022e-001 -2.3973607e-001 -1.2555230e-001  1.1283884e+000 -5.0576246e-001 -7.2270121e-001  4.9067682e-001 -1.3628327e-001  6.2717392e-002 -2.8558883e-001 -4.1101372e-001 -5.4216721e-001 -8.1336346e-002 -9.0528674e-002  6.4468481e-001  1.3416237e-002 -1.6259883e-001 -9.0726833e-003 -6.4038788e-003  1.5815599e-001 -5.2496358e-003 -2.6899818e-001 -3.4708072e-001 -7.2497143e-001  1.4187992e-001  4.3356940e-002  1.0521530e-001 -4.7895878e-001  6.1081123e-001 -7.7678240e-001 -4.0080502e-001 -4.1498242e-001 -4.9650318e-001 -3.2305523e-001  7.8378633e-001 -7.0100120e-001 -1.3972567e-001 -1.3353182e+000
 -1.1582484e-001  3.2084085e-001  1.4411034e+000  9.1136038e-001 -5.5783294e-001  5.3314308e-001 -1.4529484e+000 -3.7538922e-001 -4.5580404e-001 -9.7955788e-002 -5.4330211e-001 -4.8376689e-001 -6.2118761e-001 -3.5776785e-001 -5.8173949e-001 -3.2587393e-001  6.8848316e-001 -6.8784317e-001  8.4530536e-002  4.4130324e-001 -5.1921807e-001  3.0573285e-001  6.8336679e-001  4.9901283e-001  4.8955837e-001  4.6871022e-001 -9.0358913e-001 -8.5842294e-001 -8.1525921e-001 -3.6664492e-001  4.6067288e-001  3.4226771e-001  4.6121095e-001 -1.8152249e-001  5.8925429e-002  2.5591164e-001 -9.7801301e-001 -2.2164167e-001 -9.3683734e-001 -7.2416881e-001  4.9472701e-001  4.7653285e-001  5.9987010e-001  9.2327620e-002 -3.2061201e-001  3.5469464e-001  1.9160599e-001 -8.1750698e-002 -3.5779781e-001  4.4397853e-001 -4.8984316e-001 -7.6389648e-001  1.0852887e-001  2.7414483e-002  6.4077298e-001 -4.5533786e-001  7.3702549e-001 -3.1397548e-002 -5.6971202e-001 -4.0731427e-001  3.4878152e-003  1.3861096e-001  9.6778915e-001 -6.4451028e-002  2.0603247e-001 -1.1177145e+000
  5.8416524e-002  2.4342544e-001  8.1130943e-001  7.0504535e-001  3.3398018e-001 -2.4470640e-001  1.1422642e-001  3.0933193e-001 -7.8044262e-002  1.9684200e-002 -1.4723072e-001 -8.3778116e-001  2.4163680e-001 -3.9055285e-002 -2.7869496e-001 -6.3388439e-002  2.1989104e-001  2.3493463e-001 -7.5594979e-002  1.5811155e-001  3.2207335e-001  5.7165624e-002  8.8353065e-001  2.3566141e-001  3.1481653e-001  7.6116021e-001  2.9787927e-001  7.6411068e-002  1.6379023e-002 -9.6510047e-001  2.2839478e-001  6.8912857e-001  2.2218933e-001  3.6619393e-001  1.0337531e+000 -4.0326884e-002 -8.8142747e-001  1.6884259e-001 -7.5493065e-001 -2.0892341e-001 -9.5910929e-002  2.2721340e-001 -2.2706753e-001  3.6096133e-001 -2.4437121e-001 -9.2061342e-001 -1.0649461e-001  5.6007068e-002 -5.6343570e-001  3.6564507e-001 -1.6619237e-001 -2.7470734e-001 -5.2698651e-001  2.4969565e-001  4.7151605e-001 -4.1402168e-001  7.8518181e-001  1.2967075e-001  4.2077741e-001  6.2775874e-002 -1.1245702e+000  1.2136914e-001 -3.5039432e-001 -2.5597434e-001 -1.9098645e-001  4.2179079e-001
  6.2751085e-001 -4.4530726e-001  1.0176527e+000 -3.9661582e-001 -4.4435369e-001 -2.2459130e-001 -4.9534047e-001 -4.1533583e-001 -3.5058489e-001  2.5427972e-001 -7.9787389e-001 -1.6657389e-001 -2.8178153e-001 -1.0976230e-001  8.5241351e-002 -1.6342356e-001 -1.6417219e-001 -5.8775300e-001 -4.8094655e-001  1.5686391e-001 -5.6660077e-001 -2.8834487e-001  1.0709728e+000  6.2399680e-001  3.7295216e-001  1.3032925e-001 -3.5562657e-001 -4.9553872e-001 -7.6504390e-001 -2.0993970e-001  1.3486644e-001  6.8665297e-002  4.7094904e-001  5.7524386e-001  7.2392582e-001  9.4818701e-001 -4.4041505e-001 -9.1621266e-002 -6.8965184e-001 -2.0370842e-001  6.8591393e-001  6.9307105e-001  8.3994740e-001  4.6958633e-002 -5.1271091e-001 -1.9613002e-001  1.7117316e-001  9.8918010e-002 -1.6042619e-001  7.5259950e-001  1.2711597e-001 -2.0415364e-001  4.4565226e-001  6.0685930e-001  3.0163523e-001 -5.2796977e-001  1.0565810e+000  1.6961770e-001 -4.0694248e-002 -1.9328133e-001  3.0637975e-001  4.4955494e-002 -5.3669028e-001  1.3100370e+000  5.7440255e-001  2.8357248e-001
  8.7235856e-001  5.1141299e-002  1.0327537e+000  1.1896964e+000 -1.2335395e-001  2.8783123e-001  2.4707377e-001 -3.5680606e-001 -6.6492111e-002  1.1129615e+000  4.5792212e-001  1.5117056e+000  2.4873139e-001  6.1209981e-001  5.0402643e-001  2.8847710e-001  5.6077957e-001  7.2829425e-001  7.3512598e-001  8.7345208e-001  2.4445389e-001 -1.9439802e-001  8.5433715e-001  9.2787285e-001  1.2939556e+000  2.9238293e-001 -4.1533956e-001 -6.9748403e-001 -2.3993397e-001  1.0565745e-002  5.1898277e-001  4.6998815e-001 -1.5178565e-001 -1.8907918e-001  9.8450267e-001  1.0311149e+000  5.1826392e-001  4.3882229e-001 -5.9876293e-001 -6.5688614e-001  1.4708966e-001  1.1357957e+000  7.3999020e-001  5.3620435e-003 -6.4910272e-002  5.3413761e-001  8.0310975e-001  7.0110056e-001  6.0541980e-002  3.0857962e-001  1.8554104e-001  2.5212173e-001  7.0368485e-001  1.4306849e+000 -8.2715058e-002 -1.9612289e-002  1.7230994e+000  7.0729971e-001  4.2688200e-001  1.0467066e+000  7.6368316e-001  5.9451803e-001  3.9371705e-001  2.1718531e+000  8.1673066e-001  8.7057643e-001
 -2.7113595e-001  1.9072565e-001  8.8209248e-001 -2.4442479e-001 -1.8296116e-001  3.4123221e-001  8.1855945e-001  1.5317278e-001 -1.9155473e-001  1.9847238e-001 -1.8374222e-001  2.9195067e-003  3.6970734e-001  7.9924072e-002  2.6604034e-001  4.4625101e-001  5.3566225e-001 -2.2871720e-001 -5.7147000e-001  1.0733794e-001  2.0093009e-001 -3.3477002e-002  4.8264005e-001  1.1863978e+000  3.5647170e-001  1.0226641e-001  6.8716101e-001  5.7235275e-002  7.1322443e-001  8.0588128e-001 -6.9237576e-001  1.4989230e-002  2.4755484e-001  3.5562581e-001  5.4290185e-001  4.6731038e-001  5.4047283e-001  7.2658137e-001  5.0972511e-001  5.8748952e-001  6.3024421e-001  4.5428788e-001  1.7042072e+000  8.6288365e-001  7.2566034e-001  2.7587552e-001 -1.5786338e-001 -7.6200808e-001 -7.9453382e-001  1.0650072e-001 -9.2821088e-002 -4.2127983e-002  1.7893364e-002  2.3363553e-001 -1.8519820e-001 -2.9949271e-001  5.0262379e-001 -1.9533016e-001  3.0514634e-001  9.2429521e-001  4.4906256e-001  1.6060648e-001  1.0690936e+000  1.4478108e+000  1.9602508e-001  2.0562396e-001
  1.0594604e+000 -3.6364709e-001 -4.7346622e-002  7.7888468e-001 -5.0655974e-001 -5.7083872e-001 -2.8358850e-001 -3.9540527e-001 -3.4701323e-001  4.6299261e-001 -6.4202394e-001 -6.4271294e-002  1.7394942e-001 -3.9573656e-001 -3.2197180e-001 -3.7845856e-001 -2.6210357e-001 -1.3478923e-002 -3.2576642e-001 -2.5889107e-003 -2.1112537e-001  6.4493023e-001 -5.0344704e-001  1.2732065e+000  4.7155407e-001  4.3321278e-001 -1.4392798e-001 -9.1455032e-002  2.2103500e-001 -6.5968718e-001  8.0016764e-002  2.9054627e-001 -2.2103346e-001  2.1981196e-002  6.6520274e-001  7.5495085e-001 -4.5592580e-001  3.4385003e-001 -2.8799354e-002 -1.0913304e-001 -1.9555006e-001  8.7684349e-001  8.8564055e-001  2.7860898e-001  3.4759334e-001  1.5678269e-001 -5.4681087e-003  9.5267849e-002 -5.1970421e-001  6.4609648e-002 -5.7790801e-001 -8.2758450e-001  1.6866354e-001  3.7843390e-001 -4.8124064e-001 -6.7992905e-001  6.5564477e-001  1.2329512e-001 -1.6263093e-001  1.5389736e-001 -1.2320810e-001 -1.0606497e-001  5.6165600e-001  4.4325580e-001  4.3307274e-001  4.1742513e-001
  1.1630333e+000 -3.4350191e-001 -4.6562404e-001  6.5215897e-001 -5.1791479e-001 -9.5726557e-001 -3.4243119e-002 -3.6015313e-001 -1.9852543e-001  5.4998698e-002 -9.7590183e-001 -9.0280200e-001  1.3482261e-002 -9.4009441e-002 -3.6547519e-001  2.0994689e-001  1.8909502e-001 -8.5407424e-001 -9.7551716e-001 -1.3867165e-001  9.1299392e-004  6.3182359e-001 -1.7251576e-001  4.3629080e-001  6.1042834e-001  3.3083314e-001  2.1956040e-002 -3.8970647e-001  5.6140088e-001  5.8532260e-002  5.9718283e-001  2.5060402e-001 -7.4443472e-001  4.2348870e-001  8.1826475e-001  1.0321821e+000  6.2092977e-001  4.8656443e-001  4.8631088e-001  1.7285983e-001  7.1595386e-001  6.1977847e-001  8.9130118e-001 -1.8695745e+000  1.0580689e-001  4.7580263e-001 -6.9211956e-002 -5.1864958e-001 -4.7384082e-001  4.4184171e-001 -2.9515473e-001 -4.1196883e-001 -5.7226208e-001  2.8462101e-001 -3.5825037e-001 -6.6372597e-001  5.4502180e-001 -1.4966359e-002 -7.3530447e-001 -1.3265173e-001 -6.9087540e-001  1.9642586e-002  4.5031543e-001  1.0141844e+000  2.5696969e-001  5.2462919e-001
  5.9668283e-001 -4.7101055e-001  4.5281359e-001 -1.2981264e-001 -3.8426630e-001 -8.7765260e-001  2.8066841e-001 -9.5577633e-001 -1.2260061e-001  1.7220111e-001 -4.8428530e-001 -6.6595379e-001 -2.9057324e-001 -4.8849098e-001  2.0080661e-001 -4.2259064e-001  7.0454574e-002 -6.5199398e-001 -2.8578699e-001  2.9091280e-001 -3.7849799e-001  4.9965799e-002 -8.7805134e-001 -2.3407405e-001  4.5568031e-001  1.8091851e-001 -4.0321045e-001 -2.0836764e-002 -1.0820141e-001  4.9829094e-001  4.9907649e-001 -2.6250809e-001  1.4327283e-001  1.2131304e-001  1.9853223e-001  8.0588363e-001  2.8383134e-001  4.7567143e-002  1.2809182e-001 -1.9635506e-001  3.1802148e-001  3.9739735e-001  9.7438306e-001 -1.0025543e+000 -3.6145442e-002  9.5309918e-001 -4.3656561e-001 -9.7426521e-001 -9.9454558e-001  1.3431464e-001 -2.1357147e-001  2.2852626e-001 -5.9110374e-001  1.1747354e-001 -1.0068405e+000 -1.0896009e+000  3.8630158e-001  5.0277043e-001 -8.1433783e-001 -7.2259438e-002 -5.8007573e-001  1.7058771e-001  1.0601491e+000 -3.3478638e-001 -4.4746998e-002 -1.1778236e+000
 -8.4807759e-001 -9.2414428e-002  2.8723077e-001  2.2003188e-001  1.8814211e-001 -2.8735103e-001 -1.8054928e-001 -1.6092798e-001  1.4917855e-001  5.1549138e-001 -2.8486001e-001 -9.1054960e-003  8.5213653e-001 -2.6519956e-001 -2.4388257e-001 -2.9177755e-002  7.4200014e-001 -7.3294773e-001 -3.7658710e-001  5.1772316e-001  4.6216415e-001  2.2040909e-001  4.3877814e-001  6.4046315e-001  5.8622427e-001  9.4994198e-001  1.0275225e-001  3.8919314e-001  3.9327568e-001  2.1772248e-001  5.6908330e-001  2.0832976e-001  4.2950650e-001 -4.2741970e-001  4.8215950e-001  7.6767276e-001 -2.5533818e-001  3.0700390e-002  6.6384446e-001  4.6402116e-001  5.0541892e-001  2.0026717e-001  1.3695581e-001  3.3342808e-001  4.6171533e-001 -2.2124702e-001 -6.8069292e-001 -8.1289608e-001 -3.8089629e-001 -1.6865048e-001 -3.8819847e-001 -1.3516324e-001 -3.0024586e-001  1.4315550e-001 -3.8125819e-001 -3.8820983e-001  3.1793199e-001 -9.8157976e-002  1.0985669e-001  2.4024586e-001 -2.2814142e+000  1.5122206e-001  1.0467504e+000 -2.4398141e-001 -3.6484088e-001 -5.9862483e-001
 -2.5496247e-001 -6.3671251e-001  1.0543840e+000  1.7051833e+000 -5.4856505e-001 -2.1054862e-001  3.4381396e-001  4.2168870e-001 -5.2276398e-001  5.6517577e-001  4.1825979e-001 -4.7484904e-001 -1.9044767e-001 -3.5198336e-001  9.3771709e-002  4.8789080e-001  6.0274286e-001  2.3583816e-001  1.9652826e-002 -4.7191832e-001 -5.2805247e-001 -3.2497029e-001  7.6005090e-002  7.3349601e-001  5.6142453e-001 -5.9394184e-002 -7.1433847e-002  6.1567100e-001  5.8628153e-001 -7.2211679e-001  4.0655401e-001  8.3473244e-002 -7.6369172e-001 -5.8800842e-001 -1.0950747e-001  6.6183341e-001 -3.3326375e-001  6.6743259e-001  5.8095806e-001  2.1742783e-001 -7.9742731e-001  2.9784682e-001 -3.2942006e-001 -4.3253033e-001 -2.9246129e-001 -5.2612104e-001 -6.1083074e-003 -4.9859335e-001  6.6597568e-002 -3.8002963e-001  2.5931959e-002 -4.5284255e-001 -3.0693828e-001  7.1279442e-001 -7.9484257e-001 -2.8431661e-001  9.7929649e-002 -2.1418126e-001  3.3484333e-001  7.2409161e-001 -9.5882089e-002  6.1803738e-001  1.0265765e+000 -1.4164156e-001 -1.8017462e-001 -4.1408653e-001
  2.9581754e-001 -5.8977130e-002  9.9845487e-001  2.7150419e-001  4.6816343e-001 -6.3205921e-001  3.3636702e-001  6.1693948e-001 -4.5475538e-001  7.5333548e-001  1.1285491e-001 -3.9027714e-002  3.0337937e-001  4.4537337e-002  6.7010996e-001  8.3287746e-001  4.4958339e-001  5.1638740e-001 -6.2383689e-001 -6.5229390e-002 -2.2067265e-001 -7.6017061e-002 -2.8928163e-001  5.4836748e-001  6.2691268e-001  6.2786054e-001  3.4173198e-001  4.0794710e-001  1.1261191e+000  7.2571129e-001  1.6478458e-001  1.2427762e+000 -2.5245886e-001 -2.5481419e-001  1.0362207e+000  8.7457813e-001  3.1628649e-001  1.4413754e+000  4.2766306e-001  1.9747933e-001 -1.9967768e-001  5.7753117e-001  8.7526803e-002  1.7948976e-001 -1.7094475e-001 -6.3923183e-001 -2.7120042e-001 -3.4938828e-001 -3.0624531e-001  2.2813690e-001  3.2687107e-001  1.3937356e-001  1.4918585e-001  1.0699865e+000 -4.2085701e-001  3.3002052e-001  1.0471821e+000  3.6229702e-001  8.8322245e-001  9.3464801e-001 -3.2729989e-001  1.2603710e+000  5.0530749e-001  7.8164284e-001  5.6346902e-001  7.7986531e-001
  1.1525684e+000 -3.9153782e-001  6.4182783e-001  1.9932498e+000 -3.0832182e-001 -5.4220399e-001  5.4910309e-002  4.9685717e-001 -6.5527084e-003  1.3371094e-001 -7.7683736e-001  2.3976694e-001 -1.4075789e-001  8.5395482e-002 -4.0882817e-002  4.7055900e-001 -4.3173520e-002 -5.0423603e-002  3.1111080e-001 -5.2063666e-001  2.3475066e-002 -2.1744698e-001  1.1668152e+000  9.2558089e-001  4.9742791e-001 -1.5231077e-001  4.4730440e-001  1.4446368e-001  7.6657869e-001  5.1444125e-003  4.4840893e-001  8.4741700e-001 -1.4330007e-001 -1.5343657e-001  1.0998161e+000  1.0769010e+000  4.1095709e-001  9.8488785e-001 -1.8579211e-001  1.0468594e-001 -2.7735415e-002  3.6050837e-001  3.5192402e-001 -7.8833848e-001 -5.6857856e-002  4.4463570e-001 -3.0890185e-001  2.1665030e-001 -4.7498824e-001  1.1208218e-001  2.0826905e-002 -1.5083144e-001 -2.8085170e-001  6.4078968e-001 -5.1745884e-001 -5.5856719e-001  1.0887753e+000  1.5100128e-001  2.4810294e-001  5.1872852e-001 -5.1347199e-001  4.4802104e-002  1.1172085e+000  3.1109617e-001  3.3460285e-001  3.5463951e-001
  1.1975662e+000  4.6776096e-001 -5.8972000e-001  1.4677280e+000 -2.6230469e-002  1.2894554e+000  5.0211512e-001  1.3909175e-001 -5.3908616e-001 -1.0427785e-002 -7.2487020e-001  9.3817532e-001  6.1922401e-001  4.8682584e-001  7.3346724e-001  9.4416394e-002 -4.1076104e-001 -2.9203690e-001 -5.3028243e-001 -5.8511665e-001  1.2803610e-001 -1.1118042e-001 -8.1516498e-001  5.7839852e-001  1.0765471e-001  4.0256435e-001  1.4593824e+000  9.9259922e-001  1.6508752e+000  4.3239516e-001  4.9843764e-001  4.4587209e-001  5.3721130e-001  5.9153207e-001  7.4640825e-001  6.8554977e-001  6.1846567e-001  1.0112307e+000  2.4007180e-001  1.1656085e+000  3.1275419e-001  2.7378817e-001  5.7879884e-001 -4.1675832e-001 -3.5287307e-001  3.5605338e-001 -9.2080583e-001 -2.3625738e-001 -4.2268849e-001  3.5543830e-002  2.8346360e-001  6.7199813e-001  6.0968547e-001  1.9756016e-001  7.8291784e-001 -8.9635727e-001  4.1045834e-001 -2.6195534e-001  3.8990388e-001  4.8357962e-001  1.7478920e+000 -1.1331392e-001  1.1695761e+000 -7.8463287e-001 -7.1134901e-002 -1.3106577e-001
  5.6445047e-001  1.0386440e+000  2.8511513e-001  1.4469742e+000 -6.3368105e-002  7.1151057e-001  1.6999072e-001 -1.2105584e-001  5.3084138e-002 -4.9880697e-001 -3.8968425e-002  4.8713635e-001  2.3638454e-001  1.6703882e-001  7.5235243e-001  6.5044484e-001  2.1074725e-002  8.7529987e-002 -4.0611183e-002  3.4803772e-001 -5.4874067e-001  4.3563945e-002  1.7606294e+000 -1.3566192e-002  6.0174872e-001 -3.7767264e-001  1.0281435e+000  1.3077206e+000  6.5333422e-001  7.3151705e-001  9.3511288e-001  5.5342367e-001  1.1688970e+000  3.6237740e-001  5.2015453e-001  3.3233928e-001 -3.2398028e-001  7.0893203e-001  1.7828697e+000  9.7545853e-001  1.8105757e-001  7.9099163e-001  1.1639078e+000  1.8019934e+000  2.9726296e-001  9.3216076e-002 -1.2563743e-001 -1.0229494e+000 -1.0265411e+000 -2.4062583e-001  3.9483771e-001  5.9053784e-001  2.0012853e-001  1.0771415e-001  1.1116611e-001  3.8823034e-002  8.5002929e-002  1.0812654e-002 -1.7896126e-001  5.3296210e-001  1.6665115e+000 -1.7348334e-001  1.1906680e+000  5.7955147e-001 -1.1707129e-001  1.6751233e-001
  6.5111993e-001  2.1664001e-001  1.0561048e-001 -3.5551192e-001 -1.0185424e-001  1.5084406e+000  9.6210307e-002  7.3804808e-001  3.4507673e-001  1.6941611e-001  1.0860178e+000  7.5368979e-002  2.0231317e-002 -2.8090651e-003  6.1387682e-001  3.3730531e-001  2.1764970e-001  6.9701465e-001  2.8040433e-001  6.4140078e-001  3.6053487e-001  8.6175064e-001  7.3804541e-001  1.2574753e+000  8.6053669e-001  7.0199546e-001  7.7417352e-001  1.3353048e+000  4.8414072e-001  5.9610432e-001  8.7100011e-001  6.3566064e-001  7.3986842e-001  8.5621666e-001  4.3237375e-001  2.0917217e-001  1.9818412e-001  8.8242502e-001  9.6341566e-001  5.2174945e-001  3.6489617e-001 -5.2118416e-002  1.3765387e-001  2.8292316e-001  6.4453771e-001 -1.4974871e+000 -1.3504573e-001 -1.8727951e-001  2.9171468e-001 -4.4891942e-001  5.1453544e-001  8.5200889e-001  3.3387082e-001  8.3530497e-002  9.5940612e-001  7.8569330e-001 -1.1107345e-001  2.9663894e-001  7.8796470e-001  3.2927569e-001 -1.5616276e-001 -5.6537752e-001  4.8514582e-001 -9.2151269e-001 -6.0267976e-002 -9.0587981e-001
 -8.6563427e-001 -5.6217908e-001 -9.8507221e-002  5.9469332e-001  1.4083347e-001  1.3034517e+000 -1.6104378e-001  1.1990528e-001 -3.5951782e-003 -1.2739480e-001  5.8155928e-001  1.2190124e+000  1.7650554e-001  6.1916159e-001  3.5747109e-001  2.1062096e-002 -7.8963914e-002  9.2852148e-001  9.1401309e-001  5.4496091e-001  2.7040163e-001  4.6657000e-001 -2.2288424e-001 -3.1712883e-001 -1.7121242e-001  9.3917602e-003  1.4896454e-001  8.1798718e-001  5.1115927e-001 -5.2602077e-001  4.7411021e-001  3.7736765e-001  3.4621404e-001 -4.8087764e-001 -2.8601167e-001 -4.5301054e-002 -3.8716978e-001  7.3547997e-001  1.7322370e-001  5.5672318e-001  3.4730296e-001 -5.3919747e-001 -1.3020606e+000  4.7953110e-001 -3.3709091e-001 -5.0491857e-001 -5.5513642e-001  2.2530560e-001 -2.6150767e-001 -9.6381655e-001  4.3671383e-001  3.7414529e-001  2.1153074e-001 -1.3396236e-001  5.2039789e-001  3.0118127e-001 -7.8398662e-001  4.9722705e-001  7.5788697e-001  4.3942042e-001  1.4637114e-001 -3.4968642e-002 -1.5897670e-001 -5.3540196e-001 -3.5855570e-001 -3.3481728e-001
 -6.8070057e-001 -2.2713955e-001  9.9590509e-001 -3.4111404e-001  2.2721193e-001 -1.4324385e-001 -1.1451842e+000 -8.7157542e-001 -3.4915072e-001 -3.7989877e-001  9.0305675e-002  4.3407302e-001 -4.3905001e-001  2.3340516e-001 -2.7254514e-003 -4.9724344e-001  2.7032110e-001  3.4827556e-001 -5.1604122e-002 -5.3454553e-001 -2.7194735e-001 -2.0352194e-001 -2.1982955e-001 -8.5423682e-001 -3.8732452e-001  5.3569419e-002 -8.4774754e-001 -3.4815565e-001 -3.7466479e-001 -3.3476305e-001 -5.3244611e-001 -1.7432326e-001 -6.4977025e-001 -1.1955309e+000 -9.6233086e-001 -1.1324540e+000 -5.5876399e-001 -6.2314827e-001 -9.5766386e-001 -8.9700229e-001 -1.5861615e-001 -4.9344168e-001 -7.2635959e-001 -1.6120747e-001 -2.3037046e-001  3.2520152e-001 -3.2392511e-001  8.8648763e-001  1.5277047e-001 -5.3077059e-001 -9.8964095e-003 -2.7272968e-002  1.0953227e+000 -2.0558350e-001  5.6229812e-001 -1.6207582e-001 -1.0357902e+000 -1.9000707e-001 -4.0592429e-001 -4.7324066e-001 -1.6808995e-002  1.5508791e-001 -4.8118733e-001 -8.3790930e-001 -7.1774345e-001 -1.0126386e+000
  4.2013947e-001 -8.3908755e-001 -3.1949830e-001 -4.0027941e-001 -1.6673615e-001  2.5656295e-001 -3.4220129e-001 -5.4142512e-001 -4.3267474e-001 -3.7901885e-001  4.5554339e-001 -1.7087762e-001 -5.7928536e-001 -4.5897675e-001 -3.5487568e-001 -5.3544240e-002  4.0746354e-001  1.0229739e+000  9.4640690e-001  6.7182451e-001  3.4834399e-001 -2.9512196e-001  1.2994631e+000  2.3747674e-002  1.7016882e-001 -8.4192554e-001 -3.3494578e-001 -4.3763458e-001 -1.0991018e-001 -8.1155878e-001  5.8090130e-002 -5.7653877e-001  4.9929502e-001 -1.5071535e-002 -6.3462553e-001 -5.3534615e-001 -1.2059387e+000 -3.5669612e-001 -8.8433232e-002  8.6771655e-003 -4.7068868e-001 -4.7638151e-001 -4.3835891e-001  8.2293865e-001 -1.4803647e-001 -5.0384403e-001 -3.2370796e-003  5.5997945e-001  1.4258012e-001 -3.8983819e-001 -1.9157671e-001 -3.6039063e-001 -1.8856902e-002 -4.5407597e-001 -1.8859592e-001 -1.6139181e-001 -6.2496844e-001 -3.2447819e-001 -4.7871719e-001  1.3276361e-001 -1.8122082e-001  2.6682713e-001 -1.0596992e-001 -2.3577597e-001  1.0459597e-001  3.4576910e-001
  7.9050973e-001  8.2984762e-003  4.2431523e-001 -8.3580780e-001 -2.7333169e-001 -1.3928601e+000 -7.1481111e-001 -4.3619163e-001  1.9692065e-001  3.4076699e-001 -4.2188076e-001  6.1000031e-002 -5.6144856e-002 -1.8555030e-001 -4.7348483e-001 -2.3123316e-001  2.5817767e-001  9.4088449e-002 -3.3036725e-002  5.6130406e-001 -1.7000438e-001  5.3045818e-001  1.0846124e+000  2.2510904e-001 -1.5608068e-001  2.4400908e-001 -6.6676239e-001 -7.4740931e-001 -6.8279895e-001 -1.9328849e-001  9.5721746e-001  2.8027685e-001 -4.5302863e-001 -2.8968317e-001 -1.7270871e-001  1.3216967e-001 -6.3757273e-002 -7.6605129e-001 -8.2580471e-001 -4.4668601e-001 -6.2111412e-001 -1.8844224e-001 -3.4062553e-001  7.6647072e-001  5.4956691e-002 -3.7867981e-001  1.9997583e-001  2.0540844e-001  7.9962604e-001  7.6607354e-002 -2.8269320e-001 -4.6279503e-001  8.7458098e-002 -3.5525961e-001  6.1701531e-001 -6.0044948e-001 -3.8017404e-001  4.6078026e-001 -2.2485293e-001 -3.8099320e-001 -1.0451843e+000 -9.8595369e-002 -8.1458223e-001  4.7393115e-001  7.8726520e-001 -4.4487680e-001
 -1.6295401e-001  5.1580721e-001  7.4580051e-001  1.6862014e-002 -3.8324985e-001 -8.5512011e-002 -1.4678508e-001 -4.2216047e-001 -1.4231564e-001  7.5075798e-002 -8.3490043e-001  1.4910813e-001 -2.3495238e-001 -1.6047993e-001 -4.6397712e-001 -3.5603364e-001 -2.3320349e-001  4.6455650e-001 -1.9675658e-001  4.1287130e-001  5.7616968e-002 -1.0909766e-001  4.6389771e-001 -6.9369303e-001 -2.7919063e-001 -1.9656147e-001 -3.9100338e-001 -1.2023058e+000 -7.7172750e-001  5.0663881e-002 -2.9310731e-001 -1.5780844e-002 -4.3856316e-001 -4.9456657e-001 -4.3410115e-001  1.8790516e-001 -7.2505904e-002 -5.6572460e-001 -9.2697371e-001 -7.7109177e-001 -4.4302638e-001 -3.0478437e-002  3.6011473e-002  2.4039387e-001 -3.2072987e-001  3.3494022e-001  7.9342636e-002  3.4393812e-002 -2.1733605e-004  1.0751224e-001  4.4724901e-003 -4.0746305e-001 -2.6312247e-002  2.5899635e-001  9.1511101e-001  1.0298322e-001 -7.9430443e-002  9.9890790e-002 -5.8680061e-001 -5.9676906e-001 -3.5443121e-001  5.6355572e-003  2.5300170e-001  4.2488016e-001  1.7756777e-001  1.1847517e+000
  1.8946903e-001  1.0157598e+000  1.0692917e+000 -3.7066403e-001  1.3470846e-001 -4.5411786e-002  2.8860434e-001  1.3734531e-001  1.5340689e-001  2.1717898e-001 -5.9332191e-001  2.7030766e-001  4.7526352e-001  1.7654803e-001  9.5101280e-002 -2.7846659e-001  1.4927633e-001  5.0039865e-003 -1.3944620e-001  5.6323066e-002  6.2345898e-001 -5.2692818e-001 -3.1050326e-001 -2.4749000e-001  6.7499629e-002 -4.1882035e-001 -1.0843442e-001  8.9078241e-002 -4.9512540e-001  1.5488786e-001  5.8001701e-001 -1.4444590e-001 -4.3281850e-003  2.5055328e-001 -2.0860753e-001  3.6462835e-001  2.0664586e-002 -7.5017786e-001 -2.4765618e-001  2.9959971e-001 -2.9338384e-001  2.2902052e-001 -2.9788678e-001 -5.6509539e-001  1.8367856e-001  6.7522417e-001  1.2163521e+000  7.6067161e-001  7.2403776e-001  6.1914533e-001  2.2317191e-001  5.1013516e-002  3.3211905e-001 -1.5376644e-001 -3.3298265e-002  4.3469883e-001  6.6187643e-002  6.9507008e-002 -1.8852005e-001 -3.2337743e-001 -2.3752902e-002 -6.2778945e-001 -6.3560775e-001 -5.9039605e-001  4.8276507e-002 -3.0001091e-001
 -6.6490516e-001 -6.3123826e-001  9.2042648e-001 -5.0466772e-001 -3.3403251e-001  1.7195362e-001  7.1220302e-003 -1.6912597e-001 -7.0526854e-001 -9.7874953e-002 -5.0195799e-001 -3.5616182e-001 -3.8408265e-001 -3.9929536e-001 -4.2769518e-001 -2.9859991e-001 -3.4030346e-001 -3.7913374e-001  2.1375414e-001 -3.5254267e-001  5.0443368e-001 -1.0694223e-002 -1.6943654e+000 -1.1817777e+000 -3.7473582e-002 -3.5196927e-001 -4.1730336e-001 -6.0831617e-001 -1.0599273e+000  1.4619367e-002 -1.5673752e-001 -6.0795563e-001  8.8819625e-002  8.4654968e-003 -6.0266318e-001 -7.5065978e-001 -3.3673590e-001 -1.5607246e+000 -7.3476622e-001 -1.1227697e+000 -1.3381945e-002 -1.4048991e-001 -3.4403212e-001 -1.0002407e+000 -1.0891300e-001  8.8611835e-001  7.6803521e-001  2.2224173e-001  5.6174304e-001  2.0247961e-001 -2.5370371e-001 -1.1007618e-001 -2.4421671e-001 -6.0598493e-003 -1.0349172e+000  4.1031942e-002 -5.0704392e-001 -2.8660935e-001 -7.1166118e-001 -6.9194982e-001 -9.6472098e-001 -2.3401964e-001 -9.9479160e-001  1.3078361e-001 -1.6300693e-001  5.0777720e-001
  3.8353161e-001 -4.6161420e-001 -4.7244821e-001 -6.6055580e-001 -2.6467168e-001  1.9224960e-001 -6.5861753e-001 -3.2859512e-001  6.4927911e-001  3.0419054e-002 -5.1017377e-001 -4.0010438e-001  1.2569219e-001 -2.6114118e-001 -3.4851940e-001  8.4780052e-002  4.0162767e-001 -6.7943436e-001 -3.9640319e-001  8.0265153e-002  3.7993835e-001  7.2421266e-002 -6.8494676e-001 -2.3583630e-001  2.2599863e-001 -6.7687665e-002 -9.2120503e-001 -1.5745116e+000 -1.1541214e+000  4.5061220e-001 -2.7573763e-001 -7.9123865e-001  3.9008266e-001  8.5187495e-002 -5.9811184e-001 -2.9479087e-001  6.8689947e-001 -1.0723698e+000 -3.8190791e-001 -9.3346934e-001 -3.9155399e-001  7.8143814e-002 -4.8597309e-001 -6.3394991e-001  9.6760439e-002  1.7751702e+000  7.3994489e-001 -9.0630349e-003  4.3747554e-001  4.9195181e-001 -5.4097313e-002  1.8786438e-001  5.0465631e-001 -4.1988042e-001 -5.5315351e-001 -1.7997144e-001 -4.0160329e-002 -5.1519832e-001 -4.7637945e-001 -3.9745664e-001  1.2713114e+000 -3.0385388e-001 -4.9797070e-001  4.8643928e-001 -9.4852951e-001  5.3985174e-001
 -5.0682797e-001 -3.2984276e-001 -3.9597045e-001 -5.5249745e-001  1.5602309e-001 -1.1464472e-001 -8.1327667e-002 -7.3143020e-001  1.6504752e-001 -4.5463906e-002 -5.2564809e-002  3.0385481e-001  2.9898723e-001  1.0104540e-001 -4.1981333e-001 -7.7048734e-001 -3.6189405e-001 -7.5646336e-001  6.1133106e-001  4.1497957e-001  1.4647941e-001 -2.4457222e-001 -9.5054140e-001  5.3201551e-001 -6.2525925e-001  6.0209824e-001 -9.4397275e-001 -9.3518076e-001 -1.5759460e+000 -7.6952464e-001 -7.1191601e-001 -1.1136180e+000 -4.1738211e-001 -1.2801380e-001 -1.2842799e+000 -1.2264718e+000 -2.9543329e-001 -1.5134124e+000 -1.2899136e+000 -1.3460448e+000  4.1120949e-001 -2.2436751e-001  7.6069050e-001 -4.2963068e-003 -2.7406056e-001  1.0443336e+000 -4.6956112e-003 -7.6490768e-001 -2.2435169e-001  3.1900552e-001 -1.1946905e+000 -6.6115462e-001 -4.8942395e-002 -7.1179513e-001 -1.0033925e+000 -1.9893798e-001 -2.3355054e-001 -5.0302992e-001 -1.4259607e+000 -9.5067539e-001  5.7466390e-001 -9.7030257e-001 -6.5599769e-001  1.6451643e-001 -2.8594157e-001 -1.3738803e+000
  4.2325394e-002  2.2477381e-001  8.4821589e-001 -7.5683947e-001  2.8862184e-001 -7.1197666e-001 -1.7748158e-001  6.4115950e-002  5.7827643e-001 -3.3657697e-002  7.8714278e-001 -1.0264180e-001  8.1979614e-001  2.2869930e-001 -1.0672729e+000 -2.7286574e-001 -4.4283206e-001  4.0698968e-001 -9.5718332e-002  9.2883855e-001  6.2827516e-001  5.9217606e-002 -1.4174932e-001  8.2633649e-001 -1.7050979e-001  1.3167142e-001 -7.7207300e-001 -8.5936358e-001 -1.0831017e+000 -6.7076625e-001 -1.0006673e+000 -8.7917950e-002  3.1510528e-001 -2.8855966e-001 -3.1374759e-001 -7.2885821e-001 -9.4128225e-001 -1.1989630e+000 -4.0192692e-001 -8.0927740e-001  4.3317733e-001 -4.0830435e-001  1.5463896e+000 -1.0404582e+000 -3.8421227e-001  2.2602950e-001  5.9478477e-001 -7.0936285e-002  6.5051558e-001  1.8109621e-001 -5.7742800e-001 -7.0814501e-001  3.7865577e-001 -4.8643542e-001 -5.0537858e-001  4.9327283e-001 -3.5430375e-002 -5.0388303e-001 -6.8141151e-001 -2.0954458e-001 -2.9653300e-001 -4.9315953e-001 -1.1327779e+000  5.6582416e-004 -4.8370079e-001  3.9733607e-001
 -9.5160679e-001 -8.9722219e-001 -6.9159845e-002 -7.3975033e-001  2.0342844e-002 -1.0782669e+000 -3.6641166e-001  1.5752063e-002  1.7543157e-001  6.7431232e-001  6.7528274e-001 -9.3741471e-001 -1.1969050e-001 -5.7816606e-001 -1.3435633e+000 -4.5148489e-001  3.5409156e-002  4.8686431e-001  4.5225115e-001  1.0180680e+000  1.7767531e+000  8.5838892e-001 -4.0650326e-001 -1.2213437e-001 -1.0198384e-001  4.3702461e-001 -2.4146658e-001 -1.6831505e-001 -1.4967747e-001  1.3998190e-002 -1.6774810e-001 -2.0167766e-001  5.9929466e-001  1.0906427e+000 -5.4353225e-001 -5.6186015e-001 -4.2756380e-002 -2.8465359e-001 -6.2411728e-002 -1.0368577e-001  1.5919876e-001 -6.7835451e-001  8.5438164e-001 -3.2054527e-001  1.3316191e-001 -4.6837351e-001 -1.7987665e-001 -4.8364528e-001  6.3288306e-001  6.7574178e-001 -3.2561901e-001 -9.4414436e-001 -2.8294100e-001  3.6567219e-001 -2.6599062e-001  1.1949089e-001 -3.2316474e-002  1.9510879e-001 -9.0142913e-001 -1.1136998e-001 -7.8177013e-001  7.2944713e-001 -6.7981465e-001  1.2137698e+000 -4.3829086e-001 -1.3393352e+000
  5.0259333e-001  5.0144766e-001 -1.0766095e-001  1.4366934e+000  4.7747129e-001  8.5532854e-001  2.1933657e-003  1.6190196e-001  1.0139082e+000  2.3258546e-001  8.4440811e-001 -3.8915259e-001  3.3820307e-001 -3.8818818e-001 -6.0832974e-001  2.0226383e-001  8.6504346e-001  9.4939388e-001  1.3212190e+000  1.2103079e+000  1.4937517e+000  9.3257560e-001 -6.7826844e-001 -1.5213215e-001  2.6950716e-001  6.8681289e-001 -3.8876266e-001  7.3494785e-001 -4.0737770e-001 -1.6797379e-001 -7.1020513e-001 -1.0526998e+000 -9.3319534e-001 -7.1705846e-001 -7.5645650e-001 -1.3435704e+000 -3.8854690e-001 -6.3158299e-001  1.0986728e+000 -1.8126524e-001  4.3732618e-001 -4.1539501e-001  7.8505285e-002  2.4300768e-001  9.6412054e-002 -4.1876427e-001 -1.7559213e-001 -3.2260560e-001 -4.7508217e-001 -3.8069033e-001 -6.3680166e-002 -3.5901488e-001 -1.5298645e-001 -4.3250225e-001  9.2751604e-003  4.4168379e-001 -3.3844248e-001 -1.0670375e-001 -5.0619440e-001 -2.0280080e-001 -2.0066815e-001  6.4624163e-001  1.7247907e+000 -9.9986322e-001  3.6310744e-001  2.9504128e-001
 -5.7685642e-002  4.2689636e-001  6.3757672e-001  6.9935256e-001 -6.9162587e-002 -5.3655846e-001  2.1362946e-001  5.2995069e-001  6.8775704e-001  6.1865713e-001  9.4742172e-001  8.4540101e-001  8.8021592e-001  2.2222725e-001 -9.6034103e-002  3.4477147e-001  5.4190041e-001  2.1081036e-001  2.9847918e-001  1.0542150e+000  6.0529847e-001  4.5590874e-002 -3.1996300e-001 -1.3621549e-001  7.9758118e-002  2.4474077e-002  5.7543655e-001  1.5881509e-002 -6.3352432e-001  2.1879892e-001  2.2429989e-001  7.9957802e-002  3.6843617e-001  6.0233581e-001 -7.1022363e-001 -7.0876593e-001  3.2025724e-001 -1.1340011e+000 -2.1444214e-001  2.1014728e-001  3.1625053e-001 -3.2485092e-001  1.2515243e-001  7.1115904e-002  2.8212342e-001  1.8397594e-001 -1.7539802e-001 -5.6637853e-001  6.2635851e-001 -4.3967954e-001 -1.6394949e-001 -9.8740383e-002  4.2241740e-001 -4.2583152e-001 -2.7987103e-001  5.6021897e-001 -3.9976516e-001 -3.2677383e-001 -4.5344381e-001 -7.2499661e-001 -3.6834322e-001 -6.2764693e-001 -1.2357583e-001  1.6695350e-002  2.6067876e-001 -3.9778153e-001
 -2.0538091e+000  5.4334222e-003 -6.8842200e-001 -9.1239328e-001 -6.4804788e-001 -8.8872621e-001 -1.9339818e+000 -8.8485129e-001 -4.5627724e-001  7.9796222e-003  1.9952671e-001  8.6332799e-001 -2.6049018e-001 -3.6003354e-001 -1.1737825e+000 -7.2841551e-001  1.2188861e-001  1.6534172e-002  2.6510443e-001  8.4803526e-001  1.2388368e+000  9.4075120e-002  2.6477848e-001 -1.7419102e-002  3.6208607e-001  4.3241676e-001 -1.6909070e+000 -6.8376714e-001 -1.9644530e+000 -3.7896378e-001 -5.2557150e-001 -3.8594861e-001 -9.5773373e-001 -8.0317228e-001 -7.3587381e-001 -5.6271058e-001 -9.1665211e-001 -1.6341029e+000 -1.1317437e+000 -2.1649546e+000  6.3354972e-001 -3.9340442e-001  2.2343579e-001 -3.8335083e-001 -1.9925249e-001  3.8125675e-001 -1.2753645e-001 -3.7285715e-001 -1.2665644e-001 -2.5466855e-001 -9.7452274e-001 -8.9735972e-001  2.0738695e-001  2.1014369e-001  3.6299540e-001 -1.1958963e-001 -5.1446868e-001 -4.0026279e-003 -8.9687234e-001 -1.5432082e+000 -5.1790893e-001 -4.8742125e-002 -6.0999667e-002  3.6799256e-001 -6.1964305e-001 -1.5399307e+000
 -8.9297505e-001 -2.5166305e-001 -5.4603440e-001  4.6762508e-001 -4.3889245e-001 -1.4267149e+000 -1.7048433e+000 -8.9968254e-001 -3.9185862e-002 -4.3659901e-001 -5.7863732e-001 -1.2779161e-001 -5.3290108e-001 -6.6794530e-001 -9.8870553e-001 -7.7768851e-001  4.6053489e-001 -1.3505500e+000 -3.6740441e-001  2.0560889e-001  6.1687721e-001  4.6005580e-001  4.5544149e-001  2.5842470e-001 -8.7433191e-002  1.0210634e+000 -8.7661265e-001 -6.1215819e-001 -1.3968250e+000 -1.1245461e+000 -4.9327190e-003  9.9333732e-002 -1.1729404e+000 -7.2345889e-001  1.4103126e-001 -9.6279206e-003 -6.9950024e-001 -1.3172580e+000 -1.4622375e-001 -4.3278468e-001  7.5644948e-001  3.9491394e-001  5.4948925e-001  7.5650670e-001  5.8406023e-002  2.3531142e-001  6.7886077e-001  9.3462149e-002  4.7366827e-001  2.0965010e-001 -6.5085978e-001 -9.2496419e-001  2.5061860e-001  2.4913190e-001  3.1982062e-001 -1.1145097e-001  3.8312441e-001  3.3514117e-001 -5.1806299e-001 -1.3726636e+000  1.9742488e-001 -5.3264346e-002  1.0756203e+000 -4.1076259e-001  2.6055778e-001 -7.6941443e-001
 -2.0777620e+000 -1.1577040e+000 -1.0235435e+000  1.3704085e-001 -7.5219165e-001 -2.3082288e+000 -1.5550955e+000 -1.6008714e+000 -6.3289652e-001 -1.5050160e-003 -6.6265668e-001 -8.6793342e-001 -1.9742924e-001 -7.1887753e-001 -1.3148363e+000 -1.1768100e+000  1.9995474e-001 -8.8490446e-001 -9.8320514e-001 -1.2404344e-001  1.9001720e-001 -2.8572023e-001 -7.7280179e-001 -8.7296698e-001 -3.3681611e-002  3.3262795e-001 -7.2198499e-001 -1.2337618e+000 -1.7210824e+000 -9.3528575e-001  1.5884397e-001 -4.2690169e-001 -5.8937870e-001 -6.7707192e-001  3.4479561e-001  3.5853288e-001 -9.3650630e-001 -9.9621728e-001 -1.5640304e+000 -9.7364758e-001  1.1637785e+000  3.9190401e-001  3.9312786e-001 -4.4691359e-001 -3.6778175e-002  1.4877744e-001  6.8651086e-001  9.7094247e-002  7.8399411e-001  3.1893222e-001 -5.1306859e-001 -5.4131247e-001 -4.5220616e-002  4.5059929e-001 -1.5669166e-001  2.6121920e-001  4.8838357e-001  2.1596217e-001 -6.4052255e-001 -9.2490429e-001 -1.0990699e+000  3.6823233e-001  8.7731656e-001 -1.2977510e+000  5.1185037e-001 -6.9845996e-001
 -4.2725886e-001  1.6248219e-001  4.6727717e-001 -4.0572490e-001 -5.4542967e-001 -1.2882056e+000 -1.4326728e+000 -8.6815011e-001  9.9838215e-003 -5.1769475e-001 -4.7113072e-001  6.9494418e-001  2.1959517e-001 -2.6397969e-001 -7.5942409e-001 -4.6755158e-001  2.0381668e-001 -2.4536879e-001 -4.5751262e-001 -3.6688151e-002 -3.2746524e-001  1.7057298e-001  4.3055246e-001 -4.4722937e-001 -3.2443216e-001  1.8732563e-002 -2.2563018e-001 -1.2066587e+000 -1.3339400e+000 -5.3349991e-001 -2.0797394e-001 -1.1037913e+000 -8.0735846e-001 -5.1127229e-001 -1.6661170e-001 -8.7956214e-002 -2.3869812e-001 -3.2004683e-001  3.9427695e-002 -5.0734734e-001  1.0432434e-001  3.9762754e-001  4.2884752e-002 -1.0750569e-002  3.0941740e-001 -1.6431927e-001  7.5572480e-001 -1.1984525e-001  9.1019776e-001 -1.9924627e-001 -2.8456784e-001 -3.8496445e-001 -1.2465235e-002  6.9414459e-001  9.7268254e-001 -1.0425514e-001  2.2330944e-001  4.6930706e-002  8.9384417e-003 -6.0902077e-001 -5.0446109e-001 -2.5089524e-002  7.2351034e-001 -4.2084182e-001 -7.4912109e-001 -1.8717418e+000
 -1.6317892e+000 -3.6839055e-001 -1.2056985e-001 -3.6759465e-001 -9.7595823e-001 -2.2160730e+000 -1.5490101e+000 -1.1411836e+000 -6.6312772e-001 -5.6889554e-001 -9.1226047e-001 -1.1583127e+000 -7.5591048e-001 -4.5373838e-001 -8.2526927e-001 -8.7989854e-001  6.1650727e-002  1.3377783e-001  5.8443129e-001 -4.0136336e-001  2.5740746e-001  2.0596263e-002 -6.9640834e-001 -1.6089818e-001 -2.2699222e-001 -1.7261770e-001 -1.2055520e+000 -1.4298011e+000 -1.2282049e+000 -1.3578421e+000 -7.8413131e-001 -7.6323422e-001 -9.4708509e-001 -1.1172554e+000  4.2098114e-001 -1.0017278e-001 -1.1267446e+000  7.1751461e-002 -1.2989934e+000 -8.3853495e-001 -1.2746077e-001 -7.2072122e-002  2.1062104e-001 -1.8555435e-001  5.1747784e-001 -6.9085520e-001 -4.3445769e-001 -1.7160763e-001  1.1927278e-001 -2.5984808e-002 -4.9212517e-001 -5.2750626e-001 -5.7660947e-001  4.2033980e-001 -7.7257470e-001 -7.9726340e-001 -1.0013432e-001  5.0296735e-001 -8.3632128e-001 -1.3354917e+000 -4.7087639e-003 -8.3571081e-001  7.9339636e-001 -3.0971398e-001 -2.1538465e-001 -7.3908327e-001
 -5.3429563e-001 -5.7203563e-002  3.6119294e-001  5.8135963e-001 -6.9343996e-001  1.3035301e-001 -1.1497671e+000 -2.7389823e-001 -1.1874738e-001 -3.7831203e-001 -4.8663055e-001 -8.5142143e-001 -6.0756342e-001 -7.3439379e-001 -7.2009800e-002 -5.3217155e-001 -7.0546144e-001 -1.1979203e+000  4.8541083e-001 -2.7700819e-001 -2.3935803e-001  3.0540798e-001  8.8855098e-001 -2.8346286e-001 -3.0531567e-001  4.2438604e-001 -1.4175055e-001 -7.2404357e-001 -8.1489058e-001 -6.7960645e-001  6.9855314e-001 -1.0058248e-001 -4.5442748e-001  2.5681022e-001  6.2647690e-001  4.9552239e-001 -3.0280010e-001 -4.2752374e-001 -9.7313787e-001 -9.5056589e-002  1.2891317e+000 -1.9149235e-002  1.3032656e-001 -4.4791071e-001  2.4849817e-001  5.9115065e-001  5.5873779e-002 -4.4609942e-001 -5.2687079e-001  1.8819414e-001 -2.8121349e-001 -6.0283578e-001 -4.6233453e-001  2.5914758e-001 -6.0566945e-001 -8.6467026e-001  8.8940888e-002  3.9108599e-001 -3.5773534e-001 -1.0738618e+000 -5.1920330e-001 -7.2250701e-001  7.4558865e-001 -4.8053706e-001  7.0590021e-001 -9.2132720e-001
 -6.3123007e-001 -4.1860049e-001  2.0085788e-001  7.3415929e-001 -8.1666055e-001 -3.9660256e-001 -1.5479134e+000 -1.1034909e+000 -5.0264141e-001 -5.6894878e-001 -1.1411344e+000 -2.0885938e+000 -1.2519085e+000 -3.9352604e-001 -8.8952306e-002 -3.8311565e-001 -8.6413578e-001 -5.7118695e-001 -4.2013704e-002 -5.2709383e-001 -4.2317489e-001 -1.5222216e-001 -1.6169741e+000  5.0862759e-001 -5.5033305e-001 -1.3219385e-001 -1.6110110e+000 -1.8820443e+000 -1.9948996e+000 -1.1387404e+000 -3.0643224e-001 -4.1295358e-001 -9.7820568e-001 -5.9264638e-001 -5.2934974e-004 -1.9019977e-002 -9.2833295e-001 -1.2633388e+000 -2.1145380e+000 -1.3414394e+000  1.9400819e-002 -2.3739991e-001  4.6948125e-001 -4.9201915e-001  1.1273075e-002  3.6760330e-001 -1.1146295e-001 -6.4598855e-001 -8.6123153e-001  3.7422727e-002 -4.1204058e-001 -3.5268044e-001 -2.7489992e-001 -2.6278943e-001 -4.6539985e-001 -4.3915260e-001 -9.6557646e-002 -2.9880008e-001 -4.9421713e-001 -9.8038732e-001  1.3348044e+000 -9.3062051e-001  6.6312934e-001 -1.2111040e+000 -6.2820093e-001 -1.3107400e+000
  1.1312807e-001 -2.4101578e-001 -1.5748431e+000  1.3464333e+000 -7.8260409e-001  7.5870370e-001 -9.3624397e-001 -3.6051339e-001 -4.1576309e-002 -6.2681642e-001 -4.5931586e-001 -8.8707436e-001 -5.9638368e-001  1.8753072e-001  2.7739814e-001 -4.7073261e-001 -1.0211309e+000 -1.5799110e+000 -4.7196966e-001 -5.1193252e-001 -1.2043909e+000 -1.2258495e-001 -1.1670348e+000 -2.5376525e-001 -1.6829962e-001  2.6315401e-001 -6.3650207e-001 -7.9518486e-001 -7.5427175e-001 -2.8300479e-001  1.7196697e-001 -1.3603251e-001 -6.8878667e-003 -3.3436392e-003  5.8069428e-001  1.4796394e+000  2.4667705e-001 -8.3279850e-002 -5.6262835e-002 -2.6385760e-001  4.1434469e-001  5.4204710e-001  7.7009110e-001 -5.8821853e-001  4.5745218e-001  4.8090301e-001  1.0329723e+000 -2.8110433e-001 -1.9904161e-001  1.0506569e+000 -3.2895227e-001  2.8484085e-001  1.4185803e-001  5.8039190e-002  8.1821692e-002 -9.0989230e-002  4.1381269e-001  4.7734412e-001 -1.4401376e-001 -7.8034246e-001  8.3770112e-001  2.1093712e-001  1.4984216e+000 -1.2927390e+000  5.3516672e-001 -4.0326660e-001
 -5.1624550e-001 -1.9334165e-001 -9.6446354e-001  3.4767367e-001 -2.6007942e-001  3.3007760e-001 -1.0246165e+000 -4.4559464e-001  7.7516914e-002 -7.0853531e-001  1.7508901e-002 -9.5335004e-001 -7.3092151e-001  8.9737024e-002  1.0142906e-001 -1.0138003e-001 -1.0171757e+000  1.0857337e-001  6.8329386e-001  1.1065250e-001 -6.3611469e-002  5.0359124e-001  4.9576175e-001  3.0296422e-001  1.1813947e-002  7.3249812e-001 -2.5573536e-001  2.4031307e-001  7.7426345e-002  4.5395031e-001  1.1673253e+000  4.0538735e-001  3.6617947e-001  1.2326446e-001  3.7341223e-001  1.2832202e+000 -9.5180453e-002 -2.0296709e-001 -1.5856684e-001  3.3825359e-002  1.1870839e+000  1.7607423e-001  2.7551082e-001  3.4341369e-001  3.8890549e-001 -8.5367969e-001  4.8782135e-001 -2.1110141e-001 -4.1612814e-002  2.9176174e-001  1.0031251e-001  8.2483461e-002  2.9118929e-001  5.3554695e-001  1.2959554e-001  7.4288809e-001  2.7771157e-001  2.7308221e-001 -2.6015822e-003 -3.0698753e-001 -8.9522949e-002  6.3251291e-002  1.3549607e+000 -2.0683687e-001  1.2450834e+000 -2.6413348e-001
 -9.4236391e-001  9.9896905e-001 -2.6199153e-001 -6.3111722e-001  2.2735075e-001  4.0944750e-001  7.4576615e-002  6.1388912e-001  8.0947381e-001 -6.0043639e-001  3.4301456e-002 -1.3651224e-001 -4.8666072e-001 -8.5758354e-002 -4.4717781e-001 -3.4372039e-002 -5.9056194e-001 -7.3316349e-001  8.9492467e-001 -8.6473989e-002 -7.4011704e-001  6.5305998e-001  4.7842312e-001 -6.6027698e-001 -2.7379203e-001 -1.5499399e-001  6.5662907e-002 -2.0523595e-001  1.9003917e-001 -8.1953629e-003  3.6768497e-001  3.4585435e-002  4.5128778e-001  5.7271334e-001  2.8322222e-001  9.2549780e-001 -9.9651030e-002  5.1566710e-001  7.7229254e-001  4.0849184e-001  8.6065123e-001  2.4286903e-001 -1.3602949e-001 -1.4915111e-001  2.9569277e-001 -7.1901774e-001 -7.4324413e-002 -2.8844289e-001  1.6651803e-001  2.1391899e-001  1.8439828e-001 -2.1068511e-001 -6.0410406e-001 -2.3685158e-001 -9.0479684e-001  2.1660282e-001 -2.7300490e-001  6.0651683e-001  7.9222632e-001 -2.4417625e-001 -1.5106425e+000  9.6397441e-002  1.4605734e+000 -5.6673149e-001  2.9644894e-001  1.6768006e-001
  1.3106976e+000  2.0226808e-001 -3.1113429e-001 -8.1216664e-001  1.3728340e-002  6.0386018e-001  2.9262249e-002  3.4954693e-001  1.5322412e-001 -1.4440406e-001  7.2203394e-001  5.3489773e-001 -5.7655092e-001  3.3785642e-002 -2.2066215e-001  2.4115621e-001 -8.5409318e-002 -1.7760835e-001  5.8092418e-001  5.2480234e-002  4.2511291e-001  5.0962782e-001  2.9967817e-001  3.8775196e-001  2.9246523e-003 -4.1873949e-002 -3.0829441e-001  1.7397657e-001  2.1987973e-002  3.3968396e-001  2.1779527e-002  2.8553207e-001  8.1146885e-001  6.4407601e-001  4.8302347e-002 -9.8301834e-002  3.0772078e-001  1.9209163e-001  3.1528938e-001 -4.5551099e-001  3.5569126e-001  1.2318147e-001 -4.8109592e-001 -7.7276886e-002 -3.3532593e-002 -1.1862240e+000 -2.0190478e-001  8.9152644e-002 -6.0286606e-001 -2.9556647e-001  4.9409215e-002  1.5274542e-001  2.8252118e-001 -1.4389240e-002  1.4710069e-001  5.3812399e-001 -1.5073439e-001  3.2929289e-001  3.3282934e-001  2.3203597e-002  3.3799910e-001 -2.1012860e-001  5.5154484e-002 -1.4986095e+000  3.3588920e-001  3.9568165e-001
  1.1556791e+000  4.8796751e-001  1.0521913e+000 -1.5506922e+000  4.8147141e-001 -4.6110546e-001  1.0729727e+000  6.3362126e-001  2.6138884e-001 -5.8250154e-001  2.9040868e-001 -4.6176239e-002 -2.1550098e-001  4.5989056e-001  4.7181950e-001  4.2703219e-001 -4.3552676e-001 -3.3038251e-002  4.6979834e-001 -3.4065479e-001 -1.6655685e-003  8.4130280e-001  3.9650343e-002  3.6062641e-001  3.6021433e-001 -6.3286046e-004  5.8924775e-001  2.7299702e-001 -1.2963186e-001  4.0579920e-001 -1.0573037e-001 -2.0784509e-002  9.2671298e-002  4.0901207e-001 -4.9408159e-001 -4.9766695e-001  6.5446104e-001  4.6128426e-002 -1.2340945e-002  2.6084897e-001  1.9781975e-001 -2.3689405e-001  5.6546223e-001  4.2359969e-002  3.8437038e-001 -1.1157779e+000 -1.1170316e-001 -2.1378333e-001  9.4360126e-002 -5.3970597e-001  7.8792768e-001  9.3031861e-001 -1.6492737e-001  9.5064993e-003  2.6885767e-001  3.9194524e-001 -6.1510500e-001 -5.6494595e-001  4.8782595e-001  5.1088231e-001  5.6588777e-001  3.5221893e-001 -1.9317138e-001 -7.5175239e-001 -1.2227167e-001  8.6207327e-002
  7.3072117e-002  7.2923308e-003  2.4184561e-001 -1.3306380e+000 -1.6432867e-001 -3.7446331e-003  1.8089700e-001 -3.6052426e-001  4.9081693e-001 -1.6695813e-001 -2.1395388e-002  8.1079845e-001 -1.3587364e-001  3.2271148e-001 -6.9184297e-001  5.6139034e-002 -4.6171899e-001 -2.2453362e-001  1.0918572e-001 -6.0329196e-001  1.1144969e-001 -2.3180197e-001  4.2163393e-001  5.8293850e-001 -4.0415483e-002 -1.6981712e-001 -4.7921368e-001 -9.5552429e-001 -9.4251471e-001  2.9064888e-001 -7.2975498e-001 -3.9716598e-001 -2.1772516e-001 -6.4551044e-001 -6.5721387e-001 -1.6688835e+000  1.8777720e-001 -8.3228670e-001 -1.3347094e+000 -1.0758203e+000 -1.5280367e-001 -4.3046562e-001  1.0797353e+000  1.3675365e-001  1.1383108e-001  5.9967848e-001  2.2099091e-001  8.3744528e-001  2.9151008e-001  3.4276621e-002  5.1185549e-001  2.2003811e-001  6.4858438e-002  9.3324927e-002  1.0448059e+000  7.1863578e-001 -5.4511970e-001  4.0156755e-002  4.0492882e-002 -3.0827044e-001 -6.7483565e-001 -2.7437590e-001 -1.6510204e+000  6.4563443e-001  6.4378182e-001  3.5135784e-001
 -3.1711630e-001  5.4447342e-002 -9.5056644e-001 -1.0367997e+000  2.5889272e-001 -1.3346542e+000  2.6412888e-002 -3.0383633e-001  2.4181648e-001  3.4451705e-002 -2.8146599e-001  6.8302725e-002  4.3681396e-001 -1.0583376e-001 -1.1490624e+000 -2.8944806e-001 -1.7091456e-001 -4.5872695e-001 -3.2167949e-001  4.2242670e-001  7.7256247e-002 -5.9242153e-002  1.6013311e-001 -2.6576928e-001  4.6770410e-001  6.6087799e-002 -1.0153118e+000 -9.9363513e-002 -7.8583248e-001  2.5206127e-001 -8.9329030e-002 -4.4783897e-001  2.4401148e-001 -5.3770141e-001 -3.6458289e-001 -8.6472272e-001 -3.1557464e-002 -7.6605111e-001 -2.4150252e-001 -4.1516035e-001  9.9158479e-002  7.3662027e-002  8.7172557e-001  2.2285979e-001  3.0807727e-001  1.6955850e-001  3.9163641e-001  2.4330121e-001  2.0212022e-001  7.2747136e-001 -2.8240676e-001 -6.2612979e-001  2.0267524e-002  4.0014777e-001  9.5641810e-001 -1.3004990e-004 -2.4721297e-001  4.8890208e-002 -1.5921732e-001 -3.1892617e-001 -1.0482011e+000 -4.7161726e-002 -1.7075974e+000 -1.5184907e-002  3.5628705e-001  1.2876868e-001
 -1.4195422e+000  1.8955421e-001  9.3063274e-002 -8.9974305e-001  9.3613415e-001 -2.7580473e-001  3.0031086e-001 -3.5854483e-001 -4.9539715e-001 -5.2913157e-002 -6.5959647e-002  1.6037271e-001  7.1860054e-003 -1.2427065e-001 -1.1679629e+000 -5.4621499e-001  5.2676509e-002  5.9554983e-001 -6.4726370e-001 -9.4626835e-002 -1.2591818e-001  5.9883574e-003 -1.4740502e-002 -8.9596293e-001 -2.4806579e-001 -4.5580030e-001  4.5584418e-001  4.7835779e-001  6.2553730e-001 -3.8999096e-001 -1.7708720e-001 -3.2978687e-002  5.5004872e-001  2.2434035e-001 -3.4705834e-001  5.3204283e-002 -2.9544357e-001  5.1723890e-001  3.0059670e-001  4.6522418e-001 -2.2238904e-001 -2.9975921e-001 -9.9864628e-001  8.0323811e-001  5.2629236e-001 -1.3633507e+000  1.0899486e-001 -1.2711440e-002  5.2248649e-002  3.0824689e-001 -5.0988760e-001 -7.0615680e-001 -4.2890874e-001  3.2259678e-001  1.5118767e-001  2.8639031e-001 -5.8353800e-001  4.0779784e-001 -1.8027639e-001 -4.3271253e-002 -1.5179896e+000  6.1525934e-001 -1.2039866e+000 -7.6018625e-001  1.3852490e+000 -8.1462688e-001
  7.6727777e-001  2.0683130e-001  7.3940798e-002 -1.0081981e+000  4.2767984e-001  8.7083796e-001  4.5397806e-001  3.2261165e-001 -3.1755997e-002  1.8907247e-001  3.6218497e-001  3.1378810e-001  1.9595670e-001  4.9046741e-001 -4.7170969e-001 -1.2501534e-001  2.0353939e-001  4.1189950e-001 -1.3591144e-001 -1.4686787e-001  5.8519606e-001 -2.2988317e-001 -1.0363302e-001 -5.7787701e-001 -1.3707534e-001 -4.8226716e-001  1.1450524e+000  1.2092336e+000  1.2968449e+000 -6.0421823e-002  7.8503985e-002  3.4323536e-001  5.5712827e-002 -3.6047292e-001 -3.3890481e-001  4.2177129e-001 -8.7171083e-002  9.2534359e-001  1.2047726e+000  8.4114269e-001 -4.7710056e-001 -4.1604012e-001 -7.8007549e-001  5.0533059e-001  1.6770077e-001 -3.2935507e-001  5.0367070e-002 -1.9583466e-002  2.7424782e-001  4.2304205e-001 -6.3237554e-002 -4.4074018e-001  2.5634019e-001 -5.2259340e-001  5.4866740e-001  3.9942778e-001 -4.6364988e-001  1.7390692e-001 -3.7896846e-002  5.1270779e-001 -8.9374688e-001  1.7633711e-001 -6.3224714e-001 -6.1534840e-001 -2.0588626e-001  9.7290766e-001
 -6.0408075e-001  2.2786304e-001  2.5597574e-001  1.4040091e-001  4.8469995e-001 -4.8405880e-002  5.4943507e-001  7.0900793e-001 -1.2119822e-001 -7.7259611e-002  6.1907506e-001  2.3960348e-001  6.6882543e-002  3.9765786e-001  6.4089546e-001  4.5330878e-001  6.3833065e-001  7.0523465e-001 -5.9307136e-001 -4.4841080e-001 -1.9988792e-001  5.7315882e-001  1.2093015e-001 -7.9435110e-001 -4.3355228e-001 -1.8053664e-001  7.3472867e-001  9.8083189e-001  1.2393538e+000  7.0269614e-001 -5.5010098e-001 -3.7990632e-002  7.3534492e-001 -7.0306328e-001 -3.5395229e-001 -7.4756162e-001 -1.1483158e-001  3.0446574e-001  1.0038359e+000  7.2182199e-001 -5.9143227e-001 -5.2264535e-001 -1.0480278e+000  4.1000444e-001 -1.4872999e-001 -1.1463328e+000  2.0350299e-001  8.9291626e-002  2.7951194e-001  2.8797277e-001  3.4910740e-001  2.2737878e-001 -2.5340229e-001  4.0938616e-002  2.3317794e-001  4.5686770e-001 -4.4281846e-001  1.1380122e-001  4.9363715e-001  4.3336565e-001 -1.0612715e+000  5.8078898e-001 -1.4239096e-001  1.3244418e-001 -5.7473212e-001 -5.7029639e-002
 -3.8590354e-001 -1.1095845e-001 -1.9396362e-001  1.0759231e+000  5.1487617e-001  3.4065171e-001  2.0683902e-001  8.3541324e-002 -1.5076427e-001 -2.2018298e-001 -1.8536597e-001 -5.5836301e-001 -6.0022578e-002 -7.3516302e-001 -2.6973479e-002 -2.5397357e-001 -7.3445552e-001  1.5846928e-002 -6.9972174e-001 -5.3139045e-001 -3.8622537e-001 -2.2439370e-001 -1.1665702e+000 -3.3086757e-001 -4.5652616e-001 -2.1768523e-001  1.5573808e-001  2.0278149e-001  4.6238959e-001  5.2209008e-001  4.5812178e-001  2.8531580e-002 -6.1360873e-001 -1.3601579e-002 -3.2296708e-001 -6.7697135e-002 -1.7058387e-001  1.6921781e-001 -1.1535319e-001  6.0120301e-001 -7.9301403e-001 -1.5339145e-001 -1.1119554e+000 -6.5696805e-001 -1.7754162e-001 -4.0128164e-001  1.3264280e-001  2.5995396e-001 -1.0400645e-001 -2.3851604e-002  6.4686160e-002 -4.3348562e-001 -1.0910238e+000 -4.0728652e-001 -8.5303391e-001 -3.9668654e-003 -2.8245678e-001 -1.4754425e-001  2.9358826e-001  3.7503600e-001 -1.4590834e+000 -2.0916348e-001  1.5610626e-002 -5.0522667e-001 -3.7473005e-001  1.8914756e-001
 -8.7224974e-001  4.2393650e-001  5.5296424e-001  9.4048127e-001  8.1421602e-001  8.4904292e-001  9.6443941e-001  2.9681404e-001 -7.8726476e-002  9.6382413e-002  6.5788843e-001  6.9332298e-002  6.4149683e-002  2.1375681e-001  1.5683509e-001  8.4546703e-003 -2.6760855e-001  1.9132536e-001 -5.7106420e-001 -7.1450505e-002 -1.1214959e+000 -9.1652781e-002  1.0189556e+000 -5.3737943e-001 -1.1334103e-001 -2.5789751e-001  4.0660061e-001  1.1251885e+000  8.4241990e-001 -1.3228187e-002  9.4505119e-001  1.4249105e+000  1.2987603e+000  6.9860919e-001  7.2076062e-001  6.2712114e-001 -2.7430091e-001  9.6858743e-001  1.5734554e+000  3.2175743e-001 -7.6591008e-001 -2.0071618e-001 -1.1804599e+000  5.2156315e-001 -2.6990654e-001 -7.9051190e-001  4.7483395e-001  7.4380140e-001 -1.6992846e-001 -4.5309835e-001  1.4043168e-001  3.1232013e-001 -4.5440348e-001  3.0877887e-002 -1.3823546e-001  4.6404511e-001  6.9627074e-001  1.5997880e-001  8.7878713e-001  1.0410609e+000 -1.2816021e+000  3.6919501e-001  1.1697426e-001 -1.3887710e-001 -3.2126915e-002  4.6701943e-001
  6.0239652e-001  1.3677893e-001  7.5015844e-001 -3.3430427e-001  4.9103972e-001  7.7164866e-001  6.5117582e-001  3.7953455e-001 -5.0376683e-001  1.0898211e-001 -2.1039147e-001  1.7771908e-001  7.0017594e-001  2.4675457e-001  4.0507975e-001  1.7246342e-001 -6.3849072e-001  7.5657210e-002 -5.6680205e-001 -3.7384152e-001 -1.0221896e+000 -5.6480341e-001 -1.6300961e-001  2.7038804e-001 -2.1349377e-001 -2.4368643e-001  1.3650060e+000  8.3312836e-001  9.8856400e-001 -2.7671169e-001  7.3499914e-001  7.1035292e-001  4.4078484e-001  1.5034858e+000  8.1172977e-001  1.0792887e+000  7.5002591e-001  1.8074787e+000  1.4451683e+000  1.2737963e+000 -1.0212018e+000  2.5534908e-001 -2.9062272e-001  7.4676475e-001 -1.5189117e-002 -4.2140152e-001  5.2974083e-001  6.1162984e-002 -3.1248771e-001 -4.1545654e-004  1.6250060e-001  3.5679320e-001 -1.9742040e-001  3.9459061e-001  5.6338913e-001  7.8041236e-001  6.7457180e-001  2.2302592e-001  1.1543080e+000  1.5186521e+000 -5.3137998e-001  8.8533657e-001 -3.6774217e-001 -5.7933849e-001 -2.7161767e-001  1.2487356e-001
  4.5551074e-001 -1.3448693e-001 -3.7966513e-001  4.0249550e-001  3.6397237e-001  7.7005528e-001  2.6027797e-001  4.8260763e-002 -2.8958267e-001 -3.0052723e-001 -2.7188233e-002  7.0158572e-001  5.4047003e-002  1.2343343e-001  5.2905838e-001  6.3865159e-001 -3.2365890e-001  5.1450474e-001 -7.2564358e-001 -2.7152472e-001 -1.1632945e+000 -2.5254658e-001  1.2156066e+000  2.1793730e-001 -1.5657748e-001 -4.2300327e-002  8.9223770e-001  9.0155551e-001  1.5799550e+000  9.3206855e-001  4.3407320e-001  4.9643331e-001  5.5425865e-001  1.1054671e+000  4.2697060e-001  3.2817177e-001  1.4057849e+000  1.8387840e+000  1.1776022e+000  9.7477029e-001  1.2651265e-001  1.0674932e-001 -7.1708765e-001  1.0534276e+000 -7.3212994e-002 -1.1135163e+000 -1.3822304e-001 -2.4661689e-003 -1.4176188e-001  2.1721133e-003  5.2426845e-001  4.8829728e-001 -2.4640989e-002  2.9375487e-001  1.1522433e-001 -9.1850920e-002  1.1297164e-001  3.1316341e-001  1.0238893e+000  3.9113711e-001 -1.2593310e-001  1.9324185e-001  2.2057292e-001 -1.0299311e+000 -7.7919122e-002 -4.3668540e-002
  2.7261793e-002  1.2578899e-001 -1.6572213e+000  3.9955843e-001  3.5541687e-001  1.1996781e+000  6.7401150e-001  5.9393180e-001 -6.5402297e-002 -2.2960463e-001  6.2419826e-001  1.1018416e+000  6.5508419e-001  6.9984031e-001  1.3369650e+000  8.9042731e-001 -2.2621784e-001  1.4741241e+000 -3.3768026e-001 -3.1003859e-001 -9.9405114e-001 -3.7991865e-001  3.8856766e-001 -7.1807611e-001 -2.7391527e-002 -4.6190092e-001  1.2106813e+000  7.6746143e-001  1.2582417e+000  5.1304156e-001 -1.2063625e+000  1.3681026e-001 -1.1284213e+000  7.8073262e-002 -1.0335250e-001 -5.4176787e-001  1.4696177e-001  1.0536331e+000  1.4776295e-002  1.4465857e+000 -4.3778263e-001  2.3594484e-002 -6.4329515e-001 -2.7959756e-001 -7.6785310e-001 -9.3759203e-001 -3.5117108e-001  6.7022530e-001  7.8206854e-001 -3.4597668e-001  1.1460103e+000  8.1501024e-001  7.8586801e-001  3.2420663e-001  9.8018778e-001  4.2044539e-001 -1.1345495e-001  2.2162692e-001  1.0646286e+000  6.2075430e-001  1.0090498e+000  6.4188419e-001 -1.7994289e-001  1.1418100e-001 -2.7549110e-001  1.0776484e+000
 -1.5032024e+000 -3.2178931e-001 -6.4893682e-001  4.6351876e-001 -4.4405068e-001  1.5472634e-001  5.7938152e-001  5.8597861e-001 -1.8319472e-001 -1.5890046e-001  2.7146098e-001  1.7410457e+000 -6.9284710e-002  5.3002498e-001  1.1320331e+000  2.7151223e-001 -4.6446859e-001  9.9744011e-001 -3.5944214e-001 -7.8329587e-001 -3.6167012e-002 -4.6497360e-001 -1.1155798e+000 -1.7072966e+000 -4.6103650e-001 -4.3429596e-001  3.6485374e-001  1.0877323e-001  9.1165262e-002 -7.6134360e-001 -1.1615077e+000 -4.0111050e-001 -6.1324602e-001 -1.3823993e+000 -9.0777185e-001 -1.1355689e+000 -1.1718700e+000 -2.4871201e-001 -6.8156822e-002  2.0878151e-001 -4.2688480e-001 -1.1649315e+000 -6.0921605e-001 -1.3859559e+000 -4.4609588e-001 -6.2054136e-001 -1.1656764e+000 -5.6086204e-001  6.5625208e-001 -8.4919589e-001  2.0625243e-001  6.0134639e-002  4.1899325e-001 -6.1015877e-001  2.1551733e-001 -5.6777063e-001 -9.9194156e-001 -5.5254185e-001  1.9654664e-001  4.6653134e-001  9.4203970e-002 -5.8506820e-001  2.6934842e-001 -7.9041562e-001 -8.8304149e-001 -1.1303511e+000
  6.3022024e-001 -2.8017471e-001 -3.6065465e-001  5.3428814e-001  2.9200470e-001  7.2926103e-001  1.6341367e+000  1.1297374e+000 -6.3101346e-001  3.1608995e-001  8.2567027e-001  1.2450948e+000  3.8103747e-001  6.1946740e-001  1.6906579e+000  1.1802547e+000 -3.1681667e-001  1.0622354e+000 -1.9877430e-001 -5.0137894e-001 -1.0749363e-001 -5.3594081e-001  8.8006021e-001 -3.0998957e-001  7.6979182e-002 -9.4462131e-001  1.1359378e+000  8.9528044e-001  6.6381657e-001 -4.6740139e-001 -3.7752051e-001 -4.4003053e-001  3.1551320e-001 -7.6640881e-002 -8.2031059e-001 -8.4677733e-001 -6.1319676e-001  1.1091315e+000  1.3394512e+000  8.3580710e-001 -7.9624951e-001 -1.8832678e-001 -4.7454434e-001  1.2535753e-002  2.4042453e-002 -3.7608989e-002 -1.9821550e-001  4.4722231e-002  3.1868541e-001 -3.6769192e-001  9.4976776e-001  1.1003460e+000  5.5143162e-001 -4.5618694e-002  9.7319123e-001  4.2019998e-001 -3.6956374e-001 -5.6921895e-001  8.6907918e-001  1.8826044e+000  1.3511878e+000  1.7298910e-001 -8.1063758e-001  1.6726371e+000 -7.5148219e-001  9.1497816e-002
  7.3227681e-002  1.5999387e-002  9.7926583e-001  1.2830839e-001  5.1778931e-001 -1.6962530e+000  1.8747337e+000  8.5777134e-001  1.1322953e-001  3.8392621e-001  6.4033724e-001 -7.4188868e-001  5.9639750e-002 -7.1674264e-004  1.0204896e+000  4.2531034e-001  1.4673704e-001  6.5402357e-002 -1.6497529e-001 -7.1850309e-001  8.8236685e-001 -2.6078331e-001  1.9776229e-002 -3.2971775e-001 -4.1230723e-001 -9.2939661e-001  1.1898411e+000  8.8489354e-001  1.7422989e+000 -6.5255492e-002 -7.7748540e-001 -2.6538176e-001  4.0841892e-002  2.0842966e-001 -2.9226453e-001 -1.8295863e-001 -2.5867191e-001  9.9538744e-001  1.5184248e+000  1.3552563e+000 -7.8411457e-001 -2.5885556e-001 -7.5099245e-002  3.0783702e-001 -1.9896125e-001  4.8232384e-001  3.6542043e-001  3.2189364e-001  7.1618557e-002 -5.7784112e-001  7.9397265e-001  1.0937212e+000 -1.1024398e-001 -1.4836693e-002  8.2826885e-002  1.7545613e-001 -4.3393162e-001 -2.3666772e-001  4.2015213e-001  1.3046453e+000 -1.4263617e+000 -4.4618179e-001 -1.4919877e+000  2.8492062e-001 -2.1898582e-001 -1.4882560e-001
  4.6340237e-001 -1.5654546e-001 -6.2565918e-001  7.2715725e-001  8.6851690e-001  2.7425331e-001  2.6301535e+000  5.0352392e-001  3.0161490e-002  4.0667477e-001  9.5919585e-001  3.7633414e-001  3.7977216e-001  3.8437542e-001  1.5010577e+000  6.1480333e-001  3.0847728e-001  1.4354332e-001  9.1467131e-001 -2.7144493e-001  6.7072165e-001 -1.9825101e-001  5.6158533e-001 -2.2217781e-001 -2.4621145e-001 -7.1047815e-001  1.3756875e+000  1.3808373e+000  1.9193122e+000  4.5915588e-001 -2.8979258e-001 -4.4181789e-002 -2.6460508e-001  5.5958907e-002 -4.5829006e-002 -4.9902892e-001  4.1243912e-001  1.9391325e+000  2.1076337e+000  1.2324909e+000 -2.8970921e-001 -4.1437997e-001 -9.0944340e-001  1.2599375e+000 -1.6360742e-001  6.0636886e-001 -7.7258127e-001  5.6356760e-001 -7.3756450e-001 -3.0718348e-001  6.0847739e-001  1.4549773e+000 -2.8644308e-001 -3.9704382e-001  1.6248811e-001  4.3522282e-001 -1.1847871e-001 -5.6821656e-001  4.3146340e-001  1.5268025e+000  3.6749367e-002 -1.1367685e-001  5.3815702e-002  3.7649197e-001 -4.6002327e-001  2.2634219e-001
  8.7728629e-001  9.3300203e-002  8.2093886e-001  1.1133739e-001  5.2126530e-001  8.4046165e-001  1.0094459e+000  5.1951529e-001 -1.5240086e-001  2.9999092e-001  7.1827851e-001  4.1688648e-001  5.0254229e-001  4.5476344e-001  7.1285428e-001  6.2055238e-001  6.0618065e-001  1.4865672e-001  5.6251740e-001 -2.6305354e-001  1.8989486e-001 -3.6983137e-001  4.6895260e-001 -8.5500179e-001 -1.8062478e-001 -3.9878009e-001  1.2296907e+000  1.4578714e+000  5.3201290e-001  1.0538865e+000  3.3794692e-001  4.0737028e-001  2.2318384e-002 -4.2350198e-001  4.0657913e-001  2.9889175e-001  9.8016154e-001  4.6436956e-001  1.1626860e+000  2.5013507e-001 -6.7231937e-001  7.1008289e-003 -7.1808520e-001  3.8317556e-001 -3.6201524e-001  1.0796342e-001 -4.7745280e-002  6.2263559e-001 -8.2772674e-001 -7.3088065e-001  2.9148555e-001  7.9805173e-001  3.2292442e-001 -1.9712827e-001  2.5340141e-001  5.9826070e-002  4.8630633e-004 -4.4496618e-001  1.7699343e-001  2.4892462e-002  4.6141093e-001 -1.7414045e-001 -8.6355860e-001  1.0680355e+000 -6.1109155e-001  7.6723254e-001
  9.7124295e-001 -4.5390757e-001  1.4632974e+000 -1.0952129e+000  9.0327209e-001  1.0889104e+000  1.6110822e-001  4.2067097e-001  1.7799060e-001  4.0245351e-002  7.8635851e-001  1.4888080e-001  2.5530623e-002  3.6416344e-001  8.2071337e-001  6.1157936e-001 -5.6643112e-002 -1.7908500e-001  3.5352986e-001  1.1883578e-001  3.9977455e-001  1.1888619e-001  2.5037786e-001 -5.9225185e-001  6.4667068e-003 -3.9939091e-001  9.6592328e-001  4.5667961e-001 -4.2781747e-002  7.5570841e-001  5.2095121e-001  1.1041598e-001  5.6255851e-001  4.8970462e-001  5.4803195e-002  3.4558016e-001  9.4709640e-001 -1.5777053e-001  3.8724166e-001  2.6965064e-001 -9.1434995e-002  3.3064855e-001 -6.9583144e-001  1.9043169e-001  1.1035280e-001  7.2616112e-001 -3.3542692e-001  8.2931555e-001 -7.5848005e-001 -6.1921888e-001  2.4556906e-001  7.4073975e-001  2.7662881e-001 -3.6869534e-001 -4.8877770e-001 -3.5496720e-001 -2.8039283e-001 -2.6324951e-001  3.5685319e-002 -8.2639274e-002  1.7785231e-001  2.2115936e-001 -9.9739787e-001  9.0984071e-001  2.5990118e-002  9.5297931e-001
 -4.0992508e-001 -9.2125116e-001  6.0772268e-001 -1.7348528e-001  9.9368767e-003  9.5901684e-001 -4.0073817e-001  5.8415724e-001  1.4108665e-001 -3.8259630e-001  9.1619286e-001 -7.2610972e-001  4.2033781e-001 -2.7730780e-001  5.3467508e-001  3.5621036e-001  1.8428614e-001 -7.1907195e-001  4.2684330e-001 -2.2835565e-003 -6.0472099e-001 -3.3692638e-001  1.4930835e+000  2.7613884e-002  3.3062907e-001 -5.6659802e-001 -1.8055615e-001 -7.3565783e-002 -2.5220548e-001 -1.6998521e-001  2.7211969e-001  1.3190633e-001  6.4255347e-001 -1.1033290e-001 -9.5048220e-002  7.3074280e-001 -5.3409493e-001 -4.0101351e-001 -9.8049944e-002  3.8051489e-001  7.1075838e-002 -6.2108502e-002  3.2553027e-001  2.1610247e+000  1.2352870e-001 -6.6349497e-001 -6.9959984e-001  1.4197958e-001 -6.7818760e-001 -6.6939435e-001  9.1767650e-002  4.8420238e-001 -4.2070186e-001 -3.6135037e-001 -4.2245974e-001 -1.8691652e-001 -8.5626182e-001 -3.7232507e-001  7.1401047e-003 -1.5262137e-001 -1.1017080e+000  2.9776875e-001 -1.5364819e-001  3.5055349e-001 -2.1490993e-001  1.8815990e-001
 -5.6562472e-001  5.2635988e-001 -7.0631145e-001  3.5164788e-001 -5.3402782e-002  6.4580891e-001  8.8649556e-002  5.6601077e-001  8.5697914e-001  1.3190662e-001  4.3192914e-001 -1.2393841e+000 -9.5627611e-002  2.9120914e-001  3.8633802e-001  2.9306697e-001 -5.1140514e-001 -1.6636226e-001  1.9104437e-001  7.3054984e-002 -5.2314927e-001  3.0582343e-001 -3.0337244e-001  4.8671251e-001 -2.9251257e-001 -7.0778555e-001 -1.3178861e-001 -1.1474342e-001 -3.4859440e-002  7.8503003e-001 -7.7978617e-002  5.5810164e-001 -8.6833940e-002  1.5300060e+000  6.3439655e-001  7.2170409e-001  4.1946537e-001  2.7117066e-002  1.0344083e-001  3.5893802e-001 -6.5992431e-001  8.7508099e-002  3.4057416e-001 -4.2142367e-001 -9.4123211e-002 -9.8822112e-002 -3.3186032e-001 -1.0192414e+000 -2.3452002e-001  1.4138899e-001 -2.6191276e-001  1.0411235e-001  2.9883766e-001 -6.1906439e-001 -1.0983456e+000  2.9216824e-001  1.7656795e-001  7.0558972e-002 -1.5813646e-001  3.0323241e-002  2.0402520e+000  1.8185888e-001 -8.8505167e-001  3.5162705e-001  1.0162767e+000 -5.2418190e-001
  7.9692342e-001  3.8560576e-001 -6.3096137e-001 -9.2759882e-001 -1.5549867e-001 -6.5859412e-001  2.6005651e-001  9.9340849e-002 -2.5574013e-001 -4.6645045e-001 -1.8486181e-001 -5.4107350e-001 -5.7166774e-001 -3.9128344e-001  1.4124625e-001  9.5511729e-002 -5.7287980e-001 -6.8847842e-001 -1.0613284e-001 -6.8469342e-001  4.4348759e-001 -2.4615440e-001 -6.4089025e-001  9.1666964e-003 -2.6916097e-001  6.7621384e-001  8.8190413e-002  2.4578402e-001  3.4211541e-001  5.4125168e-001 -5.1805306e-001 -7.2550488e-001 -2.2792581e-001 -4.0826718e-001 -5.3851606e-001 -3.4864702e-001  4.5340139e-001 -1.0830688e-001 -4.1180460e-001  5.0823933e-002 -1.9179610e-001  7.3490353e-002 -1.0507566e-001 -4.4930842e-001 -4.4735659e-001  3.1528515e-003 -5.4958876e-001 -1.2811893e+000 -5.0036781e-001  3.1720403e-001 -7.4736349e-002  3.2375686e-001 -5.4689475e-001 -2.2433951e-001  3.0077900e-001 -3.0207467e-001 -5.4991196e-001  7.9813863e-003  6.5996677e-002 -5.6821798e-001 -5.3898876e-001  5.0254995e-001 -1.5965467e+000  3.0329653e-001  6.5115938e-001  8.9293544e-001
 -4.5535653e-001  6.3067759e-001  1.3008823e-001 -9.0578896e-001 -4.9291314e-001 -1.6423104e-001 -7.7592814e-001 -3.9929538e-001 -2.8081653e-001 -3.2976680e-001 -1.6761577e-001 -3.5999452e-001  2.2513834e-002  5.8405966e-001  7.7340460e-001  1.8772608e-001 -9.4400604e-002 -1.3165554e+000 -1.2894997e+000 -3.3574759e-001  2.3203713e-001 -2.3645186e-001 -1.3802284e+000 -7.5916560e-001 -3.3002893e-001  7.7074767e-001  5.5311465e-001 -2.6626254e-001  2.2601395e-001  8.9987307e-001 -2.4071908e-001 -8.1377010e-001 -6.4493909e-001 -1.9888786e-001 -5.0862919e-001 -4.5840030e-001  1.0453336e+000 -6.8546485e-001 -6.4015987e-001  6.5371348e-001  1.0302990e-001 -4.1457284e-001  1.8418886e-001 -1.0273686e+000 -5.0469209e-002 -6.5884977e-001 -3.5454443e-001 -1.2637929e+000 -1.4163675e-001  4.1967969e-001  4.3840959e-001  1.1546645e+000  5.6019894e-001 -3.4270044e-001  2.4468372e-001  2.4420067e-001 -7.8657842e-001 -4.5960857e-001 -4.1601790e-001 -8.6345161e-001  1.2144533e+000 -2.6124304e-001 -8.4415024e-001 -2.2318124e-001  7.2194588e-001  1.1901893e-001
 -7.4944740e-001  1.7467221e-001 -1.4523628e+000 -6.8415619e-001 -1.2385679e-001 -1.7317491e-001 -8.5697507e-001  2.4443697e-001 -7.0873569e-003 -5.5008749e-001 -7.2826826e-001 -4.4919700e-001 -8.0444055e-001 -4.7912930e-001  6.5971196e-002 -9.2260719e-002 -7.4142811e-001 -4.9419879e-001 -9.4547419e-001 -1.1349537e+000 -1.2497253e+000 -8.2273287e-001 -7.4679754e-001  3.4175661e-001 -5.7509004e-001 -2.5205836e-001 -2.6575483e-001 -2.1853167e-001  1.2624529e-001 -4.5141655e-001 -4.3778640e-001 -2.6434696e-001 -4.4417182e-001 -9.0612856e-002  8.6537244e-003 -2.1225044e-001 -5.5524120e-002 -5.0033043e-001 -1.0527243e+000 -2.4867750e-001 -4.0439112e-001 -4.8825788e-001  2.2919467e-001 -1.4880640e+000 -6.0940205e-001  1.8562946e-001 -1.0691520e+000 -1.4544207e+000  4.3970617e-001 -9.8786175e-002  2.1131242e-002  5.1586126e-001 -5.4854562e-001  1.1225484e-001 -5.6199174e-001 -2.7955898e-001 -5.6217549e-001 -3.5008432e-002  2.3769555e-001 -5.9759202e-001  7.6243146e-001 -4.4357079e-001  3.8014763e-001 -4.5615781e-001 -1.5542168e-001 -1.5924233e-001
 -7.9598130e-001  1.5560931e-001 -2.1589261e+000  2.2834618e-001 -5.2371447e-001 -2.7477209e-001 -1.6836001e+000 -1.1325613e+000 -2.1865433e-001 -7.6294618e-001 -9.3553955e-001 -7.8007132e-001 -7.4084808e-001 -4.4180154e-002 -4.9486167e-001 -4.7104947e-001 -7.1548991e-001  3.1997086e-001 -5.2287253e-001 -6.0326136e-001 -5.0084597e-001  1.2062847e-001 -1.3150913e+000  1.0918423e-002 -2.9427348e-001  6.8732915e-001 -1.0720095e+000 -8.5611529e-001 -9.3715772e-001 -3.5883584e-001 -4.8566401e-001 -4.3661824e-001 -5.6671040e-001 -9.0934099e-001 -2.1779549e-002 -5.2817694e-001 -4.3150802e-001 -7.7636734e-001 -9.0096061e-001 -6.1031638e-001  2.3109367e-001 -4.2748404e-001 -9.8424543e-002 -5.3350368e-001 -4.0096618e-001 -9.6855896e-001  1.2578732e-001 -5.5454706e-001  9.3659327e-002  1.4219801e-001 -4.6869483e-001 -6.0758641e-001  2.0319449e-001 -3.9865132e-001 -8.1149138e-001 -1.4556662e-001 -1.6793116e-001 -1.7333630e-001 -4.0475558e-001 -9.2539945e-001  1.3291781e+000 -7.4302367e-001  1.5184652e+000 -1.8140649e+000 -3.2202945e-001 -1.3376642e+000
