# Supplementary material for: Resting-State Temporal Synchronization Networks Emerge from Connectivity Topology and Heterogeneity
Source: PLoS Comput Biol. 2015 Feb 18;11(2):e1004100. doi: 10.1371/journal.pcbi.1004100 (PMC4333573; doi:10.1371/journal.pcbi.1004100)
Supplement: S1 Dataset — Each volunteer underwent two scanning runs (blocks). For each recording session (subject and run), BOLD time series were averaged over the corresponding 66 brain regions of the brain atlas. Each file subXblockY.txt contains the time series of all 66 brain regions from subject X and run Y. The labels of the brain regions are contained in file ROIs_Labels.txt. (ZIP) [file pcbi.1004100.s006.zip › DataSet S1/subj8_block1.txt]

 -2.1425931e-001  1.1546917e-001 -6.2686417e-001  9.1757126e-001  1.1942381e-001 -1.9693197e+000 -1.7012045e-001  3.8233214e-001  2.5894120e-001  2.2231567e-001 -3.6753528e-001 -7.6172537e-001 -2.7667296e-001 -1.1177843e+000 -6.0999632e-001 -6.1352986e-001  4.1841715e-001  7.3029860e-001 -6.5081186e-002  3.2153913e-001  7.0357898e-001 -1.9515055e-001  8.1181608e-001  3.2019298e-001  2.9260418e-001 -6.6536555e-002 -4.3893615e-001 -5.3654965e-001 -8.1955184e-001 -5.2837011e-001  2.0655812e-001  1.5263287e-003 -4.3501751e-001 -6.0174190e-001  4.0601237e-002 -1.0813141e-001 -8.3695582e-001  9.4522981e-002 -2.8807557e-001  9.2917434e-002  8.0496750e-002  1.5370770e-001  2.3269946e-001  3.9776234e-001 -6.0646129e-002 -1.0820753e-002  7.7071949e-002  2.3384822e-001 -6.8224743e-001  8.4526335e-002 -4.0764627e-001 -1.1243617e+000 -7.6241025e-001  9.3854267e-002 -8.6147403e-002 -6.5314100e-001 -6.0130903e-001  5.6086263e-001  1.0361818e-001  2.0586778e-001 -1.1614873e+000 -1.3297978e-001  1.2555226e+000  1.6334690e-001  1.1491294e-001 -7.2547741e-001
  4.8533743e-002  1.7296975e-001 -4.6402462e-001 -1.5180648e-001  1.7503307e-002 -1.0150404e+000 -3.8088403e-001  2.1996740e-001  3.8260551e-001 -1.0459541e-001 -4.2544646e-001 -8.3238742e-001  2.8181612e-001 -3.9481343e-001 -1.9267674e-001 -3.1792057e-001 -1.1009348e-001  2.2045643e-001 -5.3056665e-002  2.4688633e-001  7.2350887e-001  1.6054387e-001 -1.2601803e+000  3.7012184e-001  6.2771711e-002  1.4817992e-001 -8.0910186e-002  8.4090708e-002 -3.2540154e-001 -2.4945311e-002 -2.1248596e-001 -3.1218257e-002 -4.7033300e-001 -4.3962189e-001  2.5703746e-001 -2.5542130e-001 -2.9209918e-001  2.6489329e-001  5.0946257e-001  2.8746881e-001  1.8893508e-001  1.0026224e-001 -3.3519275e-001 -9.8333372e-002  5.2465576e-001  1.3242578e+000  4.6180733e-002 -3.7530058e-001  2.1094948e-001  1.8948638e-002 -3.0118873e-001 -7.2723446e-001 -6.0241113e-001  6.5881141e-001  3.5991743e-001 -3.1086790e-001 -1.0076334e-001  8.4406726e-001  5.0590262e-001  1.6880550e-001 -2.3648128e+000 -1.6984371e-003  6.2979280e-001  3.4405852e-001  4.8238533e-001 -2.8588272e-001
 -1.6320395e-001 -3.0169851e-001 -1.1562337e+000  9.1938626e-001 -1.4572946e-001 -3.9874084e-001 -3.8532067e-001  1.0548088e-001 -1.9025944e-001 -5.1346042e-001 -2.5688852e-001 -2.5764800e-002 -5.9650015e-001 -4.4492407e-001  3.9864574e-001  4.4869224e-001 -4.0238368e-001  2.8683314e-001 -2.2614635e-001 -2.6440985e-001  6.6559263e-001  6.3096094e-002 -2.6585544e-001  9.5259563e-001 -1.2510648e-001  5.2935017e-001  3.0252454e-001 -3.6836430e-001 -1.0233856e-001  2.7558306e-001 -3.1012625e-001 -3.1895881e-001 -6.6619607e-001  2.8353393e-001 -1.2047171e-001 -4.6719755e-001  7.0901196e-001  1.2870536e-001  4.2530529e-001  3.7710795e-001  6.0487448e-001 -1.2390509e-001 -3.8024401e-002 -4.2482804e-003 -1.3221509e-001 -3.4130314e-001 -1.2806848e-001 -2.1205533e-001 -1.6012596e-001 -6.1295833e-001  2.6084097e-001  2.0766078e-001 -7.5187160e-001 -2.3253601e-001 -2.5223546e-001 -1.1065418e-001 -3.3894539e-001 -2.9498965e-001  3.9257140e-001  1.2969523e-001 -7.4706251e-001  3.3891475e-001  2.5142598e+000 -4.8579984e-001  1.3563838e-001 -2.2454073e-001
 -4.6073999e-001 -1.0258271e-001 -5.2581931e-002  3.0766343e-001  2.8319239e-001 -1.1017468e-002 -2.8378783e-001  6.2663771e-001  4.9679517e-001  1.1402474e-001  8.8551772e-003 -6.7846385e-001 -8.6056325e-002 -4.3240450e-001  5.1920035e-001  3.0685583e-001 -7.6956705e-001  4.7094347e-001  1.1678327e-001 -5.7498118e-002  3.6322639e-001 -9.6935250e-002  2.4497759e-001 -1.9585187e-003 -5.3686683e-002 -1.9579211e-001 -5.0767215e-002 -4.6353024e-003  4.0028069e-001  5.2050224e-001 -5.6292814e-001 -1.8233990e-001 -1.2161364e-001 -5.8572533e-001 -2.0504173e-001 -4.7024716e-001  8.6850257e-002 -2.4444312e-001  7.9772138e-002 -1.9772392e-001  3.9871376e-001  1.0810873e-001  2.7331564e-001  8.5021233e-002 -2.5820292e-001  4.2528702e-001  1.8288984e-002  6.0233536e-001 -2.8246018e-001 -1.7306234e-001  2.8724583e-001 -8.2033391e-002 -2.5777105e-001  8.3150289e-002  5.2781365e-001  4.1601232e-003 -2.7576963e-001  7.8691202e-002  5.2998232e-001  4.3995757e-002 -7.7723525e-001  6.0695996e-001  6.2969055e-001 -1.8084353e-001  2.6222579e-001 -1.8408849e-001
 -7.5959921e-001  3.8696198e-001 -2.1907967e-001  2.0333195e-001  3.0754805e-001  1.0078028e-001 -2.7565606e-001  3.6744388e-001 -2.0396441e-001  8.1855279e-002  5.5000938e-001 -1.4897876e-001  2.6389433e-001  1.4695784e-001  5.6013178e-001  4.2466174e-001  1.3417198e-001  6.0720016e-001 -6.3477654e-001  3.2196523e-001  2.1445455e-001  1.0115715e-001 -2.1772804e-001 -1.8372331e-002 -5.4397388e-002  6.1427384e-001  7.6544621e-001  1.0645581e+000  7.9826576e-001  1.8305589e-001 -3.7253336e-001 -8.1601230e-003 -5.5643884e-001 -8.8547989e-001 -4.3834019e-001 -7.4752030e-001 -2.5323532e-001  4.8264763e-002  3.4952826e-002  1.5285441e-001  6.6137360e-002  3.0952401e-002 -1.1318301e-001 -1.4336996e+000 -7.0854060e-002 -7.7505205e-001  4.1480785e-001 -3.9228335e-001 -7.2714588e-002 -4.7999287e-002 -5.8168701e-002  4.5352741e-002  4.0089929e-001  3.4464206e-002  1.2701533e-001  7.5220518e-002 -7.5372952e-003  9.8529481e-002  4.7591267e-002  1.5965548e-001 -2.9849444e-001  4.7395465e-001  8.5767862e-001 -1.3381889e+000 -3.8168202e-001 -1.5955469e-002
  1.0779804e+000  2.3163285e-001  6.9003064e-001  9.0188342e-002  2.3619707e-001  1.4133661e-001 -1.3453324e-001  8.3771681e-002  1.4063326e-001 -1.8416860e-001 -5.0504131e-001 -1.2120458e-001 -5.4366489e-001 -2.9766219e-001 -6.0983327e-001  1.1755006e-003 -2.9776997e-001  2.2140896e-001 -2.0792408e-001  1.6070569e-002  2.0562210e-002  4.3224912e-001 -4.9596188e-001  6.7734788e-001 -4.9684221e-001  4.1360700e-001 -5.7686596e-001 -4.6380189e-001 -5.2978693e-001  1.1024951e-001 -3.6775727e-001 -4.7012066e-001 -1.0685758e-001 -6.6859335e-001 -3.8014608e-001 -3.9030414e-001 -2.9105428e-001 -1.1738881e+000 -4.0835876e-001 -3.1009822e-001  2.2885187e-001 -4.3670637e-001  6.7181822e-001  1.0275256e-001 -1.2223073e-001 -9.5679971e-003 -2.8939680e-001 -1.4833179e-001 -2.2760072e-003 -3.6332121e-001 -2.0333130e-001 -2.8067061e-001 -3.5586401e-001 -2.6717883e-001 -3.0228995e-002 -4.9447314e-002 -2.9307515e-001  3.0107858e-002  5.0837474e-001  2.4222246e-001 -7.1222213e-001  3.2291014e-001  3.7495907e-001 -6.2623473e-001  1.5676891e-001  3.7781164e-001
  2.7172940e-001 -3.6242111e-002 -4.9070979e-001  1.6994797e-001  3.1628821e-001  6.1686886e-001  1.3300398e-001  3.9630580e-001  1.2755996e-001  2.0539330e-001  2.0866179e-001  4.8693447e-001  7.4112512e-002  2.4664137e-001 -2.8623370e-001 -3.1256718e-002 -2.8282692e-003  5.6448208e-001  2.0744309e-001 -8.5405316e-002 -1.7458875e-001  1.4027369e-001  2.1825343e-003  4.5470452e-001  4.9985027e-002  3.5057363e-001 -5.2543788e-001 -5.6148434e-001 -6.0847889e-001 -2.3336056e-001 -2.9479874e-001 -1.5050366e-001 -3.7457377e-001 -5.7128324e-002  7.3290457e-002  1.5963734e-002  2.5333892e-001 -1.0488489e+000 -4.2352652e-001 -2.6373798e-002  1.7659230e-001  2.3468143e-001  7.8362338e-001  8.4496995e-003 -3.4457183e-001  2.6755003e-001  3.4732533e-001  8.3994738e-002  1.3990992e-001  6.5884905e-001  2.0373102e-002 -1.5966988e-001 -2.0624063e-001 -1.6766475e-001 -7.0142852e-001 -1.7168996e-001 -1.7952430e-001 -1.0849924e-001  2.0766282e-001  1.9350797e-001 -2.9896376e-001  6.6024732e-001 -2.6226261e-001 -8.1798818e-001 -3.5120076e-001 -4.8998707e-001
  6.3083112e-001  2.1766431e-001  1.9950775e-001 -9.5698217e-001  4.8457980e-001  1.1316430e+000  5.4304537e-001  2.1544089e-001 -9.2785889e-002  5.4604402e-002 -1.4592537e-001  2.1701892e-001 -6.4940232e-001 -8.0129371e-002 -8.6185695e-002  2.5718534e-001  8.9419202e-002 -4.1124757e-001  3.4422295e-001  3.5203215e-002  5.5985379e-001  4.3018237e-001  2.4452805e-001  1.0712184e-001  2.9499136e-001  5.2910087e-002 -1.4988456e-001 -3.7199420e-001 -4.3935271e-001  7.1303236e-002 -9.5094214e-001 -7.1240413e-001  6.0288162e-003 -6.4175799e-001 -6.7365038e-001 -9.7661979e-001 -1.6358309e-001 -9.2316696e-001 -3.0816060e-001 -5.5207635e-001  4.9109638e-001  5.0016076e-001  1.2332687e+000  1.1380646e-001  2.9710251e-001  8.1210227e-002  3.2502802e-001  2.4495395e-001  1.1157328e-001  1.5292288e-001  3.2333187e-001  1.0628965e-001 -3.8770124e-001 -2.7690747e-001 -8.1737099e-001  1.8157819e-001 -3.1554950e-001 -2.6092790e-001  9.3749029e-002 -2.1286398e-001  1.0731379e-001  5.5709202e-002 -1.2386656e+000 -3.0925450e-003 -2.4019340e-001  1.2345244e-001
  7.2084504e-001  1.8891344e-001  3.6085645e-001 -1.3176578e+000  5.8868895e-001  3.6170876e-001  8.6697981e-001  2.3159652e-001  7.5950673e-002 -3.2870860e-001  2.8505486e-001  1.5994382e-001  4.5038583e-002  3.2716748e-001  4.3654964e-001  5.5837020e-001  2.2478248e-002  1.6952831e-001  4.2942514e-001  4.6614344e-001  2.9840469e-001  5.3429876e-001  5.7105035e-001  6.9566300e-001  1.4208733e-001  3.0449541e-001  1.5933736e+000  1.0134976e+000  9.6024967e-001  2.2058107e-001 -2.1316851e-001 -6.1379439e-002  1.5589214e-001 -2.6112728e-002 -2.8307942e-001 -2.7974854e-001  3.8338502e-002  3.9379094e-001  7.1834905e-002  1.2752828e+000 -2.4133931e-001  5.3744523e-001  1.0025729e+000  3.4418582e-001  3.3269503e-001  1.3490032e-001  1.1834751e-001  6.9381345e-002  3.1872103e-001  9.1223589e-002  5.7626025e-001  7.0869002e-001 -2.4314381e-001  3.0134633e-002 -2.5259207e-001  3.2706172e-001  1.4427476e-001  6.6675984e-002  1.9564867e-001  2.2006886e-001  3.1186249e-001  1.3295922e-001 -1.1772240e+000  3.8550158e-001 -4.8769634e-001  1.3695461e-002
  3.1543968e-001  1.9245905e-001  1.1885852e+000 -5.4203424e-001  3.3717298e-001  3.9033420e-001  3.4493103e-001 -3.9453361e-001  5.8851729e-001 -7.2739500e-001  7.8291322e-001  6.1027227e-002 -2.6965657e-002  4.9670951e-001  5.5269649e-001  3.7354667e-001 -5.7297751e-001 -5.4727174e-001  1.5954458e-001  3.9385288e-001 -1.7094787e-001  8.1297361e-002  1.0446126e+000  3.9880260e-001  1.5223930e-001  1.8945269e-001  2.5025408e-001 -2.0161628e-001  1.1420879e+000  3.5386338e-001  4.7775934e-001 -1.7828859e-001  2.8742159e-001  5.9748002e-001  7.7509414e-002  4.9754585e-001  3.4116227e-001  9.6927111e-001  4.7299607e-001  6.7745513e-001  1.5934993e-001  4.2685680e-001  1.0153926e+000  7.2732105e-001  1.7587754e-001 -2.9942363e-001  3.7163069e-001 -1.7402659e-001  7.4760528e-001  2.4838324e-001  8.3222824e-001  8.6124488e-001  1.8676499e-001 -8.5159931e-002  1.4051562e-001  1.4856913e-001  2.5812214e-001  2.7358532e-001 -6.9035538e-002  4.7643320e-002  9.0100728e-001  1.9089903e-002 -1.7995972e-001  1.0279455e+000 -4.8041434e-001  4.2742525e-001
  3.6139679e-001  2.3011890e-001  1.9347309e-001 -7.1086391e-001 -2.1282879e-001  9.5450447e-001  3.6175354e-001 -8.2818041e-001 -1.4088307e-001 -5.6075969e-002  2.6981763e-001  6.2247156e-001  2.1179058e-001  6.0453456e-001  5.4361667e-001  1.8931542e-001  7.9305183e-001 -3.7682071e-001  1.8530893e-001  4.2081315e-001 -2.8307733e-001  1.7589053e-001  1.1835992e+000 -5.1723845e-001  3.3516566e-001 -1.3644261e-001 -3.3558044e-001 -1.0936850e-001  8.4144062e-002 -4.0351879e-001  3.5986568e-001  2.3176680e-001  2.6302329e-001 -6.6255617e-003  5.1960268e-001  7.9846973e-001 -7.2697378e-001  9.5590480e-001  9.9366054e-001 -5.5156658e-002 -1.3962106e-001  2.0044570e-001 -4.9365252e-001  3.7380619e-003  3.1726385e-001 -1.0764308e-001  8.7029180e-001 -4.4631645e-001  4.2309364e-001  3.1790973e-001  8.9182814e-002  3.3994094e-001  4.2145226e-001  3.8825142e-001  3.6071816e-001  4.5956464e-002  4.0346770e-001  3.8853909e-001 -2.0593398e-001  4.0397675e-001  1.2508952e+000 -7.1316618e-002 -3.5348924e-001 -2.9704154e-001  9.7719047e-002  4.9545026e-001
  3.6366768e-001  2.0999581e-001  5.6275261e-001 -3.8676810e-001  5.9135327e-003  1.3354311e+000  5.1558159e-001 -1.1427071e-001 -1.6905190e-001  6.3765499e-001  4.3017307e-001  8.6983894e-001  6.3050727e-001  9.5399622e-001  1.0758760e+000  9.4492754e-001  8.1143833e-001  6.3678183e-001  5.0979488e-001  8.4289213e-001  1.0619411e-001  8.0088056e-001  1.7386536e+000  4.1910293e-001  5.2756175e-001  8.0489279e-001  1.8790172e-001 -4.6405380e-001 -3.0003285e-001  1.6564450e-001  1.3608031e+000  1.2470463e+000  7.6693592e-001  5.5898672e-001  9.8924720e-001  8.9614713e-001  1.3187659e-001  6.3395645e-001 -3.4313574e-002  1.5617460e-001  2.2643757e-001  1.1661447e-001  3.2497498e-001  2.3363815e-001  9.8379785e-001  8.2532499e-003  1.1612924e+000 -2.0708032e-001  1.0415590e+000  6.1195584e-001  3.5405435e-001  6.3681295e-001  1.0453540e+000  4.9149715e-001  7.4060110e-001  1.0126289e+000  1.6736661e-001  2.7303005e-002  3.9584458e-001 -1.9205488e-001  1.2826245e+000  5.9546841e-002 -1.5504344e-001 -1.1847596e+000 -3.3895818e-002 -9.4345018e-001
  5.0317628e-001  1.6207961e-001  8.3682509e-001  1.9441033e-001  1.8661612e-001 -1.2485195e-001  2.8812411e-001 -4.3661475e-001 -1.2464496e-002  3.5886666e-001 -3.1267010e-001  1.7716008e-001  1.3207771e-001  7.1516741e-001  3.2186334e-001  2.9458780e-001  1.9671652e-001 -6.3688684e-002  6.4196721e-002  5.2093424e-001 -2.3721752e-001  3.7698776e-001  1.0304739e+000  4.2392759e-001  8.3811151e-001  5.9377189e-001  4.6765394e-001 -4.2067085e-001 -7.0115783e-001  5.0904445e-001  7.4567315e-001  9.5082431e-001  6.1903554e-001  4.7396545e-001  8.9706643e-001  7.4127514e-001  2.4479002e-001  4.3221575e-001  3.0665795e-002  1.1635996e-001  6.9383948e-002  4.6902019e-001  8.7722617e-001 -4.2904058e-002  2.1534282e-001  5.0828959e-001  7.5783215e-001  6.9427282e-002  1.1613205e+000 -1.7742243e-002  2.3352189e-001  5.4391433e-001  5.7685303e-001  5.2207500e-001 -1.5061350e-002  1.4298836e-001  2.9215144e-001  2.1273424e-001 -7.5276352e-002 -1.3758690e-001  8.7905371e-001 -9.3279960e-002 -1.5022367e+000  2.1439082e-002  3.0639328e-001 -5.1634178e-002
  6.2477743e-001 -6.7661431e-002  8.6525781e-001  5.9513356e-001 -4.3667418e-001  9.5088479e-001  4.7275538e-001 -6.0027540e-001 -4.3512044e-001 -1.8604050e-001  6.0490497e-002 -6.5395218e-002  3.0559597e-001  3.9725966e-001  4.7328344e-002 -9.4851634e-002 -1.6333776e-001  5.1080858e-002 -2.7652155e-001  2.7672990e-001 -6.0535140e-001  2.0921156e-001  2.6163459e-001  2.0229758e-001  6.8695722e-001 -1.4597972e-001  1.7080499e-001 -2.8807186e-002 -3.6040790e-001  1.7476347e-002  1.0566184e+000  8.6368922e-001  7.1989892e-001  4.3417388e-001  2.9141991e-001  6.7916824e-001  6.8223345e-001 -6.2912719e-002 -6.7011045e-001  3.1944982e-001  1.6459359e-001  6.2201837e-001  2.2526880e-001  1.7049028e-001 -1.1966545e-001  8.9582373e-001  1.1451919e+000  1.7328280e-001  7.6919652e-001 -1.2995774e-001  1.5169437e-001  2.1817670e-001  2.2173750e-001  2.2473611e-001 -5.4923347e-002 -4.3394064e-002  2.4146189e-001  6.9535506e-002 -5.4779187e-001 -2.3853583e-002  4.8566913e-002 -5.6640884e-001 -8.4727782e-001  1.5348744e-001  7.2027967e-001 -3.3390383e-001
 -7.9763755e-001  2.8521950e-001  1.2644058e-001 -1.4008157e-001  3.1646459e-001  3.8523127e-001  7.7111752e-001 -2.5139134e-001  2.9520067e-001 -8.4915766e-003  3.8015849e-002  2.4022671e-001  2.4399170e-001  6.6341500e-001  3.9010584e-001  4.6262561e-001 -2.0433925e-001 -3.9706669e-002  3.6464169e-001  1.9656443e-001 -5.4043357e-001  9.0818514e-002 -5.3008909e-001 -2.2122216e-001  3.5721708e-001 -4.1044726e-001  4.1840043e-001  6.1614914e-001  4.9846377e-002  2.5846975e-001  9.2622114e-001  2.7530447e-001  6.3341293e-001  5.8019891e-001  1.2829728e-001  9.8434899e-001  2.4893904e-001  3.6410148e-001 -4.2604321e-002  6.5577928e-001  1.8779877e-001  5.9624037e-001 -4.4047051e-001  8.4457052e-001 -1.4500159e-001  2.4010209e-001  8.5237443e-001  8.8949346e-001  7.9264537e-001  3.9238279e-002  3.4880450e-001  2.3734845e-001  4.3771588e-001  1.7941956e-001  9.6366784e-001  3.1841128e-001  3.3684061e-001 -5.1867578e-002 -2.3925354e-001  3.8082007e-001  6.7002356e-001  3.3325886e-001 -1.0910661e+000  3.7474486e-001  2.5043260e-001  5.8510843e-001
  1.2516760e-001 -1.4712485e-001  8.1381095e-001 -1.6727359e+000  1.8313995e-001  8.9567061e-001  4.2651700e-001 -1.8443835e-001 -3.1313216e-001 -4.5025822e-001  9.7698240e-002 -1.9641237e-001 -1.0263581e-001  5.6519186e-001  2.1940776e-001  1.2227246e-001  8.5824239e-002 -4.1193207e-001  8.7539989e-002  3.1974749e-001 -1.3959122e-001  2.3935172e-001  6.4402116e-001  7.1749351e-001  2.0044995e-001  6.9019472e-001  2.8095611e-001  7.8173893e-001 -4.2542519e-002 -4.0756518e-001 -9.6470389e-002  5.0271317e-002  1.3742203e-002  7.0428592e-001 -2.0039982e-001  5.1115851e-002 -3.5376977e-001 -4.5066639e-001 -3.2079849e-001  1.6801595e-002  1.0655879e+000  6.4399429e-001  5.9831986e-001  5.5016736e-001  5.4719424e-001  4.2003970e-001  1.3059342e+000  9.7896622e-001  7.7613122e-001 -3.7723140e-001  3.0761613e-001  2.8436962e-001  3.1314797e-001  1.4299114e-001 -2.8753458e-001  6.8958715e-001  2.3869375e-001 -7.5730302e-002 -1.0702431e-001  4.7518064e-001  1.3045957e+000 -7.5116089e-003 -1.7984738e+000 -2.7321048e-001  9.5881663e-002 -8.9899196e-001
 -2.1364720e-001  1.9537018e-002 -2.1120192e-001 -1.2476448e-001  7.5889706e-001  4.2802605e-001  3.7164860e-001  4.5267678e-001  5.1061386e-001 -1.3272052e-001  9.2235213e-001  2.7788223e-001  1.0133858e-001  9.2877946e-001  6.9092260e-001  5.3955985e-001  2.4888374e-001 -1.3359026e-001  3.3452272e-001  5.1609402e-001 -1.8522529e-001 -2.5552000e-001  7.8409607e-001  4.6074647e-001  3.5542817e-001  3.8539613e-001  8.6346750e-001  4.5267285e-001 -2.5644399e-001  4.0255826e-001 -1.8282206e-001 -1.3406390e-001  6.1061601e-001  6.1969646e-001 -1.5749737e-002 -1.5377608e-001  1.0515370e+000 -6.2666219e-001 -3.1932495e-001  9.9073531e-002  1.8218012e-001  5.2185775e-001  4.2273752e-001  2.0170337e-002  3.3751930e-001  8.6099774e-001  1.4957548e+000  8.2027759e-001  6.4161905e-001  4.9793168e-001  9.7903656e-001  6.2213997e-001  9.4721753e-001  6.8108649e-001  5.1166822e-001  8.4546152e-001  3.6787736e-001  6.4730137e-001  1.9798102e-001  9.4194593e-001  1.9192047e+000  6.6359445e-001 -1.8053069e+000  1.2278104e+000  1.6884437e-001 -2.5201424e-002
 -5.6970106e-001 -2.3855261e-001  1.9462306e-001 -9.5317814e-001  3.8821567e-001  8.0994150e-001  1.0900438e-001  4.7969158e-002  2.6482321e-001  2.3880051e-001  6.0888438e-002  2.6214959e-001  6.4188217e-002 -4.6876783e-002 -6.2712804e-001 -9.3849005e-001 -2.0453273e-001  5.9928586e-003 -1.3442110e-001 -3.8541242e-001  2.3933396e-001  5.3143848e-002 -9.2843486e-001  1.8219039e-001 -5.6270986e-001 -1.9952361e-002 -3.6384436e-001 -7.7219737e-001 -1.0005771e+000 -3.5022459e-001 -1.0629568e+000 -1.1757196e+000 -7.1200966e-001  9.7971379e-003 -9.1769091e-001 -8.4429456e-001 -2.9213055e-001 -1.2473906e+000 -4.9531240e-001 -7.0875641e-001 -9.3397628e-002 -8.5378850e-002 -1.1778843e-001 -5.6110333e-001 -3.7749603e-001  3.4649171e-002 -3.0839837e-001 -2.5776766e-001 -3.4442419e-001 -6.1168330e-001  1.1913044e-001 -4.7754592e-001  8.5696106e-003 -1.1026096e-001  3.4955513e-002  3.2399472e-001 -4.0096272e-001  1.3785972e-001  1.0933053e-001  1.5528859e-001  1.0676510e+000  6.3408973e-002 -1.5259554e+000  9.8932093e-001 -4.5076703e-001 -2.3653146e-001
  2.1403612e-001 -3.0353308e-001  1.1961513e+000 -1.0013213e+000  6.2229041e-001  1.0744728e+000  6.1828292e-001  9.8527894e-001  6.5343061e-001  8.0651623e-002  1.4421685e+000  7.7265291e-001  4.7103729e-001  4.6118336e-001  2.7174363e-001  2.0431879e-001  5.3621285e-001  7.7740079e-001  1.3591969e+000  1.1214155e+000  1.2129728e+000  3.5511784e-001  1.1284558e+000  6.9920993e-001  6.1923147e-001 -1.4798486e-003  8.0158246e-001  2.8063812e-001 -4.3309677e-002  9.9036353e-001 -1.9174025e-001 -7.1058853e-001  9.3435129e-001  1.2176020e+000 -6.9836238e-001 -7.6052709e-001  7.7605795e-001 -3.1917940e-001 -1.1534155e-001 -1.1320652e-001  1.1106022e-001  3.6864625e-001 -9.1693363e-003  1.3263166e+000  3.5812590e-001  9.6330669e-001  1.2367697e+000  1.1887983e+000 -3.9905832e-002  5.3226871e-001  6.0539786e-001  9.0278751e-001  6.0642441e-001 -7.4915730e-002  1.5399373e-001  1.4212487e+000 -1.5050858e-001  7.5263955e-001  2.3410970e-001  8.2538661e-001  1.5256684e+000  6.4779808e-001 -1.8268015e+000  3.6750644e-001  4.7743449e-001  9.5867101e-003
 -4.3468452e-001 -2.6565068e-001 -1.3597897e-001  3.2979684e-001  1.5177166e-002 -2.2283816e-001  6.4355345e-002 -5.2271256e-001 -1.8437243e-001 -1.4033739e-001  2.4995248e-002 -3.1639333e-002  1.5568264e-002  2.6616160e-002 -1.0737124e-002 -1.2338480e-001 -4.2766628e-001 -1.7567183e-001  2.2207102e-001 -2.5417651e-001  2.1505431e-001  1.1887958e-001  1.7393806e-001 -2.7345763e-001 -3.7597010e-001 -1.5958550e-001  1.6983045e-001  4.4006795e-001  5.5847341e-001 -2.0447028e-002 -8.4426890e-001 -4.6573943e-001 -1.2400509e+000 -2.7679040e-001 -5.4527622e-001 -5.3663326e-001 -1.3883929e-001 -6.7815933e-001  3.7568463e-002 -3.5865819e-001 -3.0279771e-001 -4.3458641e-002  5.4564259e-002 -7.3305787e-002 -1.3248042e-001 -8.0645522e-001 -3.5210259e-001 -2.3393209e-001  6.6646932e-002 -4.8565302e-001 -4.5501904e-001  1.4469126e-001  6.2238528e-003  2.2306698e-001 -3.7075096e-001 -3.6216605e-001  1.3175117e-002 -1.3235300e-001 -1.2612967e+000 -2.8183618e-002  3.7970034e-001 -1.6041908e-001 -2.0002468e-001 -8.0088238e-002  1.1314619e-001  2.8894331e-001
  5.7753285e-002 -3.3853205e-001  3.1842806e-001 -1.1046857e+000  1.3643374e-001  7.0782854e-001 -1.8669236e-001 -6.1992691e-001  1.0666177e-001 -5.0879441e-001  2.6542402e-002  1.4681136e-001  5.6635848e-001  2.6523953e-001 -3.1958770e-001 -1.4427360e-001  1.7392249e-002 -3.3926968e-001 -5.3536329e-001 -1.8353471e-001 -4.5964074e-001 -4.3231800e-001 -3.3400862e-001 -6.1577915e-001 -1.5992420e-001 -2.3375647e-001  1.1314750e-001 -1.8044431e-001  7.9553168e-001 -2.7071392e-001 -1.3051168e-001 -4.3825724e-001  2.3421924e-002  1.1070679e-001 -5.2321098e-001 -3.5851891e-001 -3.8918368e-001 -6.5632421e-001 -8.7589663e-001 -7.4139565e-001  6.2852114e-003  5.9606522e-002 -2.1013480e-002  5.2479835e-001 -1.9482816e-001 -1.8702402e+000 -7.9763842e-001 -1.3955114e+000 -3.2711761e-001 -1.9424156e-001 -1.6753955e-001  4.7839543e-001  5.4133702e-001  2.4856909e-001 -3.5878423e-001 -4.2227400e-001 -2.9985148e-002 -2.9331146e-001 -1.0506915e+000 -6.7745763e-001  1.4426331e+000 -5.6305981e-001 -8.1907759e-001  3.3476927e-001 -3.0759527e-001 -2.2070229e-002
 -5.3735806e-001 -5.6651451e-001 -6.2810095e-001  4.3222648e-001 -4.2100297e-001 -7.8009866e-001 -1.3118609e-001 -8.1148328e-001 -2.2109835e-001  2.3338200e-001 -4.2786802e-001 -5.0630826e-001  4.6465122e-001 -3.7142793e-001 -6.2909796e-001 -7.0199671e-001  5.7979328e-002 -5.7696561e-001 -1.0047654e+000 -4.8700250e-001 -8.7091607e-001 -8.1365450e-001 -8.6624804e-001 -9.1701325e-001 -6.7580919e-001 -9.4478910e-001 -2.6548446e-001 -6.4481927e-001  4.2137802e-001 -1.6253902e-002  4.4411074e-001  6.5220572e-001  2.1201014e-001 -2.8763249e-001  6.8555941e-001  8.3568134e-001  5.2449462e-001 -2.2139365e-001 -2.3154970e-001 -4.9252382e-001 -3.2056083e-001 -4.4898839e-001 -7.0625214e-001 -4.2196801e-001 -4.2936278e-001 -1.3267254e+000 -1.2740624e+000 -5.5937189e-001  2.6143967e-001 -4.4326818e-001 -6.7004721e-001 -2.1695487e-001  1.3938920e-001  1.7984318e-001 -1.9942152e-001 -1.1774080e+000  7.5688580e-001 -1.9222138e-001 -9.4192433e-001 -8.3085737e-002  1.7600865e-001 -3.5335025e-001 -4.2264660e-001 -1.2687743e+000 -2.9026217e-001 -4.1813744e-001
 -4.6638867e-001 -1.3214067e+000  2.0817591e-001 -4.4886901e-001 -7.6834341e-001  1.4245624e-002  1.8347468e-001 -4.7251778e-001 -2.8281009e-001 -3.5415336e-002 -2.3188513e-001 -1.6544414e-001  2.3523705e-001  2.2364490e-001 -2.5799389e-001 -4.2160817e-001 -4.9929282e-001 -1.6576954e-001  3.3356845e-002 -5.0463708e-001 -3.5667313e-001 -1.1903436e-001 -3.1445760e-001 -1.0668844e+000 -7.9879814e-001 -5.9029732e-001 -3.5241255e-001 -4.9699208e-001  6.5465806e-001 -1.9421430e-001  1.0296060e+000  1.2613249e+000  4.3892195e-001  4.5406456e-001  1.0582658e+000  8.7699330e-001  5.3941640e-001  8.4993299e-001 -3.2238112e-001 -6.5108088e-001 -6.1560375e-001 -8.0433217e-001 -1.0177627e+000 -3.7087552e-001 -6.1168803e-001 -1.3683338e+000 -1.2794093e+000 -7.6824932e-001 -6.7578380e-001 -7.5483890e-001 -2.0273568e-001 -8.7281286e-002  4.5621064e-002 -3.4476326e-001 -3.1343341e-001 -4.9239200e-001  1.4721851e-001 -4.5859473e-001 -8.0581937e-001 -6.1133046e-001  5.0255952e-001 -1.1379450e+000  7.7246406e-002  8.0916964e-001 -1.1119252e+000  3.9030624e-002
  2.6407193e-001 -1.1719580e+000  2.0727106e-001 -5.7822417e-001 -4.4071262e-001  1.3982405e-001 -1.4906416e-001 -1.8757148e-001  1.7348734e-002 -2.6244113e-001 -3.0277707e-001 -5.8257939e-001 -3.5345416e-001 -7.4645081e-002 -1.5509817e-001  1.5298139e-002 -2.9005653e-001 -5.6054942e-001 -1.1638601e-001  3.7672266e-003 -5.0302096e-001 -2.0379311e-001 -6.7617056e-001 -9.0191734e-001 -2.1780571e-001 -6.0864615e-001 -2.2882390e-001  1.7781529e-001  6.3057578e-001  1.8380749e-001  1.0457686e+000  8.9399992e-001  6.2248011e-001  6.1040936e-001  5.6228551e-001  1.0175258e+000 -2.5297101e-001  5.2780409e-001  2.1654691e-001 -6.3411514e-001 -5.4898898e-001 -5.4055621e-001 -5.3337340e-001 -2.3632805e-001 -5.4465602e-001 -7.4428720e-001 -3.7915280e-001 -5.2663271e-001 -4.2227207e-001 -8.5916588e-001 -7.4058527e-001 -5.6617338e-001 -4.5615115e-001 -4.6194286e-001 -6.2169090e-001 -6.4088338e-002 -3.9157797e-001 -2.0031401e-001 -8.7765806e-001 -6.6621746e-001 -2.5400042e-001 -7.6475785e-001  1.3269471e-001 -4.1715770e-001 -1.0779136e+000  7.9929670e-001
 -8.0797912e-001 -9.1476827e-001 -8.2823303e-002 -1.6608987e+000 -7.2486444e-001 -2.6911517e-001 -3.2782321e-002 -7.2026627e-001 -6.4604166e-002 -5.5598793e-001 -5.1236779e-001  3.6699154e-001 -1.5574684e-001  1.3174030e-001 -1.4362299e-001 -1.1214443e-002 -1.3235224e-001 -4.7396410e-001 -4.3842836e-001 -5.7183731e-001 -1.0581002e+000  1.7233038e-001 -1.5105135e+000 -1.0683355e+000 -5.4546296e-001 -4.0803731e-001 -4.3623445e-001 -2.2208612e-001  9.8965371e-003 -9.9491818e-002  2.4457239e-002 -5.1655181e-001 -6.9022434e-001 -3.6739401e-001  3.7217704e-002  4.7651720e-001 -4.5883827e-001 -5.3587328e-001 -6.5929310e-002 -3.1025807e-001 -4.1462542e-001 -7.7766539e-001 -7.2246288e-001 -1.3103911e+000 -4.2461664e-001 -1.1561040e+000 -3.4387344e-001 -3.4941441e-001 -6.8143518e-001 -5.5998866e-001 -5.9984058e-001 -5.3427949e-001 -3.1662009e-001 -3.3014842e-001 -6.9972775e-001 -4.1616044e-001 -5.5366071e-001  7.9486784e-002 -9.0820551e-001 -4.1373344e-001 -2.5970359e-001 -6.4939228e-001 -1.0257109e+000  8.5468285e-002 -9.9150646e-001  1.1171282e+000
  2.3758893e-001 -5.7728162e-001 -1.7156946e-001 -1.0454469e+000 -6.3019345e-001 -4.5469335e-001  2.2708446e-001 -8.3999987e-001 -5.9611897e-001 -7.0447478e-001 -5.7787577e-001  5.2907487e-001 -7.9238600e-001 -7.1789196e-002 -3.8408562e-001 -4.1676646e-001 -6.6703977e-002 -7.0672276e-001 -2.3872505e-001 -3.0310775e-001 -1.4589872e+000 -2.6576572e-001 -5.8523603e-001 -6.4913113e-001 -3.8073974e-001 -3.3861436e-001 -1.0148623e+000 -7.5929274e-001 -1.6991714e-001 -2.3416784e-002 -6.7302308e-001 -9.2927637e-001 -7.7303627e-001 -3.6287000e-001 -4.2245030e-001 -3.0726134e-001 -2.9039000e-002 -5.4662191e-001 -7.0813696e-002 -8.8341552e-001 -8.1889571e-001 -4.1896517e-001 -4.8791935e-001 -1.1968475e-001 -2.5354475e-001 -1.0059509e+000 -3.8629854e-001 -1.8315957e-001 -3.9597607e-001 -8.1584409e-001 -4.5688883e-001 -5.1688622e-001 -4.6209396e-001 -1.7692007e-001 -4.0434357e-001 -5.9945913e-001 -9.8003092e-002 -4.0607474e-001 -3.3135438e-001 -1.7787247e-002 -3.9639322e-001 -4.9324875e-001 -1.0991974e+000  5.3249312e-001 -4.0145966e-001 -5.2636259e-001
  5.4161847e-001 -1.3424770e-001  6.3234346e-001 -1.9670592e+000 -8.7880876e-001  2.7890843e-002 -4.0782592e-001 -1.1879820e+000 -7.6140852e-001 -5.9270169e-001 -8.7422024e-001  2.8197982e-001 -7.5537465e-001 -7.9414393e-002 -4.4308639e-001 -7.9856481e-001 -6.2904774e-001 -1.0660175e+000 -8.2548803e-002 -1.2290446e+000 -1.8970628e+000 -4.3728890e-001 -3.0287424e-001 -4.5668485e-001 -1.3185754e+000 -3.7438846e-001 -1.1381352e+000 -1.6698293e+000 -9.5920692e-001 -8.5675878e-001 -1.3833482e+000 -1.3113258e+000 -1.2358887e+000 -1.3133433e+000 -5.1238554e-001 -6.7505365e-001 -6.6207881e-001 -3.7944304e-001 -1.1849771e+000 -6.0209875e-001 -6.5612754e-001 -7.3952202e-001 -1.2240722e-001 -9.8136959e-001 -4.6266308e-001 -4.6326635e-001 -9.1183169e-001  8.5326219e-002 -1.0459815e+000 -6.9412416e-001 -5.7389761e-001 -6.0976406e-001  1.6723193e-002 -5.3959437e-001 -7.1335386e-001 -9.0228658e-001 -5.0435776e-001 -5.8986040e-001 -6.1795735e-001 -7.6277081e-001 -6.2380583e-001 -6.3367438e-001 -2.0643967e+000  8.6331721e-001 -5.7300505e-001  3.9699194e-001
 -5.4775381e-001 -3.3060019e-001 -3.7491096e-001 -9.2212365e-001 -7.8780205e-001  4.4339002e-001 -5.1386498e-001 -9.7194764e-001 -5.4271718e-001 -4.5611409e-001 -1.0686998e+000  5.9003743e-001 -9.5584928e-002 -4.5924219e-001 -8.9605422e-001 -2.8536390e-001 -7.1561209e-001 -1.0049714e+000 -3.8346423e-001 -8.3505044e-001 -1.9232666e+000 -6.7492945e-001 -1.5871765e+000 -8.3452499e-001 -9.4503632e-001 -1.0186686e+000 -1.5402855e-001  5.9854547e-001 -1.8093993e-001 -7.5504303e-001 -1.8523858e-001 -5.9000386e-001 -1.0956676e+000 -1.0245078e+000 -7.4092660e-001 -5.5180745e-001 -9.4951510e-001  7.5858657e-001  4.0048079e-001  9.0524865e-002 -8.4891188e-001 -8.7229073e-001 -1.2079252e+000 -8.4791764e-001 -5.9992171e-001 -8.5968560e-001 -1.2501588e+000  1.0432816e-002 -1.2974595e+000 -6.3591802e-001 -4.6142684e-001 -5.2480702e-001 -3.2843596e-001 -5.5589212e-001  2.1436757e-001 -1.4033788e+000 -8.3788026e-001 -6.2051912e-001 -9.3934806e-001 -8.8504803e-001 -5.7038799e-002 -1.0755867e+000 -7.7075524e-001 -2.0122618e-001 -1.4967652e+000 -3.0026092e-001
 -6.6052056e-001 -1.7591676e-001  6.9606872e-002 -6.3782242e-001 -9.1720358e-001 -2.5848189e-001 -3.6364993e-001 -5.7458925e-001 -6.8533036e-001 -7.2613445e-001 -9.9644305e-001  1.5967392e-001 -2.9894145e-001 -2.8188829e-001 -8.1205328e-001 -6.8335879e-001 -7.4048298e-001 -9.6398662e-001 -6.1568698e-001 -1.4929054e+000 -1.2913639e+000 -4.9563747e-002 -8.3811275e-001 -1.1108246e+000 -1.0046231e+000 -5.7330350e-001  6.2543531e-001  5.1630273e-001  1.0551492e+000 -1.1299607e+000 -1.2346904e-001 -1.9345759e-001 -1.9835338e+000 -1.1605111e+000 -5.0957391e-001 -8.2212583e-001 -1.6033342e+000  1.1133469e+000  1.0962760e+000  8.4760352e-001 -6.6153792e-001 -1.0986536e+000 -1.0026022e+000 -1.5665505e+000 -4.6262915e-001 -1.0927309e+000 -1.4625217e+000 -2.7066249e-002 -1.1191515e+000 -2.5535153e-001 -4.1270566e-001 -3.8257855e-001 -2.7147866e-001 -3.2119340e-001 -2.4154023e-002 -1.1880428e+000 -9.1826118e-001 -3.0378704e-001 -4.7062173e-001 -5.4381700e-001 -7.4994375e-001 -8.9418816e-001  6.8972973e-001  4.6627145e-002 -1.2298257e+000  1.5352400e-001
 -1.5116764e-002 -5.6939137e-001  2.6610829e-001  3.4922483e-001 -4.5767489e-002 -9.4711633e-001 -3.4642053e-001 -1.5436157e-002 -1.6378584e-001 -5.5231609e-001 -4.4419576e-001 -8.6096579e-001 -6.4530047e-001 -3.2300156e-001 -4.1233282e-001 -4.0902930e-001 -4.2045371e-002 -1.2921379e-001 -2.5031598e-001 -6.9472747e-001 -4.5503876e-001  1.7355607e-001 -3.0069080e-001  9.9917408e-001 -4.8130062e-001  3.6128142e-001  4.7666433e-001  6.0222056e-002  2.6343962e-001 -4.5486642e-001 -6.9456167e-001 -1.5249562e-001 -6.9316644e-001 -7.5058121e-001 -4.3513063e-001 -8.2256197e-001 -1.5472059e-001  6.3610788e-001  6.2521881e-001  3.2859419e-001 -5.0260737e-002 -4.6710792e-001  1.4910873e-001  8.4318683e-002  4.0471577e-001 -1.1706164e+000 -8.1777194e-001 -6.5566975e-001 -1.6451912e-001  4.2585526e-001 -2.0056440e-002  1.8717587e-001 -3.0556718e-001 -9.3786119e-002 -7.7017308e-001 -3.0329220e-001 -2.0278632e-001 -2.1113146e-001  3.4655334e-001 -4.3637016e-002 -4.3453112e-001 -5.6911091e-001  7.9295973e-001  4.8284888e-001 -7.6410694e-001  3.8342393e-001
  7.5841518e-001  1.9588181e-001  1.0988411e+000 -3.8832185e-001  1.9554289e-001  2.2883606e-001  4.3551842e-001  2.8181162e-002  6.9657555e-001  1.8309128e-002  2.7943831e-001  5.3082794e-001  2.0726279e-001  5.4602675e-001  1.6560696e-001  1.6071132e-001  2.9375636e-001  4.4932476e-001  5.4829560e-001 -2.9890076e-001 -1.6203763e-001 -1.9162845e-001 -8.8401267e-002  2.3524868e-001 -6.0049614e-003  1.9526652e-001 -1.2695315e-001  4.6572437e-001  1.3264290e+000 -1.3438527e-001  1.0594773e-002  2.3277123e-001 -4.0124411e-002  1.3807540e-001  1.3210448e-002  2.8831457e-001  5.6635057e-002  5.8389245e-001  8.8340360e-001 -2.0478342e-001  3.6503020e-001 -8.9191207e-002  6.6318083e-001 -1.6930239e-001 -5.8463610e-002 -1.1567668e+000 -2.9952919e-001  3.3731627e-002  5.3274581e-001  7.1967029e-001  4.7221851e-001  5.4921123e-001  2.6659609e-001  3.5106868e-001  4.5950945e-001  1.5957434e-001  3.4056376e-001  1.0796544e-001  5.7303310e-001  7.4265265e-001 -2.9603342e-001  8.5561215e-002  3.3559734e-001  1.2658197e+000 -4.0158206e-001  1.1818492e-001
 -9.1681655e-001  7.0498890e-001 -3.4875722e-001 -3.2890175e-002 -7.1716858e-001 -7.4512290e-001 -5.7277230e-002 -1.8455217e-001  5.2793946e-002  2.5211367e-001 -5.5233882e-001  2.8337061e-001  6.1007314e-001 -3.6473386e-001 -1.1490499e-001  1.8533316e-001  4.7687156e-001 -2.3924464e-002  2.8930691e-001 -9.1523380e-001 -2.5059098e-001 -7.1843248e-001 -1.0954309e+000 -2.6030027e-001  3.2839817e-002 -3.7352580e-001 -4.5100775e-001 -1.5837962e-001  5.9148825e-001 -4.0850353e-001  2.4198198e-003 -2.0132246e-001 -2.9788427e-001 -9.8107150e-001  1.8915084e-001  4.8180394e-003 -6.6671277e-001  3.8760170e-002  4.4530271e-001  3.8888364e-002  2.6664891e-004  1.0018599e-001 -7.8320553e-001 -3.2464248e-001  4.4902541e-002 -8.6165956e-001 -4.0291437e-001  4.0203146e-001  2.5205575e-001  7.1662025e-002  1.5334156e-001  8.1214124e-002 -1.2337287e-001  8.6590284e-002  3.0554092e-001 -1.7254072e-001  3.3074827e-001 -1.6502032e-001 -1.6984593e-001  4.0470215e-001 -3.8219858e-001  3.8098647e-002  1.3138926e-001 -2.5060387e-001 -1.6828819e-001 -1.8525457e-001
 -2.6044198e-001  2.7672209e-001  2.9602859e-002  4.0821625e-002 -3.4965531e-001 -1.3983822e+000 -1.1986100e+000  1.6236223e-001  3.3263907e-002  2.9558901e-001 -5.9017258e-001 -5.5703652e-001 -6.1632050e-002 -1.0418560e+000 -2.4954018e-001 -3.3278004e-001 -2.9209512e-001  2.2960138e-001 -2.8648732e-001 -3.1851223e-001 -2.2877471e-001 -2.5203810e-001  1.6909996e-001 -2.1031370e-001 -8.0781416e-001 -2.8057649e-001 -4.6946116e-001 -6.8480364e-001 -9.3812273e-001 -7.1160449e-001  2.6801608e-001 -3.2784034e-002  7.2089843e-001 -3.6735881e-001 -1.5975793e-001 -1.8052344e-001 -1.0536875e+000 -1.0220736e+000 -2.4321375e-001 -2.1848429e-001 -5.2056099e-001 -7.3802503e-001 -6.4414062e-001 -1.6687857e-001  2.4018701e-003  1.1679741e-001 -6.7143689e-001 -5.7960309e-001 -8.0893548e-001 -4.3711498e-001 -5.7387770e-001 -6.3563329e-001 -9.6629272e-001 -5.7917815e-001 -3.4710304e-001 -1.9573696e-001 -1.7304749e-001 -2.1881231e-001 -3.8389680e-003 -4.5501822e-001 -1.5020631e+000  6.9308956e-002  1.6221129e+000  3.3429361e-001  1.1145005e-001  2.4986303e-001
 -3.9511665e-001  1.9778461e-001 -6.1166129e-003  4.1295873e-001 -2.1301028e-002 -1.2767087e+000 -6.0753230e-001  9.3662049e-001  3.0054805e-001  5.9542495e-001  1.3446554e-001  2.6660568e-001  7.1014618e-001 -5.8736660e-001 -2.0018627e-001 -1.9388362e-001  2.4907904e-001 -1.6630145e-001 -2.6075405e-002  5.3336537e-001 -2.4309722e-001 -2.2222593e-001 -2.0437075e-001 -1.0830554e-001  7.4315196e-002 -2.4264101e-001 -5.0937233e-001 -1.1768485e+000 -1.3591540e+000 -6.8575178e-002  5.7673719e-001  2.0513226e-001  1.3934904e+000 -1.4658732e-001 -3.7150002e-002  5.1241927e-001 -2.8251585e-001 -1.3267436e+000 -1.0826719e+000 -3.7245427e-001  4.4747255e-001 -2.3045666e-001  3.4730031e-001 -2.1686048e-001 -3.0716975e-001  3.2171741e-001 -9.3755088e-002 -1.0422106e-001 -3.3282406e-001  1.5641347e-001 -2.0171211e-001 -2.4286769e-001 -3.0427095e-001  3.9123140e-001  3.3809964e-001  2.0580602e-001  1.3780137e-001  3.7454808e-001  6.2370603e-001 -3.7799222e-001 -1.0135230e+000  1.7164568e-003  6.8197757e-001 -6.1219637e-001  6.2887376e-001  4.2140514e-001
 -6.6890116e-001 -3.0634296e-001  1.4596252e-001  1.0385081e+000 -2.6653407e-001 -5.7708959e-001 -1.8849059e-001  4.9759706e-001  8.4077367e-002  1.8181063e-001 -7.8447125e-002  7.3349305e-001  3.4250961e-001 -1.8656600e-001 -2.4113506e-001 -6.3897381e-001 -6.5865463e-001 -1.2052542e-001  4.6853908e-002  3.2519961e-001  4.3843611e-001 -7.0499023e-001 -6.4453095e-001 -1.2358206e-001 -3.2931838e-001 -2.8582223e-001 -1.0544846e+000 -1.2157933e+000 -1.2283805e+000  1.1012695e-001  9.2662845e-002 -4.0661984e-001  1.0479430e-001 -7.3712022e-001  1.2166268e-002  2.4454958e-001  5.0826199e-002 -1.2069577e+000 -1.0134545e+000 -1.0829646e+000 -2.0892907e-001 -4.4757099e-001 -2.6667888e-001 -8.6094729e-001 -7.9276271e-002  4.4924976e-001 -2.6883200e-001  3.0262897e-001 -3.5325222e-001 -1.6266760e-001 -8.7241635e-001 -4.4526844e-001 -1.2347259e-001  3.0960859e-001  2.7642565e-001 -1.7239451e-001  3.4274664e-001  5.2858145e-001  6.8963415e-001 -1.0018414e-001  3.0989236e-001 -3.0227074e-002  3.0842457e-001  3.8144327e-001  4.7846827e-001 -7.0669343e-002
  1.7587520e-001 -4.1153147e-001 -7.7788475e-001  4.2797029e-001 -7.3532644e-001 -5.5170302e-001 -6.6028654e-001  1.4274931e-001  3.0208171e-001 -3.1141526e-001  8.5688049e-003 -7.4713538e-001 -1.5659022e-002 -5.4068803e-001 -3.5932335e-002 -3.0930349e-001  1.1818141e-001  1.6944838e-001 -2.3723742e-001 -5.0203112e-001  7.6191115e-001 -5.2651690e-001 -1.4307918e+000 -1.7291276e-001 -1.0366743e-001  1.8934535e-001 -1.5288707e+000  2.0332108e-002 -3.8161261e-001 -4.4620334e-001 -3.9175603e-001 -6.6896864e-001 -1.3997085e+000 -5.5360237e-002 -3.3541667e-001 -2.8548361e-001  1.1516886e-001 -3.4564614e-001 -4.2879151e-001 -6.1081636e-001 -1.6068907e-001 -4.7339234e-001 -1.0778959e+000 -1.0092376e+000 -5.9047520e-001 -3.0266025e-001 -3.4900724e-001 -3.6874977e-001 -4.5126638e-001 -3.5558820e-001 -2.9507731e-001 -3.0116114e-001 -2.1851708e-001  2.0401626e-001  1.0651705e-001 -5.5769578e-001  1.6768033e-001  2.3612457e-001  1.2966520e-001  3.6737250e-002 -7.7221414e-001 -1.8527903e-001  4.7807743e-001  2.1298420e-001 -3.8511069e-001  8.0651460e-002
 -1.0681049e+000 -4.3592845e-001 -5.8691939e-001  4.7811562e-001 -4.4546893e-001 -1.0076869e+000 -3.0010875e-001 -5.7169118e-002  1.9547807e-001 -4.8376834e-001 -1.0183442e-001 -1.3448737e+000 -6.0883298e-001 -9.5080959e-001  1.6551044e-002 -3.8561419e-001 -3.2465878e-001  4.5119422e-003 -3.4570796e-001 -3.6628974e-001  4.9523071e-001 -5.2848883e-001 -4.7934670e-002  6.0124982e-001 -6.0250520e-002  5.0327403e-002 -8.9509894e-001 -5.7211297e-001 -1.1836842e+000 -7.3990337e-001 -2.9331200e-001 -4.3185757e-001 -9.2469909e-002  2.9189240e-001 -5.5085635e-001 -3.9333544e-001 -1.8619239e-001 -3.7501719e-001 -4.6858850e-001 -4.6620251e-001 -9.6756548e-002  3.3747695e-001 -1.0217923e-001  7.0252586e-001 -3.8721056e-001  1.5434850e-001 -3.5546051e-001 -4.4410043e-001  4.7239383e-001  9.4693847e-003  1.6942023e-001 -8.1833885e-002 -7.8848328e-001 -3.3989045e-001 -6.2740467e-003 -1.9170583e-001 -2.8664329e-001 -3.0127680e-001 -4.3534281e-001  9.5874077e-002 -1.1697517e+000 -1.8996494e-001  8.4284624e-001  6.0181969e-001 -2.9858222e-001  4.5797340e-001
  3.4539136e-001  1.1196834e-001 -9.0893300e-001  7.0516705e-001 -5.1503971e-001 -1.1134219e+000  1.9457353e-001  6.7014102e-003 -8.1408234e-002 -4.3560476e-001 -2.4362162e-001 -4.0539242e-001  9.6967251e-002 -5.8623825e-001  4.6253475e-001  3.3233906e-001  1.3999874e-001 -4.1982031e-001  1.2076105e-001 -4.2852344e-001  8.5340131e-001 -4.3826815e-001 -8.6477317e-002 -4.1612167e-001  6.3734908e-002 -5.0371359e-001 -3.8966541e-001  1.4517389e-001 -1.3016127e-001  1.8569890e-001 -2.4531791e-001 -1.7173890e-001  2.8870435e-001 -1.5988189e-001 -8.0485121e-002  1.3154380e-001  7.8646348e-001 -2.3860179e-001  6.0934385e-001  1.0925647e-001 -7.3299088e-001  2.8660222e-001 -1.1394694e+000 -7.9129953e-002 -3.6584642e-001  2.5407782e-001 -4.3575657e-001  4.4958302e-001  3.8217230e-001  9.5879457e-001  2.5875718e-001  2.6486216e-001 -1.6915641e-001 -2.3911156e-002  4.3662295e-001 -1.1135044e-001 -1.2506740e-001 -9.7688309e-003 -3.5541210e-001  5.8445567e-001 -1.1198758e+000  3.8718720e-001  1.0633039e-001 -6.2393963e-001  1.3242497e-001  2.3217100e-001
 -1.0322594e+000 -7.4889559e-001 -7.8612945e-001  2.2555320e+000 -1.1145878e+000 -1.3115484e+000 -2.2314209e-001 -1.0564020e-001 -2.4115274e-001 -7.6656675e-001  6.9959112e-002 -9.4785345e-001 -4.0617626e-002 -9.2263029e-001 -8.1147952e-002 -1.3704719e-001  6.5973807e-002  2.6343705e-001 -6.6374168e-001 -5.6091189e-001  7.0641393e-001 -7.3407384e-001 -1.9333787e-001 -5.2369941e-001 -3.1903876e-001 -1.2544881e-001 -5.2541147e-001 -8.7938474e-002  4.5484554e-002  3.6453299e-001 -6.4932837e-001  1.2606283e-001 -8.3828780e-001 -3.4737366e-003  1.0275500e-002 -3.6073475e-001 -9.3336212e-002  1.0231693e-001  3.0779473e-001  6.1938675e-001 -3.5408072e-001 -3.8138018e-001 -5.3281121e-001 -1.0479971e-001 -1.6091482e-001 -4.3861766e-001 -4.5609299e-001 -5.8496221e-001 -1.5187808e-001  5.9961066e-001 -2.0323510e-001 -2.8125010e-001 -1.7329934e-001 -2.3356495e-001 -3.2757155e-002 -3.7461584e-001 -4.6432601e-001  1.3695324e-001 -2.3500211e-001  3.7140938e-002 -9.6601237e-001 -5.3109653e-001  2.7944013e+000 -1.0909335e-002 -1.8060928e-001  3.1309743e-001
 -1.1804388e-001  2.7603193e-001 -7.9033254e-001 -1.0595127e-001 -1.9469482e-001 -1.2513370e+000 -5.0690996e-001  8.6847474e-002 -5.1165576e-001 -5.8257952e-001 -6.8463402e-001 -9.0504815e-001 -3.4112130e-001 -5.9497017e-001 -6.7715272e-001 -2.2572553e-001 -3.8591698e-001  8.2888037e-002  5.7137158e-002 -1.3999028e-001 -6.5408650e-001  5.0450503e-001 -8.2866867e-001 -2.7416385e-001 -3.7594814e-001 -7.2444504e-002  1.1278741e-001  5.4542301e-001 -2.1754995e-001 -6.0779951e-001 -2.5709863e-001 -8.5039776e-002 -1.7343876e-001 -8.5145287e-001  9.8585930e-003 -8.5904193e-001 -2.8608883e-001  1.3009184e-001  4.1647753e-002 -2.6802113e-002 -3.7352208e-001 -7.5296543e-001 -8.9349654e-001 -4.2244199e-001 -3.4416861e-001 -3.6156585e-001 -2.1782915e-001  4.7376522e-003 -9.8525230e-001  2.5901748e-001 -1.6564751e-001 -8.1467599e-001 -4.9565353e-001 -3.2658591e-001 -6.5027495e-001 -4.3908553e-001 -1.0277534e+000 -3.4060396e-002  5.0571180e-001 -2.6422410e-003 -2.0651444e+000  5.8926854e-002 -1.7159582e-001 -4.4643461e-002 -4.9682349e-001 -9.3275184e-002
 -9.5252883e-001  1.1635022e-001 -6.2565033e-001  1.2214119e+000 -7.4202273e-002 -7.4427870e-001 -4.5332492e-001 -5.6400294e-003 -3.3715364e-001 -4.1432456e-001  5.5528358e-002 -5.1837718e-001 -4.3613751e-001 -6.3600556e-001 -8.3734897e-001 -4.7674178e-001 -1.7453547e-001 -2.1680597e-001 -6.3873961e-001  1.8522246e-001  7.4367239e-001 -4.4838932e-001 -2.3954418e-001  7.1078914e-002 -2.0625842e-001  3.0397681e-001  4.7424616e-001  2.2996739e-001  1.9488444e-001 -1.5748824e-001 -2.7299357e-001  1.2877824e-001 -2.8871286e-001 -4.8450874e-001 -5.0710660e-001 -6.1252492e-001 -2.9062711e-001  1.0917930e-001 -3.1357127e-001  3.4871087e-001  1.9196346e-001 -6.6226970e-001 -3.8846087e-001  2.7839091e-002 -5.2151723e-001  5.0042354e-002 -4.0500100e-001 -9.9146247e-001 -6.2220472e-001  2.6981782e-003 -4.1789045e-001 -7.2183896e-001 -6.8842294e-001 -1.0931842e-001 -8.4108409e-001 -5.3442364e-001 -3.2572941e-001  1.3071583e-001 -1.7376198e-001  5.4024635e-002 -1.7122239e+000  2.2989956e-002  1.4855667e+000  8.5267167e-001  5.3792311e-001  2.0680498e-001
 -8.4961162e-001 -3.7556078e-001 -1.0761197e+000  1.3103713e+000 -2.8797092e-002 -2.3563406e-001 -1.2847258e-001 -1.0471473e-001 -6.3064998e-001 -2.9867337e-001  3.4490593e-001  2.1658928e-001 -4.2355446e-001 -2.3673795e-001 -8.4184969e-002 -3.1058565e-001 -4.4213580e-001  3.4323706e-001 -1.0793348e-001 -1.6505899e-001  1.1644399e+000 -3.6247079e-001 -3.4888479e-001 -5.7563678e-001 -2.8581636e-001  2.8919516e-001 -1.2922768e-001  7.4530576e-002  3.7040821e-001 -2.3903451e-001 -1.1206728e-001 -4.0913151e-001  2.1356686e-001 -9.3245944e-002 -2.7762073e-001 -2.8490350e-001 -6.9731155e-001 -1.5165612e-001  5.2574546e-001 -3.5745076e-002 -8.6928087e-002 -3.7247020e-001 -7.9135380e-001  3.3240721e-001 -6.7133500e-001  2.4795100e-001 -2.3236002e-001  1.0774252e-001 -1.4693571e-001 -3.7545419e-002 -1.4517512e-001 -2.3006454e-001 -3.5021915e-001 -3.6036917e-001  3.9145860e-001  4.2012796e-002 -5.2635541e-001 -5.9808763e-001 -3.1789509e-001 -1.1298508e-001 -1.2298341e+000 -4.3753261e-002  1.1577059e+000 -2.8790592e-001  7.6568845e-001 -1.5198632e-001
  4.9504673e-002  5.6234864e-001 -2.3926037e-001 -1.2765506e+000  3.8707479e-001 -4.0550437e-001 -3.9920730e-001  5.9554144e-002 -3.4376023e-001 -4.6062012e-001 -5.4414892e-002 -5.8239182e-001  7.4551686e-002  6.9089845e-002 -1.0580197e-001  4.5058545e-001 -3.5573749e-001  2.2099786e-001  3.1035650e-001  3.2681439e-002 -1.4191901e-001  1.2217246e-001  1.0775238e-001  1.9589408e-001  2.0782876e-001 -3.9518983e-001  7.5052927e-001  1.1547822e+000  4.1888448e-001  1.1658726e-001 -3.5432278e-001 -6.6699135e-001  2.6610068e-002  3.4810012e-002 -3.7648571e-001 -3.2049316e-001  2.0807349e-001  3.7170383e-001  4.3083999e-002  4.0620063e-001  4.1155000e-002 -1.1742491e-002 -2.0047257e-001  4.0237532e-001 -1.4432308e-001  5.1074034e-001  1.5627204e-001  8.8539043e-002 -4.8017259e-001 -2.2009510e-001  4.0960945e-001 -4.1265316e-003  1.4674933e-001 -6.0647789e-002 -1.8642761e-001  1.0775700e-001 -8.2098631e-001 -7.8344318e-002  7.3822611e-002 -1.8859816e-001 -4.5490530e-002 -3.3285746e-001 -6.1861743e-001 -1.7249245e-001 -6.1690680e-002 -7.5427360e-002
 -1.2713696e-001  3.5040629e-002 -6.0532648e-001  2.2142132e-001 -1.6560474e-001 -1.1669742e+000 -6.2894743e-001  3.5429743e-001 -7.5571035e-001 -5.5789885e-001 -3.7178199e-001 -7.2576964e-002 -6.3126926e-001 -5.9698709e-001 -2.4821482e-001 -1.7178659e-001 -4.9487198e-002 -4.9932693e-001 -4.6957772e-001  1.3177716e-002 -5.7280759e-001 -2.9463406e-001 -1.2736911e+000  1.2022098e-001 -1.8745908e-002 -2.1133457e-001 -1.5442033e-001  3.9403070e-001 -1.1041451e-001 -2.5856694e-001 -7.7698088e-001 -4.3469561e-001 -5.3742628e-001 -9.0506200e-003 -7.1444895e-001 -7.0735642e-001 -4.6627008e-001 -4.3513513e-001 -3.4693571e-002  2.7196127e-001 -3.5944979e-002 -3.1553366e-001 -6.3553206e-001 -6.0232590e-001 -4.1777545e-001  2.2383248e-002 -2.5679264e-001 -1.5890618e-001 -3.6956509e-001 -1.6168760e-001 -2.8412792e-002 -2.2810005e-001 -3.3441250e-001 -5.1626805e-002 -1.5214503e-001 -2.9521934e-001 -7.9761875e-001 -2.9538493e-001  4.3509846e-002 -5.4670923e-002 -2.5571966e-001 -1.4805471e-001 -1.2582357e-002 -2.2982632e-001 -5.3719020e-001  2.6440431e-001
 -6.3676976e-001 -4.5777335e-002 -1.1742630e-001  7.6202746e-001 -4.4276752e-001 -9.8383627e-001 -7.3719710e-001  1.5614692e-001 -5.6489009e-001  1.1947576e-001  9.3681156e-002 -4.4461971e-001 -9.3953633e-002 -3.9317012e-001 -5.3796371e-001 -6.8754438e-001 -3.1039353e-001 -1.0461151e-001 -2.2919039e-001  2.7256805e-001 -3.7542535e-001 -6.1338251e-001 -1.6877105e+000 -1.1957826e+000 -5.0673112e-001 -1.3604070e-001 -6.3341770e-002 -3.9910695e-001 -2.7733945e-001 -6.7227181e-001  5.1543223e-002 -2.5430668e-001 -9.1758033e-002 -6.4535356e-002 -5.9522384e-001  1.7855652e-001 -1.9331103e-001 -2.3760803e-001 -5.8718181e-001  3.3273448e-001 -2.5792161e-001 -1.0797852e+000 -1.2661302e+000 -1.4052559e+000 -5.1258239e-001  3.5802738e-001  3.3950344e-002 -3.5441558e-001 -5.3629273e-001 -5.8896528e-001 -5.3570848e-001 -1.0897982e-001 -3.7478594e-001  1.9679736e-001  3.5957854e-002 -4.2436158e-001 -5.1058767e-001 -2.4021320e-001 -1.3501663e-001 -3.8712689e-001 -2.9484279e-001 -3.4571592e-001  2.9507381e-001 -2.0440704e-001 -4.0295018e-001  2.5961965e-002
 -5.2145923e-001 -3.3589071e-001 -9.2121611e-001  5.9787059e-001 -6.9198852e-001 -1.4074996e+000 -2.2454289e-001  1.4005552e-001 -2.8302777e-001  4.8215151e-001 -1.8864533e-001  3.3761900e-001  6.7341135e-002 -3.2802749e-001 -1.6296529e-001 -4.0322359e-001  8.2158910e-002 -4.0329701e-001 -9.2181068e-001 -4.2590689e-002  6.4101080e-002 -5.2750595e-001 -2.4890796e-001 -5.7503343e-001 -2.3898208e-001 -5.5741363e-001 -9.2265544e-001 -4.6744367e-001 -1.4233865e-001 -2.8453651e-001 -6.0770101e-001 -3.1406807e-001 -1.7028644e-001 -3.5776164e-001 -5.8527526e-001 -2.5801149e-001 -2.4762263e-001 -3.3820964e-001 -6.1641472e-001 -7.4300799e-001 -5.6380495e-001 -5.6675777e-001 -1.5547918e+000 -1.1479406e+000 -2.6735909e-001  2.3435345e-001 -3.1646385e-001 -8.3790632e-001 -5.7048523e-001 -3.6523628e-001 -9.3171684e-001 -5.7699048e-001 -3.4052576e-001 -1.8656429e-001 -1.0845566e-001  2.3798215e-001 -1.1080927e-001 -5.1817376e-001 -3.3297900e-001 -3.5231604e-001 -7.2536911e-001 -7.5706994e-001  7.2743904e-001 -8.3917234e-001 -5.4475494e-001 -6.1416569e-002
  4.1466780e-002  2.8566592e-001 -4.3071890e-001  4.4530294e-001 -3.0225588e-001 -3.6315884e-001 -3.9381732e-001 -8.1735027e-002 -3.5054301e-001  2.9376652e-001 -5.4892807e-001 -9.9669896e-004 -3.4033652e-001 -4.1562864e-001 -5.1473053e-001 -6.2633108e-001 -2.6534444e-001 -5.5535499e-001 -1.1266264e+000 -2.2062012e-001 -4.1988160e-001 -4.0818355e-001 -6.7092915e-001 -3.3920358e-001 -2.3702473e-001 -1.6083653e-001 -5.5732282e-001 -7.2500443e-002 -6.4481723e-001 -4.0945489e-001 -5.9012253e-001 -1.0969845e-001 -2.3556390e-001  3.0287597e-002 -1.4172199e-001 -2.8499067e-001 -1.0414520e+000 -7.7571219e-001 -7.3978823e-001 -4.9016023e-001  9.9331288e-002 -4.6962968e-001 -5.6751780e-001  2.6628810e-001 -7.2837439e-002 -1.8385293e-001 -1.6293854e-002 -4.2342138e-001 -5.0698037e-001 -4.2727752e-002 -7.8072631e-001 -6.0833686e-001 -2.5820403e-001 -1.7297673e-001 -9.3389331e-001 -1.9592188e-001 -3.1500752e-001 -3.5766891e-001 -2.5109982e-001 -2.8516131e-001 -2.0388924e-001 -1.6982196e-001  3.6754243e-001 -4.8245648e-001 -1.4439573e-001  1.5450426e-001
 -4.6917728e-001 -5.5163645e-001  3.8186805e-001  3.9700411e-001 -2.5549555e-001 -6.3405547e-001  5.0492856e-002 -8.9431374e-002 -3.1191167e-001  4.5358779e-001  9.8950238e-002 -3.1853577e-001 -6.8705126e-002 -5.5004167e-001  1.2533170e-001 -1.6532081e-002  7.4684541e-001 -6.0772634e-001 -8.9174004e-001  7.2039732e-004 -3.0937980e-001 -3.0417995e-001  5.4972901e-001 -5.5059916e-001  1.2059151e-001  2.7195782e-001 -8.7091458e-001 -4.4196843e-001 -4.4616570e-001  8.0174729e-001  2.2404259e-001  2.8456159e-001  4.3704841e-001  4.3605357e-001  1.7598677e-001  2.5711109e-001  8.8467185e-001 -4.3814222e-001 -9.1930595e-001 -4.7165563e-001  1.7334602e-001 -4.7826401e-001 -4.6016902e-001  3.1558161e-001  4.2562882e-001 -6.4215429e-002 -3.2471522e-001 -1.0444091e+000 -8.3532863e-001  2.6398027e-001 -6.6832168e-002  1.4871343e-001 -5.0215955e-001 -2.5348951e-001 -1.8721667e-002 -1.4668971e-001 -2.3510133e-001 -5.9248646e-001 -3.7432252e-002  7.4213246e-002 -1.0178032e+000 -2.1881817e-001  4.8559481e-001  6.0406206e-001  7.4464899e-001 -4.0994407e-001
 -9.3872863e-001 -6.3671588e-001  1.1477691e-002  1.3496752e+000 -6.4951809e-001  3.1352882e-002 -1.0286440e-001 -5.1217716e-001 -4.2739467e-001  3.5065929e-001 -4.3023929e-001  1.8116579e-001 -3.0041873e-001 -2.5247476e-001 -1.0521885e-001  2.4802091e-001  3.3216591e-001  2.4217002e-002 -4.9603325e-001 -2.8005672e-001  3.7270806e-001 -5.3458988e-001  1.2233092e-001 -7.3896484e-001  1.8664124e-001  3.7576051e-001 -1.1828926e+000 -7.6829159e-001 -2.2273239e-001  3.6630087e-002 -1.9260101e-001 -9.3772593e-002 -8.4843877e-002 -4.2752585e-001 -1.9719394e-001 -5.7581759e-004  3.5166846e-001 -5.4276725e-001 -3.8303935e-001 -4.3834369e-001  1.4244419e-001 -2.0946085e-001 -5.3414047e-001 -6.4391191e-001  8.4367535e-003  1.0818324e+000 -4.2630721e-001 -3.3661347e-001 -8.1247003e-001 -7.8882125e-002 -2.4831362e-001  4.2860548e-001 -3.1654165e-001  2.8396287e-001  5.9807314e-001 -3.1316786e-001 -2.0786885e-001 -1.1620679e-001 -6.8490790e-001  2.0700125e-001 -9.4616892e-001 -1.9167128e-001  1.1239735e+000 -1.8371272e-002 -1.4893654e-001 -4.7791253e-001
  2.9537679e-001  3.1535366e-001  8.6947868e-001 -3.7213793e-002  9.9919882e-002  1.8853237e-002 -4.3468701e-001 -2.0430552e-002 -1.5497266e-001  3.5393787e-001  3.9329760e-002 -1.3025432e-001 -2.2370096e-001 -2.7413110e-001 -3.1430950e-001 -1.5692329e-001  2.7037549e-001  5.5134261e-002  1.9775094e-001 -6.9996627e-001  4.1623651e-001  1.0282771e-002 -3.3754799e-001 -6.9490394e-002  1.7865471e-001  1.9492936e-001 -5.1838369e-001 -5.5274813e-001 -1.6014584e-001 -4.4782384e-001  2.0503187e-001 -4.1425514e-001 -3.7003395e-001  2.1514876e-002 -2.5382173e-001 -4.2111120e-002 -3.0925089e-001 -1.7371792e-001  2.9181394e-001 -3.4576183e-001  1.7913698e-001  1.9147694e-001  3.7542531e-001 -1.1949674e+000  9.5170684e-002  8.4719065e-001 -5.4070616e-001 -4.8353063e-002 -4.3063151e-001 -4.4912373e-002 -1.8450323e-001 -5.2675145e-001 -6.9156232e-001 -2.1945449e-002  9.5312290e-002 -4.5363230e-002  3.6963617e-001 -3.9317967e-001  1.9358936e-001 -2.9721099e-002 -3.7258024e-001 -2.3137473e-001 -4.9422324e-002  1.6525367e-001  7.1484383e-001 -7.6222096e-002
 -3.0356554e-001  7.3364540e-002  3.0598883e-001 -2.9263462e-001  2.7741395e-001 -8.4896242e-001 -6.6922962e-001  1.0749201e-001 -4.6882233e-002  8.1964429e-002  3.8572114e-001  1.6487554e-001 -2.9487370e-001 -6.1728088e-001 -2.7074463e-001 -2.1888477e-001  2.1248777e-001  2.2099363e-001  3.2075873e-001 -3.6102387e-001 -3.1154167e-001 -7.5516874e-002  2.4150891e-001  6.8457758e-001  3.6112254e-001  1.0492030e-001 -3.8943565e-001 -6.5597669e-001 -3.3770350e-001 -2.5299993e-003  1.1650388e-001  2.5162547e-001  5.7862898e-002 -3.6630859e-001  5.4493608e-002  2.4044844e-001 -3.4862483e-001 -7.2977421e-002  1.6036357e-001 -2.2083941e-001 -6.3624333e-003  1.6140795e-001  1.2762126e+000 -6.9481764e-001  2.9246114e-001  3.2667008e-001 -5.8536706e-001  4.6893173e-001 -6.3755520e-001 -7.9705074e-003 -2.4382621e-001 -4.8298821e-001 -6.3051394e-001  1.6714092e-001 -2.4138266e-001 -4.2928745e-001  3.5734567e-001  8.0525216e-002  1.3530924e-001 -4.6655736e-001 -5.4264676e-001  1.3593769e-001 -1.2548935e+000  5.0325912e-001  6.7024633e-002 -2.3740766e-001
  1.4805548e+000  2.7283487e-001  1.1256735e+000 -3.6784035e-002 -3.2793325e-001 -2.3565633e-001  1.2726965e-001  8.6998196e-002 -1.6009241e-002 -2.0830398e-001  1.7387406e-001 -1.7242115e-002 -9.1569120e-001 -7.0400235e-001  1.1295713e-001  1.3908765e-001  8.2133427e-002  3.1113286e-001  7.6485432e-002 -3.5656500e-001  3.9432031e-001  9.0038379e-001  1.4335897e-001  1.0439625e+000  3.8614882e-001  3.2581714e-001 -8.4594803e-001 -1.1520247e+000 -2.4653470e-001  4.7551634e-001 -2.1344357e-001 -1.6234619e-001 -2.5116623e-002  4.8502376e-001 -1.5346145e-001 -2.3583048e-001  1.2082734e+000  6.1331304e-002  4.8505903e-001 -7.3184196e-001  2.3253808e-001  6.5367494e-001  6.6342279e-001 -7.5661891e-002  3.8887387e-002  4.6822073e-001 -5.6437130e-001 -5.9489208e-001 -4.1523395e-001 -2.5585981e-002  1.2972876e-001  1.5600931e-001 -1.6864122e-001  1.2749711e-001 -2.3010188e-001 -2.5895968e-001  2.0531386e-001  2.9756809e-001 -3.9996868e-001 -5.6311866e-002 -8.7384811e-002 -5.3832085e-001  1.9548279e-001  9.4433125e-001 -6.5161674e-001 -4.5506754e-001
  5.0232855e-001 -2.9627880e-001 -1.2023177e+000 -5.4723060e-001 -8.4156920e-001 -6.9410655e-003 -1.9609321e-001 -7.4245028e-001 -2.0239337e-001 -3.7912781e-001 -6.2198297e-001  2.6109077e-001 -4.6255171e-001  1.8849550e-001 -3.9839106e-001 -5.1222021e-001  9.2190476e-002  1.0729189e-001  5.0449917e-001 -5.9308790e-001  7.2081728e-001  4.3908975e-001  2.2998696e-001  4.6644929e-001  3.9091445e-001 -8.5877628e-002 -5.4111377e-001 -4.3645231e-002  1.4252297e-001  3.3921010e-001 -2.8155626e-001 -3.4804488e-001 -2.0550923e-001 -3.2167895e-002 -6.5861227e-002 -2.3289456e-001 -3.4000869e-001  9.0157884e-001  8.6200711e-001  2.7021241e-001 -3.9572213e-002  3.6868632e-001  8.8065874e-001  3.1126043e-001  1.9549063e-001  1.6881412e-001 -5.8638212e-001 -8.0723299e-001 -2.0504950e-001  3.0682430e-001  1.6844280e-001  1.2822528e-001 -5.5191610e-002 -3.0533849e-001  7.3589359e-001 -5.5785512e-001  3.1520117e-001 -6.3096761e-001 -1.1057139e-001 -7.3432645e-001 -6.6974955e-003 -5.8885627e-001 -2.2560531e-001 -6.6578348e-001 -4.7435351e-001  4.0308338e-001
 -8.8677471e-001  1.4147038e+000 -1.1818697e+000  4.1693095e-001  2.8135635e-001  1.3749171e+000 -1.2340538e-002  1.0279439e+000  1.7066823e-001  6.3845286e-001  5.5707318e-001  8.0507813e-001  7.3967931e-001  8.4338469e-001  9.2735637e-001  8.7661358e-001  5.2715432e-002  1.9525360e-001  1.0769469e+000  6.8548146e-001  9.7112261e-001  1.9298753e-002  9.5021541e-001  7.4425218e-001  1.0077127e+000 -1.1289129e-002  1.6538876e+000  1.0511644e+000  6.3559284e-001  1.5138605e+000  9.0682097e-001  1.3704959e+000  1.4030708e+000  6.1867551e-001  1.4280220e+000  5.6793271e-001  1.1376841e+000  1.7743531e+000  3.5315900e-001  1.0059877e+000 -6.0268352e-001  1.0350549e+000  6.3950147e-001  7.1582264e-001  5.3358092e-002  1.4455876e+000  1.7138092e+000  2.1210385e+000  1.2404306e+000  3.5582839e-001  1.1360905e+000  1.2524128e+000  6.6756397e-001  3.9873787e-001 -2.5835209e-001  1.6156026e+000  9.5821368e-001  8.8713722e-001  1.8356384e+000  2.1406492e-001  1.7584727e+000  1.1838415e+000 -1.4321978e+000 -1.3315682e+000  1.0184045e+000  4.6632285e-001
  1.0919637e+000 -4.1896788e-002  2.7459918e+000  1.2853752e-001  1.0730661e-001  1.8281608e+000  2.2318642e-001  3.6619823e-001  5.8785893e-001  3.8244420e-001  5.3435400e-001  4.3235371e-001  2.7500457e-001  3.4519645e-001  6.5305291e-001  1.0730826e+000 -2.7792703e-001  5.1594556e-001  2.2810576e+000  8.8477834e-002  7.8846716e-001  3.5355700e-001  6.7983936e-001  5.3061129e-001 -1.9175080e-001  3.6902314e-001  1.1206368e+000  7.2063853e-001  2.4393303e-002  2.3360808e-001  2.4596310e-001  2.0158090e-001 -1.8468335e-002  4.2599142e-001 -6.8340718e-001 -1.9492884e-001  7.6789601e-001 -2.8156562e-001  8.2746425e-001  7.7923243e-001  3.8094640e-001  3.5481875e-001  2.8461804e-001  1.8027997e+000  1.5283185e-001 -3.2288851e-001  5.3961139e-001  1.7862115e+000  1.2927341e+000  3.0046026e-002  2.2291503e-001  4.5722443e-001  3.7675594e-001  1.2273512e-001  3.2119508e-001  8.9766499e-001  2.0632477e-001  4.6189254e-001  6.0233191e-001 -1.5567174e-001  1.3081106e+000  6.9612203e-002 -1.0669987e+000  1.4026701e-001 -2.8802066e-001  5.7001638e-002
 -2.4311334e-001  7.7582171e-001 -8.7044372e-001  4.3681668e-001 -5.5151657e-001  1.0880567e+000 -5.8199023e-001  2.9695620e-001 -3.5333332e-001  1.6528403e-001  2.0099971e-001 -4.0628297e-001 -1.5125650e-003  8.9532871e-001  8.0212277e-002 -8.7782067e-002  2.2996804e-003  4.3958364e-002  8.5581380e-001 -2.0368503e-001 -2.1594043e-001 -1.6697674e-001  2.0352207e-001  1.0076165e+000 -2.7787329e-001  4.8326088e-001  8.0915684e-001  2.9200768e-001 -3.0840427e-001 -1.0296789e+000  3.1601372e-001  3.7428494e-001 -4.0851565e-002 -9.3980442e-001  9.3123434e-002 -1.7783362e-001 -9.4698411e-001 -4.5623773e-001  1.1139175e+000  9.2395346e-001 -2.2713099e-001 -2.3949232e-001  8.5739837e-001 -8.1914145e-001  7.2810875e-001  1.3632672e-001  2.6302754e-001  1.4272586e+000  5.8403921e-001  4.6338921e-001  7.7712857e-002 -3.3033208e-001  3.9717482e-001 -2.2055856e-001  4.6086317e-001  4.4961639e-001  3.4006685e-001 -1.5690746e-002  4.2121033e-001 -3.4351187e-001  6.2200380e-001 -6.8717929e-002  2.5975627e+000 -5.6751552e-001 -2.8470888e-002  2.5657831e-001
  1.4804090e+000  5.6087297e-001  1.5776967e+000 -6.1572610e-001 -3.7000277e-001  1.0636282e+000 -5.5704169e-001  8.4006879e-001  4.4457358e-001  3.0301362e-001  1.0485479e+000  1.1364342e-001 -8.0658091e-002  4.6836187e-001  1.0444323e+000  9.3747258e-001  1.2082028e-001  1.0148149e+000  2.5031935e-001  3.5196570e-001  3.5172327e-001  4.7822011e-001  1.9199033e+000  6.6261617e-001  1.3676929e-001  8.7026029e-001  5.8969251e-002 -2.1715687e-001 -9.9820073e-001  6.1567612e-001  1.4991461e-001  7.6389944e-001 -1.7466628e-001 -6.1543671e-001  5.3470174e-001 -4.6665718e-001 -1.4636875e-001 -3.5934846e-001  1.7079898e-001 -3.7320671e-001  5.1070760e-001  2.1734818e-001  1.2001468e+000 -2.2183281e-001  5.0596422e-001 -5.1869057e-001  2.6438551e-002  2.9087182e-001  1.2055485e+000  2.4827950e-002  3.2728805e-001  4.0373363e-001 -1.0655582e-001  3.2955741e-001 -7.5082704e-001  3.2241424e-001 -2.5754798e-001  1.2797951e-001  7.7920914e-001 -1.3850882e+000  2.7082260e-001  1.8874740e-001  1.3718699e+000 -8.0881342e-001  1.9345135e-001 -1.1408994e-001
  1.3675362e+000  8.3307149e-001  1.2552286e-001 -2.2035500e-001  6.1647982e-001  1.0679890e+000  7.1309154e-002  5.9519656e-001  2.7188829e-001  8.4099113e-001  1.0439934e+000  7.3802605e-001  2.8484140e-001  1.0342060e+000  3.0828259e-001  2.1851387e-001  1.8024134e-001  1.0595349e+000  1.3222022e+000  1.2464345e+000  1.0235080e+000  6.5001637e-001  9.1299979e-001  2.8061922e-001  1.4552376e-002  2.1508256e-001  5.5268514e-001  4.0277923e-001 -5.0024513e-001 -6.7955539e-002  4.4555005e-001  7.9163453e-001 -1.4094626e-001 -4.1016590e-001  6.8088282e-001  7.3352110e-001 -8.0361498e-001  7.3411212e-002 -4.9553362e-001  1.8721493e-001  2.4983273e-001  5.8043749e-002  1.2645120e+000  1.6500796e-002  4.1302243e-001  5.8980034e-001  3.6759709e-001  8.6898849e-001  8.7541519e-001  9.7929165e-002  8.3291722e-002 -2.1442706e-002  4.7399521e-001  4.3033075e-001  1.2963281e-001 -2.6953040e-002  4.6831598e-001  5.7749727e-001  5.5777953e-001 -3.7873809e-001  1.3712995e+000  3.6377086e-001 -5.0302921e-001 -6.3098934e-001 -3.2842309e-002  9.2454394e-001
 -3.5025876e-001  3.5527148e-001  6.3518282e-001 -2.1576525e-001 -1.7212712e-001  8.9233263e-001  1.4682636e-001  7.1191738e-001  1.4819250e-001  4.2557632e-001 -8.2897657e-002  1.5698380e-001 -5.8845897e-001  1.8567060e-001  3.6718439e-001  3.1211397e-001 -6.4383460e-002 -1.6459260e-003  1.3452929e-001 -2.8423242e-001 -4.0843990e-001  6.6469715e-003 -5.7263778e-001 -5.2249619e-001 -1.6662143e-001 -3.4335654e-001 -5.7781884e-001  1.4912413e-001 -9.7537914e-002  2.4168173e-001 -9.7148177e-003  4.1378485e-001  2.8661849e-001  4.6670723e-001  2.0502242e-001 -2.8162801e-001  9.7157292e-002 -2.3099621e-001 -1.7129434e-001 -3.8743915e-001  2.8518199e-002 -8.2146355e-002  4.5284263e-001 -4.9447444e-002  5.2762198e-002  3.4401178e-001 -3.5212991e-001  5.1341867e-001  6.9239608e-001  4.8015701e-001 -1.6941304e-001 -2.9783861e-001  1.4388762e-002 -5.1149118e-001 -4.5025078e-003  2.1897659e-002  4.4022973e-001 -4.5620923e-001  2.7367517e-001 -6.5918207e-001 -3.0602262e-001  3.6336590e-002  3.3396942e-001 -1.2312279e+000 -3.2070174e-001 -7.6733557e-002
 -4.9290376e-001  5.1971885e-001  2.0473442e-001  7.8387779e-001  3.1559605e-001  3.3201357e-001 -8.4099724e-002  9.4072361e-002 -1.3076530e-002  5.7810681e-001  5.3055275e-002  2.9051059e-001 -7.5556978e-002  4.8599353e-001 -1.3841001e-001 -1.4538453e-001  9.2815415e-002 -4.6115364e-002 -3.3603549e-002  1.0821700e-001  9.0064897e-001  2.2548430e-001 -5.3487468e-001 -2.6762166e-001 -2.4271068e-001 -1.0829181e-001 -7.6157990e-002  7.8441292e-001  2.6527119e-001 -3.9267214e-002  3.4894525e-001  1.0396714e-001  5.7428041e-001  1.9935945e-002  6.7863380e-002 -6.2667449e-002 -3.2842499e-001  3.8619554e-001  1.1901327e-001  3.4902646e-002 -9.1010097e-002 -2.9204992e-001  3.8327782e-001 -6.5945542e-001  2.6998549e-002  9.8789545e-002 -4.7177649e-001  6.9505483e-001  3.6123501e-001 -5.8904904e-001 -4.5924038e-001 -5.4933872e-001  1.3885367e-001  2.4957281e-002  7.4420794e-002 -3.0864198e-002  3.8798502e-001  5.0985323e-001 -1.6206435e-001 -2.8332420e-002  5.6835266e-001  4.3079419e-001  1.2162582e+000  1.4364591e-001 -2.6773190e-001  3.6496569e-001
 -2.7565828e-001 -6.1900697e-001 -6.9586937e-001 -1.3573511e-001  3.6523976e-001  6.8496142e-002  3.3415131e-001  1.2343340e-002  1.2222731e-001  1.9564582e-001 -1.3317616e-001 -2.8901344e-001 -5.2202483e-001  2.5277816e-001 -7.9594472e-002  8.4984609e-002  1.0219834e-001  7.3577670e-001 -1.3716633e-001  6.3270211e-002  7.9003533e-003  4.2832256e-001  4.4965920e-001 -4.0287808e-001  7.3169683e-002  4.3287641e-002  8.0446636e-001  6.2138400e-001  1.3614461e-001  5.9588588e-001  4.6220382e-001  9.6033948e-002  2.5230403e-001 -2.0865713e-001  1.8771629e-001  5.7715631e-001  2.7415068e-002 -2.3196314e-001 -1.3661119e-001 -1.1547822e-001  4.1008535e-001  7.5297932e-002  3.5625074e-001 -2.4029955e-001  3.2352962e-001 -5.9625689e-001 -8.1529035e-001  7.5091159e-003  5.7380507e-001 -6.0183479e-001 -1.1334745e-001 -2.6051081e-001  2.4098269e-001 -3.7959141e-001 -9.0360905e-001 -5.7930631e-002  2.1841098e-001 -9.4310501e-002  1.0528695e-001  1.9763116e-001  5.7882811e-001 -5.6821746e-002  1.3571378e+000  3.1185538e-001 -1.4568322e-001  8.2272284e-001
  1.0059253e-001 -2.4643396e-002 -7.0395925e-001  6.4983956e-002  6.8489629e-001  1.1646655e-001  9.0055927e-001 -2.9347499e-001  3.1690066e-001  2.2620259e-001 -5.4586959e-001 -5.4876799e-002  2.9457554e-001  2.7942830e-001 -6.2587952e-001 -3.6183015e-001 -2.7380064e-001  1.6899677e-001  2.0854763e-001  1.1576657e+000  1.6859168e-001  1.7426831e-001  1.9572572e-001 -1.4842732e+000 -9.7165756e-002 -1.1802732e+000  6.4226442e-001  7.8246418e-001  9.6288212e-001 -7.9163485e-001 -1.4018016e-001 -7.9867428e-002 -6.2816504e-001 -8.1430427e-002 -9.8121881e-002  3.9599906e-001 -2.2271065e-002  2.8198145e-001  3.9372316e-001  3.8507472e-001 -1.1193032e+000 -2.2650102e-001 -1.4935618e+000 -1.8573073e-001 -8.1203619e-002  2.2354635e-001  6.9087106e-001  9.1810484e-001  6.2794963e-001 -4.7958130e-001 -5.8103634e-001 -1.2090797e+000  2.1205146e-001  9.9342209e-002 -7.0966073e-001 -5.8952843e-001  6.0964292e-001  1.6750506e-001 -3.0382396e-001  9.2581432e-001  2.6411859e-001  1.0289637e-001  4.2532208e-001 -1.6225692e-001 -3.5682124e-001  4.1589094e-001
  2.2091235e-001 -1.1148685e+000  4.1526170e-001  7.4620769e-001  2.7926732e-001 -7.4512310e-002  9.0679642e-001 -5.3767642e-002  3.6448262e-001 -6.2330405e-001 -7.3149646e-001 -2.0879713e-001 -5.1803887e-001 -4.0043683e-001 -7.3783233e-001 -4.0280270e-001  7.8287778e-003 -9.3921994e-002 -2.0298051e-001 -3.5778358e-001  3.5347920e-001  4.4609774e-001 -1.4142044e+000 -9.8664087e-001  4.2211911e-001 -4.5305150e-001 -1.5860602e-001  4.2797023e-001  1.6796487e-001  2.7060688e-001 -1.4138099e-001 -6.5776199e-001  8.0772142e-001  7.0786203e-001 -2.8589713e-001  6.2704804e-002  3.5109684e-001 -6.0027830e-001  1.0456354e-001 -5.9392607e-001  6.6182449e-003  2.2018855e-001 -2.8912886e-001  6.3359700e-002  3.4690577e-001  2.7798100e-001  2.7760432e-002  2.3177806e-002  3.0461565e-001  2.4237078e-001 -3.5527236e-001 -5.1517513e-001  4.5460488e-002  1.4498388e-001 -2.4539055e-001 -5.5910299e-001  3.2675097e-001 -3.2455899e-002 -3.8823498e-001  5.4713372e-001 -7.0144340e-001  2.6050648e-001  8.5328726e-001  9.1729644e-001  1.5484985e-001  4.8005940e-001
 -1.9600918e-001 -3.6291384e-001 -7.9500867e-001  2.1332196e-001  1.2123369e-001 -8.9515333e-001  9.2074078e-001 -1.4994917e-001 -3.0498166e-003  1.2582419e-001 -5.9946128e-001 -4.0920589e-002  9.2514219e-002  2.5824024e-001 -5.7274521e-001 -3.0426509e-001 -2.4323877e-001  4.0549780e-001 -8.9688156e-002  2.9526335e-001  3.0600706e-001  9.5030682e-001 -7.0192491e-001 -8.6861404e-001  1.2579751e-001 -7.8164652e-001  1.5051376e-001  9.7507169e-002  3.6175802e-001 -3.3548365e-001 -6.5597986e-001 -8.5505323e-001 -6.5033186e-001  1.5572312e-001 -4.1780115e-001  1.1502774e-001  6.5512003e-002 -1.6085576e-001  7.8065649e-003  2.6111737e-001 -7.0550366e-002  2.0331906e-002 -8.4693877e-002 -3.6413551e-001 -2.5896794e-001  1.0272374e+000  4.2816741e-001  4.5569917e-001  2.8295729e-001 -2.5559862e-001 -5.5857468e-001 -7.7481287e-001 -1.3762257e-002 -3.5690281e-001 -1.2406940e-001 -4.0136284e-001  3.7439992e-001  6.7218278e-002 -1.0537036e-001  8.4951181e-001 -5.7115394e-001  4.0289607e-001  5.8653988e-002 -4.7931821e-001  7.6811312e-001 -1.9003696e-001
  2.5645613e-001  4.0851258e-001 -2.9441933e-001  8.0977800e-001  3.4341759e-001  4.3723149e-002  4.7065536e-001 -6.0481086e-001 -1.4044105e-002  9.4747177e-002 -7.2639041e-001 -8.1947028e-001  2.5118555e-001 -5.6547980e-001 -4.3192354e-001 -1.2031617e-001 -5.4943556e-001  2.1949292e-001 -3.3882842e-001  4.9875036e-001 -1.2325750e-001  2.9513311e-001 -9.6397195e-001 -1.6394123e-001  2.7626519e-001  4.6036944e-001  2.0129990e-003  1.5185144e-001 -6.4874519e-002 -1.9757883e-001 -1.8516936e-002 -7.7570086e-002 -6.5628488e-001 -3.9996163e-001  2.6317265e-001  1.6412088e-001  2.4329190e-001 -4.1699070e-002  2.9163803e-001  1.3704259e-001  2.1190471e-001  2.9018539e-001  3.4807302e-001  9.8043282e-001  1.7377155e-001 -7.3074815e-001  7.0091231e-001  2.6250578e-001  1.0173600e-001 -1.9285731e-001 -2.2933705e-001 -2.6531179e-001  1.1351430e-002 -3.0240286e-001  7.9498785e-001 -4.9925043e-001  1.0610706e-001  7.1609269e-002 -3.0707186e-001 -9.5844114e-002 -8.3277315e-001  3.3537730e-001  8.1452921e-001 -1.2665821e-001  8.6267320e-001  1.8036481e-001
 -2.2426153e-001  9.0621440e-001 -1.0861734e+000  1.1287377e+000  7.8155710e-001  7.1864626e-001  6.5308373e-001 -4.2250893e-001  3.6846139e-001  3.4676718e-001 -2.0376850e-001  4.5054177e-001  3.0859305e-001  3.6391211e-001 -2.2617072e-001  3.4335691e-002 -2.1333580e-001  4.9654949e-001  4.1412049e-001  1.0779954e+000  3.1938985e-001  1.8672076e-001 -6.5202767e-001 -1.1728215e+000  3.0266720e-001  3.0438123e-001  7.1067465e-001  1.2221967e+000  1.3499036e-003 -4.5347504e-001  8.7541040e-001  2.3366468e-001  3.0417978e-001  2.7618909e-001  4.0590360e-001  7.3224194e-001  6.1496141e-002  5.0909124e-001  7.6105357e-001  3.3698336e-001  3.1528674e-001  2.8805298e-001 -3.6857001e-001  3.0840539e-001 -1.2819632e-001  5.0108603e-001  1.0015960e+000  5.2644015e-001  1.0144656e-001  8.0433647e-002 -1.7167471e-001 -2.0798764e-001  5.4970414e-001 -4.7420425e-001  1.8108992e-001  2.5665437e-001  1.8385288e-002  3.6024785e-001  1.1457797e-001  4.4902921e-001  1.0585395e+000  7.3689482e-001  7.7317336e-001  7.0121141e-002  8.9220352e-001 -1.6735504e-003
  6.0912855e-001  3.7853100e-002 -2.6155890e-001 -1.3819207e-001  3.1083431e-001  2.6048008e-003  5.8000392e-001 -3.9786584e-001  6.0600734e-001 -2.0060784e-001  3.8975461e-001 -4.1892329e-001  2.7440136e-001  2.7682215e-001  2.7619113e-001  2.2306240e-001  1.8981769e-001  1.0014113e-001  9.8386873e-002  6.4588966e-001  9.3024307e-001  9.7639058e-001 -2.7761222e-001 -2.5692209e-001  2.2532774e-001  8.1590677e-002  1.4346827e-001  7.9495686e-001  6.9646743e-001  1.4744062e-001 -5.6540396e-001 -8.8777881e-002  9.4554827e-001  8.9301088e-001  1.0770786e-001 -3.9859867e-001  6.8534049e-002  4.1732267e-001  1.8023088e-001  5.4350585e-002  5.9103342e-001  3.0921436e-001  6.4636112e-001  2.9208681e-001  3.2152519e-001  6.3309212e-001  1.0940087e+000  6.1496764e-001 -2.0373304e-001  3.3536682e-001 -5.6809065e-002 -2.3033512e-001 -1.1305921e-001 -2.1376301e-001 -6.9946332e-001  6.4803913e-001 -1.3273961e-001  7.1337196e-001  2.6107002e-001  2.2305219e-001  5.7354946e-001  3.2474489e-001  5.3188624e-001  3.9146603e-001  2.9482109e-001  9.5767158e-002
  1.5551173e+000  1.5580924e-001 -4.8124961e-001 -5.6160280e-001  1.4652687e-001 -2.3521114e-001 -1.6796394e-001 -2.7348514e-001  2.2092360e-002 -6.6612617e-001  4.1516983e-002 -4.1407316e-001 -7.5510107e-001  5.7356535e-002  2.5739445e-002 -7.0238737e-002 -2.7176010e-001 -1.9181445e-001 -8.4129976e-001  2.8382863e-001  3.8629880e-001  2.7641231e-001 -2.6711203e-001  7.7447575e-001 -4.3359633e-001 -3.0332977e-001 -2.2495953e-001  8.5116524e-002  1.7027073e-001 -6.1909647e-001 -4.8726074e-001 -3.7329040e-001 -1.4898350e-001  2.6026562e-001 -1.8736013e-001 -4.3179116e-001 -6.7393038e-001  3.9751880e-001  1.2932190e-001  7.3724348e-002  2.8591758e-001  2.5545602e-001  8.2735176e-001  4.4898020e-001  4.7396947e-001  4.1279530e-001  2.6999287e-001  6.4572073e-001  3.9183856e-001 -1.3711581e-002 -4.5107944e-002 -2.8486075e-001 -2.4974928e-001 -5.0770361e-001 -9.9553079e-001  1.4329151e-001  4.5578807e-002  2.3705737e-001  7.5915882e-001 -2.9985548e-002 -2.3318982e-001  4.1356167e-001  3.5118835e-001  6.8689334e-001  1.9447068e-001 -1.8083697e-001
  7.8398499e-001 -1.1927551e-001 -4.9716664e-002 -7.4031636e-001  1.4344539e-001  3.6876467e-001 -1.3841316e-001 -3.0185177e-001 -1.9996899e-001 -2.8098959e-001 -3.9314504e-001  1.7851982e-001  1.2161553e-001  8.8184612e-002 -5.3666549e-002  1.0560964e-001  3.8820208e-001 -1.8089124e-001  6.9411069e-002  6.7623500e-001  6.3488140e-001  3.8162719e-001 -5.1392588e-001  5.0004488e-001  8.8415667e-002 -7.8449625e-001 -3.1193595e-002  2.6207641e-001  6.5221338e-002 -1.6914564e-003 -1.9216620e-001 -4.3024718e-003  2.1765780e-001  5.7313260e-001  1.2964866e-001  1.5679997e-001  2.0870820e-001  7.6977595e-001 -1.9702382e-001  9.7734959e-002 -4.2354708e-001  4.9813952e-002  8.0127238e-001 -3.2075919e-001  6.3523561e-001 -4.3241650e-003  5.9521851e-001  8.2949715e-002 -1.9834209e-001  3.7553729e-001 -1.2882758e-001  3.1062934e-001  4.5778009e-001  3.1884238e-001  3.3492845e-002 -3.1076098e-002 -1.1676394e-001  5.1509105e-001  6.3167459e-002  1.1120960e-001  1.3428243e-001  4.0438194e-001  2.3216026e-001 -1.0606063e-001 -9.9332240e-002  9.5185336e-003
  4.9173654e-002  2.1483785e-001 -8.9556643e-001 -5.3053530e-001 -2.9734510e-001  4.9727141e-001 -2.7505198e-001 -6.0259148e-001 -5.6870090e-001 -9.1172695e-002 -6.3180013e-001 -4.1997624e-001 -2.7066656e-001  7.0054299e-002 -8.4610719e-001 -5.0537520e-001  6.9811424e-002 -9.9407838e-002 -2.6197369e-001  1.6059034e-002 -5.0302436e-001 -1.9875134e-001 -7.4366887e-001 -3.0809418e-001 -3.7445225e-001 -6.1177184e-001  3.9823561e-001  1.9265009e-001  4.7615097e-001 -8.2917065e-001 -2.2981423e-002  1.1954770e-001 -8.1837669e-001 -1.9855706e-001 -4.7063166e-002 -1.3461228e-001 -4.9605045e-001  7.3501764e-001  7.6505988e-001  7.8458853e-001  3.9362388e-003 -2.4545844e-001 -6.4510499e-002 -1.5044758e-001  6.1032013e-001 -4.4002556e-001 -2.2869716e-001  1.1560000e-001  1.9362473e-001 -1.3704517e-001 -4.7652596e-001 -9.0859068e-001 -3.8236879e-001  3.6621175e-002 -8.2728494e-001 -3.4477181e-001 -1.5616334e-001 -6.4418231e-001 -4.0422685e-001 -5.3163440e-001 -1.4164577e+000 -1.6455106e-001  5.4300148e-001  1.6110570e-002  1.0148155e+000  3.1529209e-001
  3.7943847e-001  8.6125893e-001 -1.4973612e-001  1.3405444e-001 -2.9352759e-001  3.7034189e-001 -6.9792168e-002 -4.1311912e-001 -4.3948022e-001  3.0616852e-001 -6.5745833e-001 -2.2321037e-001  9.2686114e-002  1.1836526e-001 -9.1861789e-001 -8.4982300e-001 -1.1141867e-001 -5.7410605e-001 -7.3752604e-001 -7.4059797e-001 -1.1520335e+000 -1.6142359e-001 -1.0500952e+000 -4.5069647e-001 -6.8811278e-001 -7.4619246e-001  6.1053320e-001  4.9371648e-001  7.0651355e-001 -8.3272545e-001  5.5830643e-002  3.7237803e-001 -1.1306164e+000 -1.0142686e+000  1.3214468e-001  2.0194056e-002 -6.7943268e-001  1.0635536e+000  4.5713330e-001  1.7635830e-001  2.8056609e-001 -4.7625367e-001 -1.1152538e-001 -6.9156592e-001  5.5017602e-002 -5.4422478e-001 -7.5220606e-001 -2.8722209e-001  6.1830883e-002 -7.1953232e-001 -7.7580039e-001 -9.9368476e-001 -3.0533558e-001 -1.1518906e-001 -4.9551425e-001 -4.5225671e-001  2.9799104e-002 -2.2527469e-001  3.0117271e-002 -6.8834423e-001 -1.3771977e+000 -1.3663817e-001  1.3438336e+000  9.1878266e-001  4.9110438e-001 -1.2572686e-001
  2.3539674e-002 -7.1661800e-002 -1.2189034e+000 -1.8742401e-001  3.4852660e-001  2.7866007e-001 -8.9541706e-002  1.3758334e-001 -2.7236111e-001  4.2969123e-001 -9.9838346e-001  3.2293605e-001  3.5909126e-001  2.6148443e-001 -4.4497214e-001 -3.0548616e-001 -2.8064084e-001 -3.4989044e-001 -2.1790831e-001 -2.0828184e-001 -6.7522253e-001 -5.7334960e-002 -3.5738394e-001  7.9478052e-002 -9.0002041e-001 -3.5357364e-001  7.5655035e-001  6.5564191e-001  8.9157891e-001 -5.3844038e-001  1.7203636e-001  4.5702020e-001 -8.3486445e-001  2.1158750e-001  3.5996915e-001  1.3424711e-001 -3.1869639e-001  7.7992066e-001  7.9295646e-001  3.5303550e-001  1.7781511e-001 -3.3027760e-001 -6.4236083e-001  4.0309337e-002  7.1507002e-002  2.2480601e-001  2.5353620e-001  4.4717234e-001  3.7551876e-001 -6.0693049e-002 -4.4808590e-001 -5.2393576e-001  7.7452864e-002  1.4228477e-001  9.5814421e-002 -2.8263188e-001  3.2969403e-001  3.0741673e-001  4.3238498e-001 -3.7979198e-001  1.5132792e-001  8.2691562e-002  1.2443099e-001 -2.2997183e-001  6.7531683e-001  3.9185008e-001
  3.4072478e-001 -6.0056838e-003  4.3098277e-001 -1.7259763e-002  2.6218311e-001  3.2644190e-001 -3.7648741e-002 -1.3467865e-001  1.9949342e-001  2.8764053e-001 -7.5413923e-001 -2.2469795e-001 -8.7106581e-003  6.3774789e-002 -1.9975558e-001 -3.5784101e-001 -3.6035354e-001 -2.4246547e-001  3.1281360e-002 -2.1301082e-002 -5.2316305e-001 -3.4222844e-001  4.4571222e-001 -3.6250449e-001 -5.8982662e-001 -4.9907190e-001 -2.2358741e-001  3.6804555e-001  5.0919241e-001 -1.0474608e+000  5.1145973e-001  3.6344415e-001  1.5454409e-001  3.7926255e-001  1.9822894e-001  7.3516408e-001 -9.5947315e-001  3.2898888e-001  4.0428728e-001 -5.8555615e-001 -2.3288789e-001 -2.7588149e-001 -8.0156720e-001  3.0416566e-001 -2.8041599e-001 -2.7180125e-001  1.4813297e-001 -1.3905360e-001  4.9022231e-001 -1.4965554e-001 -5.6951398e-001 -4.0537200e-001  3.5532652e-001  1.7139205e-001  1.1046605e-001  1.8965037e-001  3.3155627e-001 -3.8401913e-001 -1.9099071e-001  2.4552427e-002  2.8498391e-001 -7.3237621e-003  5.2111954e-001  1.0630998e+000  3.4196377e-001  6.0811290e-001
 -5.6102396e-001 -1.1580722e-001  1.2179351e-002 -6.2170826e-001  1.1880571e-001 -1.9470505e-001  8.5502084e-004 -1.2876160e-001 -3.0099445e-002 -5.2777278e-003 -7.7747502e-001  3.1827638e-002 -3.8807906e-001 -3.5147504e-002  1.0616700e-001  1.3948019e-001  2.8376587e-003 -3.7595156e-001 -6.3241056e-001 -2.3963801e-001 -3.3157795e-001 -5.6663988e-001 -1.4362515e-001 -3.0288207e-001 -2.3988721e-001 -2.0120695e-001 -2.3187472e-001 -3.5023192e-002 -2.4246526e-001 -6.2481105e-001  1.5231579e-001  3.5832738e-002 -3.7226815e-001 -3.3507858e-001  1.7360085e-003  4.6590889e-001 -2.0686094e-001 -3.7757474e-001 -5.5486448e-001  6.0296803e-002 -4.7739623e-001 -5.0232645e-002 -3.0397327e-001 -6.0992534e-002  2.6716030e-002 -2.7236160e-001 -2.1877173e-002  4.7095109e-002  2.4331676e-001  1.9872098e-002  4.9588958e-002 -7.2778895e-002  1.0120813e-002 -2.9674318e-001  4.1283728e-002 -4.8425171e-001 -2.8033209e-001 -5.8256363e-001 -4.9193711e-001  1.9343617e-001  2.1504616e-001 -3.3517579e-001  5.5597768e-001 -4.6089754e-001 -2.9604698e-001  9.5978543e-001
  4.4560221e-001  4.1748745e-001  1.1155509e+000 -3.1559998e-001  8.7942669e-001  3.7743384e-001  4.4381998e-002 -2.7507056e-001 -2.1474183e-001 -3.6571028e-001  7.3229964e-002 -7.1659505e-001 -2.8878254e-001  3.3762905e-001  2.2417251e-001  3.5925367e-001 -3.2061934e-001 -4.8619972e-002  4.2064079e-001  3.7655570e-002  1.4932364e-001  4.3477703e-001  6.2104905e-001  7.3248113e-001 -2.8863415e-001  4.1468602e-001  4.6096400e-001  2.8401173e-001  6.9556050e-001 -1.7688892e-001 -4.9912186e-001 -5.3094563e-001  6.7001127e-001  1.8514737e-001 -4.6750334e-001 -3.3198221e-001  8.1129845e-002  3.1823159e-001  2.5277279e-001  2.9257367e-001  3.2127024e-001  2.4737306e-002  6.2550149e-001 -1.1849233e-001  8.3512699e-001 -2.6001471e-002  3.8641541e-001  9.3371803e-001  5.0601730e-001 -7.6660639e-002  3.3011215e-001  2.1284588e-001  2.0707981e-003 -2.0710347e-001 -6.3538715e-001  2.4263962e-001 -7.5606928e-001  1.2296869e-001 -2.5014855e-001  1.5240485e-001  5.0971483e-001  3.7603645e-001 -5.6497174e-002  9.8595721e-001  4.5106819e-001 -8.0434694e-002
  2.5422095e-001 -2.1076436e-001  7.5099295e-001 -5.2371020e-001  4.5986661e-001  3.7925700e-001 -2.4508738e-003 -4.0821364e-001  8.3500038e-002 -3.3791262e-001 -6.5859140e-001 -3.7406330e-001 -2.2218443e-001 -3.8516300e-001 -2.3690225e-001  1.9528781e-001 -8.3220390e-002 -7.5970202e-002  1.2336651e-001 -3.8917414e-001 -2.0341529e-001 -1.7669264e-001  5.2482558e-001  4.1785627e-001  2.2791551e-001 -1.5427345e-001 -2.7938120e-001  3.4342268e-003 -4.4042819e-001 -3.0185479e-001 -8.5070508e-001 -8.2112541e-001 -7.7935608e-001 -7.8852640e-001 -4.2450187e-001 -9.0310255e-001 -8.8028052e-001 -4.0320744e-001 -5.3302468e-002 -2.1739085e-002  2.2248907e-001  1.8983015e-001 -2.0736843e-001 -3.8023138e-002  4.8149441e-001 -4.0494862e-001 -2.0963856e-002  6.0557417e-001  9.8548202e-002  6.7498374e-002  9.4538192e-002 -2.2924039e-001  7.4285324e-002 -5.7715422e-001  1.1419161e-001 -6.1985048e-001 -7.5645366e-001 -1.3549187e-001 -4.3641757e-001 -4.4097783e-001 -1.8407828e-002 -1.5125959e-002 -7.8925848e-001  2.4837889e-001  2.0252160e-001 -4.2229932e-001
 -1.0238805e+000 -5.7943467e-001  2.7853399e-001 -1.1319638e+000 -2.4218059e-001  4.4499554e-001 -1.8979484e-001 -4.7082818e-001 -2.1529543e-001 -7.1438710e-001 -3.0927102e-001  1.8786849e-001  2.4285991e-001 -4.7056945e-001 -2.6916382e-001 -2.1266851e-001  1.6222917e-001 -2.7739169e-001  3.0355364e-001 -5.9641486e-001 -7.1832245e-001 -4.3374367e-001  7.5661558e-001 -6.6158481e-002 -3.2653950e-002 -4.6486226e-001 -1.7947644e-001 -7.0556741e-001 -7.3570528e-001 -8.8293232e-002 -4.4125350e-001 -8.5267215e-001 -5.3350272e-001 -9.2287844e-001 -3.7317348e-001 -2.7842081e-001  5.6306889e-002 -1.0564203e+000 -1.1258004e+000 -3.1651524e-001 -3.0834119e-001 -6.0835591e-002 -3.6504306e-001 -3.6919192e-001  1.8116444e-002 -5.0373551e-001 -2.7018858e-001  6.2958812e-002  2.7419067e-001 -2.9900533e-001  2.0222695e-001  1.1313895e-001 -4.2998715e-001 -8.9419504e-001 -8.0785283e-001 -5.2443714e-001 -7.2512662e-001 -1.5592172e-001  1.4137635e-001 -4.6583513e-003 -6.0506821e-001 -3.0660366e-001 -2.1736649e-001 -1.8383641e-001 -9.7769786e-001 -7.3890921e-001
  1.2651487e+000  1.6917447e-001  7.3012902e-001 -8.5429373e-001  5.7345014e-001  6.3260508e-002  1.5172797e-001 -2.0075637e-001  2.9246620e-001  2.5596610e-002  2.5813807e-001  7.0007898e-002  6.1307123e-001 -3.0379861e-001 -1.7815379e-001  2.6156580e-001  6.3409090e-001  3.6756702e-002  1.0283603e+000  8.2776632e-002 -2.0160967e-001  3.1233121e-001  1.0452292e-001  7.0125207e-001  4.0021860e-001  1.3345086e-001 -5.7858532e-001 -9.0438234e-001 -1.0938779e+000  4.1696603e-002 -5.6476254e-001 -7.7924249e-001  2.4875291e-001 -1.4144369e-001 -4.4335688e-001 -4.7475499e-001  3.4219477e-004 -1.4091230e+000 -8.8537297e-001 -7.2043496e-001  5.2646687e-001  3.9281898e-001  4.9714128e-001  7.1691425e-001  8.0500221e-001 -3.3942081e-001 -3.6059050e-001  5.8787697e-001 -4.5306830e-002  6.0568252e-001  4.1862843e-002  1.9484448e-001 -4.3250857e-001 -3.2012633e-001  1.1122856e-001 -2.1046876e-001 -4.8607464e-001 -2.6529459e-001  2.3734126e-001  1.1091765e-001 -3.7521803e-001  5.6408652e-003 -7.1785616e-001 -2.9057819e-001  1.5482851e-001 -4.6179334e-001
 -9.7638899e-001  8.4690661e-002  1.9056032e-001  4.3943403e-001 -3.3204885e-001 -9.2043635e-002  3.9573647e-001 -3.2424161e-002  2.4494240e-001  1.7239482e-001  1.9090143e-001  2.0360198e-001  4.9052379e-001 -2.5298244e-001  2.8056464e-002 -1.5831938e-001  2.6370795e-001 -1.7978958e-001  1.2295001e-001 -4.4731037e-001 -9.4344854e-001 -4.0377917e-001 -5.2033070e-001 -4.0897361e-001  2.8823187e-002  1.4491595e-001 -8.3729206e-001 -5.7044650e-001 -5.9159207e-001  1.5975649e-001 -3.4757732e-001 -4.2149499e-001 -4.5773232e-002 -9.9613235e-002 -2.8736138e-001  4.5096345e-001 -2.3329282e-002 -1.3667543e+000 -7.7588450e-001 -1.1980128e+000  4.4514899e-001  2.6262131e-001 -7.4687636e-001  4.5231223e-002  2.1056816e-001 -8.4580181e-002 -4.4457377e-001  1.9283002e-001  2.2778122e-001  3.3149737e-001 -2.7234810e-001 -8.6784450e-002 -2.9919599e-001  1.3004213e-001  9.6267357e-001 -2.1957923e-001  3.4107370e-001 -3.9399645e-001 -4.8584125e-001  7.0799947e-002 -5.0122125e-001 -7.6668706e-002 -5.9564886e-001 -3.5866570e-002 -5.6752146e-001  6.1090012e-002
  6.2492980e-001 -1.0015173e+000  2.5027007e-001  2.2761090e-001 -1.9634602e-001 -6.4345962e-001  7.0187795e-001  4.9197696e-001  1.4416110e-001 -1.9030865e-001  5.5050421e-001 -6.2466688e-001 -2.9815851e-001 -5.4816636e-001  5.4062705e-001  1.3747786e-001  1.9958458e-001 -5.1616547e-001 -1.5396269e-001 -6.7344328e-001 -7.7553036e-001 -1.9084224e-001 -3.2755005e-001 -2.6584566e-001  8.9474582e-002  2.0691565e-001 -5.8379773e-001 -9.5622545e-001 -2.8596455e-001  5.4897912e-001 -2.8053902e-001 -7.2339235e-001  3.6550860e-001  7.4953744e-001 -5.0234532e-001 -1.0300515e-001  4.0996329e-001 -1.3627746e+000 -8.9565527e-001 -1.1066934e+000  3.7242907e-001  3.6120711e-001  2.7048698e-001  9.8347769e-001  2.8450401e-001 -1.2462405e-001 -1.5298190e-001 -5.1810922e-001 -1.4735666e-001  1.0710604e+000  6.5343892e-002  3.5199986e-001 -1.1485133e-001 -3.0570960e-001  1.9522222e-001  5.3670759e-001  4.2405577e-001 -1.5249499e-001 -5.4141910e-001  1.1143064e-001 -7.6451073e-001 -6.2620284e-002  4.3190190e-001 -4.8741306e-001 -2.1672119e-001 -6.3460409e-001
  1.1201896e+000 -3.0074437e-001  4.2285568e-001  5.1123396e-001 -2.5926710e-001  4.5254144e-001  5.8781010e-001  3.1175655e-001  1.7394517e-001 -4.4928436e-001  5.1543423e-001  2.9243355e-001 -9.9823813e-002 -2.4190771e-002  4.7075410e-001 -3.2322342e-001 -5.0828464e-001 -5.6135611e-001 -3.2657210e-002 -4.8220577e-001  6.5322721e-001 -1.7161577e-001 -8.6317793e-002 -1.4852187e-001 -3.8832378e-001  2.8311992e-001 -5.5557761e-001 -6.4406559e-001 -2.5232204e-001  4.8818236e-002 -6.1729646e-001 -5.3406728e-001 -3.0225900e-001 -5.5151548e-001 -4.4822275e-001 -4.1387487e-001 -6.9961418e-001 -7.5623468e-001 -2.7620148e-001 -9.9847503e-001  1.9372613e-001 -1.3506050e-002  5.8609573e-001 -1.6180764e-002 -1.0629021e-001 -3.2812955e-001 -2.5262080e-001 -4.0606278e-001  2.1940536e-001 -1.7852669e-001  2.3880572e-001  1.1632063e-001  4.6794078e-001  1.7082934e-001  8.5084114e-001  4.4152305e-001  4.7700058e-003  1.8548942e-001 -1.4911364e-001 -7.2939598e-003 -4.7818125e-001 -3.7949063e-001 -2.4189864e-001  5.9601017e-001 -6.1549268e-001 -1.7114453e-001
 -3.0208710e-001  1.0750870e+000  5.8723698e-001  1.0986462e+000  2.6185766e-001  2.6246104e-001  7.7526054e-001  1.9656237e-001 -4.5564691e-002  9.8709253e-003 -5.8798489e-002 -1.6536544e-001  6.3781362e-001  7.9253919e-002  3.8783083e-001 -2.1941341e-001 -6.9481223e-001 -7.4202142e-001  2.7899919e-001  4.4844011e-001  1.1725548e+000 -3.5444923e-002 -7.6985369e-001  3.3992352e-001 -3.6656068e-003  6.6238820e-001  1.1620427e+000  8.4762981e-001  4.3373869e-001 -4.1395091e-001  7.1019324e-001  5.5615347e-001 -9.1291669e-001  7.1784889e-002 -7.6341697e-002  9.1731891e-001 -1.9819316e-001  8.7544958e-001  4.0685664e-001  1.0669525e+000  2.0476161e-002 -1.0517750e-001  1.7297228e-001  4.0726788e-001  1.0127646e-001  4.5152760e-001  2.3509924e-001 -4.4327675e-002 -7.4423348e-001  3.1559840e-001  1.9246965e-001  2.0092022e-001  1.2657113e-002  1.8213084e-001  4.2221214e-001  3.4224914e-001  2.1946600e-001  2.4666410e-001 -3.8879611e-001  1.8867726e-001 -3.4609237e-001  1.9153022e-001 -6.4856316e-001 -1.0244634e+000  5.4852876e-001 -1.7803547e-001
  1.4458521e-001 -4.4181391e-001  3.9212668e-002 -2.6046586e-001 -1.1365130e-001  9.2235815e-001  5.3746315e-001  4.1542562e-002  2.4863433e-001 -3.8462964e-001  7.3704611e-001 -4.1953203e-001 -2.7487105e-001  4.7224554e-001  1.0659563e+000  4.6561705e-001 -6.1164908e-001 -5.7204365e-001 -2.9647996e-001  3.2343486e-001  8.8656120e-001  1.4506203e-001  1.8811104e+000  3.0874160e-002  2.5864951e-001  8.3720408e-001  8.3729968e-001  8.0331805e-001  8.2197366e-001  5.8053686e-001  4.4581481e-001  1.9629066e-001  3.2864399e-001 -2.9350653e-001  4.8412740e-002 -4.6907509e-001  6.2678844e-001  1.5212851e+000  1.0876194e+000  6.5977778e-001  6.3768966e-001  2.1753261e-001  8.9867501e-001  1.3870212e+000  2.6489667e-001  3.8860888e-001  2.5380220e-001 -3.5727627e-001 -2.6128279e-001 -3.7230918e-001  2.3503111e-001  5.2321134e-001  7.7026775e-001 -8.4362590e-002  1.9938280e-002 -1.0578192e-001  2.3405025e-001  8.0646674e-002 -5.6235467e-001 -5.7687780e-002  1.8357535e+000 -2.7412656e-001 -5.0081329e-001  3.6218610e-001  1.4484184e-001  5.4419532e-001
 -8.9735897e-001  4.3577541e-001 -2.9314776e-001  4.7262677e-001 -1.9425779e-001  5.6001494e-001 -1.2740318e-002 -1.2796326e-001 -1.1663181e-001 -3.3962330e-001  1.7933389e-001 -7.2753323e-001 -1.2490097e-002  4.0206054e-001  8.3299736e-001  4.5880986e-001 -5.2751027e-001 -3.7144821e-001 -4.0268941e-001  1.3748335e-001  6.5953614e-001 -9.8059253e-002  3.3227440e-003  5.8765565e-001  2.2407183e-001  6.3164835e-001  5.8898461e-001  6.2159937e-001  2.0215872e-001  4.5965475e-001 -5.6723705e-001 -9.1248281e-002 -2.6676457e-001 -2.6995821e-001 -5.5516831e-001 -7.6431482e-001  3.4868898e-001  6.1012114e-001  1.1043718e+000  4.0891825e-001  3.9748158e-001  3.4899163e-001  7.0033024e-002  3.8995316e-001 -1.3324908e-001  7.0006931e-001  3.3888530e-001 -6.6856854e-001 -4.2274752e-001  5.8975930e-002  3.4358920e-001  8.8988145e-001  8.1868803e-001  9.8036534e-002  8.3424652e-001  1.5854131e-001 -1.3065602e-001  2.8564871e-001 -9.6761098e-001  4.4003498e-001  1.1062842e+000  3.0694440e-001 -6.3158096e-001 -6.3113229e-001  1.8653393e-001 -8.3938350e-001
 -7.4210655e-001 -7.2391705e-001 -9.1329060e-001  6.8594135e-001 -6.4919323e-002 -1.2955638e-001 -5.0345614e-001  1.4305413e-001  3.1962253e-001 -2.3916213e-001  9.0766791e-001 -4.0023953e-001  2.0933176e-001  5.2164678e-002  6.6883481e-001  2.8662410e-001 -2.9954646e-001  3.2668263e-001 -7.1126208e-001  1.4693265e-002  6.8428881e-001  2.2465713e-001  9.4633614e-001  5.4384066e-001 -2.5801775e-001  6.9237903e-001  1.1917731e-001  8.8000448e-003  1.1014739e-001 -2.1291103e-001 -1.0569257e-001 -2.4644451e-001  6.4349149e-001 -6.3778453e-002 -3.8077929e-001 -4.3031137e-001 -1.3979332e-001  1.6712033e-001 -4.5911874e-002 -4.9158691e-002  1.1965217e-001 -4.6957804e-001  4.6622035e-001  1.3890611e-001  3.3198209e-001 -1.5198877e-001 -1.8276561e-001 -1.3737421e-001 -5.9525390e-001 -5.5973544e-001  2.1448586e-001  3.9307465e-001  6.9184169e-002 -6.0225571e-001 -2.9233264e-001  3.1434792e-001 -6.7831861e-001 -4.6939112e-001 -3.7469338e-001 -1.0699243e-001  1.5051382e+000 -5.6668751e-001  5.4852347e-001 -5.2612167e-001 -7.6085930e-002 -1.5520813e-001
  2.5649722e-001  9.5407776e-001  1.7325020e-001 -5.9553913e-001  5.1232455e-001 -5.6372418e-001  2.2954349e-002  4.2273824e-001  3.6065479e-001 -6.4906235e-002  5.5366243e-001  2.6324646e-001  4.5490725e-001  6.5337753e-002  2.0764788e-001  5.5607580e-001  1.4614223e-001  4.4763499e-001  1.2105487e+000  6.6647372e-001  7.2853947e-001  5.8296697e-001  1.7343021e+000  1.2755915e+000  7.2829159e-001  6.9254040e-001  3.9835995e-001 -3.3870997e-002 -3.3840024e-001  6.3288517e-001 -6.6830984e-002 -1.5114491e-001  5.8623328e-001  4.7380936e-001 -1.7511087e-001 -3.2349846e-001 -1.1133478e-001 -7.3829055e-001 -7.4084448e-001 -5.5230110e-002  6.9974475e-002  6.7741417e-001  8.7951982e-001  1.5871287e-001 -2.0619942e-002  2.4680039e-001  6.5196449e-001  7.2512646e-001  3.1577639e-001 -2.9523780e-002  5.3569157e-001  2.7925983e-001  4.6671521e-001 -1.8426886e-001 -2.7781192e-001  2.0049678e-001 -2.5897601e-001  1.6939985e-001  1.1151421e-001 -1.8401361e-001  1.0505027e+000  4.1606373e-001 -1.0207776e+000 -1.2933139e+000  3.2366521e-001 -6.7650873e-001
  3.8777331e-001  5.5819976e-001  2.4373657e-001 -1.7516663e-001  4.2771971e-001  8.9734169e-001 -2.7482943e-001  3.8453104e-001  9.6203501e-001  3.9659910e-001  8.0743562e-001  6.5981461e-001  5.6159934e-001  5.1563892e-001  3.5707713e-001  1.9806049e-001  5.9667962e-001  8.5536743e-001  9.1073028e-001  7.5940432e-001  4.0211265e-001 -2.4132895e-001  1.1680147e+000 -3.6822921e-002  4.1822495e-001  1.6246612e-001  1.0893467e-001 -1.0822591e-001 -1.6607854e-001 -2.7781809e-001  5.2218423e-001  1.6810380e-001  7.8692007e-001  4.2668697e-001  5.5035367e-001  2.8419028e-001 -1.5555995e-001 -8.3192891e-002 -2.6796718e-001  6.5292533e-001 -3.8433731e-001 -4.4640441e-002 -5.7780092e-001  5.8308629e-001 -2.9090933e-001 -1.4522995e-001  3.2917900e-001 -5.1509141e-001 -3.8005553e-001 -3.1637426e-002  1.4201494e-001  1.3286913e-001  4.2968980e-001  7.8443598e-002 -8.5619072e-002 -2.6188213e-001  8.5777469e-002 -1.9462608e-001  3.2746378e-001 -9.6695074e-002  1.6722182e+000  1.3657598e-001 -1.1437282e+000 -2.9017517e-001  3.2180092e-001 -2.7960242e-003
 -3.2474125e-001  1.9909355e-001 -1.0126960e+000 -1.0848210e+000  9.7297487e-002  2.4883901e-001 -8.1833785e-001  4.2702394e-001 -3.3958948e-002  7.1809635e-001  1.0705426e-001 -1.1087576e+000  4.4139373e-001  1.7678587e-001  7.9325387e-001  6.3778240e-001  5.6015969e-001  4.3366394e-001  1.4580197e-001  5.3160020e-001 -5.3737997e-001  1.8082649e-001  1.3726355e+000  1.1344853e+000  8.1274389e-002  4.1016036e-001 -1.1519224e-001 -9.0357973e-001 -7.3943623e-001  6.9604557e-001  4.9929464e-001  5.6747846e-001  2.0491872e-001  5.7975229e-001  6.6284547e-001  6.0609836e-001  3.0969658e-001 -3.1395858e-001 -3.8713088e-001  5.3918344e-001  3.6892572e-001  5.2542234e-003  1.5789478e+000  2.6418424e-002 -1.5912117e-001 -5.6982502e-002  3.1215318e-001 -1.5264513e-001  5.3017156e-001  6.4629134e-002  4.6744307e-001  7.6557828e-001  5.9926606e-002  5.5717088e-001  5.0483255e-001  2.0709891e-001  1.8279331e-001 -1.4445758e-001  7.6943899e-001 -6.4770900e-001  5.0539454e-001  4.5087373e-001 -4.2098545e-001 -7.4422536e-001  3.0783908e-001  5.4052877e-001
 -3.5441954e-002  2.4575616e-001 -1.7233065e-001 -9.0918993e-001  2.4914099e-001 -9.2088798e-002 -1.1408887e+000  2.6412661e-001  3.9354183e-001  4.2469174e-001  3.0421828e-001 -4.7752509e-001  5.0499850e-002  3.7677009e-001  5.3166616e-001  4.9071692e-001  6.7213072e-001  1.1780837e+000 -5.7751766e-001 -1.0128295e-001 -1.8564805e+000 -2.2105573e-001  1.4154037e+000  3.1156575e-001 -1.9388181e-002  3.6258259e-001 -8.7500608e-001 -1.4907553e+000 -8.0329891e-001  2.5028981e-001  5.0329651e-001  4.5507314e-001  8.7692412e-001  2.6549643e-001  5.6155731e-001  3.2974627e-001  5.2858921e-001 -4.5029705e-001 -1.1307797e+000 -1.7252610e-002 -5.6347559e-002  9.5533606e-002 -2.1452696e-001  2.5028314e-001 -1.4164740e-001 -1.2598353e+000  8.0579332e-001  2.2659341e-001  7.0620670e-001  9.8401872e-001  3.7958186e-001  6.7723674e-001  4.2530740e-001  1.0733565e+000  1.2744354e-001  5.0230607e-001  2.9716041e-001  5.6051850e-001  6.7935557e-001 -9.5554651e-001  1.8711168e+000  3.6782938e-001 -1.1741064e+000  9.6649713e-001 -7.2896987e-002  4.8584847e-001
 -2.8347499e-001 -3.4546013e-001 -1.1201579e-001 -6.0005879e-001  9.9956374e-001  5.8977706e-001 -8.0346816e-001  3.9648347e-001  8.7618837e-001  4.5618727e-001 -6.7345562e-002 -1.4182746e-001  8.0678193e-001  4.0828106e-001  3.1180897e-001  5.1765729e-001  1.0244067e+000  1.2065362e+000 -8.9216533e-001  2.4108286e-001 -1.7849726e+000 -6.6964588e-001  8.5610238e-001  4.7724310e-001  3.9643081e-001 -1.9522132e-001  9.2553012e-002 -9.0935042e-001 -1.1303149e+000  4.3805864e-001  2.5559247e-001  5.1040435e-001 -8.9012122e-001 -5.5698504e-001  9.3360970e-001  5.9233072e-001  1.1454546e+000  3.8374202e-001  2.0465991e-001  4.2819135e-001 -4.8774860e-001  7.8290843e-001  3.2044251e-001  4.1585669e-001 -3.3451567e-001 -1.0622217e+000  6.5519919e-001  4.2442809e-001  1.1487595e+000  7.6155412e-001  8.2807538e-001  8.6274338e-001  2.0807698e-001  6.1267738e-001  3.8068668e-001  3.2320244e-001  2.6380714e-002  4.4615343e-001  1.5329245e+000 -2.7038671e-001  4.6860750e-001  8.4797988e-001 -2.7953843e-001  1.4569244e+000  2.4136866e-001  6.2980657e-001
  2.2277783e-001  6.2769438e-001 -7.0463445e-001  1.6064709e-001  1.2679760e-001 -1.3363743e+000 -1.1870339e+000  4.7626214e-001 -2.6111355e-001  6.8974084e-001  5.6945631e-001  8.9036992e-002  2.3311911e-001  8.5414986e-002  7.6605346e-001  6.7911848e-001  1.0163392e+000  1.2861932e+000 -6.2103145e-001  3.7917936e-001 -4.1921363e-001 -7.9614410e-002  3.2483221e-001 -1.5892167e-001  1.0143269e+000 -5.2304614e-001 -4.2886815e-001 -1.7395858e+000 -8.3519758e-001  1.8170738e+000  9.0366430e-001  7.9462582e-001  4.7373572e-001  4.8010100e-001  6.8915608e-001 -2.8679864e-001  1.8188254e+000  1.2739546e-001 -5.5235543e-001 -4.7001384e-001 -4.6440555e-001  5.5493910e-001 -8.1078355e-001  7.1871061e-001  4.2882408e-001  2.3216288e-001  8.2341440e-001 -7.0670417e-001  1.3474899e-001  3.7430357e-001  5.2895519e-001  4.5781058e-001  3.2704651e-001  1.2225777e+000  1.4707117e-001  8.7501769e-002 -5.5284477e-001  1.1325646e+000  1.0224037e+000 -1.6169448e-001 -3.3636582e-003  7.7182547e-001  1.0373678e+000 -1.0199919e+000  4.4994661e-001 -3.7267808e-001
  5.0770538e-001  7.7346444e-001 -3.2758715e-001 -8.0608849e-001 -5.7305615e-001 -3.0832103e-001 -1.7500987e+000 -6.2717051e-001 -4.0758864e-001  2.0094915e-002  1.6795766e-001 -1.8433540e-001  5.1355406e-001 -4.0171290e-001  2.1472407e-001  2.4153087e-001  4.3417997e-001  6.9192993e-001 -1.9249407e-002 -3.4471477e-001  3.0916956e-001  1.7356636e-001  6.5134108e-001  5.2403383e-001  4.6365958e-001  3.7478844e-002 -6.2053003e-001 -8.8751931e-001 -1.1838199e+000  3.9072408e-001 -4.2904773e-001 -8.1184482e-002  6.2383187e-001  7.7151060e-001 -7.9828236e-002 -8.9676171e-001  1.1418675e+000 -2.3509945e-001 -9.7993682e-001 -1.2585842e-001  2.0565068e-001  5.3537653e-001  1.4519790e+000 -6.7096459e-002 -6.5220501e-001 -9.9673059e-001 -7.3476140e-001  5.5656006e-001 -3.7757780e-001 -4.0032057e-001  4.5968344e-001  7.3711829e-001 -7.8449645e-001 -4.3042235e-002 -2.1183635e-001 -4.5669585e-001 -7.1364502e-001 -1.3935634e-001 -1.3946213e-001 -9.9447370e-001 -6.5408361e-002 -5.2904732e-001 -1.4909647e+000  2.4447806e-001 -2.2629883e-001 -5.4818348e-001
  2.6194872e-001  7.6265379e-001 -5.5809637e-002 -2.4892265e-001 -4.3710067e-001  9.9955994e-001 -8.2597871e-001 -4.5324740e-001  4.5790345e-001  1.6797066e-001  9.8775452e-001  6.6410052e-001  3.9987876e-001  2.1859971e-001  6.4892446e-002  4.5120927e-001 -6.1612681e-001 -7.8310776e-001  1.0210555e+000 -2.4002429e-001  6.0243570e-001 -1.3690271e-001  1.2864496e+000  1.6484263e+000  3.9924251e-001  2.0795292e-001  1.6729803e-001  1.0317040e+000 -2.2031305e-001  3.4035132e-001 -6.9670970e-001 -3.3731118e-001 -2.4434984e-002 -1.2690824e+000 -2.0269204e-001 -7.5046461e-002 -8.5370244e-002  4.1010331e-001  1.4462976e+000  7.0609441e-001  5.4575929e-001  3.0524752e-001  1.5689156e+000  3.3960008e-001 -2.5853200e-003 -7.1315138e-001  3.0061721e-001  1.4435830e+000  4.7033538e-001  1.1722012e-001  3.5996210e-001 -3.8102320e-002 -1.6048292e-001 -5.1643560e-001  1.7971384e-001 -2.1272551e-003 -1.1947097e+000  3.2517611e-001 -2.2913665e-001 -6.5775890e-001  1.3462414e-001  1.8117856e-002  2.7284609e-001 -3.9557243e-002 -3.2209533e-001 -1.8531285e-002
  3.0790719e-001  7.2258009e-001  1.2386535e+000 -6.3561520e-001  6.8354965e-001  1.4434266e-001 -3.2742481e-002 -7.3231575e-001 -3.3096054e-001 -1.2298182e+000 -8.7990154e-002 -7.3699769e-001 -5.5845933e-001 -5.0367415e-001 -3.9675728e-001 -3.1184599e-001 -5.6029015e-001 -7.2365025e-001  1.4019413e-001 -8.6850488e-001  6.3340178e-001 -8.6416238e-002  2.6751636e-001  5.9469771e-001 -5.2850616e-001  6.3066575e-002  1.3256224e+000  1.6623681e+000 -6.6346873e-002  1.6791993e-002 -3.4725549e-001 -4.2430960e-001 -6.7683679e-001 -8.3898160e-001 -3.7334207e-001 -5.4975579e-001 -4.0834170e-001  1.1941414e-001  7.4100149e-001  9.9175865e-001  2.0254104e-001 -5.3671172e-001  1.4488858e+000 -2.6162318e-001  4.4372526e-001 -8.7124753e-001 -9.8215156e-001  2.4790229e-002  3.9545631e-001  8.0352689e-002 -7.3274744e-003 -4.8823635e-001 -2.0543932e-001 -4.2757648e-001  1.0101084e-001 -1.6822479e-001 -6.4933577e-001 -5.0486461e-001 -8.5963107e-001 -1.9250619e-001 -1.3449813e+000 -2.7801766e-001  3.7449446e-001 -6.4455965e-002 -1.2659064e+000  1.1444721e-001
  2.9483846e-001 -1.5869149e-001  3.0525637e-001 -8.3469278e-001  1.1798571e-001  5.8240988e-001  3.3402790e-001 -5.0139990e-001 -3.9251319e-001 -4.5998820e-001  7.2577522e-001 -2.5620159e-001 -5.7661831e-001  3.4758109e-001  9.4064342e-001  4.4651171e-001 -5.9052957e-001 -1.9083660e-001  4.2668645e-001 -4.1321159e-001  2.1511307e-001  2.8332034e-001  2.8072534e-001  4.3624870e-001  2.4032396e-001  2.3008355e-001 -2.3370807e-002  1.3970599e+000  8.3421207e-001  8.5336010e-001 -4.0184727e-001 -1.3729785e-001  3.4783906e-001  1.3775645e-001 -2.7176628e-001 -2.3151477e-001  2.6953945e-001  3.6536438e-002  6.4058930e-001  7.8605962e-002  9.2239645e-002  2.3918053e-001  1.0014247e+000 -4.5213909e-001  2.3522872e-001  2.1805787e-001 -2.7045021e-002 -1.0459297e-001  7.7844158e-001 -3.5550268e-001  8.8815653e-002  8.1918938e-001  5.8905974e-001  2.1379174e-001  6.6928974e-001  4.0386493e-001  1.1955930e-001 -5.0559213e-002 -1.0936625e-001 -1.0311539e-001  1.0065335e+000 -8.0428112e-003 -1.0235354e-002 -8.4943814e-001 -1.0198195e+000  3.6016562e-001
  2.2772204e-001  1.4309381e+000  3.9006683e-001 -1.1345841e+000  1.1489052e+000  1.1641716e+000  7.4543276e-001 -4.4253440e-001  2.8906837e-001 -2.8423278e-001  4.9387084e-001 -4.7800338e-001  5.1318995e-002  4.9167363e-001 -5.8880921e-002 -1.0650817e-001  2.0244949e-001  3.3973741e-001  7.5351524e-001 -7.6194002e-002  8.9462796e-001  7.6111546e-001  1.4787681e+000  1.1233605e+000  4.8643052e-001 -1.1311810e-002  7.9656398e-001  1.2338971e+000  2.9790328e-001 -4.5387619e-001 -9.5701699e-001 -5.3166146e-001 -6.0543789e-001 -9.5419208e-001 -3.5807650e-001 -9.5669201e-001 -5.8408502e-001 -2.5528576e-001  5.6611945e-002  5.9160826e-001 -1.1819584e-001  1.6370033e-001  1.7931013e+000  1.1483974e+000  6.9210879e-001 -4.6739940e-001  4.4173995e-001  2.8551646e-001  1.2248943e+000 -1.5853389e-001  6.0092132e-002 -1.9381143e-002  3.0483232e-001 -6.2054129e-001  4.6628305e-001  5.1629618e-001 -2.3834757e-001 -5.1205273e-001  1.5350955e-001  3.8804519e-001  6.9915760e-001  5.2452443e-001 -1.2681647e+000 -3.9817718e-001  1.8993177e-001  1.2069957e-001
  2.5753543e-001  3.9716629e-001  1.4138687e-001 -1.2692134e+000  5.4119450e-001  1.6852775e+000  3.3077235e-002 -4.9971895e-001  2.2763475e-001 -6.2232481e-001  6.1008496e-001  6.9042995e-001 -4.7432382e-001  1.7130374e-001  3.1607480e-001  5.6558053e-001 -3.1061880e-002  3.0287696e-001  5.0968862e-001 -1.6332650e-003  1.1789526e-001  5.7973532e-001  7.7274727e-001  8.4642593e-001  3.3623080e-001 -2.5296507e-001  7.3285701e-002  7.4542945e-001 -7.1876066e-001  4.9220194e-001 -4.5503573e-001 -7.4841834e-001  4.3721339e-001 -3.1917220e-001 -1.5410103e-001 -5.2871462e-001  1.0917024e-001 -9.9552084e-001 -2.5970645e-001  5.2393880e-002  9.2733149e-001  3.2633890e-001  1.5395655e+000 -2.0700743e-001  7.9383696e-001 -9.9194383e-001  5.2598458e-001 -3.6704818e-001 -1.3979434e-002 -2.9652823e-002  6.0142196e-001  3.0580939e-001 -1.6926888e-001 -4.3683868e-001 -3.0410219e-001  4.0647567e-001 -6.6158456e-001 -1.4576742e-001  3.8254874e-001  7.3781550e-003  5.2804815e-001  2.0347442e-001 -8.9923258e-001  2.2238825e-001 -6.1363090e-001 -8.6890497e-001
  1.1321502e-001  2.8955172e-001  1.1223932e+000 -1.1463701e+000  3.7644666e-001  1.2386259e+000  5.1962210e-001 -6.0507972e-001  3.1278384e-001 -7.2272043e-001 -6.5705736e-002  4.7645942e-001 -2.1448214e-001  3.7006508e-001  9.8983429e-003 -1.8469845e-001 -4.0266042e-001 -2.4197678e-001  4.6889936e-001  2.8249556e-001  2.8221267e-001  4.1740553e-001  1.5215039e+000  1.1305820e+000  6.4085284e-001  4.8381423e-001  1.5054467e-002  5.5945394e-001 -1.7774991e-001  9.3719930e-002 -7.1074961e-001 -5.5453006e-001 -5.5862827e-001 -1.5187359e-001 -2.4373265e-001 -7.2618234e-002 -1.6957926e-001 -6.0007373e-001  1.1185972e-001 -5.4187706e-002  3.5136900e-001  3.3948382e-001  1.0327833e+000  3.0242477e-001  5.5263822e-002 -6.5315954e-001 -1.7895970e-002 -7.7273264e-001  2.8059503e-001 -1.2569765e-002  1.5906608e-001 -2.8380427e-001  3.1067554e-001 -4.2482636e-001 -8.6559872e-002 -1.9696242e-001 -4.7417352e-001 -3.8505478e-001 -7.9339422e-001  5.2036226e-001  6.4907897e-001  3.9194710e-001 -1.6507503e+000  6.5351420e-001  1.3667010e-001  2.1712519e-001
 -1.6246619e-001  2.1446638e-001  7.2662354e-001 -3.2402338e-001  1.6828676e-001  4.1085417e-002  3.9792526e-001  5.0153144e-001 -2.5895465e-001 -2.4965557e-001  2.2356082e-001  6.0960865e-001 -1.9365092e-001  5.8692714e-001 -7.6432443e-002  1.7874088e-001  1.6094406e-001  3.4161735e-002  3.0074428e-001  5.5399462e-001  1.1457569e+000  5.3207748e-001  1.2502974e+000  2.6538434e-001  4.9430040e-001  5.4442844e-001  4.0100387e-001 -5.0184021e-001 -4.1041760e-001  1.6333164e-001 -3.9445087e-001 -4.4248905e-001  5.6524991e-001  6.6534867e-001 -9.3425321e-002 -7.3933772e-002 -1.1914897e-001 -2.3346172e-001  2.0798987e-002  2.4252516e-001  5.1688593e-001  5.6398020e-001  4.5712642e-001  1.3037347e+000  4.6348662e-001  7.0858636e-001  1.3157672e-001 -3.0564847e-001  1.2973991e-001 -1.4349924e-001  1.9915675e-001 -1.6825917e-001  1.2855381e-001  3.4813108e-001  1.3662541e-001 -1.1650939e-001  4.0206453e-001 -1.2309416e-001  1.3854070e-001  6.7609364e-001 -4.0259018e-001  6.6308528e-002  5.3679650e-001 -1.2467726e+000  2.8832503e-001 -6.6166720e-001
 -3.2797488e-001  2.1681839e-001 -2.5994082e-001  3.3738728e-001  4.3449775e-001  4.0567808e-001  4.2878347e-001  1.0443979e-001  2.8560302e-001  8.4744649e-001 -6.4599697e-002 -4.1868679e-001  3.4482195e-001  3.9556699e-001 -4.4058525e-001 -2.6343867e-001 -3.9339563e-002  2.4711367e-001  3.8303123e-001  5.6252305e-001  2.6042400e-002  3.7893153e-001  1.0031112e+000 -5.8323477e-002  4.6613461e-001  2.8368099e-001  3.6100590e-001 -2.5224825e-001 -2.6292489e-001 -3.2787043e-001  2.6384497e-001  3.2567372e-001  7.0134013e-001  6.9434277e-001  6.3557279e-001  7.3785223e-001 -2.2523993e-002  1.6638821e-002 -2.3459000e-002 -1.3136855e-001  4.0135913e-001  7.6203919e-001  1.3702935e-001  9.5037532e-001  1.2077910e-001  7.0156236e-001  5.4592021e-001  1.3938957e-001  7.0704449e-001 -4.3114204e-002 -5.5409859e-002 -8.3870017e-001  1.3829097e-001  6.7268150e-001  5.1994642e-001  6.8965428e-002  8.5394542e-001  5.5173894e-002  2.4618177e-002  2.2485636e-001  6.2636862e-001 -2.1383773e-001 -8.6493462e-001  2.0993500e-002  4.5268573e-001 -1.0808255e-001
  4.1429771e-001  1.9441181e-001 -1.7333059e-001  4.6734428e-001 -2.8092960e-001  9.8170379e-002  7.5426720e-001  8.9000531e-001  1.4838848e-002  9.5649841e-001  3.8005264e-001  9.7067265e-001  1.9963528e-001  5.6648828e-001  3.5668443e-001  4.1344276e-001  2.7874233e-001  8.1364771e-001  2.2366538e-001  1.3426769e+000  9.7184341e-001  1.1178648e+000  3.9742013e-001 -2.7895607e-001  5.2268661e-001  7.8714285e-001  1.4000522e-001  1.0776379e-001  3.2990773e-001  3.5644405e-002  6.4195605e-001  4.7751646e-001  8.1999749e-001  5.4788232e-001  3.6042776e-001  4.0815306e-001 -5.3190907e-001  2.1166321e-001  1.3408572e-001  5.3120700e-001  3.3661674e-001  4.8942204e-001 -2.9940649e-001  4.0035340e-001  9.0786218e-002  1.8089890e+000  1.0064318e+000  1.2859220e-001  5.0433764e-001  5.7214833e-003  3.3154007e-001 -2.6324491e-001  4.8751438e-001  6.9885641e-001 -3.3768826e-001  8.4390520e-001  9.2810465e-001  9.0292708e-001  1.1311465e+000  9.4952154e-001 -2.1711093e-001  3.6529810e-001  7.5573438e-001 -7.5956719e-001  3.0388653e-001 -1.9350180e-001
  2.4222543e-001 -1.4742413e-002  1.6033776e-001  9.7082736e-001  1.4338089e-001  9.4680651e-002  1.6920115e-001  4.9478277e-001  4.8776258e-001  4.5256916e-001  1.1644703e-001  9.3195972e-001 -2.6648943e-001  2.3810415e-001 -4.8063617e-002 -1.4369503e-003  4.3095423e-001  4.9088326e-002  2.2004304e-001  6.5268339e-001  1.4823007e+000  7.1858534e-001 -5.8637837e-001  2.6341103e-001  2.8783953e-001  3.3977857e-001 -3.1769062e-001 -6.5741509e-001 -6.3737291e-001  7.9998675e-002  3.0834963e-001  4.3636398e-001 -9.1920358e-001 -6.4862682e-001  5.0103695e-001 -1.3887754e-001 -1.2236107e-001 -2.7980686e-001 -6.7566361e-001 -6.9759223e-001  1.4961728e-001  2.9602630e-001  5.4269647e-002 -5.3758264e-001  1.1490664e-001  7.0428103e-001  7.1160237e-001  4.5847771e-001  1.3301953e-001  2.3525263e-001 -1.5355771e-001 -2.6539951e-001 -7.1403952e-002  1.8227999e-001 -6.7670213e-001  5.3906303e-001  7.2242322e-001  4.8948267e-001  1.3424322e+000  2.5293383e-001 -4.7670202e-001 -1.8604442e-001  8.5473676e-001 -2.6236597e-001 -1.3639398e-001 -1.1469511e+000
 -4.4027422e-001  9.4100283e-002  3.3512647e-002 -3.0544099e-001  2.5292369e-001 -2.1589763e-001  4.6189345e-001  2.8909235e-001  2.5948216e-001  3.5161953e-001  2.4225769e-001  5.5504490e-001 -6.9612204e-002  4.2884707e-001  2.5176161e-001  4.4610510e-002  3.0517197e-001  7.9753443e-001  5.9103984e-001  2.8047347e-001  7.1214026e-001  6.4097643e-001 -4.7156129e-001  4.4749299e-001  7.3540736e-002  2.0061869e-001 -7.0157716e-002 -2.0636712e-001 -9.4213321e-002  3.2126394e-001  3.6071160e-001  4.0114562e-001 -8.8770258e-001 -4.8564720e-001  4.9596576e-001  2.6344739e-001  4.0072619e-001 -1.6812620e-001 -4.9405559e-001 -5.3527348e-001 -5.7161584e-003  1.7012861e-001  4.2184411e-001 -2.5471633e-001 -9.3480045e-002  6.6507652e-001  6.1264944e-001  3.9819181e-001  6.7375361e-001  3.3620756e-001  2.6505855e-001  2.7475675e-001 -2.0068199e-001  3.9624273e-001 -4.3448350e-001  7.2927085e-001  9.8996988e-001  3.6973888e-001  1.2174297e+000  5.7327004e-001 -5.2146718e-001  2.2811373e-001 -2.5680824e-001 -2.2201394e-001 -1.4499500e-001 -3.7999790e-001
  2.6925371e-001  2.3773337e-001  3.4016955e-001 -7.5430867e-001  3.8557100e-001 -2.2759985e-001  2.5693631e-001 -2.0506551e-001  3.7624378e-002  2.2067748e-001 -2.2618760e-002  4.4604079e-001  1.0364695e-001  1.7235378e-001  6.6459920e-002  1.1707354e-001 -3.8117109e-001 -5.2202347e-001  2.5222079e-001 -4.1687095e-001 -4.5542243e-001  6.2436150e-001 -3.4082801e-001  4.6201764e-002 -3.5639444e-001 -1.1290720e-001  6.6205157e-002  4.3635670e-001  4.6732763e-001  2.8938458e-002  9.7102483e-001  3.8749642e-001 -7.9495052e-001 -3.8899969e-001  6.3620520e-001  8.6768431e-001  3.1468286e-001  4.1812509e-001  8.1402613e-002 -1.8981903e-003 -1.3125837e-001  2.2383130e-002  1.5134211e-001 -4.1884756e-001 -6.1676107e-001 -5.2167246e-001 -2.8518051e-001  2.8381219e-001  3.7013961e-002  4.3617125e-001  1.5706199e-001  4.7282865e-001 -1.0606066e-001  1.4471304e-001  8.9141116e-002  6.4414551e-001  4.3456408e-001  2.3963368e-001 -1.0018464e-001  9.6352859e-002 -3.8291945e-001  1.2279915e-001 -4.7144250e-001  5.0784493e-001 -3.0106845e-001 -7.2773718e-002
  1.0350077e-001  2.7216170e-001 -5.3512442e-001  9.5191706e-002  9.9621784e-002 -6.9316567e-002  6.3687315e-002  7.5902364e-001 -3.8451360e-001 -5.3373315e-001  3.9704363e-001  5.0333219e-001 -5.8596006e-001  2.0230206e-001  6.7466980e-003  4.8106826e-001 -1.1883926e+000  5.3304828e-001  2.2065851e-001 -3.0135484e-002  8.8252338e-001  7.9621921e-001 -9.2719470e-001  6.3932858e-001  8.9135060e-003  3.0884766e-001  1.1237259e+000  1.2798706e+000  7.4246067e-001  3.2538069e-002 -5.2999565e-001  3.2488087e-001 -1.2627573e-001 -3.2187978e-001  1.6584129e-001 -4.5131947e-001  2.8332993e-001  1.2785086e+000  1.8465370e+000  1.1978144e+000 -5.6492503e-003 -2.0158758e-002  5.3545338e-001 -2.7243885e-001 -3.7530735e-003  5.9255861e-001  3.2324890e-001  1.2166017e-001  3.0738411e-001  2.2453192e-001  4.8474473e-001  4.0216014e-001  2.6909081e-001  3.6343408e-001  9.3215022e-001  7.4360562e-001  7.5103942e-001  6.1157488e-001  8.8788312e-001  1.2199531e+000 -6.3507511e-001  6.1990324e-001  3.3635492e-001  5.3217344e-004 -6.1760287e-002 -4.1289850e-001
 -2.8878847e-001 -4.5007969e-001  2.4855325e-001 -8.8972433e-001 -1.1485353e-001 -6.8776963e-002 -1.6613134e-001  5.5378123e-001  2.5194212e-001 -5.3034941e-001  5.0259664e-002 -4.5199219e-001 -4.0431953e-001  2.9774760e-001  3.5097387e-001  5.0621889e-001 -6.6313385e-001  4.9485090e-003  6.1421732e-001  2.0187740e-001  8.8806061e-001  4.6623466e-002 -2.2369173e-001 -7.1160815e-001 -2.6306538e-001 -4.0360561e-001  5.4870586e-001  1.0092761e+000  8.5982678e-001  9.5954926e-001 -2.2264578e-001 -1.7506992e-001  4.1411138e-001  8.4021407e-001 -1.6709162e-001 -2.7191785e-001  7.3766207e-001  2.6313282e-001  7.2835041e-001  3.3306498e-001 -6.8133454e-001 -1.5741375e-001 -8.3386954e-001  1.2727314e-001 -5.1884122e-001 -3.6487802e-001  2.8185410e-001  9.4379227e-001 -5.7770898e-002  1.0429915e-001  3.4900824e-001  7.4279210e-001  7.0254926e-001  6.6446392e-002  2.4632899e-001  7.9157776e-001 -3.3977100e-002  7.7174452e-001  9.0942936e-001  7.7885946e-001  4.9349811e-001  3.0793678e-001 -1.2514682e-001 -1.1402418e-001 -5.5573440e-001  4.2155680e-001
 -5.9391146e-001  1.1032182e+000 -1.1044693e+000  6.8603769e-001  1.0523960e+000  7.1060478e-001  2.6616756e-001  1.0584945e+000  3.5733440e-001 -1.7550506e-001  9.3248012e-001  2.7728532e-001 -1.5940560e-001  4.5209997e-001  6.8757892e-001  7.0931863e-001 -2.9345090e-001  7.1042671e-001  6.3446420e-001 -6.9312807e-002  1.2844815e+000  3.3317735e-001 -1.6345401e-001  1.1268530e+000  4.3508328e-001  1.7729064e-001  1.7400853e+000  9.5669548e-001  6.1334085e-001  1.5231000e-001  3.1120223e-001 -1.5194647e-002  6.2072645e-001  1.3709293e+000 -1.7068647e-001  1.1378349e-001  8.2757544e-001  6.1185312e-001  1.5278807e+000  1.5937617e+000  1.4237222e-001  3.1496438e-001 -2.9064812e-001  8.7406070e-001 -1.5078756e-001  1.3373421e+000  1.3073232e+000  7.1398711e-001  5.9154114e-002  5.5624809e-001  1.2469818e+000  9.4661808e-001  6.6595851e-001  1.6066476e-001  6.0816557e-001  1.1763629e+000  9.3379014e-002  8.4859505e-001  9.7815445e-001  1.6746957e+000  2.7533632e-001  1.2002993e+000  1.5627302e-001  5.2336973e-001  6.8261518e-002  3.9468950e-001
 -3.4925793e-001 -2.1702273e-001  4.5438616e-002  5.6687847e-001  6.4797002e-002  7.7181296e-001  2.2406578e-001  8.8421336e-001 -9.9725458e-002 -1.9729791e-002  1.5424478e+000  5.8280603e-002  6.0661124e-002  4.9480237e-001  6.6646803e-001  5.1524139e-001  5.8143979e-001  8.1963589e-001  7.5080182e-001  6.4120611e-001  1.0996796e+000  6.4416895e-002  1.1215042e+000  1.4609621e-001  7.7230646e-001 -8.0173520e-003  5.7300803e-001  6.8858934e-001  9.7766375e-001  9.0730222e-001 -2.8036666e-001  6.6066668e-001  1.4991265e+000  5.8339459e-001  7.2082591e-001  1.5797414e-001  1.0795776e+000  1.0546666e+000  1.3443662e+000  1.0719306e+000 -5.9410284e-001  2.5539257e-001 -9.9449720e-001  9.6521233e-001  3.6287946e-002  6.3036846e-001  1.2309111e+000  6.4046539e-001  4.6105027e-001  9.0147508e-003  7.5152864e-001  8.1631958e-001  4.8792168e-001  5.3067198e-001 -3.6782837e-003  1.1012757e+000  4.2112003e-002  7.3450456e-001  1.3368070e+000  1.4018106e+000  5.0042760e-001  8.5208029e-001  7.2313973e-001 -1.0124839e+000 -1.4557757e-001  4.2020634e-001
 -1.8358934e-001  6.2863314e-001 -1.6502295e-001  1.5886745e+000  7.8950156e-001  1.7549759e-001  6.5127470e-001  8.0331726e-001  4.4829846e-001  3.8025063e-001  4.3074521e-001  1.2157159e+000  5.6099739e-001  2.8977360e-001 -1.3181959e-001 -2.4325036e-002 -1.4031041e-001  5.5105472e-001  3.0494910e-001  9.8275011e-001  9.6198977e-001  6.1688141e-002  1.4973748e-001  7.0948314e-001  2.5814770e-001 -1.8181813e-001  1.2744494e+000  4.2303867e-001  6.8371656e-001 -3.5316934e-001  3.2693440e-001  2.5818737e-001 -3.0035187e-001 -2.4468081e-001  2.4051643e-001 -1.5801796e-001  8.5279063e-002  1.2303818e+000  3.6725294e-001  1.2243163e+000 -2.6484065e-001  1.6090118e-001 -5.1717562e-001  3.0536166e-001 -6.8511522e-001  1.6006500e+000  1.2381935e+000  9.3251943e-002 -5.8964116e-001  1.1767255e-001  4.0787498e-001  2.2550575e-001  3.3656398e-001  6.9720104e-001  4.4884545e-001  4.6944696e-001  7.7700118e-001  7.5375533e-001  8.1369728e-001  1.7031187e+000 -2.5668015e-001  1.2404030e+000 -5.5564429e-002  1.1104758e+000  1.3911940e+000 -2.1612926e-001
 -8.0257654e-001 -8.0714405e-001 -1.4271307e+000  1.4487677e+000 -2.4850979e-001 -8.3351636e-001  1.8681900e-001  4.1499972e-001 -2.7951374e-001  3.4972269e-001  1.5275246e-002  4.3705899e-001  2.4582631e-001 -5.7370804e-002 -5.3526610e-001  7.5482908e-003  4.0504142e-001  3.4759920e-001 -4.2172837e-002  6.0423086e-001 -1.8085513e-001 -9.6891606e-001 -1.2843118e+000 -1.1436072e+000  6.3695843e-001 -5.5389259e-001  2.3347404e-001  5.2961745e-002  2.1431140e-001 -4.7094977e-001  7.5517792e-001  2.3904842e-001  1.5818311e-001  7.1065190e-001  2.6440365e-001  1.2791311e-001 -5.4317204e-001  1.0780297e-001 -1.7678208e-001  5.7338414e-001 -9.5259440e-001  1.9851395e-001 -1.9348176e+000 -8.3653083e-001 -1.4796947e+000  8.6054618e-001  8.2580962e-001 -9.1693893e-001  2.9058618e-002  2.6824107e-001 -1.4344398e-001 -7.0177354e-001  7.2737133e-003  5.8676794e-001 -1.6539082e-001  2.9862976e-001  4.4487244e-002  8.9329753e-002  2.9771058e-001  1.3240269e+000 -6.5326964e-001  6.6772116e-001  8.1026976e-001  4.5477118e-001  1.1653833e+000  3.5991148e-001
 -6.4507206e-002 -1.9038567e-001  1.3911669e-001  1.0770752e+000  4.3980541e-001 -4.5246497e-003  8.8196914e-001  2.3598871e-001 -6.1143253e-002 -1.5515149e-001  1.9269839e-001  6.9162044e-001 -2.6806423e-001 -3.5844638e-001 -3.2593016e-001  6.5185898e-002  4.5707183e-001  1.0500172e+000 -4.8551963e-001  1.2043864e+000  2.0196120e-001 -3.7590678e-001 -6.1147032e-001 -3.9877241e-001  1.1065222e-001 -1.6731397e-001  1.7707536e-001 -1.5409857e-001 -1.0240787e-001 -6.2356875e-001 -1.7499252e-001 -4.7884493e-001  5.3181338e-001  7.1560025e-001 -3.1266598e-001  4.8374849e-001 -2.0395737e-001 -3.6807428e-001  1.9027224e-001  3.5541442e-001 -1.7699623e-001  4.0375913e-002 -1.4160182e+000  3.8030971e-001 -8.7887374e-001  1.3469026e+000  6.0266118e-001 -1.0268345e+000 -3.4653756e-001 -6.9653789e-001  2.6070098e-001 -2.1704778e-001 -3.5980284e-001 -3.5348143e-001 -3.2186378e-001  5.4431641e-001  9.1889941e-002 -1.9176942e-001  2.7656153e-002  1.0145159e+000  4.4774236e-002  1.6569306e-001  6.3539871e-002  2.5155371e-001  8.8946858e-001 -3.1615244e-001
 -1.0637359e+000 -1.0745418e+000 -6.5507762e-001 -4.7565131e-001 -3.8076976e-002 -3.9622659e-001  4.1274910e-001 -7.8820017e-003 -1.3298635e-003  3.1339228e-001 -4.6185135e-002  7.8367201e-001 -1.9926469e-001  1.4168811e-002  2.2076811e-001  1.0230222e-001  5.9157798e-001  2.5365125e-001  9.1462839e-001  7.9856771e-002 -1.3470833e-001 -2.7067339e-001  2.2386361e-001 -1.0418640e+000  3.5644217e-001 -8.4160728e-001 -4.3022770e-001  3.6923161e-001  1.4392786e-001  5.2988562e-001  6.2709278e-001  3.2900326e-001  6.7582146e-001  6.5458788e-001  1.0800326e-001  5.8711729e-001  3.8265184e-001  4.8284472e-001  1.0449150e+000 -4.9801481e-003 -4.4857868e-001 -1.5905911e-001 -1.3186128e+000  4.3524797e-001 -3.3135280e-001  6.1485472e-001 -2.7288304e-001  1.9853115e-001 -2.3928663e-001  3.1437330e-001  1.6216516e-001  6.6153772e-002 -2.4246521e-001  5.8497947e-001  1.4205029e+000  4.6688010e-002 -1.9384617e-001  1.1869351e-002 -2.7462415e-001  1.2822873e+000 -1.4331496e-001 -1.2146982e-001  8.0214374e-001  4.3170658e-001 -4.8758201e-001  1.9242084e-001
  2.0213150e-002 -3.4004013e-001 -4.4408646e-001  4.3004325e-001  8.7361734e-001 -1.5031168e+000  1.5366166e+000  1.3715213e+000 -8.5716483e-002  9.7572085e-001  1.5425633e-001  8.1785675e-001  3.5646825e-001  6.6594980e-001  5.0019638e-001  7.4003583e-001  1.7152114e-001  2.4433954e+000  8.4599394e-001  1.1149205e+000 -7.3461274e-001 -2.1891678e-002  5.8360416e-001 -8.9581710e-001  3.7986454e-001 -3.7091849e-001  1.5568031e-001  4.7325976e-001  1.4883777e+000 -2.6223063e-002  7.1900259e-001  5.5912743e-001  8.2023219e-002  8.5577228e-001  7.4323109e-001  6.3873619e-001  4.9413960e-001  5.5898258e-001 -1.8715736e-001 -5.5798039e-001  2.0854092e-001  5.7707541e-001 -1.2929854e+000  9.7578689e-001  4.3857469e-001  1.1996191e+000 -1.3764251e-003 -2.8014911e-002  4.4918694e-001  3.7862400e-001  7.7713174e-001 -8.4177946e-002  7.8594317e-001  1.2002128e+000  9.2848850e-001  4.8909504e-001  1.2276067e+000  9.9614496e-001  1.8244522e-001  1.3192721e+000  8.3419417e-002  8.7814573e-001  2.4869656e-001 -2.1757852e-002  1.1760898e+000  1.0302179e-001
  1.3270522e+000  5.3091719e-001  1.3507904e+000  2.4185921e+000  3.2605094e-001  9.3965347e-001  2.0286233e+000  5.8055203e-001  3.1227394e-001  6.3126148e-001  6.1232252e-001  1.4307888e+000  3.9175383e-001  8.8060916e-001  6.4261838e-001  7.1890221e-001  1.0849765e+000  5.3498236e-001 -2.5858204e-003 -4.6383705e-002  1.6619319e-001  8.4321022e-001  6.8942392e-001 -2.8357586e-001  6.7716061e-001  4.9148507e-001  6.8917089e-001  7.2399383e-001  6.9713900e-001  7.0428448e-001  1.8486967e+000  2.1603703e+000  1.1963226e+000  1.5450344e+000  1.2839218e+000  1.7999770e+000  1.0700465e+000  4.9889489e-001  8.6742091e-001  5.2752425e-001  9.3121093e-001  1.2648631e-001  6.0697806e-001  1.3454981e+000  8.3534652e-001  1.9368225e+000 -1.2895681e+000 -5.6942648e-001 -2.8483245e-001  2.2971855e-001  3.0787664e-002  3.8064744e-001  9.0808036e-001 -1.0837099e-001  7.1267174e-001  2.9663978e-001  1.1317323e+000 -3.9457195e-001 -4.1834251e-001  9.3353448e-001  1.0378125e+000  1.4547451e-001  2.6851324e-001 -9.9731701e-001  1.2507314e+000 -6.3435259e-001
 -6.4633988e-001 -1.0526339e+000  4.0630865e-001  1.6283889e+000 -7.8655189e-001 -6.0973825e-001  7.3773436e-001 -1.1710778e-001 -3.3277976e-001  5.1892013e-001  8.5810092e-001  2.6191339e-001  3.6942256e-004  4.4857141e-001  4.8784009e-001 -2.1292339e-001  1.9963878e-001 -5.5885522e-001 -2.6944412e-001 -7.1196728e-001 -1.6231998e-001 -8.7592354e-001  3.7790204e-001 -1.5557653e+000 -3.9203309e-002 -2.2387035e-001 -6.9892842e-001  1.6503167e-001  1.0933936e+000  7.4621701e-001  6.8373547e-001  9.8263518e-001  1.2081944e+000  1.2693129e+000  1.1778824e+000  9.0596588e-001  6.6693689e-001  6.9515278e-001 -8.1517259e-003 -7.7266643e-001 -3.2989336e-001 -2.7887904e-001 -1.0171745e+000 -7.7879650e-001  2.4077621e-002 -1.7451248e-001 -1.5251913e+000 -1.0406877e-002 -4.9132746e-001 -3.0959441e-001 -4.2044952e-001  6.5315180e-001  2.5853048e-001 -1.9310272e-001  1.3337361e-002  2.5155911e-001  9.6240224e-001 -7.0250428e-001 -2.0804646e-001 -1.2111056e-001  3.6117969e-001 -7.8472181e-001  2.9069977e+000  1.0788365e-001  3.6979332e-001  1.0229902e+000
  6.0988315e-001 -5.2704827e-001 -2.8926141e-001 -1.0836074e-001 -9.5552117e-001 -1.2116762e+000 -2.0212194e-001 -2.7493204e-001 -4.2526517e-002 -8.6268858e-001 -3.0711686e-001 -3.4816056e-001 -1.9376613e-001 -5.3805655e-001  1.1918668e-001  1.5636794e-001  3.8877608e-002 -1.2307421e+000 -4.0891288e-001 -6.5293683e-001 -1.5079028e+000 -2.3096147e-001 -1.8896106e+000 -1.2726339e-001 -6.9121658e-001  6.1800577e-001 -1.2303974e+000 -1.0294881e+000 -1.6244910e-001  1.1138642e+000 -2.0370394e-001 -3.1224498e-001  2.7060044e-001 -2.5730741e-004 -8.5394363e-001 -5.3097596e-001  1.0785436e-001 -1.2399946e+000 -8.1485428e-001 -1.3586078e+000  3.4436376e-001 -3.5938286e-001 -1.6341581e-001 -1.0525316e+000  2.1073955e-001 -4.6806154e-001 -1.5721628e+000  3.3820664e-001 -1.1782412e+000  2.3759709e-001 -2.4383317e-001 -3.4560084e-002 -8.6188253e-001 -5.7732107e-001 -1.1483330e+000 -9.1710091e-001 -3.6074276e-001  6.7517401e-002 -3.8563708e-001 -9.9929670e-001 -2.8829279e-001 -1.2443188e+000 -9.9100554e-001  5.6989442e-001 -1.5795583e+000 -1.3996775e+000
 -3.5921524e-001 -1.9353554e-002 -6.8742272e-002  3.3142920e-001 -8.8410273e-001  3.7341463e-001 -1.6980188e-001  7.4120818e-001 -1.3130793e-002 -3.1647867e-002 -1.6297413e-002  2.2372940e-001  1.5459223e-001  4.3431013e-001  8.8388192e-001  5.9608775e-001 -2.2356377e-001 -5.0542380e-001  6.3308364e-002 -1.5277843e-001 -4.4610862e-001 -6.3066808e-001 -1.9503506e+000 -1.5246896e+000 -6.3919751e-001 -2.1727997e-002 -4.7379645e-001  4.8038789e-002  2.9168907e-001  5.8539897e-001  5.2164898e-001  4.8704735e-002  3.4261469e-002  3.9076968e-001  1.9285598e-001  2.8824442e-001  5.3933143e-001  1.4383774e-002  1.7978222e-001 -6.9586554e-001 -2.0666972e-001 -4.1960169e-001 -1.5702647e+000 -2.6974006e-001 -7.8879567e-002 -1.8166401e-001 -5.3206722e-002  1.0719705e+000 -5.1170251e-001 -5.4509035e-002  3.1894667e-001  1.0264563e+000  8.3853330e-002  2.2549651e-002 -6.6400442e-001  2.9007919e-001  3.0117876e-001  5.8899089e-001  1.2001003e+000 -2.9799289e-001  5.0998019e-001 -7.2629288e-001  6.4535249e-001 -1.5133211e+000 -3.7874481e-001 -7.7909039e-001
  3.5807145e-002  2.8857554e-001  3.4079261e-001  7.6775359e-001  8.1404498e-001 -8.2279136e-001  5.4545912e-001 -8.0776804e-002  6.5751490e-003  9.4598905e-002 -7.2779803e-001  4.0938965e-001  4.3115624e-001 -3.1071845e-001 -8.4604901e-001 -1.0174183e+000 -1.4600708e-001  4.8744472e-001 -8.9277192e-001  1.1937564e-001  2.9764789e-001  8.1520892e-001  4.3605646e-001 -1.0964159e+000 -1.9316999e-001 -2.4014266e-001 -5.1484778e-001 -1.3996069e+000 -7.5841035e-001 -8.3372434e-003 -5.5479538e-001 -4.2384832e-001 -5.2833583e-001  1.7457497e-001 -1.8901274e-002 -3.5196447e-001 -2.3529603e-001 -5.7112419e-001 -1.3271532e+000 -6.5955819e-001  3.4029566e-002  6.2532022e-002 -3.8005772e-001  8.6801604e-001  4.2845511e-001  7.6149393e-001 -2.3310697e-001 -3.9957059e-001  2.2499797e-001  9.2595858e-002 -8.3935462e-001 -8.8652336e-001 -1.4973584e-001 -5.4421113e-001 -3.7743550e-001 -1.9777634e-001  3.5680291e-002 -5.3721698e-001 -2.2854101e-002 -5.1138357e-001 -1.5293830e+000  5.3554712e-002  6.8867343e-001 -1.2642405e+000  1.5112812e-001 -9.0205508e-001
 -6.6034772e-001 -1.4577620e+000  1.4779101e-001  3.6290411e-001 -3.9758525e-001 -1.0742458e+000 -4.6160654e-001 -7.8346706e-001 -5.7861551e-001 -5.1193990e-001 -1.2545460e+000 -1.0254989e+000 -8.1303338e-001 -8.3536043e-001 -5.9716656e-001 -6.4996696e-001  6.1263939e-001 -6.5165333e-001 -1.5588030e+000 -1.0843822e+000 -9.4884738e-001 -2.0894454e-001  9.3497343e-002 -1.3143977e+000 -1.7957172e-002  1.1094379e-001 -1.4853519e+000 -1.4060893e+000 -1.0924810e+000  3.6922552e-001 -3.9001267e-001 -3.1354568e-001  3.8709889e-001  6.9674319e-001 -3.0150824e-001 -4.8755064e-001  3.8271805e-001 -4.7268373e-001 -1.4058892e+000 -1.3560087e+000 -2.5466208e-001 -5.7034569e-002 -1.0427077e+000 -3.6689391e-001 -1.0008416e-001 -3.4026564e-001 -6.8405683e-001 -1.5487188e+000 -3.8930562e-001  3.0256123e-001 -7.4322657e-001 -2.6567180e-001 -5.5311075e-001 -7.5240792e-001 -9.5282318e-001 -1.1109132e+000 -8.5984544e-001 -1.0876351e+000 -6.9364206e-001 -1.0194536e+000 -6.4950269e-001 -5.1518891e-001 -8.0692085e-001 -1.9043598e-001  1.1722888e-001 -4.6996113e-001
  4.6414179e-001 -4.2777292e-001  4.8066700e-001  6.0081437e-001 -1.4064560e+000 -3.9605666e-001 -4.4953504e-001 -3.3336266e-001 -6.7229498e-001  4.0322452e-002 -9.9735930e-001 -9.6479296e-001 -2.0900636e-001 -2.3854015e-001 -5.5939192e-001 -4.5322384e-001  2.8591512e-001 -7.5217954e-001 -1.5486140e+000 -5.7560680e-001 -3.1361578e-001 -2.6809347e-001 -3.6428760e-001 -9.0819330e-001 -2.0413963e-001  4.6963420e-001 -1.0397500e+000 -1.0949317e+000 -7.0464421e-001 -4.5079640e-001 -2.3238790e-002  7.6246706e-002 -4.9709073e-001  2.5378225e-002  2.3879431e-001  1.5353904e-001 -2.7670444e-001 -3.3641042e-001 -3.5058545e-001 -7.7421418e-001 -1.4920818e-001 -4.6128493e-001 -1.2208355e+000 -1.5845900e-001 -2.6525272e-001  4.2735803e-001 -6.2155890e-001 -1.2031370e+000  2.7766083e-002  2.6048062e-001 -5.1042793e-001 -2.5878319e-001 -6.8886539e-002 -2.5134693e-001 -2.5064985e-001 -9.0481712e-001 -4.8789181e-001 -8.3027803e-001 -1.5199802e-001 -4.7341245e-001 -2.1645862e-001 -6.7857769e-001 -1.4640209e-001 -7.9282275e-001 -6.3740478e-002 -2.2791422e-001
 -1.1440990e+000 -3.0530830e-001 -7.1700091e-001  5.1433606e-001 -4.0674226e-001 -3.0268809e-001 -5.8124580e-001  2.4389770e-001 -2.9538325e-001  2.2845415e-001 -4.0201068e-001 -8.6001746e-001  9.4566623e-002 -7.1823521e-001  2.8799424e-001 -1.8585020e-001  3.0861101e-001 -6.3440259e-001 -9.6891535e-001 -6.3737678e-001 -1.6172133e+000 -1.1758222e+000 -1.5944550e-001 -1.3632622e+000  1.1958696e-001  2.2235111e-002 -4.3040537e-001 -1.3227671e+000 -8.4058057e-001 -4.3835831e-001  5.1900894e-001  3.3149667e-001  1.0473223e+000  4.9761199e-001  4.5794789e-001  6.1946468e-001 -5.9620326e-002 -2.9788750e-001 -8.6951569e-001 -7.3235025e-001 -3.9961001e-001  2.2495095e-001 -1.0643299e+000  1.0643199e-001 -3.3816207e-001 -1.1054070e+000 -3.3282554e-001 -1.5948588e-001 -2.8220293e-001  2.7107604e-001 -7.3463325e-002  1.5067897e-001 -3.2726092e-001  1.4264048e-002  2.2169407e-002 -3.9356279e-001 -5.3659922e-002 -3.3037232e-001 -4.8616644e-001 -9.4193029e-001 -2.6170669e-001 -2.8924959e-001  6.7924325e-003  4.2958706e-001  8.4661151e-001  4.0591625e-001
 -5.7389590e-002 -5.9057881e-001 -3.0589285e-001  1.6807139e-001 -4.6633372e-001 -1.2012275e+000 -1.1900675e-001  2.7889633e-001  2.7869163e-001 -4.3394035e-002 -1.3246307e-001 -1.3172188e-001  3.7621657e-001 -9.1040663e-001 -4.6856279e-001 -5.7074402e-001  2.2654875e-001 -5.7370411e-001 -3.9881230e-001 -1.2940667e-001  2.2947737e-001 -4.4158939e-001 -4.1204376e-001 -8.6189998e-001  2.4038778e-001 -3.0765221e-001 -5.8373706e-001 -4.9823759e-001  1.6216815e-001  2.4763329e-001  3.6090252e-001  3.3578984e-001 -2.5453390e-001  3.8454356e-001  5.0816077e-001  9.0249233e-001  1.1485818e-003 -5.9164332e-002 -7.3418504e-001 -4.9608559e-001 -2.8549678e-001  9.2566572e-002 -1.0339853e+000  1.5865906e-001  1.5509204e-001 -3.7096918e-001 -2.9518365e-001 -5.2099557e-001 -3.2476909e-001 -5.4482566e-002  3.9093794e-002  2.6019902e-001 -4.9367074e-001 -2.3796245e-001  5.6486939e-001  5.9280698e-002  5.1492926e-001 -4.8764185e-001 -1.6588638e-001 -2.7446908e-001 -1.7149208e+000 -5.4114808e-001 -2.0078603e-001 -7.4376440e-001  1.9225146e-001  2.3811806e-001
 -8.3095979e-001 -5.9345417e-001 -8.9902821e-001  3.1383675e-003 -3.8477319e-002  1.0117830e-002 -1.2520710e-001  2.3054721e-001 -3.6649983e-001  2.2525456e-001 -4.8365045e-001 -9.2412075e-001 -3.1088923e-001 -4.6178152e-001 -4.8513327e-002 -1.6485737e-001  3.0585711e-001 -5.2479835e-002 -4.6474637e-002 -1.6285180e-001 -1.2468760e+000 -8.6850734e-001  2.9581515e-001 -4.1383507e-001  1.3742640e-001 -2.8535893e-001  1.7835340e-001  1.7359513e-001  3.6688707e-003 -1.2894250e-001  7.7402879e-002 -6.2866016e-002 -3.1944298e-001 -5.7999452e-001  1.0356880e-001 -5.6214761e-002  3.0840674e-001  2.7183858e-001 -1.4381773e-001 -1.3316548e-001  6.5944568e-002 -2.8558551e-001 -8.1553400e-001  7.7988432e-002  2.5137165e-001 -1.0375545e+000 -2.5031604e-001  9.6700777e-001 -1.0314238e+000  2.9133153e-001  3.7885837e-001 -1.4449180e-001 -4.8945098e-001 -1.8856632e-001  4.6942188e-001 -2.3087062e-001 -8.2672050e-001 -4.1331113e-001 -4.7659990e-001 -7.6695566e-001 -5.7403350e-001  8.4633883e-002 -5.3620200e-002  7.2149607e-001  3.1630300e-001  8.6259826e-001
  2.5058404e-001 -1.0226681e+000 -1.8013174e-001  1.6730770e+000 -6.1267971e-001 -3.9559267e-001  5.1959723e-001 -7.1282752e-001 -1.1136387e-001  1.5953267e-001 -3.7007557e-002 -1.6205235e-001  5.8344760e-002 -6.2741363e-001 -6.6703316e-001 -1.1105969e+000 -2.7382964e-001 -6.0788217e-001 -5.5007281e-001 -5.8459149e-002  1.2661239e+000 -2.6836726e-001 -9.3999139e-001 -5.7966124e-002 -1.2365642e-001 -1.1744876e-001 -1.2193119e-001  1.7772126e-002  2.2717863e-002 -6.0011746e-001 -2.4917445e-001 -6.5602677e-002  8.9968908e-002  1.6693870e-001 -2.3101924e-001  3.4886000e-001 -1.0495989e+000  4.9901710e-002 -4.1368049e-001  1.6242758e-001 -1.4997102e-001 -2.5947212e-001 -1.3313590e-001 -5.4335068e-001  2.1882158e-001  6.5709793e-001  1.3653526e-001 -1.3634227e+000 -5.9819266e-001 -6.2821761e-001 -8.1095925e-001 -4.7101927e-001 -2.5038076e-001 -4.6507111e-001  2.8824209e-001 -2.8024984e-001  1.4682560e-001 -3.3170477e-001 -7.6317684e-001  3.2567110e-001 -7.2393878e-001 -7.3354488e-002  3.6547127e-001 -6.4041908e-001  3.6175840e-001 -2.6405800e-001
  9.1271178e-002  8.1682278e-001 -2.6306173e-001 -5.4372526e-001  2.3798422e-001 -8.9421444e-001 -4.9149853e-001 -2.5232767e-001 -4.9321720e-002 -4.1096875e-001 -8.8286194e-001 -7.5561856e-001 -2.8507738e-001 -3.4919839e-001 -1.0836925e+000 -5.4397365e-001 -9.6522126e-001 -3.5929432e-001  1.0424999e-001 -3.2233959e-002 -1.2439789e-001 -1.5979229e-001 -8.2326799e-001  1.9405692e-001 -5.6166390e-001 -2.2221879e-001  2.8744963e-001  6.1016001e-001  3.1597311e-001 -1.1627644e+000 -9.5735182e-001 -9.7439861e-001 -1.2184301e+000 -5.5352765e-001 -1.1563578e+000 -7.9368596e-001 -5.9646966e-001 -2.7235549e-001  6.8761437e-001  8.0055614e-001 -2.8580705e-001 -3.4992299e-002  5.7649624e-002 -2.5966969e-001 -1.9771218e-001  1.3296096e-001 -1.0937077e-002  7.2179470e-001  1.1894637e-001  3.0672656e-001 -8.3825843e-002 -7.9908366e-001  8.0004358e-002 -1.1963655e-001  2.9177798e-001 -3.0780336e-001 -1.8142869e-001  2.3134451e-001 -3.8212125e-001  4.2832602e-001 -5.3509572e-001  5.4826110e-001  4.6200903e-001  7.9763453e-001  4.1078155e-001  3.0550745e-001
 -7.0951110e-001 -1.6904056e-001 -1.0933451e+000  1.9919663e-002 -4.7972463e-001 -8.4133331e-001 -6.8756969e-001 -2.7777738e-001  2.7565027e-001 -3.7981868e-001 -6.6097945e-003 -6.0003478e-001  6.1141570e-002 -2.8426908e-001 -3.1754518e-001 -2.7732669e-001 -8.7228000e-001 -5.0158588e-001  2.6444317e-001 -3.3592927e-001 -1.1473328e-002 -1.1486171e+000 -1.3623037e+000  3.3820623e-001 -7.9356563e-001 -6.7596149e-001  2.1795658e-001  4.3555038e-001  1.9282489e-001 -6.1027880e-001 -5.5136649e-001 -6.3993353e-001 -8.5838103e-001 -3.3174111e-001 -5.9480838e-001 -2.9101459e-001 -4.1685542e-001  3.2966333e-001  7.8133593e-001  6.4160599e-001 -6.8158046e-001 -3.5245455e-001 -4.0093058e-003 -9.7668305e-001 -7.1374597e-001 -1.3490119e+000 -1.5729875e-001  8.0388213e-001 -4.7004377e-002 -1.0882486e-001  2.1626283e-001  1.3290296e-001  5.5137140e-002  3.8188109e-001  4.7670007e-001  1.7596532e-001  4.2747083e-001  6.7762096e-001 -5.7043252e-002  6.4061459e-001 -6.1273345e-001 -1.7298449e-001  3.0680019e-001  2.1410089e+000 -5.7832448e-001  7.9284400e-001
  6.2711937e-001 -4.5606799e-001  6.5847467e-001 -1.1037395e+000 -3.7192964e-001 -7.4563854e-001 -3.0106306e-001  2.0232304e-001 -3.6662796e-001 -1.2462021e-001  1.2987455e-001 -4.5722009e-001 -5.7968567e-001 -3.1993357e-001  6.0443432e-001  3.8598026e-001  7.0216092e-001  2.4424988e-001  3.4591693e-001  1.2885745e-001 -5.2224296e-001 -4.0344008e-001  8.6797669e-001  6.2563974e-001  5.4584884e-001 -2.0267984e-001 -1.7326688e-001 -1.3056686e-001  5.4055092e-001  1.2425898e+000  7.3995592e-002  1.8016846e-001  6.3391275e-001 -6.4951840e-001 -2.6336377e-001 -4.7110908e-001  5.7762609e-001  4.3133404e-001 -2.4503800e-002 -1.2672793e-001  3.5748901e-001  5.8631857e-001  6.7402218e-001  1.5559981e-001  9.9940748e-001  9.5120552e-001  5.5289673e-001 -3.0906103e-001  2.1328794e-001  2.8917730e-001  4.2240566e-001  4.0387585e-001  1.5280389e-001  1.1006149e+000  5.7468437e-001 -2.9173886e-001 -4.4250844e-001  5.4647868e-001 -2.1474207e-001 -3.8699809e-001  7.0158719e-001  2.5577519e-001 -2.0367683e-001  2.9487676e-001 -1.2029292e-001  1.1114714e-002
 -3.2923493e-001  1.2145561e-001  3.0301537e-001  1.2530161e+000  9.5353746e-002  5.0142978e-003  3.1949414e-002  6.2767347e-001  2.1128470e-001 -2.7040279e-001  9.3841342e-001  8.9510485e-002 -6.2737109e-001  7.6279537e-002  1.4171297e+000  1.0273117e+000  1.5718839e-001  2.8565385e-001  8.7203448e-002 -3.3602970e-001 -8.8898907e-001 -8.0231529e-001  3.8296558e-001  1.0512087e+000  2.5913811e-001  2.1342688e-002  1.7829659e+000  6.3246872e-001  8.8944571e-001  7.9268335e-001 -7.9263021e-003  8.1158473e-002 -4.3750951e-001 -1.1647959e-001 -2.9111163e-001 -3.5152533e-001  7.9107493e-001  4.0397270e-001  1.2543163e+000  1.5667168e+000 -8.2045064e-002  3.2392190e-001  4.2361689e-001  1.2661669e+000  6.4414772e-003 -1.2565869e+000 -3.5888025e-001  4.2876392e-001  5.1894581e-001  6.4427826e-001  1.6061127e+000  1.5674500e+000  3.0759630e-001  7.0744517e-001 -4.5747186e-002  9.6386741e-001 -2.0807511e-002  6.7609722e-001  6.4529266e-001  4.3284356e-001  2.5648508e-001  1.8113165e-001 -1.1892536e+000  1.6935837e+000  1.7333811e-002  8.3144584e-001
  3.3084856e-001 -4.2787176e-001  5.9928627e-001 -5.5476295e-001 -7.4534859e-001  1.2104125e+000 -2.6438052e-002 -9.3937542e-001 -1.9629680e-001 -5.8965785e-001  3.9684939e-001  1.7780425e-001  2.4936735e-001  3.5666964e-001  8.1011149e-001  1.8105118e-001  5.8556015e-002 -1.1653476e+000  6.7775680e-003 -3.1348721e-001  6.8116233e-002  9.1715712e-001  4.2861644e-001  1.2972390e+000  3.1226822e-001  1.5328672e+000 -6.6182556e-001 -7.5196446e-001 -1.0450862e+000  1.3233470e+000  5.3937833e-001  3.5437258e-001  1.4424075e-001  5.5065148e-001  2.8423070e-001  4.7951651e-002  8.2317819e-001 -5.1744032e-001 -1.0714665e+000 -1.2644031e+000  7.2540716e-001  6.3687073e-001  2.7723311e+000 -4.0284982e-001 -3.5899140e-002  5.9330547e-002 -3.1727824e-001 -7.8429751e-001 -7.5893451e-001 -8.1220768e-001  2.0317634e-002  6.0334251e-001  3.0841412e-001 -3.0267465e-001 -4.0196491e-001 -4.6449129e-001 -3.3051471e-002 -7.1939895e-001 -1.0094834e+000 -1.2093623e+000  1.0833102e+000 -1.2421582e+000 -2.7013437e-001 -1.9365988e+000 -1.1500939e+000 -1.4179487e+000
 -3.6295591e-001 -1.6612439e-001  5.3943202e-001  1.0701173e+000  7.7575566e-001  3.0189517e-001  3.4226220e-001 -5.7628721e-001  4.4156694e-002  2.6690867e-001 -3.2978851e-001 -2.2689727e-002  2.7349998e-001 -2.5665138e-001 -3.7613336e-001  7.0088081e-002  3.5104341e-001  3.2938397e-001  4.9171705e-001  7.1540870e-001  1.2220333e+000  6.3200948e-001  3.6366738e-002  9.2702398e-002  4.4872352e-001  9.1180299e-001  5.5915056e-001  1.9298062e-001 -7.7580262e-001  6.1659396e-001  6.1804854e-001  6.4030628e-001  5.7021679e-001  9.9197527e-001  3.0963254e-001  6.6771000e-001  2.4343225e-001 -2.9398827e-001  3.0159872e-001  1.6987775e-001  5.1186451e-001  2.4780588e-001 -5.8141108e-001  4.0010133e-002 -5.6969304e-001  7.4485476e-001 -5.0969131e-002 -1.2556214e-002 -2.5401071e-001  3.3793633e-002 -1.0661084e-001 -3.5700333e-001 -2.9556420e-001  6.9576020e-002  1.1192725e+000 -1.7727485e-001 -1.1809096e-001 -5.7731024e-002 -8.2043277e-001 -1.5424840e-001  1.6586824e+000  2.1898782e-001 -1.3868223e-001 -9.0599759e-002  4.6089907e-001 -5.0642683e-001
  5.9228440e-002 -8.0408560e-001  7.8445804e-001  7.5552123e-001 -5.9827646e-002 -6.1089537e-001  5.6923130e-001  7.6431166e-001  5.4618133e-001  5.8402013e-001  2.5725868e-001  5.8811626e-001  1.0606634e-001  2.1163939e-001 -2.6849408e-001 -2.5404897e-001  1.5488873e-001  1.8311909e-001  5.5118875e-001  1.1386551e+000  1.7323642e+000  3.2754484e-002 -3.7597465e-001 -5.8815392e-001  1.1647369e-001  6.0857327e-001 -5.7138897e-001 -8.7386426e-002 -1.4000295e-001  2.1405684e-001  4.7873935e-001  1.1229762e+000  1.5839995e+000  8.5385752e-001  9.9885479e-001  1.2752509e+000  1.8434844e-001  5.8821281e-002  2.0779819e-001 -5.2411427e-001  6.9162873e-001  1.5419454e-001 -1.1793385e-001 -8.1639748e-001 -2.6132366e-001  1.5236407e+000  2.6752075e-001 -2.3037424e-001 -3.6632555e-001 -4.2435436e-001 -8.0242425e-001 -3.9297831e-001 -6.6664213e-002  3.0283580e-001 -3.8504329e-001  1.1737450e+000  8.1885073e-001  6.8049863e-001  3.4783083e-001  3.3447779e-001  4.1726647e-002 -7.1198173e-002  1.1270986e+000 -9.4161408e-001 -8.7444344e-001 -5.3999365e-001
 -7.8337070e-001 -3.6971323e-001  3.2139659e-002  1.2283100e+000  2.9254516e-001  5.5745219e-001  1.0058091e+000  1.0913503e+000  4.3324826e-001  4.0808422e-001  6.1613196e-001  2.8666665e-001  2.0279547e-001  4.3002927e-001 -5.3560233e-001 -3.0278949e-001 -4.2312540e-001  4.2819616e-001  4.2285227e-001  8.4280088e-001  1.0615862e+000  1.1052896e-001  1.0779898e-001  1.8249272e-001  2.7807529e-002 -3.2252598e-001 -3.2733871e-001  4.4342327e-001  8.2091132e-001 -2.7468188e-001  8.8646592e-002  5.8223399e-001 -2.0227168e-001 -2.7686104e-001  3.0723323e-001  6.2973322e-001 -2.1287437e-001  3.3956541e-001 -7.3294326e-002  4.5098532e-001 -4.8878759e-001 -7.2301591e-002 -6.4541804e-001  6.1334195e-002 -4.6735951e-002  9.7050912e-001  2.1210287e-001  1.3471831e-002 -3.0668186e-001 -5.9902693e-001 -5.3783343e-001 -6.8166140e-001 -2.5166562e-001  5.4099355e-001 -4.7628837e-001  5.1889351e-001  2.6738279e-001  8.4005944e-001  4.0340687e-001  5.1848935e-001 -2.5809772e-001 -3.7594554e-002  2.9990506e-001  5.6548196e-001 -1.0557257e-001  6.7731315e-003
 -4.0741973e-003 -5.1678587e-001 -4.2133244e-003  1.1145804e+000 -5.1167273e-001 -3.7552202e-001  4.3707968e-001  6.6790656e-001 -1.3436553e-001 -1.4991160e-001 -4.0693247e-001  3.4836755e-002 -2.7485672e-001 -6.8000292e-001 -1.1226691e+000 -8.1490847e-001  1.4994774e-001 -8.7828130e-002 -4.7942691e-001 -2.2269549e-002  8.5105031e-001 -1.6794748e-001 -6.3516075e-001 -1.0064371e+000 -2.4025605e-001  1.6828362e-001 -3.9739885e-001 -1.8506953e-001 -2.0835987e-001 -1.9395192e-001 -6.6084276e-001  8.1390000e-002  6.8883654e-003 -4.2733897e-001 -3.4322963e-001 -1.6083430e-001 -1.3609044e-001 -5.8647214e-001 -1.7580373e-001 -3.2043719e-001  3.5065961e-001 -2.7154859e-001 -4.5075349e-002 -1.1142595e+000 -3.0398047e-001  7.7901419e-001 -1.2823996e-001 -9.1613363e-001 -7.9997744e-001 -6.9329329e-001 -1.2451197e+000 -1.4755234e+000 -7.9449978e-001 -1.9910866e-001 -6.4231390e-001 -8.8890831e-001 -2.0907290e-001  2.0538335e-001 -2.3360370e-001 -1.9999828e-001 -2.2174556e+000 -5.5758878e-001  1.4642450e+000 -1.0933652e+000  6.0170330e-001 -5.0056882e-001
 -5.1730463e-001  4.6640094e-001 -1.1569998e-001  4.3784468e-001 -1.0843273e-001 -3.2721880e-001  1.5318592e-001  4.6663280e-001 -1.2770251e-001  3.5092952e-002 -2.5060038e-001  1.1336558e-001  3.7912768e-003 -2.5071610e-001 -5.2327342e-001 -3.9412818e-001 -2.3573735e-001  7.3067675e-002  1.0651581e-001  1.7388116e-001  1.0138444e-002 -1.3339545e-001 -1.5042032e-001 -6.9035304e-001 -1.2081202e-001  2.8237472e-001 -1.9059634e-001  2.1084427e-001  1.4341018e-001 -7.2202451e-001 -2.5068390e-001 -1.4694625e-001 -1.0426171e-001 -3.7480289e-001 -5.8762304e-001 -3.1992316e-001 -1.4575961e-001 -6.4071013e-001 -6.4479208e-001  4.3325985e-002  1.3923539e-001  1.4575340e-002 -3.2993808e-001 -5.5454932e-001  1.7182382e-001  2.3892961e-001  2.8040543e-001  2.5289468e-002  9.9425547e-002  2.7388303e-001 -4.7279145e-001 -6.2911802e-001 -7.0912979e-001  2.7520074e-001  6.1499683e-001  1.4438255e-002  1.1077089e-001  1.8156341e-001 -4.8283373e-001  2.7673057e-001 -1.5090304e+000 -2.1075273e-001  1.3981126e-001  1.0889348e-001  2.8872252e-001 -6.8748461e-002
 -1.9182240e-002 -6.9460043e-001 -7.3548522e-001  4.8762845e-001 -5.3346977e-001 -8.5563666e-001  3.2296260e-001  6.0386824e-001  4.6360419e-001  2.4066665e-001 -2.6751996e-001 -2.6128503e-001  4.3870924e-001 -1.1723557e-001  4.3999123e-001  2.4372170e-001  8.9176644e-001  7.6805001e-001  1.5071658e-001 -1.1452254e-001 -4.7372219e-001 -1.6712873e-001 -1.0708421e+000 -7.6197229e-001  9.9733261e-002 -3.5831716e-002 -4.1817370e-002  4.5229491e-001  7.1445127e-001  2.4751059e-001  3.9510172e-001  3.5547969e-001  1.3412437e-001  1.2415662e-001  5.3848157e-002  2.6167096e-002  1.2456468e-001  1.4195425e-001  4.0571803e-001  1.2457189e-001  1.1200953e-001 -1.9783698e-001 -5.3004435e-001 -1.1375767e+000  5.1207488e-002 -3.8427895e-001  1.2946963e-001 -4.4132575e-001 -6.8894082e-001 -3.0106992e-001 -2.8648077e-001 -3.7962855e-001 -1.9809020e-001  9.8849263e-001  5.4240245e-002 -4.7679532e-001  3.2476069e-001  4.3850711e-001  1.5704251e-001  4.4455646e-001 -3.8383135e-001 -2.4150058e-001  3.4683937e-001 -7.1369291e-001 -3.8622389e-001 -7.0112002e-001
  1.5482825e-001 -4.9712090e-001  2.4863917e-001  1.7056091e-001  9.2496154e-003 -1.2186065e+000  1.8405709e-001 -1.8980151e-001  5.9283601e-001 -1.8879110e-001 -3.8882501e-001 -5.2674034e-001  1.0585108e+000 -2.4050538e-001  4.9238154e-001  3.1696881e-001  2.9823354e-002  2.9609921e-001 -7.5898044e-002  2.7868665e-001 -4.2872152e-001 -3.0978212e-001  4.1209569e-001  2.1200761e-001  1.1301111e-001  1.9654214e-002 -4.1418281e-001 -3.9878415e-001 -3.7295555e-001 -1.7779262e-002  2.3266025e-001 -1.5499483e-001 -3.8889016e-002 -1.5382675e-001 -6.8495060e-002 -1.8186960e-001  6.5183004e-002 -6.7176069e-001 -1.2447931e+000 -9.6976862e-001 -2.9778252e-001  3.2811687e-001 -4.7130187e-001  2.2705151e-002 -1.1056359e-001 -1.1863757e-002  4.5994856e-001 -2.1995211e-001 -2.5128360e-001  2.1307520e-001 -2.8744659e-002 -3.4529603e-002 -6.0514570e-002  3.2696896e-001  5.3490623e-001 -4.1639894e-001  6.3446187e-002 -6.2532090e-002 -7.3367409e-001 -8.5492059e-002  5.1034365e-001 -1.3376824e-001 -4.6531177e-001  4.6976130e-001 -1.9310865e-001 -6.4449348e-001
 -4.1219180e-001  3.6378436e-001 -1.5748420e-001 -5.5564202e-001 -8.5930516e-002 -5.1621901e-001 -7.3191888e-001 -2.5114142e-001  5.5776080e-001 -1.0351200e-001 -3.8104602e-001 -1.4533543e-001  6.1809936e-001 -3.7087840e-001  9.0021364e-002  7.2149149e-002 -6.5002817e-003  5.7631234e-001  1.2517624e-002  4.4563318e-001 -1.8233113e-001 -3.9147539e-001 -1.5393027e-001  2.9538085e-001 -2.7879225e-001  3.5354511e-002 -3.7244046e-001 -6.8515209e-002  7.9049352e-001 -3.5388872e-001  2.3020245e-001 -3.9585101e-001 -1.4013725e-002 -6.8084626e-001 -9.1816715e-001 -3.3965146e-001 -8.0818373e-001 -3.0557869e-001 -7.3220680e-001 -3.9182395e-001 -1.1616597e-001 -4.6565583e-001 -2.1641254e-001 -9.4176335e-001 -1.4780905e-001 -6.7968808e-001 -1.1091900e-001  6.3156068e-002 -6.6019048e-001 -3.0689535e-001 -3.9356600e-001 -3.1009209e-001 -1.6044738e-001 -1.3625472e-001 -1.1054184e-001 -7.0439948e-001 -7.4230825e-001 -1.1039145e-001 -5.9073982e-001 -4.2408918e-001 -3.9185156e-001 -2.1243457e-001 -7.4114143e-002  3.3650853e-001  3.0885384e-001  1.2151568e-001
  5.1137606e-001  7.1248214e-001 -8.2135723e-001 -4.3187816e-001  3.4383988e-002 -2.2206181e-001 -1.7401245e-001 -2.1906014e-001 -2.8965039e-001  2.9932379e-001 -2.1874581e-001  2.9736724e-001  6.4827201e-001  1.2839398e-001  3.4992498e-002 -2.7225948e-001 -6.9275621e-001 -1.6035738e-001 -1.4868749e-001  6.5742198e-001 -1.7275216e-001  4.8381002e-002 -7.7556249e-001 -3.4326526e-001 -1.9139772e-002 -4.2309906e-001 -3.9229014e-001 -1.7114451e-001 -7.7732957e-002 -9.9578900e-001  3.8432966e-001 -2.1891084e-001 -3.5848953e-001 -1.9692411e-001  1.4463700e-001 -1.9319315e-001 -5.5517470e-001 -4.7967404e-001  4.6964118e-002 -5.6654110e-001 -8.4684486e-001 -6.2189983e-002 -7.5194237e-001 -1.9621074e-001 -5.2387878e-001 -4.9904079e-001  1.3848115e-001 -1.9039543e-001  4.4685224e-001  9.4046986e-002  2.2202015e-001  7.4083320e-002 -3.0644986e-002 -1.9386838e-001 -2.6805365e-001 -1.2607467e-001 -2.7034901e-001 -8.4093746e-002 -4.1186888e-002  4.0483188e-002 -4.4140073e-001 -8.5500157e-003 -6.5034067e-001  1.8294389e-001 -1.3419020e-001 -6.1889626e-001
  2.1802282e-001 -4.6744099e-001 -7.7648561e-001  6.8414844e-001 -1.2329154e-001 -9.6243619e-001 -1.1530100e-002 -1.1060420e-001 -5.9033691e-002  2.9966379e-001  1.3374289e-001  2.7931164e-001  2.7208530e-001  6.2330402e-002  3.0229403e-001  4.6280193e-003  3.9539356e-001  4.4910810e-002 -3.9186189e-001  2.9928877e-001 -1.6588918e-001  3.3511105e-001 -6.3600623e-001  1.7875318e-001 -6.1082808e-001  1.3956858e-001 -4.8369493e-001 -7.9660548e-001  6.4523920e-001 -6.2667928e-001  4.2247542e-001  1.6018851e-001 -5.3394616e-001 -5.3773188e-001  1.1415985e-001  5.3709460e-001 -3.8218901e-001 -1.5800561e-001 -1.2237605e-001 -1.0978318e-001  3.9237276e-001 -8.8975010e-001 -3.3586055e-001 -9.1744183e-001 -8.2253216e-002  2.2764339e-001 -6.2224811e-001 -1.0959390e+000  3.8586083e-001 -3.5341970e-001 -2.4548682e-001 -2.0080487e-001 -2.8611071e-001 -2.2516580e-001 -4.9769669e-001 -2.9762428e-001 -2.0193067e-001  3.0966077e-001 -8.9630397e-002  6.0709420e-002 -2.9389963e-001 -5.2404712e-001 -2.8141796e-002 -1.3933003e+000 -3.6747270e-001  2.6135351e-001
 -1.1630772e+000 -1.1546868e-001 -1.6639432e+000  3.5269851e-001  1.0301516e-001 -1.2163176e+000 -1.4395966e-001  1.0204016e-001 -1.1503434e-001  2.1239137e-002 -6.1296623e-001 -6.7644292e-003  4.9178890e-001 -5.1651215e-001 -5.4718680e-001 -5.0587841e-003  5.0941669e-001  1.0581524e+000 -1.2138334e+000  7.8817279e-002 -1.2725371e+000 -5.6120101e-001 -7.3482315e-001 -5.5824033e-001 -3.3634123e-001 -5.5792356e-001 -4.6703229e-002 -6.9028225e-001  6.4094258e-001 -9.4174330e-001  1.5900287e-001 -5.0750395e-003  3.0799616e-001  6.3304259e-001 -1.7698268e-001 -4.4874037e-002 -9.1471775e-001  4.1200381e-001 -3.3983952e-001 -4.8336188e-002  2.4238860e-001 -5.8682972e-001 -8.1513767e-001  4.6283647e-001  1.1409972e-001 -3.7565545e-001 -5.9816866e-001 -1.8745499e-001 -9.8916364e-001 -2.8265375e-001  2.8423018e-001 -2.0362055e-001 -2.5118133e-002  4.3502810e-001  1.5797312e-001 -6.1554469e-001  1.4491692e-001 -3.7917855e-002 -4.5665557e-001  2.0539431e-001 -3.6657481e-001 -1.2678542e-001  1.8123125e+000  7.2011590e-001  1.3166501e-001  7.8588811e-001
 -1.6278759e-001 -1.5416876e-001  9.0718659e-001 -1.4819230e+000 -5.1614774e-001 -6.9533424e-001 -2.3793417e-001 -1.1241010e+000 -7.5599009e-001 -5.3140534e-001 -1.9548621e+000 -6.2283576e-005 -6.9189914e-001 -7.7536709e-001 -1.6632655e+000 -1.0914039e+000 -1.7445466e+000 -1.7827970e+000 -2.1722772e+000 -1.4379369e+000 -4.1649991e-001  1.4001025e-001 -2.3924309e+000 -1.5654125e+000 -1.8503356e+000 -7.9529198e-001 -9.9841260e-002 -3.2357123e-001  4.7245318e-002 -1.6466103e+000  7.0694071e-002 -3.6013079e-001 -2.6136923e+000 -1.8036958e+000 -5.6561163e-001 -2.9105775e-001 -1.5596425e+000 -5.9653821e-001 -7.4703951e-001 -1.5181783e-001 -8.6012839e-001 -1.8866875e+000 -1.5738620e+000 -9.7951783e-001 -7.8394376e-001 -1.6827210e+000 -1.7286035e+000 -1.5371103e+000 -4.3432009e-001 -5.5570807e-001 -1.6393626e+000 -1.4396335e+000 -1.0297628e+000 -1.5505740e+000 -1.0123316e+000 -1.7019613e+000 -9.0262502e-001 -6.6686820e-001 -8.1292931e-001 -3.9344658e-001 -2.5505248e+000 -6.9979457e-001  2.5794559e-001 -4.8758924e-001 -7.0570893e-001 -4.8652868e-001
 -6.3493368e-001 -3.9005346e-001 -1.3524026e+000 -1.1314628e+000 -7.2986631e-001 -7.0626869e-001 -5.6234623e-001 -7.6970452e-001 -4.8928628e-001 -3.1083570e-001 -8.5289397e-001  4.2145552e-001 -4.2470360e-001 -5.5325774e-002 -7.7624682e-001 -7.5199146e-001 -6.2421973e-001 -5.6367819e-001 -1.2850662e+000 -1.3473593e+000 -6.8525158e-001  3.9218929e-001 -1.2668685e+000 -1.2124093e-001 -1.1335462e+000 -1.7942453e-001 -1.0079311e+000 -9.5405944e-001 -1.1481042e+000 -1.3206039e+000 -6.9748558e-001 -6.9354086e-001 -7.2648173e-001 -1.3178090e+000 -1.5027643e-001 -6.0432605e-001 -8.5997942e-001 -3.0775706e-001  1.9434521e-001 -6.2304978e-001  3.3589343e-002 -8.9988383e-001  3.2891552e-001 -1.3724337e-001 -2.8448333e-001 -1.4930313e+000 -1.8372719e+000 -9.6574796e-001  1.3744585e-001 -6.4629951e-001 -7.8661806e-001 -2.4902501e-001 -7.9379411e-001 -1.0271750e+000 -5.4111741e-001 -6.1397931e-001 -9.7059169e-001 -1.3481584e+000 -3.7638930e-001 -6.2602390e-001 -1.4344508e+000 -6.7329589e-001  8.7844927e-002  1.7263349e-001 -4.7404196e-001  7.2239354e-001
  2.4672143e-001 -5.2073726e-001  4.1480213e-001 -5.7424929e-001 -1.4873470e-001  8.0410781e-001 -1.0778773e+000 -1.3003413e+000 -5.3456096e-001 -1.1327577e+000 -2.6557254e-001 -4.0159334e-001 -7.8910248e-001 -4.9765323e-001 -3.6799488e-001 -3.3576766e-001 -5.5179787e-001 -9.9926384e-001 -1.4653729e+000 -1.1013027e+000  2.0772128e-001  6.4046563e-001 -1.9781932e-001  2.8606174e-001 -6.7920851e-001 -2.0068667e-001 -1.4162494e+000 -9.5480143e-001 -1.2986176e+000 -1.2582388e+000 -1.4675323e+000 -1.5929769e+000 -8.6098823e-001 -1.0325251e+000 -9.8695693e-001 -9.7367522e-001 -1.3045765e+000 -6.1612514e-001 -3.3047842e-001 -1.0128637e+000  4.7083510e-002 -8.6566392e-001  1.1623271e-001 -1.0221293e+000 -8.2372897e-001 -1.3095339e+000 -3.8919903e-001 -1.3817095e+000 -6.2837723e-001 -5.6609093e-001 -8.6037785e-001 -4.8486930e-001 -7.3989424e-001 -1.0048720e+000 -1.2937818e+000 -7.4395126e-001 -1.2126734e+000 -1.1557089e+000 -9.5111470e-001 -1.0608372e+000 -8.0333878e-001 -9.1677257e-001  3.5791682e-001  3.7994414e-001 -1.5697515e+000  3.4708642e-002
 -1.9913325e-001  1.0556794e+000 -3.3794040e-001 -2.0060132e-001  5.8210479e-001  9.3278020e-001 -2.4780029e-001 -1.0636033e-001 -3.4659063e-001  4.2805914e-001  5.3564942e-001 -3.2364928e-002 -4.0362807e-001  5.3463726e-001  1.5931509e-001 -7.7203868e-002  1.9930151e-001  3.7316898e-001  3.7861071e-001 -4.4177874e-001 -5.8384692e-001 -8.9236161e-001  6.5462135e-002 -7.5570246e-001 -9.7346022e-002 -9.3040306e-001  6.0694989e-001  8.9548836e-001  7.9847059e-001 -4.0183040e-001 -9.3447577e-001 -4.7048470e-001 -7.8394130e-001 -4.0343407e-001 -2.1763948e-001 -4.1169688e-001 -3.9254799e-001  8.5883819e-001  1.0274834e+000  8.7762703e-001 -7.7801504e-001 -1.6924623e-001 -3.1874088e-001 -2.7397743e-001  4.7556277e-001  7.4142650e-002  7.0050538e-001  1.5325894e+000  8.1581056e-001  2.2806638e-001  2.3322701e-001  7.2642653e-002  3.4769695e-001 -1.0363289e-002  1.2267423e-001  4.2270295e-001  2.4142738e-001 -1.0310173e-001  6.4590100e-001  7.7607389e-001  7.7268856e-001  1.3861875e+000  1.1075726e+000  8.4420458e-001  5.1368703e-001  1.5767832e+000
  9.0602230e-001  6.6320839e-002 -1.0296050e+000 -8.5590528e-001 -1.5203156e-001  1.9739739e-001 -2.0056617e-001 -7.1446479e-001 -2.1295953e-002 -2.3535487e-001  4.3882973e-002 -4.8697627e-001  6.0963411e-002 -1.3595765e-001 -3.5141767e-001 -3.9582123e-001 -4.7762453e-001 -7.0547567e-001  4.7940121e-001 -8.0158967e-001 -1.2745731e+000 -1.2394312e+000  8.2813525e-001  1.3228269e-001 -3.7828433e-002 -4.1019744e-001  2.0529346e-001 -1.5301471e-001  1.6799820e-001 -3.5849261e-002 -8.9578613e-001 -1.0470410e+000 -4.7246644e-001  7.7677290e-001 -9.4137368e-001 -6.0852890e-001 -1.5383953e-001  3.9090373e-001  3.0520196e-001 -9.2366544e-002 -6.4459675e-001  6.9992721e-001  4.3598184e-001  3.2016219e-001  3.7426819e-001 -1.0953409e+000 -4.3618281e-001  8.9534755e-001  8.2658580e-001  4.1784010e-001  9.5101839e-001  7.4096614e-001  4.1026121e-001 -6.5444951e-001  6.9219784e-001  2.0740625e-001  2.4819783e-001 -1.0677914e+000 -3.2435233e-001  1.0477620e-001  8.2429466e-001  5.5528124e-002 -9.4616189e-001  1.9869266e+000  2.5790965e-001  4.3466792e-001
  1.6978577e+000  8.2564498e-001  5.5638453e-001 -2.1135888e+000  6.9683965e-001  1.7954555e+000 -4.3343396e-001 -3.5349525e-001 -1.2354799e-001 -2.2639612e-001  4.4759235e-001 -2.8426087e-001 -7.6216144e-002  4.1358911e-001 -1.8028057e-001  1.9623724e-001 -1.6248694e+000 -9.7193562e-001  4.7018991e-001 -8.1424792e-002  1.3363410e-001  1.2145816e-001  1.1245098e+000  1.5448868e+000 -3.9428341e-001  2.1055343e-001  1.2658308e+000  7.9650856e-001  4.2291876e-001  3.8161686e-001 -5.0651644e-001 -3.2199092e-001 -3.0389232e-001  6.3953562e-001 -5.4016086e-001 -4.6034010e-001  1.3770152e+000  9.7925892e-001  4.8382661e-001  9.0404141e-001  1.0860344e-001  6.5268019e-001  1.0844944e+000  2.1140256e+000  4.1561690e-002 -4.8206803e-001  4.2020236e-001  2.9287031e-001  8.6646604e-001  2.8707837e-001  6.7525705e-001  9.5093691e-001  1.0899549e+000 -7.5311560e-001  4.1892135e-001  4.3068847e-001  5.2236263e-001 -3.3648096e-002  1.6584297e-001  1.2252236e-001  1.2090778e+000  2.7595210e-001 -7.4737981e-001 -9.6931760e-001  5.6499077e-001 -2.3229632e-001
  3.6014144e-001 -6.3696344e-001  6.4603328e-001 -4.9401231e-001 -5.7229764e-001  1.1670695e-001 -6.5763346e-001 -2.8106179e-001  4.4296666e-001 -2.2785506e-001  1.1852761e+000 -3.3395831e-001  1.1446566e-002  8.6990006e-002  5.8795194e-001  2.2663144e-001 -2.9366816e-001 -5.7102159e-001  1.3112826e+000  8.3168768e-002  5.7508116e-001 -5.6161084e-002  1.7291720e+000  4.9949947e-001  2.8674476e-001 -5.9299311e-001  5.8641989e-002 -3.2008310e-001 -2.9309581e-001  1.2163651e+000 -2.4658436e-001  4.0850143e-002  1.0416935e+000  1.2164465e-001  1.3969285e-001 -2.0770886e-001  8.1285948e-001  3.1169529e-001  3.1545241e-001  8.3690955e-001 -3.6634216e-001  4.9234756e-001  4.4309796e-001  1.5762756e+000 -2.6443179e-002 -4.1758539e-001  4.8368453e-001  1.2548634e+000  1.5629731e-002  1.1272933e+000  9.3942882e-001  1.0189817e+000  6.2971310e-001  5.2269275e-002  5.6430359e-001  1.1739994e+000 -2.6416974e-001  4.6703362e-001  2.0495367e-001 -2.4115048e-001  8.5609694e-001 -1.4367351e-001 -1.1687529e+000 -9.0994299e-005 -1.1110254e+000  6.3402525e-001
  2.2497531e-001  2.2541188e-001 -8.3804436e-002 -8.7659719e-001  2.6178186e-001  1.1768854e+000 -4.8005448e-001 -6.8646509e-001  1.7667236e-001 -1.8995374e-001  9.7087749e-001  9.3481814e-002 -3.1333565e-001  4.5232154e-001 -6.6487635e-001 -1.4002405e-001 -8.4011844e-001  2.6348369e-001 -4.0923000e-001 -5.5283784e-001  1.3735429e-002  1.4167713e-001  1.1541526e+000  8.4586689e-001  3.5804035e-002  2.4112086e-001 -3.7437651e-001 -8.7547835e-001 -9.4148276e-001 -3.4066951e-001 -1.0979195e-001 -5.1813499e-001  1.7952889e-001  2.3184622e-001 -2.2747920e-001  4.0971010e-002  2.5448859e-002 -4.0272728e-001 -5.4231174e-002 -8.4857638e-002 -1.3983191e-001 -3.0169286e-001  8.8531713e-001  1.3191956e+000 -3.4143135e-001 -1.2858044e+000 -3.0962278e-001 -1.1209094e+000 -1.7016509e-002 -8.4387809e-001 -1.4592803e-001  3.7453981e-001  5.2158258e-001 -1.1319708e+000  1.0546596e-001  4.7064701e-001 -1.9600399e-001 -5.4777133e-001 -7.1431217e-001 -4.7949748e-001  1.1697384e+000 -3.5603776e-001 -9.6499171e-001 -8.2359935e-001 -4.3338058e-002 -4.0191222e-001
 -3.4672070e-001  2.3078393e-001  1.3257058e-001 -2.0043584e-002 -2.5914954e-002 -1.1391474e+000 -4.7230905e-001 -5.5883181e-001 -1.6501024e-001 -2.3649125e-001  6.8647667e-001 -2.5873735e-003 -6.3473681e-001 -1.3095750e-001 -3.0132475e-001 -8.0678651e-001  4.4500865e-003  8.4138491e-002 -4.0186871e-002 -3.0360925e-001 -4.8673925e-001 -1.2376577e-001 -2.6999675e-001 -4.9492166e-002  2.3913813e-001 -5.3102375e-001 -7.6672587e-001 -9.3968825e-001 -1.1397437e+000  6.2823673e-001  3.2379841e-002 -1.2844329e-001  4.9677490e-001  3.5126471e-001  2.9791531e-001 -2.0926458e-002  3.2021990e-001 -4.2982766e-001 -6.4631022e-001 -3.5575845e-001 -3.7761139e-001 -2.6004199e-001  6.7135161e-001 -1.0114804e-001 -5.4637339e-001  1.4426473e-001 -6.7125145e-001 -7.0509824e-001 -2.7570479e-002  3.4680656e-001 -1.4499771e-001 -1.0552840e-001  1.6838418e-001 -4.1527082e-001  2.2708285e-003  3.8577848e-001 -1.4804415e-001 -3.5777244e-001 -1.6420901e-001 -5.6235256e-001  8.7894192e-001 -1.3509978e-001 -6.9663369e-001  3.6423649e-001 -4.5666668e-001  6.6789584e-002
 -1.0456235e-001  1.8281174e-001  2.2552375e-001  1.1212495e+000  1.0384988e-001  6.6623224e-001  5.0848897e-001  3.8981566e-001  7.2555721e-002  1.3907326e-001  8.2192579e-001  9.8046537e-001 -1.5697189e-001  4.4456038e-001 -1.2340305e-001 -3.2225122e-001 -7.0423895e-001 -1.1181060e-001 -1.0494227e-001 -1.3481092e-001  4.4733688e-001  2.8251713e-001  3.5630754e-001 -3.8489608e-001 -1.1320898e-001  2.5702945e-001 -2.6130726e-002  2.6460084e-001 -3.1974770e-002  5.3508639e-001  1.7765991e-001  1.4370963e-001  3.6369491e-002  1.6554410e-001  2.6620242e-001 -2.8634866e-001  3.1792550e-001  3.4942780e-001 -5.8954451e-001  1.8042584e-001  4.3934120e-001 -4.1590984e-001 -5.2996763e-002  6.0675185e-001 -5.2563199e-001  7.3070159e-001 -6.3640016e-001 -4.3977707e-001 -7.7058548e-001 -5.9120217e-001 -3.1280827e-001 -5.0868538e-001  2.6436638e-001 -7.3870895e-001 -1.0882831e+000  1.9669561e-001  1.1805581e-001 -4.7269930e-001  5.5726382e-001 -1.3873175e-001  1.8050052e-001  1.2367979e-001  6.0119906e-001 -8.5209734e-001  7.6963492e-003 -6.3686582e-001
 -3.7398974e-001 -2.4006897e-001  7.0757542e-001  2.2393968e-001 -3.5051375e-002  2.4303749e-001 -1.8248369e-001  2.9790545e-001 -1.8609346e-001  1.4452104e-001 -3.8094798e-004  5.1920890e-001 -2.3253780e-001 -2.8564561e-002 -3.9486552e-001 -4.3228266e-001  8.3160039e-001  2.4896790e-001  1.4858923e-002 -4.0403801e-001  5.5851252e-001  4.1758325e-001 -2.8169653e-001 -9.3956083e-002 -1.4257107e-001  5.2928526e-002 -3.7200720e-001  7.7452673e-002  3.7923931e-001  4.5115626e-002  2.9875324e-001  5.2469359e-001 -1.9246904e-002  2.1302614e-001  7.2800561e-001 -1.0784215e-001  9.5084314e-002 -1.4624221e-001 -8.2030811e-001 -1.3533453e-001 -1.2287471e-001 -2.5506922e-001  1.9796131e-001  4.3984462e-001  1.7973913e-001  1.2094963e+000 -3.9876818e-001 -1.8683715e-001 -5.4398594e-001  2.8011411e-001 -4.6542898e-001 -8.7723959e-001 -7.2193296e-001  2.1369841e-001 -1.1381323e-001 -3.2282994e-001 -6.1811075e-003 -8.7832497e-002  2.2191158e-001 -5.1070845e-001 -6.2344037e-001  6.7609451e-003 -5.5743506e-001 -3.3256310e-001  3.3390648e-001 -6.3006739e-001
  7.4029332e-002 -7.3925943e-001 -7.4061660e-001  4.2189747e-001 -5.7857073e-001  1.5328419e-001 -9.9542585e-002 -2.2688225e-002 -5.2272444e-001 -2.7345358e-001 -7.0444043e-001  7.5258576e-002  2.7295852e-001 -1.4420580e-001 -6.7167969e-001 -1.8834719e-001 -2.8026299e-001 -1.9641980e-002 -1.7488170e-001 -6.4314212e-001 -1.5921622e-001 -4.1435045e-001 -8.7118081e-001 -1.1585693e+000 -1.8513580e-001 -4.2644102e-001 -2.4140576e-001  6.2770327e-001  1.4077644e-001 -3.5620128e-001 -3.3498432e-001 -1.8869882e-001  6.7046596e-002  3.9728998e-001  1.3549829e-001 -2.1750092e-001 -2.9674117e-001 -5.8405213e-001  2.8608791e-002 -6.8460374e-001 -7.2286892e-001 -3.9666721e-001 -1.3573029e+000 -5.1500483e-001 -5.9217824e-001  4.1471062e-001 -6.7242066e-001 -5.4343641e-001 -8.0615932e-001 -8.3073854e-002 -1.4230986e-001  1.1902322e-002 -3.4050191e-001 -3.4223989e-001  4.9307777e-001 -3.2449330e-001  2.4840948e-001 -4.0263337e-001 -1.5327116e-001  4.7325657e-002 -4.3934469e-001 -9.5885480e-002 -6.1304117e-001 -4.4526514e-001  8.8335187e-001  2.3584909e-001
  1.4074960e-001  1.4793963e-001 -6.5213951e-001 -5.5433529e-001 -2.9256561e-001 -5.8269389e-001 -1.0294266e+000 -2.8294735e-001 -8.0057109e-001 -5.5653333e-002 -6.3321940e-001 -7.8185671e-001 -5.4188239e-001 -7.1464332e-001 -7.2542184e-001 -6.6181637e-001  4.9312067e-001 -1.8096344e-001 -4.8739288e-001 -5.0074677e-001  8.0088847e-002  6.1879224e-001  2.2805767e-001  9.3468176e-002  3.0560864e-001  2.8501750e-001 -4.0885729e-001 -2.4258734e-001 -4.9336970e-001  2.7446907e-001  2.8526865e-001 -1.1815244e-001 -3.4908196e-001 -3.5737500e-001  4.3504568e-002  2.5263512e-001 -2.6608940e-001 -5.7222163e-001 -7.5465233e-001 -5.3945840e-001 -2.2996922e-001 -2.8462854e-001 -3.8448343e-001 -2.7158816e-001 -9.8564026e-002  1.7203938e-001 -3.1761509e-001 -6.9724251e-001  2.7178784e-001  3.3907052e-002 -5.7712473e-001 -6.0837397e-001 -7.1905558e-001 -2.4736079e-002 -1.4534410e-001 -4.5234190e-001 -4.8760365e-001 -5.9403793e-001 -3.4727166e-001 -7.3513062e-001 -1.4611943e+000 -3.5111618e-001 -7.3918402e-001 -3.5193019e-001  1.5892057e-001  5.8136233e-001
  5.8043736e-001  6.6145356e-001 -2.1331500e-002 -6.1617007e-001 -5.1309371e-001 -4.3209618e-001 -1.1875446e+000 -9.7535478e-002  1.9842722e-001 -4.4046411e-001 -3.3271669e-001 -4.0824138e-001  2.8111806e-001 -5.5932129e-001 -3.0703077e-001 -2.8546052e-001  9.1189596e-002 -4.4522487e-002  3.1697364e-001 -1.5289429e-001  1.1085803e-001  1.2004852e-001  7.6418395e-001  3.8627423e-001  4.8008025e-001  2.4680798e-001 -5.3248885e-001 -6.4804534e-001 -1.2073697e+000  3.7555578e-001  2.2005534e-002 -9.7687094e-002  6.0846379e-001  6.9786112e-001 -2.2287237e-002  1.6450594e-001  1.6217764e-001 -9.4730951e-002 -7.3268556e-001 -2.8588234e-001 -5.8320254e-001  5.2909273e-001  3.4589204e-001  2.9314761e-001 -4.6996117e-001  9.5570589e-002  1.1583305e-002  1.3566249e-001 -5.6714816e-001  2.8092974e-001  3.0136268e-001 -9.9505157e-002 -2.3402347e-001  1.1538460e-001  3.7657506e-002 -1.9201025e-001 -3.2839057e-001 -5.0259832e-001  6.3223087e-001 -6.9177532e-001 -4.0601362e-001 -7.4263560e-001 -8.5749242e-001  4.3315712e-001  2.6934853e-001 -2.2961164e-001
  2.0445414e-001  2.7725052e-001  4.7968343e-001 -7.2643548e-001  2.3982076e-001 -4.7786603e-001 -3.9979612e-001  5.5869911e-001  1.8818954e-001  1.0264738e+000 -3.2506794e-001  7.1847353e-001  3.9087531e-001  1.7912421e-001 -6.9424803e-001 -4.0038007e-001  1.2290337e+000  7.4524512e-001  8.2773598e-002  6.1407731e-001 -1.3005057e-001  5.7378173e-001  1.9961662e-001 -3.2111215e-001  3.2630803e-001  8.0483505e-002 -2.6132461e-001  9.3578606e-002  2.7531164e-001  1.3238908e-001  2.0638387e-001  7.7363517e-001 -1.5859652e-001  6.6004112e-001  4.5643492e-001  6.1186507e-001  4.9227550e-001 -7.2462152e-002 -6.5149396e-001 -5.0178356e-001  4.3063146e-002  2.3884814e-001 -2.5647548e-001 -6.1605014e-001  3.4721275e-001  3.2507090e-001 -7.2660380e-002  3.2785845e-001  3.9688824e-001  3.6564693e-001 -5.5813946e-001 -2.1993079e-001  2.6969055e-001  3.2222575e-001  1.5981030e-001  2.9897485e-001  1.8294351e-001  5.8517665e-002  9.9179054e-001 -1.7463120e-001  3.8859941e-001  3.7519597e-002 -1.0486036e+000 -1.1394418e+000  8.8359686e-002 -2.5072399e-001
 -3.0753669e-001  4.3045574e-002  8.8004254e-001  2.2103348e-001 -2.5192481e-001  6.0585916e-001 -2.8216893e-002  3.3938898e-001  3.1537388e-001  5.7930723e-001 -3.8974856e-001  2.0501858e-001  3.7503208e-001 -3.3251405e-001 -4.1642478e-001 -2.7738909e-001 -5.7600219e-002 -8.8384387e-001 -3.1467149e-001 -1.0421510e-001 -5.8614333e-001 -6.4872765e-001 -9.7461452e-001 -4.8845257e-001 -3.2223858e-001 -3.5151444e-001 -5.5391111e-002  8.2445694e-001  8.1585394e-001  3.1261447e-001  1.7140587e-001  1.5680195e-001 -1.5189532e-001  3.1091034e-001 -5.7922234e-001 -3.5414883e-001  7.8305068e-001  9.4991677e-001  1.0100016e+000  4.9253439e-001 -5.1091312e-001 -4.9308003e-001 -7.4074141e-001 -1.3787556e+000 -4.1852410e-001 -2.9074073e-001 -5.5211273e-001  1.1448454e+000 -6.5930062e-001 -1.0481291e-001 -2.6454341e-001  9.3282126e-002 -5.8500918e-002 -5.3615396e-001 -4.5077592e-001  5.2682273e-002  3.7065539e-001 -3.0279764e-001 -2.0963619e-001  3.8604138e-001  6.8243503e-001  2.6759185e-002 -8.7578769e-001  1.0434292e+000 -4.7539702e-001  2.7786520e-001
  3.2735377e-001 -3.4551278e-001 -8.8214022e-002 -3.0068987e-001  2.7824196e-001  1.4822181e+000  1.7812939e-001 -1.0162407e-002 -2.3211737e-001  9.7731558e-001 -4.3019407e-001  9.6037906e-001  1.1225876e-001  8.1608121e-001 -2.8287825e-001 -3.5170491e-001 -1.0285178e-001 -5.7884715e-001  3.4404564e-001  4.0399682e-001  6.0685129e-001  6.5547982e-001 -4.1373055e-001  3.0154382e-001  1.3329429e-002  4.0146845e-001  6.3354767e-001  3.9058433e-001  4.5017493e-001  4.1796443e-001  3.8784435e-001  4.8639949e-001  4.1471966e-001  4.3556000e-002  4.3781208e-002  2.7102760e-001  8.6770199e-001  3.3006693e-001  2.3516280e-001  6.7126768e-001 -1.9086729e-001 -6.5889681e-002 -1.5219756e-001 -1.7816536e-001 -1.8350203e-001  4.6348294e-001  1.5762523e-001  9.0816282e-002 -5.7880323e-001 -7.7128645e-001 -4.6668928e-001 -1.5106017e-001 -5.5017224e-001 -3.1262697e-001 -2.4318929e-001  1.1917896e-001  1.4623012e-001 -5.8146232e-002 -6.3687909e-001  1.6874207e-001  5.7309506e-001  6.3572246e-002 -7.9654755e-001 -9.1515709e-001 -2.1784880e-001  3.0965122e-001
 -6.3015436e-002 -5.3417401e-002 -4.7782341e-001  1.3947731e+000 -2.9724728e-001  4.2688234e-001  4.4529876e-001 -2.6100334e-001 -1.9998431e-001  3.1967704e-001  8.6345562e-002  1.4687313e-001  3.3895629e-001 -1.6143676e-001 -2.8716544e-001 -2.7626913e-001 -4.2351723e-001 -1.2268946e-001  6.1238712e-001 -1.2989921e-001 -2.7626599e-001 -7.2652226e-001 -8.5165093e-001 -2.1173521e-001 -2.9614443e-001 -8.8421654e-001  6.2732605e-001  1.2500445e+000  1.3471303e+000 -1.1117127e+000  5.9374778e-001  5.8892429e-001  3.8304957e-001  1.0499579e+000 -3.0394867e-001  7.3754644e-001 -6.7103554e-001  4.2441958e-001  9.1436343e-001  4.6056105e-001 -2.5352271e-001 -3.5613339e-001  1.1707954e-001 -9.5291841e-001 -6.5356439e-001 -3.1699057e-001 -3.0449453e-001  1.5799969e-001 -5.4307676e-001 -6.5589925e-001 -3.7734572e-001 -2.6943731e-001  2.7387408e-001 -2.7302608e-001  5.9568868e-001  1.1011120e-001  2.4466667e-001 -3.5493565e-001 -1.3486718e+000 -5.1490994e-002  5.4666762e-001 -4.0856542e-001 -4.1494404e-001  1.6472576e+000 -1.4847899e-001  5.8162256e-002
  4.2642670e-001  2.7410805e-001  4.6212376e-001 -1.3103379e+000 -4.9916158e-002  4.4203690e-001  4.1843245e-001 -5.0798128e-001  1.0540097e-001  3.8437405e-001 -1.8237371e-001  1.4994694e-001 -3.2714590e-001  2.7436541e-001 -4.8615541e-002  7.7186153e-002 -8.4722975e-001 -1.3239867e-001  2.8799121e-001 -1.8730270e-001  6.4429528e-001  1.5034171e-001 -4.7164512e-001  8.9003699e-001  1.3035659e-001  2.0986525e-001  8.5010754e-001  9.3443206e-001  6.9226293e-001 -1.1508905e+000  5.6030450e-001  1.2497520e-001 -6.1295424e-001 -7.5993204e-001  7.4266871e-003  4.7966195e-001 -1.3808932e+000  7.6014122e-001  1.1920420e+000  8.5804560e-001  1.3926936e-002 -2.8701927e-002  3.9500778e-001 -6.3253441e-001 -4.2938650e-001  3.5841831e-001  2.7963880e-001 -3.8732519e-001 -1.1445799e-001 -6.6703617e-001 -1.4631794e-001 -1.7388657e-001  3.3390616e-001  6.5516826e-001  6.3395316e-001  3.3361930e-001  7.2896260e-001  2.9693982e-001 -5.1484958e-001  2.7092833e-001 -7.0976758e-001  1.8483665e-001 -1.0253338e+000  9.0595027e-002 -5.9656598e-002 -5.5224213e-001
 -3.3031293e-001  2.5175495e-001 -3.6906279e-001 -5.7896491e-001 -3.4166263e-003  2.4256609e-001 -4.9949468e-002 -1.5113954e-001 -2.7085054e-001  1.7464359e-001 -9.7413154e-002 -1.0244331e-001 -5.3305790e-001 -9.3019488e-002 -4.2904827e-001 -1.2844518e-001  1.4223639e-002 -3.2769616e-001  6.7317167e-001  4.0303430e-001 -6.4924443e-001 -4.0955885e-001 -6.5427540e-001  6.1943564e-001 -4.5202992e-001 -3.0276959e-002  2.7753159e-001 -1.4086851e-001 -2.8333160e-001 -5.3472128e-001  3.4696834e-001  2.4169008e-001 -3.5324043e-001 -2.1343662e-001 -2.7631272e-002  2.2023145e-001 -7.7986653e-001 -5.7426248e-001 -6.9920743e-001 -2.2009742e-001  9.7672481e-002 -1.9814654e-001  9.2287087e-001 -9.8510420e-001 -1.0192367e-001 -2.1911152e-001  9.1537426e-001  7.8726697e-001 -9.2188451e-002  1.8054886e-002 -1.4972964e-001 -1.5808621e-001  2.7622360e-001  1.3788391e-001  1.9173970e-002 -3.7913937e-001  5.7803756e-002  4.6819972e-001 -3.8415701e-001 -4.8704117e-001  7.9811650e-001  1.4668500e-001 -1.0486197e+000  9.8276611e-001  1.0569513e-001  8.2078415e-001
 -2.8962562e-001 -7.3900809e-001  3.2690142e-001 -1.0130616e+000 -3.7827345e-001  7.3017727e-002 -5.3535812e-001 -2.8489739e-001  1.9928285e-001 -4.3198780e-001 -8.6457403e-001 -9.8434035e-001 -2.9438173e-001 -3.0070277e-001 -3.4426248e-001 -1.6107104e-001 -5.8894697e-001 -8.5272515e-001  6.3178243e-001 -2.2370796e-001 -7.6627707e-001 -6.2166884e-001 -1.9652854e-001  2.7297950e-001 -2.8499193e-001  2.9708436e-001 -6.1502257e-001 -4.7029125e-001 -6.1312491e-001 -7.9353763e-001 -4.3620337e-001 -5.4093467e-001 -4.5468584e-001 -8.5601895e-001 -1.6161438e-001  5.4851520e-002 -9.2365717e-001 -2.0516679e-001 -4.5757040e-001 -6.5005668e-001 -4.5322443e-002  5.5034969e-002  7.0384529e-001 -1.4171732e-001  1.2302110e-002 -3.4900233e-001  6.2690031e-001  5.2112070e-001  6.2796261e-001  2.3718161e-001  3.1152147e-002 -1.8222913e-001 -6.0746530e-001 -2.6040604e-002  6.2880461e-001 -4.4131252e-001 -2.9832844e-002 -4.3160471e-001 -4.1491777e-001 -8.3659243e-001  2.0582983e-001 -7.1635163e-001 -8.5216592e-001  1.2022834e+000 -4.6615574e-001  6.9067781e-001
  7.3632250e-001  1.1448867e+000 -3.4551743e-001 -7.8125336e-001 -2.8544198e-001  7.2114344e-002 -3.8370051e-001  4.8028659e-001  5.1263008e-001  6.9829891e-001  3.5863850e-001  3.4076231e-002  6.3421901e-001 -4.2186689e-002  1.0852547e-001 -7.9497839e-002  3.0463853e-001  8.3487669e-002  7.1609678e-001  4.1239015e-002  4.9478416e-001 -1.0247171e-001  2.0386889e-001  7.5311981e-001 -5.3261762e-002  1.4087560e-001 -1.6373504e-001 -5.7779683e-001 -9.2165214e-001 -1.4553432e-001 -2.3657220e-001 -1.1646156e-001  9.6508413e-002  9.1426720e-002  4.2920548e-001 -1.1575965e-001 -5.5739979e-001 -2.7942588e-001  2.8509450e-001 -3.8096590e-001  2.9464740e-002  2.7650122e-001  4.6758109e-001 -2.1250823e-001  3.6788017e-001 -1.2042110e-001  1.6564054e-001  1.4024803e+000 -1.3392820e-001  4.5931511e-002  1.9593427e-001 -5.9005070e-002  1.5241789e-001  2.1083399e-001 -4.2999028e-001  8.2026317e-001  1.2208587e-001  2.2596647e-001  8.9937848e-001 -3.3420654e-001  6.6580301e-001 -3.6507527e-002 -7.0669282e-001  1.1098497e+000  3.3416368e-001  5.0985752e-001
  3.6091924e-001  1.2789992e-001  5.3552856e-001 -3.2664021e-001 -2.7836945e-001 -6.7514498e-001 -6.7194424e-001  8.8507748e-001 -1.5605773e-001  4.5438225e-001  1.9269795e-001 -9.6348724e-001 -1.4845964e-001 -8.9627856e-001 -1.9168938e-001 -3.1153050e-001  5.8051825e-001  9.2986697e-002  5.7730406e-001 -4.2696630e-001 -2.2410305e-001 -3.3312146e-002  2.4817148e-001  7.8638111e-001  1.8673447e-001 -1.5664000e-001 -1.0128558e+000 -1.3155619e+000 -1.2724710e+000 -4.5291553e-001 -1.0673493e+000 -3.6452955e-001  2.9123727e-001  4.6637520e-001 -3.1168098e-001 -6.6552621e-001  1.1451991e-001 -9.4425392e-001 -1.7620667e-001 -4.7372215e-001  3.8866132e-001  2.4831853e-001  8.9544241e-001  3.7243015e-001  1.9200378e-001  5.5212463e-001 -5.6298571e-002  5.0541672e-001 -5.3884195e-002  1.3483048e-001 -1.1337302e-002  3.1425679e-001 -4.0334686e-001  6.8091326e-002 -1.0282900e+000  1.9037114e-001  6.7932161e-002 -2.8848914e-002  1.2216687e+000 -8.3755977e-001 -1.2630744e-001  1.6521695e-001 -1.7596653e-001 -4.6105221e-001 -6.0053515e-001 -1.3174587e-001
  7.6137494e-001  1.0720864e+000  2.8233505e-001 -1.1414327e-001 -2.6024998e-001 -1.1894688e+000 -8.8294027e-001  1.2000785e-001 -9.5858754e-002  2.4817545e-001  3.2854864e-001 -1.0426862e+000 -3.9779322e-001 -5.8392210e-001  1.2248209e-002  2.2229823e-002  3.7874844e-001 -2.9057051e-001  3.0935700e-001 -5.2383299e-002  3.8452792e-001 -6.1199497e-001 -3.9962782e-001  6.8794658e-001 -3.5320194e-001 -3.2967688e-001 -7.5723338e-001  1.5563985e-001  1.7483444e-001  1.6238091e-001 -6.8175150e-001 -9.5329339e-001 -2.6605331e-002  1.7988173e-001 -5.6769572e-001 -7.2585941e-001  1.2272889e-001 -6.0470068e-002  1.0604703e-001 -2.7330821e-001 -2.8132393e-001  9.6410682e-002  7.9166610e-001 -5.1919549e-001 -4.9341671e-002  1.9200969e-001 -7.0404156e-001  1.7894664e+000 -1.6162540e-002 -8.9856079e-003  2.4013307e-001  2.8284004e-001 -3.4527176e-002 -4.9885975e-002 -2.0643276e-001  7.8596787e-001 -1.8778810e-003 -5.4790970e-002  6.5982984e-001 -2.3939535e-001  3.7319089e-001 -2.0995141e-002 -7.7215607e-001  1.8427481e+000  5.1865916e-001  8.2652143e-001
  1.0410106e+000  2.4125703e-001  1.7255742e+000  1.1503759e-001  1.8386772e-001 -3.1987699e-001 -3.5840932e-001  4.4932371e-001  2.8526477e-001 -4.4946771e-002 -5.5295635e-002 -4.6853791e-001 -3.6605773e-002 -1.0732980e+000  2.6274387e-001  2.6084618e-001 -1.0249399e-001 -5.4089856e-001 -9.7210020e-001 -6.0961196e-002  5.4338586e-001 -5.6664532e-001  1.3523586e-001  6.7585607e-001  3.1117336e-001  4.8485195e-001 -2.7921165e-001  7.3848334e-003 -4.9613734e-001  7.3269773e-001 -5.8851784e-001 -6.1399672e-001  3.6480052e-002  4.7395682e-001 -6.5272044e-001 -5.1394767e-001  6.4962518e-001 -4.1351776e-001 -2.6342255e-001 -9.5785498e-002 -8.6064998e-002  4.0838603e-001  3.9574792e-001  7.0421986e-001 -1.5526172e-001  5.5309119e-001 -3.4113448e-001 -1.9622808e-001 -3.3452432e-001  1.8853472e-001  5.7833506e-001  9.6625565e-001 -1.5755769e-001 -3.1290366e-001 -2.9211737e-001  5.9732534e-001  6.9630838e-002  1.8241459e-001  6.9717281e-001 -1.3536270e-002 -2.5155947e-001  4.7492556e-001 -7.8106563e-001  8.8703371e-001  1.4059929e-001 -3.0490030e-001
  1.4297405e-001 -3.5512565e-001 -2.4235733e-001 -1.6112937e+000  4.1155382e-001  6.9513209e-001 -4.0147929e-002  1.1265395e-001  3.7182048e-001 -1.4366006e-001  8.1367287e-001 -5.8326731e-001  1.9800010e-001  3.4318492e-001  1.1011594e+000  8.5179476e-001  2.9776416e-001 -1.3207340e-001  6.2446834e-001  3.2567807e-001  4.5814124e-001  5.3528452e-003  3.1987826e-001  1.2992889e+000  6.7406114e-001  2.7973997e-001  6.0582711e-002 -3.3756253e-001 -2.9930327e-001  2.9220324e-001 -8.3943824e-001 -1.1747057e+000 -5.7811961e-001 -7.5614977e-001 -6.9113637e-001 -5.2082780e-001  5.0529526e-001 -3.8066860e-001 -2.0718838e-001  1.0006984e-002  5.6367934e-001  6.5059739e-001  1.8108460e+000 -3.1328547e-001  2.4086727e-001  3.6673294e-001  3.7091138e-001  9.2351836e-001 -2.4497863e-001  3.8808638e-001  8.1145940e-001  8.7570762e-001  5.1820783e-001  5.4866046e-001  4.2247676e-001  5.6366422e-001 -8.1754503e-002  1.9488714e-001  2.4135295e-002 -3.1146243e-001  1.3617355e+000 -5.4135795e-002 -1.6621285e+000 -3.2835741e-001 -1.0004074e-001 -4.2878623e-001
  2.8897787e-001 -1.7163700e-002 -4.1350215e-002 -1.0360189e+000  5.0230457e-001  4.6433759e-001  2.0839553e-001 -7.4776433e-001 -1.1862424e-002 -2.0583164e-001  6.0817086e-001 -8.4048951e-002 -1.8461164e-001  1.3091661e-001  6.1658070e-001  5.7371920e-001  3.6712262e-001 -4.7108739e-001  4.9264620e-002 -3.7777294e-001  6.4281945e-001 -1.2018955e-001  8.8435835e-001  1.1486969e+000  2.1549198e-001  6.2197863e-002  2.3743301e-001  9.4328165e-001  4.9522780e-001  5.2180866e-001 -3.4704512e-001 -2.2957129e-001 -3.3087679e-001 -9.9689059e-002 -5.9068156e-001 -6.2947527e-001  1.3116871e-001  7.2400039e-001 -1.5598113e-001 -5.9223091e-002  3.8963597e-001  2.5678607e-001  9.4913306e-001  6.7588685e-002  3.4282783e-001  7.0954727e-001  1.3590285e-001  5.0171164e-001 -4.2981637e-001  1.9074951e-001  3.9817764e-001  5.8703140e-001  3.5467086e-001 -3.5265500e-001  2.8936729e-001  3.2804491e-001 -3.6969677e-001 -2.3617750e-001 -2.5027914e-001 -2.1326924e-001  1.2496272e+000  2.4340454e-001 -1.0830666e+000  7.3714390e-001  1.0920228e+000 -1.8526868e-001
 -6.2883212e-001 -4.9288281e-003  1.9915147e-001 -3.6575425e-001 -2.0113017e-001  1.1392738e-001  7.5135986e-002 -4.3515993e-001 -2.1139129e-001 -9.7761200e-001 -5.1827459e-001 -3.5277330e-001 -4.9392468e-001  2.7222925e-001  4.2803362e-001  1.7947294e-001 -2.5529695e-001 -1.2873955e+000 -7.4544597e-001 -3.9589491e-001 -4.0959568e-001 -6.6115458e-001  5.9439922e-002 -5.3528437e-001 -1.3464169e-002 -2.9222990e-001  4.9900845e-001  8.9111088e-001  8.3658445e-001  3.3855224e-001 -4.2053626e-001 -3.7677784e-001  4.2797025e-002  2.6174110e-002 -1.0704441e+000 -7.1310628e-002  6.2242277e-001 -1.7523873e-001  3.0557994e-001  4.2556948e-001 -3.4987655e-001  2.4196915e-001 -9.0535472e-001 -4.3282670e-002  8.7657459e-002  1.8854155e-001 -2.4043360e-001  9.1059583e-001  5.0853387e-001  4.7154803e-001  4.2130432e-001  6.0338791e-001  6.5038337e-002 -4.9275260e-001  6.5541964e-002  8.2057051e-002 -6.2745629e-001 -4.8795137e-001 -6.1709617e-001  3.5357934e-002  6.8746384e-001 -2.0150742e-002 -4.0838168e-001  1.2038175e-001  3.7244160e-001  2.0407219e-001
  4.9521247e-001  4.0561913e-001 -6.1864091e-003 -2.5835418e+000  3.3274764e-001  3.9570977e-001  4.3485352e-001 -5.4602549e-001 -1.2850059e-001 -9.9329940e-001  2.4183434e-001 -1.9945049e-001 -8.9800518e-001  3.1245404e-001  1.1925259e+000  7.9491177e-001 -9.4134781e-002 -4.7688257e-001  4.3695530e-001 -3.7725541e-002 -3.7035020e-004  3.3742651e-001  1.5872801e-002  1.1765646e+000 -4.2157798e-001  1.3616175e-002  6.5469372e-002 -3.0723297e-001  2.5880566e-001  4.9448236e-001 -6.5829216e-001 -8.4051536e-001 -7.5168104e-001 -5.4091861e-001 -5.1729665e-001 -3.1097087e-001  9.3535431e-001 -2.6541589e-002 -1.0027996e-001 -5.8317808e-001  4.3749474e-001  2.1771003e-001  7.5916689e-001  8.3986738e-001  1.9940366e-001 -2.5933826e-001  2.3863375e-001  7.2491821e-002 -7.3651919e-002  2.7830322e-001  4.5960900e-001  7.9597687e-001  4.5857830e-001 -6.7505937e-001 -6.6250399e-001  2.1946799e-001  6.9367733e-003 -5.5941225e-001 -6.2631168e-001  6.4309760e-001  2.6174922e-001 -5.3724182e-001 -2.0672332e+000  5.6723917e-002 -3.0715240e-001  4.8334343e-002
 -2.0410565e-001  1.9516778e-001 -7.0986472e-001 -6.0153184e-001  1.2194031e-001 -1.4880389e-001 -4.1924302e-001 -2.0901345e-001 -3.1204618e-001 -3.8924279e-001 -1.4488225e-001  7.4306240e-001 -8.1675586e-001  1.1166486e-001  7.8222274e-001  4.0468826e-001 -3.5750120e-001 -1.9274727e-001  2.8221689e-001 -3.9018573e-001 -1.2938888e-002 -1.3821086e-001 -4.1186336e-001  5.7643662e-001 -3.8915353e-001 -2.9229045e-002 -9.5945807e-002 -1.3311695e-002  1.5763725e-001  6.7021388e-001 -4.9884786e-001 -5.7341828e-001 -4.7563219e-001 -1.1455730e+000 -3.1777341e-001 -1.2805712e-002  6.4233553e-001  1.9583707e-002 -9.3870955e-002 -3.8240100e-001 -4.1666606e-001  8.5131862e-002  2.1392275e-001  3.3417202e-001  4.0611708e-001  2.0964332e-001 -2.0153754e-001  3.4411271e-001  7.6776861e-001  3.6454287e-001  7.9954597e-001  1.3793669e+000  1.1202907e-001 -1.8857243e-001  6.2080398e-002 -1.8688274e-001 -6.0187428e-002  4.5753844e-003 -6.0374917e-001  7.2737586e-001  1.3112122e-001  4.8481112e-002 -1.1467813e+000  5.8125864e-001 -2.6141143e-001  4.3622898e-001
  1.4720292e-001  4.4953737e-001  3.6440947e-001 -4.1991494e-001  4.7433334e-001  9.4894752e-002  1.3780451e-002 -3.0735008e-003 -1.3583721e-001 -2.7749755e-001 -6.4470703e-002  3.2687253e-002 -2.7519863e-001  5.5235101e-002  4.8454931e-001  1.3152056e-001 -2.0877246e-001  9.7589366e-002 -1.5640267e-001 -6.5644727e-002 -9.0641139e-001  2.7115742e-001  3.9782278e-001  5.7292875e-001 -1.5445440e-001 -6.5609506e-001  2.4932811e-001  2.3402038e-001  3.0390994e-001 -4.3232539e-001 -3.3678774e-001  1.9004988e-002  5.7513795e-001  1.9567200e-001 -2.6865552e-001 -7.4755135e-001 -7.6838786e-002  4.8069725e-001  5.2703970e-001  7.0373351e-001 -2.0910437e-003  7.1920566e-002  1.4941467e-001  4.7372059e-001  2.1088670e-001 -2.3905711e-001  3.4411527e-001 -8.6651214e-001  1.3566329e-001 -9.4797015e-002  5.1344556e-001  8.7456072e-001  2.5810450e-001 -1.3906337e-001  4.4017497e-001  7.6526061e-002  1.4535647e-002 -3.9226843e-001 -4.8507062e-001  4.4727008e-001  7.1790012e-001  4.7439353e-001 -2.9031477e-001  6.3665541e-001 -1.7119690e-001 -3.3142753e-001
  2.3471887e-001 -2.3002157e-001  2.2089995e-001 -1.0645319e+000 -2.7965037e-001 -3.9230428e-001  2.3306429e-002 -5.0369320e-001 -2.9730938e-001 -4.2087637e-001  3.3703013e-001  5.9130015e-002 -4.9857740e-001  5.5917153e-002  3.6895028e-001  2.4131676e-001  2.3847559e-001  1.5812824e-001  7.3707431e-001 -1.3226941e-001 -9.1808596e-001 -2.8690483e-001  2.6993987e-001  6.3458538e-001 -1.9206021e-001 -6.4480665e-001  6.5444713e-001  8.2792587e-001  7.9386315e-001  6.3689273e-001  2.9371182e-001  3.0097716e-002 -1.9404556e-002 -2.4128580e-001 -5.4746234e-001 -8.3580282e-002  9.3552452e-001  7.3678486e-001  1.6556812e+000  9.0137696e-001 -4.8244296e-001  6.9969110e-002 -1.1598384e-001  7.7670670e-002 -2.1407845e-001  1.7634470e-001  8.7501944e-002 -5.9313631e-001  5.5952073e-002  1.8069036e-001  2.3097507e-001  4.2674743e-001 -2.1391245e-001 -1.2701743e-001  4.7662887e-001 -1.8039880e-001 -1.8893544e-001 -1.5667939e-001 -9.6215872e-001  1.9745770e-001  3.7426879e-001 -1.5697438e-001 -1.3940539e+000  6.5795003e-001 -4.2722361e-001  8.5665249e-001
  3.6827252e-001  3.5886044e-002 -2.6723423e-001 -1.1582458e+000 -7.9948390e-002  3.1030602e-001 -3.0781402e-001 -2.4145021e-001 -1.4730376e-002  9.1634072e-002  2.0437494e-001 -2.7832561e-001 -5.9563705e-001 -6.7028065e-002 -2.4369890e-001  1.0706280e-001 -4.1053128e-001  2.0710074e-001  2.3651523e-001  2.4968642e-002 -8.1268659e-001 -2.3832442e-002  1.4279439e-001  3.3751743e-001 -8.0346057e-002 -4.0984412e-001  9.9679553e-001  2.4492417e-001  1.9691243e-001  1.1011834e-001  1.7343069e-001 -3.7638837e-001 -4.7786612e-001 -3.2915071e-001 -5.7774724e-001 -2.5793239e-001 -1.3957990e-001  2.7835841e-001  5.8717310e-001  6.1575230e-001 -2.7878138e-001 -1.9704124e-001 -4.3383586e-001  4.3310586e-001 -3.2750128e-001 -6.3949452e-001 -2.0971598e-001 -5.1603781e-001  2.5131700e-001 -3.3859308e-001 -4.1112892e-002 -1.3370590e-001  1.9138980e-001 -2.8130005e-001  7.4804512e-001  7.5338235e-002  9.0539517e-003  8.3974257e-002 -8.0039057e-001  1.9022180e-001  1.4797915e+000  9.3036167e-002 -1.1495628e+000  9.2557127e-002 -3.9561568e-001  7.1527761e-001
  7.3924765e-001 -1.0301409e-002  1.1751524e+000 -2.7728162e-001  5.3768889e-001  5.6054377e-001  4.7068264e-001  8.6725663e-002 -2.5139801e-001  2.2454062e-001  6.2741231e-001 -6.2625911e-001 -2.8467806e-001  2.8178953e-001  7.5530413e-002  4.2425502e-001  7.6108116e-001  2.9249575e-001  4.0310196e-001  6.1501377e-001  1.0468004e-001  4.4150956e-001  1.1204908e+000  6.0991466e-001  7.4729863e-001 -3.2968334e-001  6.7654806e-001  6.9633671e-001  5.4549506e-001 -1.6411580e-002  5.1526776e-001  4.4978681e-001  1.3834799e+000  5.8454267e-001  2.2612308e-001  2.2846580e-001 -7.5624421e-002  7.5453883e-001  9.7716425e-001  9.6718452e-001  2.9472666e-001  6.3427602e-001  8.8880665e-001  9.6875379e-001  5.3932168e-001  1.2749826e-001  1.0917403e+000 -4.2034370e-001  4.8170056e-001  1.0518855e+000  6.3536925e-001  5.7681527e-001  6.5242201e-001  5.0983304e-001  2.4719355e-001  9.3699887e-001  3.6942699e-001 -1.2939854e-002  4.0660880e-002  2.6929775e-001  1.2489439e+000  8.7566410e-001 -1.0271288e+000 -2.6270977e-001  2.9259278e-001 -9.1418596e-002
 -5.3811893e-001  4.0396086e-001 -1.0221101e-001  3.2678570e-001  3.3466752e-001  1.1731243e+000  9.1663062e-001  4.0000912e-001  4.3742819e-001 -2.0334832e-001  8.0308699e-001  3.5779126e-001  4.2563216e-001  8.8495265e-001  7.2912239e-001  8.4179049e-001  1.9864009e-001 -8.2295630e-002  7.5048308e-001  9.8370925e-001 -5.8095222e-001  2.1332853e-001  4.9456645e-001 -2.2994467e-001  3.8941307e-001 -3.6767702e-001  8.7941270e-001  1.2165503e+000  1.3434187e+000  5.8532896e-001  9.6442853e-002  3.9855650e-001  5.9545048e-001  6.4669230e-001  8.3824045e-002  9.0828758e-002  1.9223647e-001  1.3152193e+000  1.2802165e+000  7.1403338e-001  1.3833975e-001  4.0104794e-001 -1.1849051e-002  9.6511092e-001  2.2318757e-001  6.2133043e-001  9.7917528e-001  9.9359844e-001  5.5809948e-001  3.0634898e-001  6.7155834e-001  5.7046306e-001  8.9592715e-001  5.0388234e-001  3.4482539e-001  6.7995645e-001  2.6841114e-001  8.0323334e-001  5.6797723e-001  1.1739003e+000  1.2983612e+000  8.7473891e-001  1.1283456e-001  4.3713257e-001  1.2030304e+000  3.0837963e-001
  6.5114176e-001 -2.1393826e-001 -1.0589119e-001 -1.1977929e+000  6.8102054e-001  9.6644597e-001  9.4124670e-001  5.3402200e-001  2.6313517e-001  6.0472875e-002  1.0735040e-001  6.8524661e-001  5.7526618e-001  7.4055469e-001  9.5143813e-001  7.6957179e-001  5.5224127e-001  6.2476237e-001  6.6168851e-001  1.1178250e+000 -3.6342065e-001  9.0878280e-001  1.3043489e-001  9.1777454e-002  7.1912943e-001 -3.9387357e-002  9.5102318e-001  5.5352068e-001  6.3398025e-001  4.0020210e-001  9.1148565e-001  3.3270648e-001  5.4217296e-001  1.0351810e+000  3.7181984e-001  4.5146432e-001 -2.7649808e-002  4.4071191e-001  1.2108899e-001  5.2481398e-001 -2.1741751e-001  8.5879592e-001 -1.4964806e-001  1.3247955e+000  4.4210129e-001  6.1795231e-002  7.9796695e-001  5.1092299e-001  1.1704185e+000  1.4586774e-001  5.9417917e-001 -4.3307395e-003  6.1344797e-001  4.1519615e-001  8.2436487e-001  3.4387141e-001  5.5739055e-002  7.3339234e-001  2.6058759e-001  8.9955116e-001  7.2473809e-001  6.9946771e-001 -9.3463616e-001  2.1291874e-001  1.9951052e-001  1.2418439e-001
  4.1863718e-001  1.4108741e-001  6.3118588e-002 -5.3627361e-001  4.5128663e-001  3.4041909e-001  1.1698288e+000  4.3489751e-001  1.1862760e-002 -2.4414601e-001  4.0740293e-001  6.0608050e-001  2.2906246e-001  2.6227902e-001  4.5257966e-001  7.4694848e-001  3.0775931e-001  4.6146055e-001  9.8834145e-001  3.9608752e-001 -5.7495347e-001  1.4585709e-001  7.2407491e-001  2.7407750e-001  6.1895135e-001 -7.9773718e-002  6.5484414e-001  8.9204749e-001  6.8359195e-001  7.2855803e-001  7.8848478e-001  2.1426759e-001  1.1327448e+000  5.4242986e-001  3.9934665e-001  3.7319557e-001  4.5300223e-001  1.9830807e-001  1.5529013e-001  2.2857652e-001  9.0321641e-002  9.4432654e-001  6.6357553e-002  3.8556849e-001 -1.4810183e-002  2.0918565e-001  8.0658717e-001  3.7114225e-001  8.7634636e-001  3.0887722e-001  7.9219713e-001  7.7882761e-001  6.0579008e-001  4.7425995e-001  7.4096784e-001  4.6253169e-001  6.8738300e-001  4.2238620e-001  1.0005718e-001  6.7331513e-001  5.5770012e-001  5.3228813e-001 -7.6839462e-001  2.1821493e-001 -2.3392335e-001  2.5185077e-001
 -4.3032681e-001 -5.3207308e-001  6.3891802e-001 -2.9846375e-001  4.2083408e-001  7.3615799e-001  1.0722896e+000  3.1751723e-001  3.8619438e-001  6.4844812e-002  4.3175693e-001  7.6803341e-002  7.3672648e-001  6.6665764e-001  6.1608529e-001  3.5571205e-001  5.5177361e-001  3.8672477e-001  5.2595999e-001  2.9948982e-001  4.7041586e-002  4.3385267e-001  8.5375444e-001  4.6510730e-001  6.2204452e-001 -1.0031045e-001  1.2169217e+000  5.3133423e-001  5.5430524e-001  1.0021658e+000  1.3455905e+000  6.0153956e-001  1.1868271e-002  1.9338309e-001  8.7909574e-001  6.7078411e-001  4.9519777e-001  9.0137957e-001  3.3928002e-001  9.4845954e-001  2.5100340e-001  7.4680554e-001  3.3170459e-001  1.0606402e+000  8.0859475e-001  8.4232265e-001  1.1939780e+000  1.0208277e+000  8.3224772e-001  8.0252067e-001  8.4021264e-001  5.5671467e-001  6.2463622e-001  1.2110655e+000  7.4567373e-001  4.5874938e-001  9.2399252e-001  1.0460628e+000  7.8619098e-001  9.5133920e-001 -5.3762400e-002  4.3868436e-001 -3.4726034e-001  1.2639962e-001  3.6547746e-001  3.8129727e-001
  1.3531860e-001  1.8352849e-001 -1.0023332e-001 -1.5072867e-001  2.7291072e-001  7.5824371e-001  4.4119463e-001  5.1425750e-001 -2.0342656e-002  4.9641070e-002  2.0987040e-001 -1.1573576e-001  4.7474663e-001  9.5174944e-002  1.3181081e-001  2.7023731e-001 -6.0334215e-002  7.6014894e-001  2.7613690e-001  3.5054991e-001  7.4882649e-001  2.8822138e-001  5.5828608e-001  3.2063238e-001  6.2753274e-001  2.3160689e-001  3.1428520e-001 -3.4214306e-001 -3.8468428e-001  1.3171650e-002  6.8617878e-001  5.2988497e-001  6.5521506e-001  6.7992072e-002  8.9677660e-001  5.7041933e-001  2.9221833e-001  3.3296534e-001 -1.0319897e-001 -1.3829938e-003  6.3489877e-001  7.3512150e-001  7.6928200e-001  2.3766469e-001 -2.1733788e-001  2.7614901e-001  9.6374952e-001  3.4009727e-001 -1.9121186e-001  2.4960047e-001  4.5194802e-001 -1.0151000e-001  4.7170482e-001  6.4805215e-001  5.3872674e-001  1.8055803e-001  4.6420416e-001  1.3335695e-001  8.5223891e-001  2.1653592e-001  4.0858221e-001  1.9843170e-001  9.6600397e-002  1.4003855e-001  7.6674584e-001 -6.8728056e-002
  8.6662929e-001 -5.0748551e-001 -1.3132101e-001  4.6778471e-001 -1.3787854e-001 -4.0569819e-001  2.2127251e-001  6.3298244e-001  2.5302249e-001  5.5479847e-001  2.4670331e-001 -2.7399637e-001  4.5182325e-001 -6.3349661e-003 -1.3588838e-001 -1.4308436e-001  3.2209016e-001  4.1266375e-001  7.1843304e-001  3.1168952e-001  2.9998187e-001  5.9786248e-002  1.0383847e+000  4.3253231e-002  4.5317784e-001  2.8496338e-001  1.8397680e-001 -1.0162310e-001 -1.0377222e+000  1.4959019e-001  3.0902840e-001  4.5040795e-001  1.3019708e+000  8.4070027e-001  4.8481989e-001  1.0394163e+000 -4.1078944e-001 -4.4315158e-002 -2.6103321e-001 -8.9404265e-002  4.4648415e-001  2.4040317e-001 -3.4803629e-001  1.0623697e+000 -5.4809386e-002  5.7224677e-001  3.8317121e-001 -2.7163879e-001 -3.3085053e-001  1.0825506e+000  1.5366535e-001  1.9684580e-002  3.6827003e-001  9.0252456e-001  3.9634016e-001  3.4835581e-001  4.3227641e-001  4.6145534e-001  7.1823325e-001 -2.2191958e-001  8.1143236e-001  3.1319654e-002  2.0151189e-002 -1.4781925e-001 -4.5836640e-001 -2.7134215e-001
  3.5399653e-001 -3.5764337e-001  1.7876271e-001  1.0415277e+000  2.2019700e-001  2.2427970e-001  1.8296938e-001  5.3484263e-001  3.5239398e-001  3.7564779e-001  1.0433788e+000  7.0238590e-001  4.4380283e-001  3.7631896e-001  9.5679259e-002 -8.6314419e-002 -2.6908680e-001 -7.6588646e-002  7.5650778e-001  3.2961395e-001  6.4523215e-001 -6.2349919e-002 -7.1761528e-001  1.4508014e-001 -4.2920108e-003  4.2972174e-001  6.2794848e-001  1.0078351e+000 -1.0170428e-002  2.2131492e-001  1.0182622e+000  4.7851908e-001  8.1908474e-001  3.2426389e-001  1.2400912e-001  6.6527405e-001 -5.6970823e-002 -3.8394954e-001 -1.7213568e-001  1.1748077e-001 -1.6780246e-002 -4.0807421e-002  1.1054537e-003 -3.8855746e-001 -1.2052399e-001  2.2222938e-001 -8.5755633e-002  6.4485040e-002 -3.5011300e-001  5.9226219e-002  2.4652689e-001  3.6267146e-001  9.3033064e-001  7.0638257e-001  2.6394793e-001 -8.7115300e-002  4.4130547e-001  4.3372885e-001  5.8871782e-001 -1.1711402e-001  8.0624872e-001  9.6475016e-002  7.5027937e-001 -4.3804398e-001  3.9196830e-001 -7.7260219e-001
  2.3810545e-001 -3.6704753e-001  2.2092876e-001 -8.4163901e-001 -3.0102163e-001 -8.4567310e-001 -7.4335199e-001 -6.1109797e-001  7.1067888e-002 -2.7797074e-002 -4.0112497e-001 -7.7121842e-002  3.3215401e-001  6.1844120e-002  2.2441839e-003 -4.6860601e-001 -1.6286250e-001 -3.6778873e-001 -3.6346353e-001 -6.2423661e-001 -3.6857080e-001 -3.3770687e-001  1.8398928e-001 -2.6737611e-001  7.7184212e-002 -1.4740791e-001 -7.2131259e-001  3.2998601e-002  1.9552064e-001  4.4665271e-002 -2.1751567e-001 -2.9533110e-001  1.6653826e-001  8.0918186e-002  9.8861577e-002 -3.6941711e-001  2.1991064e-001 -2.9309659e-001 -8.2801206e-001 -4.7652316e-001 -3.4012037e-001 -2.1056815e-001 -1.3222386e-001 -5.3637956e-001 -2.9550420e-001 -3.8710935e-001 -5.1281851e-001 -1.0052835e-002 -2.1931435e-002  3.0592510e-002 -2.2663085e-001  1.2393695e-001  4.0473334e-001  2.4279223e-001 -1.1053667e-001  3.5154492e-001 -4.0154447e-002  5.6943147e-001 -6.3723706e-002 -5.5624710e-001  5.5363664e-001 -2.1656313e-001 -9.8883608e-001  7.8647333e-001 -5.7506087e-001  3.6189190e-002
  5.6707380e-001  3.7291764e-001  1.3098046e-001  1.2677047e+000 -1.5106309e-001 -3.6399259e-001  6.1833444e-002 -2.1837140e-001  9.4286719e-002 -1.0572887e-001  4.1954022e-001  3.8149278e-003  3.3255354e-001  2.7888308e-001  4.4165586e-001  2.3586574e-001 -2.2016267e-001 -3.5079950e-001 -2.0716195e-001 -1.2309315e-001  3.0120945e-002 -3.7099561e-001 -6.5768057e-001 -4.8186633e-001 -8.5089428e-002 -5.2807783e-002 -4.4587748e-002  3.7421484e-001  2.1934642e-001  3.1851939e-001  4.4058744e-001  2.0568752e-001  2.3112300e-002  2.6665734e-001 -5.2392261e-002 -1.1595324e-001  4.6837646e-001  6.3032396e-002  3.9228485e-001 -2.4356524e-002  4.0783436e-001 -7.8395839e-002 -4.1897379e-002 -6.5741902e-001  3.5090085e-002 -3.2920080e-001 -1.8433412e-001  8.5319394e-001  2.2909634e-001 -7.9564119e-002  2.4277562e-001  6.6631490e-001  6.8057974e-001  5.0980016e-002 -1.5589009e-001  2.5958229e-001  2.1479548e-002  5.0257120e-001 -2.4809997e-001  2.0886063e-001  8.7676136e-001 -1.0813810e-001  5.5658459e-001  6.2728183e-001  1.8563327e-001 -3.2338894e-001
 -7.3107807e-001 -3.2465668e-001  4.8001651e-002  6.9460909e-001 -4.8748994e-002 -2.1799042e-002  4.4901736e-001  4.9991876e-001  3.4413348e-001  7.6456076e-001  7.7450824e-001  7.3252960e-001  1.5396356e-001  6.4268395e-001  1.0058787e+000  5.0421415e-001  6.1749931e-001  6.5132340e-001  6.3920014e-001  4.1500592e-001 -7.3128352e-003  1.7801489e-003  7.7762288e-001 -4.8750680e-002  4.9744691e-001  1.0487151e-001  6.6495421e-001  3.7531517e-001  6.8166514e-001  1.1469862e+000  3.3127539e-001  9.2099333e-001  5.0887220e-001  6.3746712e-001  5.1130806e-001  2.0405182e-001  6.4214633e-001  2.4135762e-001  5.8282812e-001  1.0798248e-001  7.2574368e-002  3.6974166e-002  1.3297685e-002  6.0101179e-001  2.5815318e-001  7.3958859e-001  2.8636315e-002 -2.4657610e-001  4.9462030e-001  3.4452152e-001  1.2068529e-001  3.4092925e-001  4.6412927e-001  5.9465949e-001  1.3004849e-001  8.1174726e-001  3.0824299e-001  5.4784125e-001  6.2854455e-001  4.5887532e-001 -2.9062172e-001  4.7366445e-001  1.1909541e+000 -1.7249057e+000 -2.4999663e-001 -3.8676890e-001
 -3.3199707e-001  5.2893693e-001 -1.6432386e-001  5.1598693e-001  3.9816094e-002  1.5348133e-001  6.2753493e-001  2.5995530e-001  6.9731932e-001  1.0815077e+000  5.2003839e-001  1.2244413e+000  1.1699193e+000  9.4869280e-001  6.5030048e-003  1.1521754e-001  4.3436547e-001  1.3023182e+000  1.0795958e+000  1.3118335e+000  9.3232116e-001 -3.8625066e-003  7.7789251e-001 -4.6709766e-001  4.1153816e-001  3.0301344e-002  6.0743679e-001  1.3309376e+000  8.5900464e-001  1.8591959e-001  1.3508937e+000  1.1924069e+000  2.3767186e-001  5.1864726e-001  1.1637333e+000  9.6288017e-001  1.1807113e-001  9.7731791e-001  7.1802709e-001  7.9642792e-001 -3.7873554e-001  2.6439426e-001 -6.8239437e-001  1.9866372e-001  2.9873961e-001 -1.4808026e-001  3.2527341e-001  1.7109555e+000 -2.5690014e-001  1.7944613e-001  2.6329076e-001 -4.4593349e-001  1.2910038e+000  9.7321447e-001  1.0432852e+000  1.1680157e-001  1.0490852e+000  8.7818066e-001  6.6793239e-001  5.1160007e-001  7.9467408e-001  3.8026288e-001  1.6355765e-001 -1.9527579e-001  1.1475150e+000 -2.4723579e-001
 -1.1063239e+000 -9.1841670e-001 -4.0025969e-001  1.0122850e+000 -2.0737490e-001  4.3883949e-002 -1.9345388e-001 -2.1488291e-002 -3.6946935e-002 -2.3292461e-002  4.9076530e-001  5.7510183e-001 -2.9392975e-002  1.1048110e-001 -1.0028209e-001 -9.8721326e-002  6.5453169e-001 -1.0298885e-001  3.3649187e-001  3.9217964e-001  1.5413606e-001  5.3871526e-001  5.0192500e-001 -1.3764148e-001  5.8261012e-001  5.4976417e-001 -5.0229996e-001  3.1028235e-001 -4.1575437e-002  4.2159311e-001 -2.8810145e-001  2.9385633e-001  2.0620939e-001  3.3149761e-001  5.5538066e-001 -4.0926311e-001 -1.5141628e-001  1.2212487e-002 -3.6812014e-001 -6.8163098e-002  7.2053012e-001  4.6933588e-001 -7.2730966e-002  5.1407335e-001  6.3712775e-001  1.6188690e-001 -1.3457942e-001 -8.1870404e-001  2.5932686e-001  4.6897114e-001  7.9894881e-002 -4.3507203e-001  1.9139383e-001  1.8744138e-001  4.9171725e-001 -1.3321260e-001  2.8914288e-001  1.5304566e-001  1.1557285e-001  7.5610234e-002 -5.1224484e-001  2.1875001e-001  1.0023544e+000 -1.8499738e+000 -1.2624541e-001 -1.0568733e+000
 -4.3341420e-001 -5.7214979e-002 -2.4551632e-001  4.8590556e-001  1.6922887e-001  4.6553856e-001 -4.0474070e-001 -1.5096905e-001  3.5289104e-001 -5.4387412e-002 -6.1369110e-002  2.5204873e-001  1.4242726e-001  3.4067199e-001  2.5996826e-001  3.4846437e-001  4.5265046e-001  1.3131239e+000  4.4853863e-001  6.2416538e-001  7.7287501e-001 -8.6446793e-002  7.0427281e-001  2.9461757e-001  1.6187538e-001  2.5469708e-001 -4.4201743e-001 -6.0660623e-001 -7.3066319e-001 -1.7534367e-001 -1.2659975e+000 -7.1692311e-001 -5.3376213e-001  2.3836937e-001 -4.9661397e-001 -8.4970234e-001  1.0681432e-001 -9.2140374e-001 -5.8513833e-002 -3.1573920e-001  1.2067470e-001  1.0854280e-001  7.9566534e-001  3.4625255e-001  3.6770807e-001  2.2294275e-001 -2.6477830e-001 -4.1399185e-001  3.4602540e-001 -2.1691775e-001  1.1102747e-001 -3.3292644e-001  1.3360852e-001 -8.7258967e-002 -4.2866425e-001 -2.4276441e-001 -1.0895407e-001  4.0426959e-001 -2.1557086e-001 -1.8041073e-001  7.9581971e-002  1.4797221e-002  6.6345987e-001 -1.6886884e-001 -5.9782999e-001 -4.1260191e-002
  4.0614968e-001 -3.7764038e-001  6.6447875e-001  5.8708011e-001 -5.4733280e-002 -4.7632322e-001  3.2343887e-001  1.7778698e-001 -7.9359951e-002  8.6703620e-001  1.9714175e-001  6.3971760e-001 -1.1327063e-001  2.3578148e-001  4.5823672e-001  2.7906390e-001  1.5917101e+000  1.6607110e+000  9.7383114e-001  1.0092143e+000  8.5621243e-001  2.0186447e-001  9.5695418e-001 -7.0424091e-001  1.1043617e+000 -2.7913741e-001  4.4321261e-002 -3.0457244e-001 -1.9187630e-001  1.5463222e-001  2.4851799e-002  4.9633550e-001  4.1549192e-001  3.1014551e-001  1.6220875e-001 -1.6421324e-001 -1.3119053e-001 -8.7948702e-002  2.3742155e-001 -1.2836897e-001  1.3983803e-001  5.6334100e-001 -5.8589489e-001  1.1551187e+000  6.6016732e-001  6.1406213e-001  8.6767937e-001 -5.4411895e-001  9.6760336e-001  1.8646641e-001  4.9631307e-002 -5.3628686e-002  6.2863132e-001  8.9803579e-001  8.4016998e-001  1.2133847e-001  2.7616401e-001  4.4758725e-002 -2.5068214e-001  3.8051030e-001  3.5051817e-001  1.2330073e-001 -3.6949145e-001 -3.9746738e-001 -2.9050137e-001 -6.6718859e-001
 -4.8805412e-001 -2.8344183e-001 -5.8992597e-001  2.5231631e+000 -2.7222485e-001  8.9276274e-001  5.1197722e-001  5.1202525e-001 -2.4037040e-002  2.8647889e-001  1.6849204e-001  5.5478778e-001  3.6099478e-001  3.8268912e-001  3.0845180e-001  2.2824998e-001  4.8628862e-003  8.0215301e-002 -5.9134389e-001  6.8254848e-002  5.2864716e-001 -5.7989120e-001 -7.7713253e-001 -1.0539043e+000 -1.9389390e-001 -3.1563238e-001  1.2810749e+000  1.4503492e+000  1.5300096e+000  2.0391843e-001  8.8927030e-001  9.6816290e-001  1.2322160e-001 -5.4218953e-001  2.4560003e-001  9.3588887e-001  4.1124343e-001  1.1961751e+000  7.8577382e-001  1.3016731e+000 -3.2133727e-001 -5.0896143e-001 -1.7997241e-001 -5.1609974e-001  9.2543002e-002  6.0460214e-001 -2.3139947e-001 -6.6254261e-001  1.3848002e-001 -7.3975262e-001 -5.4859481e-001 -2.7426253e-001 -2.7973333e-001 -1.7584300e-001 -5.2666463e-001 -2.9363664e-001 -3.4880049e-001 -1.3026833e-002 -1.9099446e-001 -3.2289322e-002 -3.1822516e-001  1.3857523e-002  2.2222064e+000 -1.6925960e+000 -8.8683777e-002  2.0508268e-001
  5.8145825e-001  6.2425327e-001  9.4822578e-001  7.2339960e-002  3.5938253e-001  5.7135425e-001  4.6016554e-001 -1.7217100e-002 -1.3106729e-001  6.8792776e-001  4.8488749e-001 -9.8568442e-001  2.1726496e-001  7.8233692e-002 -2.4585202e-001 -6.4798010e-001  4.7883315e-001 -1.1755541e-001  5.5348599e-002  4.8944606e-001  8.8577376e-001  1.7167170e-001  1.4624201e+000 -1.6348597e-001  9.8789335e-001  2.2218160e-002  5.7823236e-002  3.6865674e-001  8.4677204e-001  6.7318408e-001  5.3540810e-001  8.8952013e-001  5.7593844e-001 -1.6733309e-001  8.6868006e-001  7.8445235e-001  4.2922531e-001  8.9402969e-001 -5.6055375e-001  8.5385511e-002 -3.1150510e-001  6.1156441e-001  4.6577696e-001  6.9413400e-002  5.4506487e-001  7.6909573e-001  8.5458057e-001 -2.4033303e-001  4.5253218e-001 -1.8012522e-001 -5.5949924e-001 -4.1460488e-001  2.4103140e-001  1.4908474e-001 -6.3250713e-002  1.3358872e-001  2.3278553e-001 -8.3152944e-001 -2.5900893e-001 -4.9806059e-001  1.2735415e+000  2.7420084e-001 -4.3647888e-001 -1.6910034e-001  1.0566458e+000  1.1164851e+000
 -4.3625989e-001  2.8991837e-001 -8.6020218e-002  6.6964758e-001  1.7170083e-001  1.3888275e+000 -4.6566669e-001  2.8404483e-001  4.0893095e-001  6.1574102e-001 -4.5865484e-002 -3.8724129e-001  6.8424180e-001  3.6688749e-001  7.5592611e-002  1.2806761e-001  3.9606144e-001 -1.9641659e-001 -1.8076580e-001  1.7818141e-001 -1.0308034e+000 -3.9206720e-001  9.0300642e-001 -4.3890103e-001  2.4594997e-001 -4.0324275e-001  4.4332881e-001  8.3279474e-002 -3.1650303e-001 -1.6737744e-001  2.0411105e-001 -5.5418100e-002  1.0549321e+000  5.1323876e-001 -1.3320638e-001  2.3690092e-001  2.2743964e-001 -3.5162956e-002 -1.0072184e-001  1.6282530e-001 -4.6244516e-001 -3.2219941e-001 -7.5911634e-001  9.4697059e-001 -2.0464325e-001 -6.1401035e-001  4.7641007e-001  5.1103255e-001  2.1551837e-001  1.5049759e-001 -5.3925857e-001 -4.7300502e-001  5.3911681e-003 -2.2163191e-001 -5.1236563e-001  2.1872666e-001 -4.0416709e-001  3.9875262e-002 -5.0951538e-001 -4.3679495e-001  8.0584868e-001  4.3369548e-002 -1.1077843e+000  4.1059993e-001  6.8585449e-001  7.3982361e-001
 -1.9157873e-001  2.0722873e-002 -1.9587409e-001  2.5264287e+000  1.0302266e+000  3.4130942e+000  1.6119892e+000  1.7383266e+000  4.9677153e-001  1.7404297e+000  2.1776634e+000  1.6633605e+000  5.3725325e-001  1.7318840e+000  1.7296568e+000  1.9974468e+000  1.6103361e+000  2.0164199e+000  1.1908430e+000  1.4113873e+000  1.4796096e+000  1.2465044e+000  1.7480157e+000  4.8697572e-001  2.0941795e+000  4.1755389e-001  2.5329150e+000  1.9454783e+000  6.5294081e-001  2.3452627e+000  1.5724918e+000  1.9919891e+000  2.6416897e+000  1.7419235e+000  1.5035868e+000  1.0995886e+000  1.8207663e+000  9.8800347e-001  1.6461639e+000  1.6208815e+000 -9.1886924e-002  7.6506559e-001 -5.1373392e-002  2.0697140e+000  1.6906149e+000  2.6780339e+000  2.1892808e+000  2.3438217e+000  1.0720359e+000 -3.9789594e-002  1.0468740e+000  1.4687495e+000  1.8342018e+000  7.9777851e-001  7.8934438e-001  1.7732236e+000  1.0793650e+000  9.7820827e-001  1.9064565e+000  2.5394752e+000  3.4143773e+000  2.3836962e+000  7.2246262e-001 -7.3629351e-001  1.7392293e+000  4.9103381e-001
 -7.9637052e-001 -3.9440979e-001  2.0755725e-001  1.1621706e-001  5.0499734e-001  6.8798393e-001  9.9258253e-001  4.1953316e-001 -1.5522677e-002 -1.3163800e-002  1.1161544e-001  8.5435258e-001  3.9218620e-001  9.9539146e-001  2.0930126e-001  4.7520398e-002  4.4322873e-001  3.0898556e-001  4.3247395e-001  6.9786051e-001  1.8421804e-001  6.5963536e-001  2.8912429e-001 -7.0914886e-001  5.8628112e-001 -6.4716366e-001  6.5510359e-001  1.0397447e+000  3.4785134e-001 -1.2893689e-001  5.1573587e-001  1.7789860e-001 -9.8965449e-002  1.9283409e-001  5.9902376e-001  3.5206638e-001 -6.7917514e-001  3.5021042e-001  7.1146520e-001  5.9155657e-001 -7.9133029e-001  2.3076920e-001 -1.1902440e+000  1.2341081e-002 -2.6239228e-001  7.1369551e-001  1.2401434e+000 -1.9132789e-002  3.8985032e-002  6.1833443e-001  6.8399789e-001  5.1575062e-001  1.2633721e+000  2.2962175e-001  9.6713960e-001  5.6785039e-001 -1.3435660e-002  6.2501036e-001  7.3972019e-001  1.6574433e+000  9.9895792e-001  1.0642490e+000 -7.0381859e-001 -8.5517932e-001  3.8965652e-001 -1.9347776e-001
 -6.4340696e-001 -8.3602933e-001  2.9347450e-001  1.1295666e+000 -2.4464580e-001 -7.6403758e-001  1.3522320e+000 -2.8198413e-001  9.0323938e-004  1.9176729e-001 -1.2757032e-001  7.8888954e-001  4.7727030e-001  7.6453234e-001  7.8700488e-001  2.3636706e-001  8.2550109e-001  1.8787158e-001 -5.8518490e-001  2.6853661e-001  1.2375491e-002 -9.1274633e-001 -1.1000602e+000 -9.6268559e-001 -2.4509347e-001 -9.2727160e-001 -7.0040208e-002  4.7504538e-001  1.4779810e+000  6.9705917e-002  9.2739667e-001  4.0361288e-001 -3.4830777e-001  1.8688897e-002  4.7285556e-001  3.3334893e-001 -3.0500488e-001  3.0294232e-001  6.7064674e-001 -1.1401820e-002 -2.8286423e-001 -2.1579786e-002 -7.7085977e-001 -1.3670266e+000 -1.6527793e-002  3.2959473e-001  2.0847173e-002 -1.1012271e+000  2.7575834e-002  4.0678902e-001  6.9193978e-001  1.0869871e+000  7.7156127e-001  1.4687470e+000  9.4352131e-001  1.9382960e-002  1.1377736e+000  1.2084003e+000 -3.6176390e-001  1.6114472e+000  3.8200306e-001  4.5874909e-001  1.5915685e+000  3.8057338e-001  2.4166300e-001 -1.7971414e-001
 -5.4803381e-001 -9.3092177e-001 -9.3547358e-001  8.0930562e-001  3.1272300e-002 -1.8376845e+000  6.3215846e-001 -6.0850126e-001 -3.1684853e-001  1.7359734e-001 -4.4620680e-001  4.9206077e-001  1.6004317e-001 -6.2093301e-001 -1.2005876e+000 -1.3268135e+000  5.2434259e-002 -2.2367664e-001 -1.0242681e+000  1.1211725e-001  2.0359158e-001  8.0036595e-001 -2.4452008e-001  9.0753142e-001 -6.9504134e-002  3.7843711e-001 -3.8599567e-001 -1.7510051e+000  7.6112824e-001 -1.4575452e+000 -4.6799670e-002  2.5587450e-001  1.6548399e-001  2.6598164e-001  5.8143462e-001  5.8437088e-001 -1.1529510e+000 -6.8009785e-001 -1.7375391e+000 -3.8252380e-001  9.0752171e-002 -2.6580940e-001 -5.1047428e-003 -5.5593575e-001  3.4912931e-002  3.0076564e-001 -2.1051637e-001 -1.4392161e+000 -2.0127718e-001 -1.1890012e-001 -6.6485495e-001 -1.3502962e+000 -5.2684884e-001  9.2892354e-003 -6.4537165e-001 -4.2307531e-001  1.1064218e+000 -1.7730909e-001 -4.8245852e-001  9.5374550e-001 -2.1568524e+000 -5.3373240e-001  6.3102578e-001 -6.0512658e-001 -2.1248454e-001 -5.3066932e-001
 -7.3568000e-001  4.1356717e-002  4.6412756e-001  5.7772143e-001  3.0098119e-001 -1.7413111e-001  2.3378796e-001  9.9651249e-002  6.9151320e-002  1.3952903e-001 -1.1661993e-001  8.2532428e-001  5.0790807e-001  1.3373225e-001 -9.0143251e-001 -6.8136273e-001  1.5571200e-001  2.5445344e-001  3.6622227e-001 -1.0791851e-001 -9.7917236e-001  1.8118804e-001 -1.1507530e-001 -6.9302369e-001 -4.8134531e-001 -2.7994312e-002 -2.5639734e-001 -1.1022394e+000 -8.9563640e-001 -7.2357943e-001  8.9952702e-002  4.7156812e-002 -4.1563627e-001 -6.7820838e-001 -4.3607159e-002 -4.6966321e-002 -7.1871677e-001 -6.2974346e-001 -1.0413269e-001 -2.6033698e-001  2.5550186e-002 -5.4352449e-001  1.4261276e-001 -8.4950944e-002  2.8998398e-001 -7.9921997e-003 -5.4971772e-001  5.1483076e-001  1.1784006e-001  1.6506497e-001 -3.2036664e-001 -1.1264750e+000 -1.7191431e-002  3.1587360e-001  3.7166325e-001 -3.1861356e-001 -1.5182407e-001  7.5054971e-002  2.4599237e-002  6.9446767e-002 -1.1645849e+000  1.3621963e-001  1.5856620e+000  3.8663910e-001  3.7973032e-002  3.6435787e-001
 -1.3472856e-001 -7.4123414e-001 -2.8719674e-001  8.7393494e-001 -1.1573347e-001 -1.8787092e-001 -3.0019810e-001 -1.0325941e+000 -2.2157757e-001 -5.2268319e-001 -5.5012300e-002 -2.0118172e-001 -3.1165223e-002 -9.4103840e-001 -1.1155071e+000 -6.0152439e-001 -6.2388095e-001 -3.2772775e-001 -4.5141790e-001 -7.2356494e-001  3.4747203e-001  7.4721360e-001 -6.3722792e-001  5.1915298e-001 -3.5412585e-001  1.3112071e+000 -2.2028444e-001 -1.6615237e-001 -5.5262135e-001 -1.2411619e+000 -3.5340118e-001 -7.3560134e-001 -1.2436013e+000 -9.4263156e-001 -4.7699218e-001 -6.1553214e-001 -1.2253700e+000 -2.8650512e-001 -9.9525454e-002 -7.5357425e-001  8.5640519e-001 -8.0596182e-001  3.6708812e-001 -1.0092025e+000 -6.4123194e-002 -2.8401333e-001 -9.9682978e-001 -9.8627916e-001 -6.6808717e-001 -3.9391413e-001 -6.8975306e-001 -8.2675461e-001 -6.3710384e-001 -5.2435328e-001 -4.1869677e-001 -1.0107287e+000 -3.4484407e-001 -8.7624491e-001 -9.3518725e-001 -2.1260350e-001 -8.5189372e-001 -6.1806664e-001  1.5772766e+000 -3.5879448e-001 -4.3785178e-001 -1.5012782e-001
 -3.0725353e-001  5.0133850e-001  3.1959178e-001  7.4443222e-001 -2.6459450e-001  3.3734610e-001  5.1904825e-001  2.7332538e-001 -3.9512384e-001  7.0105726e-002  2.7102133e-001 -3.9616156e-001  7.0582780e-001  5.4363616e-001  2.3023545e-001  4.6913918e-001  1.3593705e-001 -2.5763477e-001 -3.9550502e-001 -4.7684389e-001 -9.8523006e-001 -4.3274804e-001 -5.7267145e-001 -5.6564546e-001 -5.6642611e-001 -2.8092683e-001  4.6207622e-001  1.1665312e-001  5.9204095e-001 -2.5846369e-001  3.6080280e-001  6.6403977e-001  5.2749302e-001  5.1572143e-001  4.0412543e-001  8.2898872e-001  8.8624119e-002  3.9866687e-001  8.8670178e-001  7.3931830e-001 -2.9149749e-002 -3.4593649e-001 -7.6672019e-001 -4.5778070e-002  3.5369495e-001 -3.8373483e-001 -3.0164557e-001  1.0884549e+000  5.1220538e-001  2.0304813e-001  3.3882237e-001  6.0711316e-001  2.7231260e-001  2.8103528e-001  4.0149333e-001  2.1349463e-001  3.5834715e-001  4.2098228e-001  3.5363294e-001  2.5456594e-001 -3.9160399e-001 -3.3005433e-001  1.2016975e+000  7.5632195e-002  4.6186663e-001  9.1863767e-002
 -6.8454929e-001  3.6905221e-001 -3.4028891e-001  2.0589196e-001 -7.1465601e-002 -8.7091281e-001 -2.0699141e-003 -4.7966683e-001 -9.1448199e-002 -1.4316785e-001 -7.8506187e-001  2.4260068e-001 -3.2758539e-002  9.4321515e-002 -6.2352290e-001 -1.5578488e-001 -6.8512011e-001 -5.7967926e-001  1.1744789e-002 -5.4285783e-003  5.7530244e-001  1.5449220e-001 -6.1426774e-001 -1.5976688e-001 -5.2729352e-001 -3.1476436e-001  2.5009072e-001  6.6660830e-002  1.6345831e-001 -1.0538920e+000  3.8321527e-001 -1.6120854e-001 -5.8880626e-001 -1.7184704e-001 -1.0370881e-001  1.0113647e-001 -4.9056771e-001  3.5029148e-001 -1.7844130e-001  3.6926086e-001  2.4568547e-001  4.8488042e-002  2.1744185e-001 -5.1574997e-001 -8.9484581e-002  5.5845237e-001 -8.2719621e-002  1.4495384e-001  9.9266018e-002 -1.4660487e-002 -6.3713501e-002 -1.4341753e-001  1.8011037e-001 -4.3834363e-002 -1.7535613e-001 -5.5398853e-002  4.2453556e-001  9.7049647e-002 -1.2653279e-001 -2.1550924e-001  9.6622384e-002 -2.5442053e-001  3.9006046e-001  4.4671893e-001  2.9944506e-001 -2.7177718e-001
 -3.2721038e-001  2.4538703e-001  2.3097174e-001  8.7865526e-001 -3.3403156e-001 -1.1542621e+000 -2.0024470e-001 -5.6495821e-002 -6.4670967e-002 -8.5497366e-003  2.6521362e-001  4.5507133e-001  6.2252019e-001 -1.3880288e-001 -2.9452841e-001 -2.8624991e-001  1.1944734e-001 -3.8074169e-001 -5.3439908e-001 -3.7197986e-001 -4.7489766e-001 -5.8802570e-001 -1.0698094e+000  7.1403251e-003 -1.8152126e-001 -2.6993325e-001  3.0938663e-002  5.6159410e-001  4.5111214e-001 -5.7785486e-001  1.7647657e-002  3.3824245e-001  6.1730719e-002  1.8987669e-001  3.5442401e-001  2.5985543e-001 -5.1572925e-001  2.8033138e-001  3.3235788e-001 -4.5189837e-002 -2.1111887e-001 -4.4522224e-001 -4.9166414e-001  3.0758090e-001 -3.8124235e-001 -3.5700443e-001 -8.1261695e-001 -6.1704129e-001 -2.9262318e-001 -3.8968789e-001 -6.5779992e-001 -2.6039457e-001 -2.2860582e-001  2.0161183e-001 -9.0851088e-001 -5.5931659e-001  2.5285882e-001 -1.7061079e-003 -7.6477408e-001  9.0015579e-002 -2.2405769e-001 -9.9129935e-002  4.6746759e-002  4.1681688e-002  5.1447879e-001  2.8927817e-001
  1.3666346e-001  5.3810111e-001 -1.7423492e-001  6.5098798e-001  2.9398039e-001 -4.0302773e-001  1.2766261e+000  2.8816197e-001 -1.0914829e-001  6.8342401e-001 -8.7714533e-002  5.9435142e-001  7.7446903e-001  7.8296506e-001  3.6374213e-001  1.6967666e-001 -1.0307655e-001  3.9527421e-001 -3.2477483e-001  4.9337856e-001  2.0434993e-001  3.7939893e-002 -1.8286949e-001 -5.1964062e-001  2.0874369e-001  5.0994502e-002  6.7518000e-001  1.3580515e+000  1.1332424e+000 -1.9341272e-001  6.4693216e-001  6.7633549e-001  2.5938819e-001  2.3572120e-001  3.8969295e-001  3.0399663e-001  2.4583049e-002  4.1126148e-001  3.6718437e-001  5.0016638e-001 -9.8479059e-002  3.3174592e-001 -1.3230684e+000  1.4546644e-001 -5.7169149e-001  6.4006842e-001  4.7648904e-001 -3.6139203e-001  3.7408653e-001 -1.2749445e-002  2.5718090e-001  2.8119657e-001  5.3510556e-001  7.6386017e-001  1.1196866e-001  8.0966222e-001  1.0044593e+000  1.8325892e-001  2.1556048e-001  1.0231553e+000  7.9085285e-001  4.6906698e-001  2.3217948e-001 -1.2473185e-001  4.2289046e-001 -3.7550484e-001
 -9.3491107e-002 -2.0746719e-001 -4.5685939e-001  1.7532513e-001  4.7030756e-001  6.2815987e-001  8.8399064e-001 -1.2056492e-001 -1.8102015e-001 -2.5434905e-001 -4.5663460e-001  4.4111493e-001  2.4691376e-001  7.0674124e-001  9.2621341e-001  3.3361292e-001 -1.8384613e-001 -1.1597188e-001 -7.5789586e-001  4.5634850e-001 -4.7434559e-001 -8.8381922e-001  1.9305053e-002 -5.8458741e-001 -2.2805992e-001 -5.7160519e-001  6.2725330e-002  1.1501524e+000  1.3782149e+000  3.0320800e-001 -1.5996470e-001  1.4602929e-001  2.3111231e-002  5.0125441e-002  1.0414929e-001  2.6182195e-001  8.3386458e-001  7.7279112e-001 -1.2084291e-001 -3.2396227e-001 -3.5766176e-001  3.0992817e-001 -4.7966493e-001  2.2924411e-001 -3.3433585e-001  5.8900475e-001  4.2246482e-001 -7.0429935e-001  3.2931027e-001 -5.3536116e-002  2.3186489e-001  7.1273253e-001  3.1014664e-001 -1.3483156e-001  2.0229969e-002  1.4137413e-001  1.5580786e-001 -2.2399639e-001 -3.7369752e-001  2.9770576e-001  4.2284223e-001  1.9406661e-001  1.1016199e-001 -8.1730562e-001 -1.8681891e-001 -3.6222745e-001
 -5.3329573e-001 -6.3582004e-002 -3.3793232e-002  4.3071456e-001  3.1186702e-001 -2.7927370e-001  5.7785067e-001 -3.7234875e-001  4.2724349e-001 -1.0033089e+000 -6.3883950e-001  8.2367443e-001 -7.9325300e-002  9.4695794e-002  6.3283071e-001  2.4643540e-001 -1.1652793e+000 -5.1974245e-001 -1.0266426e+000 -6.4430338e-001  1.0499115e+000  4.7082560e-001 -7.1176286e-001 -4.4408181e-001 -2.5978198e-001  4.7786172e-002 -2.7737362e-001  2.8263863e-001  5.4655814e-001  1.2914607e-001 -1.0101621e+000 -8.4366726e-001 -9.1729891e-001 -3.6791036e-001 -8.3556471e-001 -6.9147420e-001  8.5453817e-003 -4.8312047e-001 -4.4407560e-003 -5.3980370e-001  6.4584622e-001  1.3447073e-001 -6.1474381e-001  1.5457898e-001 -2.7548589e-001  4.8891247e-001 -1.2230651e-001 -6.2348236e-001 -3.3156258e-001 -4.8386812e-001 -3.2639845e-001  4.1443120e-001  8.3725857e-002 -4.1766101e-001  9.1073113e-002 -4.7169085e-001 -6.5794624e-001 -3.0403891e-001 -6.5752065e-001  2.8324845e-002 -9.9334044e-002 -5.2090126e-001 -5.4238459e-001 -7.2219953e-002 -1.2941351e-001 -3.2003872e-001
  1.9267098e-001 -2.2683106e-001 -1.6978344e-001 -2.2767579e-001  3.1403323e-001  3.7146440e-001  4.7036115e-001 -2.8388982e-001  2.0844736e-001 -4.4412619e-001 -1.2655111e-001  7.2953275e-001 -3.3638476e-001 -1.1997701e-001  2.3069166e-001  3.6515257e-001  3.7565595e-001  6.3407616e-002 -2.5311346e-001 -9.4288926e-002  7.1594188e-001  2.5285287e-001 -2.4495375e-001 -4.8551432e-001 -3.8599324e-002 -1.0172364e-001 -5.2450326e-003  2.8542551e-001  4.3976003e-001  1.0004687e-001  1.8896342e-001 -3.9138924e-001 -2.3057700e-001  3.7917843e-003 -6.2590903e-001  3.6766994e-001  4.3064448e-001 -4.3638222e-001 -3.7823824e-001 -2.9937395e-001  5.5979667e-001  2.3385948e-001 -2.1947148e-002  4.3442249e-001  2.0565982e-001  4.5044609e-001  7.4493010e-002 -1.5843630e+000  3.0270642e-001 -4.6737815e-002 -1.3859713e-001  1.6823659e-001  2.5264749e-001 -9.0425712e-002  5.1056101e-001 -6.4347026e-001 -3.6860805e-001 -4.5052153e-001 -7.9195866e-001  2.8139836e-003  4.7233255e-001 -3.1562470e-001 -4.7652639e-002 -3.7401265e-001 -3.2203339e-001 -4.3955131e-001
  9.5136157e-001 -1.3038879e-001  5.0124763e-001 -3.5247234e-001  1.3385180e-001 -1.9866696e-002  4.0218218e-001 -1.1698908e+000  8.4199277e-002 -9.4789025e-001 -3.9600618e-001 -1.7558576e-001 -2.8080426e-001 -3.7929859e-001 -2.5804330e-001 -3.6743167e-001 -3.2516372e-001 -6.0807178e-001 -4.1446438e-001 -1.1691147e-001  9.6100111e-001  4.2704235e-001  3.9815191e-001  3.2275994e-001 -7.4529181e-002  7.2793720e-001 -4.6058371e-001 -3.6075329e-001  3.8791294e-002  3.5706840e-006 -7.1944946e-001 -8.1098555e-001 -3.9897315e-001 -2.0927526e-001 -8.0454814e-001  7.3137774e-003  2.6914736e-001  6.0423969e-002 -5.1945879e-001 -5.4896652e-001  2.6475847e-002  6.4738285e-002  3.4348798e-001  4.0733890e-001  1.4623888e-001 -3.9430276e-001 -6.4518407e-001 -9.6683178e-001 -6.4177023e-001 -4.2191978e-001 -4.1135296e-001 -3.0323117e-001 -9.2651522e-001 -5.6909440e-001 -3.6656906e-001 -7.0885588e-001 -5.7254701e-001 -9.1992948e-001 -1.2267564e+000 -4.0406405e-001 -6.2680729e-001 -1.1256806e+000 -6.8417075e-001  1.7286850e-001 -6.2289044e-001 -1.1883184e+000
 -9.0007211e-003 -4.1785746e-001  8.3351372e-001 -7.2235480e-001  1.5574662e-001  1.1543981e-001  5.1606886e-001  1.1771905e-001  1.5995733e-001  3.5522717e-001  3.4195434e-001 -4.4226525e-001 -1.9714514e-001 -8.6813877e-002  1.3559583e-001  1.7983506e-001  6.6203996e-001  5.9212781e-001  3.5732095e-001  3.8071884e-001  1.1463883e+000  6.7784098e-001  7.6191609e-001  4.9237770e-001  5.2002997e-001  2.7834273e-001 -2.9983118e-001 -8.3191380e-002  3.8835577e-001  4.9615760e-001 -1.5920940e-001  2.7266518e-001  1.0881173e+000  4.8101994e-001  2.2068620e-001 -8.7659819e-002  9.4840099e-002  1.2344363e-002 -5.6617913e-001 -6.9577196e-001  5.7164073e-001  3.4912023e-001  6.8949015e-001  7.9655960e-001  5.0040447e-001  7.5316767e-001 -1.4766245e-001 -6.7103350e-001  4.5226589e-001  3.2121127e-001 -1.6902194e-001 -6.7624827e-002  2.2949322e-001  3.8103053e-001  5.0416810e-001  1.5246191e-001  4.3058651e-001 -4.3924844e-001 -3.9780052e-001  1.1885664e-001  5.9846967e-001 -3.6657162e-001 -3.2005396e-001  1.0276389e-001 -3.8463968e-001 -5.2650376e-002
 -5.3518843e-001 -1.3815533e+000 -1.9570726e-001  2.2522814e-001 -1.2673068e-001 -3.4602496e-001  2.9284937e-001 -3.8001273e-001  1.7465033e-002 -3.9408444e-001 -1.0752000e-001  3.3268059e-002 -3.5226913e-001 -4.0013360e-001 -5.4073058e-001 -5.8805302e-001 -5.9985150e-002 -5.7639137e-001 -4.5432949e-001  7.5577396e-002  2.2088123e-001  3.6588877e-001 -6.3192373e-001 -3.2665899e-001 -3.6959970e-001  1.2677268e-001 -7.2595653e-001 -6.2699764e-001 -2.2411690e-001 -3.3321350e-001 -2.8606656e-001 -2.0590255e-001  7.6888423e-001  4.6123423e-001 -1.1743230e-001  2.0090338e-001 -5.3965442e-001 -1.2181275e-001 -2.5828899e-001 -9.1583791e-001  2.5188440e-001 -1.1004716e-001  4.7240001e-001 -7.9731797e-001  4.1758539e-001  2.8412325e-001 -4.8210770e-001 -1.0401952e-001  8.3195954e-002  3.5533929e-001 -4.8678549e-001 -2.7089973e-001 -2.0269949e-001 -5.2020737e-001  2.4450076e-001 -1.0676708e-001  1.9097778e-001 -4.6677415e-001 -3.5322285e-001 -1.7570648e-001  3.7253250e-001 -1.2300789e+000  4.6542038e-001  3.0973329e-001 -8.8382860e-001 -9.9444484e-001
 -3.4044190e-002 -3.4286514e-001  3.6333392e-001 -2.7703078e-001 -5.2959212e-002 -1.0543077e+000  1.5421650e-001 -8.9852622e-001 -1.5128870e-001 -1.8941089e-001 -4.1436002e-001 -1.0744465e+000 -5.5510773e-001 -4.5749531e-001 -1.1912103e+000 -1.0790974e+000 -6.2724395e-001 -8.4298999e-001 -2.3006322e-001 -4.1495230e-001 -3.4858465e-001 -2.5752375e-001 -1.4820631e+000 -1.3363884e-001 -7.4235376e-001  1.7122434e-002 -6.4301628e-001 -4.2681592e-001  2.9158687e-001 -9.6176866e-001 -5.8841623e-001 -8.5295412e-001 -2.3106847e-001 -1.5962792e-001 -4.8294684e-001 -2.7557854e-001 -1.0429677e+000 -1.5358382e-001 -6.2454189e-001 -6.5116776e-001  8.0769017e-002 -3.4757073e-001  1.3445692e-001 -9.1312826e-001  9.1056356e-002  1.9355571e-001 -8.6223163e-001  1.1145891e+000 -5.9275975e-001 -6.9381866e-001 -9.9571230e-001 -9.1021180e-001 -7.2978553e-001 -5.8972629e-001 -8.0363006e-001 -4.9125378e-001 -1.6324699e-001 -6.0253014e-001 -1.2609643e+000 -6.3213146e-001 -4.1235476e-001 -8.6349779e-001 -8.0606871e-001  4.5722299e-001  1.2120674e-001 -5.9583589e-001
  4.6159976e-002 -1.0340928e+000 -7.2026109e-001 -1.7610121e+000 -6.1102785e-001 -5.2207392e-001  1.4804662e-001 -1.1446584e+000 -3.8584598e-001 -1.0896345e+000 -1.0451432e+000 -5.0417532e-001 -8.8497267e-001 -6.3422446e-001 -8.4499517e-001 -5.8454609e-001 -6.1660228e-001 -1.0914164e+000 -6.2886196e-001 -7.4804014e-001 -1.0778087e+000  1.5453727e-001 -5.7203256e-001  1.8517955e-002 -1.1476639e+000  4.9146913e-001 -1.5809899e+000 -5.6993248e-001 -8.2065375e-002 -7.6202393e-001 -1.1882120e+000 -1.4007750e+000 -1.2285344e+000 -7.9323462e-001 -8.8443063e-001 -6.5146150e-001 -5.8667203e-001 -7.3003926e-001 -7.1365637e-001 -1.4606125e+000  3.7205511e-001 -6.0302087e-001  2.7252269e-001 -1.3547946e+000 -2.1247457e-001 -6.1739872e-001 -1.2922837e+000 -6.4993347e-002 -1.1482748e+000 -6.4156884e-001 -5.0065020e-001 -5.8041064e-001 -5.9067786e-001 -1.1438450e+000 -5.0993915e-001 -9.8904787e-001 -9.9749932e-001 -9.6441965e-001 -1.2518617e+000 -1.0611026e+000 -6.7563790e-001 -1.2403487e+000  4.5797875e-002 -3.7435919e-001 -3.0126916e-001 -8.2802459e-001
  5.8456986e-001  4.7896616e-001  1.7164164e-001 -1.2992535e+000 -2.2211644e-001 -1.2109470e+000 -6.1709026e-001 -1.4490755e+000 -5.3195352e-001 -3.4204498e-001 -1.9596558e+000 -5.9395612e-001 -8.7169383e-001 -7.4949850e-001 -1.2513162e+000 -8.0858022e-001 -5.5896484e-001 -9.3751074e-001 -8.8658349e-001 -7.5888814e-001 -9.3879430e-001 -8.4757947e-001  3.3326503e-001 -1.9749316e-001 -6.9172286e-001 -4.7408364e-002 -1.1702953e+000 -1.1871855e+000 -8.2739872e-001 -1.1979639e+000 -9.1707409e-001 -1.4711497e+000 -1.4570173e+000 -5.7746750e-001 -1.2007737e+000 -9.1225863e-001 -6.7868049e-001 -1.5266282e+000 -1.1029356e+000 -1.0841156e+000 -3.1594844e-002 -4.5108210e-001 -1.2947592e-002 -3.8049920e-002 -6.5912618e-001 -8.2995289e-001 -1.3481050e+000 -3.5097611e-001 -1.0016928e+000 -1.2857898e+000 -9.1873162e-001 -9.1408770e-001 -6.5272412e-001 -1.2258192e+000  1.6066591e-001 -9.2672184e-001 -3.5374049e-001 -9.6241915e-001 -1.5570140e+000 -1.5622913e+000 -9.7573100e-001 -1.0799145e+000 -1.2455905e+000  1.3271665e+000  5.7077477e-001 -1.5838227e-001
 -8.7897206e-001  2.7221385e-001  5.4865411e-001 -1.4703545e-001 -2.0677739e-001 -4.7107187e-002 -4.9070484e-001 -1.1775734e+000 -8.9823612e-001 -7.2130997e-001 -6.7180253e-001  1.0983970e-001 -1.0466432e+000 -3.0519642e-001 -4.5817690e-001 -5.0923958e-001 -9.4780604e-001 -1.1265560e+000 -1.0618147e+000 -8.1601013e-001 -1.1168700e+000 -2.7552890e-002  2.4765126e-001  5.1258554e-001 -5.3734487e-001  3.1708772e-001 -1.0240941e+000 -1.3849991e+000 -1.1242686e+000  1.2179808e-002 -6.4975726e-001 -6.6779396e-001 -6.7285445e-001 -8.4093077e-001 -2.1003868e-001 -6.5395160e-001 -2.2889386e-001 -1.2361961e+000 -1.4755983e+000 -1.1192803e+000 -1.8139909e-002 -6.2831640e-001  1.0800596e+000 -1.1726357e-001 -6.7193212e-002 -2.9802309e-002 -7.5456339e-001 -1.0740668e+000 -1.0413996e+000 -2.7859612e-001 -5.4200196e-001  1.3280803e-002 -8.3131867e-001 -1.0493780e+000 -4.9439597e-001 -6.6811269e-001 -6.0855487e-001 -7.2812012e-001 -9.9861241e-001 -9.0207344e-001 -9.3067173e-001 -1.3484531e+000  4.8715489e-001 -1.9956314e-001 -3.9648298e-001 -6.7029307e-001
 -5.9341096e-001  7.5387427e-001  1.3535357e-001  8.0074614e-001  4.3662120e-001 -7.0663108e-002 -9.9367124e-001 -2.8936825e-001 -1.8844838e-001  6.8452332e-002  2.0955931e-001 -1.0626508e-001 -1.1262241e-001 -1.7409689e-001 -6.6319153e-002  3.6617140e-001  4.8825147e-001 -1.2983205e-001  6.1435770e-002 -4.0176975e-001 -4.4571581e-001  9.3007361e-001 -3.5966730e-001  5.7395566e-001  1.4348009e-002  7.7706596e-001  1.8698715e-001 -1.1874726e+000 -1.2957334e+000  1.8733214e-001  4.8328270e-001  5.5645119e-001  3.4871320e-001  4.3064025e-001  5.1006933e-001  1.4222797e-001 -3.2599469e-001 -3.8947550e-001 -6.3341684e-001  2.8777220e-001  3.8519232e-001 -5.7326903e-001  1.7854858e+000 -4.5044000e-001  2.4274933e-001 -3.9943923e-001  7.6472336e-002 -4.3961251e-001 -3.0853825e-001  2.0679151e-001 -7.6334050e-002 -1.8517710e-001  1.1501202e-001 -7.4375422e-001 -1.2644702e+000 -2.3902492e-001  2.0253818e-001  2.2460040e-001  1.9382479e-001 -6.9737367e-001  4.0153077e-001  4.0177130e-001  4.3288552e-001 -6.7011119e-001  6.7324303e-002 -9.8564298e-002
 -5.2385116e-001  1.8348075e+000 -9.3517704e-001  7.8614740e-001  4.3267219e-001  1.6046899e+000 -8.6368817e-001  3.5211837e-001  1.5212791e-002  4.7771569e-001  3.9961663e-001 -6.5377143e-001  5.2714716e-001  1.9071597e-001  3.7674614e-001  1.0607962e-001 -1.9463735e-001  5.0297744e-002  3.2605058e-001 -1.7303462e-001 -2.7818213e-001 -5.4688611e-001  2.3760818e+000 -8.3591389e-001  2.8132751e-001 -2.7957843e-001  1.1926762e+000 -9.5679379e-002 -6.2771395e-001 -4.4604776e-003  6.7356999e-001  1.3353939e+000 -4.0137173e-001 -1.2147407e-002  1.1684284e+000  8.2305812e-001  8.3722647e-001  8.3509570e-001  4.1681760e-001  1.4832369e+000 -1.1498828e-001  5.9204122e-001 -4.4179025e-001  1.3434177e+000 -5.6450835e-002 -1.0037790e+000  1.3029471e+000  1.1671161e+000  1.4154338e+000  8.5903817e-001  5.7791964e-001  3.3969076e-001  4.6978085e-001 -3.6655869e-001  4.4858937e-001  3.4457708e-001  3.6697826e-001 -3.7090949e-001  1.1652053e+000 -7.8169952e-001  2.3608650e-001  1.2684250e+000  1.0067179e+000 -1.9814602e-001  1.4352177e+000  1.0582765e+000
  1.4994794e-001  4.1372268e-001 -7.5321480e-002  7.8687526e-001  7.2059749e-001  7.7455122e-001 -6.5058470e-001  3.8837283e-001  3.5567175e-001 -1.9245779e-001  4.2239269e-002 -9.8844762e-001 -4.4702555e-003 -3.2834992e-001  1.7981339e-001  4.2750593e-001  4.3522775e-002  3.1933879e-001 -7.6686323e-001 -1.9651918e-001 -3.9723513e-001  2.3288836e-001  9.1899447e-001  6.6357109e-001  2.7932964e-001 -8.7141050e-002 -2.3031609e-001 -1.4414968e+000 -1.3327290e+000 -4.0202829e-001  3.1123110e-003  4.6166693e-001 -8.1192628e-002  2.5761594e-001  9.7375782e-001  5.4830698e-001  1.5634497e-001  3.8848040e-001 -9.6862067e-001 -3.4777097e-001  6.3609194e-001  7.0237452e-001  6.8699985e-001  1.2067939e+000  9.9652226e-001 -5.6647066e-001  5.8825631e-001  6.5205046e-002  7.2066137e-001  5.7596592e-001  5.1335630e-001  4.5323543e-001 -1.8013607e-001 -1.1282961e-001 -6.0244967e-001  6.1462569e-002 -1.7113617e-001 -4.5472725e-001  8.0847925e-001 -1.2471226e+000 -4.3479684e-002 -7.9593362e-002  8.4775026e-001  3.4298246e-001  1.0596050e+000  2.8812181e-002
  3.5792862e-001  3.9336812e-001 -3.5622290e-001  2.1159868e-001  1.9749491e-001 -4.9054209e-002 -5.0587370e-001  5.0666082e-001  5.2336432e-001  6.1714662e-001 -2.5928632e-001 -6.1955291e-001  5.9329418e-001 -2.2579099e-001 -6.1984056e-002  2.5334213e-001  1.3580924e+000  5.1243280e-001  4.8834577e-002  3.6096433e-001  7.4770900e-001 -3.4853787e-001 -2.0220914e-001 -1.3774652e-001  7.0233588e-001 -6.5087863e-001 -3.1178426e-001 -1.0067499e-001 -5.1254246e-001 -2.6224976e-001  3.0064851e-001  6.9887683e-002  5.6219944e-001  7.8532772e-001  7.9797939e-001  7.2661168e-001  6.3895261e-001  1.7114463e-001  1.6435529e-001  1.2413949e-001  1.7561195e-001  7.4020829e-001  1.1287054e-002 -1.3398407e-001 -7.8950807e-002 -1.4296492e-001  2.4710793e-001  4.0714700e-001  6.9474927e-001  5.1328484e-001  2.4710320e-002 -3.2272116e-001 -1.3721479e-001  4.3432374e-001 -4.6697277e-001 -5.0542380e-001  2.4579911e-001  8.8002963e-002  8.5018907e-001 -3.7241240e-001 -2.4448573e-002  1.0689468e+000 -4.9779897e-001 -2.6105633e-001  1.4397932e+000  6.4585147e-002
  8.7604195e-001  5.3334610e-001  8.9358059e-001  1.1992274e+000  8.7598488e-001  2.2025237e-001  3.7219844e-001  2.6656271e-001  1.7916354e-001  5.5646677e-001  1.0564629e-001  7.6490110e-001  5.6850829e-001  4.2131648e-002  4.9555781e-002  3.1773858e-002  5.9411027e-001  1.1620506e+000 -2.2361553e-001  4.8417642e-001  1.0760798e+000 -7.4004788e-002 -3.8812158e-002  3.0866997e-001  8.6899269e-001 -1.7138869e-002 -7.7160446e-002 -8.8102188e-001 -5.8178161e-001 -1.2856248e-001 -6.1803222e-001  1.6472042e-001 -1.6674094e-001  4.5257868e-001  6.3553421e-001  9.5746520e-003  8.0881543e-001  7.2910137e-002 -2.9228958e-001 -1.2744297e-001  7.1895509e-001  7.0279690e-001 -2.4039257e-001  3.0766264e-001 -8.9946493e-002  6.0539314e-001  1.7822297e-001 -9.4425277e-001  7.3659780e-001  4.5905033e-001  1.6484691e-001  6.0514680e-002  1.2462217e-001  1.2201656e+000  5.4093803e-001  4.8560699e-002  4.4308045e-001  2.3667824e-001  6.8533243e-001  2.0507082e-001  1.7424818e-001  5.6463680e-001 -4.0831910e-001  1.4701806e+000  3.5611615e-001 -7.8398524e-002
 -1.7383756e-001  3.8643559e-001  5.4104812e-001  1.5791610e+000  1.5300979e-001  9.8251879e-001 -2.3936031e-001  6.1656366e-001  4.5488919e-001  7.6104886e-001 -1.4916563e-001 -2.1236854e-002  3.8680873e-001 -9.0472887e-002 -7.0049638e-002  1.7802706e-001  2.7171011e-001  5.9276738e-001 -4.0795064e-001 -1.1627654e-001 -6.9885253e-001 -3.4363348e-001 -3.5743836e-002  1.9969573e-001  5.9345485e-001 -4.8662930e-002  5.4478355e-001  3.2185710e-001 -2.0080572e-001 -1.0718088e-001  4.5594436e-001  9.8082878e-002 -2.9042118e-001 -9.1725140e-001  1.2256187e-001 -1.7247862e-001  6.3631956e-002  1.3987359e-001  4.2192194e-001  7.7555771e-001 -9.6269701e-002  2.8384159e-001 -6.6571121e-001  6.4366610e-001 -6.0952780e-001 -4.1554463e-002  1.4464433e-001  1.9423973e-001  2.7295085e-001 -1.4388889e-001  1.9547226e-001 -3.3118655e-001  2.0672034e-002  1.7105848e-001 -7.0588806e-002 -4.8530073e-002 -6.1938866e-002  2.3811515e-001  1.0855486e+000 -5.1096871e-001 -2.3532421e-002  6.0554643e-001  6.6893802e-001  9.5286076e-001  8.1814769e-001  3.3327860e-001
 -1.2256802e+000  5.9222130e-002  8.6139448e-002  1.2868801e+000  6.3007451e-001  1.9580326e-001  1.4350802e-001  4.6756074e-001  2.5548569e-001  7.3937217e-001 -1.8819098e-001 -8.9317699e-003  3.5072112e-001  2.7269458e-001  5.1052448e-001  6.8047183e-001  6.5570894e-001  9.6724991e-001 -4.3658851e-003  5.0171537e-002 -9.4522480e-001 -9.9956231e-002  1.6189752e+000 -5.3179030e-001  1.0098163e+000  2.7453858e-001  2.8655729e-001 -2.1866886e-001 -4.5402940e-002  5.3237995e-001  4.0371106e-001  7.0891063e-001  1.0999482e-001 -2.7381760e-001  4.8846349e-001  7.9688608e-001  2.6268753e-001  8.8554055e-001  4.7193183e-001  5.3574244e-001  3.5098519e-001  8.6171203e-001 -5.0409882e-001  1.0686177e+000  3.1301071e-001 -6.2232934e-002  1.2283928e-001 -9.4667495e-001  3.5429357e-002 -7.1487054e-002  3.5863099e-001  1.6227142e-001  4.7488903e-002  8.0436683e-001  4.9354170e-001  5.9919647e-002  7.6160031e-001  1.5751664e-001  6.7734246e-001 -1.5991719e-001 -2.7424026e-001  4.7358776e-001  6.2309350e-001  4.0927561e-001  8.6832564e-001  2.9336939e-001
 -5.8741771e-001  5.8748501e-002 -8.1947678e-001  2.5025288e+000 -2.1630636e-001 -4.4596152e-001  2.1870692e-001  1.2208895e-001 -6.6973529e-002  3.5294420e-001 -6.4500494e-002  5.2137627e-001  6.7904028e-001 -4.9050395e-002  4.6936520e-001  1.5714422e-001  8.1335364e-001  7.5111889e-001 -1.3649178e-002 -5.3742595e-002 -7.4494070e-001 -2.9145030e-001  7.3532765e-001 -1.3847548e+000  7.2756621e-001  2.3418730e-001  6.8698521e-001  3.0764645e-001  4.1667510e-001 -1.5493461e-001  1.1948853e+000  7.9754714e-001  9.3045177e-001  7.6426969e-001  9.2165306e-001  1.2879056e+000  1.7241852e-001  1.2549778e+000  8.5232656e-001  8.0615026e-001  2.8006385e-002  4.6839591e-001 -9.1054476e-001 -1.4204367e-002 -1.4447130e-001 -8.3096004e-001  1.2076492e-001 -6.2381474e-001  1.4465843e-001  5.5044109e-001  1.2194896e-001  2.7168246e-001 -3.2655595e-001  1.8772562e-001 -4.8171692e-001  1.5635200e-001  6.0539595e-001 -3.4144978e-001  5.8406422e-001 -2.3743714e-001 -8.5052430e-001 -2.4690297e-001  1.4371856e+000  6.9092678e-002  6.0553970e-001 -4.2551943e-001
 -6.7813373e-001 -4.0965882e-001 -6.3354232e-001  1.4639882e+000 -4.4828218e-001 -2.7877941e-001 -3.5125067e-001 -1.4609545e-002 -1.8561045e-001  8.4008602e-001  8.0777924e-002  3.5258570e-002 -2.9488093e-001 -3.8490571e-001  6.7691868e-002 -1.7019496e-001  6.9611254e-001  8.8553157e-001  1.7634613e-001 -4.1352930e-001 -3.0855717e-001 -8.0241453e-001  1.1491089e-001 -3.0632864e-001  4.0502635e-001  3.1088382e-001  2.6563896e-001  4.1540920e-001  4.6724658e-001  3.7394894e-001  6.1103347e-001  1.0166204e+000 -6.1085760e-002 -4.5674270e-001  9.8057538e-001  6.1784334e-001  4.4111428e-001  1.1735021e+000  3.1365326e-001 -1.2212485e-001  4.3772121e-001 -6.5081176e-002  1.8298340e-001 -1.2579975e+000 -4.2310488e-002 -1.0780821e+000 -2.7004870e-001 -2.4296728e-001  1.6247921e-001  4.1096360e-002 -3.1682728e-001 -2.5379714e-001 -5.9156792e-001  3.6672415e-001  2.7352805e-001 -4.3967202e-001  3.9967440e-001 -2.6362185e-001 -1.6846036e-001 -6.0378722e-001  3.9511450e-002 -5.2345893e-001  1.3745442e+000  7.9307538e-002  5.7695846e-002 -3.6484213e-001
 -1.1241284e-001 -3.0201831e-002 -3.2140707e-001  6.3803173e-001 -3.4293377e-001 -8.6234691e-001 -6.0774395e-001  1.9497338e-001  5.0855919e-002  3.1874834e-001 -5.0474516e-001 -1.3192094e+000 -5.1251597e-001 -1.2576154e+000 -3.7273525e-001 -2.8666026e-001  6.4412531e-001  4.7776178e-001 -3.2490599e-001 -7.6928687e-001 -8.1942325e-001  8.5163914e-002  1.1039178e-001 -2.7453074e-001  1.3828992e-001  9.5448089e-002 -4.0385936e-001 -5.3590669e-001 -9.2608232e-002  8.1913854e-001  2.9927687e-001  7.1518941e-001  7.2125931e-001 -4.0986362e-001  4.7370311e-001 -1.9437534e-001  2.9628363e-001  5.3206670e-001 -2.4501861e-001 -7.8915700e-001  1.1172971e-001  3.3306994e-001  8.7578508e-001  5.0452817e-001  1.1384339e-001 -3.2773488e-001 -3.0879597e-001 -7.1269041e-001  1.4069329e-001  5.0072105e-002 -1.6403333e-001 -1.9580521e-001 -7.5490649e-001  2.7853169e-002 -2.7317996e-001 -4.1593938e-001  2.6962716e-001 -6.8224927e-001 -1.0365463e-001 -8.7276394e-001 -8.0030038e-001 -7.0138704e-001  1.2812935e+000  2.6217596e-002 -6.5608925e-001 -4.3680529e-001
 -6.5169994e-001  2.7365899e-001  1.2203165e-001  1.0460448e+000 -3.9968768e-001 -1.2720843e+000 -1.0530509e-001 -1.3798358e-002 -4.6622484e-001  2.0401053e-003 -6.1216190e-002 -2.1186169e-001 -4.4156866e-001 -7.7996227e-001 -1.3764048e-001 -4.6350189e-002  3.1940596e-001  1.0422704e-001 -4.8793704e-001 -6.2161977e-001 -2.9145030e-001 -5.5342186e-001 -1.8112279e-001 -1.3215884e-001 -3.7329077e-001  5.8196281e-001 -2.1825356e-001 -5.7235961e-001  1.5423759e-001  2.5116485e-001  6.1941475e-001  7.7107016e-001  4.7799719e-002 -2.1794075e-001  4.5055159e-001  5.5775205e-001  8.4682665e-002  1.8619555e-001 -6.8297064e-001 -2.9701968e-002  2.1971677e-001 -8.2371929e-002  1.5265689e-001 -3.7220114e-001  4.9693950e-001  4.5076087e-001  8.6458679e-002 -8.1073304e-001 -7.7134123e-002 -7.2461091e-002 -3.4144325e-002  6.6044021e-002 -1.0128192e+000 -1.8144350e-001 -9.5228447e-002  2.4286599e-001  1.3830554e-001 -2.0394409e-002  2.5764559e-002 -6.4601552e-001 -9.8583764e-001 -5.6973281e-001  2.1021005e+000 -3.7566851e-001 -1.2948421e-001  5.2338886e-002
 -9.0001505e-001 -6.6435238e-002 -1.0102153e+000 -1.2787065e-001 -5.2547049e-001 -9.2408373e-001 -2.3737421e-001 -1.4053661e-001 -3.4583333e-001  5.2340637e-001 -3.9994719e-001 -3.4918206e-001  1.7456094e-001 -3.8036368e-001 -4.3045349e-001 -6.3623290e-001  1.7126534e-001 -1.0009535e+000 -8.2110451e-001 -1.1906324e+000 -4.4077418e-001 -8.7132699e-001 -1.5380693e+000 -8.0465932e-001 -4.0697483e-001 -4.7955448e-001 -2.9474781e-001 -5.4905152e-001 -2.1371238e-001  1.8455053e-001  5.7250001e-001  6.0647177e-001 -3.2171113e-001  2.4402304e-001  6.4837747e-001  9.3138702e-001  3.6762529e-001  4.7987540e-001  2.9845576e-001  4.5163110e-001 -6.1585665e-001 -1.7204633e-001 -2.4618024e-001 -6.9490466e-001 -4.4611530e-001 -7.9341434e-001 -1.3901340e-001 -5.7178284e-002 -7.2558508e-001  1.4219590e-001 -5.1678660e-001 -3.1189794e-001 -9.0516404e-001 -1.6474408e-001  2.0936539e-001 -4.4984295e-001  3.1337920e-001 -1.0559269e+000 -4.3897853e-001 -2.8977107e-001 -1.3354318e+000 -1.1697843e-002  7.5805402e-001  1.4751410e-001  1.5343195e-001 -3.8569118e-002
  8.9572259e-001  3.3069923e-001 -4.1089508e-001 -1.0509320e+000 -4.4672877e-001 -4.9738123e-001 -5.2715662e-001 -6.0181019e-001 -6.0304872e-001 -1.5950941e-001 -1.3833485e-001 -8.2061982e-002 -3.8594658e-001 -6.2358782e-001 -2.5631789e-001 -4.4702951e-001 -2.1893581e-001 -2.5521085e-001 -6.1813808e-001 -7.8457809e-001 -4.3947169e-001 -3.4221525e-001 -8.8207624e-001  6.1651446e-001 -5.3576352e-001 -6.2754706e-002 -8.3861453e-001 -6.6172799e-001 -2.4069977e-001  5.8600616e-002  2.0535498e-001 -3.2254461e-001 -3.4029931e-001 -5.4379892e-001 -5.3951845e-001  7.0283102e-002  1.2068896e-001  2.6153272e-001 -8.2897120e-001 -4.6280986e-001  2.2792504e-001 -7.0206513e-001  4.4852684e-001 -1.0014559e+000  1.0265513e-001 -2.1408340e-001 -1.3616931e-001 -7.7846915e-001 -1.2589577e+000 -6.9148320e-001 -3.8311145e-001 -1.1878969e-001 -8.4625364e-001 -3.5696232e-001 -2.4386314e-001 -4.5044299e-001 -5.6240707e-001 -8.9350152e-001 -6.5108696e-001 -5.6490546e-001 -1.3020674e+000 -3.9387728e-001  7.4982855e-003 -1.9627077e-001 -1.4235250e+000  5.4030974e-001
  3.4131401e-001 -9.4369939e-001  2.4790661e-001 -9.9744666e-001 -3.7133707e-001 -3.0304095e-001 -4.1688564e-001 -7.9889799e-001  1.2205442e-001  1.8552302e-001  1.8418459e-001 -8.5739836e-001 -4.7625796e-001 -5.7604341e-001 -2.6971049e-001 -3.4857947e-001  5.9715889e-002 -2.8451940e-001 -1.1783462e+000 -6.8768365e-001 -3.8464199e-001 -4.3839112e-001 -5.5936052e-001 -3.9616102e-001 -3.5189510e-002 -4.4891871e-001 -6.4917988e-001 -7.3782584e-001 -2.0244035e-001  2.4327506e-001 -1.5828056e-001 -5.0756722e-001  2.4970496e-001  1.1439555e-001 -6.0642071e-001  3.9714539e-001  4.7079864e-001 -1.0304729e-001 -4.4470261e-001 -1.4003518e-001 -7.5177536e-001 -2.2100984e-001 -8.8660580e-001 -7.3671349e-001 -3.0365763e-001 -7.3343896e-001 -2.7104829e-001 -1.4099987e+000 -6.6784391e-001 -6.0922706e-001 -6.4172944e-001 -1.6625761e-001 -4.2780318e-001 -4.4201455e-001  5.8492733e-002 -3.5828963e-001 -4.2412457e-001 -1.2202316e+000 -1.1551766e+000 -5.9710020e-001 -4.4428174e-001 -1.5913267e-001 -1.2356327e+000  7.1797465e-001 -1.1156492e+000  3.7162318e-001
  1.4752000e+000 -4.2339016e-001 -2.6717335e-001 -1.9303225e+000 -4.0556268e-001 -6.7511250e-001 -3.5181648e-001 -6.2768256e-001 -5.7676328e-001 -6.0384532e-001  5.2863989e-001 -2.5398668e-001 -1.8746105e-001 -4.6937341e-001  3.5132097e-001 -4.3639837e-002 -3.0081716e-001 -7.1236401e-001 -9.5384033e-001 -4.4455963e-002 -2.1756699e-001 -1.6652894e-004 -5.3533203e-001  4.6719185e-001 -6.8428555e-002  1.3444244e-001 -8.6412081e-001 -3.9004820e-001  1.4411003e-001  2.7756127e-001 -8.6511645e-001 -6.4376968e-001  4.9009974e-001  3.0224866e-001 -1.0778417e+000 -6.8357732e-001  2.3522812e-001  1.1977565e-001 -5.0732008e-001 -7.6364570e-001 -4.0692480e-001 -3.2958550e-001 -4.8798685e-001 -2.6451739e-001 -3.7496974e-001 -3.4092101e-002 -6.1302645e-001 -1.5954253e+000 -1.0162663e+000 -6.1966520e-001 -2.8216004e-001  5.1194056e-001 -4.4925989e-001 -7.6395163e-001 -5.1581431e-001 -2.7359081e-001 -6.0248768e-001 -8.8885000e-001 -1.1883541e+000 -3.4284182e-001 -1.0452892e-001 -9.5546368e-001 -1.0955215e+000 -5.1374896e-001 -9.3515939e-001  3.4567508e-001
  1.0413116e+000 -3.6017584e-001 -2.3825203e-001 -1.6364255e+000 -6.6190861e-001 -8.1364065e-002 -6.3657521e-001  1.1237242e-001 -5.1080882e-002 -3.3136834e-001  5.6991031e-001 -5.9822878e-001 -7.0280111e-001 -1.7391419e-001  5.2123014e-001 -1.1057720e-001 -1.9914338e-001 -4.1758425e-001 -3.1270061e-001  9.8359704e-002  4.4709622e-001  2.8685915e-001  1.4912564e-001 -1.5870079e-001 -3.4413541e-002  1.4679180e-002 -1.6367353e-001 -4.7502745e-001 -7.5037145e-002  2.0905595e-001 -7.4401632e-002 -2.0862543e-001 -4.6670759e-001 -6.8589986e-001 -4.0353682e-001 -6.2700810e-001 -3.8319582e-001 -9.9904948e-003  4.4210119e-001 -1.6701737e-001 -3.8746090e-001 -3.5792110e-001  3.6037726e-001 -1.4704526e-001 -3.0031027e-001 -5.6751137e-001 -2.7190751e-001 -9.1694476e-001 -6.4607729e-001 -9.3760714e-001 -4.2918380e-001  2.5950139e-001 -6.2270939e-001 -6.2840618e-001 -2.9107384e-001  2.3454589e-001 -7.9984156e-001 -3.3827249e-001 -1.3570705e-001 -5.8578826e-001 -3.1487100e-001 -6.7584800e-001 -4.4977895e-001 -1.1124081e-002 -1.0576064e+000  2.5736081e-001
 -2.1121950e-001 -8.6655425e-002 -1.5512231e-001 -1.5742208e-001 -5.3330040e-001 -3.3870952e-001 -5.4601384e-001  1.8470292e-001 -3.1456681e-001 -3.8531932e-001  2.7165153e-001  2.7359285e-001 -3.8232649e-001 -2.6949060e-001  1.0444936e-001  2.0729155e-002 -3.5739446e-001  4.0778482e-002 -6.1150037e-001 -1.8509757e-003 -3.4031033e-002 -7.9237740e-002 -4.0768008e-001  8.2755432e-003  6.4371817e-002 -7.3540945e-002 -9.4876456e-001 -6.4977522e-001 -4.1930339e-001 -3.1588209e-001 -1.3356877e-001 -3.9043665e-001 -3.6182557e-001 -7.3661173e-001 -6.4312234e-001 -4.1725325e-001 -3.8643720e-001 -1.8798103e-001 -2.0600410e-001 -7.1057607e-001 -1.1018578e-001 -1.4597220e-002 -1.8490100e-002 -3.9003299e-001 -1.2116080e-001 -7.7658861e-001 -1.5059795e-001 -5.8614953e-001 -3.9398291e-001 -3.8308644e-001 -1.0436149e-001  2.1219792e-001 -3.1625797e-001  9.9455934e-002 -1.8321744e-001 -1.3567311e-001 -5.6836629e-001 -3.2492925e-001 -7.2749397e-001 -5.6465864e-001 -2.4420929e-001 -5.8999794e-001 -7.7787894e-001  3.4851381e-001 -1.5672953e-001 -4.1457229e-001
 -1.0804011e+000 -1.5496265e-001 -8.1129979e-001  6.3250313e-001 -1.6744930e-001 -6.9021773e-001  1.3168023e-001  4.0283335e-001 -4.6649363e-001 -6.5799879e-002  2.4439885e-001 -1.8217517e-001 -5.2917396e-001 -5.5205765e-001 -1.4275502e-001 -5.1786212e-001 -5.9839742e-001 -6.5215748e-001 -6.9707983e-001 -1.4216232e-001 -3.4275876e-001 -2.8048757e-001 -1.6955530e+000  3.7555949e-001 -3.6599352e-001  3.4836235e-001 -4.9379268e-001 -4.8967579e-001 -1.6125703e-001 -6.2763587e-001 -6.3235644e-001 -2.6245151e-001 -6.7828471e-001 -2.1536419e-001 -8.5535737e-001 -6.5064548e-001 -1.0545480e-001 -1.1977559e+000 -6.5997264e-001 -5.4838607e-001 -1.6574409e-001 -4.9894168e-001 -1.5057792e-001 -6.9170029e-001 -4.0553178e-001 -6.4112754e-001 -6.3969715e-001 -5.0107744e-001 -1.6898956e-001 -6.6299693e-003  2.0700474e-002  1.6538710e-001 -6.6430882e-001 -6.3511614e-001 -1.7081947e+000 -1.4190832e-001 -5.2027304e-001 -4.2882753e-001 -5.3102784e-001  7.7267814e-002 -3.4045144e-001 -5.3460363e-001  6.3253280e-001 -2.1592850e-001 -6.1353119e-001  4.5536696e-001
  5.7455753e-001 -2.2725091e-001  5.1006394e-001  2.8645154e-002 -2.0010646e-001 -2.7413225e-001  3.6224962e-001  9.2208081e-001  1.0094445e-001  3.7398011e-001  3.2079430e-001  6.6789474e-001  3.6047293e-001  1.6054913e-001  2.0626284e-001 -4.3225842e-002 -5.3319450e-002  4.1142626e-001  7.2477481e-001  1.3237443e-001  3.6777807e-001 -3.6614884e-001  2.1392346e-002 -3.7122310e-001 -7.4005669e-002 -7.9171602e-002  1.1242337e-002  7.3119427e-001  3.2296174e-001 -1.0142649e-001  6.0445427e-002  5.4937519e-002 -1.7887899e-001  2.6099750e-001 -4.7570099e-001 -2.7568290e-001 -4.7325128e-001 -3.1946693e-001  4.3080102e-001  1.0705234e-001 -2.1441589e-001 -1.6188442e-001 -3.1641636e-001 -2.7925492e-001 -5.4358411e-001  6.1519956e-001 -1.9104861e-001 -4.5236585e-001 -9.1067139e-001 -2.5057262e-001  4.2151479e-002  1.0811596e-004  6.5302899e-002  5.1647732e-001 -3.2602590e-001  5.4778749e-001 -5.6864763e-002  4.9080818e-001  5.3573204e-002  2.4151162e-001 -1.8334815e-002 -5.0650924e-002 -5.1860135e-001  4.2272085e-001 -7.2783445e-001  7.4464556e-001
  4.3562044e-001 -5.8967396e-002  3.7777511e-001  2.4908079e-001  2.0971914e-002  3.4779506e-001  3.1935330e-001  5.6043837e-001  1.6486122e-001  2.5975282e-001  4.7181089e-001 -1.1333340e-002  3.9847896e-001  2.3198699e-001 -9.0996525e-002 -2.1610709e-001  2.5360644e-001 -3.9142605e-001  6.8864324e-001  4.5500538e-001  9.3458453e-001 -7.8299313e-002 -6.6536004e-001 -7.0993595e-001 -1.2875192e-001  2.8484954e-001 -8.1759144e-002  6.7959962e-001 -1.3181821e-001  1.0507694e-001  2.2103112e-001  1.2416695e-001  6.0288641e-001  7.8059680e-001  1.5460089e-001  5.8514002e-001  9.0353633e-002 -4.2129327e-001 -8.0469443e-001 -1.0879012e-001 -4.4608825e-001 -8.0619428e-002 -9.7938752e-001 -1.0369470e+000 -4.5696014e-001  1.1882528e+000  8.0993281e-002 -2.8567125e-001 -2.9912494e-001  1.0006124e-001 -1.4001689e-001 -1.3017514e-002 -2.1767163e-001  4.1317011e-001 -2.1686768e-001  5.4427996e-001  1.3231577e-001  5.1469260e-001  3.6887950e-001  3.8058247e-001 -9.0598859e-002 -8.1444524e-002 -9.3034601e-001 -8.5584979e-001  2.7169521e-001 -5.6165381e-001
 -4.4434326e-001 -1.4864840e-001  7.3510678e-001  3.1513563e-001 -1.9461921e-001  8.9060632e-001  3.1709327e-001  1.4808992e+000  3.8434425e-001  4.6623713e-001  5.6157257e-001 -3.1510027e-002  6.2238909e-001  9.2837079e-001  3.3504888e-001  2.8173868e-001  1.4891581e-001  1.1175949e-001  4.9392794e-001  1.1826144e+000  5.1730595e-001 -4.5618469e-001  1.0512516e+000 -7.9386962e-001  1.0137191e-001  3.9560819e-002  8.1752403e-001  1.0040109e+000  1.1118023e+000  3.5505782e-001  1.0135523e+000  8.2252304e-001  1.1600534e+000  4.8988314e-001  7.5969364e-001  5.0364148e-001  3.5655869e-002  7.3988934e-001  1.2293837e-001  1.7553747e-002 -8.1052650e-002  5.7866034e-002 -1.0537110e+000  3.8768036e-001 -6.9608464e-001 -1.0283045e-002  5.4620259e-001  8.3819934e-003  3.8807125e-002  1.3995391e-001  1.8811779e-001 -3.2105297e-002  6.9383568e-001  5.4991335e-001  2.6989720e-001  6.6619421e-001  2.2786603e-001  8.1534742e-001  9.8914680e-001  6.9029045e-001  1.5940145e-001  1.8634259e-001  1.2392356e-001  7.0945284e-001 -7.3072589e-003 -1.8832148e-001
 -5.5709764e-001  2.8607794e-001 -5.9836145e-001 -6.4104113e-001 -1.6529146e-002  1.0230106e+000 -1.5762285e-001  6.9351155e-001  4.6241346e-001  9.4157967e-002  3.7768479e-001  8.6266619e-001  6.2621168e-001  5.0384559e-001  7.4252864e-001  7.2041547e-001  3.1192572e-001 -3.7858042e-002  4.2489738e-001  8.5247535e-001 -4.7528113e-001 -1.0676242e-001  7.1503131e-001 -6.8752240e-001  3.1228138e-001 -2.5486130e-001  6.0496079e-001  3.7305730e-001  8.1813023e-002  2.4600332e-001  1.1881598e-001  4.4227140e-001  1.1293088e+000  9.6424588e-001  2.4340288e-001  2.6701934e-001  3.8827001e-001  4.3779738e-001  3.2325944e-001  1.1880121e-001 -8.3839810e-001  3.5092454e-001 -1.0543544e+000  3.1689617e-001 -5.9129993e-001 -2.2359678e-001  2.7130591e-001 -3.0712829e-001  3.2449335e-001  1.1015080e-001  3.9860862e-001  1.9163947e-001  2.2112715e-001  2.5925514e-001  3.9803403e-001 -3.8521455e-001 -2.5824054e-002 -4.9236605e-001 -2.2379591e-001  4.2156245e-001 -3.5852402e-001  6.5022419e-002 -1.0422522e+000 -9.7934412e-001 -1.5904906e-001 -3.6133430e-001
 -1.0388438e+000 -2.5912669e-001  4.8674927e-001  9.3864519e-001 -5.3744953e-001  2.2217615e-001 -8.1396487e-001  8.1773145e-001 -1.4093224e-002 -2.5344774e-001  4.5299391e-001 -4.1486115e-001  3.0277185e-002 -1.3356988e-001  4.5446862e-001  7.5296590e-001  5.0338650e-001  4.4722809e-001  1.8709007e-001  2.3624459e-001 -6.1420228e-001 -2.4174096e-001  9.1469204e-001  5.7784505e-001  1.9739506e-001  1.5323598e-001  5.5141463e-001  9.7179546e-001  6.5269430e-001  9.3040524e-001  6.4500734e-001  9.0210794e-001  5.1660045e-001  7.3667286e-002  4.8513418e-001  7.1492203e-002  4.7024970e-001  1.2432684e+000  1.5266566e+000  9.4785479e-001  3.0365196e-002 -2.8594410e-001 -5.7660909e-001  4.0440574e-001 -1.6825795e-001 -1.5876596e-001 -5.4574016e-001  5.6863261e-001 -1.8721803e-001  9.3603685e-003  3.2719322e-001  2.7982006e-001 -6.1026133e-001 -3.4939848e-002 -1.4982611e-001  1.1944051e-001 -3.9211051e-001  7.6156718e-002  8.8798985e-001 -7.1347665e-001  1.9583497e-001 -6.6215073e-002  1.0507404e+000 -2.4421833e-001 -2.5766682e-001  8.7093582e-001
 -5.3012360e-001 -8.1562709e-001 -5.9422429e-001 -3.0334239e-001 -6.1461844e-001  2.5580256e-001 -5.1027866e-001  2.0246379e-001 -5.2454145e-001  9.8135705e-002 -8.5596398e-002 -5.4800754e-001 -1.2169958e-001  3.6860508e-001 -1.6980531e-001  7.5844058e-002  2.5474612e-001 -2.1291041e-001  7.6327654e-001 -1.9775194e-001 -5.5027257e-001 -4.9363289e-001 -1.3590177e-001 -3.2724959e-001  2.1095340e-002 -6.6478010e-001  7.1283878e-001  2.9033027e-001  6.9466618e-001  6.2618067e-001  3.4853066e-001  5.0602864e-001  1.0826305e+000  3.8302545e-001  1.3408349e-001 -1.2813213e-002  4.1157764e-001  8.2234077e-001  7.3302563e-001  7.5037157e-001 -4.8234097e-001 -5.8428929e-002 -6.8403653e-001 -6.4608872e-002  2.8798830e-002 -1.2560119e-001 -2.5189888e-001  9.2161995e-001  2.0616256e-001  1.7630468e-002  4.7386635e-001  9.5391391e-003  1.4381587e-001  3.4797793e-001  2.5900186e-001  5.3715903e-001 -2.2383994e-001  2.8633666e-001  5.9145641e-001 -1.9361118e-001  6.9574348e-001 -3.6977164e-001 -1.6029670e-001  3.8866389e-002 -4.9669918e-001  5.8475600e-001
 -3.9324729e-001 -1.7970720e-001 -6.6185225e-001 -1.2483024e+000 -2.5526278e-001  3.6130203e-001 -1.0043067e+000  1.3089213e-001  3.7855440e-002 -3.6439967e-001  2.7638176e-001  6.3827420e-002 -7.3792579e-002  1.7792032e-001  8.6920035e-002  1.4429076e-001 -5.9433077e-001 -6.5550977e-001  9.1787959e-001 -8.8413068e-002 -3.3867277e-001 -9.2438164e-001 -2.6378236e-001  5.8602063e-001 -3.3438406e-001 -1.7238762e-001  8.9286122e-001  1.0130679e-001  7.0618796e-001  9.3248967e-001  3.9395539e-002  2.4078007e-001  2.3392766e-001  1.9179964e-001  2.6023120e-002  2.0185845e-002  7.4600337e-001 -1.5481254e-001 -3.1586902e-001  8.0123728e-001 -4.7087049e-001 -9.7377274e-002  2.3934973e-001 -3.2243263e-001 -1.0482447e-001 -1.3034008e+000  1.0997856e-001  1.2169102e+000  1.1455826e-001  2.6058023e-001  6.7428189e-001  4.4777170e-001 -1.8429447e-001  9.2867689e-002 -2.0534080e-001  1.8789991e-001 -5.6728593e-001  4.4057156e-001  6.8062861e-001 -5.3979926e-001  1.4193078e+000 -2.6656139e-001 -9.6474348e-001  7.3102164e-002 -3.6842589e-001  3.7221691e-001
 -1.4495398e-001 -5.8196473e-002 -4.7743564e-002 -2.3743922e-001 -1.1747682e-001  1.1595176e+000 -7.0364711e-001 -2.6476288e-002  4.7496017e-002 -4.5287969e-001  3.3483873e-001 -1.8554064e-001 -2.9541499e-001  2.6700420e-002  4.6010672e-001  7.5618717e-001  8.4046531e-003 -3.2704186e-001  3.5569654e-001 -1.5909709e-001 -2.4077508e-001 -6.9952206e-001  1.0583086e+000 -3.7336896e-001 -1.2422304e-001 -7.1957890e-001 -5.4345121e-002 -2.7111898e-001 -4.2314769e-001  6.3619915e-001 -5.4583071e-002 -3.7994965e-001  3.8170930e-001  2.3928839e-001  2.5645470e-002  1.0628664e-001  7.9462649e-001 -6.9560128e-001 -1.6429037e-001  4.8558318e-001 -8.5205336e-001 -1.6237256e-001 -1.5987886e-001 -3.8601980e-001 -3.3564771e-001 -1.5177990e+000  6.2335964e-001  1.0394305e+000  5.7949947e-001  3.5109842e-001  7.9456362e-001  1.0965116e+000 -2.0370185e-001 -5.0866217e-001 -1.6011424e-001  3.4675642e-001 -4.0069565e-001 -2.8682882e-001  9.6758068e-001 -6.3818675e-001  1.1267361e+000  8.9421406e-002 -1.0083972e-001 -5.3066745e-001 -3.5289040e-001  2.9066574e-001
 -4.9389464e-001  2.6903016e-001  6.3753031e-001 -1.2408576e+000  2.9815335e-001  1.1547101e+000 -1.5023928e-002  1.6291686e-001  1.7750617e-001 -1.0017521e+000  1.8184309e-001  6.9191413e-002 -9.0223175e-002  3.4689135e-003  8.5114471e-001  6.0874549e-001 -5.2914633e-001 -6.9517262e-001 -1.2579016e-001  6.0450702e-002 -3.7133962e-001 -1.1977820e-001  1.3874600e+000 -5.6334131e-001 -1.8722684e-001 -4.4740978e-001 -5.4500202e-001 -8.9416231e-001 -1.0095042e+000  7.1838589e-001 -8.4211433e-001 -9.7473451e-001 -1.1489156e-001 -1.0498301e+000 -7.5373839e-001 -1.0227320e+000  1.2045799e+000 -1.6656634e+000 -1.2378912e+000 -6.7352866e-001 -1.2054219e+000 -1.1927867e-001 -1.4506915e+000  2.2589971e-001 -4.3294679e-002 -1.0069385e+000  7.6394376e-001  1.0733790e+000 -1.3249930e-001 -2.6808396e-001  3.0298939e-001  4.3265211e-001 -5.9791704e-001 -9.5335011e-002 -2.8491775e-001  9.8828089e-002 -6.2301536e-001  5.6925967e-001  1.0042989e+000 -1.4643365e-001 -8.4173018e-002 -3.0201175e-001 -2.7385035e-001  4.6116174e-001 -2.7582560e-001 -4.5089473e-001
  7.3798285e-001  2.4350227e-001  3.7567411e-001 -1.1166815e+000  2.0580462e-001  1.0011811e+000 -5.4524098e-001  1.8337584e-001 -5.8452763e-001 -2.8364624e-001  3.0467178e-001  1.4188718e-001 -7.5673222e-002  4.3564817e-001  5.5638831e-001  2.9589531e-001  1.5823585e-001  2.7707628e-002  2.9278184e-001  8.0460838e-003  7.7395599e-001  1.6482622e-001  4.8906452e-001 -1.0749378e-002 -2.4024230e-002  2.1879341e-001 -1.0917745e+000 -1.1005257e+000 -1.3345418e+000  1.6818391e+000 -3.3053452e-001 -6.8993704e-001  9.8781777e-001  8.0790227e-001 -4.3064633e-001 -3.5419377e-001  1.2614478e+000 -1.5258502e+000 -9.5880075e-001 -9.8816535e-001  4.1098908e-001 -1.4750560e-001  5.8208048e-001 -1.0261997e+000 -1.1348401e-001  2.4205880e-001  7.8612977e-001  5.2218713e-001 -5.1020059e-001  1.1451757e+000  6.1571432e-001  5.3620190e-001 -2.3782743e-001 -2.8836160e-001 -1.5275898e+000  4.0906715e-001 -3.2400918e-001  1.1783934e+000  5.5743859e-001 -9.0767951e-002 -5.6451264e-002  3.2033115e-001 -1.1789605e+000  2.9644782e-001 -1.6650774e-001 -4.8703337e-001
  4.9212780e-001  2.5597415e-002  1.4680577e-001 -3.2095067e-001 -1.3571169e-001  5.0240951e-001 -3.1576568e-001  2.6944628e-001  2.4088633e-001  2.8671303e-001  4.5209838e-001  3.8755336e-001  8.0232143e-002  2.2675757e-001  9.3697052e-001  5.1194752e-001  2.3445759e-001  6.1807991e-001  4.0184003e-001  6.3305058e-001  3.9381547e-001  3.6698933e-001  5.6109888e-001 -2.3822685e-001 -4.2030366e-002  3.6971166e-001 -7.3459755e-002  3.1522988e-001 -2.5631003e-001  7.0571790e-001  3.6021083e-001  5.9290787e-002  1.2841539e+000  9.0922484e-001  9.8490182e-002 -2.6122170e-001  3.5153997e-001  1.5283003e-001 -1.7501096e-001  1.7988709e-001  2.9259921e-001 -5.4725521e-001  4.5678713e-001  4.7119752e-001 -3.2503278e-002 -7.0628744e-001  3.2279838e-001  3.8631958e-001 -2.8545851e-001 -2.8539358e-002  3.2819713e-001  8.5268643e-001  2.9122569e-001 -3.6981615e-001 -7.1081753e-001  4.3384303e-001 -2.1463330e-001  9.1986621e-002  1.0290641e+000  2.5801020e-001  1.0296788e+000  4.7760934e-001 -1.2076847e+000 -9.7309541e-001  8.4925392e-004  6.1498960e-001
  4.6093920e-001 -2.6564082e-001  8.1269054e-001 -1.8691831e+000 -7.6293480e-002  7.8215039e-001 -5.4281267e-001 -1.1394761e-001  2.6499217e-001 -3.1098214e-001  3.8064571e-002 -2.0547830e-001 -1.2442689e-001 -2.6444075e-001  9.1922212e-001  7.9417284e-001  1.3260715e-001  4.8331898e-001  1.2306051e-001  4.4005956e-001 -1.4185522e-001  3.3964647e-001  9.5898825e-001  5.5496765e-001  2.0932634e-001  2.4172607e-001 -8.4386709e-002 -4.1267370e-001 -3.3771778e-001  5.2421704e-001 -5.4244840e-001 -4.0644267e-001 -3.8719422e-001 -7.8393305e-001 -6.1301424e-001 -1.2484836e+000  2.6049867e-001 -3.3702864e-001 -1.7879352e-001 -1.0077901e+000  3.5490975e-001 -2.2776504e-001  1.2758375e+000  2.7912149e-001 -4.1656664e-001 -4.8293191e-001 -3.8250944e-001 -7.4842879e-001 -4.1771416e-002 -4.8211886e-001  8.4070437e-002  6.7714931e-001 -3.6316128e-001 -4.3579286e-001 -1.0453512e+000  1.7435706e-002 -1.0595313e+000  2.9680869e-002  7.3973767e-002 -1.5618178e-001  3.0881159e-001 -3.1137352e-001 -1.0072043e+000  1.4829772e-001 -1.0170858e+000  1.1961960e-001
  1.1996848e+000  4.4762244e-001  2.3611823e-001 -4.8291108e-001 -2.0952346e-001  5.6799932e-001  3.0049254e-001  5.9954099e-003  3.8214858e-002  3.3842893e-001  1.8672470e-001  6.6902575e-001 -2.5637514e-001 -1.5805600e-001  5.3563698e-001  1.2426947e-002  7.3381924e-001 -6.7880191e-002  2.7954127e-001  1.9743746e-001 -4.8786090e-001  7.9298287e-001  5.2027743e-001  1.0295512e+000 -2.1436585e-001  5.3906647e-001 -6.7779655e-003  2.9905379e-001  4.2939217e-003 -4.7303156e-001  1.8597969e-001  5.7684705e-001 -8.9139813e-001 -1.1083126e+000 -1.6038419e-001 -9.4928520e-001 -7.1941148e-001 -9.7177929e-002 -4.3732033e-001 -2.4126419e-001  5.7366472e-001 -2.4172511e-001  8.2149673e-001 -6.9745657e-002  1.1551702e-001 -2.0051836e-001 -5.1057971e-001 -4.2042552e-001 -1.1063919e-001 -4.1021780e-001 -4.0146109e-001 -2.1525079e-001 -1.0411502e-001 -3.3655359e-001 -6.9832428e-002 -3.7787213e-002 -6.4015817e-001 -8.1789134e-001  3.3864989e-002  6.1430411e-003  7.5452698e-001 -3.0582757e-001 -6.7697813e-001 -5.0151587e-001 -3.9718755e-001 -1.8466907e-002
  1.8440538e-001  2.3891211e-002  6.9348505e-001 -8.3367086e-001 -3.7404764e-002 -1.5973808e-001 -1.6709589e-001 -4.4663548e-003  5.5846475e-002 -6.3871764e-002  3.5932780e-003  2.4220229e-001 -3.4909892e-002 -3.1323176e-001 -2.5641787e-001 -2.2827908e-001  7.7195866e-002  3.4737995e-001  6.1861341e-001 -4.4322325e-001  2.1743033e-001  7.6913904e-001  1.7078346e-001  6.4260812e-001 -3.9823557e-002  1.5851289e-001 -4.1387342e-001  2.5428853e-001  3.0425548e-001 -5.3369145e-001 -4.6293150e-001 -3.6092632e-001 -3.7702748e-001 -4.1434938e-001 -5.2040708e-001 -7.0128429e-002 -9.7305273e-001 -1.0590608e-001  4.4599580e-001 -2.3819642e-001  2.5645603e-001 -5.5942753e-001  3.7679066e-001 -1.5093678e-001  5.0254095e-002  4.7492857e-001 -5.6092644e-001 -1.5086722e-002 -3.6995894e-001 -4.8108564e-001 -5.6462681e-001 -4.8006112e-001 -8.1060551e-001 -5.0385320e-001  1.2756252e-001 -6.0775521e-001 -1.1239446e+000 -2.9715749e-001 -2.6633056e-001 -4.1571584e-001 -8.4102829e-001 -6.3046874e-002 -4.0489673e-001 -1.1520362e+000 -8.9798126e-001  7.9740588e-002
  7.4879438e-001 -4.2961380e-003  1.2137164e+000 -1.8443945e-001 -2.0100052e-001 -1.6233170e-001 -1.7701134e-002 -7.9669662e-002  3.4287798e-002  5.4672547e-001  5.1980064e-001  2.7935434e-001  2.6627571e-001  2.8769309e-002  7.0361045e-002 -2.9365570e-001  2.5873107e-001 -4.9354645e-002  1.7507357e-001 -8.9840777e-002  5.2832845e-001  9.2522930e-001 -3.6740895e-002  1.3385760e+000  4.4687378e-002  8.9669186e-001 -2.9803314e-001 -9.6649346e-001 -3.9011996e-001  3.0904780e-001  1.2160334e-001  4.2022750e-001 -2.3841480e-001 -8.5000264e-001  2.5909952e-001 -7.3517904e-001 -5.2548904e-001 -1.1056855e-001 -2.8982534e-001 -3.9259829e-001  1.0589950e+000 -2.0314562e-001  1.6367399e+000 -2.0611447e-001  4.5638024e-001  7.9626286e-001 -4.0890890e-001  1.0436548e-001 -2.3235670e-001 -5.2414346e-001 -7.9218039e-001 -4.1569328e-001 -3.4387132e-001  1.1579403e-001  3.6761834e-002  2.9664990e-001 -3.2364808e-001  1.9333023e-001  3.2736083e-001 -4.7930094e-001  5.8677372e-002 -9.1731683e-002 -4.9376498e-001 -5.7372904e-001 -2.9690073e-001 -7.3849422e-001
  9.4847250e-001 -8.2292650e-001  7.2062902e-001 -1.6685456e-001  1.6358296e-001  1.7799360e-001  7.4029695e-001  2.4904113e-001  4.6655209e-001  2.4488583e-001  4.8341429e-001  3.8298221e-001  2.2540830e-001  2.5857583e-001 -2.8208702e-001 -2.9799998e-001  4.3082938e-001 -2.7449293e-001 -2.5953870e-001  6.5031033e-002  6.3364631e-002  1.0342821e+000  9.0882624e-002  2.8108764e-001  2.0135999e-001  9.5114436e-002 -2.1170091e-002 -1.0743041e-001 -1.9171038e-001  1.8933509e-001  4.7141533e-001  6.2313916e-001  1.1786823e+000  9.9589923e-001  1.1129337e+000  3.2173079e-001 -4.7715771e-002  3.8094058e-001  8.9285823e-001 -2.6389307e-002  6.3648763e-001  4.7330559e-002  1.8269552e-001  1.3074585e+000  9.5588087e-001  1.2107919e+000 -1.6877092e-002  4.4892268e-001  1.1287714e-001  1.9888710e-001  1.4975241e-001 -4.9725985e-003  3.5563505e-001  5.6819995e-002  1.7030020e-001  6.1887903e-001  1.5861384e-001  9.4584142e-002  3.5843401e-001  1.2976935e-001  3.5217336e-001  1.6052319e-001 -4.7352681e-001 -1.2981326e+000 -1.4778773e-001 -4.4473001e-001
  7.0052116e-001 -9.7070813e-001  8.4155289e-001 -8.7086179e-001  2.4166894e-001  7.1227810e-001  5.8992433e-001 -5.9374366e-001 -1.1910158e-001  9.2736136e-003 -7.5925106e-001  3.2965998e-001 -1.3806525e-001  3.9882948e-001 -2.3854768e-001 -1.7721213e-001  7.5884755e-001  3.6756663e-002  6.3846149e-003  4.4257824e-001 -5.6428926e-001  7.8608309e-001  3.2643812e-001  1.9107279e-001  5.0143217e-001  2.3816333e-001  4.8023674e-001  3.7493965e-001  4.0706774e-001  5.1585497e-001  5.3790081e-001  4.0017404e-001 -3.4700375e-001 -2.5807530e-001  4.9636631e-001  5.0187417e-001 -3.5746142e-001  5.7274399e-001 -2.1371866e-001  2.5944487e-001  7.1917612e-001  2.6358533e-001  3.7058949e-001  2.1736336e-001  8.4691994e-001  8.4594153e-001  4.2647731e-001 -1.2071476e-001  6.7957748e-001  2.6493465e-001 -3.9447245e-001 -3.3208633e-001  4.8111334e-001  6.5069663e-001  7.0979277e-001 -1.6195665e-001 -9.7346929e-003  5.7097232e-001 -7.6316893e-001  1.0617149e-001  3.0306035e-001  2.1787490e-001 -1.0788874e+000 -1.3017467e-001  3.1471439e-001  1.0664572e-001
 -1.3432798e-001 -2.2449753e-003  5.5146522e-001 -4.0555696e-001  4.4295504e-001 -2.7925861e-001  9.6136751e-001 -3.8369688e-001 -3.3377441e-001 -8.0642794e-002 -9.4198682e-001  1.0392773e-001 -6.6000924e-001 -1.0577395e-001 -4.5323374e-001 -8.8883470e-002  2.1364646e-001 -5.3394454e-001 -4.9890670e-001 -5.4043256e-001 -5.3140642e-001  3.2020632e-001 -3.8489344e-001  3.4988963e-001  3.1662903e-001  7.6738086e-002  6.7253289e-001  1.5128934e-001  1.9752998e-002 -1.3031066e-001  3.2922684e-001 -2.7019900e-001 -2.9639269e-001 -4.9811138e-001  7.0343323e-001  1.1321385e+000 -6.7897036e-001  1.0120678e-002 -3.7386570e-002  4.9706077e-001 -1.9603284e-002  5.8954671e-001  2.9316647e-001 -3.3077396e-001  2.9386188e-001  6.8593606e-001  1.5379053e-001 -3.4247964e-001  3.0463037e-001 -5.6204682e-002 -4.3981014e-003 -4.8155052e-001  6.8654255e-001  1.1212253e-001  6.6903881e-001 -5.9531342e-001  8.0359780e-001  9.2410910e-003 -5.5438047e-001  2.6525929e-001 -7.3378832e-002  5.4116758e-001 -3.3702148e-001 -7.0172260e-001  8.7690986e-001  9.0825837e-002
 -1.0555293e-001  1.0246765e-001 -7.2668043e-001  5.8447921e-001  1.1688363e-001 -7.1045084e-001  7.7427084e-001 -6.9498134e-001 -1.9043268e-001  1.5304974e-001 -1.1251835e+000 -7.6980801e-001 -5.1731973e-002 -2.6119222e-001 -7.5585265e-001 -4.1502263e-001 -7.2918389e-001 -1.0232051e+000 -6.0926100e-001 -8.1313914e-001 -9.4476584e-002  2.7991086e-001 -8.6832858e-001 -7.8581883e-001 -1.1368707e-001  2.0718094e-001 -2.1314674e-001 -7.2448326e-002  2.8973832e-001 -6.9195645e-001  1.4366672e-001 -2.1340698e-001 -2.3798087e-001  2.0793638e-001 -4.2250024e-002  5.0164689e-001 -4.6969224e-001  1.9725132e-001  3.8012468e-001  2.1334274e-001  3.4510465e-001  3.2130242e-001  1.5872358e-001  5.3345138e-001  3.3725777e-002  1.5248143e-001 -4.6720207e-001 -1.8828718e-002 -1.6903372e-001 -5.5295663e-001 -2.7910869e-001 -7.3601947e-001 -4.4591538e-002  8.0938769e-003 -1.7818344e-001 -6.3212098e-001  2.8368189e-001 -5.1007516e-001 -5.5017245e-001  2.6677521e-001 -6.9993375e-001  4.1522066e-001  3.3212380e-001 -1.3295033e+000  6.1830399e-001 -3.1474816e-001
  2.4753647e-001  5.0314027e-003 -1.1304732e-001  1.1403487e+000 -3.5269496e-001 -3.2397600e-001  9.6829190e-001 -4.7129993e-002 -7.3637989e-002 -1.3698362e-001 -5.1029829e-001 -2.6804934e-001 -9.4701102e-002 -3.2350116e-001  6.7794771e-003 -4.8145688e-002 -1.9077047e-002  7.8313759e-002 -6.8156977e-001 -6.6886443e-001 -7.3076938e-001  8.3754800e-004 -1.0037923e+000 -1.3271704e+000  4.0667989e-002  8.8425973e-001 -4.4161972e-001 -4.4097313e-001 -2.6283803e-001  8.8202859e-002 -4.5194388e-002  2.7042372e-002 -8.9903640e-002  6.3398031e-001  4.2455435e-001  6.1637370e-002  5.8368272e-001 -7.6189748e-001 -4.2082950e-001 -4.9737027e-001  7.2448595e-001  1.5920896e-001 -1.8786493e-001 -6.7753430e-002 -1.5297835e-001 -4.5612498e-001 -8.9901772e-001  3.8667420e-001  6.9277582e-001 -3.5420641e-001  2.1683345e-001 -3.0069470e-002 -7.3598012e-002  2.9984877e-001 -4.0264909e-001 -2.9387581e-001  3.5821833e-001 -2.6054070e-002 -1.0225259e-002  2.7627627e-001 -9.7613416e-001 -1.1799918e-001  1.3152207e+000 -3.9042173e-001 -2.5240738e-001  3.1473616e-001
 -7.9740515e-004  2.4967732e-001  1.2554315e-001  9.5838269e-001 -3.0076753e-001 -2.1045497e-001  2.9594980e-001 -1.0017015e+000 -5.6847189e-001 -2.7353600e-001 -6.0246339e-001 -3.0593296e-001 -2.8218547e-001 -6.2250045e-001 -1.9642650e-001 -1.5519714e-002 -1.0228364e+000 -2.6804956e-001 -5.6756314e-002 -5.3996468e-001  3.8481961e-003  1.7465513e-002 -2.6494114e-001  3.2652918e-001 -4.7335826e-001  5.6985209e-001 -8.1224991e-001 -1.9044264e-001 -5.6525426e-001 -1.8655301e-001 -8.2997415e-001 -3.9293073e-001 -4.9378381e-001 -3.1255939e-001 -1.2292599e-001 -1.7674450e-001  3.7791153e-001 -2.9296940e-001 -2.4967033e-001 -7.6606059e-001  8.0598906e-001  1.0103831e-001  4.0521486e-001 -3.5840995e-001  4.8829724e-001  2.8495152e-001 -2.8924630e-001  9.3821194e-001  1.8793637e-001 -2.1911428e-001  2.2867922e-001  3.5286299e-001 -4.6924544e-002 -5.1885911e-002 -5.2695862e-001 -4.9392211e-001 -2.1759898e-003 -3.6343369e-001 -2.0102553e-001 -1.7831726e-001  4.2976576e-002 -9.2619114e-001  6.8881548e-001 -5.4891862e-001 -2.0893869e-001 -1.0959481e+000
  2.5390891e-001  4.3972480e-001 -5.5873359e-001  5.6135647e-003 -4.7151478e-001 -5.5249537e-001 -3.7839606e-001 -4.0633769e-001 -4.7390200e-001 -9.6547374e-001 -1.8239578e-001  8.1033136e-001 -1.5986589e-001 -1.1235470e-001  3.0306193e-001  2.2655771e-001 -1.5562632e-001 -3.5309024e-001 -4.6943700e-001 -3.2014797e-001  2.6280996e-001 -1.1249802e-001  2.4975791e-003  1.8052897e-001 -3.8539089e-001  7.9362300e-001 -6.1124943e-001 -7.0475791e-001 -3.9214315e-001  1.2310540e-002 -1.1719342e+000 -5.2464075e-001  7.1670193e-001  6.2202019e-001 -1.1903015e+000 -9.8631613e-001 -1.7437765e-001 -9.2385382e-001 -3.3410979e-001 -5.0542755e-001  2.0405191e-001  8.6723655e-002  4.4612977e-001  4.7288815e-001  1.8412139e-001  4.3223247e-001  6.7786735e-002  3.2501649e-002 -2.9948895e-001 -3.1100851e-002 -3.1661120e-002  1.7805827e-001  3.0765602e-001 -3.5359984e-001 -2.7547630e-001  2.3610853e-002 -4.6487959e-001  2.0394308e-001 -8.1564506e-001  2.8200969e-002  1.3577998e-001 -2.7265749e-001  3.1318291e-001  6.0150157e-002 -2.1008341e-001 -3.1464908e-001
  5.8687817e-001  5.0980381e-001  2.8400253e-001  9.3280266e-001 -3.4681799e-001 -8.7255743e-001 -2.1019252e-001 -5.7100563e-002  9.2848791e-002  1.5271213e-001  2.2922664e-001  1.3280931e-001 -5.5261129e-002 -1.8157101e-001  4.2199606e-002  1.2057380e-001 -6.1197988e-001  2.5160805e-002  1.0835173e-001 -1.8732145e-001  7.3985130e-001  2.9932892e-001 -6.8281553e-002  1.1087148e+000 -2.8884262e-001  4.4867765e-001 -6.3043180e-001 -8.1962244e-001 -1.2289118e+000 -5.7571172e-004 -8.3579539e-001  3.0128052e-001 -7.0284771e-001 -8.3644486e-002 -1.1981957e-002 -4.4609484e-001  8.7104595e-003 -2.4335334e-001 -1.0707575e-001 -4.7382529e-001  4.7048271e-001  2.1836737e-001  8.6518283e-001 -7.9357299e-002  9.1686399e-001  1.4706616e-001  1.0290174e-001  8.3348520e-002 -1.5230159e-001  1.7190613e-001 -1.2031332e-001 -1.0441671e-001  2.7704576e-001  3.8581551e-002  4.7728649e-001 -2.9818410e-001 -7.3804409e-002 -2.2048281e-001 -1.1102336e-001 -3.1467756e-001 -4.9817922e-001 -1.5828763e-001  7.5314594e-001  3.6199036e-001 -7.6835102e-001 -5.8405470e-002
 -6.5901986e-001 -7.0743669e-001 -1.0017055e-001  1.5554439e+000 -1.0030162e-001 -8.7270052e-001 -1.3563239e-001  2.8842300e-001  2.7942243e-002 -1.5343527e-001  2.2820743e-001  3.1071632e-001 -2.7311439e-001 -1.0737140e-001  9.8062380e-003  1.9782659e-001 -1.1308227e-001  2.8463869e-001 -5.5205074e-001  4.2589350e-002 -5.1183874e-002  8.5368916e-002 -6.6776393e-001 -4.7715558e-001 -1.8743725e-001  4.3085548e-002  3.1227932e-003 -4.3284938e-001 -3.8409552e-001  1.8490678e-001 -2.2141596e-001  5.3947077e-001 -1.0013700e-001 -1.6562289e-001  4.9401528e-001 -1.6261050e-001 -4.3576530e-001 -4.8900868e-001 -1.0362308e+000  7.8864345e-002  3.3106151e-001 -8.4381846e-002  1.0210254e-001 -7.6549399e-002  3.0023386e-001 -4.6985300e-001 -3.8762739e-001 -7.5423942e-001 -4.7036031e-002 -6.1273144e-002 -2.8039061e-001 -4.8496988e-001 -5.4812005e-001 -2.6068367e-001 -2.8549550e-001 -1.8434068e-001  1.8410628e-001  6.2042071e-002  7.1858995e-001 -7.5345269e-001 -9.0452101e-001 -2.3046255e-001  2.5750569e+000 -8.5557554e-002  7.0588279e-003 -1.6114504e-001
  1.9833658e-001  8.6648122e-002 -9.6663409e-001  1.6802812e+000 -3.8692543e-001 -1.1230306e+000 -9.2925214e-002 -2.2671804e-001 -2.8632004e-001 -3.4663865e-001 -3.0550932e-001 -3.8091597e-001 -2.1660238e-001 -1.3940895e-001 -6.0950990e-001 -5.8949525e-001 -2.7391458e-001 -6.2574077e-001 -3.9667788e-001 -7.3675419e-001  4.7169431e-001 -2.0216166e-001 -6.5679373e-001 -6.0577052e-001 -2.4552099e-001  1.5350388e-001 -6.1228060e-001 -6.0681572e-001 -2.9841214e-001 -1.2915616e-001 -4.9766660e-001  1.1088675e-001 -1.5745927e-001 -8.5250748e-001  2.4243868e-001  3.2368922e-003 -3.0393273e-001  2.4182460e-001 -7.8863093e-001 -5.0422390e-001  2.1950991e-001 -2.0686542e-001  8.2645648e-002 -4.4454636e-001  3.5550722e-001  3.5112054e-001 -6.2593148e-001 -1.2449063e-001 -2.8559755e-001 -1.9813154e-003 -4.3024824e-001 -5.8885868e-002 -1.7805712e-001  1.8739617e-001  2.4001139e-001 -4.1568534e-001  3.3883409e-001  1.7184431e-001 -2.8179096e-001 -3.8888702e-001 -1.0575825e+000 -6.9433886e-001  1.6400702e+000 -6.3006782e-002 -2.9506533e-001  1.7761867e-001
 -9.6313659e-001 -7.0636896e-002 -1.0993355e+000  6.1616773e-001 -7.8982258e-001 -6.2460724e-001 -5.3896677e-001 -2.1632836e-002 -5.1017721e-001 -3.1823426e-001 -4.9630244e-001 -7.2263036e-001 -2.1784074e-001 -1.7992699e-001 -6.8424379e-001 -3.5603074e-001 -9.4339304e-001 -4.5984091e-001 -7.9672358e-001 -2.3302228e-001 -1.8446477e-003 -3.3956686e-001 -9.5570420e-001 -7.8260471e-001 -6.1909359e-001 -1.6733624e-002 -3.4051357e-001 -5.3365943e-001 -1.0769386e-001 -3.8585243e-001 -2.8739541e-001 -6.9035331e-001 -1.3802591e-001  5.0024450e-001 -1.7306802e-001 -3.8173106e-002 -3.6261165e-002 -5.6365188e-001 -6.5505738e-001 -5.6989202e-001  6.1656459e-002 -4.8341276e-001 -6.5857225e-001 -3.4374682e-001 -3.6266020e-001 -2.4301542e-001 -4.8183021e-001 -4.3595381e-001 -1.0838930e+000  1.6949945e-001 -3.6499550e-001 -9.5118321e-002 -1.8005120e-001  1.6161188e-001 -9.8416639e-002 -4.0343293e-001  4.7761135e-001  6.3222137e-002  2.9486106e-002 -4.4239870e-001 -1.4601275e+000 -5.0830441e-001  7.3986691e-001  1.1464502e-001 -1.1255913e-001  2.9021470e-001
  7.9659765e-001  3.5145142e-001  3.3194017e-001 -6.2589245e-001 -1.1228458e-001 -4.9420162e-002 -7.5879377e-001 -3.5415199e-001  3.2524481e-002 -9.1847344e-001 -7.0497335e-001 -1.0238022e+000 -7.1781731e-002 -3.4380600e-001 -6.0046284e-001 -2.1444835e-001  1.7802426e-001 -6.7593302e-001 -2.4532687e-001 -4.0988297e-001 -6.7046840e-001 -5.0110182e-001 -2.2512041e-001 -6.0423415e-001 -6.3593927e-001 -1.7515051e-001 -4.3763519e-001 -1.1137279e+000 -1.2720744e+000 -2.6462946e-001 -7.1787201e-001 -1.0270451e+000  9.3592179e-003 -7.0173707e-002 -4.6596558e-001 -6.6354402e-001 -1.9773174e-001 -1.2592571e+000 -1.0212674e+000 -8.4754281e-001  4.6193930e-001 -2.8042530e-001  1.0390438e-001  1.9659681e-001  8.7217278e-002 -5.7751773e-001 -1.7675567e-001 -6.0534810e-001 -2.9004514e-001  3.9671714e-001 -3.4820647e-001 -4.2634494e-001  6.1203183e-002  4.9042628e-002  4.3709389e-001 -8.7338857e-001  3.1754717e-001 -1.7774043e-001  1.2163562e-002 -5.0263615e-001  4.5258288e-001 -2.4902927e-002  2.4280817e-001  1.3800815e+000  3.2072806e-002  1.0264057e-001
  1.6550112e-001 -1.0374336e+000 -6.7113344e-001 -6.8081723e-001 -4.6197806e-001 -1.0053384e+000 -1.5927137e-001 -5.6591401e-001 -3.6852652e-001 -1.3915769e+000 -9.6521465e-001 -3.2662202e-001 -5.8064127e-001 -1.4862021e-001 -3.3902574e-001 -5.9619920e-002  3.2045745e-002 -2.7569126e-002 -5.4152379e-001  2.0041596e-001 -1.0523731e+000 -5.2685855e-001 -8.1547793e-001 -9.6407440e-001 -4.5266370e-001 -1.0906762e+000 -6.5237752e-001 -1.1441534e+000 -4.0103947e-001  3.3448385e-001 -4.1807258e-001 -9.6945508e-001  1.9373486e-001  3.5369942e-001 -5.2268439e-001 -1.7812587e-001 -5.8806315e-002 -5.6504492e-001 -4.9756075e-001 -7.3028473e-001 -4.2993911e-001  1.5476581e-001 -4.9369966e-001 -2.1494591e-001 -2.5630112e-001  3.2228530e-004  1.2747960e-001  2.6368283e-001 -8.8449781e-002  3.1301164e-001  6.4544350e-002 -1.3061675e-001 -1.1726309e-001 -1.6704503e-001  1.0468126e-001 -8.3360426e-001 -4.2227206e-001 -8.7639060e-002 -4.5640111e-001  6.0149940e-002  4.8217257e-001 -6.4722456e-001  2.7349299e-001  4.9135943e-001  1.6762562e-001 -4.1769218e-002
 -3.3330680e-001  4.0072302e-001 -7.2585205e-001 -4.7055597e-001 -2.4956221e-001  2.0216688e-001 -2.5195638e-001 -2.8744730e-001 -3.4039437e-001 -9.3634510e-001  1.4816623e-001 -8.7949904e-001 -3.1116117e-001  1.0582970e-001  6.1596153e-001  4.2352978e-001 -3.6256052e-001 -7.1603823e-001 -6.3526587e-001 -2.0361734e-002 -1.0560745e+000 -6.5776206e-001 -1.4664193e-001 -2.1616651e-001 -8.1483573e-001 -8.3218763e-002  3.8555179e-001 -3.3308704e-001  4.9269254e-003  3.1040690e-001 -1.3976966e-001 -2.8312856e-001 -2.2664888e-001 -5.4855146e-001 -8.2234103e-002 -5.8826742e-001  3.3050631e-002 -8.6991855e-003 -1.6096163e-001  5.4977534e-001 -2.8455961e-001 -4.9444894e-001 -4.4100546e-001  4.6644400e-001  5.7719027e-002 -6.0854327e-001 -1.6996403e-001  5.8628143e-001  1.3086374e-001 -5.2728825e-001  1.6056690e-001  2.6470303e-001  2.8660890e-001 -3.2759804e-001 -1.5054364e-001 -2.6992221e-001 -7.3199477e-001 -1.9061002e-001  4.0835850e-001 -7.5594021e-002  1.3028529e+000 -6.7255478e-002  1.7999611e-001 -4.9075149e-001  3.0133516e-001  4.5420308e-001
  3.2009133e-001  4.8880928e-002 -2.1300713e-001 -1.0427266e+000 -2.8146618e-001  1.5393090e-002 -4.6237641e-002 -7.7214139e-001 -2.1323543e-001 -1.0438777e+000 -4.9747738e-001 -4.0945333e-001 -3.5289393e-001 -6.2332301e-002  2.1625072e-001  1.9899381e-001 -2.7625382e-001 -1.4298093e-001  2.1206118e-001  6.7119223e-001  1.0495541e-001  6.8595974e-002 -1.1287077e-001 -6.6593475e-001 -2.7575855e-001 -1.4682702e-001 -5.6275622e-001  2.4859777e-001  6.9846294e-002  2.3278594e-001 -3.8445798e-001 -6.3107991e-001 -2.1831964e-001  3.5116637e-001 -7.2771909e-001 -3.1432984e-002  5.2943498e-001  2.9430961e-001  3.8463001e-001 -2.4785684e-001 -6.8561876e-001 -3.6757762e-001 -7.0842695e-001 -1.4715504e-001 -3.7392700e-001 -7.4115236e-001  2.7277160e-001  1.9498888e-001 -2.3267169e-001 -3.5201206e-001  4.5893102e-001  3.9391865e-001  4.0607067e-001 -6.0827594e-001  1.8337238e-001 -2.0780652e-001 -8.5276184e-001 -6.1778933e-002 -1.1170617e-001  7.5280525e-001  8.9013051e-001 -7.2486290e-002  1.8065470e-001  2.9723228e-001  6.1869263e-001  2.9085866e-001
 -3.7372105e-001 -1.8344520e-001 -9.5734950e-002  3.6701964e-001 -5.4494205e-002 -1.1191689e+000 -2.7242039e-001 -1.7776041e-001 -3.6087412e-001  2.2456911e-001 -7.4901714e-001 -7.6821173e-001  6.5870731e-002 -1.6607474e-001 -4.7552250e-001 -2.9436339e-001 -7.2637538e-001 -8.7905335e-001 -9.5840952e-001 -6.0303884e-001 -5.5190582e-001 -2.1686715e-001 -3.8907863e-001 -2.6443233e-001 -5.1754840e-001 -1.3020638e-001  3.2942821e-002 -1.2110380e-001 -6.0910955e-002 -2.5457680e-002 -1.7768578e-001  1.8938035e-001 -7.4159087e-001 -7.1720453e-001 -3.2426827e-002  4.4613516e-002 -6.5352601e-002  1.6754984e-001  9.6102487e-001 -6.1261011e-002 -3.0251486e-001 -7.6283200e-001 -9.0144931e-001 -7.4314940e-001 -3.3862049e-001 -9.2283261e-001 -8.3041893e-001 -9.0758474e-003 -6.3898286e-001 -4.6674316e-001 -1.0805527e-001 -8.9984978e-002 -8.0450190e-001 -6.5344269e-001 -8.0883585e-001 -1.6994831e-001 -4.6430063e-001 -4.6113392e-001 -3.2792595e-001  2.6705053e-001 -1.2762750e+000  5.0780824e-001  1.1441669e+000  7.5076057e-002  3.5569447e-001  4.9814256e-001
  1.7496087e-001  4.0441123e-001 -3.9673455e-001 -1.1077608e+000  2.7936716e-001 -9.3841097e-001 -9.5169976e-002  2.6207814e-001  2.1009716e-001 -3.6385635e-001 -4.7683044e-001 -1.9137995e-001 -3.2408004e-001 -8.8664519e-001 -5.9574113e-001 -2.4893930e-002 -5.6991813e-001 -3.6597617e-001 -2.2959492e-001 -7.0456051e-001 -4.7537943e-001  6.3480606e-001 -1.9962337e-001  8.8588768e-001 -5.1332969e-001  1.5057919e-001 -7.1249518e-001 -7.8276550e-001 -1.2354267e-001  2.3738159e-001 -9.3831243e-001 -6.3177378e-001 -5.8558247e-001 -5.5614334e-001 -7.3547028e-001 -8.5957263e-001  6.2878465e-001 -2.6695447e-001  1.5075675e-001 -3.5270824e-001 -2.4663880e-001 -3.5816141e-001  3.5251649e-001 -2.9987144e-001  2.9493941e-002  2.5242930e-002 -7.5200977e-001  3.6089291e-001 -4.2902226e-001  1.5507701e-001  3.9441128e-001  6.2478305e-003 -1.0973763e+000 -6.0340345e-001 -8.7361584e-001 -1.0826567e-002 -7.1199694e-002  2.6924957e-001  4.5963054e-001  1.6753302e-001 -9.9493839e-001  3.9064502e-001  2.1722232e-001  3.8692314e-001 -6.7964759e-001 -3.2684096e-001
 -1.1498139e-001 -1.2316312e-001  8.3880412e-001  1.2539592e-001  2.8155850e-001 -1.3846200e+000 -5.9828516e-001 -1.4847222e-001  2.5502656e-001  8.0644652e-002  8.6776153e-003 -6.1560055e-001  2.2521330e-001 -1.1931566e+000 -3.9466153e-001 -3.5875893e-001  4.4003580e-001  1.6284840e-001  2.7724541e-001 -6.8455263e-001 -5.2251738e-001 -2.8069942e-001 -1.1395395e+000  1.4749823e-001 -2.7685848e-001 -4.5999664e-001 -6.4019287e-001 -9.9311499e-001 -2.4172103e-001 -3.9282386e-001 -3.7832901e-001 -9.9845489e-002 -6.5347374e-001 -5.6997540e-001 -2.7333559e-001  9.5030291e-002 -4.9651620e-001  1.8379389e-001 -2.8354895e-001 -4.0528110e-001 -6.2986719e-001 -3.6473150e-001 -4.0097249e-001 -7.0722230e-001 -1.7947342e-003 -5.8903949e-001 -7.0439074e-001 -5.6043033e-002 -9.2622561e-001  2.3876210e-001 -4.2560749e-001 -3.8124803e-001 -8.8008840e-001 -5.7971394e-001 -1.0525754e+000 -5.1783018e-001  4.7691661e-002  1.6452188e-002 -2.1699733e-001 -2.5263502e-001 -1.6070962e+000  2.6722665e-001  3.4438830e-002  9.8886093e-001 -9.2905675e-001  7.1843306e-001
  1.1483848e+000  8.5795913e-001  9.2165928e-001 -7.7426087e-001  2.4175870e-001  2.4636145e-001 -2.4499994e-001  3.2981068e-001 -1.0535564e-002  1.3637692e-001  4.4832525e-001  1.3259287e-001  6.4923480e-002  6.3139459e-002  7.1101099e-002 -2.3077817e-002  5.6694252e-002  7.9427629e-001  1.3673918e+000 -1.5884949e-001  1.5463314e+000  9.9024784e-001 -3.5714664e-001  1.3455066e+000 -1.7533609e-001  1.1915417e+000 -4.1895352e-002  1.5702265e-001  5.4168212e-001  1.4062116e-001 -5.1065597e-001 -1.4623449e-001 -2.6618665e-001 -6.2927082e-001 -5.4806713e-001 -6.0783680e-001 -2.1084821e-001  8.0050055e-001  7.7730904e-001  6.8861184e-001  4.1666936e-001 -3.0276155e-001  1.3329451e+000 -8.3861374e-001  8.6028975e-001  9.6072692e-001  7.1817100e-001  6.0303333e-001  2.6297621e-001 -3.4582646e-001 -1.8212458e-001  6.3085241e-002  1.7990721e-001 -8.2089081e-002  5.6354199e-001  7.3284939e-001  2.5133257e-001  5.2828721e-002  9.4699292e-002  6.8599511e-001 -1.1122096e+000  1.0796078e-001 -8.7036881e-001 -1.5589591e-002 -8.9692330e-001  1.7233919e-002
  5.6497676e-001  6.3794068e-001 -2.6260138e-001 -5.4938936e-001  6.7115808e-002 -4.5916879e-001 -8.0385140e-001  1.7166089e-001 -9.5529886e-002  1.3897209e-001 -2.8009989e-001  8.9890740e-002  2.7278416e-001 -4.4843891e-001  4.2549000e-003  8.7020911e-002  2.6429862e-001  8.4662675e-001 -3.5215595e-001 -1.7935323e-001  2.1364150e-001  6.0623807e-001 -7.4649141e-001  8.1555151e-001  1.4189345e-001  1.9760840e-001 -6.0139509e-001 -3.6158325e-001 -2.2973166e-001  2.5025498e-002  1.9442146e-001 -2.3378230e-001 -1.0627648e-001 -6.1538261e-001 -5.9633593e-002 -7.2638797e-001  3.2280294e-001 -4.9947456e-002 -1.0703112e+000 -5.1851249e-001 -6.4418882e-002 -5.7607914e-001  1.5106417e-001 -1.4722823e+000  3.8026589e-001  1.1444966e-001 -3.0664785e-001  1.3070341e-001 -2.3973339e-001 -1.1195090e-001 -5.1416526e-002 -1.8619230e-001 -6.4498414e-001 -3.3916167e-001  5.4302938e-002 -7.7474124e-001 -5.4091104e-001 -4.8831304e-001  3.3075312e-001 -3.3312773e-001 -8.4844568e-002  7.5896020e-002 -5.4160228e-001 -3.5085875e-001  2.3502685e-001  6.8057729e-001
  8.0441931e-001 -1.3722682e-001  1.6865319e-001  3.3829987e-001  1.4278707e-001 -1.3938270e-001 -6.5206869e-001 -4.7971329e-001  3.6298952e-002 -3.6069961e-001 -6.7040243e-001  3.1627748e-001 -6.5989282e-002 -4.0778443e-001 -1.0523019e+000 -1.0251992e+000 -3.3959434e-001 -7.7929396e-001 -4.6412404e-002  3.5460582e-001  9.8245420e-001  3.5517565e-001 -5.0638576e-001  1.0928181e-001 -6.9221213e-003 -3.2854100e-001  3.3572604e-001  3.3806707e-001 -5.6373812e-001 -1.2260309e+000  8.0830300e-002 -1.2284329e-001 -5.2129820e-001 -8.0922889e-001 -2.6493031e-001 -3.1114721e-002 -5.2955491e-001  2.0651909e-001 -4.0769841e-001  8.3607726e-001 -2.6649539e-001 -5.2389870e-001 -1.3862162e-001  5.4833655e-001 -7.5171465e-002  8.9806517e-001  6.8061365e-002 -8.7292514e-001 -1.7914614e-001 -4.5235345e-001 -6.6342224e-001 -8.9588898e-001 -7.0655896e-001 -4.2481277e-001  1.0060979e-001 -5.3370227e-001 -8.6572099e-001 -6.4353381e-001 -2.4816995e-001 -4.3492322e-001 -1.3291047e+000  2.1287013e-001 -7.0074502e-001 -6.7993318e-001  6.9650463e-001 -1.0580326e-001
 -1.7458057e-001  1.9694945e-001 -6.2653141e-001 -3.1009887e-001  3.1583171e-001  3.5586066e-001 -9.8007186e-002  6.4039863e-001 -9.5615631e-002  2.3675199e-001 -6.5111134e-001  3.4875753e-001  1.1550770e-002 -2.8812787e-001 -1.0737917e+000 -8.5649459e-001  3.9760899e-001 -2.4253319e-002 -8.3750786e-001  5.9268373e-001  2.2207160e-001  9.2375273e-001  4.0076863e-001 -4.1218647e-002  2.0189853e-001  1.0985305e-001  6.6740825e-001  5.5978673e-001 -5.4215025e-002 -1.1166044e+000  3.0116416e-001  3.4218702e-001 -4.1260759e-001 -8.7828325e-001  7.3005563e-002 -1.3554642e-002 -1.0340824e+000  2.5204531e-001 -1.7553064e-001  1.0459401e+000  4.4107084e-001 -2.0980425e-002 -3.3520733e-001 -3.1769070e-001  2.4060956e-001  3.8499983e-001 -8.0965234e-002  3.6907424e-001 -1.9933378e-001  4.1807773e-002 -3.5178466e-001 -1.0361040e+000 -6.2781837e-001 -2.7696407e-001 -1.1999436e-001 -4.5696728e-001 -5.9455067e-001  2.0973130e-001  3.8679450e-001 -5.6311393e-001 -6.4528259e-001  6.0065521e-001 -4.3028110e-001 -3.3040128e-002  5.8586473e-001 -2.2925761e-001
  2.1488962e-002  5.2228333e-002  4.5771742e-001 -3.6220759e-001  5.4836030e-001 -4.2020595e-001 -1.6833891e-001 -7.0309893e-001 -1.2134007e-002  3.9328341e-002 -5.1853173e-001 -2.2013127e-001 -5.9926181e-001 -5.8116672e-001 -1.5080497e+000 -1.1724203e+000 -1.0406560e+000 -6.8378797e-001 -3.3046604e-001  1.4012788e-001 -1.2310991e-002 -1.8830915e-001 -2.2388973e-001 -9.8204218e-002 -2.5527779e-001  2.5578800e-003  2.9520777e-001  1.2049287e-001 -1.2015809e-001 -1.5452646e+000 -4.8261634e-001 -4.5417737e-001 -6.5780075e-001 -3.9170589e-001 -6.7665050e-001 -3.0258849e-001 -1.5010084e+000 -4.9113425e-001 -4.5161679e-001  1.1685392e-001  4.8469360e-001 -1.3704638e-002 -9.6475662e-002  6.2245769e-001 -8.6003621e-002  1.1273627e-001  4.5085085e-001 -4.4864473e-001 -2.2850663e-001  6.9912007e-002 -8.2952589e-001 -1.1517396e+000 -4.4015422e-001 -3.6679002e-001 -5.4943735e-001 -6.5403341e-002 -3.4768081e-001 -1.8496530e-001 -7.5384184e-001 -3.1782162e-001 -3.2186335e-001  2.1743289e-001 -1.1586806e+000  4.5786211e-001  6.1786819e-001 -6.2482392e-002
  6.7246181e-001  8.8108305e-001  1.1539251e-001  5.0530224e-002  7.1775236e-001  3.5809944e-001  2.9012268e-001 -5.0236526e-002 -3.6561006e-001  8.1551750e-002 -6.8255717e-001 -3.1924150e-001 -2.9301202e-001 -1.9345479e-001 -9.8763817e-001 -1.1445382e+000 -2.1432069e-001  4.8714395e-002 -6.7256067e-001 -1.5095578e-001 -5.5876557e-001  2.4362167e-001  1.6273842e-001 -3.0447060e-001  2.0617590e-001 -3.6579978e-001 -3.6324673e-001 -1.2671551e-001 -2.4036470e-001 -1.4033148e+000  4.5715382e-002  2.9560532e-001  2.5231871e-001 -3.9754226e-001  3.4963546e-001  1.8475957e-001 -1.5950720e+000 -1.9777042e-002 -1.0527312e-001 -2.2754590e-001 -2.2716706e-001 -1.1141835e-001 -3.4009000e-001 -2.2515421e-001 -2.6383315e-001 -2.0682094e-001  3.5280929e-001 -1.2618561e+000 -3.3111615e-001 -3.8685022e-001 -1.1021104e+000 -1.1239956e+000 -2.5609012e-001 -4.0346348e-001 -2.5962183e-001 -6.3980107e-001 -4.1468835e-001 -5.9181178e-001 -1.0366385e-001 -2.3779656e-001  5.7432197e-002  4.8802823e-001  6.3085739e-001  3.1856364e-001  6.6484545e-001  5.8590198e-001
 -3.2642885e-003  2.8459343e-001  1.0437363e+000 -5.2528464e-001  4.8049509e-001  1.2680267e-001  4.9340484e-001 -5.9326461e-001  1.9570366e-001 -2.2152546e-001 -7.9062711e-001 -4.4972463e-001 -1.2487794e-001 -1.5668686e-001 -1.1869010e+000 -8.0834641e-001 -5.7008854e-001 -3.7114982e-001 -1.7043367e-001 -3.1624168e-001 -6.9652877e-001  2.8975787e-001 -8.3934678e-001 -5.2230814e-002 -5.2922757e-001 -1.9782712e-001 -6.0154717e-001 -6.4645214e-001 -7.2489066e-001 -1.6724555e+000  4.5844461e-002 -9.4771608e-001 -7.2117987e-001 -5.0702298e-001 -2.4593684e-001  2.1080704e-001 -1.5941240e+000 -1.9579897e-001 -1.0304171e-001 -4.8072497e-001  4.4277644e-001 -6.3144872e-001 -8.8362500e-002 -1.3017015e+000  5.3791837e-002  5.9573033e-001  2.4002295e-001 -2.6334134e-001  3.0009745e-001  5.1233482e-002 -8.1275567e-001 -9.0541996e-001 -3.5558108e-001 -7.7565662e-001 -5.4410358e-001 -5.4836578e-001 -3.2178719e-001 -5.3532693e-001 -1.5951066e-001 -2.7827588e-001 -4.8309635e-001  5.0747370e-002 -4.5162900e-001 -1.3002170e-001  3.1009262e-001 -8.1741415e-001
 -3.0304473e-001  4.3706319e-001 -2.7415518e-001 -9.5417132e-001  5.7877091e-001  2.2238179e-001  5.2960401e-001  1.5982422e-001 -3.4802533e-002  8.2986455e-001 -8.3688529e-001 -5.1148150e-001  4.9252865e-001  7.8068691e-003 -9.3591752e-001 -4.8113592e-001 -1.6029252e-001  2.6793672e-001 -4.7002945e-001 -6.0716254e-001 -4.0357667e-001  4.5518393e-001  5.2820249e-001 -6.0766532e-001 -1.7281325e-002  2.2079483e-001 -8.2123287e-001 -6.3809117e-001 -8.3409439e-001 -8.1370398e-001  3.8721167e-002 -1.9758630e-001  8.2964047e-002  1.6049537e-001  6.5734215e-001  5.0173342e-001 -2.1064059e-001 -9.9113427e-001 -1.1784773e+000 -1.1470269e+000 -5.7381899e-001 -8.9944745e-002 -5.5877289e-001  1.1716493e+000 -4.2496505e-003  1.0536440e-001 -1.1968639e-001  3.1156850e-001  3.8490284e-001 -1.7980921e-001 -7.1262936e-001 -1.0941012e+000 -3.5501585e-002 -4.5998057e-001 -5.3340816e-001 -3.8729283e-001  6.7913060e-001 -7.8415065e-001  7.6673736e-002 -3.7389188e-001 -2.4628704e-001  2.5657087e-001 -6.3121967e-001 -7.3843150e-001  1.0001402e+000  1.6184942e-001
  6.2344134e-001  4.7917979e-001  5.5330181e-001 -1.6863580e+000 -6.6512656e-001  7.8050724e-002 -1.2959888e+000 -3.8983486e-001  8.3392704e-003  7.7737427e-002 -4.6959168e-001  1.5062175e-001 -1.0359759e-001  1.0770027e-001  6.4648299e-002 -1.7077859e-001 -4.8786420e-002 -1.2977364e+000 -4.5329798e-001 -6.4682945e-001 -7.2983497e-001  8.1007295e-001 -7.9865827e-001  8.2578407e-001 -1.4390708e-001  3.3721026e-001 -1.0747321e+000 -1.5580079e+000 -1.7497292e+000 -5.1902842e-001 -3.2429659e-001 -6.2951241e-001 -5.5714432e-001  2.9676564e-001 -2.9988850e-001 -6.1107131e-001 -6.9204039e-001 -1.0999716e+000 -1.8317722e+000 -7.7681714e-001 -1.7733486e-003  2.5978538e-001  7.1410028e-001  9.9963417e-003 -5.9072172e-002 -9.3649726e-001 -3.6217634e-001 -6.9696703e-001 -3.0229514e-001  7.7660574e-002 -1.3873862e-001 -9.6252564e-002  3.1286220e-001  1.2762876e-001  2.9215408e-001 -5.0054612e-001  4.1969256e-001 -3.3424027e-001 -4.6845631e-001 -1.0225206e+000 -9.1654644e-001 -1.5017444e-001 -2.2668849e+000  2.3268464e-001 -9.5718932e-001  2.6987904e-001
  8.7640111e-001  1.7875430e-001 -2.4990083e-001  6.9409726e-001  1.7331109e-001  1.9515685e-001 -1.7079322e-001 -2.6104841e-002 -1.1463556e-001 -3.7855102e-002  7.1844354e-001  8.7601252e-002 -5.8408803e-002  2.1010259e-001  2.4664228e-001  2.5516389e-001  2.9796195e-001  7.6754419e-001  4.6421285e-001  1.8037736e-001 -5.5591279e-001  7.4580969e-001  1.0521301e+000  1.0541962e+000  4.3396332e-001  2.7482186e-001  5.1483814e-001  4.8560119e-001 -6.2347706e-002 -3.1892153e-001 -3.0961007e-002 -1.9713532e-002 -2.4066577e-002  5.3250030e-001  1.7573613e-001  1.6615487e-001 -6.7550117e-001  3.2769537e-001  5.3420236e-001  8.8231483e-001  7.2692319e-002 -3.5145704e-002  6.2324091e-001  5.3824985e-001  4.4619654e-001  4.9067966e-001  3.9009506e-001 -1.8823747e-001  6.0032799e-001 -2.9162840e-001 -2.4031563e-001  1.4859444e-001  6.6882846e-001  6.1628242e-001  6.0527415e-001  1.5128962e-001 -2.4506045e-001  3.9744958e-001  1.5950459e-001  4.9730727e-001  2.7819930e-001  5.6211387e-001  1.9649438e-001 -3.9089831e-001 -7.3165152e-002  6.2927872e-001
  8.8996175e-001  1.0169643e+000  1.8509829e-002 -1.4175853e+000  6.4286916e-001 -1.6296404e-001 -4.3818854e-001 -2.9796589e-001  1.3201185e-001 -1.5848132e-001 -2.0944258e-001 -5.8977533e-001 -1.4815016e-001  1.7887641e-001  8.5694597e-001  6.1432300e-001 -5.9473150e-001  5.1350628e-001 -3.7456088e-001 -1.7337868e-001 -1.3417147e-002  1.0268733e+000  1.8564932e+000  1.8958148e+000 -2.5702111e-001  1.0661648e+000  4.7557615e-001  8.2078887e-002  5.5002887e-001  5.3583399e-001 -1.0119971e+000 -4.3880802e-001 -5.3577496e-001 -6.0499735e-001 -5.2571133e-001 -7.2951396e-001  5.8733707e-002  8.3534436e-001  1.0060462e+000  7.8800799e-001  8.6670841e-001  2.4149099e-001  1.6152940e+000  1.5749863e+000  7.1613144e-001  5.8140177e-001  1.3322999e-002 -8.2609831e-001 -5.8094037e-001 -4.4597228e-001  3.2796599e-001  3.5007602e-001  5.7019092e-001  4.9489568e-001  1.0133874e+000 -1.5348316e-001 -4.2454980e-001 -1.2449810e-001 -3.5968384e-001 -4.3606947e-001  8.4342011e-001  5.5791212e-001 -1.5982187e+000  6.1279488e-001  1.1136347e+000  1.4879505e-001
  3.3502611e-001  3.8379187e-002  3.7415379e-001 -6.0157544e-001  2.4432811e-001  8.6445286e-001 -8.7609611e-001 -1.9138460e-001 -2.6799929e-001 -3.9230388e-002 -2.0427237e-001  6.2142831e-001 -2.0136311e-001  6.0451265e-001 -9.5479429e-002  4.5876985e-001  2.5528260e-001 -1.7707247e-001 -6.9278363e-001 -1.5772231e-001 -1.0403100e+000  2.6754125e-001  7.1402244e-001  8.9771381e-001  6.8284582e-001  1.8534409e-001  8.1934515e-001  7.8564953e-001 -4.5712498e-001 -1.2915197e-001  5.9643675e-001  1.2478037e-001  5.2107041e-002 -4.8582586e-002  1.7635825e-002  4.3214155e-001 -3.1209257e-001  6.6925285e-001  5.3922079e-001  1.2750723e+000  5.9183725e-001  3.3057952e-001  7.3948421e-001  8.1313296e-002 -2.6699505e-001 -5.1810973e-001 -1.8551557e-001 -1.1598927e+000 -1.5932373e-001 -2.8786032e-001  4.9589869e-001  6.5752609e-001  3.4736459e-001 -1.6282541e-001  4.4371477e-001 -2.3858191e-001 -9.3035158e-001 -4.9945611e-001 -3.9038245e-001 -6.7027847e-001  1.0879188e+000  6.2206202e-001  4.3091612e-001  2.7833485e-001  7.0761586e-001  6.0276236e-001
  2.8654083e-001  5.5082556e-001  1.1657862e+000 -5.6860372e-001  8.3903436e-001  8.4925218e-001 -5.8489975e-001 -6.6583480e-001 -1.8189391e-001  1.5647645e-001 -3.9345104e-001 -8.1137558e-001 -6.0791332e-001  4.1901291e-001 -5.8926821e-002  1.5134074e-001 -1.3856697e-001 -6.2929537e-001 -1.7672278e-001 -7.0345274e-001 -2.2566776e-001  4.3790846e-001  9.6271438e-001  1.3941600e+000  7.6471546e-002  3.2010640e-001  1.3070785e+000  8.6948045e-001  1.6424266e-001 -7.6438707e-002 -2.9824395e-001  3.6871255e-001 -6.2670202e-001 -5.2302786e-001  5.7038729e-001  4.2415622e-002 -1.7964147e-001  6.6186149e-001  1.1684797e+000  1.3382749e+000  1.0342359e+000  8.8249353e-001  1.3612838e+000  8.1351030e-001  4.4928876e-001 -1.7578876e-001 -1.1056361e-001 -5.2557856e-001  9.1137354e-001  1.1435174e-002  2.3123124e-001  5.1834130e-001  3.2908350e-001  1.2169534e-001  6.0515737e-001  9.7486813e-002  1.7078816e-001  2.4669084e-002 -2.0794063e-001 -9.6969505e-001  1.0900180e+000  3.8707405e-001 -5.1475798e-001  1.1104873e+000  5.8986278e-001  4.9328694e-001
  2.5429469e-001  3.4162875e-001 -4.6015790e-001  8.0829693e-001  6.7233232e-001  1.0373968e+000  5.4798386e-001 -6.7562522e-002 -6.9701059e-002  1.1844033e+000  3.4830933e-002  5.6426707e-001  6.8611790e-001  2.2167799e-001 -1.1656175e-001  1.4330114e-002  5.3730170e-001  3.2178516e-001  1.0768802e-001  2.1116939e-001 -4.5095425e-001  8.1383488e-002  9.0789530e-001 -4.1709605e-001  3.4081832e-001 -1.7421877e-001  1.3714740e+000  1.6105357e+000  9.3835682e-001  4.2971276e-002  1.1653860e+000  1.1514181e+000  9.5129299e-001  1.2873484e+000  1.0910882e+000  1.3776582e+000  2.9140987e-001  1.6070054e+000  1.1769141e+000  1.5618625e+000  6.1871806e-001  4.8755989e-001  6.3904389e-001  1.1118416e+000  2.2382087e-001  2.8720999e-001  1.7073379e-001 -2.0920751e-001  5.1348630e-001  4.5309135e-001  2.0123684e-001  2.4284021e-002  5.5850003e-001  4.6057924e-001  7.1644987e-001  9.7080247e-001  9.6281007e-001 -3.0043479e-001 -2.6114439e-001  8.2280990e-002  1.5628075e+000  4.3844034e-001  2.8646405e-001  2.1531106e-001  9.5215960e-001  2.0368402e-001
  1.8923975e-001 -7.1845920e-002  9.5698511e-001  5.2619827e-001  4.5273503e-001 -4.6896234e-001  4.6999971e-001 -8.6530356e-004  1.9464260e-001  4.2774639e-001  6.8992259e-001  4.3215314e-002  8.8414424e-002 -5.9987391e-002  2.6051918e-002 -2.2891604e-001  1.3455757e-001 -7.6108704e-001 -8.3629386e-002 -4.3230120e-001 -5.4125700e-001 -3.1658898e-001  7.9165729e-001  1.0879827e+000 -2.0803131e-001  4.5904876e-001  7.9997591e-001  1.2464431e+000  1.2537013e+000  3.0449544e-001  5.9055018e-001  7.9535444e-001  7.0316006e-001  7.4866294e-001  8.4608041e-001  1.1061616e+000  1.1060206e-001  1.0360708e+000  8.4436299e-001  3.6741762e-001  3.2472722e-001  6.2341754e-001  8.9012174e-001  2.1633757e-001  1.6473540e-001  2.6841006e-001 -1.0499742e-001  3.8556572e-001  5.1444905e-001  9.7158394e-002 -5.8100532e-002  8.7065604e-002  9.7695300e-002  8.2825113e-001  4.3385497e-001  8.9880753e-001  1.3137067e+000  2.0926223e-001 -5.3203311e-001  1.8562597e-001  4.3660587e-001  3.7985394e-001 -2.3527522e-002  6.6169924e-001 -7.4693006e-001  1.7561151e-001
 -6.7641972e-001 -2.6703733e-002 -3.3073167e-001  1.0399984e+000  1.2157545e-001  3.9631832e-001  8.0644256e-001 -9.3297662e-002  2.5873608e-001  5.8396705e-001  9.8530713e-001  8.3999593e-001  4.0725078e-001  8.8713128e-002  1.0913049e-001 -2.8450363e-001 -1.9125182e-001  5.7475246e-001  4.7098224e-001  5.0714989e-002  4.5689709e-001 -6.5594864e-001 -1.6497829e-002 -5.4490705e-001  4.2717851e-002  2.2344262e-001  1.3267082e+000  1.3753726e+000  7.3970851e-001 -2.0658861e-001  8.9572203e-001  7.5766841e-001  6.9604135e-002 -3.3586338e-001  7.0923390e-001  8.9794757e-001 -4.3651798e-001  3.1439190e-001  9.5689012e-001  3.0523120e-001 -4.5397310e-001 -8.0035496e-002 -5.1519509e-001 -1.1598458e+000 -2.4125375e-001  2.1964717e-001  1.1712032e-001  1.9784687e-001  6.2397119e-001  2.6589102e-001 -2.9662764e-001 -4.4431702e-001  2.1570766e-001  6.4058663e-001  5.5229268e-001  3.5115646e-001  9.2258163e-001  1.1979890e-001 -4.7051509e-001  4.1952593e-001  5.1797175e-001 -5.8049001e-002  8.9947700e-001  1.1752644e-001 -8.8519238e-001 -1.3457417e-001
  3.5344714e-001 -7.1843748e-001  2.0675918e-001  2.3015839e-001 -1.0109769e-001 -1.2368152e+000  9.2814081e-002  2.7460224e-001 -7.5831463e-002  4.7518637e-001 -1.1288301e-001 -5.5121517e-001 -2.6601025e-001 -6.3354539e-001 -1.3459371e-001 -1.6047410e-001  7.1664789e-001  3.3349548e-001  8.9476984e-001  5.0085667e-003  6.4586466e-001 -4.5967610e-001  1.2895810e-001 -3.3886472e-001  3.0630603e-001 -7.0288254e-001 -5.7777801e-001 -3.7350757e-001 -6.7548653e-001  1.0332706e+000  4.1601573e-001  4.6970581e-001  7.5084435e-001  3.4819520e-001  8.2147363e-001  9.4846840e-001  5.7665719e-001 -6.1816102e-001 -7.3856808e-001 -9.7067777e-001  1.7602104e-001  1.9240845e-001 -4.2453036e-001 -5.4032041e-001  7.0690256e-001 -2.3210915e-001 -9.7507516e-002  2.7989065e-001  3.5202368e-001  9.4922132e-001  2.8182825e-001 -1.4864837e-001  1.7534624e-001  7.9255805e-001 -8.7421099e-002  1.4140346e-001  7.6349503e-001  3.2055392e-001  8.4674365e-001 -1.1349423e-001 -2.6640390e-001 -2.7297194e-001  1.5499956e+000 -6.6848965e-002 -5.4879287e-001  4.8040508e-001
 -2.9504264e-001 -1.5434934e-001 -6.6127735e-001  9.3275715e-001 -4.0831764e-002 -6.9929857e-001  5.3499362e-001 -1.4904556e-001  9.5667829e-002 -2.4946750e-001  5.5487551e-001  1.1274300e-001 -3.5695504e-001  1.6998268e-001  7.0662768e-002  1.1066359e-001  5.7638752e-001  6.7188425e-001  9.5093138e-001  1.1778975e+000  9.8851903e-001 -8.9909261e-001  3.0211362e-001 -1.3724569e+000  7.1324567e-001 -7.7865121e-001  2.2645445e-001 -2.5242338e-002 -5.5654538e-001  4.2262869e-001  2.1302118e-001  3.1216866e-001  2.4034394e-001  7.1106566e-001  8.6253210e-001  9.5068111e-001  6.0726171e-001 -4.4629012e-001  2.7167451e-001  2.8502156e-001 -3.9197241e-001  5.4276139e-001 -1.6300092e+000  1.9565886e-001  2.0285241e-001  2.7162925e-001  1.1491137e+000  1.3030053e+000  1.2648541e-001  8.2536221e-001  2.4235150e-001  1.3427131e-001  4.5916046e-001  4.9385910e-001  5.0191647e-001  2.1859795e-001  5.5652333e-001  6.3542130e-001  9.2049291e-001  7.2967885e-001 -9.7302550e-002  4.6169225e-001  1.6607033e+000 -1.1567894e+000  5.4018332e-001 -2.6573335e-001
  2.5178441e-001  1.8508802e-001  4.8571518e-001  9.5690071e-001  2.0943133e-001  3.8619094e-001  1.7741240e-001  6.1971953e-003  2.3142638e-002  6.6367754e-001  4.0232107e-001 -1.6712212e-001 -3.3330065e-001  2.2962866e-001 -1.8490628e-001 -1.1288367e-001 -3.0585322e-001 -5.3456466e-001  2.0224945e-001  1.9144948e-001  9.7127213e-001 -7.0488173e-001  2.2868187e-001  1.9567548e-002  2.4444752e-001 -3.0724165e-001  4.6881214e-001  1.1601381e+000  2.9706404e-001  6.1272709e-001  5.6724983e-001  1.0005083e+000 -4.8334366e-001 -1.3131498e-001  9.9088292e-001  4.1736207e-001  9.5177752e-001  1.1748747e+000  6.2614748e-001  1.0399336e+000 -1.9639563e-001  1.6143192e-001 -3.2920098e-001  7.5260220e-002 -3.4984472e-001  2.3465292e-001  8.0669385e-001  7.7921458e-001  7.6427837e-001  5.7612401e-001 -1.4794559e-001  3.6852644e-001  3.4425310e-001  6.3051151e-001  8.4803172e-001  1.2135474e-001  1.0253249e+000  4.2086999e-001  8.0092953e-001  4.5642786e-001  7.8334340e-001  9.1315015e-001  8.5163888e-001 -4.5066372e-002  8.8020103e-002  4.1006009e-001
 -2.8151135e-001  2.6327172e-002 -4.9731252e-001  1.2079438e+000  1.3724307e-001  2.0480565e-001  6.0772011e-001 -9.8685504e-002 -1.2761791e-001  4.2429570e-001 -1.3910077e-001  2.8029427e-001  1.0781473e-001  1.7121197e-001  1.3034448e-002  3.9645124e-001 -8.8379715e-002  5.4216108e-001 -1.7024376e-001  2.9083130e-001  9.5635884e-002 -9.7569192e-001 -3.4339003e-001 -6.9050422e-001 -7.7193503e-002 -1.1945674e+000  5.8046618e-001  7.4064222e-001  8.6353115e-001  3.4814779e-001 -2.7866402e-001 -1.0771872e-001  2.4096994e-001  3.4545868e-001 -7.0039931e-001 -3.6229339e-001  4.6425366e-001  5.8495797e-001  5.1518349e-001  5.7245240e-001 -5.5323229e-001  6.1296907e-003 -7.6231397e-001 -2.1043903e-001 -4.0772232e-001  8.6020728e-001  5.6373666e-001  2.1666427e-001  8.2580144e-001  2.5849677e-001  3.4655000e-001  5.2487474e-001  5.3263582e-001  5.1460582e-001  1.1510532e+000  3.4478672e-002  8.9463085e-001  3.2997525e-001 -7.8371027e-001  1.5731408e+000  2.6887276e-001  5.4569337e-001 -4.8221534e-001  9.5491290e-001  4.5211253e-001  1.1872469e-001
 -3.1627927e-001  1.3964615e-001  8.0812113e-001 -1.4149154e+000 -1.2994974e-001  1.3160131e-001  2.6570600e-001 -8.2828935e-001  1.5461986e-001  1.4393512e-001  3.2583134e-001  1.6978406e-001  4.7558801e-001  2.5693323e-001  2.5203118e-001  1.0667671e-001 -3.5056799e-001 -3.7967718e-001  6.0964264e-001 -5.0117403e-001 -7.9483901e-002 -7.3503470e-001  3.9248532e-001  7.4241946e-001 -6.8702999e-002 -2.4743368e-001 -1.9220552e-001  5.2862790e-001  9.5540144e-001  5.0025901e-001 -4.5600371e-001 -6.3765528e-001 -5.8072086e-002 -3.3516390e-002 -6.6347594e-001 -4.5269492e-001  6.2757600e-001  2.0217267e-001  7.0105116e-001  3.0868358e-001 -3.5449737e-001  2.0187136e-001  9.9776669e-001  8.3998882e-002 -8.3310240e-001 -9.7676646e-001 -5.3900546e-001 -2.8711170e-001  9.7597629e-002  4.7036114e-001  5.8032411e-001  7.8696510e-001  3.3296636e-001  3.7709000e-001  7.5835337e-001  3.2594039e-001  2.2809816e-001  3.2236689e-001 -1.1548199e+000  9.5281376e-001  4.0455553e-001  1.7817427e-001 -1.8279585e+000  2.1181359e-001 -2.7397231e-001 -8.3880153e-002
  1.8820717e-001  2.8952208e-001 -4.1352797e-001  3.5356162e-001 -3.0725655e-002  1.9017623e-001  7.2504177e-001 -1.1961065e-001  3.7006625e-001  1.3720984e-001  5.8148670e-001  8.2702521e-001  4.8528996e-001  1.1376145e+000  4.0820449e-001  6.0127968e-001  3.8649783e-001  5.6041818e-001  1.0481142e+000  6.2092950e-001  8.3654750e-001 -6.1428034e-001  3.9599976e-001 -8.6157093e-001  6.0747370e-001 -8.3323301e-001  1.0466486e+000  1.4425543e+000  1.1055746e+000  8.8757284e-002  6.1457246e-001  3.9118256e-001  2.4004952e-002  7.4287297e-001  6.7893842e-002  3.4821926e-001  3.9832705e-001  8.2152752e-001  1.4653801e+000  1.0392775e+000 -6.2999062e-001  3.5763918e-001  2.0284655e-002  6.4620933e-001 -2.3196275e-001 -1.5009792e-001  1.9566238e-001  4.2743861e-001  2.0620981e-001 -7.1284867e-001  5.7354282e-001  7.1837220e-001  9.8515599e-001  3.1237699e-001  8.5433359e-001  8.5691157e-001  2.8325560e-001  3.8861301e-001 -4.6861411e-001  1.5564783e+000  6.0871359e-001  8.0550962e-001 -6.6522768e-001  1.4292178e+000  8.6533584e-001  3.6539279e-001
  5.0592790e-001  1.4189630e-001  4.6780593e-001 -8.2950889e-001  8.7858764e-002  1.6565930e+000  2.2362842e-001  4.3602876e-001  2.2335535e-001  8.9144263e-002  2.4326483e-001  3.5739690e-001  4.6823465e-001  4.4434736e-001  5.6883399e-001  3.7224077e-001 -4.3690700e-001  5.3243419e-001  1.2789740e+000 -6.3751483e-002  6.9815929e-001  5.9008054e-001 -4.8023075e-001 -7.6060023e-002 -8.5363323e-001 -1.5567915e-002 -8.5559852e-002  4.7852985e-001  7.8025046e-001 -2.2874020e-001  1.1001447e-001  2.5278719e-001  3.8137809e-001 -2.6069592e-001 -1.5209681e-001 -2.9214599e-001 -3.5136395e-001  1.2180021e-001  6.8662768e-001 -3.9488078e-001 -1.6404287e-001 -8.4212458e-001  1.5628318e-001 -4.3330101e-001 -4.5709961e-001 -3.3933691e-001 -5.6778827e-001  1.1202637e+000  2.5175029e-001 -1.6973145e-001  4.0912703e-002  4.0362318e-001 -2.6085412e-001 -6.5285019e-001 -3.7863724e-001  4.5570063e-001 -7.6248489e-001 -4.5352717e-002  4.0131078e-001  1.5317775e-001  7.6975095e-001 -6.2388498e-002  1.0033599e+000 -4.3891919e-001 -3.1536242e-001 -3.5478827e-001
  5.8546869e-001 -4.0104521e-001  5.7066947e-001 -6.4515989e-002 -1.2573414e-001  9.0009244e-001 -7.1346110e-002  5.9984239e-001  1.5979709e-001  5.7210775e-001  3.6102501e-001  1.1792287e+000  5.8704293e-001  7.8414954e-001  4.9031178e-001  4.4620027e-001 -6.8747622e-003  5.8970873e-001  9.8064123e-002  1.1930302e-001 -3.1869191e-002 -6.0628513e-002 -5.6378522e-001 -8.8564605e-001  2.3128745e-001  1.8005009e-002 -3.5044676e-001  4.6666392e-001  5.4992278e-001  7.8783622e-001  7.6166571e-001  3.8778982e-001  5.1622714e-001  2.0911089e-001  4.2450591e-001  5.5704035e-001  8.6393278e-001 -2.3176180e-001 -1.7196830e-001  1.1136224e-002  2.0268270e-001 -3.9881379e-002 -7.3292750e-001 -1.1578968e-001 -1.8095581e-002  2.9400245e-001 -3.5214445e-001 -3.3391158e-002 -1.9464990e-002  1.3572848e-001  6.5082398e-001  2.0098734e-001  5.1733545e-001  1.0428604e-001  5.3930389e-001  3.5064836e-001  1.8733227e-001  7.5271920e-001  4.5120189e-001  1.7890177e-001  5.2509949e-002  2.2425025e-001 -4.9524914e-001 -3.6526632e-002 -1.3943460e-001 -6.4960644e-002
 -2.9320528e-002 -5.1764742e-001  3.4726896e-001  1.9441307e-001 -2.4566174e-001 -1.1668862e-001 -1.8756245e-001  1.5133975e-001  3.4660188e-001 -2.6982179e-001  3.8182707e-002  4.9234082e-001  3.2567079e-001 -1.6316816e-001  4.9515143e-002 -9.4648612e-002 -1.9732837e-002  6.9375904e-001  5.3135718e-001  1.3881326e-002  2.0723129e-001 -4.4736332e-002  3.6413235e-001 -3.2481743e-001 -3.4386710e-001  2.5844242e-001 -4.4873968e-001 -5.1144636e-001  2.9119536e-001  2.4685804e-002  6.6117114e-002  4.8155849e-002 -1.8224128e-001  2.1448207e-001 -3.4918661e-001 -6.7369697e-001 -2.8509475e-001 -7.4073724e-001  4.8307732e-001 -8.7009993e-001  4.1173311e-002 -6.2441029e-001  1.6472030e-001  1.1436410e-001  1.8111347e-001 -7.9592759e-001 -8.2591528e-001  1.8088159e-001  2.6996410e-001 -1.8223352e-001 -1.6948826e-001 -3.5386005e-001 -2.5684849e-003 -2.5390723e-001 -4.4836934e-001  5.8180814e-001 -3.4407779e-001  4.0681621e-001  5.3742549e-001  3.8642254e-001 -9.5720241e-002 -5.1388455e-001  9.7057479e-001 -4.4822151e-001 -9.4501287e-001  3.3855270e-001
 -5.9074462e-001 -8.9701145e-001 -4.6329894e-001  6.0389391e-001 -4.7533595e-001  4.2288978e-001  2.2147062e-001  6.8685926e-001  3.7514113e-001  2.4502727e-001  9.4413614e-001  7.8425868e-001  3.4069324e-001  6.6579101e-001  5.3041056e-001  1.0992057e-001  9.0719163e-002  2.3604435e-001  6.2730207e-001 -1.3362136e-001  1.4960152e-001 -5.8564659e-001 -4.4355641e-001 -3.5828790e-001 -2.1682425e-001 -1.6721902e-001 -6.2619137e-002  1.1617744e-001  3.2593602e-001 -3.5965713e-001  3.7817498e-001  1.0495406e-002 -2.9183437e-002 -2.4883850e-002 -3.2815701e-001 -7.3840224e-002 -1.0438174e+000 -5.2520284e-001  5.0542112e-001 -1.1857696e-001 -7.9146696e-001 -3.6555899e-001 -3.3118058e-001 -2.3876410e-001 -2.5874430e-001  3.1316621e-002 -2.3556486e-001  1.6060493e-001  9.5996772e-002  3.7685777e-001  1.2035106e-001 -1.7570687e-001  4.1835194e-001  3.9675374e-001 -3.6210827e-001  6.7303373e-001 -5.8589191e-002  1.0994523e+000  6.2117618e-001  4.6016317e-001 -5.8653334e-001  2.4206157e-002  1.1671574e+000 -1.4472660e-001 -9.9065251e-001 -1.0473735e-001
 -1.6731792e-001  6.5868210e-002  3.3757027e-001  6.5422610e-002  1.6430739e-001  1.0791541e+000  6.6263176e-001  7.8528078e-001  6.9052892e-001  1.0965184e-001  7.9132487e-001  1.3437945e+000  7.7249391e-001  7.7585197e-001  1.0567188e+000  6.2853470e-001  3.4270856e-001  9.6190608e-001  8.0850396e-001  9.2425357e-001  1.2510833e+000  3.6369700e-001 -3.6251538e-001 -2.7114490e-001  5.3545915e-002 -1.3244319e-001  3.5593162e-001  4.7325995e-001  6.8952340e-001 -4.2595464e-001  1.1456606e-001  2.3995356e-001 -4.2049509e-001 -2.4854402e-001  2.0128128e-001  6.4519048e-002 -1.8771796e-001  2.5922401e-001  5.5290149e-002 -5.7063219e-002 -3.0767793e-001 -4.4332074e-001 -8.2354876e-001 -2.6682808e-001  7.5086020e-002 -2.4805676e-001  2.4729962e-001  1.6862553e-001  3.7340927e-001 -1.6696691e-001  2.1911288e-001 -6.7650430e-002  3.3571403e-001  2.3829788e-001  7.9261603e-001  5.0169479e-001  2.2608449e-002  6.8745777e-001  7.8001871e-001  6.3364128e-001 -6.0502852e-002  2.6475972e-001  1.0863943e+000 -4.7442463e-001 -6.6196103e-001  3.6839084e-001
  8.1564269e-003 -5.5100425e-002 -7.7265826e-001  9.0562115e-001 -4.0696140e-002 -6.6294574e-003  2.5730066e-001  1.0778285e+000  4.7914178e-001  2.9007251e-001  5.3171492e-001  8.8828591e-001  4.0962277e-001  7.2385420e-001  7.7355939e-001  6.6995536e-001  5.5733534e-001  8.5509347e-001  4.3077455e-002  8.9370827e-001  2.5041781e-001 -9.7881296e-002 -3.5346729e-001 -6.7343735e-001  4.9421240e-001 -8.6745273e-003 -1.9522991e-001  5.7739398e-001  2.9688259e-001 -7.9135607e-002 -1.2036690e-001  1.5570554e-001  2.5235671e-001 -3.4898337e-002 -3.2632863e-001  5.3595366e-002  5.8343838e-001 -6.1189735e-001 -1.9012813e-001 -2.6621035e-002 -1.8400831e-001 -6.5043020e-002 -7.5536004e-001  6.1301135e-001 -2.4256483e-001 -6.5539390e-002 -1.9672375e-002  3.5508062e-001  2.1414701e-001 -1.9253587e-002  4.1979316e-001 -7.6530352e-002  5.0094792e-001  6.3313462e-003  1.9272540e-001  6.3474473e-001 -2.9117329e-001  7.6808129e-001  4.6339405e-001  5.9108132e-001  3.2237433e-001  5.2915850e-002  5.0692599e-001 -9.9339840e-002  1.5465387e-001  1.9920169e-001
  6.7171396e-001 -1.5792785e-001 -1.7248780e-001  1.1822265e-001 -3.4169291e-001  2.5995568e-001  9.6479630e-002  6.9138995e-001  3.8355095e-001  2.0496997e-001  3.1721716e-001  4.9586715e-001  4.1703237e-001  3.8835817e-001  6.3741588e-001  2.8354589e-001 -6.5266633e-001  4.8840208e-001  5.9454067e-001  6.6645363e-001  2.8893887e-001 -3.2768437e-001 -1.6741614e-001 -1.6318628e-001 -9.9394120e-002 -3.4955477e-001  1.5700771e-001  7.1775251e-001  8.5796673e-001 -5.0033153e-003 -4.7363379e-001 -1.4236371e-001  3.7803666e-002 -1.2040153e-001 -1.0826952e+000 -4.9763703e-001 -2.4357612e-002 -1.9460666e-001  6.5732556e-001  3.3524494e-002 -3.9847302e-001 -8.4037797e-002  1.4654418e-001  2.6365151e-001 -4.0544298e-001 -2.5010597e-001 -2.1612895e-001  4.1876135e-001 -2.2211668e-002 -1.8764618e-001  3.1121095e-001  2.8763515e-001  3.0126227e-001 -4.0428854e-002 -1.5546716e-001  5.0195195e-001 -9.0735197e-001  5.2727396e-001  1.2613748e-001  3.6576945e-001  1.9297565e-001 -5.9509525e-003  4.5875936e-001 -5.4213968e-001 -6.5011114e-002  1.3247228e-001
 -7.7227348e-001 -6.8599397e-002 -3.0989315e-001  6.1340009e-001 -1.1852010e-001 -3.3762330e-001 -1.1450885e-002  8.0622788e-001  1.3644068e-001  3.7653118e-001  9.7508534e-001 -1.7369172e-001 -2.6763615e-001  2.3738014e-001  7.5441116e-001  5.2430706e-001  3.1061855e-001  1.9100102e-001  9.0341970e-001  7.3776357e-001  1.1378292e+000 -2.8969186e-001 -2.7158971e-001  4.3569155e-001  1.4807779e-001 -7.8689376e-001  7.5655655e-001  9.3476521e-001  5.7156767e-001  3.7279966e-001  5.4706174e-002 -7.9162431e-002 -3.7522989e-001 -4.9579132e-001 -5.5290680e-001 -4.9759664e-001  1.0660104e-001  3.3866724e-001  8.1766764e-001  5.3241923e-001 -7.1859817e-001  3.4276031e-001  1.7279518e-001  4.4969958e-001  3.7954209e-001  9.9331129e-001  5.6512466e-001  7.3992352e-001  6.0178348e-002  7.7997576e-002  4.3213225e-001  3.2243053e-001  6.9348504e-001  3.1281557e-001  1.2181505e-001  5.9139119e-002  1.9274719e-001  8.6073745e-001 -1.4154298e-001  7.1546896e-001  2.2234370e-001  5.0813497e-001  6.5917715e-001  7.7847796e-001  3.9625482e-001  7.1324995e-002
  1.4464373e-002  9.6158075e-001  9.2393485e-002 -4.6498090e-003 -9.0916114e-003 -7.1276005e-001  3.8492703e-002  7.2347332e-001  2.3698837e-001 -2.8873050e-001  2.0733129e-001 -1.9204249e-001 -2.4492918e-001 -4.8607634e-002  8.5963631e-001  5.4364463e-001  3.7071539e-002 -9.3472630e-002  3.8475018e-002  4.0422740e-001  6.5338452e-001  7.4704565e-001  9.4861140e-003  4.1588901e-003 -3.0188020e-001  4.3433556e-001  1.9214210e-001  2.7060459e-001 -3.5387639e-001  4.0652330e-001 -7.3667983e-002  3.6680502e-002 -7.4465055e-001 -5.0413787e-001 -1.8609949e-001 -5.2374956e-001  1.6882283e-001 -5.0196600e-001 -4.3041777e-001  3.4315781e-001 -7.8580103e-002 -1.0315428e-001  4.3182872e-001 -3.3416541e-001  4.0794028e-001  5.9698484e-001  1.4634705e-001  3.4846268e-001 -5.4398465e-002 -3.6476774e-002  2.5901719e-001  6.6988933e-001  1.1769110e-001 -8.0521616e-001 -3.3165554e-001 -1.2788947e-002 -1.8461859e-001  2.0588441e-002  3.1767286e-001 -1.5743069e-001 -7.5604276e-001 -2.8730476e-001  1.1906671e-003 -8.7527678e-001  4.4250567e-001 -7.9249437e-001
 -6.7275276e-001 -1.5646963e-001  2.7332568e-001  5.6284360e-001  3.4756596e-001  5.2661472e-001  2.6498785e-002  7.2907313e-001  4.3916161e-001 -3.5622959e-001 -4.6573557e-001 -1.8766917e-001  1.5039664e-001  5.2433767e-001  3.1335309e-001  2.5938205e-001 -3.7070345e-001  3.6706786e-001  3.2006224e-001  8.0548166e-001 -3.6306488e-001 -3.7129473e-002  3.9159041e-001 -1.2008295e-001  9.3192868e-002 -3.4626943e-001  6.8644500e-001  8.0950279e-001  2.6305717e-001 -1.9357657e-001 -7.5983827e-002 -2.3313827e-001  2.0114754e-001  3.9836856e-001 -2.0388232e-002 -2.1190032e-001  2.1809482e-001  1.2179870e-001  4.7392777e-002  9.2520495e-001 -5.5672456e-001  4.2243098e-001 -7.5484188e-001  7.8252702e-001  3.6878246e-001  3.9156663e-001  1.0926203e+000  6.3385677e-001  3.7376239e-001  4.6341860e-001  5.0656136e-001  1.2668337e-001  9.1057197e-001 -5.6342188e-002 -1.8208545e-001  1.9800560e-001  2.5367055e-001  8.5448508e-001  5.7450269e-001  1.4635750e-001  1.1612554e+000  7.7852412e-001  1.9778642e-001  7.5739156e-001  9.2340394e-001 -1.7094491e-001
  7.2925474e-002 -1.4971404e-001  2.9769900e-001  2.8211201e-001  3.2465868e-001 -7.6832752e-001 -1.2227140e-001  1.6093454e-001  2.1930408e-001 -5.8139709e-001 -4.6715338e-001  7.1635652e-001 -3.7648326e-001 -2.1005672e-001  2.0012429e-002  3.3695016e-001 -3.7608636e-001 -3.1754499e-001 -8.7459144e-001 -3.2080161e-001 -1.2641215e-001  5.0589957e-001 -6.2873473e-001 -6.6748370e-001 -2.3032946e-001  4.9783061e-002  3.2176494e-001 -1.7362193e-001 -4.8348812e-001 -2.5795743e-001 -2.4237724e-001 -6.7530058e-001 -6.2544053e-001 -9.3748882e-001 -3.4809523e-001 -2.8846510e-001 -4.0787587e-001 -4.2935444e-001  7.9591070e-002  4.3134855e-002  2.3008637e-002  6.6844851e-002 -3.1594611e-001 -2.6873362e-001  1.3358612e-001  4.6885688e-001  2.9046112e-001  4.3668645e-001 -2.8270393e-001  2.3987412e-001  9.6414597e-002 -3.3786558e-001 -5.1763264e-002 -3.1823425e-001 -5.2241142e-001  3.2976411e-001 -2.9180660e-001 -2.4438146e-002  1.7242541e-001  1.0754910e-001 -9.6004506e-001 -1.9975651e-001  5.8657838e-002 -1.0080573e-001  8.2803865e-002 -1.6901548e-001
 -6.2914758e-001  7.9378629e-001 -2.6625948e-001 -3.8180479e-002  6.5930487e-001  4.0516576e-001  4.3935474e-001  2.0734454e-001  5.0218491e-001  8.9092362e-003 -4.1096348e-001 -3.1913821e-001  4.6101651e-001  1.3718404e-001 -1.7729161e-001  8.0244951e-002 -7.4810979e-001 -9.0843562e-002 -7.2787757e-001  1.9948153e-001 -2.1846114e-001  3.4688415e-001 -7.1804597e-001  4.6299689e-001 -3.9953933e-001 -2.3377296e-001  2.3846124e-001  1.3276434e-002 -1.5816593e-001 -1.2434339e-001 -8.3318573e-001 -5.2054852e-001 -5.1721326e-002  4.0375297e-001 -1.1686592e-001 -6.9581959e-001  5.8178562e-001  3.6533579e-001  6.9216206e-001  3.5748770e-003  1.4540521e-002  1.7197860e-001 -2.1145827e-001  3.0597497e-001 -2.8705724e-001  3.8260018e-001  3.4355139e-001 -3.2433739e-001  2.3857813e-001 -7.2472537e-002 -1.3402693e-001 -2.0052156e-001  1.0153314e-002  4.7061968e-002 -6.8893381e-002  4.8819300e-002  5.3395916e-001  2.7824148e-001  2.9892059e-001  6.4561495e-001 -2.6510455e-001  3.6603075e-001 -6.2061797e-002  2.3099156e-002  4.2186462e-001 -4.5261182e-001
 -5.6085466e-001 -9.9844810e-002  5.4000735e-001  1.1100834e-001 -1.1447371e-001 -6.8222627e-001 -2.3479339e-001 -2.4543250e-001 -1.7717565e-001  9.2110733e-003 -1.0378229e+000 -4.7091319e-001  1.0881215e-001 -4.5453567e-001 -1.1045988e+000 -5.7176656e-001 -1.0263940e+000 -6.0852323e-001 -1.1479004e+000 -1.1191694e+000 -7.1195141e-001 -1.4980255e-001 -6.9348769e-001 -4.6053075e-001 -5.6513641e-001  3.1749851e-001 -1.9703602e-001 -4.7572981e-001 -1.4294156e-002 -2.7397273e-001 -2.0965558e-001 -6.8587924e-001 -1.2922891e+000 -7.0411364e-001 -1.9847488e-001  2.0365573e-001 -2.7691264e-001  2.4622189e-001  4.7074048e-001  6.4559938e-002  4.1280472e-002 -1.4612542e-001 -5.0060366e-001 -9.3971558e-001 -6.0762193e-001 -8.8290061e-001 -6.2502449e-001 -5.6857910e-001 -8.1001651e-002 -4.4715685e-001 -6.5910335e-001 -5.2990987e-001 -1.1843911e+000  1.7689200e-001 -3.1902153e-001 -5.1532824e-001 -1.1311059e-001 -2.3683001e-001  3.5879454e-001  7.9267606e-002 -1.8692982e+000 -4.0601039e-001  9.5351135e-001  4.8621882e-001 -2.0631796e-001 -2.4988289e-001
 -3.0405686e-001  9.6372592e-001 -1.3385207e+000 -4.6153939e-001 -4.9073969e-002  4.9583581e-001 -5.4862565e-001  2.5043582e-001  2.1368520e-002  2.3390405e-001 -2.6607315e-001 -1.0183411e+000  5.8526480e-002 -4.8766726e-001 -4.6518549e-001 -4.8601863e-001 -4.6855319e-001 -4.7344721e-001 -6.9297644e-001 -2.6920482e-001 -7.5013954e-001  1.9607532e-002 -7.9536911e-001  3.8809524e-001 -2.1576150e-001  3.6038172e-001 -3.6391992e-001 -8.6602631e-001 -7.6145389e-001 -9.9922404e-001  1.8858440e-001  1.9028858e-001 -4.2976268e-001 -2.3960853e-001  4.1883729e-001  2.2866559e-001 -4.8786607e-002 -3.8844712e-001 -4.9912569e-001 -3.6122465e-001  2.4947825e-001 -2.1069651e-001  3.3525678e-001 -4.7936061e-001 -6.8628333e-001 -1.4489688e+000  2.5018281e-001 -1.2971688e-001 -5.6966359e-001  1.5287986e-001 -2.7298088e-001 -4.2013091e-001 -9.9930688e-001 -4.1472075e-001 -6.3423414e-001 -5.0622475e-001  1.2108077e-001 -5.6718226e-001  6.0367595e-001 -6.3283415e-001 -1.3557499e+000 -3.8986681e-001  5.8522115e-001  1.6444309e-001  5.5192815e-001 -4.1869292e-002
 -1.0283852e+000 -6.4823235e-001 -1.2824210e+000 -8.3213408e-001 -3.3379668e-001 -4.3276269e-001 -1.3440365e+000  2.0448978e-001 -2.6961942e-001  7.5245461e-002  9.8917051e-002 -1.1140698e+000  6.0163010e-001 -4.8506439e-001  3.2330482e-001  4.4735907e-001  1.2071152e+000 -2.3098042e-001  1.6658265e-001 -8.3511496e-001 -8.1723531e-001  1.5724471e-002  8.1150122e-001  7.3216521e-001  2.5809115e-001 -1.0565773e-002 -8.4358257e-001 -1.9197199e+000 -1.9203423e+000  3.6875209e-001  1.9182104e-001  1.2987014e-001  1.0307594e+000  1.0631475e+000  9.6245462e-001 -1.3820125e-001  9.4231547e-002 -3.7753368e-001 -1.0359798e+000 -1.6535779e+000  1.7255754e-001  1.2154527e-001 -3.7510965e-001 -7.1260838e-001 -3.7346108e-001 -1.1602045e+000 -3.7532876e-001  9.3825064e-003 -1.0586647e+000 -6.5323666e-002 -1.1974425e-001  2.2795514e-001 -7.4095999e-001 -3.4072099e-001 -4.3563821e-001 -3.3361771e-001 -2.5630085e-001 -3.5142500e-001  4.6671548e-001 -9.0316523e-001 -3.1162357e-001 -3.9726677e-001  1.7734196e-002 -4.2083185e-001 -2.3846563e-001 -8.2541032e-001
 -5.8378201e-001 -1.9056313e-001 -4.7647460e-001 -1.3293814e-001  1.0111851e-001 -1.2723014e+000 -1.1025416e+000  7.0920748e-002 -1.2586383e-003 -2.4379545e-001 -3.8000644e-001 -8.8459901e-001 -5.1688482e-001 -1.0275481e+000 -9.4285920e-001 -2.6815492e-001  4.7672429e-001  4.5486143e-001 -2.5613440e-001  1.0299957e+000  9.9210110e-002  3.4628886e-001 -7.0480277e-001  1.2241003e+000  8.5339166e-003  8.4287041e-001 -4.4912972e-001 -2.0097292e+000 -1.4876818e+000 -5.5411324e-002  2.3191598e-003  1.9972341e-001  9.0711142e-001 -4.5717817e-002  4.5902152e-001  1.4904048e-001  5.5888945e-001 -1.1227256e+000 -1.7435630e+000 -4.6669797e-001  9.7610882e-001  1.4274282e-001  1.5894897e+000 -2.7614256e-001 -9.8171101e-002 -8.1669351e-001  5.8855785e-001  1.9784256e-001 -4.6879849e-001  3.0112929e-002  5.1784312e-001 -1.2344927e-001 -4.4506590e-001  1.1361503e+000 -7.1540889e-001 -3.0617083e-001  1.7792541e-001  1.4137591e-001  1.0845699e+000 -1.2013515e+000  8.3269534e-002 -6.5153040e-001  2.8414345e-001  1.6083069e+000 -5.5216547e-001 -1.0947160e-001
