# Supplementary material for: Resting-State Temporal Synchronization Networks Emerge from Connectivity Topology and Heterogeneity
Source: PLoS Comput Biol. 2015 Feb 18;11(2):e1004100. doi: 10.1371/journal.pcbi.1004100 (PMC4333573; doi:10.1371/journal.pcbi.1004100)
Supplement: S1 Dataset — Each volunteer underwent two scanning runs (blocks). For each recording session (subject and run), BOLD time series were averaged over the corresponding 66 brain regions of the brain atlas. Each file subXblockY.txt contains the time series of all 66 brain regions from subject X and run Y. The labels of the brain regions are contained in file ROIs_Labels.txt. (ZIP) [file pcbi.1004100.s006.zip › DataSet S1/subj8_block2.txt]

 -3.9806990e-001 -7.2274980e-001  1.2167196e-002  5.4028960e-001 -5.9785053e-001 -1.6957215e+000 -4.3267635e-001 -1.5046978e+000 -3.3800657e-001 -6.2286782e-001 -1.4545137e+000 -4.5704311e-001 -1.5543103e-001 -8.4573977e-001 -7.4513018e-001 -5.3555686e-001  4.9347445e-002 -7.7725627e-001 -8.5391706e-001 -7.2046541e-001  1.0975484e-001 -3.1302922e-001 -7.6719486e-001  5.0119646e-001 -2.0167479e-001  7.3333606e-002 -9.9061556e-001 -1.0085062e+000 -1.2257454e+000  6.4298680e-001 -3.7976420e-001 -4.8572785e-001 -8.2589591e-001  1.0315466e-001  3.4483376e-001  2.2861645e-001  8.7724158e-001 -7.7238111e-001 -8.0495973e-001 -8.5258436e-001 -1.2026776e-001  4.4587185e-001  9.7631527e-002 -1.1137604e+000  1.3028522e-001 -2.5401932e-001 -1.6202823e-001 -1.2817661e-001  8.2216827e-001  6.3617076e-001 -4.8149483e-002  4.6747222e-001  2.3032380e-001  6.7414257e-001  1.6706178e+000 -5.8137341e-001  8.1927348e-001 -6.7334275e-001 -1.4247469e+000 -5.7557592e-001 -8.8103207e-002 -9.2710456e-001 -1.1467005e+000 -1.5506843e-001 -2.7502023e-001  1.2660785e-002
 -7.0297495e-001  4.9159322e-001  6.7642649e-001 -1.3614496e+000 -2.6979961e-002 -3.2298418e-001 -1.2787352e-001  4.1939693e-002  6.7307145e-002 -5.8330873e-001 -3.0034101e-002 -5.2553764e-001 -3.2111389e-001 -4.0299944e-001  6.3805890e-002  1.8528320e-001 -4.8388750e-001 -5.6608107e-001 -6.3624340e-001 -5.9299487e-001 -7.3337277e-001 -5.2910411e-001 -4.9375664e-002 -7.7287853e-001 -5.5565069e-001  1.2150208e-002 -9.6269821e-001 -1.0239833e+000  9.5751164e-002  8.3672646e-001 -5.7451830e-001  1.8076685e-001  1.1218513e+000  3.7268074e-001 -8.0172245e-002 -3.2738835e-001  1.5944759e+000  3.9104430e-001  7.4282796e-002 -8.6590679e-001  1.5370660e-001 -5.5613481e-001 -5.7360830e-001 -6.1075983e-001 -4.6690818e-001 -1.0783765e-001 -6.9493666e-001 -2.9545363e-001 -4.4548420e-001 -1.6149006e-001  2.3243477e-001  8.3802712e-001 -6.2837763e-001 -4.8686281e-002 -7.6224666e-001 -1.4343886e-002  1.6907231e-002 -4.5734832e-001  5.5580359e-001  1.3649370e-001 -2.5268083e-001 -4.3560519e-001  2.5154447e-002  2.3575114e-001 -1.5854906e-002  7.1874702e-001
 -6.8043890e-001  3.8389563e-001 -2.6439954e-001 -1.0923938e+000  1.5431919e-001  2.8467509e-001 -5.8143009e-001  4.8063985e-002  6.8631989e-002  3.5721237e-001 -1.9713099e-001 -6.4583629e-001 -5.2209116e-001 -1.0272150e-002  3.0644979e-001  4.2098296e-001 -3.6614957e-001 -2.0012011e-001 -1.0759458e+000 -4.8832783e-001 -1.0891962e+000  7.3999138e-001 -1.1243127e+000 -6.1659878e-001  1.3275885e-001 -2.5085358e-001 -6.3796141e-001 -1.0571764e+000 -8.3577106e-001  2.5401321e-001 -6.8646382e-001 -7.1680585e-001  6.1432025e-002 -3.7368322e-001 -8.4471269e-001 -3.0789156e-001 -9.6221470e-003 -7.5025431e-001 -3.4138869e-001 -4.3078119e-001 -5.1263595e-001 -4.5929755e-001 -5.9453278e-001  4.2070066e-001 -5.8777474e-001 -1.7521421e-001 -7.6547676e-001 -1.2036254e+000 -1.4676920e+000 -9.3021256e-001  2.2078238e-001  5.5171427e-001 -8.6254433e-001 -7.1971662e-001 -4.9000034e-001 -3.6576043e-001 -9.6986062e-001 -3.3170577e-001 -3.4840522e-001 -8.9623242e-001 -1.9034654e-001 -8.0799408e-002  7.0847611e-001 -2.5422918e-002 -8.8648895e-001 -7.9409165e-001
 -2.2096562e-001 -1.1539777e-001  3.0995980e-002 -7.6475381e-001 -2.5794345e-001 -1.2623101e+000 -2.8588086e-001  1.9483588e-001 -4.8726864e-001 -3.2088311e-002 -2.4357206e-001  1.4754963e-001 -1.8925958e-001 -2.4207227e-001  2.2639923e-002  1.2084507e-001  7.9552167e-001 -5.7424165e-001 -8.9799157e-001  2.4165731e-003 -1.7626627e-001  1.6362947e-001 -3.9828171e-001 -3.1503421e-001 -9.9254996e-002  3.6931162e-001 -2.4719230e-001 -4.1530566e-001 -1.2462573e+000  1.8971823e-001  4.7327199e-002 -2.7752821e-001 -2.3838169e-001 -1.2160900e-001  1.3339023e-001 -2.2217107e-001  2.5569318e-001 -8.6617893e-001 -1.2262225e+000 -8.9997238e-001  2.3015149e-001  1.4751663e-001 -2.3941160e-002  7.0026827e-001 -9.4368332e-002  2.5390440e-001 -3.3901197e-002 -3.0905495e-001 -6.8495347e-002  4.8567965e-002  2.7703557e-001  7.9585277e-001 -5.0468187e-001  4.5829626e-001  7.7914526e-001  2.4567535e-001  1.7649753e-001 -1.0564219e-001  2.5137493e-001 -4.5261903e-001 -2.3326376e-001 -1.6198281e-001  2.3030033e-001  4.9861929e-001  2.9250486e-001  1.7471581e-001
  1.1616003e+000 -2.4744181e-002 -3.4383033e-001  1.0130551e+000 -3.9208306e-001 -2.5918257e-001 -2.2891474e-001 -7.2939220e-001 -5.4472473e-001  2.8627490e-001  2.7251492e-001 -6.1572159e-001 -4.5569962e-001 -7.5831012e-001 -5.0865469e-001 -7.0860937e-001  8.1041933e-002 -3.7462874e-001 -2.9337169e-001 -2.2578033e-001  9.8253319e-002  3.4870714e-001 -1.4588301e-001  1.6323653e+000 -1.8868306e-001 -8.2045864e-001 -1.1960268e+000 -9.9603680e-001 -1.3400852e+000 -3.0915394e-001 -3.7778923e-001 -9.4628980e-001 -9.2282881e-001 -7.0956692e-002 -1.2174941e-001  2.5689467e-001 -5.4146239e-001 -1.3460881e+000 -1.4246109e+000 -1.2137534e+000  1.0289012e-001 -4.1188264e-002  1.4217350e+000 -1.0203056e+000  2.2107641e-001 -2.9640406e-002 -6.6219568e-001  9.9792562e-002  3.6962957e-001 -2.1244788e-001 -8.7083778e-001 -6.2548987e-001 -2.4300947e-001 -3.6050892e-001 -5.8364990e-001 -2.0235616e-001  1.9393979e-001 -2.7146429e-001 -8.9993867e-001 -9.8786576e-001 -1.2542118e+000 -8.7200377e-001  3.1606914e-001  1.5345754e+000  1.1285299e-001 -2.7211642e-001
 -5.0942059e-001 -8.1675772e-001 -9.0263450e-001  5.9846913e-001 -6.2331961e-001 -4.2920028e-001 -1.0222113e-001 -1.0650145e+000 -3.2034095e-001 -3.7575421e-001 -6.0746582e-001  2.1162423e-001 -1.1242849e+000 -9.1317632e-001 -8.5916591e-001 -1.0284462e+000 -2.6584557e-001 -1.0400447e+000 -9.0961999e-001 -1.0506070e+000 -2.4161696e-001  1.1329049e-002 -7.1691013e-001  3.7923736e-001 -7.8206368e-001 -5.2024593e-001 -2.4002357e-001 -4.4515082e-001 -4.7011875e-001 -9.2782567e-001 -5.1614513e-001 -7.8101490e-001 -1.6279007e+000 -1.2219834e+000 -7.8045441e-001 -9.9307254e-001 -1.4365253e+000 -1.2121297e+000 -1.0893455e+000 -5.2537539e-001 -1.0556985e-001 -3.8970365e-001  3.1438783e-001 -1.2270264e-001  1.6210716e-001 -2.7838617e-003 -1.5579002e+000 -7.3470967e-001 -1.0064999e-001 -6.8313430e-001 -8.7801558e-001 -8.2285700e-001 -6.5628260e-001 -6.9325823e-001 -2.9370840e-001 -1.0556117e+000 -1.0650542e+000 -1.0368600e+000 -1.1032975e+000 -1.5861280e+000 -1.1442157e+000 -1.0093397e+000  3.7894358e-002  1.0302372e+000 -9.8573385e-001 -2.0070901e+000
 -1.7957516e+000 -4.4857809e-001  3.9854316e-001 -3.3824632e-001 -3.5273064e-001 -6.1557529e-001 -4.1040209e-001 -9.5813644e-001 -8.0408116e-001 -5.2148792e-001 -9.2175335e-001  4.1681034e-004 -1.7467068e-001 -4.7340967e-001 -7.2716326e-001 -5.1566524e-001  1.3273903e-001 -1.6792524e+000 -6.8369924e-001 -9.6013895e-001  6.9029323e-002  2.7164721e-001 -2.8234078e-001  8.8921160e-001 -6.9498003e-002 -8.2923316e-002 -3.2677460e-001 -7.8687010e-001 -7.8155557e-001 -1.0414699e+000 -9.5856039e-001 -1.0050413e+000 -1.3820268e+000 -8.8020117e-001 -4.5345912e-001 -3.4448127e-001 -7.0495442e-001 -7.7867032e-001 -9.2104230e-001 -5.7653888e-001  1.4482319e-002  2.7250465e-001  7.2632501e-001  6.2816062e-001 -1.1911976e-001 -8.8716080e-001 -9.9053411e-001 -6.6538134e-001  2.6801740e-002 -2.5304206e-001 -9.6882863e-001 -4.5609748e-001 -3.7010035e-001 -8.2653227e-003  1.7766335e-001 -7.5989492e-001 -2.9848571e-001 -7.4275972e-001 -1.5162465e+000 -1.1864343e+000 -3.2452192e-001 -1.0518061e+000 -1.0304213e-001  1.6235507e+000 -8.3597278e-001 -1.0359897e+000
 -3.7082904e-001  2.9279897e-002 -5.3669454e-001  1.1541938e+000  1.1858259e-002 -1.0727222e-001  6.4841575e-001  6.9389351e-001 -2.9556747e-001 -7.4014765e-001  1.6308542e-001 -3.8665426e-001 -7.3217020e-001 -6.5811566e-001  2.2233341e-001  2.5964134e-001 -2.6758813e-001 -9.5877158e-002 -4.4325389e-002 -1.8907347e-001  7.6240363e-001 -1.8102551e-001  1.0203447e+000 -3.7520603e-001  6.0794949e-002 -5.8100599e-002  8.2799639e-001  8.5818861e-001  7.4025845e-001  3.7089765e-001  1.4124985e-001  6.7809076e-001 -1.7120124e-001  1.1585357e-001 -7.8173346e-003 -1.0868319e-001  4.0832544e-001  9.6346192e-002  5.4448506e-003  7.7192760e-001 -6.8505836e-001 -8.0780515e-002 -4.9768523e-001  9.0148033e-001  3.9108810e-001  3.7180959e-001  3.6497446e-001 -1.1290972e-001 -3.5201508e-001 -1.5785615e-001 -3.4384994e-003 -3.2458673e-001  1.9104427e-001  3.8050214e-002 -2.0976625e-001  2.8256803e-001 -5.3699857e-001 -2.8642883e-002  1.3937131e-001  9.2787405e-001 -7.6685577e-001  4.5702368e-001  2.0647096e-001  1.6816446e+000 -4.3440362e-001  1.0162883e+000
  5.2183717e-002  1.8975051e-001 -3.7519165e-001  3.7812532e-001  3.1164879e-001  1.5135180e+000  8.8281715e-001  7.7096079e-001  9.2129105e-001 -5.3847306e-001  3.6652110e-001  1.8146642e-001  2.1295571e-001  7.3138216e-001  5.9543569e-001  3.7806435e-001 -7.3105546e-001 -8.7867165e-002  3.9192975e-002  8.0718343e-001  1.7931358e-001 -2.1893578e-001  1.3230133e+000 -1.6034173e-001  1.0260911e-001  2.8567036e-001  1.5865053e+000  1.3741100e+000  1.2206365e+000  8.0269626e-001  6.7601218e-001  6.6315330e-001  4.5617320e-001  1.6679723e-001  6.4300874e-002  1.5594949e-002  9.6794783e-001  8.4214795e-001  7.3809026e-001  9.0735554e-001 -1.7443125e-002 -1.6208452e-002 -1.8137651e-001  8.0652296e-001  2.8319334e-001  9.2094553e-002  9.2836708e-001  7.6038643e-001 -7.1972740e-001  5.2478428e-001  2.5743202e-001 -2.5827281e-001  8.4497625e-002 -3.6504803e-001 -2.0043453e-001  5.1771105e-001 -3.2919307e-001 -1.7225845e-002  5.4389874e-001  1.2160955e+000  9.9280924e-001  6.1668789e-001 -1.1296604e+000  4.8614631e-001 -3.7015862e-001 -2.7766501e-001
  6.7929354e-001  4.6148929e-001 -7.2160364e-001  4.0756375e-001  4.7577141e-001  1.1608174e+000  6.0239434e-001  2.6426841e-001  4.1489518e-001  4.2214569e-001  1.0881079e+000  1.4375434e+000  9.3292348e-001  1.0987069e+000  8.6908826e-001  6.5403481e-001  6.6448223e-001  2.9077097e-001  8.2920768e-001  6.5533882e-001 -4.1681097e-001  6.6431694e-002  2.0130771e+000  6.5636349e-001  3.6190490e-001  4.0819014e-001  6.4630146e-001  8.2745453e-001  9.5012287e-001 -6.6949221e-002  9.7538695e-001  5.2697202e-001  1.4208919e+000  5.2759749e-001  5.0688010e-001  4.9735233e-001 -9.4832910e-002  8.2080632e-001  1.0177393e+000  6.8221554e-001  3.5846546e-001  3.3575473e-001  1.2107011e+000  4.6168589e-001  1.0843588e-001 -1.0627188e+000  7.0712829e-001 -9.6619208e-002 -8.4529489e-001  2.5446562e-001  3.7310707e-002  3.5152720e-002  7.2340586e-001  5.9666453e-001  8.3013195e-001  7.2628871e-001  5.4050471e-001  3.1090005e-002  5.9497402e-001  8.5760947e-001  1.4368194e+000  1.1015919e+000 -1.2573509e+000 -1.3302887e+000  9.1721518e-001  6.2819549e-001
 -4.0006864e-001 -6.0189208e-001 -9.3133827e-001  1.1432562e+000 -3.8742494e-001  6.9588791e-001 -3.6543628e-001 -2.7259574e-001 -5.2152269e-001  1.1073600e-001 -4.8330650e-002  1.3800814e-001  3.1320916e-001  7.7250702e-001  1.8884558e-001 -1.4646142e-001 -9.8424938e-002 -5.4570100e-001 -8.0545806e-001 -3.5534673e-001 -1.0959431e-001 -6.1163033e-002 -3.6414557e-001 -1.0047370e-002 -3.5451914e-001 -4.3758667e-001  1.5287576e-001  2.3872637e-001  2.2753625e-001 -3.5103640e-001  1.4574929e-001 -2.8297273e-001  1.7977217e-001  1.2220395e-001 -2.2589363e-001  4.6209594e-001 -7.5249299e-001  4.3656683e-001  1.3221572e-001  2.6484536e-002  3.6487887e-001 -2.8944799e-001 -1.0169628e-001 -8.4111395e-001  3.8355592e-002 -9.8669854e-001 -7.2738786e-001 -9.8675857e-001 -7.6457382e-001 -9.9982652e-001 -6.9554667e-001 -1.8057602e-001 -1.1448046e-001 -1.8125901e-001 -3.7254762e-001 -5.1176436e-001 -3.4820137e-001 -4.1593538e-003 -4.3912092e-001  4.3336415e-001 -8.3091175e-001 -3.1791107e-001 -3.3528132e-002 -1.7521740e+000  4.9022047e-002 -5.5743900e-001
  3.0169433e-001  2.6993818e-001 -1.7455189e-001  5.2936240e-001  6.2041401e-001  9.6869576e-001  8.4649545e-001  6.2984741e-002  5.2772819e-002  8.3449977e-002  2.0810427e-001  7.7068288e-003 -6.7178501e-002  6.6412705e-002  3.4570515e-001 -1.6987272e-001  1.9581331e-001 -3.9535922e-002 -2.1354551e-001 -2.6756836e-001  9.9355523e-002 -7.7623271e-001 -2.0370053e-001  7.4363651e-001  2.4835959e-001 -1.0486984e-001  8.5163953e-001  5.9766876e-001  1.7273426e-001  3.7543886e-001  2.1974948e-001  2.5613814e-001 -4.1190991e-001 -2.0577358e-001  4.7013024e-001  2.1452455e-001 -6.1178666e-001  5.7522867e-001  1.0738214e+000  1.2015185e+000 -1.6977816e-001  2.1278708e-001  5.1696645e-001 -1.1581487e-001  3.4717401e-001  4.6430665e-001  3.3387916e-001 -1.2183777e-001 -2.1609246e-001  4.0935588e-001 -1.7687573e-002 -2.5251135e-001  3.0126634e-001  2.0545173e-001  5.2372099e-001 -3.1690897e-001 -5.6664369e-002 -3.2955844e-001  5.4851076e-002 -5.6873742e-002  1.1223582e-001  2.6569379e-001 -7.7877594e-001  4.0309562e-001 -1.5194694e-001  2.6450814e-002
  1.4159687e+000  2.7073247e-001  2.5202806e-001  1.0918538e+000  1.3522547e-001  1.0284414e+000 -2.0627642e-001 -1.1133493e-001  3.7415796e-001 -1.3114837e-002 -7.6733238e-002 -1.9078404e-001  3.6246424e-004 -2.8623713e-001 -2.8693284e-003  6.8882456e-003  6.8406946e-002  2.7208785e-001  5.2087785e-001  2.7126566e-001  1.7460903e-001 -1.5547682e-001  4.9805950e-001 -4.2997884e-001  3.6184650e-001 -1.0876855e-001  1.1178278e+000  7.3865033e-001  5.5709228e-001 -2.3898921e-001 -6.4401024e-002  5.9366690e-002  4.8431817e-001 -3.8771050e-001 -3.0696200e-001 -6.0042110e-002 -4.5089511e-001  4.5198781e-001  9.5173615e-001  1.1264241e+000 -3.8208801e-002  4.6039831e-002 -3.6297695e-002 -1.6166846e-001  6.9149237e-001  5.7001771e-001  3.9050912e-001  1.1262090e-001  1.2108936e-001  8.9844423e-002  1.4691474e-001 -4.3356491e-001 -3.8115148e-002 -9.2500673e-002 -1.2346528e+000  4.8728555e-002 -7.3952220e-001  3.5722175e-001 -3.6772699e-002 -3.4738121e-001  4.5097816e-001 -1.7366985e-002  8.6608561e-001  4.2250986e-001  5.2762729e-002  2.3692779e-001
  9.6049588e-001  3.4122758e-001 -3.7581412e-001 -1.1710352e-001 -8.6091391e-002 -4.7005159e-001 -9.2632692e-002 -4.0421742e-001 -1.0135103e-001 -4.3835209e-001  1.4066545e-001 -4.3822219e-001  2.1612265e-001 -2.9440985e-001  2.2224756e-001  1.2882705e-001 -4.6869764e-001 -2.9731603e-001  7.3743160e-001 -6.1465042e-002 -6.4695051e-001 -1.1895215e-001  1.4761826e-001 -9.2999645e-001  7.7933945e-002  7.7457348e-002  3.3445366e-001  1.0914465e-001  2.3924076e-001 -7.6121880e-001  5.6523681e-001  2.8210956e-001  1.0841902e+000  2.7990417e-001  1.9833407e-001 -3.0658604e-001 -3.5575577e-001 -1.5167761e-001  5.9341953e-001  6.9980021e-001  2.7954689e-002 -1.5243198e-002 -1.7089941e-001 -3.6310348e-001  5.7527797e-001 -1.5345983e+000  2.7424571e-001 -1.4071735e-002 -3.2237174e-001  5.1523155e-002 -1.3728448e-001 -2.4461002e-001 -1.9112201e-001 -2.8098264e-001 -9.0816264e-001 -1.5443816e-001 -6.3830422e-001 -1.9229346e-001 -1.4973753e-001 -5.3914558e-001 -3.0291424e-001 -2.7584826e-001  6.2056763e-001 -4.0177227e-001  4.5494799e-001  8.6138388e-001
  3.1938377e-001 -3.9197143e-001 -1.1159194e+000 -1.6945285e-001 -4.0715452e-001 -1.6916847e-001 -9.0420870e-001 -8.1064827e-001 -2.2874686e-001 -7.8240483e-001 -2.1746494e-002 -7.4324721e-001  1.8172848e-001 -1.3506705e-001  7.1450403e-002  2.8936176e-001 -2.0133863e-001 -4.1725315e-001  1.1245554e-001 -8.1099210e-001 -9.3225535e-001 -7.2013556e-001  4.0764816e-001 -1.4404896e-001 -4.8793558e-002 -5.3703548e-001 -1.7000026e-002 -3.6553452e-001 -1.7739432e-001 -1.7770798e-001 -1.0343643e-002 -6.2504503e-001  8.5954925e-001  2.1544892e-001 -6.8311638e-001 -1.2008826e-001 -4.4519634e-001 -7.2541505e-001 -4.0965460e-001  8.9096554e-002  2.2912685e-001  1.7899705e-001  1.5196903e-002 -3.7538519e-001  3.6877916e-001 -1.2955736e+000 -3.0492943e-001 -1.2158284e+000  1.1851057e-002  3.5462209e-001 -1.8398635e-001 -3.7990680e-001 -6.1582580e-001  1.0521027e-002 -5.4120235e-001 -5.8428707e-002 -5.2482229e-001 -2.9816924e-001 -3.5929513e-001 -1.3290600e+000 -6.3698088e-001 -6.5114287e-002  1.3577230e+000  1.3360575e+000 -9.6157114e-001  4.3349790e-001
 -1.0166156e+000  4.5668181e-001  7.4571041e-001 -3.5956476e-001  8.2911285e-001 -2.4182370e-001 -3.4343709e-001 -3.6717135e-001 -2.9768559e-002 -3.1055746e-001 -1.4206023e+000 -1.0528426e+000  6.1149592e-001 -2.9760943e-001 -5.9812447e-001 -3.8288654e-001 -2.0980509e-001 -2.5411117e-001 -7.5182997e-002 -6.1242086e-001 -7.6830358e-001 -6.0881650e-001 -6.2740353e-001 -3.7170551e-001 -4.8461681e-001 -2.3783119e-001  7.8859534e-001  1.3692286e-001  4.8764527e-002 -5.7425408e-001 -6.3287091e-001 -8.7079942e-001 -9.7227251e-001 -6.8969319e-001 -5.8984835e-001 -3.3227199e-001 -6.1931577e-001 -1.8591603e-001 -1.2673660e-001  5.4874122e-001  2.1202042e-001 -8.5978023e-002 -3.4716663e-001 -1.5925063e+000  1.1775178e-001 -7.3330040e-001 -4.9579097e-001  3.9418620e-001  1.0528639e-001  4.4754569e-001 -5.7336539e-001 -8.4916698e-001 -5.0025551e-002  2.3177584e-001  7.5831738e-001 -1.0663552e+000 -4.9631465e-001  2.3030324e-001  2.8688111e-001 -6.7857212e-001  4.6075147e-002  2.9738999e-001 -2.1836246e-001 -2.0387328e-001  6.6415461e-001 -1.5847981e+000
 -7.7522399e-001  4.5633370e-001 -5.6526468e-001  6.0900715e-002  1.8766353e-001 -1.1613714e+000 -2.6909113e-001  1.8478318e-001 -7.3123207e-001  1.1952239e-001 -3.5289829e-001 -3.4907643e-001 -5.6340996e-001 -4.2755644e-001 -1.2367101e+000 -9.4680543e-001 -6.0030812e-001 -1.8192835e-001 -2.4660907e-001 -1.4576215e+000 -7.8523095e-001 -3.1931791e-001 -1.3745181e+000 -4.3497657e-001 -1.2154312e+000 -9.5173871e-001 -1.1211101e-001  2.0463342e-002  5.2419961e-001 -8.9821913e-001  1.1493953e-001  3.6547626e-001 -1.4110753e+000 -5.2681529e-001  7.0694278e-001  3.3214319e-001 -7.6316257e-001  3.5647318e-001  2.6479426e-001 -2.5710241e-001 -8.3119171e-002 -8.0164366e-001 -2.9190306e-001 -1.0629153e+000  3.7333152e-001  3.9654400e-001 -1.3213752e+000  8.8296237e-001 -4.9968903e-002 -4.7945877e-001 -5.5264258e-001 -1.5067367e+000 -3.7038692e-001 -4.9741304e-001 -1.1042651e-001 -3.3957178e-001 -1.5100724e-002 -3.6658659e-001  8.6879622e-001  2.3351969e-001 -1.6269490e+000  2.4539933e-001  2.0495941e+000  9.2448910e-001  3.8158947e-001 -2.4191693e-001
 -4.5177217e-001 -5.6372949e-001 -6.2885850e-001  2.0216299e+000 -9.9227659e-002  3.1381222e-001  1.6622163e-001 -2.4734997e-001 -3.5415753e-001  6.9799070e-001 -3.5725396e-001  4.5480554e-001 -4.3016411e-001  2.7174804e-001 -6.9734478e-001 -5.9383499e-001 -7.3583672e-001 -6.6248583e-001 -3.8151238e-001 -6.4036061e-001 -5.1476048e-001 -2.3042095e-001 -1.8526642e-001 -7.5303081e-001 -6.2783417e-001  5.8188901e-002 -1.4964065e-001  1.2624432e+000  5.2386151e-001 -4.4726263e-001  7.3428968e-001  3.8493054e-001 -9.9869014e-001 -6.6145951e-001  1.0742642e+000  9.2025912e-001 -3.0739606e-001  4.4470566e-001  1.1491950e+000  3.3569867e-001 -1.1684507e-001 -3.0304961e-001 -1.0977184e+000 -3.7226798e-001 -8.5173761e-002 -2.4070971e-001 -5.2001220e-001  5.9897094e-001 -8.4898079e-001 -4.6198089e-001 -1.4806517e-001  8.1730718e-002  5.0391242e-001  1.7192603e-001  2.9671437e-001 -1.2612150e-001  1.0302067e+000 -2.4668446e-001  4.1629650e-001  1.1044854e+000  5.0627925e-001  2.4747114e-001  2.7747502e+000  3.0236241e-001  1.1497596e+000  1.8251218e-001
  2.2601493e-001  6.6471867e-001 -3.8160720e-001  1.1598841e+000 -1.7530648e-001 -2.0807443e-001  5.5886647e-001 -4.5724000e-001 -4.8329602e-001  8.9046494e-001  7.3361320e-002  6.8410163e-001  1.6752808e-001  3.1250766e-001 -3.0215375e-001 -1.8014025e-001 -6.7842856e-002  6.4942274e-001  3.4953005e-002  3.4427767e-002 -1.2135313e+000 -6.5355345e-001 -3.5539193e-001 -1.6984273e+000 -1.5904162e-001  1.4639789e-001 -1.5869440e-001 -3.3817015e-001  4.8248108e-001 -3.7909165e-001  1.1900636e+000  9.0524522e-001 -1.7166314e-001 -7.3040355e-001  1.0792359e+000  1.4067936e+000  5.6718904e-001 -1.5656619e-001  4.2503170e-001 -3.2922747e-002  6.5508982e-003 -2.8845811e-001 -9.8748738e-001 -4.1536086e-001 -7.0622062e-002 -2.8055078e-001 -5.9178550e-001  1.5562350e-001  3.2505535e-001 -3.5657780e-001  4.1377774e-001  3.3924028e-001  4.6541125e-002 -2.8356699e-001 -1.2658155e+000  1.9240254e-001  4.5378170e-001 -3.4190607e-001 -1.9170336e-001  5.5001659e-001 -6.2090330e-001 -1.8847142e-001  1.6295589e+000 -4.3207444e-001  8.1606623e-001 -2.2108375e-001
  1.3896712e-003  1.8853512e-002 -5.4480758e-001  6.5799132e-001 -3.4729653e-001 -2.9303581e-001 -1.8524879e-001 -6.1274184e-001  1.9007140e-001  5.3493894e-002 -3.5381385e-001 -1.6747903e-001  2.1419796e-001  4.2306909e-001  2.8163950e-001  3.4242830e-002 -2.8147576e-001 -2.6082896e-001  4.7550669e-003 -1.0560945e+000 -1.2015238e+000 -1.0935509e-001  1.5577678e-001 -9.3065027e-001 -7.3079563e-001 -2.3341062e-001  7.1409054e-001  6.1368593e-001  1.4023856e+000  2.4807354e-001  1.1975905e+000  3.0421353e-001 -7.4925905e-001 -6.7550833e-002  3.2095806e-002  2.2172017e-001 -2.1869276e-002  1.2543886e+000  6.1569612e-001  5.7742786e-001 -3.7282161e-001 -4.4095998e-001 -1.0630961e+000 -6.3295023e-002 -5.5085901e-001 -8.8531276e-001 -1.3234341e+000 -2.4002677e-001  3.0938259e-002 -4.1355078e-001  1.5998537e-001 -7.5657833e-002 -1.5265609e-003 -3.2812243e-001 -4.1347007e-001 -2.0872219e-001 -4.6107240e-001  6.5144181e-003 -8.6246268e-001 -8.6236234e-002 -4.3030143e-001 -2.0280013e-001  2.4846967e-001 -4.7181442e-001 -1.7337714e-001  6.0141945e-002
 -2.1609269e-001  2.5158161e-001 -3.4225148e-001  5.1044755e-001  8.1397324e-002  2.9611961e-001 -1.2771250e-002  6.4915428e-002  4.4825702e-001 -4.1046219e-001  2.9551095e-001 -4.3127685e-001  1.3666519e-001  4.5347025e-001  3.7348263e-002  1.4834671e-002 -8.2846906e-001 -1.1128103e+000  2.4513928e-001 -4.8177227e-001 -2.1399537e-001 -2.7729748e-001 -1.7298979e-001 -2.5824367e-001 -3.5614109e-001  1.5715867e-001  1.1444847e+000  9.6114237e-001  5.1468587e-001  9.0151853e-002  6.2159131e-001  6.4370880e-001 -1.4191132e-001 -6.0670939e-001 -1.6292458e-001 -2.5244646e-001 -1.2134834e-001  2.6527735e-001  1.3805021e+000  1.0174567e+000 -2.6875469e-001 -2.0850597e-001 -1.6941614e-001  5.3197378e-001 -1.4339160e-001 -4.8341250e-001 -7.0278221e-001  9.0227583e-001 -1.0207180e-001 -4.6175183e-001  5.0408271e-002 -9.9880371e-002  3.2194327e-001 -2.4040674e-001  1.9436508e-001  1.5681013e-001 -4.6514455e-001  5.6862527e-001  6.7059203e-001  3.3869139e-001 -8.3956660e-001  4.4556553e-001 -1.4077001e-001  9.9828600e-001  4.9846955e-001  3.9842584e-001
  6.0372932e-001 -2.3802450e-001 -1.1587502e-001  5.0015033e-001 -8.9132852e-002 -3.9606757e-002 -7.8043807e-001 -5.1878743e-001 -1.5818922e-001 -3.9949461e-001 -6.5194115e-001 -5.1038756e-002 -3.4106315e-001 -7.6832769e-003 -3.6385081e-001 -1.5327709e-001 -2.1845886e-001 -1.1276846e+000 -7.1913432e-001 -3.4948684e-001 -4.5769510e-001 -2.8031211e-001  8.6969365e-002 -5.6832339e-001 -4.3554033e-001  1.1671870e-001 -3.0196294e-001 -1.3891073e-001  3.8730120e-001  1.8090655e-001 -1.6488319e-002 -1.1337360e-001  1.4367637e-001 -1.4486447e-001 -5.3402408e-002 -1.7769329e-001  2.2989630e-001 -9.8425311e-002  3.7794134e-001 -4.1082163e-001  9.7343230e-002 -5.7400517e-001 -8.8494176e-001 -1.0285743e+000 -5.3390594e-001 -4.0261254e-001 -6.2715354e-001 -4.8056431e-001  2.8626913e-001 -4.3800120e-001 -1.7599703e-001 -4.1135361e-002  1.1565158e-002 -5.8524329e-001 -3.4338265e-001 -2.0297343e-001 -2.9523974e-001 -1.8590046e-001 -4.1469235e-001 -1.5284214e-001 -2.0757021e-001  2.3777444e-001  3.0915677e-001 -2.8174685e-001 -3.5194343e-001  3.4109671e-001
 -6.1851270e-001 -4.6430524e-001 -6.7975707e-001 -1.1352334e+000 -6.4228911e-001 -8.3575427e-001 -3.2146150e-001 -8.5342477e-001 -2.3714916e-001 -4.4242046e-001 -7.7811517e-001 -2.3174618e-001 -3.1814293e-001 -3.5499123e-001 -1.8094530e-001 -4.6346833e-001 -7.4548224e-001 -1.1331545e+000 -7.4577694e-001 -1.8207105e-001 -6.1075032e-001  7.5483588e-002 -1.5053616e+000 -4.1201598e-001 -5.4437870e-001  3.0565004e-001 -7.6508486e-001 -1.7170716e-001  1.1029231e-001  4.8792670e-001  5.0497020e-001  2.0065842e-001 -3.1613980e-001 -1.1700490e-001  7.5616518e-002  3.0030969e-001  1.3526367e-001 -4.6008061e-001  2.6288551e-001 -7.2770112e-001  1.4687468e-001 -3.2891470e-001 -1.6453705e-001 -6.9731194e-002 -1.4479907e-001 -9.3123353e-001  9.0082884e-002 -3.5780707e-001  2.3006031e-001 -3.4187713e-001 -2.5537896e-001  4.6776348e-001  9.2563844e-002 -3.4620852e-001  1.0496086e-001 -2.3051157e-001  9.4520582e-002 -3.5775762e-001 -2.5058471e-001  2.5387159e-002 -7.6896990e-001 -2.9171443e-001  8.3573100e-001 -1.5297893e+000 -7.7913746e-001  5.3377475e-001
 -3.4791826e-002  1.0126039e-001 -6.7447079e-001 -3.1717882e-002 -1.0934200e-002 -1.3487813e+000  6.0778994e-001 -5.2235712e-001 -5.7453790e-002 -1.0891279e+000 -9.2634721e-001 -3.9789883e-001 -2.9005439e-001 -7.9485313e-001 -2.0045289e-001 -3.6970160e-001 -4.4224916e-001 -8.2049649e-002 -2.2002920e-001 -2.1748416e-001 -6.6930227e-001  1.3866345e-001 -2.3286746e-001  3.9726831e-001 -2.7439080e-001 -5.5130534e-002 -1.3244364e-001  2.5464057e-001  8.5154296e-001 -9.7240927e-002 -1.8118058e-001 -9.9920308e-002 -2.1331507e-001 -1.0669234e-001 -4.6093644e-001 -1.4474010e-001  5.6239782e-001  1.2680679e-001 -3.7582829e-001 -3.5081456e-002 -1.0976879e-001 -4.6269094e-002  2.5155743e-001 -9.1207724e-001  5.2321738e-002 -5.1864297e-001 -8.6693575e-001  1.8772350e-001  1.1137597e+000 -6.6944979e-004 -5.6673053e-001 -2.2095434e-001 -2.1792412e-002 -4.6099104e-001 -5.2492260e-001 -8.0581057e-001  2.1057425e-001 -1.8489900e-001 -2.8592894e-001 -1.7538695e-001 -5.2233696e-001  6.3530245e-002 -4.6109664e-001 -5.2462952e-001 -3.7273968e-001  1.0986075e-001
  6.2912594e-001 -4.3856678e-001  2.7491162e-001  6.6386178e-002 -3.7947823e-001 -1.5050539e+000  3.2219332e-002 -5.6442454e-001 -2.5954861e-001 -8.8860336e-001 -1.2955556e+000 -2.0760989e-001 -9.9519633e-001 -6.9228439e-001 -6.6492682e-001 -5.8456843e-001 -1.1096863e+000  1.6641158e-002 -1.5477557e-001 -2.8181542e-001 -3.4777152e-001 -2.2502965e-002 -8.3930991e-001 -5.4836751e-002  2.0325588e-001  2.0775568e-001 -9.6623895e-001 -6.9225063e-001 -3.7194751e-002  9.6895139e-002 -1.1142988e+000 -7.2337882e-001  1.2066172e-002  5.3178844e-001 -6.0143665e-001 -6.8927883e-001  6.3282356e-001 -5.6091616e-001 -7.6123209e-001 -1.2649669e+000  1.5947333e-001  9.9831654e-002 -3.9329330e-001  7.4832764e-001  1.9895743e-001  4.2119747e-001 -2.8853285e-001  7.1010220e-001  1.3885584e+000 -1.2448878e-001  3.4551778e-002 -6.1562727e-001 -3.0105532e-001 -1.4185752e-001 -2.9775841e-001 -4.1611833e-001 -3.6530842e-001 -3.7798841e-001 -5.2685049e-001 -2.1086516e-001 -7.1319312e-001 -1.4150395e-001  1.7814424e-001 -7.9265009e-002 -6.5763116e-002  2.4473318e-001
  1.1859431e+000 -6.7099066e-001  1.0893973e+000  6.5322379e-002 -1.3724550e-001 -1.0710480e+000  5.2874410e-001 -8.4871306e-001 -2.8641662e-001 -5.3171056e-001 -7.6907300e-001  2.8129680e-002 -5.2262656e-002 -4.0228354e-001 -6.3040425e-001 -6.6064532e-002 -1.0912964e-001  3.7424789e-001 -5.1844963e-002 -2.4632410e-001 -5.3813428e-001  1.4796199e-001 -8.8511343e-001 -2.9976226e-001 -2.3676506e-001  2.4016174e-002 -1.6994070e+000 -1.0409943e+000 -2.4690978e-001 -7.6458544e-001 -1.0703234e+000 -1.0324074e+000 -5.1978857e-001 -2.2459113e-001 -6.1665505e-001 -9.7923820e-001 -1.6657373e-001 -6.5559845e-001 -8.5303974e-001 -1.8010354e+000  2.1404992e-001 -2.8320422e-001 -3.5766696e-001 -3.8023638e-001  2.6130184e-001  9.7006237e-002 -1.1781749e-001  2.3854955e-001  8.4294135e-001  5.2723430e-001 -1.2829957e-001 -2.7383859e-001 -5.4954989e-001 -1.4586581e-001 -5.6340768e-001 -2.5707997e-001  6.9780021e-002 -4.3283689e-001 -7.7443622e-001  1.6057048e-001 -9.7204411e-001 -3.1185577e-001 -2.5701409e-001  4.2704707e-002 -4.7877008e-001  3.8929342e-001
  9.3537590e-001  1.0505322e+000 -3.1643864e-001  1.1450802e+000  4.5564135e-001 -2.7709600e-001  5.8489874e-001  1.5306873e-001  2.0678265e-001  2.5085521e-001  3.2475786e-001  4.5543383e-001  7.8587164e-002 -1.4959997e-001 -5.5268083e-002 -4.3791769e-001  8.5933798e-002  4.3644776e-001  6.5652837e-001  5.9518514e-001 -1.0745082e-002 -4.2424243e-001 -4.7572701e-001  6.4922411e-001  8.3505520e-001 -3.1760810e-001  4.9299765e-001  6.9968658e-001  9.7747534e-001 -1.1942884e-001  2.9105514e-001 -3.3712908e-002  1.5789110e-001  3.9985085e-004 -9.6562111e-002 -4.2061284e-001 -9.5767825e-001  9.5759524e-001  5.6069592e-001  1.1946911e+000 -9.1644223e-002  3.0746646e-001  7.7598916e-001  1.0662328e+000  5.1224763e-001  7.2709429e-001  1.2273324e+000  1.5948598e+000  7.4857370e-001  3.4361053e-001 -1.4188793e-001 -7.5624396e-001  3.6685624e-001 -4.8523862e-001 -6.2675986e-002  2.3088990e-001  2.5584148e-001  2.3441518e-001 -4.8388810e-002  5.4772762e-001 -1.8956568e-001  1.1241002e+000  3.1198052e-002  7.6261192e-001  2.3869765e-001  8.4052135e-001
 -1.2947343e-001  6.8637118e-001 -4.1609107e-001  1.4340188e+000  2.8707942e-001  8.6330490e-001  2.7442854e-001  1.0883330e+000  7.5235367e-001  9.2521586e-001  7.5053073e-001  3.7782379e-001  1.2118579e+000  6.9558328e-001  9.7688872e-002  1.4050493e-002  5.5067860e-001  8.8493896e-001  4.7492031e-001  6.8525466e-001  8.4179539e-001 -3.3552588e-001  2.4086241e-001 -7.2304667e-001  5.2219901e-001 -6.4509126e-001  9.3670244e-001  9.6485450e-001  3.6346142e-001  7.4086649e-001  9.7110133e-001  1.0706937e+000  9.0290621e-001  1.3465214e+000  6.8292292e-001  7.0519339e-001  8.0131619e-002  7.6413131e-001  9.5118816e-001  9.3909972e-001 -5.2246516e-001  1.8043379e-001 -7.8959622e-001  2.9240454e-001  1.8154300e-001  3.8747165e-001  1.6475302e+000  9.8283741e-001 -6.9991524e-001  9.2028207e-001  7.5672390e-001  4.9148337e-001  6.3305530e-001  2.6888887e-001  4.9312310e-001  1.4277708e+000  5.2795991e-001  7.9435328e-001  1.2095912e+000  1.2064393e+000  1.1075018e+000  1.3675886e+000  1.2634922e+000 -1.2571734e+000 -1.9551799e-001  1.2990717e+000
 -2.9375968e-001  9.3633437e-001  4.6147268e-001  1.2800238e+000  1.6096311e-001  1.7878350e-001 -2.6714229e-001  6.4438656e-001  7.1660026e-001  9.1082142e-001  1.8495048e-001  1.5475469e+000  7.7187312e-001  3.9925011e-001  1.9198129e-001  3.8570639e-002  4.1643103e-001  2.1864616e-001  9.0897366e-001  8.2546734e-001  1.2392978e+000  2.8005312e-001  2.0262195e-002 -1.0251120e-001  5.4075503e-001  3.8355692e-001  3.8620671e-001  1.1097390e+000  4.6168670e-001 -6.7521026e-001  6.2617530e-001  4.4578036e-001  4.7861603e-002 -2.5402907e-001  5.1410635e-001  3.9742671e-001 -3.2217212e-001  6.1062201e-001  2.3074718e-002  8.1163149e-001  2.0457442e-001  3.6040736e-001 -3.4022188e-001 -2.2417043e-001 -8.0853812e-002  2.4419961e-001  8.2574451e-001 -2.0405911e-001 -1.0144766e+000  4.6708434e-001  5.6186242e-001  8.6993369e-001  5.0880919e-001  4.8145816e-001  4.4374281e-001  8.6542422e-001  3.3420366e-001  1.1271265e+000  6.6081774e-001 -9.8646869e-002  1.2220058e+000  4.5254773e-001 -3.1353408e-001  8.2230594e-001  1.1550143e+000  2.9089558e-001
 -4.0180192e-001  6.4005775e-001  4.3457679e-002 -1.8233452e-001  6.7333290e-001  1.1211456e+000 -1.5442622e-001  5.8384290e-001  3.1781163e-001  5.3100570e-001  1.1574853e+000  1.0639764e+000  7.0916496e-001  8.0221094e-001  9.4384331e-001  8.5449470e-001  1.1084562e+000  7.8093186e-001  7.4951847e-001  6.4028676e-001  9.3213075e-001  5.6401950e-001  5.4579147e-002  2.4015151e-001  5.3884930e-001  1.7012035e-001  9.5588121e-001  8.0458631e-001  2.4737587e-001  5.8839514e-001 -3.8491813e-001 -1.7260870e-002  1.3145881e-001 -2.2289132e-001  1.8245789e-001 -4.6859704e-001  4.1231379e-001  8.0623014e-001  2.2201891e-001  8.6595356e-001  2.7073695e-001  2.9584069e-001  6.9418166e-001 -2.0268291e-002  7.6535989e-002 -3.6779224e-001  3.9257691e-001 -3.2374387e-002 -6.9314559e-001  8.8703749e-001  8.6393506e-001  1.3618384e+000  3.4519677e-001  4.9871247e-001 -3.5354209e-001  7.1485355e-001  3.2895969e-001  9.2068076e-001 -1.4913742e-001  4.1706027e-001  2.3813205e+000  1.0824959e+000 -1.1606245e+000 -1.6915954e-001  6.3906956e-001  8.0825001e-001
 -6.3288221e-002  5.5038639e-002 -7.9576689e-001  7.7402419e-001  9.0047392e-002  1.9599301e+000 -1.2227892e-001  2.9862267e-001  4.9413904e-001  8.2212315e-002  8.9281948e-001  1.5589997e+000  6.6303184e-002  7.6856690e-001  5.0720666e-001  8.0979258e-001  1.6593551e+000  1.4400232e+000  1.0370827e+000  1.1770895e+000  1.1192313e+000 -4.3929766e-003  1.4142348e+000 -2.2893019e-001  1.0898230e+000 -3.6478116e-001 -4.9988068e-002  3.3521562e-001 -2.8353135e-001  1.1289779e-001 -8.1200420e-001  2.2087755e-001  1.4347500e+000  1.4248026e+000  3.1795781e-001  2.8434699e-001  3.3106660e-001  9.6230831e-002  2.5040961e-001  5.1356348e-001 -3.4927170e-001  7.0612401e-001 -2.3305791e-002 -1.6804836e-001 -3.6108733e-001 -2.4619837e-001  6.9565126e-001 -3.6350403e-001  1.4381763e-002  9.9752954e-001  6.3798266e-001  8.6049199e-001  7.6426838e-001 -1.5353803e-001 -1.4212909e-001  7.1602181e-001  5.2621249e-001 -1.0250697e-001 -1.5585722e-001  1.9556115e-001  1.8048135e+000  5.2077906e-001  9.7371460e-001  4.7490648e-001  1.0362995e+000  1.3545031e+000
  7.8123729e-001 -4.6288644e-001 -1.7515668e-001  4.2308121e-001 -2.2566204e-001  3.3471831e+000 -2.6159595e-001  6.1942181e-002 -2.2072590e-001  6.6393101e-002  1.1017488e+000  7.2364050e-001 -4.0657453e-001  8.5467815e-001  4.9516541e-001  8.2523470e-001  7.5944748e-001  9.0333226e-001  2.7128261e-001  2.7133248e-001 -2.4310245e-001 -3.1263834e-001  7.6103277e-001  4.0813562e-001  7.1953667e-001  2.9892892e-001 -5.4291363e-001 -5.5934442e-001 -2.3016717e-001  9.9025570e-001 -1.2009576e-002  1.5869967e-002  4.7096510e-001  1.0450372e-001  8.1657397e-002 -3.3024697e-001  6.6148461e-001 -1.7414177e-001 -8.3096727e-002  6.9077551e-002 -3.3645231e-001 -1.5460393e-002 -3.1436282e-001 -1.1572731e-001 -3.0091254e-001 -4.9874727e-001  1.9911370e-001 -2.9516072e-001  2.8059597e-001  4.1655050e-001  7.6400592e-001  5.5012472e-001  1.9287609e-001  1.5501385e-001  1.1335748e+000 -5.0581803e-002  1.4386664e-001 -2.8111150e-001  2.5597629e-001  1.0362242e+000 -9.0812354e-002  5.5605444e-001  4.0063832e-001 -1.2440791e+000  1.5832144e-001  4.4718327e-001
  1.3399200e+000 -9.7606647e-001 -2.8733155e-001 -1.7539681e+000  1.3160240e-001  2.1028816e-001  3.5994814e-001  1.8616209e-001  1.7836895e-001 -2.6294130e-001  9.0823831e-001  6.4450308e-001 -1.8255954e-001  8.2337468e-001  1.0983579e+000  1.1870141e+000  1.1453929e-001  8.3390421e-001  9.5747038e-001  1.1774897e-002  1.4216067e-003 -7.5636069e-001  9.2571714e-001  4.7566989e-001  4.0759156e-001 -8.2082848e-001  6.8513186e-001  1.2680719e+000  1.4263521e+000  3.2229310e-001 -1.1376238e+000 -6.8192871e-001 -1.0564514e+000  7.2041161e-003 -8.2565868e-001 -1.1429195e+000  9.7311744e-001  1.1402890e+000  9.9510224e-001  9.8623906e-001 -3.1858626e-001  4.8940222e-001  4.4034866e-001  4.4718606e-001  2.9006871e-001  1.6306534e+000  3.8479614e-001  3.6314909e-001  1.4516774e-001 -3.1319665e-001  5.5121309e-001  6.5751743e-001  7.4077502e-001  3.9360394e-001  8.8006330e-001  3.1163708e-001  4.8066541e-002 -4.3325914e-002  1.7950903e-001  9.6819662e-001  9.9153969e-001 -2.7252841e-001 -1.5409464e+000  3.6775012e-002  5.9218100e-002 -4.5390021e-001
 -1.8913820e-001 -3.9682428e-001 -6.3465349e-002 -1.1994397e+000  9.8733902e-003  8.9500960e-001 -2.5161150e-002 -3.7730181e-001 -3.7551980e-001 -6.0872955e-001  7.5217628e-001  9.3659531e-002 -1.7042392e-001  4.0639666e-001  9.7258208e-001  8.4772312e-001 -4.0403853e-001  5.1154110e-001  2.9908285e-001 -6.4956637e-002 -2.4386628e-001 -2.1133766e-001  1.1238636e+000 -1.0482833e-001  8.1210403e-002 -2.1528836e-001  6.9086097e-001 -9.0242239e-002  2.3587746e-001 -3.7634115e-001 -3.2941031e-003 -2.0880582e-001 -3.9235685e-001 -5.2318931e-001 -8.0353727e-001 -6.7714791e-001 -2.8795014e-001 -1.1107893e-002  8.6389866e-001  7.7717411e-001 -4.8625308e-002  1.2748174e-001 -3.5470301e-001  1.8255898e+000 -1.4070916e-001  4.7008766e-001 -3.2074954e-001  5.8256267e-001  5.1429822e-001 -7.1228401e-001  6.4573460e-001  3.8687075e-001 -8.0214745e-002 -1.9633661e-001 -4.3781657e-001  1.3234960e-001 -6.6810801e-001 -3.1341287e-001 -3.4858563e-001  4.0334689e-001  5.9764919e-001 -4.7432540e-001 -4.6117343e-001 -4.1707670e-001 -6.9667081e-001 -7.0308595e-003
 -4.6017301e-001 -2.6850925e-001  7.9461211e-001 -1.0595965e+000  4.4135498e-001  7.3664741e-001 -9.2543606e-002 -1.6056192e-001 -7.8379225e-002 -5.9209637e-002  1.0802098e+000  8.5348728e-001  5.4378998e-002  1.6026747e-001  7.8749565e-001  6.6787078e-001 -5.4341874e-001  3.2706434e-001  3.6355059e-001  4.4113208e-001 -4.0875692e-001 -2.3883261e-001  1.4368587e+000  7.9133346e-002  3.9163144e-001 -4.3748754e-002  1.7334190e+000  2.6937990e-001  3.3041701e-001 -5.7663031e-004  2.3663290e-003 -1.3561444e-001 -3.0121133e-001  2.2209597e-001 -6.1277113e-001 -1.4765051e-001 -1.9793876e-001  7.4173256e-001  7.2501107e-001  1.3684925e+000 -2.0495104e-001  4.4564799e-001 -2.3019316e-001  2.3402919e+000  1.3297495e-001  2.3103602e-001  4.0238021e-001  5.8401132e-001  4.3124125e-001 -2.3361925e-001  5.6843633e-001  2.0231857e-001  4.4222282e-002 -2.3324073e-001  3.9042760e-001  3.4829574e-001 -4.5608325e-001 -1.9774440e-001 -4.9279700e-001  2.4715735e-001 -3.4826440e-001 -1.7877769e-002  1.5142160e-001 -1.1387557e-002  3.2926889e-001 -7.3946199e-001
  5.7357852e-003  2.9739505e-001 -1.7728732e-001 -5.6349710e-001  2.2180300e-001 -1.0262516e-001 -3.3546241e-001 -3.9505878e-001  2.0375908e-002  4.0081452e-001  6.6635571e-001 -5.0622898e-001 -8.3019832e-002 -6.2132775e-003  7.8046407e-001  9.0012323e-001 -3.2981058e-001  4.0329123e-001  2.4430651e-001  4.9793724e-001  2.1165890e-002  6.6147413e-001  1.7852295e+000  2.5282240e-001  3.1338218e-001  2.5050574e-001  9.2505472e-001  7.2754179e-002  3.5935406e-001  2.1369161e-001  1.9745432e-001 -6.8319680e-001 -5.4650136e-001 -1.6213112e-002 -1.6698885e-001 -3.5175115e-001 -3.0561688e-001 -3.5673455e-002  8.0157740e-001  9.3612870e-001  6.0866581e-001  1.4883102e-001 -4.3188087e-001  6.8350264e-001  2.2904891e-001  3.1261377e-001  5.1644112e-001  6.2114720e-001  6.2210617e-001 -6.1213854e-001  6.0874121e-001  6.0004659e-001  3.9374894e-001  7.0666342e-002 -2.8552207e-001  8.3310758e-001 -2.6341999e-001  3.0026203e-001  5.1839453e-002  1.5286124e-001  3.5301906e-001  4.5185580e-001 -1.7032134e-001 -6.7231109e-001  6.7011775e-001 -3.4902895e-001
  5.2317660e-001  2.2764562e-001  4.4496743e-001  1.3205936e-001  1.7490610e-001  3.4472404e-001 -3.5484233e-001  6.8634137e-001  7.7004553e-002  7.6988292e-001  6.1674775e-001  2.9493304e-001  1.3046135e-002  7.4819067e-001  7.5684393e-002 -7.9688040e-002  3.6420433e-001  7.1738064e-001  1.1314480e+000  5.4357977e-001  7.9641604e-001  5.7942692e-001  1.0666715e+000  7.6338829e-001  5.0190554e-001 -2.0260082e-001  1.4825221e-001  1.9764042e-001 -3.9160625e-001 -3.0013978e-001 -4.1753052e-001 -2.7315888e-001 -5.2041612e-001 -9.5644827e-001 -8.8234895e-003 -4.2590694e-001 -5.7463007e-001 -3.0580345e-001  3.4063040e-001 -1.5891898e-001 -1.2572686e-001  1.4507889e-001  5.2355294e-001  7.2823337e-002  2.9242135e-001  9.7387403e-001  9.4275564e-001  5.9817991e-001  3.2802546e-001 -1.8797453e-001 -3.7723530e-002 -1.3790800e-001  1.1357219e+000  5.3626527e-001  3.5848554e-001  7.8976045e-001  5.3966899e-002  2.4696429e-001  3.6170092e-001 -6.6508371e-002  1.5558519e+000 -1.7137093e-001  1.9834393e-001 -2.1610608e-002  6.4822605e-002  4.1884231e-001
 -1.2193421e+000 -1.8291081e-001  5.3098319e-001 -2.6803688e-001  3.1658962e-001  1.5142133e+000 -1.0562285e-001  4.2878911e-001  5.8749837e-001  7.2392887e-001  4.6727792e-001 -1.6859041e-001  5.3963763e-001  4.1360272e-002  6.0189023e-001  3.2171786e-001  8.1002329e-001  1.6325210e-001  6.1871923e-001  6.4416238e-001  6.6488168e-001  4.9737143e-002  2.1493341e-001  1.5365612e-001  3.5875179e-001  8.3070419e-002  3.2488235e-001  2.3975657e-001 -4.9416677e-001 -2.6302901e-002 -2.9309803e-002  1.9873280e-001 -6.1770620e-002 -4.3793649e-001  3.4921009e-001 -6.4271750e-002 -6.9158717e-001 -7.5199210e-001 -3.5916730e-001  7.7846019e-001 -5.8063845e-001  1.2709199e-001  2.3110718e-001 -5.4065055e-001  2.7421910e-001  2.5882946e-001  5.8523765e-001 -1.2198478e+000 -7.0939551e-002  3.8928164e-001 -1.1278225e-001  3.1428243e-001  4.5959210e-001  2.4323882e-001 -1.1601068e-001  1.2432488e-001  1.2570254e-001  7.3024997e-001  5.3561909e-001 -1.3806331e-002  6.9649252e-001  6.5146576e-001 -8.2974433e-001 -1.0616733e-001  9.4785314e-001 -4.4333137e-001
  7.6708034e-001 -2.1936768e-001  6.7819596e-001  4.9517917e-002 -2.6848919e-001 -3.4651812e-001 -4.6578774e-001 -7.6616837e-001 -1.4837123e-001 -3.5966210e-001  2.5229449e-001  3.1703414e-001  5.2414405e-002  1.9210964e-001  7.0810615e-001  4.8544182e-001  8.7058640e-001  2.0706567e-001  4.8301761e-001  5.4306303e-001  1.1622552e+000  2.4163863e-001  2.5113323e-001  2.6198392e-001  2.2502818e-001 -1.0017546e-001 -9.5246311e-002 -2.0375088e-001 -3.1244242e-001  5.3431989e-001  6.2255433e-001  1.8416930e-001  8.5994542e-001  7.4319085e-002 -2.2567150e-001 -1.5971432e-001  6.5369504e-001 -4.2740532e-002 -8.7584114e-001  1.6565934e-002 -7.4598204e-001  4.2928469e-002  4.7632217e-002 -4.9233600e-001 -3.7905532e-001  6.8095640e-001  2.9743688e-002 -5.1674858e-001  3.3801669e-001  1.7734687e-001 -8.9270055e-002  4.6410885e-002  1.2266672e-001  8.4150496e-002  6.8721707e-001 -2.2620602e-001  1.7176929e-001 -2.7608192e-001 -4.2293955e-001 -4.0853448e-001 -2.2175465e-001 -1.3070848e-001 -2.7694430e-001 -4.9526167e-001  2.0387450e-001  1.9908451e-001
 -4.1122288e-002 -2.6573087e-001  8.5599792e-001 -1.2058617e+000 -6.7248313e-002 -7.9559943e-001  5.7586706e-001  4.5987627e-001 -2.0863196e-001 -2.8483165e-002 -1.2562789e-001  2.9822945e-001  3.0535306e-001  4.8050127e-001  5.9887147e-001  6.4162435e-001  2.7927598e-001  7.5080096e-001  8.9820256e-001  4.6079959e-001  1.2692057e+000  2.7921168e-001 -2.0931844e-001  3.6920983e-001  1.6457862e-001 -2.3295611e-001 -6.3303270e-001 -1.5176722e-001  1.7736568e-001  1.0353427e+000 -3.2653487e-001  6.5031586e-002 -7.6177193e-002  1.6353705e-001 -1.0671649e-001  7.2848478e-002  1.2793014e+000  2.4742426e-001 -5.5642355e-001 -8.4544979e-001 -9.1656864e-001 -2.1284825e-001 -1.3494778e-001 -7.0796325e-001 -1.7318498e-001  6.8867315e-002 -1.7724893e-001  7.0091039e-001 -2.5585778e-001 -5.4306263e-001  2.8828370e-001  6.1645780e-001  2.4377650e-001  3.7787793e-001  1.0407685e+000  5.6333862e-001  3.8160038e-001  5.8368075e-001  5.1203224e-001  9.2163265e-002 -5.5950509e-002  4.3218154e-001 -1.0955195e+000  3.7970080e-002  4.8329886e-001 -6.7454194e-001
  7.0826567e-001  9.1713594e-001  9.7176598e-001  2.0173019e-001  3.0149335e-001  4.8855781e-001  2.5207108e-001  7.6568704e-001  7.2572507e-001 -2.6058717e-002  1.0791679e+000  5.2821544e-001  8.4735162e-001  2.1567917e-001  6.5675968e-001  3.9413006e-001  2.0067648e-001  1.2356249e+000  1.5609656e+000  1.2989507e+000  1.8572727e+000  8.0060925e-001  6.6418278e-001  1.6324877e+000  5.3864438e-001  4.7900845e-001 -4.2319566e-001 -5.7954251e-001 -1.0022168e+000  4.9050876e-001 -5.2415586e-001 -6.8645204e-002  7.9879819e-001  8.1902518e-001 -1.5282361e-001 -5.2864698e-001  5.7887561e-002  4.7336110e-002 -8.2651302e-001 -8.0072783e-001  1.5278715e-001  3.6520100e-001  1.5292569e+000  5.3836966e-001  3.1324036e-001  9.4012848e-001  6.3661307e-001  1.8525167e+000  9.2535662e-001 -6.7473753e-002  3.0475634e-001 -7.1237437e-002 -6.0766144e-002  3.9236695e-001 -1.2934171e-001  9.1296070e-001  3.1409077e-001  5.5377142e-001  5.0680596e-001 -1.6302110e-001 -1.3211450e+000 -1.3251750e-001 -2.5791484e-001  4.6675960e-001 -5.4963195e-001 -3.5245604e-001
  9.9928389e-001 -1.1552540e-001  3.9311180e-001 -6.3832146e-002  1.5164026e-001  2.3294920e-001  5.2653841e-001  5.3367673e-001  6.0101071e-001  7.6355147e-001  1.1337960e+000  5.3909648e-001  3.6007547e-001  3.5236023e-001  4.8348946e-001  6.0969327e-001  8.4302086e-002  7.2622243e-001  1.0420916e+000  9.0819026e-001  1.7126004e+000  7.2934973e-001  2.5931649e-001  1.0575816e+000  6.6333737e-001  4.8883542e-001 -7.7451969e-001 -7.7203439e-001 -1.1115595e+000  4.4224396e-001 -2.7047716e-001  1.6240848e-001  4.1762969e-001  3.6563105e-001  1.2402572e-001  1.9074803e-001  6.3120658e-001 -8.6366614e-002 -9.0895742e-001 -8.4942944e-001 -2.4386551e-001  4.2932025e-001  1.2981341e+000  1.9782703e-001  3.0036706e-001  1.0040011e+000  8.8063259e-001  1.0497098e+000  3.5342700e-001  5.6784058e-001  3.0568462e-001  1.2822785e-001 -2.6941718e-001  5.4767914e-001  1.1394437e+000  1.0612810e+000  6.3551155e-001  6.7891182e-001  7.0113238e-001  3.5081802e-001 -1.5074144e-001  3.3114668e-001 -1.0487732e+000  4.6217849e-001  2.3879479e-001  4.4502606e-001
  8.4726506e-001 -6.4753464e-001  5.8199017e-001  7.1675066e-001 -3.9333541e-001 -6.0640578e-001  2.3788145e-002  7.2579650e-001  7.9667050e-001  3.8095636e-001  3.3825869e-001  3.6485432e-001  5.5201031e-001  3.2850716e-001  2.1359552e-002  7.3088869e-001  3.6462622e-001 -4.5850062e-001  4.4790122e-001  1.1043195e+000  1.0415679e+000 -3.1356345e-001 -2.7703333e-002  7.5628142e-001  5.2476520e-001 -5.5766388e-001 -3.5875316e-001 -3.0798398e-001 -8.9193067e-003  7.2059142e-001 -5.2613827e-001  4.8153605e-001  5.5585153e-001  4.7840703e-001  4.2215979e-001 -1.9977454e-001  5.2778657e-001  1.0349763e+000 -1.7829668e-002 -5.0028946e-001 -5.1452406e-001  3.4938260e-001  5.2967139e-001  2.9194732e-001 -2.3275310e-001  1.0556654e+000  7.9802500e-001  8.4245990e-001  2.2398951e-001  5.8486905e-001  6.9312230e-001  3.6169889e-001  3.3551903e-001  6.9552227e-001 -1.7958712e-001  7.7666847e-001  8.8503414e-001  8.3383137e-001  1.8647146e-001  4.0046194e-001 -1.0775899e-001  4.4743908e-001  4.0891047e-001  4.9764650e-001  3.5325837e-001  5.6155021e-001
  8.7749106e-001  5.9891960e-002  8.5659988e-001 -2.8335414e-001 -1.7522183e-001 -6.9320488e-001  4.6433649e-001  9.3635956e-001 -1.3320748e-001  4.0126676e-001 -3.2992330e-001 -4.8969251e-001  6.7684495e-001  2.2449406e-001  3.1750359e-001  5.7486812e-001  3.7801676e-001  9.6082898e-002 -6.5612474e-001  1.0426849e+000 -3.9690847e-002  1.8451802e-002 -3.8319388e-001 -3.0686085e-001 -1.7675664e-001 -3.3583943e-002 -9.1523853e-001 -9.9202569e-001 -1.1719232e-001  7.8110864e-001  7.1106958e-001  4.2151254e-001  1.7449564e-005  9.4356277e-001  2.0781316e-001  2.9555351e-001  1.1087598e+000  2.8665285e-001 -1.4225262e+000 -9.5973337e-001 -9.5935553e-002  6.6131833e-002  2.8124888e-002  4.3631510e-001 -4.4287271e-001 -2.0266161e-001  4.9920273e-001 -7.3864306e-002  3.3809432e-001  3.1510670e-001  4.0923491e-001  2.0667616e-001  2.5536594e-001  7.9717321e-001  7.3465882e-001  2.1683283e-001  1.2269242e+000  4.5366691e-001 -4.7607431e-002  1.0095950e-001 -1.9718155e-001  1.3428497e-001 -8.7415495e-001 -1.2460162e+000  5.7214323e-003  7.5858526e-001
 -4.7655511e-001  3.7120798e-001  6.1892838e-001  5.3621375e-001  9.9474653e-002 -9.9089611e-001  1.5260594e+000  5.5243688e-001 -3.3870953e-001  4.6153105e-001 -3.6904402e-001  6.1371404e-001  3.3843096e-002  4.5112400e-002 -1.2998214e-001  2.7129298e-001  3.2054253e-001 -1.6794544e-001  1.5652657e-001  1.5003135e-001  5.9393979e-001  2.1015477e-001 -1.1760823e+000 -9.1699079e-002 -1.6661670e-001  5.7695106e-001 -1.7497927e-001  2.9225758e-001  5.4637264e-001 -2.3257311e-001  4.7435075e-001 -1.0819230e-001 -7.3516203e-001 -8.4883360e-001  5.5622361e-001  1.1124694e+000  1.4442351e-001  4.7183858e-001  5.3618557e-001 -2.5610721e-001  9.3717980e-001  3.4479857e-001  2.9943259e-001 -4.1645871e-001  5.5251420e-001  1.4968852e+000 -3.1721750e-001  6.3103661e-001  5.6547484e-001 -6.5232599e-002 -8.5762641e-002 -1.8895425e-001 -1.1808478e-001  6.5316800e-001  1.4141352e+000  4.6392588e-002  1.5523346e+000 -2.8549431e-001 -4.6978663e-001  6.3123996e-001 -2.6611431e-001  1.4847643e-002  8.1445770e-001  1.1523734e+000  2.1872581e-001  5.7589428e-001
  1.3787404e+000  4.4870662e-001  9.3492913e-001  1.1201171e+000  3.6562267e-002 -1.1862276e+000  1.3186652e+000  1.5885087e+000 -4.2699820e-001  1.0681594e+000  5.0413083e-001  2.1218267e-001  1.2514907e+000  1.4855290e-001  4.5858778e-001  3.7357766e-002  5.2728507e-001 -1.3148777e-001 -7.1740896e-002  2.3605052e-001  9.3745412e-001  7.9771521e-001 -4.0112195e-001  3.5056882e-001  3.7337384e-001  8.2156261e-001  4.2208474e-001  6.1409749e-001  8.7402230e-001  3.2221669e-001  9.3899772e-001  1.1712815e+000  7.8306144e-001  1.1478566e+000  1.4806767e+000  1.2643504e+000  8.1240052e-001  7.7553655e-001  1.0125931e-001  3.7563567e-001  1.2357903e+000  7.5436149e-001  8.6550093e-001  2.0952040e-001  1.3372433e-001  9.5378802e-001  9.2646885e-001  5.7575999e-001  9.5654224e-001  3.6544202e-001  1.1094160e-001  9.0452600e-002  6.2158272e-001  1.2410501e+000  1.6670854e+000  7.9632077e-001  1.6257818e+000  2.8006189e-001  7.5375776e-001  1.0752322e+000 -8.7561026e-002  5.5325664e-001  5.6448922e-001  4.6959114e-001  1.4982232e+000  9.4892875e-001
  9.1985100e-001  5.6333142e-001 -2.1674888e-001  1.3447542e+000  5.7815539e-001 -3.4321503e-001  4.3408077e-001  6.4831962e-001  2.5048190e-001  1.4398272e+000  9.3553386e-002  5.6308829e-001  2.8636352e-001  1.7829200e-001  3.8865653e-001  4.3671304e-001  4.3782165e-001 -2.7136310e-001  1.8398102e-001  6.2629031e-001  7.3235914e-001  7.0778092e-001  4.6063106e-001  7.7512846e-001  5.1382918e-001  3.7388147e-001  9.1007728e-001  3.2937539e-001  2.2906586e-001  1.0418908e+000  6.3349043e-001  7.4393585e-001  7.9253714e-001  5.9780656e-001  1.0519701e+000  4.8537258e-001  8.3749694e-001  1.0700351e+000  9.3565251e-001  1.1809918e+000  1.2388889e+000  9.4674885e-001  1.3420605e+000  1.7541001e+000  5.2059825e-001  1.3115672e+000  7.8890010e-001  4.4641144e-001  3.9876981e-001  4.6288236e-001  4.0525450e-001  5.6180524e-001  6.4095390e-001  6.1597715e-001  8.0299452e-001  4.3567900e-001  1.3709947e+000 -4.0597214e-002  5.6398854e-001  8.2348686e-001  1.1659652e+000  5.8051450e-001  7.1407883e-001  1.1151330e+000  8.4605610e-001  6.7000746e-002
  9.0150218e-001 -5.0030938e-001  1.2767368e+000 -2.2808223e-001  2.4362680e-001  9.6234260e-002  4.8691038e-001  4.9376588e-001 -1.1638703e-001  3.7595009e-001  5.5467483e-001  4.1941888e-001  3.7052820e-001  1.5577348e-001  7.3441936e-001  7.0085535e-001  3.0989208e-001  4.7921703e-002  1.7839946e-001  6.0083889e-001  3.0397426e-001  8.2769531e-001  1.0574009e+000  9.2671055e-001  6.6303935e-001  2.6383774e-001 -2.1392197e-001 -3.7000464e-001 -3.4566520e-001  1.7925200e-001  4.8906548e-002  5.4310139e-002  5.2749021e-001  5.5911896e-001  7.2235469e-002 -1.4859614e-001  1.1526754e+000  3.3597202e-002 -6.5177181e-001 -4.4807319e-001  1.9481062e-001  5.6064820e-001  7.3324046e-001  7.3589306e-001 -1.5467502e-002  4.3106967e-001  6.0440558e-001 -9.1417846e-002  3.6819130e-001  4.1314468e-001  2.2877707e-001  4.2706951e-001  2.7086513e-001  1.1299333e-001  5.5771003e-001 -6.5394860e-002  2.4447398e-001 -1.6366472e-001  2.2686149e-001  4.3561589e-001 -5.6952858e-002 -5.0430745e-001 -7.0950992e-001  9.3615369e-001 -4.1183146e-001 -4.6003004e-001
 -2.1106515e-001 -6.7581714e-001  4.7023694e-001 -5.2387588e-002  3.5175525e-001 -3.5492467e-001  4.4120439e-001  3.7808390e-001  5.8770435e-003  8.6713051e-001  2.0264539e-001  3.3717073e-001  4.6890792e-001  8.0757220e-001  3.8597465e-001  4.1884387e-001  6.3177522e-001 -2.9395306e-001  3.7011662e-001  7.7049343e-001  1.9660839e-001  8.8529779e-001  4.0968140e-001  9.9075740e-001  5.9977261e-001  4.6361455e-001  7.9434438e-001  1.3149856e+000  9.8987363e-001  2.4066990e-001  9.3124329e-001  6.2466297e-001  4.9236259e-001 -2.0368071e-001  8.2144961e-001  5.0546178e-001  5.7786785e-001  7.3460188e-001  7.1244846e-001  6.2912666e-001  8.8092934e-001  4.0374701e-001  1.2219238e+000  5.3005165e-001  7.6679618e-001  3.0555298e-001  6.8788088e-001  2.6058971e-001  4.5680422e-001  4.6048560e-001  2.7052346e-001  7.5222444e-001  5.4254298e-001  3.5022656e-001  1.7917483e+000  3.1570645e-001  6.6670516e-001  3.8613907e-002  5.3960230e-001  6.3058925e-001  3.8850115e-001  7.7615676e-001  1.4217965e-001  5.1881998e-001  5.9117036e-001 -3.2138157e-001
  4.8813882e-001  5.1682262e-001  1.1920455e+000  4.9099703e-001  4.2965023e-001  5.7007449e-001  5.1499936e-001  1.6152469e-001 -2.2446821e-001  7.0446114e-002  5.3866282e-001  5.8657119e-001  8.1838940e-001  1.4809764e-001 -3.8485992e-001  3.7641751e-002  3.9479325e-001 -5.3235725e-001  3.8630246e-001  8.3262388e-003  9.6051678e-001  1.4284804e+000  1.2957359e+000  1.8118238e+000  8.2024680e-001  3.8014081e-001  5.2943677e-001  3.8931428e-001  7.2263498e-001  1.5010852e-001  1.1162497e+000  6.9127622e-001  8.4998867e-001  1.2638078e+000  5.5848512e-001  9.1670213e-001  1.7625905e-001  1.0418074e+000  1.0632126e+000  5.2361016e-001  5.7283874e-001  3.7665823e-001  1.8518691e+000  2.7343537e-001  3.4939680e-001  4.0440356e-001  3.0364376e-001 -4.3626034e-001  1.2749402e+000  3.5418175e-001  5.3357060e-002  2.0897234e-001  2.7149975e-001  2.1170859e-001  8.2190313e-001  2.1602594e-001  2.7863750e-002  7.3006857e-001  1.6292147e-001  4.5097158e-001  5.6046934e-001  2.3912397e-001  4.7532559e-001 -6.1605787e-001  2.0339356e-001  2.4856529e-001
  3.1546481e-001 -2.2075513e-001  1.6431911e-001 -2.1357799e-001  8.1191534e-001  1.4981385e+000  6.0657970e-001 -1.9275653e-001  3.6474238e-002  4.6587718e-001  7.2988233e-001  1.4862353e+000 -2.6665361e-002  5.1461781e-002 -2.0655313e-001 -3.7893110e-001 -2.6397328e-001 -1.0092774e+000  2.1733088e-001  3.1329019e-001  5.0497381e-001  8.3504546e-001  6.4354038e-001  2.4323872e+000  1.9297494e-001 -2.3007444e-001  1.1509475e+000  1.4838809e+000  9.4657281e-001 -5.6363722e-001  9.7145875e-001  1.0893783e+000 -2.5855751e-002 -5.6390619e-001  4.0980066e-001  1.0962276e+000 -7.7438578e-002  1.6639812e+000  1.5212711e+000  1.2920674e+000  4.6735795e-001 -2.5914273e-001  2.8763752e+000  4.3567557e-001  4.9952410e-001 -6.7337425e-001  3.3208707e-001  1.8245722e-002  8.0738475e-001  4.3160489e-004 -5.1355791e-001 -5.2631370e-001  6.8770022e-001  7.2797670e-002  1.3293262e+000 -5.6292249e-001 -1.0634834e-001 -4.3159105e-001 -2.0757404e-001  1.4983282e-001  6.9200606e-001  6.0412128e-001 -1.8387753e-001  6.4207977e-001 -1.1420428e-001 -3.1002159e-001
 -2.5853132e-002  7.3754106e-001 -5.7375051e-001 -5.4923338e-002 -2.0895399e-001 -7.2480888e-001  7.2903832e-001 -1.4447590e-001 -4.0427196e-001 -7.1140934e-001 -2.4136148e-001 -6.7681008e-002 -2.7366134e-001 -5.6033588e-001 -3.7970018e-002 -2.0978400e-001 -2.4382410e-002  3.2716192e-001  4.1608800e-001 -5.5576031e-001  1.2133968e-001  4.2618075e-001 -2.8307561e-001  5.1282943e-001 -4.2354894e-001  1.2396265e+000  1.7715169e-001  7.3883445e-001  6.0541932e-001  7.5987083e-001  1.8360523e-001  2.3259494e-001  1.2318779e+000  1.9014417e-001  6.8149917e-002  3.3579158e-001  5.8094503e-002 -3.3509972e-002  7.6347399e-001 -1.3136507e-001  1.1794944e+000 -2.2602805e-001  5.4833302e-001 -6.3386845e-001  5.3776951e-001 -8.4265349e-002 -4.1135577e-001  7.4893661e-001 -7.7414743e-001  2.2423626e-002 -7.0756916e-002 -2.8777454e-001 -3.5410180e-001 -2.0975104e-001 -1.2767038e+000 -8.5091888e-003 -4.5441594e-001 -2.5262629e-001  2.1543009e-001 -1.1264495e-002 -4.6582214e-001 -4.5796893e-001  1.1604729e+000 -1.1746413e+000 -3.1120849e-003 -1.6140756e-001
 -3.1444425e-001  5.3323285e-001  2.6605094e-001 -6.0532135e-001  3.5676669e-001  9.7135672e-001  1.0106874e+000  7.8741078e-001  3.2743193e-001  4.5072329e-001  8.9446020e-001  3.2563459e-001  9.1411215e-001  1.0448386e+000  6.4201297e-001  3.9729461e-001  3.0905466e-001  5.2603422e-001  3.2124929e-001 -2.9389888e-001  5.9124843e-001  9.0960701e-001 -2.6928137e-002  7.0456789e-001 -2.2568585e-001  1.5760111e+000  4.2158046e-001  1.7197435e+000  1.0319825e+000  5.5224342e-001  4.7938097e-001  5.9701609e-001  1.6422415e+000  7.8115027e-001  1.0501200e+000  1.1974772e+000  3.8089197e-001  3.0204535e-001  1.0445890e+000  6.2435740e-001  2.4607901e-001  8.1854900e-002 -2.5457576e-001 -4.4577465e-001  2.1907913e-001 -2.9697125e-001  4.3242176e-001  9.7749974e-001 -5.6579108e-001  3.9667427e-001  5.9224717e-002  4.5875121e-001  5.4313679e-001  6.7363881e-001 -1.2278267e-002  3.4374021e-001  4.0811589e-001  1.3064986e+000  1.2398276e+000 -5.4821689e-002  1.5557581e+000  8.0468363e-001  1.7155014e-001 -7.8690382e-001  7.6623736e-001  3.8565328e-001
 -5.2531504e-001  9.1999633e-001  1.5041768e-001 -1.1709668e+000  4.7783247e-001  1.3195542e+000  3.6051973e-001  6.8890257e-001  2.6549989e-001  4.9798501e-001  4.8476939e-001 -3.3876796e-001  4.2602992e-001  6.7102823e-001  3.6599814e-001 -1.7639057e-001  4.0527604e-001  3.4207854e-001 -1.3634083e-001  1.8923007e-001  3.1223178e-001  4.6656612e-001  4.0981814e-002  2.8743795e-001 -1.1124443e-001  5.1223296e-001  4.4989322e-001  5.5890936e-001  4.6488037e-001 -6.4363013e-001 -9.3499528e-002  3.6138659e-001 -4.9998628e-001 -1.4880093e+000  4.2889681e-001  4.8136009e-001 -8.3279567e-001  1.1112599e-002  3.7306371e-001  4.6432540e-001  1.7870299e-001 -1.5149460e-002  2.1699759e-001  5.7900254e-001  2.3301330e-001 -4.9037185e-001  9.3619047e-001  2.7049433e-002 -6.5669740e-001  2.9327882e-001 -4.7876965e-002  3.2777885e-001  9.4114767e-002  3.3243302e-001 -5.3277959e-002  7.3737091e-001 -4.3199759e-001  7.6796803e-001  1.1720695e+000  4.4855526e-001  2.9381562e-001  1.2098250e+000  5.8033801e-001  3.5910509e-001  1.6896971e-001  7.0914305e-002
 -2.0847450e-001  3.8258292e-001  1.7263820e-001  7.5363183e-001  5.3424636e-001  4.0009682e-002  1.1214541e-001  3.1788502e-001  4.7226863e-002  4.7242640e-001  2.2625682e-001  1.9588892e-001  5.7123791e-001 -8.4672115e-002 -1.1920669e-001 -2.1467328e-001 -1.1421448e-002  1.2675415e+000  8.8774454e-001 -1.1598897e-001  3.1355403e-001  3.2459805e-001 -3.2966846e-001 -2.0865181e-001  1.8087584e-001  3.4859122e-001  7.8795437e-001  1.2212009e+000  7.4492137e-001 -4.2985544e-001  4.4546797e-001  4.3827773e-001  9.1366094e-002  3.0388766e-001  4.8067872e-001  5.0166438e-001  2.8142305e-002  8.2095041e-001  1.2628208e+000  1.0152572e+000  5.2996928e-001  1.6501488e-001  7.2959777e-003 -5.4723539e-001  1.0830647e-001 -1.5084226e-001 -3.6919658e-003  1.0967866e-001  7.1409088e-001  2.2435991e-001 -4.3472934e-001 -2.9033127e-001  3.9175976e-001  2.5207900e-001 -2.0833098e-001  1.9949858e-001  5.6740123e-001 -9.7378700e-002  6.2982425e-001  1.3797885e+000  7.9341060e-001  7.0200235e-001  1.2053558e+000  1.5806271e-001  8.8628627e-001  5.0694499e-001
  8.1702759e-001 -6.1253070e-001  7.9646491e-001  1.0807738e+000  4.1902922e-001  1.1365889e+000 -2.8921151e-001  2.8811749e-002 -8.9064966e-002  4.4310599e-001 -6.8812578e-002 -2.1774587e-001 -7.2090453e-002 -3.3150640e-001 -4.7111789e-001 -6.8695816e-001 -2.2782806e-002 -1.5763369e-001 -6.0718300e-001 -5.6880458e-001  4.4577481e-001  9.9310457e-002  3.5325339e-001  1.2549472e+000  6.5372540e-001  1.8896114e-001 -3.5458373e-002  5.4389238e-001 -9.7282708e-002 -2.1362556e-001  6.7929822e-002  5.2328551e-001 -6.4504476e-001  1.7112799e-001  8.5253990e-001  6.1096669e-001 -7.9147074e-002  6.7562671e-001  1.9573894e-001 -5.5596463e-001  7.5655751e-001  3.5419732e-001  1.3488391e+000  6.2304287e-002  4.2669277e-001  4.7664263e-001 -8.8785000e-002 -5.2922952e-001  1.3721142e+000  4.3533569e-001 -9.6664616e-002 -5.9222478e-001  5.0697064e-001  3.6554897e-002 -3.8696870e-001 -4.6747034e-002  2.0831430e-001 -5.5441064e-001  8.8883218e-002 -3.8999167e-002  3.0014363e-001  1.9586730e-001 -6.6179437e-002 -9.7463452e-002  4.4084599e-001  6.9778208e-001
 -7.9354481e-001 -5.4905651e-002 -3.2491099e-001  8.3652241e-001  4.4617851e-001  2.4926895e-001 -2.9102341e-003  9.6909311e-001  1.4179290e-001  7.0037563e-001  6.1065044e-001  7.6492750e-002  4.9612600e-001  6.2360284e-001  8.9874166e-002  4.3750751e-001  7.5142867e-001  9.7347388e-001 -3.6600939e-001  8.1208669e-001  3.5822944e-001  3.7750962e-001  2.6515212e-002  4.5726433e-001  9.9375292e-001  1.8794236e-001  5.5059836e-003 -4.7871453e-001 -8.4815372e-001  2.0776927e-001  3.0141191e-001  3.3549589e-001  1.0390302e-001  2.0374464e+000  7.7829834e-001  9.2301779e-001  8.1028200e-001 -5.0528122e-001 -1.1862639e+000 -2.1868315e-003 -2.6316924e-001  8.0414769e-001  9.9365902e-002  1.2646402e+000  1.8650532e-001 -3.3519849e-001  2.8052277e-001 -2.5497461e-001 -3.5559458e-002  1.1710176e+000  6.9239131e-001  5.8138986e-001  3.7918528e-001  4.7600935e-001  4.0165322e-001  1.3974261e+000  7.7965456e-001  5.3854665e-001  8.8898043e-001  7.7365865e-001  4.8870900e-001  9.6855945e-001  4.6795251e-001  5.6347753e-001  5.3804620e-001  1.2750038e+000
  1.1339499e-001  8.4030420e-001 -1.1122050e+000  1.1817642e+000  4.7249627e-001  2.1119145e+000  6.3475620e-001  6.5300148e-001  8.1596025e-002  1.1317513e+000  9.1792182e-001 -3.8405842e-001 -9.9639155e-003  6.3890274e-001  3.4784183e-001  6.9967089e-001  4.0174874e-001  6.0591648e-001  2.6864985e-001 -5.4483986e-002 -2.0418846e-001  4.1124157e-001  1.0343278e+000 -6.1208483e-001  8.8907531e-001 -3.7717190e-001  1.4253906e+000  1.2164958e+000  2.6895048e-001  1.5250914e+000  1.4362621e+000  1.6628436e+000  1.5538283e+000  8.7191553e-001  1.1212624e+000  7.7502112e-001  1.2307644e+000  8.3573262e-001  1.0738055e+000  1.3283688e+000 -1.1594873e-001  7.0136423e-001  2.9379963e-001  1.4752504e+000  2.1815687e-001 -1.4284961e-002  5.4903341e-001  8.0458871e-001  1.7690144e-001  3.6076315e-001  9.9675988e-001  6.9664269e-001  4.3679904e-001 -3.4016970e-001 -6.8226603e-001  9.4966827e-001  3.4654258e-001  4.4896491e-002  1.3835456e+000  9.5659818e-001  2.3838222e+000  9.8095298e-001  2.4721556e+000 -2.2019202e-001  7.1838681e-001  4.8509629e-001
 -7.4510833e-001 -2.5282512e-001 -9.4528784e-001  2.2909938e+000  8.5891846e-002  8.1005245e-001  6.5761964e-001  4.3460936e-001 -3.3166864e-002  4.8120803e-001  2.4945180e-001 -4.1384365e-001  6.1328357e-001  6.6733667e-001  1.5555757e-001  6.9022689e-001  5.9418591e-001  7.4470982e-002  2.2807033e-001  7.6164354e-001 -3.8723096e-001 -3.4402284e-001 -4.3870382e-001 -8.4492668e-002  6.6362519e-001 -3.4245252e-001  7.6720335e-001  5.1640129e-001  3.2025642e-001  9.3132078e-001  5.9642503e-001  1.1842401e+000  7.8164820e-001  5.0619016e-001  9.9203425e-001  1.1591705e+000  6.1114910e-001  5.7757232e-001  3.0903740e-001  9.7924347e-001 -6.6517083e-002  7.4923382e-001  8.3256458e-001 -5.4882369e-001  5.3426658e-001 -3.2170762e-001  6.2970826e-001  1.2365469e+000  6.2517972e-001  4.6618339e-001  5.8868602e-001  6.5661020e-001  3.7185436e-001  7.1846069e-001 -3.9815106e-001  6.9424380e-001  8.4998477e-001  7.6548931e-001  5.7358204e-001  4.9114531e-001  1.2946017e+000  5.3280959e-002  1.0597191e+000  8.5030253e-001  6.2689121e-001  8.6261779e-001
  1.8657669e-001 -1.3646621e-001 -8.8873708e-001  8.2924044e-001  3.5251839e-001  4.7545822e-001  1.8243759e-001  2.7120409e-001  2.5262545e-001  3.0858357e-001  1.8130887e-001 -4.6158499e-001 -6.5094994e-003  4.2003816e-002 -3.5262168e-001 -3.9272973e-001  3.5842379e-002 -2.1290339e-001  2.1026482e-001 -9.6063396e-005 -1.2785456e+000 -3.5843845e-001  6.6943180e-001  7.6121255e-002  3.0470991e-001 -9.0980915e-001 -8.6212438e-002 -4.9087407e-001 -4.3996012e-001  4.5341249e-001  5.8664229e-001  8.2652578e-001  7.4118844e-001  5.0876990e-001  5.3037383e-001  1.1784411e+000  7.5065258e-001 -5.8072887e-001 -8.5596619e-001 -8.4287448e-001  1.4104037e-001  1.5106443e-001  3.3714067e-001  9.4015912e-001  4.9566587e-001  5.9020193e-002  2.0834616e-001  7.1581903e-001  6.0417127e-001  4.2464898e-001  4.4661853e-001  1.7409568e-001 -2.7013368e-001  5.1907793e-001 -7.8983440e-001  2.0175059e-001  5.1794181e-001  2.7382734e-001  2.0420892e-001 -3.7153352e-001 -3.5025580e-002 -7.7313042e-001  8.0487015e-001  4.7823847e-001  8.9703876e-002 -8.3699298e-001
  9.1479254e-001 -6.2653376e-001 -5.2548923e-001 -3.5504669e-001 -8.0329585e-002 -9.2098382e-001  4.8044163e-001  3.4700834e-002 -9.3791103e-002 -7.9183953e-001 -3.7120550e-001 -8.4238167e-001 -8.8661176e-001 -9.7306517e-001 -5.2372973e-001 -1.0421363e-002 -5.3027833e-001  8.1054693e-001  6.0212545e-001 -1.3018345e-001  3.3901556e-001  9.3922891e-002  9.0704900e-002 -4.4427534e-001 -1.5990910e-002 -5.4071736e-001 -5.1441352e-001 -1.7536172e-001  8.0796055e-002  2.2721737e-001 -3.9466821e-001 -3.9882193e-001  1.8959404e+000  9.3819455e-001 -2.3876309e-001 -2.6340707e-001  4.5329054e-001 -1.2371842e+000 -7.5381513e-001 -8.5247112e-001 -5.6624713e-001 -1.1147665e-001 -6.3342907e-001 -7.5328304e-001  4.8071864e-001 -2.8726179e-001 -2.4969528e-001  9.9798615e-001 -4.1459174e-001  3.6065741e-001  1.5696255e-001 -1.7808832e-001 -6.0362895e-001  3.9098250e-001 -1.2696421e+000  4.5923431e-001  4.6528507e-001  3.8215028e-001  3.9520749e-001  2.9569126e-001 -8.2816112e-001 -6.1322074e-001 -7.0074349e-001  5.3018114e-001 -6.9500745e-001  5.4664579e-002
  8.0937186e-001 -2.4611290e-001 -3.9966465e-001  6.0104627e-001  3.1482148e-001  1.3931573e+000  1.0198404e-002 -8.7616232e-002  1.7272029e-001 -5.4305762e-001 -2.9249094e-001 -5.9785336e-001  7.0758909e-002 -1.6612021e-001 -1.0134966e+000 -9.5859111e-001 -5.2480693e-001  1.4399158e-001 -4.2230362e-002 -2.8698710e-001 -1.9482240e-001 -4.4875621e-002  3.1963027e-001 -2.4557103e-001 -9.9539712e-002  2.3609997e-001  8.4853608e-001  2.5130360e-001  6.5666787e-002 -1.4340297e+000  1.2105987e-001 -1.7594502e-001 -4.0170616e-001 -5.6924246e-001  1.6112440e-001 -3.6958403e-001 -8.8307946e-001  1.4658793e-001  9.8184220e-001  1.3031527e+000 -3.6867260e-001  2.6472284e-002 -1.8846060e-001 -2.4843275e-002  2.3542726e-001 -7.9736037e-001 -6.3201229e-001 -3.0263257e-001 -6.9234369e-001 -7.4811342e-002 -9.0202571e-001 -1.1557200e+000 -9.0934107e-001 -7.1614501e-001 -8.5394537e-001 -4.7650802e-001 -5.6020042e-001 -7.1200792e-001  1.8407357e-001 -1.5195134e-002 -2.3451165e+000 -1.3028097e-001 -5.0391247e-002  6.7450976e-001 -3.0258298e-001 -5.7926323e-001
 -8.6643700e-001  3.7595970e-002 -8.7740465e-002  2.3838321e-001  3.4082649e-001  1.4234376e-001 -6.1565709e-001 -5.1256700e-001  3.2420837e-001  3.1854256e-001  2.4327494e-001 -1.8022027e-001  3.5328216e-001  2.5113696e-002 -4.7069535e-001 -3.7553991e-001 -2.6322834e-001  4.8952858e-002 -1.2303275e-001  3.7134038e-001  3.2736138e-001  2.6096335e-001 -3.0935330e-001  4.6736559e-001 -1.1151504e-001  1.7397117e-001  1.2172984e-002 -1.7277866e-001 -9.5378835e-001 -9.8956576e-001 -3.7874790e-001 -4.2257938e-001 -9.6463975e-001 -8.5411167e-001 -6.2111859e-001 -1.8102319e-001 -1.2260124e+000 -5.0940309e-002  5.1542081e-001  1.5127640e-001  1.9100011e-001 -5.2002238e-001  2.8641058e-001 -1.1688407e-001 -1.2250662e-001 -4.7621663e-001 -1.4814783e-001 -4.6596988e-001 -1.0654738e+000 -7.4369426e-001 -7.4537010e-001 -8.1293473e-001 -1.7978589e-001 -2.9596749e-001  2.1264944e-001 -4.6564804e-001 -9.4006015e-001 -1.2196995e-002 -7.0967177e-001 -9.4074249e-001  1.7310967e-001 -1.4258830e-001 -9.5217204e-002 -2.0639654e-001 -2.6325263e-001 -3.0544485e-001
 -4.8325602e-001  3.9765651e-001  1.1392299e-001  1.7203156e+000  2.5855795e-002  5.7274502e-001 -5.7010161e-001 -8.9675325e-001 -5.6255703e-002 -1.0439481e-001 -3.9693762e-001  1.8587069e-001  9.1891010e-002 -2.5337248e-001 -6.9537035e-001 -5.4079825e-001 -5.4465167e-001 -6.4738959e-001 -1.1004415e-001 -4.5591640e-001 -2.3752584e-001  2.8774765e-001  8.6662930e-002 -3.5664502e-001 -5.0387734e-003  3.3693681e-001  1.7615339e-001  1.5198403e-001 -6.6097546e-001 -4.8588127e-001  3.0949607e-001 -5.5988044e-001 -6.7600832e-001 -4.7187324e-001 -8.3326343e-002  5.8986756e-001 -1.1279236e+000 -1.1488875e-001 -4.8999010e-001  2.6824377e-003  1.4109492e-001 -8.3232571e-002  7.3465327e-001  3.3460027e-002 -9.8523985e-004 -1.6317194e-002 -8.8923083e-001 -1.9201260e-001 -7.5048893e-001 -3.9650405e-001 -4.2899231e-001 -1.0624211e-001  4.7738440e-002 -2.7617771e-001  2.9422008e-001  1.6526609e-003 -1.1416708e-001 -8.2145977e-001 -7.1243788e-001 -1.1610760e+000 -6.9882667e-001 -4.2288459e-001  7.3682611e-001  4.4426626e-001  8.3855681e-001 -4.9328199e-001
  8.2075226e-001  5.0218257e-001 -1.7022019e-003  4.4399989e-002  6.0409183e-001  5.8952618e-001  5.3925024e-001  1.8947300e-001  4.5818902e-001  1.1467878e-002  4.3318304e-002  9.3287996e-001  6.9043386e-001  5.1446163e-001  1.0266631e+000  5.0582970e-001  2.5757180e-001  2.0457965e-003 -4.0177491e-001  7.3275661e-001 -1.5461895e-002 -8.5686862e-002 -2.5019145e-001 -4.7268129e-001 -5.4268640e-002  3.2924577e-001  3.0214390e-001 -3.5323486e-002  2.1373554e-001  8.4200720e-001  1.5476984e-001 -1.9230465e-001 -2.0495705e-001  5.0060435e-001  2.2548455e-001  3.2063237e-001  2.4448030e-001 -3.3895452e-001 -2.4218997e-001 -2.0632495e-001  2.6869102e-001  2.5220947e-001 -8.7710548e-001 -1.3461923e-001 -1.5188859e-001 -8.4999989e-001  3.2017344e-001 -3.7708727e-001 -5.9689798e-001  1.7150230e-001  4.7412932e-001  7.1267689e-001  1.2398224e-001  1.9602424e-001 -3.0866511e-002  3.0131915e-001  1.9414669e-002  6.7635654e-002  8.3702202e-002  3.6235128e-001  7.1460569e-002  3.7053469e-001  6.0272549e-001  3.2176710e-001  9.3266413e-001  1.0031154e+000
 -3.0837434e-001  4.0300116e-001  4.7812398e-001 -6.1675009e-002  1.7418513e-001  8.9278360e-002 -3.5259120e-001 -5.6361330e-001  3.5741551e-001 -4.8066571e-001 -6.3949267e-001  5.9175952e-001  1.5024643e-001 -2.1630131e-002  6.6653744e-001  3.8510181e-001  2.6417386e-002 -6.6245853e-001 -8.1557136e-001 -2.5113599e-001 -1.2066819e-002  3.8937346e-001 -3.3964310e-001  1.2458929e+000 -1.0646724e-001  4.7864716e-001 -2.5823863e-001 -8.2836631e-001 -7.7341810e-001  3.5329212e-001 -1.7173334e-001 -5.1517969e-002 -2.5472766e-001 -2.1754145e-001  2.2378502e-001  8.2453206e-002  8.0961330e-001 -7.7284904e-001 -5.5660631e-001 -1.8033541e-001  5.9976739e-001  5.3020496e-001  3.1954021e-001 -3.4902206e-001  8.9898710e-002  3.4147415e-001  2.1587090e-001  3.9565267e-001 -1.3947827e-001  1.9005424e-002  4.3737225e-001  8.7589085e-001  1.3747481e-001  6.9311917e-001  1.2436252e+000  1.3957452e-002  3.8316238e-002  5.5261405e-002 -3.1688305e-001 -5.5198842e-001 -3.0505831e-001  1.2194685e-001 -1.0530943e+000 -1.0617200e-001 -5.7523219e-002 -1.2380453e+000
 -5.5004754e-001 -1.1544249e-001 -7.9371042e-001  6.4908094e-001 -4.0428954e-001 -5.3826040e-001 -1.0081436e+000 -5.2647443e-001 -2.2870586e-001 -7.8273801e-001 -2.3260682e-001  4.4230203e-001 -4.4530126e-001  1.3940417e-001 -1.2477029e-001  3.5018610e-001 -3.7591873e-001 -5.7724366e-002 -7.0340295e-001 -2.2659893e-001  3.6458043e-001 -8.9378678e-002 -6.8526222e-001 -3.0845448e-001  1.6016883e-001 -8.6879715e-001 -5.0570795e-002 -1.1344688e-001  6.8697930e-002  7.5388881e-001 -7.7954517e-001 -6.6388246e-001 -1.0303775e-001 -4.9678976e-002 -4.0348613e-001 -6.1028801e-001  6.1423052e-001  1.5539204e-001  2.3374013e-001  2.4289905e-001 -6.6558239e-001  5.9628073e-001 -1.1156983e+000 -3.7390230e-001  3.7141068e-002  5.1195269e-002  1.6440070e-001  5.7856715e-002 -6.1102364e-001  1.2055082e-002  6.2827476e-001  1.0199726e-001  2.4167891e-002  2.2025072e-001  2.6026976e-001  2.6127171e-001 -3.6520253e-001  5.1635717e-001 -2.6434547e-001 -7.0660814e-001 -7.6425613e-001  1.1301214e-001  2.5423347e-001 -4.3270203e-001 -3.2259344e-001 -3.2755441e-001
 -9.8811258e-002 -2.7273072e-001 -3.1553451e-001 -4.5188379e-001  5.8327977e-001 -2.0381942e-001  1.6837578e-001 -7.6569190e-002  3.2345211e-001 -4.7602993e-001 -8.7199581e-001  7.1451700e-001 -3.1617885e-001  2.5896064e-002  3.8895297e-002  2.6754233e-001 -1.4490236e+000 -9.5151743e-001 -1.1222636e-001 -5.8618862e-001 -9.9350751e-001  3.2397079e-002 -3.7001342e-001 -1.2865489e+000 -6.2763907e-001 -5.2483738e-002  1.2571897e+000  2.1361434e+000  1.9305345e+000  2.1200682e-001  2.5395680e-001 -4.5840940e-001 -3.9382515e-001 -9.6779789e-001 -5.0408319e-001  3.0208370e-001  1.1392597e+000  1.3761068e+000  1.9923641e+000  8.9287407e-001 -3.1826473e-001  7.3565914e-002 -1.0955353e+000  1.4105298e+000  4.5918343e-001  5.4462873e-001  5.9143457e-002  1.3990150e+000 -1.0559274e+000 -1.3883676e-001  8.7008526e-001  8.7412112e-001  2.3296384e-001  3.3643094e-001  1.3327066e+000  7.8943847e-001 -7.9594008e-002  4.5603647e-001  5.7486871e-001  5.4944276e-001  5.4151887e-001  2.1517034e-001  7.4232917e-001  3.1104818e-001 -7.0096067e-002 -6.0376618e-001
 -7.5823425e-002  1.0398457e-001  6.4395024e-001 -2.4908740e-001  1.7407090e-001 -1.3612976e+000  5.5381116e-001  4.8245061e-001  2.6403622e-001  5.1164046e-001  9.9734820e-002 -3.1536805e-001 -1.7462718e-001 -3.6152333e-001  1.0767829e-001  2.0811860e-001 -1.1970365e+000  8.7197686e-001  1.8124460e-001 -6.1688143e-001 -9.8988239e-001 -6.0472882e-001 -2.3535150e-001 -1.0278635e+000 -7.7588832e-001 -6.7440002e-001  1.4827949e+000  1.9058127e+000  2.3416500e+000  9.9992980e-001 -3.5609817e-002  5.3026989e-001 -5.1923065e-001 -4.8271450e-001 -6.9736325e-001 -6.1535464e-002 -6.1730897e-001  6.9272935e-001  9.3250236e-001  1.2937192e+000 -9.6002262e-002 -6.8406656e-001 -1.1723254e+000  5.6617252e-001 -2.7006684e-001  1.8043524e+000  5.6438137e-001  1.7139627e+000  7.6673835e-001 -1.3527304e+000 -4.6228912e-001 -5.8916162e-001  7.1326864e-001  4.0178039e-001  8.3651498e-001  5.2218361e-002  1.2410550e-001  4.5703475e-001  6.9054655e-001  5.3770961e-001  9.0439404e-001  3.4886586e-001  1.7356136e+000  1.9234297e-001  2.5336372e-001  6.9010856e-001
  7.3817210e-001  6.8548643e-001 -5.4068177e-002 -7.9262724e-001  5.5077000e-001  1.4518404e+000 -4.0403239e-001  1.2094578e+000  4.5071368e-001  3.2867205e-001  6.9348587e-001 -6.9166731e-002 -1.9223939e-001  4.6610851e-001 -2.5242467e-001 -1.1879223e-001  1.4802236e-001  2.4880419e-001  1.0066272e+000  1.0735841e-001  3.8153523e-001  9.6679507e-001  9.3082807e-001  8.7661457e-001  3.9551236e-001  5.8670721e-002  2.6122923e-001 -2.1782409e-001 -5.1549741e-001  9.1186166e-002  2.8814857e-001  1.4696619e-001  1.4811508e+000  1.5275918e+000  1.4315221e-001  6.9150512e-001 -1.1376575e-001  1.9926195e-002 -1.7910723e-001  1.0633536e-001  9.3267473e-001 -1.9755889e-002  1.6945623e+000  1.0839797e+000  4.2284630e-001  8.8677875e-001  1.0268323e+000  9.8970753e-002  8.7301862e-001  7.5169086e-001 -7.1611128e-002 -6.3446818e-001 -2.8844366e-001 -1.9662783e-001 -5.9229283e-001  1.8223140e-001  1.8397086e-001  9.9461525e-001  1.4750666e+000 -1.5356122e-003  6.8586793e-001  7.6706530e-001  7.3431294e-001  3.4597995e-001 -2.8239023e-001  5.1433276e-001
  3.9295142e-002  3.6672477e-001 -8.8070858e-001 -6.0043104e-001  2.9775083e-001  1.0643672e+000  1.3579858e-001 -3.2591947e-001 -5.2262265e-003 -2.5869434e-001  2.6471223e-001  8.4527222e-002 -5.5088943e-001  2.9073920e-001 -3.2945945e-001 -1.6480210e-001  1.6504813e-001  3.3071957e-001  7.5801683e-001  4.2799361e-001  1.1940629e-001  2.1647289e-001  1.0144099e+000  1.2050202e-001  3.4009127e-001  1.7767391e-001 -5.9014814e-001 -4.9172264e-001 -6.5965712e-001 -1.0472200e-001 -2.0402163e-001 -1.0229031e-001  7.7106025e-001  8.6618777e-001  7.7377405e-002 -4.3325269e-001  7.9878075e-002 -3.5616256e-001 -4.1295264e-001 -2.2301987e-001 -2.4763877e-001  1.9101171e-001  1.4432068e-001  3.8705876e-001 -2.0087208e-001  2.0917594e-001  1.2186027e+000  2.9052696e-001  8.4617526e-001  1.0561621e+000  5.3956412e-001  1.3493988e-001  4.5737595e-002 -1.7302215e-001 -2.9096593e-001  2.0771248e-001 -2.9739467e-001  1.2545537e+000  4.4354328e-001  7.1811161e-001  4.4828103e-001 -7.1719636e-002  1.6811061e-001 -3.5930590e-001 -7.4665121e-001  8.3216114e-001
  9.4873821e-002 -4.8978994e-001 -3.9153799e-001 -2.9943148e-001 -4.3529327e-001 -2.3181708e-001  1.6393923e-001 -7.0715501e-001  5.6811034e-001  1.9657608e-001 -1.7012067e-001  7.0294102e-002  1.6138902e-001 -2.7432644e-001 -6.1293747e-001 -7.8227700e-001 -2.3523124e-001  2.1400677e-001  3.7675953e-001  4.9424638e-001 -2.0569308e-001  3.8893899e-001  1.5097354e+000  1.7220865e-001  1.9155160e-001  4.6179560e-001 -1.2237424e+000 -7.4835989e-001 -1.4200325e+000 -2.7475318e-001 -1.1300651e-001 -4.2966682e-002 -2.3923253e-001  2.1972209e-001  5.1115143e-001 -2.1452493e-001 -7.3644473e-001 -3.4829998e-001 -1.1301197e+000 -8.5338491e-001  3.9949899e-001  7.6219862e-002  7.1571505e-001  4.2801710e-001 -2.9288861e-001 -8.9295286e-001  4.1454079e-001 -2.8662410e-001  5.4206733e-001  4.7236602e-001 -3.3361915e-001 -3.9300697e-001 -4.4296269e-001 -1.6582355e-001 -5.0486805e-001 -1.1475292e-003  4.9553699e-002  6.7759683e-001 -2.7623632e-001 -1.5947890e-002 -3.7143623e-002  2.1459647e-001 -1.2184931e+000 -1.0457013e+000 -8.9487113e-001 -2.1456416e-001
 -3.4863380e-002 -4.4643188e-001  6.3285839e-003  5.7475769e-001  3.6726169e-001 -4.4496236e-001  9.0740782e-001  1.9872646e-001  4.2681275e-001  7.1253455e-001  1.6544699e-001  4.8357357e-001  6.8415168e-001 -2.4610467e-001 -9.6156195e-001 -3.9326306e-001  7.2378927e-001 -3.0858446e-001  6.6570169e-001  3.2410105e-002 -3.9370791e-001 -6.4673314e-001  7.0605867e-001 -1.6513371e-001  2.0804995e-001 -1.5302689e-001 -6.7137685e-001 -7.2515480e-001 -1.1333830e+000 -1.0345708e+000 -4.7698887e-001  1.0635092e-001  7.0814323e-001  4.6861501e-001  5.3807389e-001  1.3550916e-002 -7.3749199e-001 -9.3340140e-001 -1.1722097e+000 -9.7964907e-001 -9.5064530e-002 -3.5482761e-003  3.2069412e-001  1.2806665e-001 -3.6919463e-001 -7.3510530e-001  3.7080137e-001 -6.7559801e-001  1.3527217e-001  8.3769296e-001 -1.7253409e-001 -1.2059444e+000  2.8544758e-001  5.4487015e-001  3.3239464e-001 -4.4103648e-001  5.5166718e-001 -2.9066211e-001 -3.5152046e-001 -4.4876378e-001  7.1451471e-001  3.2381426e-001  1.7821412e-001  3.4828104e-001  7.3350483e-001 -5.8466143e-002
 -4.4080381e-001 -4.6424440e-001  1.4171169e-001  6.5989138e-001  1.3825587e-001  4.2025704e-001  3.0305511e-001  4.8397145e-001 -6.5319080e-002  3.3937789e-001  3.7858438e-001  5.3842782e-001  3.3403881e-001 -1.2873813e-001 -2.4947678e-001 -3.3356000e-001  5.9099674e-001  8.1833843e-001  3.7301490e-001  3.9473990e-001 -1.2934381e-001 -3.3455606e-001  1.8795285e-001  8.0035007e-001 -1.7187814e-001  5.0818068e-001 -4.3592099e-001 -8.4693111e-002 -3.1132545e-001 -7.6931760e-001  9.0946218e-001  5.3170740e-001  5.4747787e-001  7.1456146e-001  9.4517628e-001  7.1711251e-001 -8.4027335e-001  3.5067911e-002 -1.3160204e-001 -5.5214180e-001  6.8812908e-001 -1.2514412e-001 -3.3180747e-001 -1.7089327e+000 -3.0699721e-001 -1.1209533e+000 -3.3246916e-002 -9.0089358e-001 -1.8891637e-001 -3.6357772e-001 -5.2320977e-001 -6.5003094e-001  9.4390407e-002  5.1124955e-002 -7.9756731e-001 -2.8838778e-001 -3.9961236e-003 -6.5230132e-001  2.9672723e-001  9.9356478e-002  1.4330871e+000  6.5953310e-002  1.4505911e-002 -8.8789973e-001  3.5992273e-001  9.7971149e-002
  1.4662320e+000 -2.4513199e-001 -7.6193221e-001 -8.6399503e-001 -1.8506588e-001 -1.2207577e-001  7.3200033e-002  3.2930853e-001 -3.1634193e-002 -2.2886276e-001  5.2415192e-001  4.1423129e-001 -2.7463670e-001  7.2753449e-002 -1.9858915e-001 -4.2270002e-001 -4.3227505e-001  9.5055497e-001  6.5446974e-001  6.1017464e-002 -3.7458183e-001 -1.6219000e-001 -2.7230318e-001 -5.0999489e-001 -3.4650797e-001  4.6512132e-001 -1.0263772e+000 -1.5360913e+000 -3.5336502e-001 -1.0674521e+000 -4.6169483e-001 -3.2143600e-001 -1.1468691e-001 -1.7025665e-001 -5.1075680e-001 -2.4335552e-001 -1.4476345e+000 -3.9767170e-001 -1.2568113e+000 -1.0440495e+000  6.8153140e-001 -2.5447814e-001 -1.0151102e-002 -5.4396389e-001 -9.9975240e-002  2.8556957e-001  4.5632525e-002  1.5797376e-001  3.7257254e-001  2.9184344e-001 -6.7042842e-002 -7.3513953e-001 -8.4169313e-002 -8.3138509e-001 -1.1088844e+000 -7.3521875e-004 -6.5820518e-001 -2.6479092e-001 -2.1597045e-001 -1.1608288e-001 -2.7837737e-001 -1.4513889e-001  5.4987359e-001  7.2431771e-001 -1.2062361e+000 -7.4039577e-002
 -1.3936055e-001  8.5791099e-001 -9.6026953e-002  1.1715612e+000  6.3596234e-002  7.4073924e-001  2.5216658e-002  5.2259101e-001 -2.2289183e-001 -6.3515765e-002  1.2989689e-001  4.3213353e-001 -2.5008957e-001 -3.0327033e-001 -6.2378274e-001 -3.2056821e-001  4.2010826e-001  3.0203849e-002 -2.8824026e-001  3.3279791e-001  5.7195108e-001  7.8289983e-001 -1.9478884e-001  9.9455907e-001  1.9464058e-001  2.0997625e-001  7.0376493e-002  6.7866078e-001 -2.2106005e-001 -3.4348179e-001  1.5213583e-001  2.9526291e-001  1.1304976e-001  4.2071963e-001 -9.0529602e-002  6.9747818e-002 -5.0668803e-001 -1.6981102e-001 -3.3962392e-001  2.2733329e-001  3.5889187e-001  1.0727901e-001  6.9325626e-002 -6.5896269e-001  5.1384400e-004  1.9365259e-001  9.4475850e-002 -9.6052543e-001 -7.5201356e-001  1.7789818e-001 -3.9911938e-001 -3.0798469e-001  1.4305185e-001 -4.3982396e-001 -1.0036625e+000  5.0353781e-002 -2.1214270e-001 -5.6413345e-001  1.3662599e-001  5.0361621e-001  3.9863803e-001  2.0496951e-001 -5.0414583e-001 -1.6492088e-001  2.7608444e-001 -1.6270946e-001
  7.1112859e-001  3.3278341e-001  2.8746354e-001 -1.4373402e-001  3.7618747e-001 -5.2473155e-001 -2.6222065e-001 -2.1225456e-001 -2.6772303e-001 -6.5563457e-001 -1.0714611e-001 -2.4684534e-001 -6.1083834e-001 -7.2705886e-001 -7.9938278e-002 -2.6960486e-001  2.1704276e-002 -4.1583770e-001 -4.8785422e-001 -3.0419463e-001  3.7457468e-001  3.2818321e-001  2.0392252e-002  5.8805894e-002 -1.6344380e-002  1.2612658e-001  1.3154472e-001  3.0133765e-001  6.0288486e-001 -3.1133895e-001 -6.1528281e-001 -4.8369386e-001 -6.3633308e-001 -1.1348333e+000 -7.2085196e-001 -1.0765188e+000 -5.1993217e-001 -2.4915113e-001  5.9495562e-001  8.1089993e-001  4.3380907e-002  1.9853446e-004  9.1523578e-001  1.6943776e-001  4.8891117e-001  7.2523735e-001  5.9445387e-002 -4.9481633e-001  7.9556937e-001  6.7359814e-001 -3.8389267e-001 -6.3142418e-001 -3.6161297e-001 -8.1277825e-001 -3.7186448e-001 -6.2536365e-001 -3.1679871e-001 -2.4435461e-001 -6.8578859e-001  9.0931699e-001 -1.4691513e+000  5.4145283e-001 -1.7853220e-001  3.1951119e-001  3.9380730e-001 -7.2421081e-001
 -5.7640046e-002 -3.4271905e-001 -1.7389460e-001  3.5920753e-002 -3.2961189e-001  2.2571851e-001 -1.9246604e-001 -3.7758227e-001 -4.2827268e-001 -5.5244641e-001 -1.2940561e-001 -5.7556328e-001 -3.9667021e-001 -4.5867318e-001 -6.8734968e-001 -8.5242256e-001  1.3370276e-001  1.6589634e-001 -2.3890543e-001 -2.4395550e-001  1.1678651e+000  5.4174568e-001  1.6944991e-001  4.6575321e-001 -1.4225504e-001  8.4939482e-002 -4.0332559e-001 -3.0720983e-001 -2.9825758e-001 -1.3081517e+000 -6.4272383e-001 -7.0321967e-001  1.0256232e-001 -3.9746670e-001 -7.4114859e-001 -8.9328211e-001 -1.5202333e+000 -3.2920670e-001  2.7777264e-001 -1.1862070e-001 -2.2467533e-001 -1.1345769e-001  2.9609151e-001  3.6036142e-001  2.5999627e-001  2.5352104e-001 -3.5668145e-001 -6.9609297e-002 -1.0406000e-001 -8.2169434e-001 -8.9690073e-001 -9.1122728e-001 -6.0920098e-001 -5.6444384e-001 -2.4403429e-001 -3.3504023e-001 -2.8937314e-002 -2.5697509e-001 -5.4717658e-001  1.8160629e-001  1.7768310e-001 -1.6598887e-001 -6.9723093e-001 -3.1157797e-001 -6.2521296e-001 -5.2162441e-001
  7.3350908e-001  2.2692550e-001  7.5175048e-001 -1.3134740e+000  7.5342425e-001  8.1791084e-001  3.6185631e-001  3.5821485e-001 -7.3621102e-003 -2.8732159e-001 -1.6541461e-001  9.9844153e-002 -4.6326913e-001  1.8581647e-001  3.0897863e-003 -4.6279284e-002 -4.6412325e-001 -1.5424089e-001 -4.4555575e-001 -3.2403994e-002  8.9726266e-001  7.6709110e-001  1.1468386e-001  1.0565894e+000 -1.9515403e-001  7.1941664e-001  3.0076265e-001  4.0931280e-001  9.6783023e-001 -7.6612144e-001 -5.4539565e-001 -1.7097038e-001  8.7340642e-002 -8.5718940e-001 -4.5276932e-001 -5.2197780e-001 -1.8388247e-001 -4.5783324e-001  8.2562319e-001 -2.2599553e-001  2.5795313e-002 -1.1424733e-001  4.4746937e-001  1.7136141e-001  3.4700220e-001  5.7020994e-001  1.1639383e-001 -4.6817298e-001  9.3643537e-001  3.3529901e-001 -1.9388749e-001 -4.1781866e-001  3.0134052e-002 -3.0633218e-001 -1.9220856e-002 -2.6161492e-001 -2.1259618e-002 -2.4639818e-001  2.5593870e-001  5.7113635e-001  1.9071681e-001  8.0112465e-001 -6.3215587e-001  2.4270607e-001 -1.6051630e-001 -6.0915510e-001
  2.6242495e-001 -1.2443073e-001  7.8767168e-001 -3.1761067e-001  4.9364116e-001  3.2078797e-001 -4.2222473e-001 -4.0871828e-001  4.7219131e-001 -1.8171740e-001 -2.7640990e-001  4.5440649e-002  2.4218700e-001 -2.2938876e-001  4.2061057e-003 -4.7639338e-001  9.9729833e-002  3.6439686e-002 -6.8465711e-001 -2.2209387e-001  1.0911508e-001 -2.7781515e-001 -3.5124190e-001  5.9893816e-001 -1.4279430e-002  1.8915138e-001  1.9772458e-003  7.8022025e-002 -5.1190733e-003 -3.6732679e-001 -7.3029696e-001 -4.6596079e-001 -5.7837527e-001 -1.9706489e-001 -4.0069329e-001 -7.4822154e-001 -1.6216605e-001 -6.5969867e-001  6.0482174e-001 -5.2592220e-002  8.0101890e-002  1.7808945e-002  1.6315711e-001 -7.0106974e-001  4.3117869e-001 -6.4432146e-001 -3.2792378e-001 -8.5388634e-001 -2.2923535e-001 -3.5030768e-001 -4.8326276e-001 -7.6028842e-003 -1.8512720e-001  1.9233327e-001  3.2935922e-001 -7.4465446e-001  2.4600618e-002 -1.7631579e-001 -7.3598121e-001  1.0931764e-001  7.7075427e-001  2.6679051e-001 -1.1298788e+000  2.5314880e-001 -1.1960831e-001 -1.1892657e-001
 -2.4277243e-001  6.9175822e-001 -3.4992290e-001  7.1645646e-002  5.2492846e-003  4.3725748e-002 -6.7309311e-001 -2.7236823e-001 -4.1259018e-003 -6.3194138e-002 -3.4609377e-001  5.1840853e-001 -1.7020403e-001  1.2196023e-001  4.3330040e-002 -9.2807305e-001 -3.5515190e-001 -3.0472948e-001 -3.8388263e-001 -3.1359769e-001 -6.4879270e-001 -5.1804879e-001 -8.0080225e-001  1.8165978e-001 -3.6984650e-001  2.3821569e-001 -5.9698409e-001 -2.8986306e-002  5.0578781e-001 -1.2817179e+000 -4.9291431e-002 -3.1777772e-001 -2.1142421e-001 -1.1961769e+000 -4.8012579e-001 -2.5392934e-001 -9.1823099e-001 -1.5314485e-001  1.6409660e-001 -2.1820000e-001  4.5717454e-001 -4.8980211e-001 -3.7385591e-001  1.2556694e-001 -7.0532511e-002  1.9098691e-002 -4.8167553e-001 -2.4493286e-002  5.9382419e-001 -2.4341290e-001 -3.8738713e-001 -6.0265034e-001 -1.7491527e-001 -4.5206071e-001 -3.2032968e-002 -9.3072837e-001 -3.7467347e-001 -7.3426139e-001 -1.6897093e-001 -6.5552307e-001 -1.4312388e+000 -5.7444654e-001  7.9887462e-001 -4.8500642e-001  6.7672334e-002 -5.7192392e-002
 -7.7660830e-001  3.0674737e-001  4.0519561e-001 -5.5088075e-001 -2.6223691e-001 -3.6849847e-001 -4.6713006e-001  1.8785574e-001 -2.8784737e-001  7.7591901e-001 -3.3644120e-003  2.1864074e-001  5.6558682e-004  3.6649773e-002 -2.2680353e-001 -7.6745403e-002  2.6054557e-001 -2.9276998e-001 -1.5939857e-002  2.8940031e-001 -7.1754939e-001 -3.4894185e-001  4.6529780e-001 -5.4283990e-001  1.7460948e-001  2.1922105e-001  2.4060155e-001  1.0415785e-001 -1.3005858e-001 -6.7455681e-001  1.0163135e+000  7.4252681e-001 -4.6051686e-002  8.1674245e-002  2.3380791e-001  6.7640909e-001 -5.5163495e-001  2.9143321e-002 -4.1270663e-001 -8.8925236e-002  6.1557548e-001  3.2491420e-002  6.7724049e-001 -1.7622191e-001  3.9153718e-001 -3.7631929e-001 -1.5250975e-001  9.4143207e-002 -8.0825448e-001 -5.2751160e-001 -1.9653249e-001  6.1560039e-002  2.4773131e-001 -2.3061250e-001 -1.1637092e-001 -3.0007048e-001 -3.7489306e-002 -5.7881059e-001 -5.5977499e-001 -7.4581052e-001 -6.8644732e-001 -5.1983021e-001  2.2304087e-001 -2.4098103e-001  7.2730873e-001 -1.9914617e-001
 -3.1948366e-001  5.9500098e-001  4.6797993e-001 -2.9625991e-001  3.7721396e-001  4.2285541e-001 -6.1793910e-001 -2.8975708e-001  2.3338323e-001 -3.8110534e-001 -1.9187474e-001 -8.0686134e-001 -8.2838142e-001 -9.7616365e-002 -2.3554712e-001  3.2926740e-002 -4.2029983e-001 -7.8293625e-001  3.6775427e-001 -2.4069997e-001 -1.1466481e+000  1.7856910e-002  3.4082658e-001  2.2271452e-001 -2.5251438e-001 -4.1569150e-001  8.1265578e-001  5.0294619e-001  9.1545946e-001  3.1558260e-001  6.2852535e-001  3.9774628e-001  7.9341209e-001  2.4120405e-001  1.8370718e-001  2.9112938e-001 -1.4329059e-001  4.1747418e-001  4.8958469e-001  8.3690389e-001  8.2703199e-001 -2.2312283e-001  5.7612757e-001  6.7831228e-001  8.4013146e-002 -4.5479511e-001  3.4763376e-001  3.3926798e-001  7.5262487e-001  7.5492442e-001  4.4450108e-002 -4.1864530e-001 -1.2153676e-001 -3.7090798e-001 -6.5345800e-001 -3.7531447e-001 -7.2743287e-002 -1.3015258e-001 -6.1475959e-001 -3.2671749e-001  7.9281660e-001 -2.6063279e-001  1.0325788e+000 -6.9746042e-001 -4.9821006e-001 -3.2415516e-002
 -5.9929125e-001 -3.9425441e-001  8.2415048e-002 -1.3716002e-001 -3.6852533e-001 -1.2762654e+000 -1.3012420e+000 -4.3615158e-001  2.5693071e-001 -6.3573985e-001 -9.3221927e-001 -1.5556187e+000 -1.4823351e-001 -4.8431934e-001 -4.8463640e-001 -2.8655709e-001 -2.0696407e-001 -1.2190671e+000 -7.6506477e-001 -6.2120431e-001 -5.9466649e-001 -1.0238513e+000 -7.4516556e-001 -2.3829557e-001 -4.4726482e-001 -5.4033878e-001  3.3542573e-001 -1.9727542e-001  6.8601481e-002  5.8099462e-002  6.4503279e-002 -5.0611614e-002 -1.2924546e-001  2.4029061e-001 -2.1415909e-001  4.1314826e-001 -2.0107493e-001 -4.5602040e-002 -3.6862443e-002  3.5996625e-001 -1.2374674e-001 -1.6121941e-001 -4.4109769e-001 -1.0158776e+000 -3.1110218e-001 -8.0971388e-001  6.2162625e-002 -8.4752533e-001 -6.1817605e-001  3.4798631e-001 -2.2757960e-001  2.8217355e-002 -1.9331209e-001 -2.4698040e-001  1.4701278e-001 -3.1393850e-001 -6.2461703e-001 -5.4414618e-002 -5.0916032e-001 -5.1665986e-001 -3.2416114e-001 -2.8437142e-001  9.8463637e-001  1.5157625e-001 -3.2286544e-001  8.0755711e-001
 -5.4291637e-001 -7.0050611e-002  6.6112368e-001  2.0595672e-001 -6.4326262e-003 -1.4508786e+000 -2.3152237e-001 -2.3260396e-001  1.5837811e-001 -9.4427569e-002 -8.4477723e-001 -1.1215660e+000 -3.2413055e-001 -1.0694204e+000 -5.0979002e-001 -2.8434503e-001 -3.2728592e-001 -5.4796735e-001 -4.5165427e-001 -5.6028869e-001 -2.4516994e-001  1.2012317e-001 -5.0285342e-001  3.1462145e-001 -6.2292384e-001  7.2699275e-001 -4.0325229e-001 -4.8944878e-001 -3.2050708e-001  6.8155853e-001  1.4559470e-001 -4.3682373e-001 -3.5921239e-001 -2.7934894e-001 -1.1406515e-002  9.2545838e-001  7.5667997e-001 -8.6226304e-001 -6.0784518e-001 -8.7722637e-001  6.0048521e-001 -7.2323456e-001  6.5025577e-001 -1.1744400e+000 -3.6124443e-001 -1.0862041e+000 -8.4336265e-001 -8.8918538e-001 -8.2725788e-001 -7.4534482e-001 -1.0732536e-001 -8.2669168e-002 -4.3710495e-001 -2.0323755e-001  1.8006564e-001 -5.2624168e-001 -1.7788130e-001 -1.1364988e+000  2.3933096e-001 -2.5960303e-001 -4.5026961e-001 -9.4861348e-001  1.1435496e-001 -3.2164164e-001  4.8087430e-001 -1.0607797e+000
  2.9862869e-001  5.2737896e-001  1.0339636e+000 -1.3744693e+000  4.1905841e-001  4.1541765e-001 -3.0921900e-001  2.1617978e-001  2.5377372e-001  3.6007607e-001  5.5271982e-001 -1.8324463e-001 -3.5375464e-001 -2.2764899e-001 -1.6896419e-001  1.5967144e-001  2.1175050e-001  6.7713161e-001  2.4296845e-001  6.6074593e-001  1.7578652e-001  1.2925322e+000  1.0389511e+000  6.9517125e-001  9.0547789e-001  3.6214644e-002 -5.2894551e-001 -1.1494936e+000 -1.1291823e+000  1.2078894e-001 -3.0247969e-002 -2.3144294e-001 -5.9733304e-002  4.4522752e-001  2.6209210e-002 -1.3349381e-001  6.1803372e-002 -3.9060776e-001 -1.0787356e+000 -3.3859159e-001  3.7504794e-001  5.0371301e-001  1.3936463e+000  5.0972003e-001  2.7421371e-001  8.7168517e-001 -1.9031118e-001  1.2845132e-001  1.2747637e+000 -1.8846371e-001 -2.5941104e-002 -1.1632208e-001  3.0838480e-001  1.8552839e-001 -4.7139781e-001  3.8804698e-001  1.8839492e-001  2.1298514e-001  3.9617875e-001 -5.8636386e-002 -2.9128964e-001 -8.9383856e-003  1.8992322e+000  1.6350218e-001  1.0013889e+000 -1.0058262e+000
  6.7166970e-001  5.9807008e-001  1.4815790e-001 -1.5929576e-001 -8.0654878e-002  8.3100879e-001 -2.1259905e-001  5.2608971e-001  6.6874968e-002  5.5259419e-001  4.6041185e-001 -4.1191677e-001  1.0020721e+000  1.2671085e-001  5.4884583e-001  6.8627953e-001  2.6690296e-001  2.9351205e-001  2.3099688e-001  4.6328440e-001 -1.8518367e-001 -4.1546041e-001 -1.4854283e+000 -3.2906089e-001 -2.7103371e-001  3.3391450e-001  3.5849457e-001 -2.7674765e-001 -2.8245147e-001  6.1887734e-001 -1.9445631e-001  2.1933568e-001 -8.6996536e-001 -8.3511431e-001  2.5080391e-001 -3.4127622e-001  2.3384624e-001  7.3756182e-001  9.0452380e-001  5.7883125e-001 -3.3446863e-002 -8.8108906e-001 -6.8867828e-001 -6.0057295e-001 -4.8969189e-001 -8.5801977e-001 -1.0274917e+000 -3.0953972e-001  1.9331581e-002 -7.4756275e-001 -3.7227704e-001  3.4059452e-001  4.0131884e-001  3.9944997e-001 -1.8361183e-003 -6.6148207e-002 -2.3430597e-002 -4.2763251e-001  4.9108116e-001  1.3471111e-001 -5.5058980e-001  1.2733875e-001 -1.4913340e+000 -1.0049702e+000  4.5656218e-001  4.6790367e-001
 -5.7936920e-001  3.2671778e-002 -8.2577838e-001  3.8174752e-002 -6.0096909e-001 -7.3066959e-001 -1.2549947e+000 -7.6860750e-001 -5.4054387e-001 -4.4314696e-001  6.0907964e-002 -4.0133289e-001 -6.3510297e-001 -5.0779396e-001  1.3670484e-001  2.7052689e-001 -1.8453969e-001 -7.2529216e-004 -2.7675665e-001  1.2410680e-001 -6.0657887e-001 -7.2269760e-001 -6.7828819e-001 -4.3521646e-001 -5.6423294e-002 -4.0211546e-001 -7.2308467e-001 -1.1254617e+000 -9.5626352e-001 -4.8965966e-001 -9.4505310e-001 -1.2439429e+000 -3.1544383e-001  2.0183405e-001 -1.1732843e+000 -1.3030595e+000 -7.1423677e-001 -7.1159452e-001 -8.8115833e-001 -3.2495528e-001 -5.7500149e-001 -1.9550611e-002 -1.2741440e+000 -8.3070550e-001  8.5806872e-002  9.0838008e-001 -2.9703716e-001 -3.0520810e-001  5.2969596e-001  4.8999071e-001 -1.5503620e-001 -2.6267254e-001 -8.4311328e-002 -3.0570321e-001 -8.5982984e-001  3.2176141e-002  1.4143420e-001 -8.3539779e-002 -1.2906584e+000 -1.0733655e+000  1.6088760e-001 -4.6133201e-001 -2.5897642e-001  5.8621209e-001 -5.4975037e-001 -1.8128728e-001
 -2.4997343e-001 -8.6608784e-001  2.8690754e-002 -4.1012571e-002 -1.8920667e-001 -5.0902913e-001 -1.8552888e-001 -6.1059745e-002  5.3995508e-001 -3.8675554e-001 -2.8503041e-001  2.2502660e-001 -2.0038443e-001 -4.9800405e-001 -8.2807146e-002 -8.2274836e-001 -5.3870449e-002 -8.1883573e-002 -6.5810497e-001  2.6520588e-002  1.8609295e-001 -1.1026745e-001 -9.4940165e-001 -4.9205836e-002 -3.5573549e-001 -1.7400036e-001 -3.1845173e-001 -3.1931064e-001 -7.0254633e-001 -1.2328320e+000 -6.8552316e-001 -7.1504860e-001 -2.4419054e-001  3.3128611e-002 -5.1345078e-001 -7.4109157e-001 -8.3134079e-001 -8.6645637e-001 -9.4992445e-001 -4.4447634e-001  1.0664627e-001 -3.0157381e-001 -5.0188355e-001 -7.2474314e-002 -4.5343631e-001  1.8199970e-001 -5.7721831e-001 -1.0809512e+000 -4.4661556e-001 -4.7381952e-002 -1.6627424e-001 -1.7517499e-001 -3.7948243e-001 -6.4054299e-002 -1.1758061e+000 -2.0333407e-001  2.3394256e-002 -4.6381377e-001 -6.0507334e-001 -7.7665866e-001  3.6826991e-001 -5.9092666e-001 -1.3860309e+000 -1.1562808e+000 -5.4074378e-001  5.8030510e-002
 -1.6939119e-001 -1.0641459e+000 -6.2530880e-001 -2.8854766e-001 -4.3115167e-001 -9.7904555e-001 -8.9484472e-001 -4.7706346e-001 -1.8852518e-001 -5.1881868e-001 -1.3566336e-001 -7.7461842e-001 -4.7082598e-001 -5.9288625e-001 -4.2612735e-001 -6.6657418e-001  5.0286171e-001  1.1686600e-001 -7.1838185e-001  2.0794590e-001 -1.9542263e-001 -6.7147244e-001  7.2106820e-003 -1.7903596e-001 -1.9335327e-002 -5.0834542e-001 -5.6909398e-001 -1.1448334e+000 -1.1407385e+000 -5.6154709e-001 -3.5821085e-001 -9.7965007e-001 -1.7068796e-001 -1.4914065e-001 -7.3540166e-001 -6.5597374e-001 -9.7680153e-001 -1.1651157e+000 -1.3809935e+000 -1.3467700e+000 -6.5535074e-001  2.9528526e-001 -4.6344716e-001  5.2986486e-001 -8.3227199e-001  5.1696105e-002  4.2874443e-001 -1.0400381e+000 -1.0683392e+000  2.6967201e-001  2.7935920e-001 -9.8158895e-002 -2.5997909e-001 -2.2345707e-001 -2.2179614e-001  1.4028950e-002 -1.2287575e-001 -4.6213723e-001 -9.0963269e-001 -1.7433185e+000 -7.5454151e-001 -7.0081954e-001 -2.4453379e-001  6.8246597e-002 -6.6488875e-001  2.9181397e-001
 -9.6420982e-001 -4.5329193e-001 -5.4962582e-001  5.1200388e-001 -8.8718201e-001 -1.3085427e+000 -8.1629762e-001 -6.7101064e-001  2.0221607e-001 -3.0718127e-001 -6.7316087e-001 -1.1161515e+000 -1.9137633e-001 -3.4881488e-001 -9.7311130e-001 -1.2405364e+000  5.0917730e-001 -3.4052614e-001 -1.2839463e+000  1.1152800e-001  1.5727147e-001 -6.3027606e-001 -2.3089188e-001 -3.9380563e-001 -6.1711630e-001 -5.8212999e-001 -9.4729591e-001 -4.3364824e-001 -1.4420700e-001 -8.8582801e-001 -9.7824837e-001 -5.1918569e-001 -6.4579289e-001 -1.2088488e-001 -4.8860286e-001 -9.5272891e-001 -9.2986708e-001 -7.1121911e-001 -8.1310139e-001 -1.1924048e+000 -9.0578200e-001 -2.3508137e-001 -7.9972086e-001 -9.2138762e-001 -8.8349889e-001 -3.6006948e-001 -7.4711458e-001 -1.3172065e+000 -1.4896003e+000 -2.8841243e-001 -7.1472030e-002 -3.7269492e-001  1.0723851e-001 -1.3263468e-001  5.2649285e-002 -5.2712450e-001 -4.2648588e-001 -4.1354535e-001 -4.5620667e-001 -1.5001427e+000  4.6796862e-001 -7.4861918e-001 -7.4852947e-001 -6.7389936e-001 -6.9875704e-001 -4.8121378e-001
  8.8552172e-001 -6.1439283e-001 -7.4323371e-001 -8.3559344e-001 -8.3729406e-001 -1.9117465e+000 -9.9832572e-001 -8.0196539e-001 -1.5750623e-001 -5.3506624e-001 -7.7851222e-001 -1.0608644e+000 -1.0056787e-001 -2.5331141e-001 -8.2673001e-001 -8.5571050e-001  5.0748785e-001 -5.0978229e-001 -1.3925907e+000  4.1622402e-001 -8.8496545e-001 -1.0839680e+000 -9.7452281e-001 -1.5358906e+000 -5.7512458e-001 -5.3597051e-001 -4.9536282e-001 -4.9529267e-001  1.6502281e-001 -6.2712565e-001 -3.2680361e-001 -5.7132062e-001 -4.8730265e-001 -4.2342119e-001 -6.3349336e-001 -4.2123204e-001 -6.5680210e-001 -6.8823621e-001 -9.8139963e-001 -9.7318829e-001 -8.5728308e-001 -4.9219052e-001 -1.5811546e+000 -1.1823030e+000 -6.6053057e-001 -1.0290149e+000 -5.3057065e-001 -1.2185080e+000 -7.6464589e-001  5.8278386e-004 -4.9541477e-001 -7.3804908e-001 -1.3232994e-001  8.2494745e-002 -4.0843203e-001 -8.2970386e-001 -8.5559308e-002 -7.4059223e-001 -4.5528969e-001 -1.3112551e+000 -1.2430319e+000 -8.7253132e-001 -7.3433289e-001 -3.9028464e-001 -1.7891672e-001 -1.0516073e-002
 -1.7515256e-001 -5.5277838e-001  3.8184467e-001 -8.4911334e-001 -9.4439826e-001  2.6887519e-001 -9.1055414e-001 -6.8482389e-001 -2.1687243e-001 -8.6862299e-001 -4.5479611e-001 -1.3590226e+000 -5.6491067e-001 -1.7986560e-001 -4.4664761e-001 -4.2969431e-001 -1.1817354e-001 -8.8462607e-001 -1.2687146e+000 -2.8152263e-001 -6.8328359e-001 -8.3394694e-001 -8.5562024e-001 -6.4840555e-001 -8.5338129e-001 -3.0414584e-001 -3.2276427e-001 -7.1778963e-001 -9.4080432e-001  5.1647337e-002  2.2821916e-001 -3.5835940e-001 -8.9932590e-001 -1.8042480e-001  1.1175985e-001 -2.1372100e-001 -1.8579933e-001 -9.8218221e-002 -6.5497777e-001 -6.7523923e-001 -3.2643469e-001 -5.6317503e-001 -2.1962984e+000 -1.3581615e+000 -6.4576325e-001 -5.3614684e-001 -7.0212145e-001 -1.2100114e+000 -1.1155984e+000 -3.9108827e-001 -4.1239926e-001 -3.9701437e-001 -1.8464024e-001 -6.4425835e-001  9.7642843e-002 -6.5691657e-001 -3.0861668e-001 -5.6267805e-001 -1.0370853e-001 -7.8499297e-001 -7.8460256e-001 -3.3369672e-001  1.8971838e-001  2.9825572e-001 -6.6940753e-001  7.3774705e-001
 -5.9824182e-001 -9.6083899e-001  1.1476672e+000  4.6709879e-001 -5.1633127e-001 -1.9637666e-001 -4.0680375e-001  2.8068531e-001 -2.0932395e-001 -4.8680283e-001 -5.4590584e-001 -1.4944686e-001 -6.6578351e-001 -5.3429422e-002  6.8748355e-002 -6.2118460e-001 -1.4191205e-001 -8.2965349e-001 -1.1642232e+000 -2.2764395e-001 -1.1252597e-001 -1.0113053e+000 -1.4059226e+000 -9.9526437e-001 -4.7098234e-001 -1.2824719e-001 -3.5727649e-001  3.5431392e-001  5.6776440e-001  5.7757733e-001  2.6051294e-001  2.0444901e-001 -1.3383307e-001  1.2674436e-001  5.1491342e-001  4.9525535e-001  6.7852646e-001  1.8160440e-001 -5.8556871e-002 -2.8424169e-001 -5.0305314e-001 -4.5844909e-001 -1.2782185e+000 -6.0897014e-001 -6.1774950e-001  2.8937560e-001  8.4666430e-002 -4.1828030e-001 -9.2975804e-001 -9.2420898e-002 -3.7881829e-001 -1.5687101e-001 -1.8407631e-001 -5.3025511e-001 -3.6149762e-001 -8.1683139e-001 -4.1615922e-001 -4.5110214e-002  2.1905883e-001 -1.3933763e-001 -4.8140959e-001 -1.4458005e-001  5.9346213e-001  2.3998772e-001 -3.7156171e-001 -1.1673246e-001
 -1.6502820e+000  1.9287678e-002 -4.9706240e-001  6.7176484e-001 -1.1459038e+000 -1.0458567e+000  1.2077801e-001 -1.6144321e-001 -3.0223868e-001 -7.0478052e-001 -4.8982677e-001 -1.0820405e+000 -5.9180762e-001 -6.5993394e-001 -2.7095066e-001 -1.1598104e-001 -1.3261069e+000 -1.2696055e-001 -1.1776903e+000 -5.5886084e-001  3.2460869e-001 -2.7103355e-001 -1.2992174e+000 -1.3517623e+000 -8.0703059e-001  8.5160537e-001 -6.9292881e-001  4.3535636e-002  8.5640772e-001  1.0991997e+000  7.3227634e-002  7.4397831e-002 -5.8455601e-001 -3.6990795e-001 -1.2569016e-001 -3.4500763e-002  7.5849737e-001  9.6194088e-001  5.1913312e-001 -3.4144600e-001  5.6907595e-001 -4.6350026e-001 -1.0209763e+000 -8.1290082e-001 -4.7012699e-001  7.2324806e-001 -2.5157853e-001 -7.6722211e-001 -6.5523750e-001 -4.5950722e-001  1.2136472e-001  1.7803501e-001 -6.5198867e-001 -8.3495536e-001 -6.9256503e-001 -5.1177597e-001 -5.2868842e-001 -6.3445190e-001 -1.0660866e-001  1.1087584e-001 -1.6019316e-001 -8.2283379e-001 -3.6302598e-001 -6.6290656e-001 -9.7985002e-001  2.3681393e-001
 -1.3414722e+000 -4.2643513e-001  2.4138062e-001  4.3903446e-001 -5.3474744e-001 -6.1722780e-001  2.7987775e-001 -8.9610122e-001 -1.3955556e-001 -3.0378033e-001 -9.4848232e-001 -9.0231866e-001 -6.4041093e-001 -7.1539825e-001 -8.5349789e-001 -4.4354501e-001 -5.5577579e-001 -3.5693423e-002 -1.2580265e+000 -4.0643485e-001  8.4413474e-002 -3.7412440e-001 -1.0091941e+000 -8.1631884e-001 -3.8733250e-002  2.7489836e-001 -8.7190912e-001 -2.5778750e-001 -1.3101991e-001  2.4316310e-002 -3.4079969e-001 -1.5036584e-001  2.5655977e-001  2.3152991e-001 -4.1992740e-001 -9.1996111e-002  1.8517903e-001 -6.7941909e-001  6.8741725e-002 -7.8772980e-001 -5.7872989e-001 -1.8961714e-001 -5.0953208e-001 -1.1515561e-001 -8.1677336e-001 -6.3445353e-001 -1.0238291e-001 -7.9628017e-001 -3.4489300e-001 -5.0226892e-001 -2.7186056e-001 -3.7100669e-001 -2.3203588e-001 -6.6937269e-001 -3.5654478e-001 -3.3422052e-002 -4.5491652e-001 -9.2285957e-001 -8.9925092e-001 -1.6324376e-002  6.5605771e-001 -9.4788412e-001 -6.3650102e-001 -2.7213359e-001  2.9498090e-001  1.4704132e-001
 -1.2517899e+000 -3.6100513e-001 -1.7027907e-001  3.4438260e-001 -6.4762620e-001 -4.6900097e-001 -2.7141193e-001 -6.5974761e-001 -7.1420229e-001 -1.6080718e-001 -7.7091831e-001 -2.3884806e-001 -8.3381929e-001 -4.0336949e-001 -4.5016930e-001 -1.3627109e-001 -1.2223504e+000 -9.3680881e-001 -9.3201447e-001 -7.5340868e-001 -6.5560929e-001 -6.0214656e-001 -1.0459187e+000 -1.5819920e+000 -6.5439170e-001 -9.1318810e-001 -2.5414731e-001  7.1006092e-001  8.4018052e-001 -2.8270013e-001 -2.5203572e-001 -1.3768630e-001 -8.9405260e-001  2.8900111e-001 -9.6702767e-001  2.2134169e-001  2.2933595e-001  5.8894885e-001  1.2038017e+000 -2.1268486e-001 -3.8086344e-001 -5.0457316e-001 -1.7539343e+000 -4.7372851e-001 -1.7463239e-001  3.0013494e-001 -9.9852264e-001  1.1000623e-001 -1.0606967e+000 -8.9689975e-001 -2.8015758e-003  1.9831185e-001 -9.3943417e-002 -7.8666773e-001 -4.0965679e-001 -5.2286771e-001  1.4661052e-002 -5.5140473e-001 -1.5646133e+000  2.2193892e-001 -1.0505900e+000 -7.4547965e-001  9.0207871e-001 -1.3253324e-001 -5.5711142e-001  4.6672284e-001
  8.5037234e-001 -2.4374111e-001 -1.9454580e-001 -1.1712882e-001 -3.9199549e-001 -2.7583090e-001  2.6560155e-002 -3.5788959e-002 -9.5852274e-003 -1.6035270e-001  3.1363818e-001 -6.3559162e-001  3.3836852e-002  2.8156945e-001  6.8668326e-001  6.0141328e-001 -2.9219581e-001  9.8306772e-002 -2.4300097e-001 -5.7315452e-001  5.4910913e-001 -7.4253700e-001 -1.2196682e+000 -9.3402706e-001 -2.4284367e-001 -9.0817464e-001  1.0607535e-002  5.5632096e-002  4.2915769e-001  1.1876791e+000  4.3409422e-001 -4.7569173e-002  1.6701777e-002  1.1447851e-002  3.7431813e-001  2.6334535e-001  1.1569403e+000  6.1651172e-001  1.3458872e-001  4.7007181e-003 -9.5558616e-001  3.3666710e-001 -1.3404130e+000 -1.6666667e-001 -5.6347061e-001  5.8664987e-001 -2.4011104e-001  3.1479579e-001 -3.0322310e-001 -7.3932035e-002  2.6808954e-001  7.1798388e-001  8.4768644e-002 -3.9072222e-001  5.8434987e-001  2.1715038e-001  5.9886668e-001  3.9592757e-001 -5.3274837e-001  7.2169519e-001 -5.6335919e-001 -1.9271131e-001  3.8671330e-001  1.0831303e+000 -8.5082700e-001  2.9530964e-001
 -1.2176435e+000 -4.7793830e-001 -4.7297162e-001 -2.5686337e-001 -3.0840936e-001 -1.3738309e+000 -2.9915583e-001 -5.8705157e-001 -2.2611634e-001  7.8610372e-002 -2.9599588e-001  6.0393116e-001 -2.5764880e-001 -2.4242687e-001  1.9122612e-001 -5.2846915e-002 -8.8420847e-001 -4.0142039e-001 -1.1186422e-001 -5.9734896e-001 -9.0533421e-003 -1.9856863e-001 -1.1368048e+000 -1.2528462e+000 -9.1217998e-001 -9.5541572e-001 -2.6834025e-001  1.0822877e+000  1.2720859e+000  2.7281957e-001  3.7628549e-002 -2.7909289e-001 -7.1575375e-001 -7.7458075e-002 -5.8125578e-001 -8.7785699e-002  4.9785277e-001  5.5916737e-001  3.0676757e-001  2.7144416e-001 -5.1338641e-001 -3.5554799e-001 -2.0116294e+000  4.0058191e-001  1.1308742e-001  1.4806226e+000 -4.7967585e-001  8.1019409e-001 -8.8406275e-001 -4.8736160e-001 -1.9121116e-002 -9.4031819e-002 -2.3774226e-001 -7.1395681e-001  1.5924691e-001 -4.3034645e-002 -2.6296868e-001 -1.9401263e-002 -4.7847824e-001 -5.0425795e-003  2.8086651e-001  1.3651642e-001  2.4711333e-001  3.7933267e-001 -5.1924911e-001 -3.2526447e-001
 -2.1342739e-001 -3.9469966e-001  2.2835844e-001  6.0485297e-001 -7.7489610e-001 -5.7022329e-001 -7.8896627e-001 -8.4072412e-001 -5.4047817e-001 -1.8937972e-001 -3.8245596e-001 -1.2604269e-001 -3.5498493e-001 -1.2609012e-001 -1.0384232e+000 -4.7030478e-001 -5.9102974e-001 -2.5555836e-001  6.7801017e-001 -1.2145284e+000 -8.2658905e-001 -3.0793140e-001  1.0068293e-001 -9.5611902e-001 -4.4814246e-001 -1.2318138e+000 -7.3321587e-001 -8.7654246e-001 -7.3283785e-001 -3.4307136e-001 -1.1669884e+000 -1.2689762e+000 -9.0584436e-001 -5.8693000e-001 -8.6603942e-001 -1.3000424e+000 -1.4362237e+000  3.1537365e-001 -4.2044741e-001 -1.4126837e-001 -1.2178225e+000 -3.3319783e-001 -1.2990557e+000 -8.6671937e-001 -3.0497609e-001  2.1994407e+000 -4.2309531e-001  8.6950552e-003  1.0905711e+000 -6.7677010e-002 -5.5047530e-001 -1.1277956e+000 -2.6541458e-001 -4.2312208e-001  2.2617347e-001 -1.9952236e-001 -4.9675734e-001  7.6552517e-001 -1.2516931e+000 -3.3186635e-001 -6.4970365e-001 -2.0903253e-001  1.2055313e+000  1.1340321e+000 -1.0055739e+000  2.3365453e-001
  1.4788217e+000  3.2358410e-001  1.9926663e-001 -1.3767856e-002 -6.6145505e-001 -1.2163933e+000 -2.4354892e-001  3.5325102e-001 -3.4733004e-001  3.8089988e-001  9.2643669e-002 -2.0346318e-001 -3.4953342e-001 -2.2061756e-001  2.3043007e-001  4.4895307e-001 -4.6686633e-001  6.3782414e-001  5.7398162e-002 -5.7489014e-001 -1.1989806e-001  2.6176558e-001  7.3694012e-001  4.2827803e-001 -3.1595032e-001  3.9626859e-001 -3.7232855e-001  4.7392903e-001  9.7617451e-001 -5.9279609e-002  5.7177066e-001  5.2551585e-001  5.9750023e-001 -2.2276741e-002  6.2389542e-001  4.3447185e-001 -2.5645441e-001  6.4425807e-001 -8.6731526e-002  1.3944237e-001  5.5362974e-001  5.8388615e-002 -3.9833552e-001  4.3706970e-001 -2.2890508e-002  2.0522343e-001 -2.8452483e-001 -3.4622050e-002  8.5517938e-002 -4.7543814e-001  3.4483496e-002  9.0306194e-001 -1.4442174e-001  6.2083201e-001  2.7193170e-001  1.0224482e-001  1.1743980e+000  8.3885737e-001  3.6930599e-001 -3.7653130e-001  1.2693984e-001 -1.7912665e-001 -2.1922449e-002 -4.3376655e-001 -1.3762412e-001  6.9166621e-001
 -4.4633133e-001 -5.6981866e-001 -1.2032950e-001 -1.7865457e+000 -8.8607514e-001 -9.8691244e-001 -4.3294661e-001 -2.2054794e-001 -7.2540171e-001 -3.9739429e-001 -7.5655281e-001 -5.7551040e-001 -6.5130102e-001 -4.1734869e-001 -5.3311425e-002  1.3215800e-001 -9.0141087e-001 -1.0522356e-001  3.2017905e-001 -1.1474833e+000 -8.6117157e-002  2.4615590e-001 -8.7581841e-001 -4.0689012e-001 -7.1330943e-001  4.0539274e-002 -6.2250804e-001 -3.5138907e-001  1.6484263e-001 -4.4780900e-001 -4.8177068e-001 -3.7356984e-001 -1.3070568e-001  1.2723948e-001 -7.9424981e-001 -5.2620936e-001 -8.1491186e-001 -4.2982017e-001  1.7719493e-001 -3.0389959e-001 -4.6109996e-001 -2.1705894e-001 -3.9097519e-001 -1.0897881e+000  2.3788572e-001  7.2161377e-001 -3.3004775e-001  1.9046550e-001 -7.4493557e-001 -6.6313012e-001 -7.8264947e-002  7.6205484e-002 -7.9710210e-001  1.3718928e-001  2.6656437e-002 -9.2748609e-001 -4.1802465e-001  2.8387604e-001  7.3442219e-002 -8.9073199e-001 -6.1216273e-001 -8.2281411e-001 -6.4257640e-001 -1.1351844e+000 -1.4992041e-002 -9.9008296e-001
  6.0710334e-001  2.1926169e-001  4.4104993e-001 -1.2891360e+000 -3.2572585e-001  4.9324052e-001 -1.0132669e-001 -1.9794383e-001 -4.8429554e-002 -1.8336111e-002  2.6200525e-001 -4.7284327e-002 -3.9559260e-001 -2.7691626e-001 -4.2162922e-001  1.0944525e-002  1.0297764e-001  5.3320667e-001  7.0142546e-001 -4.6474407e-001  4.0703735e-001  9.7234233e-001  1.4412235e+000  1.0381026e+000 -2.5690128e-001  8.1561161e-001 -1.0906691e-001 -5.7211458e-001 -1.1672478e+000 -9.6258139e-001  4.4788234e-001  3.9677566e-001  2.4097785e-001  9.1989960e-001 -2.4069063e-001 -3.7414652e-002 -3.9598219e-001 -7.4363080e-001 -5.1054977e-001  9.6906953e-002  6.4188777e-001  9.2246460e-002  6.3200808e-001  7.1122435e-001  6.9357742e-001  8.7406081e-001  5.7542807e-002 -7.8618985e-002  3.4585489e-001 -3.7081170e-001  5.3306187e-003 -3.0452720e-001 -8.2014925e-001 -3.9491378e-001 -4.0963909e-001 -5.9174717e-002 -1.2002516e+000 -4.1909599e-001 -1.8283841e-002 -4.2747776e-001  1.4182867e-001 -7.7730198e-001  1.0257154e-001 -4.1960018e-001  1.2105917e-001 -5.6820849e-001
 -2.3384560e-001  8.8762492e-001  9.5221287e-001 -2.1950613e-001 -3.1060843e-001  3.9527437e-003 -3.8307640e-002 -6.6527750e-003 -1.7658571e-001  1.0822498e-001 -3.3111735e-001  2.5813826e-001 -8.8848989e-002  4.5411125e-001 -4.3996014e-001 -4.5571026e-002 -4.5942245e-001 -3.7208926e-001  3.9007941e-001 -3.4900931e-001  1.1367196e-001  7.4432425e-001  1.4959220e-001 -4.5583426e-001 -8.3539233e-003  9.4261399e-001  5.1281595e-002 -2.1118860e-001 -3.9605572e-001  2.1328693e-001  4.6882649e-001  4.9257601e-001  2.5685895e-001 -3.2529385e-001 -1.7712852e-001 -2.9228991e-002  3.1292865e-001  1.5728338e-001  7.2479177e-001  5.7707855e-001  4.5839700e-001 -8.8644000e-002  5.0694863e-001 -8.8000107e-001  3.5294291e-001  8.1867427e-002 -1.2185828e-001  5.3903394e-001 -2.0981851e-001 -4.2852922e-001  1.8368654e-001 -2.0989163e-001 -5.2270974e-001 -2.9360944e-001  1.0875922e-001 -3.5979092e-001 -9.2739912e-001  1.3285754e-001  3.5377584e-001  1.6323204e-002 -5.5983956e-001 -3.8357297e-001  8.6310076e-001  7.2542026e-002  1.5554070e-001  4.9770617e-002
  4.1569428e-001  9.4137817e-001  4.1893212e-001  5.2169558e-001 -3.0285954e-001  1.7299372e-001 -8.2070079e-002  5.6726779e-001  1.4190073e-001  6.2863956e-001 -4.9720197e-002 -6.6883674e-001  1.3634974e-001 -3.8992093e-001 -7.6677456e-001 -5.0315172e-001  3.7204796e-001  6.1655531e-001  6.5805921e-001  3.8857858e-001 -6.1167044e-001 -4.3524424e-001  8.0676169e-001 -8.5576543e-001 -1.7166893e-001 -6.8901352e-002 -1.6583275e-001 -6.3690430e-001 -9.9835863e-001 -2.1342860e-001  7.4935364e-001  5.0129202e-001  7.3413376e-001  1.2783330e-001  4.9548577e-001  8.4698417e-001 -4.8055782e-001  5.9825089e-001  3.8633667e-002  1.1649987e-001  8.9358550e-002 -1.7366266e-001 -1.7294999e-001 -1.1383932e-001 -1.7005619e-001  2.3823597e-001 -2.3139240e-001  2.1629115e-001 -2.0072747e-001  1.8930840e-001  7.2070159e-002 -7.8210179e-001 -7.0189035e-001 -3.6549037e-001 -4.7321844e-001  1.4543590e-001 -3.1195948e-001 -1.4103864e-001  1.1446016e+000 -6.2151297e-001  9.2199818e-001  3.9635388e-001  8.4388164e-001 -1.1301252e+000 -3.0709295e-002  3.5623382e-001
 -5.2892702e-001 -1.4550439e-001 -2.8518913e-001  1.4333542e+000  4.4428815e-001  1.7330961e-001 -1.2218091e-001  1.1887095e+000 -1.0459352e-001  7.1773722e-001  2.6174677e-001  4.8087882e-002  3.6769567e-001  3.5056684e-001 -1.9159035e-001  1.1406900e-001  6.7812080e-001 -3.7688303e-002  3.4550632e-001  5.0674343e-001 -2.7077506e-001  5.7864108e-001  1.1340439e+000 -2.9376396e-001  4.5489778e-001 -7.9878522e-002  1.3203411e+000  2.6070957e-001  2.1852947e-001 -2.8848862e-001  2.1903604e-001  8.6939189e-001  3.0912724e-002  9.3022923e-002  6.2829435e-001  4.0691299e-001  2.4794062e-001  1.0269626e+000  3.4709876e-001  9.7727112e-001  3.7571968e-001  1.5582048e-001  5.4545684e-001  1.0519580e+000  2.1466376e-001 -4.7777350e-001 -4.1176398e-002  2.8702997e-001 -2.4308124e-001 -1.7696341e-001  6.4452184e-002 -9.9678034e-002 -1.1088797e-001  3.5299191e-001 -1.1809388e-001 -7.1336855e-003  1.4468700e-001  3.3500128e-001  1.1567279e+000 -5.4927974e-001  6.3851543e-002  2.3852612e-001  1.5059252e+000 -2.9679404e-001  4.1101897e-001  4.3179835e-001
 -4.1958924e-001 -1.0929642e-001  1.7333422e-001  1.6069853e+000  1.5359923e-001  2.0886427e-001  2.9390697e-001  9.8728344e-001  1.8300080e-001  1.4071571e+000 -4.4926791e-001  5.4361708e-001  4.2685669e-001  9.4716058e-002 -2.5523071e-001  2.7889542e-002  3.0135752e-001 -4.7727651e-002 -3.0526820e-001  2.2162698e-001  1.4975335e-001  3.7280659e-001  6.1546374e-002 -8.4087454e-001 -7.7025323e-002  4.6996819e-001  7.8079345e-001  1.5772621e+000  1.1124412e+000  3.3960644e-001  1.2348537e+000  1.0696688e+000  3.7047696e-001 -1.2423179e-001  1.1581581e+000  1.0932595e+000  6.0099179e-001  1.2259852e+000  1.3047676e+000  5.7286461e-001  8.2652013e-002 -6.2231820e-001 -1.0289337e+000 -3.7406979e-001 -1.9054729e-001 -1.2682293e-001 -8.2473638e-001 -2.8741297e-001 -9.9418403e-001 -3.9634152e-001 -3.3231781e-001  6.4460806e-001  3.3441721e-001  5.5002689e-001  6.1180652e-001 -8.6690004e-002  8.4570797e-001  4.8732881e-001  1.0731846e+000  8.3620283e-002  8.2859721e-001  7.3274196e-002  3.7033401e-001 -5.4038587e-001  7.2620369e-001  3.2537551e-001
 -1.7105666e-001 -1.9782278e-002  3.4351490e-001  5.8975118e-001  4.5242806e-001 -1.1270900e+000  3.5496812e-001  8.1297884e-001  1.5661882e-001  2.2886217e-001 -1.3010735e-001 -2.5344501e-001  1.7981471e-001  1.6226320e-001  2.8165269e-001  4.6310237e-001  7.4120461e-001  5.9831587e-001 -3.0161133e-001 -1.9079925e-002 -4.7520151e-001  1.2650132e-001 -9.0147374e-001 -1.2445749e+000  9.4815396e-002 -2.5209399e-001  6.3613931e-001  9.1358945e-001  1.0113480e+000  7.9613494e-001  1.2885253e-001  4.2952992e-001  1.2956091e+000  7.2831549e-001  3.1604787e-001  3.3996059e-001  5.1769873e-001  2.0387796e-001 -1.0540790e-001  3.7221484e-001  3.1631334e-001  4.0702267e-002 -2.6395940e-001  3.4361730e-001  2.2610236e-002  1.9426611e-001 -4.2676003e-001 -4.9648409e-001 -6.4172011e-001  4.7269550e-001  3.0637405e-002  5.2442666e-001  4.7344477e-002  5.8529189e-001 -1.1599633e-001  3.1704206e-002  3.3804130e-001  2.5527928e-001  4.3670794e-002 -5.1443381e-001 -2.7244585e-001 -4.9573855e-001  4.4464669e-001 -1.4644679e-001  3.9963642e-001  1.4987524e-001
  2.5192511e-001 -7.9938614e-001 -1.0088108e+000  1.1346354e+000 -5.2978427e-001 -7.5233449e-001 -5.0550470e-005 -1.4919319e+000 -9.9568143e-001 -1.0208387e+000 -1.4176640e+000 -7.6550848e-001 -6.8054369e-001 -6.6180689e-001 -7.2606888e-001 -1.0566524e+000 -8.6755715e-001 -1.1820337e+000 -9.9441205e-001 -1.1429222e+000 -5.1442093e-001 -1.1913777e+000 -1.8460361e+000 -6.4679754e-001 -7.9279508e-001 -2.8709651e-001 -1.0448210e+000 -3.8325718e-001 -5.4795278e-001 -5.1390773e-001  2.8617261e-002 -7.4634921e-001 -1.3082485e+000 -3.7054044e-001 -1.0882233e-001  5.8210129e-001 -1.4773428e-001 -4.0013237e-001 -2.8911611e-001 -1.0843283e+000 -1.6986418e-001 -1.9337016e-001 -2.1378264e-001 -6.4156637e-001 -3.0757298e-001  9.3443805e-002 -1.0354118e+000 -1.4353033e-001  9.9817073e-001 -3.2425825e-001 -7.7867409e-001 -8.7349030e-001 -2.9834162e-001 -5.6831219e-001 -1.6168254e-001 -8.7098099e-001  5.4234331e-001 -1.0109982e+000 -1.2721399e+000 -8.4375561e-001 -1.6181941e+000 -1.0297107e+000 -2.6594126e-001 -2.5403056e-001  3.3245204e-001  1.0267040e-001
  5.1023958e-001 -8.8983906e-002 -4.8427179e-001  1.5713637e-001 -1.8200266e-001  4.0001999e-001 -2.8175062e-001  1.5790196e-001 -4.7540347e-001 -1.0234097e-001  4.3762282e-001 -2.1491833e-001 -6.7114882e-002  9.3621140e-002  4.8314869e-001  1.8323999e-001 -8.1988121e-002  5.2219492e-002 -3.9749067e-001 -4.8757754e-001 -1.0366313e+000 -5.2016809e-001  3.2868523e-001 -2.0261342e-001 -6.1428493e-002 -4.5759526e-001 -1.0667093e-001 -3.8828009e-001 -1.4496143e-001 -3.5498315e-001 -1.6369174e-001 -5.8609528e-002 -1.1663946e-001 -4.5985669e-001 -1.6133233e-001 -5.2574317e-001 -6.3222145e-001 -3.2023018e-001 -3.7327294e-001 -1.0113601e-001 -8.7252561e-002 -2.2653957e-002 -3.7187389e-001  3.0804770e-001 -7.0205483e-002 -2.0690154e-002 -2.5843384e-001 -3.5108191e-001  3.8516922e-001 -5.6027692e-001 -7.3887472e-002 -2.7078350e-001 -5.0187425e-002 -4.2129783e-002 -7.3396646e-001 -5.9574177e-002 -2.2518627e-001 -3.8896475e-002  3.5487791e-001  1.6696731e-001 -5.1192634e-002  2.8655112e-001  9.3923264e-001 -1.8134274e-001  1.4206694e-001  1.3854927e-001
  2.0962602e-002 -7.8883073e-001  7.8043902e-002 -1.2793452e-001 -6.3821747e-002 -4.9920120e-001 -3.8200460e-001 -7.8170554e-001 -1.3935040e-001 -3.3420614e-001 -6.9448294e-001 -1.1352337e+000  5.6610741e-003 -7.4142863e-001 -3.1161028e-001 -1.6123293e-001  2.6769974e-001 -5.5412855e-001  1.8212420e-001 -7.0098991e-001 -7.4311634e-001 -3.8985011e-001  2.5479764e-001  3.5919441e-001 -9.9358886e-002 -3.6737472e-001 -1.2562824e+000 -2.1741412e+000 -1.6915436e+000 -1.8890062e-001 -1.0026618e+000 -8.4660439e-001 -6.1793520e-001 -5.4362079e-001 -4.7787144e-001 -7.5474071e-001 -2.1704211e-001 -1.3466624e+000 -1.9222327e+000 -1.4660366e+000 -1.1227971e-001  2.0279288e-001  1.3532225e-001 -1.6650662e-002 -1.2898430e-001 -1.8369955e-001 -8.3996869e-001 -7.8196188e-002  1.6760625e+000  2.9173620e-001 -1.7449870e-001 -4.7126668e-002 -9.5563281e-002 -2.3426379e-001 -2.3545565e-001 -6.3184701e-001 -2.0674931e-001 -8.1786337e-001 -1.0178537e+000 -6.6748676e-001  4.8251159e-002 -9.3830823e-001 -5.9417490e-001  4.9208644e-001 -1.1366550e+000 -7.9132476e-001
  1.9324516e+000  8.9988983e-001 -6.7524302e-002 -1.7144370e-001  2.8737554e-001  6.1528005e-001  3.5099587e-001 -2.6652281e-002  3.7651091e-001 -6.0926402e-002 -3.0981036e-001  8.2585362e-001  6.5223225e-001  4.0046906e-001  1.1010360e+000  1.0960660e+000  3.5168376e-001  1.3488887e-001 -8.2602375e-001 -5.1014125e-001  1.4490146e-001  1.1072670e-001 -5.4505829e-002 -6.4613528e-001  4.1188599e-001  3.3660913e-001 -2.9848696e-001 -3.7277678e-001 -5.9501166e-001  8.1052204e-002 -6.8698141e-001 -2.7517266e-001  3.8415165e-002  2.7776956e-002 -6.0048976e-001 -3.6624868e-001  5.3493491e-001 -5.8651348e-001  4.6266234e-002  3.0266564e-002 -6.9993666e-001  5.1051341e-001  3.4766274e-001  5.2224716e-001  1.9162867e-001 -5.5794232e-001 -3.1665980e-001 -3.3020860e-001  6.8806396e-001  6.0055262e-001  2.8918500e-001  9.5317002e-001  5.8251230e-001  1.7088451e-001  7.1428639e-001  3.7194914e-001 -1.6056717e-001  2.1046043e-001  8.1617498e-003  7.5819850e-001  4.0695198e-001  4.6548326e-001 -1.5540055e-001 -1.2618800e+000  4.0290495e-001  4.5145132e-001
 -1.2597778e+000  1.0687978e+000  2.7686732e-001  2.6340639e-001  3.4579299e-001  8.7360043e-001  3.9757202e-002  1.2654746e-001  1.0824063e-001  7.8831188e-002 -9.6428968e-002  5.9496625e-001 -4.4535362e-003  7.9624954e-001  2.3559582e-001  4.1644181e-001 -3.8589229e-002 -1.1440495e-002 -7.9544533e-001 -4.7880545e-001  1.3421846e-001  3.4610070e-001 -1.9286895e-001 -7.8214558e-002 -1.9877903e-001 -2.7216070e-002  5.2641259e-001  3.9526388e-001  6.1965620e-002 -6.9881683e-001 -2.4990157e-001 -2.8423679e-001 -1.5859784e+000 -8.0207885e-001 -4.9563531e-001 -3.9992703e-001 -4.2649070e-001 -2.0833617e-001  3.7260460e-001  7.1440167e-002 -8.3054000e-002 -1.3849555e-001 -3.7834067e-001  4.8433773e-001  2.8328052e-001  1.4080578e+000 -6.0603711e-002 -9.6648875e-002  1.0093473e+000 -1.4719613e-001 -1.6514585e-001  2.5638727e-001  5.5384447e-002  1.6151556e-001  5.4023959e-001 -9.8661727e-002  1.5181854e-002  4.5713135e-001  4.7303322e-002  5.5020318e-001  7.5556914e-001  2.1434233e-001  5.0642315e-001  5.6198695e-001 -1.8095988e-001  3.3152051e-001
 -2.0695459e+000  9.0632818e-001  2.3280883e-001  5.8083344e-002  5.5947568e-001  1.4426763e+000  3.6611132e-001  6.6964018e-001  3.0343235e-001  9.9679195e-001  6.4686492e-001  8.3366081e-001  9.5644659e-001  8.8889231e-001  6.0871289e-001  3.3295197e-002  1.4378165e-001  6.9362383e-001  3.1397052e-001  6.0713653e-001  2.5652595e-001  2.8785334e-001  5.9780349e-001  1.4866543e-001  3.8665736e-001  9.3506722e-001 -3.6959967e-001 -1.4143757e-001  2.0381615e-001  2.6299750e-001  1.5692841e+000  1.0452142e+000  5.7902132e-001  6.5074310e-001  9.2385104e-001  1.2192149e+000  1.2666935e-001 -3.5196112e-001 -6.6712091e-001 -3.9734702e-001  9.2979624e-001  5.2550021e-001  6.3380253e-001  3.9288252e-001  3.3399025e-001 -1.8359869e-001  5.8172333e-001  9.2178612e-001  3.6139735e-001 -1.2855048e-001  2.9583062e-001  4.4709548e-001  2.1374107e-001  8.5771264e-002 -6.3691598e-001  7.5946905e-001  8.0259411e-001  8.5820472e-001  5.5931865e-001  1.5656289e-001  6.1350537e-001  6.5805593e-001 -1.6779551e+000  1.5613339e+000  6.6475401e-001  3.7233605e-001
  6.9042266e-001  3.6458011e-001  4.1621303e-001  3.6954552e-001  9.5758892e-002  9.5458601e-001  3.9856661e-001  2.9621862e-001 -6.3815931e-002  9.4084026e-001  4.8601400e-001  1.1997324e+000  8.4083960e-001  8.1587563e-001  8.2539727e-001  6.6329557e-001 -1.5425395e-002  1.2939877e-001  2.3783527e-001 -8.0798223e-002 -3.1299686e-001 -3.8719071e-001  5.7997893e-001 -5.0661496e-001  1.6453460e-001 -6.7287499e-001 -1.1896113e-001 -5.1504717e-002 -6.6160760e-002  8.2867548e-002  1.9949113e-001  4.8503105e-001 -5.2412665e-001 -5.0946679e-001  3.8436655e-001  5.8704240e-001 -1.6161774e-002 -2.2718746e-001  3.6320999e-001 -3.7074264e-002 -6.2165635e-001  4.6752424e-001 -3.6822268e-001  2.0190297e-001 -2.8425569e-001 -4.2216884e-003 -1.0258543e-001  7.0297460e-001 -1.6767112e-001  1.2741667e-001  5.5042758e-001  1.0399399e+000  6.9544679e-001  1.2321609e+000  5.6503893e-001  4.4813893e-001  8.4819575e-001  8.6482905e-001 -1.2044567e-001  2.2090661e-001  1.5435953e+000  1.9487744e-001  2.3622085e-003 -2.0240295e-001  7.3167443e-001 -5.4510123e-001
  2.4234377e-001  2.6033241e-001 -5.8847725e-001 -9.3162624e-001  2.2165506e-002  7.6890074e-001  2.7845173e-003  2.3338068e-001  5.0797401e-001  1.7670827e-001 -3.6855272e-002  3.1268152e-001  2.4322068e-001  4.9809553e-002  2.3868801e-001  5.3308512e-002  1.1149581e-002  7.3841697e-001  6.7579776e-001  7.5048370e-001 -1.4126358e-001  1.7484804e-001  7.5408599e-001  2.1668722e-001  2.1879680e-001 -3.4962476e-001 -9.7448864e-001 -8.2941394e-001 -5.4932476e-001 -4.0594327e-001 -2.9408091e-001 -1.4634193e-001 -2.0706407e-001  1.0839184e-001  2.9711391e-001 -4.1622633e-001 -1.7708391e-001 -6.0879090e-001 -3.4400747e-001 -7.1310183e-001 -1.8285320e-001 -1.7859208e-001 -5.1546852e-001 -2.5927085e-002 -1.1856365e-002 -3.2872357e-001 -3.8242996e-001  7.3249972e-002 -3.5162566e-001 -1.2556981e-001  4.7711956e-001  5.1676942e-001 -3.8072792e-001  7.1731936e-002  9.3830705e-003  1.7357847e-001 -1.5115557e-001 -9.6950853e-003  1.4747905e-001 -3.9511111e-001  4.5205929e-001 -1.2783436e-001 -3.3109580e-001  2.8939569e-001 -6.2651974e-001 -5.0846123e-002
  1.0310608e+000 -2.6299125e-001  1.4315842e-001  1.1880951e-001  2.5583913e-001 -1.0866268e+000 -3.8529562e-001  1.7835228e-001  4.5292693e-001 -4.2268109e-002  3.1036327e-001  3.6953039e-002  6.1010423e-002 -1.6903814e-002  9.5479245e-002  4.2674739e-001  9.5801692e-001 -9.7761735e-002 -1.8812903e-001  2.6909971e-001 -1.4219699e-001 -5.7177816e-001 -6.2237911e-002  2.9177329e-002  6.3372784e-001 -4.3105342e-001 -2.8371579e-001 -8.7850993e-001 -6.9039259e-001  2.3867839e-001 -7.9502995e-002 -2.9143772e-001  9.6796040e-003  6.4669078e-001  9.0786064e-002 -3.5772080e-001  1.5847025e-001 -9.2476901e-001 -1.2904715e+000 -5.8951364e-001 -1.2638604e-001  3.3050077e-001  5.8318224e-002 -4.9614990e-001  2.3887939e-002  2.9851192e-001 -1.5823958e-001 -1.6422148e-001 -1.4304812e-001  2.6642594e-001  4.9641344e-001  1.6229831e-001 -1.1440902e-001  3.8878386e-001 -4.9698589e-001  1.3727484e-001  5.4534239e-001 -2.3293377e-001  9.5557197e-002 -2.9374162e-001 -3.4370612e-001 -1.8837601e-001  8.6262346e-001 -3.0238252e-001  5.1436445e-001 -3.5618894e-001
 -4.3438947e-001 -5.5006467e-002 -6.8159479e-001  8.6936773e-001  1.2196340e-001 -2.3914463e-001 -3.6611064e-001 -3.0943881e-001  2.0397495e-001 -4.4498348e-003  7.8042918e-002  3.8513153e-002  3.8240065e-001 -4.5838331e-001 -3.2348357e-001 -5.2073284e-001  5.2351321e-001 -6.9604814e-001 -1.1642575e-002  1.0109492e-002  5.3309842e-002 -4.2562894e-001 -1.1856442e+000 -6.4304764e-001  2.5342669e-001 -2.2120999e-001  8.4789054e-002  4.0938520e-001 -6.5855264e-001 -4.6176505e-001 -6.8726451e-002 -2.7877525e-001 -3.8872570e-001 -9.5161050e-001 -8.1217629e-002  1.3708402e-001 -1.3148631e+000 -1.3290071e+000 -4.4787364e-001 -2.9033361e-002 -3.0798797e-001  5.9785523e-002 -4.7148101e-001 -8.9429810e-001 -8.1489722e-001 -8.0059313e-003 -1.3636627e-001 -3.9336943e-001 -7.7496740e-001 -4.2614277e-001 -3.9942630e-001 -8.2957667e-001 -4.0140490e-002  3.1230799e-001 -3.6992648e-001 -3.1779116e-001  4.2091361e-001  2.0117917e-002 -6.4433324e-001 -1.5032162e-001 -9.4473180e-001  1.8586912e-001  1.6827121e-001 -8.7449176e-001  1.0831589e-001 -4.8101554e-001
  1.4620175e+000  7.1580708e-001 -5.4105645e-001 -2.7350104e-001 -5.8106225e-001 -3.0218800e-001  4.1616609e-002 -5.1369192e-002 -4.0928656e-001 -1.7864247e-001  2.9036231e-001 -1.9033738e+000 -5.1904110e-001 -5.0665266e-001  5.0327023e-001  5.0207288e-001 -3.2526696e-001  1.4473665e-001 -2.3256675e-001 -1.2905340e-001 -3.9752563e-001 -5.3641439e-001 -8.8137699e-001 -8.0459207e-001  7.6338922e-004 -7.7034901e-002 -2.2014773e-001 -1.1675577e+000 -3.8715468e-001  4.3727993e-001 -6.7827808e-001 -4.1365600e-001  1.0453277e+000  2.8017523e-001 -5.0890929e-001 -4.7336667e-001 -3.4779784e-002 -4.3312307e-001 -6.0201568e-001 -3.0379993e-001 -3.9377982e-001  3.5164596e-001 -6.2915100e-001 -1.0399251e-002 -1.3019996e-001  6.8907548e-001  1.6535218e-001 -7.8649246e-003 -8.0579313e-001  2.1581701e-001  2.2834250e-001 -1.5955687e-002 -7.3529614e-002  1.4286912e-001 -8.2558380e-001  5.6703107e-001 -2.9851440e-002  1.9848851e-002 -2.4693923e-001 -4.1704592e-002 -4.7797458e-002 -8.7113179e-002  7.1402077e-001 -3.7078183e-001  4.8216299e-001 -6.8030769e-001
 -3.6156371e-001 -2.3859799e-001 -2.9553957e-004  8.0085490e-001 -3.6607182e-001 -2.3685325e-001 -5.6745460e-001 -3.3391419e-001  4.3059864e-001  3.2830518e-001 -7.8046264e-002 -1.3117095e+000  2.6325415e-001 -1.9217577e-001 -1.0583743e-001 -1.8960222e-001  3.9117936e-001  1.4230478e-001  8.0482708e-002 -1.9808105e-002 -2.3103708e-001 -5.2553963e-001 -3.4656617e-001 -8.2946447e-001 -8.4258543e-002  2.5521203e-001 -1.7329542e-001 -4.5151912e-001 -7.7820726e-001 -1.6365321e-001 -2.7579890e-001 -4.2308387e-001  3.8891260e-001  5.7212507e-001 -5.4556990e-001  5.1116051e-002 -9.1596972e-001 -8.7337987e-001 -1.0096264e+000 -4.7835132e-001  2.7672563e-001  2.7309356e-001  5.9606384e-002 -3.4601420e-001  1.4344734e-002  5.9245347e-001  1.7811288e-001  3.7160085e-001 -2.8447495e-001  3.3097709e-001 -2.7500395e-001 -3.6014625e-001 -4.7000524e-001  2.8858686e-001 -8.5384509e-001  1.2070928e-001  2.3149914e-001 -4.2149345e-001 -2.6106761e-001 -5.6659300e-001 -4.4485745e-001 -6.4011814e-001  5.0101749e-001  6.3570700e-001  4.3329014e-001 -2.7656873e-001
  1.1528845e+000  1.4182973e-001  4.3790568e-001 -9.5702956e-002  2.6102147e-001  4.1723171e-001 -1.2910144e-001 -4.7380971e-001  3.8510116e-001 -3.8654365e-001 -5.7812459e-002 -2.3697808e-001 -1.5893127e-001  3.6602951e-001  4.7433478e-001  3.4384291e-001  2.9852167e-001 -3.8239514e-002  2.6433557e-001 -1.0613665e-001 -4.8591519e-001 -2.9920180e-001 -4.8942996e-001 -3.3408852e-001  5.3847026e-003 -3.9064176e-002  2.7533679e-001  2.6485205e-001 -1.6786959e-002  9.4049418e-001 -2.2014247e-001 -3.9846631e-001  4.0967308e-003  2.0217567e-002 -3.4698879e-001 -4.5483785e-001  2.0601457e-001  1.1527051e-001 -5.0595846e-002 -7.8110096e-003 -1.2538141e-002  5.7433514e-001  4.8052882e-002 -2.1327085e-001  9.0851168e-002  1.3174751e+000  4.2452284e-001  8.3815102e-001  5.5327833e-001  8.1883212e-001  5.4981344e-002 -1.7550509e-001 -1.2785979e-001  7.7171715e-002 -7.1361778e-001  2.4294931e-001  2.0160258e-001  9.9906623e-002 -2.8663616e-001 -1.0198584e+000 -3.1877946e-001 -4.5744068e-001  3.3116946e-001  1.4769527e-001  3.8583508e-002 -9.8064321e-002
  4.7819073e-002 -1.3276197e-001 -8.1519890e-002 -7.2775127e-001  3.0348058e-002  4.1820829e-001 -1.2844887e-001 -6.0579629e-001  1.0737535e-001 -6.5650962e-001 -4.1241253e-001 -4.3595543e-001 -8.2010228e-001  1.8606507e-001 -2.6184333e-001  1.8257121e-001 -2.9884563e-001 -1.5158601e-001  7.1722523e-001  1.1668288e-001  7.3661868e-001 -2.3143194e-001 -5.8201760e-001 -5.6582799e-001 -1.4010519e-001 -5.4776308e-001  1.4746614e-001  2.5803536e-001 -4.7202754e-001  1.3634786e-001 -8.6515391e-001 -1.1959147e+000 -4.3943138e-001 -6.1761410e-001 -1.0941818e+000 -9.9367684e-001 -7.6960232e-002 -6.1862614e-001 -5.0939984e-003  1.7069435e-001  4.1477548e-001  1.2784167e-001 -2.0338436e-001  2.0292748e-001  9.1523463e-002  6.7551337e-001  6.1617112e-001  1.2453942e+000  9.7480475e-001  6.9703161e-001  2.5957619e-001  8.5499856e-002 -1.9471172e-001 -4.5204739e-001 -4.4874889e-001 -3.0166731e-003 -5.1613769e-001  6.4146039e-002 -3.5066751e-001 -9.9317000e-001  2.5810213e-001 -3.1061434e-001 -4.8267842e-001  1.0162889e-001 -5.9445302e-001 -2.2872253e-001
  9.6675243e-001  8.7109866e-001  6.7699732e-001 -4.9536244e-001 -2.1424583e-001  6.5226663e-001  2.9731200e-001 -7.2391533e-001  1.3831638e-001 -4.2298329e-001 -2.1283222e-002  3.7365521e-001 -6.7369804e-001  1.9099336e-001  5.2324535e-001  2.7461268e-001  3.2482130e-001  2.8319182e-001  2.2892039e-001 -3.2326111e-001  6.3132936e-001 -3.3725116e-001 -3.4817241e-001  3.3110772e-001 -1.5402057e-001 -6.0997532e-001 -1.7789950e-001 -3.6659519e-001 -5.2679688e-001  3.9402212e-001 -6.8317645e-001 -4.9263206e-001 -7.1486909e-001 -1.6874726e-001 -1.9482865e-001 -1.0465098e+000  8.9698247e-001 -3.1477529e-001 -1.6311223e-001 -4.3911331e-001 -2.4157722e-001  1.0003272e-001  1.2016066e-001 -6.3630927e-001  7.7247015e-001  9.9397627e-001  6.9654273e-001  5.9442887e-001  3.9778213e-001  8.1418359e-001  1.1166949e-001  3.7993104e-001 -1.0733024e-001  2.1797608e-001  4.7295954e-001 -8.2841772e-002 -8.6792379e-002 -4.2128246e-001 -4.5972070e-001 -5.1924702e-001  4.8868669e-001 -1.0652505e-002  2.6157621e-002 -3.6779674e-001  4.3711254e-001 -1.9977296e-001
 -6.4085415e-001 -5.0041722e-001  4.9912649e-001 -1.3031828e+000 -2.1341189e-001 -6.5517707e-002 -4.0586348e-001 -6.1903226e-001 -1.2324255e-001 -5.2753292e-001 -4.7291251e-001 -1.4727863e-001 -4.4959809e-001  1.4159242e-001  5.6681899e-001  7.0932735e-001 -1.6535391e-001 -4.8587773e-001 -7.3126128e-001 -6.3580843e-001 -5.9604411e-001 -3.3724140e-001 -7.5171220e-001  6.3392894e-002 -8.4679168e-002 -5.6471934e-001 -5.4776755e-001 -3.5983710e-001 -2.9094329e-002  1.3021521e+000 -1.1169911e+000 -4.3895407e-001 -1.0374620e+000 -1.1873052e+000 -6.1149584e-001 -8.3001127e-001  9.8045585e-001 -3.3963223e-001  8.4511116e-002  8.4481957e-002 -4.6616796e-001  3.6645003e-001 -2.3218467e-001 -4.4898909e-001  1.8025995e-001 -1.4821951e-001  1.4872034e-001 -7.9657160e-001  1.2538730e-001  3.2217968e-001  5.5079010e-001  1.0796336e+000  5.3531941e-001 -4.1704234e-002  1.9193261e-001 -4.7043603e-001  3.5752113e-001  2.0383071e-002 -6.8565609e-001  1.1010576e-002  2.5071443e-001  2.9190720e-001 -1.0112050e+000  5.0296629e-001  4.3476171e-001  1.4401676e-001
  6.4474941e-001  6.4017360e-001  3.4407991e-001 -1.1338926e+000  3.9303780e-001  7.0701456e-001  4.0229095e-001  4.4693824e-001 -6.9441183e-004  5.7682249e-002  3.8279600e-001 -4.5455934e-002  1.2164893e-001  1.0134495e-001  7.7034283e-001  3.9605975e-002 -2.1112338e-001 -4.3907023e-002  1.6949842e-001  1.4709046e-001 -1.1645947e-001  7.0003071e-001 -1.0473151e-001  7.8801521e-001 -7.2958222e-002  7.3564629e-001 -4.0290326e-001 -1.4963386e-001 -3.3466105e-002  9.6354667e-001  2.8343211e-001  1.9022569e-001  7.4800857e-001  5.8340539e-001  2.1145265e-001 -4.5714783e-001  9.3027130e-001 -2.1111225e-001  2.9411350e-001  3.8233309e-001  3.7992220e-001 -1.4208527e-001  2.3549304e-001 -6.0147661e-001  1.1971678e-001 -8.2055090e-001 -9.9793989e-002 -1.0199527e+000 -3.9989752e-001  2.2008745e-001  5.3940204e-001  7.4178769e-001  6.9187827e-005  9.6295925e-002 -3.7970525e-001  4.9209543e-001  8.3296927e-002  2.4375255e-001  9.3440435e-001  1.1751652e+000 -1.1167356e-001  3.4173589e-001  8.4897366e-002 -3.1264141e-001 -2.1933664e-001  5.1204524e-001
  6.0364389e-001  3.3865654e-001 -1.1744416e-001 -3.3333990e-001  1.0837416e-001  5.0830191e-001  5.7000644e-001  9.1753431e-001 -2.5043625e-001 -3.2939720e-001  1.0311925e+000 -4.0374227e-001 -6.2194315e-002  1.7486419e-001  8.0880349e-001  5.3761255e-001  2.6163921e-001 -5.0822627e-002  2.8225893e-001  5.4115687e-001  7.9646646e-001  4.7481398e-001 -2.5995442e-001  1.3396722e+000  2.7257455e-001  9.0065278e-002 -2.8169624e-001 -5.4865173e-001  8.6679018e-002  1.0173020e+000  3.3082343e-001 -2.3966203e-001  8.6367550e-001  9.3898267e-001 -1.7779664e-001 -1.4038728e-002  1.3931516e+000 -2.1674930e-002 -1.2765489e-001 -3.4121026e-001  2.1143224e-001  8.3384009e-002  1.2971436e+000 -2.8896773e-002  4.8773084e-001 -2.2435982e-001  5.3408075e-002 -3.0001063e-001  4.9748132e-001  4.2282444e-001  3.9451542e-001  4.0449051e-001  1.2424247e-001  1.7935795e-001  4.1954844e-001  1.0494518e+000  1.1802648e-001  1.5922264e-001  1.0450702e+000  1.3281305e+000  8.6532842e-001  6.5697221e-001  1.1762969e-001  3.5004655e-001 -8.6223454e-001  2.3117979e-002
  2.4355324e-001  1.9444019e-001  1.3305529e+000 -3.4230105e-001 -9.0219928e-002  5.1438829e-001  4.5126622e-002  4.7113280e-001  3.4815170e-001  1.7188401e-001  8.8869124e-001  8.2690485e-001 -3.7841820e-001  6.9391205e-002 -3.9034600e-001 -9.0682996e-002 -3.7322482e-002  1.7250773e-001  1.2682982e-001  2.4123773e-001  4.9957658e-001  6.1377344e-001  7.5896179e-002  1.4258083e+000  3.4978306e-001  5.6866217e-001  2.3985468e-001  6.6316831e-002 -1.8733570e-001  1.0913940e-001  1.5218741e-001  4.6532655e-001  5.6310918e-001 -7.5180026e-002  3.1501072e-001  3.7847642e-001 -1.0116996e-001  2.1782976e-001  4.2154003e-001  2.7354204e-001  3.8135436e-001  1.6912007e-001  4.5885529e-001  1.0152745e-001  1.2919488e-002 -2.1860975e-001 -3.0824415e-001 -4.2674310e-001  2.9820787e-001 -2.2097321e-001 -2.0340342e-001 -1.7232403e-001 -5.8965654e-002 -1.0706843e-001 -1.7850459e-001  4.2402846e-001 -2.1904217e-002  5.7260906e-001  2.2837042e-001  7.0600089e-001  5.5055228e-001  7.7378857e-001 -1.9859567e-001 -3.7438943e-001 -3.6361203e-001  3.7236878e-002
 -9.1054165e-001  4.1334282e-001 -6.2139487e-003 -4.5457911e-001  2.9894912e-001 -2.0812810e-001  2.2314270e-001  7.3434114e-001  3.6370740e-001  6.2917757e-001  7.4920676e-001  5.3991163e-001  2.3756178e-001  2.1520938e-001  1.6036498e-001  1.5350113e-001 -3.1007160e-001  5.7391483e-001  7.9047814e-001  4.2047280e-001  8.2742501e-001  5.8501005e-001  1.8769654e-001  1.0397516e+000  7.1541115e-002 -1.9551046e-002 -2.5220321e-001 -9.3512432e-001 -2.1291241e-001 -1.4108759e-001 -2.1347542e-001 -4.8698277e-002  4.6118998e-001 -1.3898728e-001 -2.6732158e-001  5.0805837e-001  1.6338720e-002 -4.4918161e-002 -4.4598128e-001 -4.3913183e-001  5.2853213e-001 -7.0502004e-002  7.7921180e-001  6.4110196e-001  1.8332517e-001  5.3110614e-001  2.1747481e-001  5.8903817e-001  1.8404497e-001  4.0044391e-002  2.6614554e-002  9.5380024e-002  2.0293786e-001 -1.5641935e-001  4.6509072e-001  1.0358732e+000  2.4559206e-001  5.7920021e-001  7.5032565e-001 -5.3303958e-002  5.6234034e-001  6.8525993e-001  1.5505140e-001  1.3911810e-001  1.4221717e-001  5.8118830e-001
 -3.4028461e-001  5.5836055e-002 -4.0544327e-001 -8.1415383e-001 -2.1452642e-001 -4.2749705e-001  2.2543992e-001 -4.3724329e-002  8.6288654e-002  1.9279440e-001  4.0637303e-001  6.5558702e-001  5.3815706e-001  3.4339395e-001  1.9289269e-001 -7.1649268e-002  1.0024612e-001  2.6886337e-001  2.7639963e-002  2.2357710e-001  2.2571135e-001  6.2581381e-002  2.7914991e-001 -2.0958633e-001  1.3232636e-001 -1.1237631e-002 -3.6865732e-001 -7.5727729e-001 -9.7808079e-001 -4.7437168e-001 -7.5167099e-002 -1.1707963e-001 -9.3752417e-002 -2.4559550e-001 -4.6468795e-002  2.5169792e-001 -8.2766450e-001 -8.8823768e-002 -6.5681711e-001 -4.2481199e-001 -2.2103367e-001 -4.7315877e-002 -4.8654916e-002 -1.2395986e-001 -2.3957095e-001  1.1546517e-001  5.1416508e-002  5.5591394e-001  1.4213210e-001 -3.8281853e-001 -2.1615810e-001 -7.7895942e-002 -2.7204290e-002  4.5926806e-001  3.1660520e-001 -2.2621738e-001  4.7116728e-002 -2.1868258e-002 -4.2342203e-001 -7.6145637e-001 -2.0238516e-002  1.0422560e-001 -7.6704170e-001 -9.7787537e-001  3.2961993e-001 -6.6583648e-001
  2.5531827e-001 -5.4435350e-001  1.4326804e+000  1.0447833e-003  1.2256830e-001 -1.8718336e-001 -1.6346647e-002  2.6512151e-002  1.6033999e-001 -4.0498878e-001  4.2328616e-001 -5.4004754e-001  3.8259351e-001 -2.5435521e-002  1.3354291e-001  1.1571535e-001 -2.1693306e-001 -4.9931505e-001 -4.5036586e-001  3.0588257e-001 -6.2618093e-002  3.5387332e-001  3.5267610e-001  7.8555710e-001  2.2717122e-001  2.4327827e-001  1.4281417e-001 -2.9955129e-001 -3.0704506e-001 -1.2032521e-001  2.2391024e-001 -2.0883009e-001  2.7131074e-001 -7.8436656e-002  4.2335917e-002 -7.2093954e-001  7.1376580e-001  4.7588382e-001 -2.7201219e-001 -5.2637483e-001  5.8946483e-001  1.6073367e-003  6.1907131e-001  1.6458011e-001  1.6612532e-001 -2.5506191e-001  1.1531554e-001  6.8161490e-001  6.3759593e-001 -1.5912687e-002  1.3339355e-001 -3.4002845e-002 -2.2505954e-001 -1.2725514e-001 -1.6958521e-001  7.9931671e-002  2.7720140e-001 -9.0455843e-002  3.0757825e-001 -3.6043444e-001  3.0228848e-002 -2.7847019e-001 -3.7014629e-001  6.1995434e-001 -5.3240395e-001  2.9016135e-001
 -2.2671352e-001 -6.8012259e-001  7.5942494e-001 -1.3389803e-001  1.0548919e-001  6.3215204e-002  2.0385676e-001  3.3481068e-001  1.7035443e-001 -6.0791633e-001 -5.8380776e-001 -6.1466650e-001 -1.7058733e-001 -1.8823446e-001  2.1580721e-001  1.6136152e-001 -1.0100770e+000 -1.4803084e+000 -6.6873216e-001 -3.9855453e-001 -9.6166708e-002  6.6474959e-001  2.9779591e-001  2.1151751e-001 -2.0779191e-001  2.1797632e-001 -2.5699537e-001 -1.7928350e-001  5.7944933e-001  1.5634043e-001 -3.7215891e-001 -6.5890093e-001 -2.5624874e-001  2.7846827e-001 -6.3324247e-001 -5.1217071e-001  7.7656455e-003  8.9389580e-001  5.0212969e-001 -8.2459147e-002  5.3155561e-001 -1.8272812e-001 -2.3088754e-001  1.1804741e+000  5.2882217e-002  1.2326290e-001 -6.0842431e-001 -4.9260999e-002 -2.7479032e-001 -2.5344036e-001  1.7614564e-001  2.4790497e-001 -6.5117646e-001 -1.7472175e-001 -4.8774510e-001  3.3172581e-001 -1.8192441e-001  2.0659239e-001 -3.0219038e-001 -2.9225701e-001 -1.3333524e-002 -2.9769453e-001  1.7781202e-001 -2.0266482e-001 -7.0019559e-001 -4.0443674e-001
  8.3854778e-002  5.5802360e-002 -2.2747418e-001 -3.3023033e-001  3.8701196e-001  6.1455043e-001  2.4101120e-001  4.1455071e-001  1.2551234e-001  1.3824067e-001  3.5259828e-001 -6.0352755e-001 -2.9479950e-001  3.0193644e-001  1.3040827e-001  1.2829232e-001 -4.0514963e-001 -1.5728319e-001 -6.7917257e-001  2.5951515e-001  3.9362177e-001  3.4343691e-001  6.1895780e-002  1.3465230e-001 -1.3074378e-001  5.8862123e-003  5.9816665e-001  5.6636599e-001  3.2727901e-001 -2.7990555e-001 -7.6683666e-001 -2.8015863e-001 -2.1535603e-001  2.7098704e-001 -2.3848861e-001 -3.0893250e-001 -6.5398743e-001 -1.0143727e-002  4.3188813e-001  4.9176185e-001  3.1330424e-001  2.5607828e-001 -6.6640807e-001  5.1568485e-001 -1.5940588e-001 -1.1480900e-001 -5.6563793e-001 -3.0891061e-001 -4.0298109e-001 -2.0002103e-001 -1.3485077e-001  8.5772657e-002 -8.3064574e-002  5.3745720e-002  2.2263519e-001  1.7162214e-001  2.4540566e-001  3.4851013e-001 -6.1569922e-001 -5.5464168e-002  2.0158784e-001  4.0602081e-001 -4.1948493e-001  5.8588139e-001 -9.3135118e-001  3.6550697e-001
  6.9126442e-001 -1.1939222e-001  1.7566065e-002 -1.0944344e+000  2.4508692e-001  1.4552943e+000  1.2428469e-001 -3.4142373e-001  4.5507157e-001 -4.5801004e-001  8.1776983e-001  1.7454631e-002  3.2614147e-001  4.6610857e-001  2.3741155e-001  6.1662843e-002 -2.5606363e-001 -7.5510802e-001  9.5777417e-002  4.0357932e-001  8.5073147e-001  1.6405451e-001  5.9282027e-001  3.2110171e-001  2.1398400e-001  3.5048305e-001 -2.1760900e-001 -3.8317232e-001 -8.5106121e-001 -4.1375725e-001 -4.3955031e-001 -6.9306468e-001 -1.3369484e-001 -1.8495749e-001 -7.8809010e-002 -1.6394060e-001 -3.9612629e-001 -4.4963983e-001  1.9914992e-001 -4.2305929e-001 -3.8158003e-001 -8.3678879e-002  4.0448023e-001 -6.6483341e-001 -1.5853366e-001 -5.6542267e-001 -1.8883110e-001 -5.9471836e-001 -1.9657089e-001 -3.1672612e-001 -3.8748003e-001 -2.0529541e-001  1.9550983e-001 -2.8980600e-001 -7.7331420e-001  4.0459202e-002 -4.7837709e-001  1.9963700e-001 -9.0474343e-001 -3.7135537e-001  9.5395126e-001 -2.1702341e-001 -1.2626941e+000  1.0240141e+000  4.0194449e-001 -2.2368656e-001
  7.4190196e-001  4.8099810e-001 -7.8236927e-001 -4.0087939e-001  7.2112830e-002  1.1713816e+000  4.6389524e-001 -2.8419807e-002 -1.3586800e-001 -3.9450164e-001  6.0906927e-001  5.0366247e-001 -1.4073576e-001  6.0808941e-001  3.6557059e-001  3.1920157e-001  4.8723840e-001  6.1871742e-001  8.6487564e-001  9.6544132e-001  2.2090861e+000  2.4182084e-001  1.8558295e-001  1.1361027e+000  1.2442073e-001  8.0463436e-001 -1.0378711e-001 -7.3017207e-001 -5.2794199e-001 -1.4401507e-001 -6.2863130e-001 -3.3911070e-001 -4.9522319e-001 -1.6817423e-001 -7.6042493e-002  1.5974790e-001 -3.4705044e-001  8.8436570e-001  3.0656557e-001  6.3307303e-001 -4.7257032e-001  5.2566774e-001  3.7485983e-001 -2.8666555e-001 -7.0442127e-002  2.0139733e-001  2.3742613e-001  2.5406009e-001 -2.7995666e-002  7.2042616e-002  1.2309043e-001  1.9642376e-002  5.4044758e-001  4.7194665e-002  2.1415012e-001  5.7348817e-001 -1.5650750e-001  6.0180459e-001 -6.6691876e-003 -1.2210665e-001  6.7918244e-001  2.0364536e-001 -1.5774953e+000  6.0903702e-001 -1.5361005e-001  6.1393736e-001
  1.1952493e+000 -2.4059736e-002 -6.5028074e-001 -9.6364710e-001  3.0000482e-001 -2.4992381e-001  2.6181019e-001  7.8760306e-002 -1.8407794e-002 -1.9641445e-001 -1.7165438e-001 -2.0547741e-002  9.1289250e-002  3.9270486e-001  2.3219327e-001  3.9486725e-001  3.3261635e-001  1.1461678e-001  7.4121513e-001 -1.7001108e-001  1.1577124e+000  4.5091227e-002 -1.0863282e-001  4.9325044e-001  2.5728499e-001 -2.2131419e-002  4.1594675e-001 -3.4567246e-002 -3.1965471e-001  1.0263739e-001 -4.0413806e-001 -7.7489067e-001 -2.9532794e-001  5.7821807e-001 -3.5662897e-001 -4.4048702e-001  7.3024377e-002 -4.0574034e-003  3.9722412e-001  3.4200914e-001 -7.9300586e-002  6.5420381e-001  7.7050465e-001  4.7894504e-001  1.1726264e-001  1.9700307e-001  2.3830930e-001  2.9368267e-001 -3.5804295e-001  3.4307707e-001  2.5803381e-001  2.9893863e-001  4.8366608e-001  6.7502868e-001  4.3249543e-001  7.7097917e-002  2.2056471e-002  4.0528673e-001 -1.5740238e-001  1.0724791e-002 -1.8307961e-001  2.7470251e-001 -1.5152222e+000  7.2175142e-001 -5.6943700e-001  1.0377433e-001
 -1.0175988e-001  9.8714151e-002 -2.2650907e-001 -2.9832576e-001  3.2452531e-001 -4.3921923e-002 -2.1582930e-001 -2.2283402e-001  2.1446619e-001  1.9679101e-001 -9.9700888e-002  3.2904348e-001  1.9325788e-001 -3.4121851e-001 -4.3873554e-001  4.0407257e-002  4.9869319e-001  2.0408526e-001  6.3613383e-002  2.8972360e-001 -1.6418653e-001 -5.4735204e-001  3.7921816e-001  1.1389396e-001  3.3538286e-001  1.8017537e-001  5.4456658e-002  1.8841369e-002 -3.1823058e-001 -1.3236970e-001 -1.6397932e-001 -6.8353558e-001 -7.8834853e-002  3.7965995e-003 -1.9828721e-001 -2.5707108e-001 -4.6662260e-001 -5.0317248e-001 -2.5842700e-001  3.7673322e-002 -9.3949721e-002  6.8593631e-001  3.8176235e-001  8.2723173e-001  7.5641278e-002  3.7538969e-001  3.7747859e-001 -5.1457139e-001  7.6248227e-001  5.7566037e-001 -2.3400054e-001 -2.2504007e-001  2.4041513e-001  7.2744139e-001  5.9716006e-001 -6.8710275e-002  3.2623625e-001  6.0139940e-002 -2.7086369e-001 -8.6661849e-002  7.9767315e-001  1.5632286e-001 -5.0755718e-001 -1.5144876e-001 -4.0662654e-002  7.1513871e-001
  2.2063562e-002 -3.5389078e-001 -4.2945872e-001  2.1493811e-001  1.0752549e-001 -6.1441498e-001 -9.3435889e-001 -5.1064484e-001 -2.8770086e-001 -5.1956635e-001  3.8681668e-001 -7.3435912e-002  3.1006165e-001 -6.5730238e-001 -8.6479956e-002 -5.0958660e-002  9.1370691e-002  3.6928837e-001 -4.6685379e-002 -3.8791068e-001 -2.5122946e-001 -5.4472101e-001  4.7778058e-001  9.9311434e-002  3.8066367e-001 -1.1196029e-001 -1.1018159e+000 -7.6422742e-001 -6.8337080e-001  5.3873164e-002 -9.2493904e-001 -5.9478908e-001  2.7316541e-001 -3.7270053e-002 -5.2027394e-001 -8.4114796e-001 -1.2883708e-001 -8.3022673e-001 -9.4009276e-001 -9.7089916e-001 -6.8397884e-001  4.7278849e-001  1.2109005e+000  1.1219713e+000 -1.8773166e-001 -3.2008191e-001 -4.8240329e-001 -5.0245416e-001  3.5778088e-001  4.2628449e-002 -3.3703757e-002 -5.4281290e-001  9.4137158e-002  5.2982916e-001  7.7589058e-001 -4.0939787e-001 -2.2346078e-001 -4.3451040e-001 -4.4375704e-001 -4.9557546e-001 -6.2198467e-001 -6.3736758e-001 -4.3783408e-001 -5.1437774e-001 -4.6027198e-001  6.1702063e-001
  6.3055661e-001  2.5874599e-001 -3.7871719e-001 -2.3645664e-001  6.3827082e-001  7.0806831e-001 -5.4188321e-001 -1.0258766e-001 -7.8219644e-002 -1.8164299e-001 -2.4164403e-001  4.8117706e-001  1.7608869e-001 -1.8286788e-002  6.9227345e-001  4.8083182e-001  3.5498222e-001  5.0807001e-001  2.0839765e-001  2.1045073e-001 -2.3888418e-001  4.5317139e-001 -1.5194888e-001 -7.9842929e-001  2.9632069e-001  4.5164303e-001  2.9982048e-001 -4.9329081e-001 -2.9823086e-001 -9.4014028e-002  2.8188112e-001  2.9514249e-002 -3.6091881e-001  2.0335425e-001  3.8296753e-001  5.1477938e-001  6.2977682e-001  3.9140881e-001 -3.9641264e-001 -4.2942356e-001 -3.1056506e-001  3.6992540e-001  2.4535519e-001  5.9061623e-002  1.5969609e-001  2.1573089e-001  7.7177644e-001  2.2767776e-001  3.4200194e-002  2.1027578e-001  7.9995639e-001  5.0762318e-001  6.0635153e-001  4.0021727e-002  1.5308547e+000  2.5538592e-001  2.5411191e-001 -2.0752328e-002 -9.1514414e-003 -3.5933729e-002  6.6489000e-001  1.9942852e-001 -2.9628019e-001 -6.0861014e-001 -3.4846583e-001 -5.4609795e-001
  2.1620269e-001 -3.8651314e-001  3.9691828e-002 -3.6769218e-001  1.9889811e-001 -3.3590170e-001 -3.5057213e-001 -4.4745951e-001  4.0799823e-001 -4.2626285e-001 -6.7457803e-001 -3.8955463e-003 -2.9534067e-001 -2.7158177e-001  5.6425870e-001  6.9745786e-001  3.1800473e-001  8.6064204e-002 -4.0516331e-001 -6.1470656e-001  1.6228004e-001 -5.7787484e-001 -2.7820876e-001 -4.8853322e-001  3.8554190e-001 -4.0027819e-001  1.5743369e-001  5.2151253e-001  1.8797233e-001  4.6254778e-001 -4.9525015e-001  8.2155367e-002 -2.9278060e-001  5.0803990e-001 -1.1345205e-001 -1.0210705e+000  9.2056625e-001  6.1278817e-002 -2.7107403e-001 -3.5599329e-001 -9.9641631e-001  3.5450368e-001 -2.9890189e-001 -1.0905881e+000  4.7111704e-002 -9.3409143e-002 -3.7390223e-001 -2.9198344e-001 -1.1843007e-001 -4.0872683e-001  1.5487302e-001  4.1026542e-001  1.0884287e-001  4.8316283e-001  6.3997288e-001 -9.6635938e-002 -5.1809420e-002 -1.8699445e-001 -2.6048526e-001 -2.5814595e-001  3.8224423e-001 -6.8109377e-001 -1.5383223e+000  1.2009326e+000 -2.4594222e-001 -6.6654644e-001
 -4.0905278e-001  5.1473685e-001 -5.9859256e-001 -3.3520695e-001  6.1016355e-001  2.8457527e-001 -1.4995593e-001  1.8315471e-001  1.1584109e-001 -3.5447621e-001  2.4357292e-001  4.9604229e-001 -9.6211985e-002  3.0438848e-001  7.5579192e-001  7.6186967e-001  2.7859786e-001 -9.3562195e-002  5.1485832e-001 -3.6476291e-001  4.6027014e-001 -3.1256957e-001  1.9535920e+000 -9.7440994e-001  4.2071020e-001 -7.7351595e-001  9.5460867e-001  1.2929207e-001 -2.2310096e-002  6.0220759e-001 -3.7293692e-001  1.1573188e-001 -7.3061162e-001 -1.1507960e-001 -1.7890517e-003 -2.9747151e-001  3.2329166e-001  7.5040309e-001  5.9179049e-001  4.6983888e-001 -1.1629462e+000  3.2533152e-001 -3.0944019e-001  1.2203550e+000 -2.4234655e-001  8.3147449e-001  1.0728808e-001 -3.3978397e-001  5.2799809e-002  2.8988251e-002  4.3192532e-001  6.3143192e-001  4.2733978e-001  5.2974817e-002 -1.6582965e-001 -1.4743026e-001 -4.2228032e-001  3.1045888e-001  4.6088822e-001 -4.7770804e-001 -3.6776540e-001  6.8391930e-002 -5.2871575e-001 -3.2940280e-001 -4.7588501e-001 -8.6332065e-001
  2.5948787e-001 -2.9545410e-002  2.5115797e-001  4.9402170e-002  3.1565631e-001  8.1078063e-001 -9.1770959e-002  2.4237229e-001  7.7875854e-002 -2.5674808e-001  1.3579586e-001 -6.5253765e-001 -5.3143089e-001  8.4265397e-003  8.4006775e-002 -1.1898011e-001 -3.7698202e-001 -1.8118953e-002  2.6987004e-001 -5.3866581e-002 -7.1524943e-001 -4.8757845e-001  3.6138280e-001 -3.9360395e-001 -1.6148759e-001  7.0425255e-002  2.2128341e-001  2.5615671e-001 -1.8062015e-001  2.5315529e-001  4.4747912e-002  7.7922696e-001  2.4845108e-001 -4.5546916e-002  3.3620035e-001 -1.9521718e-001  2.3555580e-001  4.1789316e-001  5.4893777e-001  5.8714901e-001 -2.5994603e-001  2.1127153e-002 -2.3440067e-001  3.5301522e-001  3.4276650e-002 -7.1783536e-002 -2.7451876e-001  2.1969466e-001 -6.4354123e-001 -2.1676231e-001  1.5699625e-001  3.5409027e-001 -3.5299068e-001  1.5034723e-001 -2.0212102e-001  6.6821040e-002  1.7444866e-001 -1.5202117e-002  6.9407451e-001 -2.9533380e-002 -7.7943780e-002  1.6577387e-001  1.6199001e-001 -6.2149337e-001  3.5637884e-001 -1.4364800e-001
 -6.4952045e-001  4.0245835e-001 -3.0163878e-002  2.9365973e-001 -3.8908282e-001  3.8777524e-001  2.0770322e-001  4.2935046e-001  6.3723360e-002  3.6320332e-001  2.0639413e-001 -1.0989196e+000  2.8279917e-001  6.8113185e-002 -1.4630468e-001 -3.0865441e-001  3.7334708e-001  1.3103202e-001  5.0594229e-001  3.9418207e-001 -3.7733736e-001 -2.5757588e-001  1.9217074e+000 -4.7989537e-001 -7.1743276e-002  6.8528889e-001 -6.1823551e-002  6.9705179e-002 -3.0409242e-001 -3.2811680e-001  8.6728504e-001  8.4195809e-001  6.7605573e-001 -6.4737092e-001  3.2948866e-001  5.4649613e-001 -1.0116664e+000  2.5866406e-001 -4.4166297e-001  9.0604162e-002  1.0422595e-001  4.6194699e-001  5.3245903e-001  1.2520392e+000 -4.2728952e-001  2.8822790e-002  4.0664259e-001 -1.9573917e-001 -1.5173835e-002  4.1411314e-001 -2.8589738e-001 -5.6478203e-001  3.0069880e-002  2.0217746e-001 -4.3236013e-002 -8.7112929e-002  1.8539002e-002  2.8872594e-001  4.9271929e-001 -2.0484510e-001  1.2001361e-001  5.2407572e-002  1.2178098e+000  4.2823081e-001  5.6335535e-002 -6.3377106e-001
  9.9018755e-001 -4.7835808e-001  5.8971294e-001 -1.5518699e-001 -4.4603481e-002  1.2100455e-001  4.3537553e-001 -1.5723271e-001 -2.5363705e-001  9.7193638e-002 -6.2527682e-001 -1.2113774e-001  3.1779162e-001  9.2938529e-002  3.5157876e-001 -2.9174193e-001 -1.3425917e-001 -7.1087728e-001 -6.5152584e-001 -5.4992599e-002 -4.3206875e-001 -4.7032878e-001 -7.3763638e-002 -1.1627199e-001 -4.2378699e-001  3.6251073e-001 -1.8325805e-001  7.7540246e-003  1.9088481e-001 -4.7078983e-001  6.3687119e-001  2.7220141e-001  2.6865050e-002  8.4285425e-002  6.0767303e-001  7.5507270e-001 -1.1981237e-001  4.7404724e-002 -1.3045129e-001 -4.6758430e-002  4.7975262e-001  6.1583061e-002 -3.9644111e-001  1.8132904e-001  1.1815498e-001 -2.0153716e-001  4.5911607e-001 -2.4166006e-001 -1.7718502e-001 -2.2978467e-001 -3.1491113e-001 -1.4062026e-001  1.3183249e-001  2.4106601e-001  2.3924564e-001  1.2480369e-001 -5.9983086e-002 -4.6602363e-001 -3.7220523e-002  1.8360785e-001  8.0438939e-003  8.6461922e-002  8.6919097e-001 -3.4317749e-001  3.5313433e-001 -1.0856271e-001
 -7.6033765e-001 -2.9662959e-001 -5.4368808e-001  2.8628807e-001  2.5759234e-002  1.0168327e+000  6.9761374e-002 -5.3864761e-001  3.4423416e-001 -2.8722897e-001  4.6934034e-002  1.1779198e+000  7.3232064e-001  3.8713147e-001  1.1581809e-001 -3.4644528e-001  4.6200630e-001  2.0024734e-001  1.5198937e-001 -8.5523660e-006 -1.0605849e-001 -4.5465306e-002  1.4231517e-001  5.2288132e-001 -1.6795234e-001  6.0810018e-001 -3.8642068e-001 -5.2755107e-002 -8.4639702e-001 -6.8205544e-001 -4.1829108e-002 -2.7471368e-002  1.1746577e-001  2.3242808e-001  9.7915649e-002  6.3389401e-001 -6.6052816e-001 -1.1151923e+000 -5.2319604e-001 -5.3744010e-001  3.9787069e-001  6.9005567e-002  4.0633211e-002  3.1050570e-001  2.5004868e-001 -3.0687870e-001  6.4325626e-001  2.5404137e-001 -2.7672873e-001  3.2028072e-001  2.1149111e-001 -7.5730589e-002 -6.1594917e-002 -1.2165175e-001  2.8550919e-001 -1.8658259e-001 -3.1958777e-001 -6.0184217e-002  3.2084273e-001 -8.6153550e-001 -4.4629569e-001 -5.4896289e-001  1.3454034e+000 -1.2076152e-001  3.4973296e-003 -8.5838411e-001
 -2.2819586e-001  4.0489807e-001  4.3553155e-001  2.2147474e-001  3.8384656e-001 -3.8243083e-001  4.0614253e-001  1.2411445e-001  2.1205121e-001 -1.7976882e-001  8.8812352e-003  2.1692695e-001  7.8546283e-001 -1.9804189e-001  2.2646160e-001 -1.0053226e-001  2.5071726e-001  7.0425822e-001 -6.6384837e-002  3.9147177e-001 -2.5096759e-001  3.9791932e-001 -4.0165210e-001 -3.3547285e-001 -6.2820099e-003  5.1284734e-001 -9.9377251e-002 -1.3759417e-001 -9.6650576e-001  1.3230334e-001  5.1417005e-001  3.7853994e-001  6.9979503e-002  2.8462835e-001  5.9988469e-001  9.1614929e-001 -5.1371076e-002 -6.8971174e-001 -3.5191234e-001 -3.6790080e-001  2.5691766e-001 -1.2073496e-001  5.3839936e-002  3.0254014e-001  9.1035665e-002 -4.4826999e-001  5.3470202e-001 -5.1093951e-002 -5.8764433e-002  3.3213496e-002  1.6344274e-001  1.7210288e-001 -3.9017571e-001 -3.3413305e-001 -1.0119248e+000 -3.8655181e-002 -4.9431956e-001  8.5367131e-002  7.9341815e-001 -3.1959352e-001 -9.8568124e-002 -1.7753652e-002 -1.5322665e-002 -1.2866181e+000  4.3504720e-001 -5.0402810e-002
 -3.7013660e-001  2.7966544e-001 -3.4579503e-001  3.3199932e-001  5.0243848e-001  1.1308401e+000  6.6545283e-001  3.9377945e-001  3.6932617e-001  3.4340327e-001 -6.5360170e-002  4.2714727e-001  6.7208812e-001  5.3400336e-003  1.0416499e-001  6.6414935e-002  1.0271125e+000  1.1102115e+000  9.3316708e-001  8.5781095e-001 -3.2194145e-001  4.4728306e-003  8.6305051e-001 -1.0304261e+000  4.8067026e-001 -3.1733277e-002 -1.1480220e-001 -1.1685089e-001 -1.1714584e+000 -2.2130476e-001 -1.2373829e-001  6.4293159e-001  8.0698952e-001  7.1796154e-001  4.7973457e-001  6.1117021e-001 -7.1034792e-001 -6.1106307e-001 -4.7139416e-001 -2.5652038e-001  3.9022910e-001  2.7037336e-001 -1.8817509e-001  3.4817352e-001 -1.8399416e-002 -1.3846180e-002  3.6687381e-001  8.2884547e-001  3.8214794e-001  5.3809067e-001 -3.2247353e-001 -2.9057651e-001  1.4233582e-001  2.3768487e-001 -3.2680985e-001 -4.3609407e-002 -1.4919246e-001 -5.2360103e-002  7.0752697e-001 -9.8934125e-001  9.9445568e-002 -2.3299816e-001  8.0943484e-002  4.2088563e-001  5.0215580e-001  1.6458559e-001
 -1.5279350e-001 -2.5724099e-001  5.8900858e-001  1.0812559e-001  4.6691376e-001  5.9453626e-001 -7.8076834e-002  1.1160791e-001  6.1093550e-001  1.4744188e-001  5.5302571e-001  7.0029327e-001  1.1180331e+000  4.9599479e-001 -1.1896740e-001 -1.0413277e-001  9.2152676e-001  8.0159305e-001  4.1001696e-001  5.6687491e-001  1.7556437e-001  1.2259114e-001  5.5028569e-001 -4.9375819e-001  5.4873316e-001 -4.8351228e-001 -4.7713662e-002  2.5441943e-001 -7.6618018e-001  1.2966481e-002  2.2914333e-001 -1.6932699e-001 -4.9593152e-001 -9.3894544e-002  2.2041814e-001 -1.4188228e-001 -9.8075187e-002 -1.0844346e+000  1.5364044e-001 -3.3550628e-001 -2.6863026e-001  1.1591773e-001 -1.0457536e+000  3.0171897e-001 -4.3952074e-001 -6.5252741e-001  3.0057485e-001  7.0772509e-002 -3.6900954e-002  3.3368793e-001  4.9511343e-003 -2.9020481e-001  2.4562703e-001  4.8481060e-002 -7.4529675e-001  1.4176788e-001 -4.9573078e-002 -7.1798924e-003  1.3060508e-001 -4.9625091e-001 -1.7089394e-002 -1.9742276e-001 -1.0965823e+000 -2.5829232e-001 -3.0752095e-002  9.1209531e-002
 -6.1387172e-001 -5.0962043e-001 -3.6097661e-002 -6.1439546e-003 -1.3875286e-001  3.6020772e-002 -1.4482374e-001 -1.1708669e-001  1.9462487e-001 -3.5153551e-001  4.3677287e-001  4.9570808e-002 -1.9527374e-001  2.1213255e-001 -2.4135058e-001 -1.2879222e-001  5.2598470e-002  4.5051745e-002  1.9464570e-001  7.0199530e-002  1.2630244e-001 -1.8527888e-002  1.1683762e+000 -1.0161171e-001  3.8916073e-001 -3.7466218e-001 -6.0753066e-001  2.3900545e-001  4.2196436e-002  1.0111389e-001 -4.9537732e-001 -5.0890447e-001  1.0486290e+000 -1.5090512e-002 -7.7008530e-001 -7.4200337e-001 -4.3310649e-001 -1.0432528e+000 -8.8183010e-001 -7.3075097e-001 -1.5620991e-001 -4.3889954e-002 -5.5844659e-001 -7.4263435e-002 -5.4570335e-002  2.5680277e-001  3.4141119e-001  3.9478613e-001  1.2767721e-001  2.4354357e-001  5.5310206e-002 -1.8136617e-001 -4.1807877e-001 -3.9993921e-001 -6.1003508e-001  5.7528660e-001 -7.9061982e-001  1.8418279e-001  7.7794296e-001 -8.7469963e-001 -6.1034795e-001 -7.5622693e-002 -6.9680377e-001 -1.9602287e-001  3.1377731e-001 -9.0691685e-002
  3.3222519e-001  2.0678587e-001  5.8544637e-001 -1.8823416e-001  6.1944554e-002 -2.4307916e-001 -2.1708375e-001 -4.2177316e-001  3.8557966e-001 -6.4087220e-001  8.1153003e-002 -2.1766508e-002 -1.2135061e-001 -3.1749979e-001 -5.2376748e-001 -6.5275301e-001 -1.0596264e-002  6.3356921e-001  3.8621474e-001  1.4792916e-001  2.6960022e-001  1.9669756e-001 -4.1636648e-001 -3.0901752e-001  1.4633939e-001 -4.6366434e-001 -5.2385994e-001  4.5815984e-001 -1.5288446e-001 -1.2122750e-001 -8.0321403e-001 -1.1991273e+000  8.6194909e-002 -8.5567524e-001 -1.0313949e+000 -1.0010262e+000 -2.8423182e-001 -1.2955533e+000 -8.4204911e-002 -5.1080789e-001 -4.8146244e-001 -3.2778143e-001 -1.1025838e+000 -5.0506172e-001  4.0136932e-001 -1.1448196e-001 -1.5921509e-001  3.4344116e-001 -2.3896405e-001 -5.7000866e-001 -3.4813052e-001 -1.5514022e-001 -4.1121659e-001 -6.6706153e-001  1.2374156e-001 -2.5103781e-001 -9.4900484e-001 -3.4116575e-001  1.0505461e-001 -5.8104448e-001 -8.5653965e-001 -5.4886134e-001 -9.6055176e-001 -4.7950327e-001  1.1539618e-001 -6.2993542e-001
 -5.5056157e-001 -3.3119560e-001  3.5773349e-001  4.7166751e-001  3.2055883e-001  3.1294207e-001 -3.2676667e-001 -6.4380336e-002  3.2191734e-001  1.2413029e-001 -1.1488601e-001  1.5458533e+000  1.2702919e-001  1.9357052e-001 -3.6888861e-001 -1.3597242e-001  4.9285408e-001  9.1782183e-001  6.5255761e-001  9.2891743e-003 -8.0343451e-002  3.3540506e-001  4.5430528e-001  5.9538872e-001  6.8085352e-001  2.4923620e-001  2.8033822e-001  3.9575832e-001 -1.7858441e-001 -1.1455311e-001 -1.0794949e+000 -1.0181888e+000 -5.9610029e-001 -4.3173816e-001 -6.8659391e-001 -8.4848133e-001  2.9131716e-001 -1.2627220e+000 -4.7060520e-002 -2.4173364e-001  5.1815856e-001  3.1431285e-001  3.8760230e-001  2.0838441e-001  1.8570161e-001  4.1583020e-001  2.8925240e-001  2.3554627e-001  3.1221364e-001  4.3480503e-001 -3.6596169e-001 -6.4980000e-003 -2.1630632e-001 -3.0013231e-001 -1.3599256e-002 -6.6860293e-002 -6.3743147e-001 -8.4183110e-002 -1.0364538e-001 -4.2022750e-001 -2.2071721e-001  2.5888442e-001 -1.0912892e-001  3.2399283e-001  1.6609547e-001 -1.9235642e-001
 -8.8256955e-001 -1.3708464e+000  1.0318005e-001  3.6909475e-001 -2.3018338e-001 -1.5156368e+000 -5.3138290e-001 -1.0938970e+000  1.5457422e-001 -9.3633939e-001 -5.2388198e-001 -1.4460856e-001 -7.3865253e-001 -9.7044000e-001 -7.8119939e-001 -5.6728721e-001 -1.0996815e+000 -7.9576940e-001 -6.5348918e-001 -1.3624701e+000 -5.6733411e-001 -2.7501314e-001 -1.3378731e+000 -8.0250050e-001 -3.6760796e-001 -7.6587161e-001  1.4941391e-001 -2.4458647e-001  3.9783413e-001 -2.0488653e-002 -1.1407006e+000 -1.3869204e+000 -2.3443315e-001 -5.9582612e-001 -1.2383173e+000 -3.3406155e-001  8.3306097e-003 -1.4406008e+000  3.2990155e-001 -2.6598584e-001 -6.7213692e-002 -5.5306235e-001 -1.6788908e+000 -1.0381753e+000 -7.3052947e-002 -1.6839288e-001 -8.8492461e-001  2.8489868e-001 -4.9825798e-001 -6.2599703e-001 -7.4052272e-001 -5.5932882e-001 -5.7290333e-001 -4.4432510e-001  3.7940221e-001 -7.6055212e-001 -7.5459154e-001 -4.8218828e-001 -1.0614779e+000  3.8334599e-001 -1.5505360e+000 -8.8322969e-001 -9.6727571e-001  8.1789086e-002 -5.2474288e-001 -1.1320911e+000
 -1.9332818e-001  5.0660324e-001  9.0963060e-001 -3.9999760e-001 -1.5882226e-002  9.5690729e-002 -8.5120358e-001 -3.2377019e-001  3.1885408e-001 -6.6274050e-001 -5.0968106e-001  2.2758445e-001 -4.8351247e-001  9.6556369e-002  9.0005502e-003 -5.5501981e-002 -4.9986883e-001 -5.7277072e-001  3.4195504e-001 -3.7399939e-001  4.1541692e-001 -5.6437324e-002 -5.5896184e-001 -1.3494631e-001 -1.6954891e-001  1.4659702e-001  3.6484126e-001  4.8392931e-001  5.8717938e-001 -1.5614800e-001 -2.1807285e-001 -5.3241829e-001 -8.5163985e-001 -2.0663308e-001 -5.0516181e-001 -4.7890223e-001  8.1677919e-002  1.5282355e-001  4.3953101e-003  4.0626048e-001  3.2378705e-001 -5.0104015e-002 -2.9301496e-001 -4.7984297e-001 -1.4034150e-001  3.7571856e-001  5.1592652e-001  6.9198719e-001 -3.3186240e-001 -1.2579467e-002  7.8951534e-002  2.7891819e-001 -9.6569668e-002 -2.7312715e-001 -1.9977087e-001  2.0920601e-001 -4.5965564e-002  4.2716252e-001 -7.8265484e-002 -4.4633445e-001  2.9131965e-001  1.6137827e-001  2.3249167e-001 -6.1552639e-001 -2.7805596e-001  5.4147563e-002
 -1.7293743e+000  1.0190712e-001  6.4506372e-001 -1.0583553e+000 -3.0498973e-002  4.5589342e-001 -7.4234049e-001 -1.2868157e+000 -1.4855270e-001 -6.5736422e-001 -1.0103914e+000  9.8387511e-001 -5.9722914e-001 -1.4229809e-001 -9.1519965e-001 -2.3042177e-001 -1.2918602e+000  2.4163766e-001 -1.1388354e+000 -4.6379785e-001 -7.3471386e-001 -4.3300310e-001 -8.4627828e-001 -7.3324194e-001 -6.1393864e-001 -3.7856237e-001  1.3716776e-001  7.6824632e-001  4.2122796e-001 -1.1841494e-001 -4.8969249e-001 -6.8544478e-001 -7.8824027e-001 -7.5572277e-001 -1.0717878e+000 -2.5059963e-001  1.1170704e-001 -2.6459924e-002  2.4123743e-001  7.2845394e-001 -2.2365523e-001 -1.0513529e+000 -1.5196014e+000 -1.0533198e+000 -4.3020248e-001 -1.2487705e+000 -2.9688191e-001 -3.9090518e-001 -1.2195471e+000 -1.0282321e+000 -4.3161218e-001 -2.3759742e-001 -5.0269217e-001 -9.5514411e-001 -3.1268237e-001 -1.2936450e+000 -8.1197263e-001 -5.7543008e-001 -1.6836258e+000  2.3861274e-001 -1.4247448e-001 -6.9468633e-001 -1.0416902e+000 -6.6674852e-001  2.6634959e-001 -8.0847278e-001
 -1.5646445e+000 -6.7382793e-001 -1.2961361e+000  7.6294044e-001  3.2724409e-001 -3.2502090e-001  3.2257957e-001  5.6556195e-002 -5.9848552e-001 -1.6159015e-001  4.7138180e-001  8.3420501e-001 -3.9906041e-001  6.8580854e-001 -2.9356174e-001  1.0770716e-001 -1.6784101e-001 -8.8587758e-002 -6.8654074e-002  9.4949152e-002 -7.8258554e-002 -1.9860025e-001  6.5041156e-001 -2.6334462e-001  1.7883319e-001  1.3044886e-001  1.7270770e+000  9.7432613e-001  7.1871518e-001  2.8062892e-001 -3.2535790e-001 -1.8374112e-001  6.4733572e-002 -4.8167512e-002  1.8459668e-001 -1.6225917e-001  4.8097224e-002  1.0512078e+000  1.1241425e+000  1.1325430e+000  4.7393970e-001  3.6843653e-001  1.3094865e-001  9.4520635e-001  5.5000807e-001  3.6706429e-001  1.0729662e+000  9.6509329e-001  2.3610711e-001  3.8154863e-001  7.8933409e-001  2.8135365e-001  2.7058951e-001  3.7130152e-001 -5.8883721e-002  7.6326423e-001  1.1367517e-001  8.5513437e-001  5.5444800e-001  1.2961908e+000  8.0315610e-001  1.4557402e+000  2.0185680e+000  4.5712275e-001 -2.5374816e-001  1.1853649e+000
 -5.4192430e-001  1.3175890e-001 -2.4350631e+000 -9.3477035e-001  2.2978587e-001  7.1096218e-001  6.7819045e-001  9.5115077e-001  5.3684958e-001  7.9462859e-001  1.1995092e+000  4.5855527e-001  6.0390699e-001  1.5375121e+000  1.1394905e+000  1.2358014e+000  7.6833552e-001  4.7474577e-002  7.8718410e-001  1.6438840e-001 -2.7132329e-001  7.2426459e-001  1.8379745e+000  5.2975761e-001  5.2369150e-001  1.5849637e-001  9.4005221e-001  7.6432688e-001  1.3666083e+000  1.0439215e+000 -2.1904659e-001  9.3140573e-001  2.0125659e+000  1.6483633e+000  7.2559144e-001  2.8507897e-001  9.7774743e-001  1.2784766e+000  1.0032505e+000  1.0060131e+000 -2.8809879e-001  6.0672743e-001  5.2712294e-001  1.7076968e+000 -2.6537959e-001 -2.7947254e-001  1.3082054e+000  3.1560016e-001  4.7397225e-001  5.7049707e-001  1.0702405e+000  9.2524186e-001  1.0830158e+000  5.3385573e-001  8.6381228e-001  1.1923155e+000  2.4720251e-001  1.3786502e+000  1.4765441e+000  1.1473731e+000  2.4302934e+000  1.6207161e+000  1.2960184e+000  1.2711719e+000 -4.3938211e-001  2.7235133e+000
  9.9473989e-001 -5.6843917e-001  9.4904836e-001 -1.1628414e+000  3.4795795e-001  1.6802866e-001  6.6864680e-001 -7.0157379e-001  4.9769595e-002 -3.8362864e-001 -1.1470241e-001 -3.7243243e-001 -6.4812164e-001 -2.8136499e-001 -2.7400150e-001 -2.1280242e-001  2.5469085e-001 -1.9430929e-001  6.9379626e-001 -3.0019082e-001 -1.3051129e-001  2.5028328e-001  1.8675705e-001 -3.2157460e-001 -2.5912900e-001  2.6776444e-001 -4.2515385e-001 -5.3629935e-001 -4.7394416e-001 -4.4484175e-001 -1.0324578e+000 -7.1056575e-001 -1.0504123e-001  9.8539982e-003 -4.5619517e-001 -8.4407429e-001 -6.8366996e-001 -9.3557020e-001 -4.0497131e-001 -6.2834686e-001 -5.3783204e-001 -3.9455393e-002  5.7687633e-002  7.8306957e-001 -3.5763324e-001 -8.6015389e-001 -2.2624277e-001 -1.6649202e-001  4.1986228e-001  3.9483123e-002 -7.5496530e-002 -9.4822719e-002 -2.5871156e-001 -7.3525676e-001  1.4280688e-001 -8.3531844e-001 -8.9899513e-001 -3.6053789e-001 -4.3930578e-001 -2.0760525e-001 -3.1701765e-001 -7.6014189e-001  5.3843679e-001  5.1119800e-001 -3.4909979e-001 -8.6943600e-001
  5.8746274e-002  4.4476514e-002  3.4558410e-001  3.5459291e-001 -6.5321609e-002  9.7112590e-001  1.7495418e-001  2.2796888e-001 -1.2558869e-001  5.0165109e-003  2.9427060e-001  1.1446970e-001 -2.4377559e-001  4.2333815e-001 -2.0483225e-001 -5.2629320e-001 -4.8226035e-001  5.3899005e-001  5.4897416e-001  2.4635939e-001  6.7443388e-001 -7.1173697e-001  7.1702392e-001 -3.1442334e-001 -5.8845844e-002 -4.0466584e-001 -3.8276756e-001 -1.0463010e+000 -1.0419349e+000 -1.1233196e+000 -7.5305585e-001  2.2897633e-002 -3.3026955e-001 -6.5474627e-001  1.6466985e-002 -5.1883380e-001 -1.3519636e+000  1.4973688e-001 -6.0025448e-001 -4.0714425e-001 -1.8056549e-001 -7.9920435e-002 -4.4052890e-001  8.9385678e-001 -4.8814479e-001  8.0928802e-001  1.1649037e-001  9.3475359e-002  1.3229931e+000 -2.1236073e-001 -5.0950749e-001 -3.7537323e-001  2.8144517e-002 -7.9688019e-001 -4.5156665e-001 -4.1870588e-001 -5.5419732e-001  1.8906711e-001  4.1089949e-001 -1.3555940e+000  2.2868924e-001 -3.7962021e-001  1.5041979e-001 -5.4712568e-001 -2.8750219e-001  3.8308290e-001
 -1.8379444e-001 -1.4836625e-001 -1.0686560e+000 -1.3187105e+000  7.4843789e-002 -2.9647149e-001  8.2830399e-003  2.9769467e-001  2.8043640e-001 -7.1829412e-001 -3.3038240e-001 -9.0685944e-001 -5.8831989e-001 -4.0383676e-001  3.4663738e-001  3.7036148e-001  4.1289353e-002 -2.1861969e-001  1.8094631e-001 -2.6883461e-001 -3.7880718e-001 -1.6730694e-002  1.3454364e-001 -4.5329081e-001 -7.3223245e-001 -2.8886786e-001 -3.6396770e-001 -1.5970411e+000 -8.5629355e-001 -9.9594798e-001 -8.6253607e-001 -4.0140617e-001  1.0941627e-001  5.9757558e-001 -7.2614581e-001 -7.1719399e-001 -5.1434816e-001 -1.0011583e+000 -4.3701825e-001 -5.9337903e-001 -4.3813850e-001 -3.1716309e-001 -9.7867259e-001  1.2386029e+000 -7.1234871e-001  4.3778497e-001  4.0334586e-002 -1.5697919e-001 -6.4874563e-001 -4.6086166e-001  2.4945611e-001  4.3912935e-002 -4.5047472e-001 -4.7468239e-001 -2.7636515e-001 -5.9614864e-001 -1.1385195e+000 -3.9884689e-001 -9.4518976e-002 -1.4693053e+000  9.2614121e-002 -5.9428729e-001 -6.5405576e-001 -7.3121459e-001 -9.0633615e-001 -1.2052163e+000
 -4.5135781e-001 -2.8571129e-001  7.1868671e-001 -2.9517460e-001  4.4876038e-001 -6.9359105e-001 -3.9151282e-001 -2.5489969e-001  5.9025652e-002 -4.1254943e-001  1.4324918e-001 -6.6809633e-001 -7.1489948e-001 -8.1060023e-001 -6.8477181e-001 -6.3585952e-001  5.7983375e-001  4.3025072e-001  3.4217666e-001  3.1055175e-001  1.2986265e+000  2.2761383e-002  5.1282390e-001  6.4657419e-001 -2.4876238e-001  8.3525143e-002 -1.9299222e-001 -2.4984159e-001 -4.7047020e-001 -7.9797262e-001 -7.3143262e-001 -7.3435695e-001 -4.1828100e-001 -1.0515294e+000 -6.5294954e-001 -8.1215006e-001 -1.4889552e+000 -1.0258108e+000 -9.7494577e-001 -5.1754251e-001  2.4855395e-001 -1.1571967e-001  2.8662103e-001  9.7633438e-001  1.8198700e-001  7.8667681e-001 -3.9502436e-001 -3.1554816e-001 -5.7087562e-001 -4.6532876e-001 -4.0266565e-001 -7.0717677e-001 -3.4541432e-001 -4.4978488e-001 -2.8461767e-001 -3.0022844e-001 -6.5000649e-001  1.0080588e-001 -3.3788993e-001 -9.3489106e-001  1.1234331e+000 -3.9566605e-001 -4.3407685e-001  4.5000138e-001 -8.1072311e-001 -1.0064967e+000
  2.0810959e-001  1.6336205e-001  1.3769508e+000 -1.0822377e+000  1.7113373e-001 -7.5985125e-001 -2.4987571e-001  1.3697857e-001  1.6143361e-001  2.4551430e-001  4.3860240e-001 -6.4540601e-001 -4.1105854e-001 -1.0094351e+000 -9.5936317e-001 -8.6294307e-001 -2.0938359e-001  5.4541621e-001  2.7918551e-001  1.5727765e-001 -5.8646042e-001 -9.6585202e-002  5.4139992e-002 -2.5621936e-002 -4.1121857e-001 -5.2974361e-001 -8.5081054e-001 -4.5940591e-001 -6.7833493e-001 -9.4565615e-001  1.1761957e-001 -7.5610803e-001  2.1273545e-001  3.5740917e-001 -5.7507806e-001  2.8409011e-001 -1.3887419e+000 -6.7651648e-001 -2.2044274e-001 -8.4852380e-001  1.0317433e-001 -4.1436322e-001 -6.8555357e-002 -1.0002425e+000 -1.0375368e-002 -3.0413569e-001 -4.6271093e-001 -7.0735260e-001 -3.6869089e-001 -5.5744671e-001 -8.9566727e-001 -1.0507922e+000 -3.1704490e-001 -4.5721743e-001 -3.1985961e-001 -3.9551358e-002 -9.3728828e-002 -3.5956407e-001  5.8671736e-002 -3.7344403e-001  2.5500309e-001 -7.4778845e-001  5.0330136e-001  1.0188857e+000  3.0867187e-001 -8.2309554e-001
 -1.1860562e+000 -1.8036284e-001 -1.0609881e-001 -9.9622915e-001  1.1368352e-001 -2.4298885e-001 -1.0493579e-001  1.6632046e-001 -8.9577068e-002  4.6550394e-003 -2.3459431e-002 -1.0677087e-001 -2.8690974e-001 -2.4187158e-001 -2.9871848e-001 -2.2532787e-001 -6.8050975e-002  6.7168804e-001  2.4719492e-001  5.3225543e-001  3.0813643e-001 -1.9255445e-001  6.2820303e-001 -2.8795571e-001 -2.0989726e-001  1.9106090e-001 -1.0324024e-001 -9.4183260e-002 -9.6360132e-002 -5.1205146e-001  1.9193360e-001  4.6742141e-001  4.7109288e-001 -1.8136273e-001  1.2558198e-001 -7.0599935e-002 -1.0434722e-001  4.8121313e-002 -2.0201105e-001 -4.3078322e-001 -1.2666754e-001 -1.0635744e-001  4.2039408e-001 -1.0004680e+000 -2.8926032e-001 -6.5074940e-001 -2.1329473e-003  1.8840391e-001 -8.8745683e-002 -4.4327750e-001 -3.4286474e-001 -4.5728818e-001  8.7578062e-002 -7.4406246e-004 -6.2916051e-001  1.1135421e-001 -4.5626650e-002 -3.3707901e-001 -3.6684231e-001  8.2574813e-002  5.6866109e-002 -2.6286216e-001 -6.8755761e-001  1.1422849e-001  2.9677033e-001 -9.4590405e-001
  9.1083377e-002 -2.0432257e-002 -2.8975430e-001  2.2162621e-001 -3.3920533e-001 -1.4758807e+000 -2.9716634e-001 -2.2763814e-001 -2.9932097e-001 -2.3980038e-001 -8.0928145e-001 -5.3765388e-001 -8.1356783e-002 -6.2176493e-001 -9.6125847e-001 -5.8402116e-001  8.6621683e-002  3.6025098e-001 -7.1999461e-001 -3.9028432e-001 -6.9916117e-001 -5.6237776e-001 -7.7733406e-001 -1.3752407e-001 -3.0949923e-001 -5.5820323e-001 -9.2384846e-002 -1.0925865e-001  3.8809596e-001 -3.5701679e-001 -9.6928951e-003  3.1538489e-001  3.1639288e-001  1.2067939e-001  1.5602447e-001  2.4342611e-003 -3.7272155e-001  3.5930541e-001  2.1204749e-001  2.7901035e-001 -2.1200748e-001 -1.3146423e-001 -3.9375360e-001 -5.4374152e-001 -3.1509332e-001  3.4141911e-001 -4.7763303e-001 -7.1161742e-002 -1.8255245e-001 -4.7198953e-001 -8.5191911e-001 -8.6918663e-001 -4.6823794e-001  3.9473547e-001  4.3621390e-002 -4.3670800e-001  7.3659681e-001 -3.2014118e-002 -6.3337549e-001  1.7009807e-001 -3.3401961e-001 -6.7547868e-001  1.2468574e-001 -1.9192126e-001 -2.9336497e-001 -4.5046131e-001
  1.0787971e-001 -5.4062981e-001 -5.3448334e-001 -7.7004369e-001 -3.9045039e-003 -1.7870505e+000 -2.3571326e-001 -3.6299569e-001  1.6677336e-001 -5.0126074e-001 -3.3968625e-001 -5.1578544e-001  2.8325422e-001 -7.7995942e-001 -8.7735714e-001 -5.4861894e-001 -2.0023133e-001  4.2567683e-001 -2.6213991e-002 -5.9908260e-001 -7.6113391e-001 -3.0721702e-001 -1.4974474e+000 -5.1692411e-001 -7.2441476e-001 -2.5263159e-001  9.8763521e-003  3.4979579e-001  9.6574214e-001 -7.1077383e-001 -9.2346666e-002 -7.6443015e-002 -2.0090418e-001 -2.0377155e-001 -3.7663214e-001 -5.6659919e-001 -7.5224742e-001 -3.9739395e-001  5.7039248e-001 -4.5087053e-001 -9.6338201e-001 -6.3651146e-001 -5.0889350e-001 -1.2000432e+000 -3.1665725e-001  1.0514309e-001 -5.0478634e-001  3.0691396e-003 -6.8985058e-001 -2.4317113e-001 -4.6522443e-001 -1.2199912e+000 -8.5526071e-001  3.3294619e-001 -2.9671694e-001 -2.0928184e-001  2.4632974e-002 -2.4413898e-001 -2.2393598e-001  8.5952638e-001 -1.3383881e+000 -2.0967943e-001 -4.6338065e-001 -1.1927068e-001 -1.6749441e+000 -4.8843488e-001
 -1.5822925e-001 -6.0062636e-001  6.9803101e-001  5.2837693e-003  8.1674954e-001 -7.7862693e-001 -2.6009880e-001  7.4897519e-001 -5.6079624e-002  2.6108058e-001  5.1771270e-002 -3.6137980e-001  2.5617457e-001 -2.5623822e-001 -5.2405450e-001 -1.9012173e-001  7.5417806e-001  8.8452467e-001  2.0140788e-001 -1.1253530e-001 -4.9733107e-001  2.1079345e-001  8.0947834e-002  6.3828968e-001  2.1045290e-001  9.7200769e-002  3.8555641e-001  3.4513904e-001  4.0952033e-001  2.8647188e-001 -1.8413226e-001  1.9072802e-001  9.3278167e-002 -2.3288728e-001 -1.4766914e-001  2.4827974e-001  1.0910957e-001 -6.2578821e-001 -2.3887813e-001  3.3473856e-002  5.0885488e-001 -5.0887326e-002  9.6759347e-001  3.6673162e-001  3.3839487e-002 -1.9683601e-001 -1.4244722e-001 -6.7474260e-001  1.3251719e-001  6.7161113e-001 -1.9322465e-001 -7.6698563e-001 -9.1656434e-001  4.6374130e-001  9.0442311e-002 -1.2408477e-001  3.8499963e-002 -3.2833775e-001  1.3404108e-001  7.9001226e-001 -2.3024337e+000 -1.7840815e-001  3.3876996e-003  8.2887629e-001 -6.7395034e-001 -3.3584170e-001
 -5.3501686e-001  1.3653668e-001  8.6476061e-001 -9.6339923e-001  8.2225254e-002 -9.9672594e-001  1.3653620e-001 -1.2611289e-001  2.8789747e-002 -4.3333015e-001  1.0576031e-001 -4.1208727e-001 -1.1332370e-001 -1.3910265e-001 -1.8465975e-001 -3.6775559e-001 -6.5238206e-001  2.5414003e-001  2.7973705e-002 -6.3122485e-001 -6.8624605e-001  1.2425246e-001 -4.7883413e-001 -6.1608253e-001 -3.8232373e-001 -1.4145537e-001 -8.1981447e-001  2.1633551e-001  4.7372152e-001 -5.1471312e-002 -4.9394489e-001 -4.6299846e-001 -5.9985028e-001 -3.9527295e-001 -5.1473378e-001 -8.4128379e-001  1.6579675e-001 -6.4337118e-001  5.7038905e-001 -4.8587669e-001  1.9414621e-001 -4.6545296e-001 -5.1558620e-001 -9.2854313e-001  2.6831323e-001  8.4149472e-002 -1.6028128e-001 -3.1667467e-001 -5.7220138e-002  6.5194489e-002 -4.7977644e-002 -2.2378827e-001 -1.7312308e-001 -3.2819212e-001  1.1030761e-001 -3.8494500e-001 -4.9042189e-001  6.8187682e-002 -1.8963447e-002  3.9543223e-001 -1.3454872e+000 -4.2815186e-001 -1.0450922e+000  3.2863652e-001 -1.8010133e-002 -5.0941803e-001
 -4.0040038e-001  2.4121630e-001  7.0076338e-002 -2.6554500e-001 -4.6946815e-001 -1.7973756e-001 -3.5841344e-001 -1.6140949e-001  3.8540158e-002 -2.3643917e-001 -6.1641899e-002  8.8893324e-002  7.9211895e-003 -6.6687149e-001 -4.8858348e-001 -5.0040871e-001 -2.1137813e-001  4.2027861e-001  5.7722939e-001 -1.1571897e-001  7.3036082e-001  2.1149513e-001  3.8620175e-001  3.7630577e-001 -3.1564714e-001  4.9762658e-001 -9.0008838e-001 -7.0917437e-001 -6.2589051e-001 -1.1106618e-002 -4.0941737e-001 -3.1327459e-001 -4.3350709e-001 -4.7332866e-001 -1.7638761e-001 -1.7066413e-001 -3.3598237e-001 -6.3078195e-001 -3.7227085e-001 -3.9267655e-001  1.5615332e-001 -1.8350162e-001 -1.1954340e-001  4.0665157e-001  3.7653151e-002  1.0405156e-001 -8.9200409e-003 -2.7107739e-001 -2.1954878e-001 -7.7632040e-002  6.0507620e-002  7.9202377e-002 -2.1911121e-001  1.2850046e-001  3.6904166e-001  5.2961067e-002 -5.7221441e-001  4.5743770e-001  1.8595727e-001 -2.6949678e-001 -2.0395284e-001 -3.9633088e-001 -2.3414206e-001 -5.1729530e-001 -1.7358488e-001  1.0116147e-001
 -6.9690305e-001 -3.4704671e-001  1.1826866e-001  6.9589632e-002 -6.5219690e-001 -6.9362909e-001 -1.2865664e-001 -7.5348861e-003 -1.1411286e-002 -1.5791705e-001 -6.5912005e-001 -5.4083754e-002 -2.5284012e-001 -6.0797797e-001  3.7145888e-001  2.9191206e-001 -4.6509570e-001 -3.7613912e-001  4.2348763e-002  2.0936348e-001  3.7376310e-001  8.8614457e-002 -3.6735737e-001  5.8310276e-002 -2.4106923e-001  5.7592029e-001 -3.1584382e-001 -4.7189295e-003 -2.0439493e-001  5.2332760e-001  1.7360029e-001  9.5864606e-002 -1.0332541e-001 -5.4004267e-002 -2.9719587e-002 -2.6554671e-001  1.4693198e+000  4.3871116e-001  1.7002514e-001 -1.6451036e-001  5.2619635e-003 -2.5404073e-001  5.5132768e-002 -3.7095184e-001  6.5703695e-002  5.0575062e-002 -1.2337985e-001  2.5268577e-001 -1.6908236e-001 -3.6329373e-001  7.0619120e-001  5.0166633e-001 -2.8442623e-001  1.6629634e-001  1.4436190e-001 -6.8519951e-001 -3.2354227e-001  4.2318362e-002  4.2955680e-002 -1.5845100e-001 -3.9486560e-001 -7.5943738e-001 -8.1011574e-001 -1.1999788e-001 -5.8719484e-001 -1.4866755e-001
 -8.6929043e-001 -2.7386760e-001 -4.7099828e-001  9.8708109e-002 -2.0364356e-001 -8.5400622e-001 -4.1123637e-001 -1.7383571e-001  1.8320579e-001 -3.4236970e-001 -8.8709770e-001 -7.0762539e-001 -1.5264123e-001 -1.5054185e-001 -7.1506271e-003 -6.0558930e-002  9.3193533e-002 -6.9416764e-001 -4.8842236e-001  2.4724892e-001 -4.0544223e-002  4.0774063e-001  2.3484458e-001 -3.0545578e-001 -2.5020788e-002  4.2218583e-001 -8.2647426e-001 -8.3452387e-001 -1.2154532e+000  6.0848876e-001 -1.2033856e-001  9.9995942e-002  1.3741996e-001  2.9681417e-001  4.1800788e-001  3.2763445e-001  1.4683839e+000 -2.1088680e-001 -1.3095334e+000 -9.3332161e-001  2.5810254e-002  2.7801216e-002  1.8605586e-001  4.2788894e-001  1.1619119e-001 -5.1066520e-001 -2.4603740e-001  2.1318700e-001 -3.0521193e-001  2.1630065e-001  2.4908332e-002  7.4352265e-001 -2.9274402e-001  1.6372412e-001  1.7981071e-001 -8.7191421e-003  1.5316874e-001  4.3102372e-002 -1.3778575e-001 -4.5591758e-001 -3.1506341e-001 -4.8071435e-001 -3.8613247e-001 -2.4751391e-001 -8.4334028e-001  1.9318524e-001
  4.7067024e-002 -5.4851431e-001 -6.2004671e-001 -2.0303068e-001  8.2338328e-002 -4.0246222e-001  2.7858100e-001 -4.4302736e-001  8.0673467e-002 -2.4719976e-002 -2.9358292e-001  2.2154479e-002 -3.2342593e-001  6.5246175e-002 -3.5448325e-001 -3.6482878e-001 -1.8798199e-001 -1.2572709e-001 -1.7637729e-001  4.1467770e-001  1.2533923e-002 -4.2832020e-002  5.6331130e-001 -4.1557143e-001 -1.1127580e-001  9.6218071e-001 -3.9890779e-001 -6.6274483e-001 -9.8695021e-001 -2.2446241e-001  2.6841321e-001  2.9104476e-001 -6.3053354e-002  2.7386029e-001  6.3310391e-001  1.3046768e-001 -1.6746674e-001 -3.6553894e-002 -6.9610287e-001 -3.9447050e-001  2.2418858e-001  1.7969535e-001  1.9274729e-001  3.1855853e-001 -1.0108377e-001 -6.4488369e-001  5.9037086e-001 -2.5509820e-001  3.1873067e-002  2.4735561e-001  5.8446416e-002  2.9314922e-001 -1.7943607e-001  1.1052468e-001  3.7873347e-001 -9.2007248e-002  9.8924082e-003 -2.8469252e-001 -4.5909457e-001 -4.5314360e-001  2.3322776e-001 -2.1583115e-001 -3.5143970e-001 -1.1027066e+000  1.7246997e-001 -2.9289680e-001
 -5.2868164e-001 -3.5555617e-001 -4.1467441e-001  3.3658980e-001 -1.1424074e-001 -3.6054721e-001  3.6959082e-001  5.9423067e-001  2.8778580e-002  3.2045143e-001 -1.1462632e-001  1.3002872e-002  2.4125543e-001 -1.8087616e-001  5.5431463e-001  2.0829190e-001 -5.1380805e-001 -7.8685562e-001  2.7952408e-001  3.7344295e-001  1.9738631e-001  3.0828453e-001 -1.5576245e-001 -2.8594791e-001 -7.2582887e-002  1.9885062e-001 -9.3232491e-001 -6.6401741e-001 -7.3963991e-001  1.1499743e+000  4.9304625e-001  7.7526228e-001  3.8790524e-001  3.0572131e-001  9.2465841e-001  3.2072556e-001  1.0890179e+000  1.6506627e-001 -3.7855688e-001 -4.9287679e-001 -8.9968750e-002 -3.7065245e-001  6.8106361e-002  1.1465912e-001  1.8858408e-001 -1.7072637e-001  1.4161663e-001  1.8475409e-001  2.7884378e-001 -3.8354549e-001  5.3759968e-001  5.9720114e-001 -3.8027476e-001 -3.7829643e-002 -5.3101817e-001  3.9899868e-001  8.0047929e-002  9.3575591e-002  4.9134207e-001  1.4685162e-001 -3.5828728e-001 -2.8694574e-001  1.4496790e-001 -1.3216564e+000  5.2818250e-001  3.4641320e-001
  8.1050376e-001  4.7259858e-001 -5.9017949e-001 -3.1654015e-001 -3.9129571e-001 -2.0171194e-001 -2.1117103e-001 -4.5316808e-001 -7.5861268e-002 -3.6972679e-001  1.4469925e-002  1.8912910e-001  3.1015041e-001 -2.1981773e-001  2.4362856e-001 -1.4079918e-001 -2.4561225e-001  1.1068038e-001 -5.8821353e-002  6.0338145e-002 -4.8191037e-002 -1.9386193e-001  3.0925367e-001 -3.4022565e-001 -2.0692123e-001  6.6267024e-001 -6.4290593e-001 -5.0973909e-001 -3.4356437e-001  4.8519720e-001  1.8435356e-001 -3.2299379e-001 -3.9443434e-002 -1.0363995e+000 -5.3939734e-002  1.4112418e-001  2.7076477e-001  2.5865595e-001 -1.7486330e-001 -4.3548719e-001  4.3979305e-001 -4.0059077e-001  8.2643864e-002  3.9459011e-002  2.6289232e-002 -6.7487759e-001  1.1908682e-001 -6.6633051e-002  9.1425603e-001 -8.5963035e-002 -2.4714946e-002 -1.3200891e-001 -2.4079159e-001 -1.7733495e-001  1.3919621e-001 -3.5270017e-001 -1.9724127e-001 -3.2842280e-001  1.3861520e-001  3.7552977e-002 -5.4859645e-001 -7.1873803e-002 -2.4066257e-001 -8.5566396e-001  5.3730093e-001  5.2347183e-001
  9.4015987e-001  3.0446547e-001 -4.7704472e-001  2.9877011e-001 -2.3095765e-002 -5.1816052e-001  7.1757998e-002 -1.2448667e-001 -6.8076833e-001 -2.5435511e-001 -3.8244266e-001 -4.4509210e-001  9.7413224e-002 -2.7198577e-001 -9.2230186e-003  1.5752438e-001  9.4779269e-002 -8.6589115e-001 -1.6507716e-002 -1.7103024e-001 -1.3429511e+000 -4.8843554e-002 -1.6945216e-002 -6.8858270e-001 -4.5995536e-002  1.3908609e-001  5.6914714e-002 -7.5638705e-001 -1.7353658e-001  4.3306674e-001  2.7975934e-001 -2.9708533e-001 -1.1399591e-001 -2.5311757e-001  9.7361483e-002 -4.8940233e-002  5.3323419e-001 -1.5451450e-001 -6.5382270e-001  8.0455451e-003 -4.9961869e-002 -3.8645669e-001 -2.0642879e-001 -1.6898860e-001  5.9314757e-002  1.0635295e-001 -5.8620051e-001 -2.8249043e-001  3.0806427e-001 -1.1705680e-001 -9.3355505e-002 -2.5209809e-001  2.7481892e-002  1.5186847e-001 -3.0759530e-002 -5.7175712e-001  3.1247964e-003 -2.7808003e-002  3.7594097e-001  2.0648429e-001 -4.6115416e-001  3.7045186e-001  1.3871572e-001  4.5717522e-002  5.8589788e-001 -9.1159232e-002
 -2.5319389e-001  1.7580068e-001 -6.4161602e-001 -2.0289885e-001 -5.5785924e-001 -2.5152694e-001 -1.0908025e-001 -5.6003502e-001 -3.3894881e-001 -6.8635769e-001 -1.0521963e+000 -1.1540669e+000 -7.5875075e-002 -4.8915522e-002 -1.0832547e-002 -1.2153314e-002 -2.4350472e-001 -3.3686932e-001 -2.7067791e-001 -4.6468683e-001 -7.6352221e-001 -7.1908739e-001 -8.3449724e-001 -4.8513226e-001 -5.7842409e-001  5.4509719e-002 -7.2938219e-001 -1.0425559e+000 -2.2452262e-001  1.6237930e-001 -9.8117108e-001 -2.6693329e-001 -8.2213457e-001 -1.9676987e-001 -5.2345669e-001 -3.2976313e-001 -2.0092475e-001 -3.2709203e-001 -9.6063979e-001 -7.3107305e-001 -1.0947271e-001 -8.9536053e-001 -1.1012912e-001 -1.2400121e+000 -2.8381744e-001 -1.4189017e+000 -8.4571682e-001 -5.9871084e-001  3.3740653e-001 -3.1069558e-001 -5.8772738e-001 -2.9831255e-001 -4.8349555e-001 -3.0056854e-002 -1.9467142e-001 -1.1973319e+000  2.3684506e-001 -3.1594532e-001 -5.7418391e-001  3.1858300e-001 -1.1175866e+000  1.6552546e-002 -2.2542243e-001 -1.0791882e+000  5.5358972e-001  3.0426359e-001
  4.4567892e-001  5.4730292e-001 -3.1722858e-001  3.6334478e-001  1.9442369e-001 -7.1832087e-001  5.5519014e-001  4.3708683e-002 -4.4834536e-001  2.5288041e-001 -5.3988440e-001 -2.7558373e-002  3.0855770e-001  1.2515766e-001  1.6295301e-001  5.3731118e-002 -6.4140390e-003 -2.7209512e-001 -6.9722768e-001 -2.3493217e-001 -8.4769330e-001 -6.3410590e-001  6.7841976e-002 -9.2178024e-001 -2.2605851e-001 -1.0177638e-002 -3.9036116e-001 -1.4992558e-001  1.2756412e-002  1.4025926e-001  7.5163388e-001  5.3788577e-001 -7.9973871e-002 -1.7157579e-001  5.3593168e-001 -7.8021798e-004  1.4976287e-001 -1.8983577e-001 -8.6931642e-002 -6.6213492e-001  4.7765941e-001 -4.5811551e-001 -5.9644183e-001 -6.3780367e-001 -3.9453616e-001 -1.3213222e+000 -5.1351662e-001 -2.7710466e-001  7.7411317e-001  4.3566343e-001 -3.4537090e-001 -1.0938193e-001  1.1175117e-002 -1.6384639e-002 -7.9887618e-001 -1.5748982e-001  4.0673695e-001  6.3855826e-001  5.0124219e-001  9.6588083e-001 -3.8335186e-001  6.4241510e-001 -4.6851994e-001 -1.4763292e+000  4.0949644e-001  2.4203089e-001
  1.0249367e+000  5.0108320e-001  7.0490490e-001  5.0657037e-002 -3.6589606e-002 -5.9931890e-001  5.1783621e-001  6.7138779e-002 -5.3687236e-001  7.6992867e-002  1.9795178e-001 -2.3706537e-001  1.2233049e-001 -6.2512149e-002  2.8532032e-001  2.4420530e-001 -6.1545332e-001 -2.3045727e-002 -3.1548706e-001 -6.6777644e-002 -4.4276964e-001 -4.8538882e-002  3.6486248e-001 -6.7724411e-002 -4.3837479e-001  7.2198358e-002 -3.5381748e-001 -2.6602149e-001  1.1121328e-001  2.6540080e-001  7.1035236e-001  5.0187661e-001  2.5497659e-001  4.2476852e-001  3.5623408e-001  4.0795885e-001  1.1978665e-001 -1.8991652e-001  3.6691769e-001 -1.6624805e-001 -1.7088983e-001 -3.2539765e-001 -2.9763044e-001  7.1695858e-001 -3.6290748e-001 -2.5506619e-001  1.1087775e-002 -7.1646230e-001  4.1397552e-002 -1.9696656e-001 -3.9223890e-001  6.0102100e-002  1.1484580e-001  4.3498778e-001  2.1302181e-001  5.4312453e-003  3.0035710e-001 -3.8418150e-002  1.1861074e-001  9.5586541e-001  4.0039568e-002  3.2473858e-001  2.7109312e-001 -7.7596058e-001 -3.5253610e-001  1.4598800e-001
  1.7505152e+000  1.5490948e-001  2.5709294e-001  6.2106334e-002 -1.8131100e-001 -4.5099086e-001  2.8949195e-001  3.9340185e-001 -1.8783010e-002  3.6395346e-001  3.5409396e-001  2.8273652e-001  5.0546638e-001  2.7026866e-001  1.0911525e+000  3.2303402e-001  3.7260345e-002 -2.6172530e-001  1.1388584e-001  1.3241467e-003  2.1352383e-002  2.5538665e-001  5.0342138e-001 -7.3988183e-002 -3.4202863e-001  5.1970883e-001 -2.9580924e-003 -2.0709498e-001  8.6294609e-001  6.0174018e-001  8.3267607e-001  8.9999939e-001  6.0720758e-002  3.2260985e-002  5.7906244e-001  4.3487866e-001  6.1008397e-001  1.0994589e+000  3.1117990e-001  3.1289567e-001  5.2524551e-001 -2.1869882e-001 -3.9487608e-001  4.4101883e-001  2.3461821e-001 -3.8266720e-001  1.6937425e-001 -1.4249937e-001  1.9767095e-001 -1.4026442e-001  3.5989441e-001  6.0884843e-001  2.6330459e-001  3.0042832e-001  3.1400754e-001  4.6023436e-001  3.4235915e-001  1.6974139e-001  7.2249212e-001  1.4461703e+000  4.6349754e-001  4.7185910e-001  3.4184684e-001 -1.2337025e+000 -4.5416649e-002  1.1982776e+000
  1.0285494e+000  3.4772621e-001  8.8386091e-001 -5.0593114e-001 -1.6053349e-001 -2.7808720e-002  1.1815338e-001  2.3295312e-001  5.2416791e-001  1.9055727e-001  1.6044575e-001 -1.1155176e+000  2.0999388e-001  2.8958731e-001  1.0450530e+000  5.5106222e-001 -4.3966501e-001 -1.4439607e-001 -3.8207832e-001 -1.2385274e-001 -5.6837989e-001 -2.6873384e-002  1.3575917e-001  8.7642553e-002 -3.7836508e-001  2.3332868e-001 -1.4909571e-001 -2.0524008e-001  3.8820887e-001  5.4558899e-001  4.3961295e-001  2.5691124e-001  1.1268636e+000  1.5672525e+000  1.9299341e-001  2.2658370e-002  8.1549071e-001  8.9620722e-001  4.6321812e-002 -1.9014581e-001  4.2859661e-001 -3.0870823e-001 -3.6624439e-001  3.6023540e-001  3.6213845e-002  2.9067136e-001  1.6304556e-001 -3.3864505e-001  1.4904662e-002 -3.3702782e-001  3.1988304e-001  9.3453798e-001  3.3127121e-001  2.4532154e-003 -1.4159716e-001  2.0146784e-001  1.3280882e-001  2.6099338e-001  2.9974892e-001  7.8255789e-001  5.5207051e-001  5.7736971e-002 -1.9632701e-001 -7.1961482e-001  1.6617693e-001  2.7097842e-001
 -9.0423870e-004 -3.6870131e-003  2.9363005e-001  8.7488624e-001 -1.8445809e-001  4.2870325e-001  6.9217895e-001  5.5337915e-001  4.7151378e-001  1.6062257e-001 -3.6028707e-001 -2.1949815e-001  4.4800874e-001  4.0055953e-001  7.7024105e-001  1.6247922e-001 -1.0281694e+000 -7.1083136e-001 -8.6511743e-001 -1.5751030e-001 -2.8828534e-002  2.5523339e-001 -4.4187535e-001 -5.6276433e-001 -2.8873616e-001  2.1976908e-001  3.3655585e-001  6.4201794e-001  5.4616676e-001  9.3349022e-001  2.9945358e-001  1.0495337e+000  1.5672795e-001  1.3564883e-001  7.3213957e-001  1.4106614e-001  8.1638613e-001  1.2648724e+000  5.5845092e-001  8.9988021e-001  2.7566973e-001 -2.0959778e-001 -1.7257660e-001  4.6961553e-001 -4.1459039e-001 -7.2063785e-002 -2.9406405e-001 -7.8470041e-001 -2.9692953e-001 -5.1045088e-001  8.2783516e-002  8.9153385e-001  5.0533247e-001  7.4525711e-002  6.6834606e-001 -4.3550512e-001 -1.3579581e-001 -1.5288747e-001  3.1650324e-001  7.9238712e-001  2.6222643e-001 -3.9065045e-001  1.9720698e-001 -7.1354919e-001 -3.9635222e-001 -1.9459753e-001
  1.0523066e-001  1.9280866e-001  5.3920568e-001 -7.1936430e-001  1.0451234e-001  9.8411315e-001  2.0716815e-001  3.9328074e-002 -6.8281498e-002  5.7598212e-002  2.2039420e-001 -4.3038320e-001 -7.1115627e-001  5.7054113e-001  5.5268063e-001  1.8411334e-001 -5.4977397e-001 -2.6501142e-001 -1.0289792e+000  4.6772563e-001 -6.6522880e-001 -8.4999904e-002 -4.5131561e-001  3.4847375e-001 -6.3705786e-002  1.4959971e-001  2.3549215e-001  2.4938766e-001  1.0854028e+000  5.0570121e-001  1.7676421e-001  8.0068412e-001  2.8370373e-002  3.2603591e-001  4.0974709e-001  4.6783292e-001  9.3154808e-001  1.4366791e+000  5.3460118e-001  7.3436012e-001  4.4092832e-001 -3.9702067e-001  9.8855077e-002 -4.4608684e-001 -8.7219281e-002 -4.8220528e-001  3.2161638e-001 -1.2692621e+000  2.1098075e-002 -5.5037609e-001  3.5643567e-002  7.4501618e-001  7.3193302e-001 -6.4363253e-001  1.9294968e-001 -1.0576342e-001  1.7143725e-002 -8.8947665e-001 -2.5395071e-001  4.8621261e-001  1.9259733e-001  2.2460156e-002  2.7940175e-002 -5.5037707e-001  2.1711001e-002  4.2395751e-001
  2.5719281e-001  6.7403216e-001  5.0884448e-001 -6.3736463e-001  9.7945023e-002  2.1696869e-001  8.1919558e-001  3.5590724e-001 -9.1581320e-001 -6.1384059e-002  9.0950376e-002 -3.1385671e-001 -2.9528355e-001  1.8110818e-001  4.2625989e-001  1.7652854e-001 -4.5061480e-001 -2.7041473e-001 -9.4056724e-001  7.8487022e-002  1.7147971e-001  3.9918543e-001 -9.3107212e-001  1.3330382e-002 -5.1021891e-001 -7.1198263e-002 -1.3669095e-001  4.3606920e-001  6.1123933e-001  4.9753346e-001  5.3312427e-001  7.2669255e-001  4.5352775e-001  3.4481030e-001  8.0373074e-001  3.8742672e-001  6.1629134e-001  6.6890636e-001 -3.8519076e-002 -8.9456753e-003 -1.0455611e-001 -9.9162288e-001 -5.4196924e-001 -1.1152254e-001 -2.2525347e-001 -4.2931790e-001 -2.8678123e-001 -1.0570121e+000 -6.4050124e-001 -3.6253623e-001 -2.3009469e-001  2.8017160e-001  2.5667047e-001 -3.9405559e-001 -2.0827365e-001 -2.9626809e-001 -5.2667242e-001 -2.0440815e-002  4.2278159e-001  7.4509349e-001 -8.0488704e-003  5.2201497e-001  1.0878798e-001 -5.3997484e-001 -1.1815320e-001  8.8893151e-001
  1.3786336e-001  1.5059126e-002  8.5991687e-002 -4.2536053e-001  7.0476734e-002 -3.4755126e-001  1.0502609e+000  1.0724682e+000  6.1787186e-002  1.5895420e-001  3.1964578e-001  9.4583412e-001  2.0943286e-001  4.3485984e-001 -3.2949447e-003  5.8176241e-001  3.7104454e-001  7.1820179e-001 -1.6004714e-001  1.1009090e-001  7.3221944e-001  6.7539524e-001 -7.1259960e-001  1.7089923e-002 -6.6547588e-002 -5.0984188e-002  5.0054418e-001  1.0679645e+000  1.3042152e+000 -4.8826090e-002  2.6111584e-001  9.0741779e-001  7.4664522e-001  5.1044032e-001 -1.2963199e-001  2.8830096e-001  1.6703865e-001  3.3656444e-001  4.5540666e-001  4.3027681e-001 -9.7082910e-002 -4.6592841e-001 -7.4614617e-001  2.0965494e-001 -4.6743660e-001 -1.4041923e-001 -8.5864662e-002 -2.4727141e-001 -5.9340281e-002 -1.9061198e-001 -1.6687030e-002  3.6418694e-002  2.4609752e-001 -1.2772578e-001  9.3792582e-002 -4.7782110e-002 -5.7687354e-002  5.0090423e-001  6.9524707e-001  1.0008035e+000  7.9182565e-001  7.3050249e-001 -2.7647570e-001  1.9126527e-001  3.8583313e-001  5.6076373e-001
  9.0701852e-001 -6.3258011e-001  7.7170742e-001  8.8588249e-001 -2.1468127e-001  5.2492555e-001  1.3132472e+000  7.8403592e-001  2.4262158e-003  7.8905281e-001  3.8751203e-001  7.6446900e-001  2.7313588e-001  4.2414105e-001  4.9713890e-002  3.2954111e-001  2.3754215e-002  7.7892468e-001  2.9615884e-001 -1.6449711e-001  7.6128454e-001  4.3038344e-001 -1.0844431e+000  2.5503578e-001 -9.9999947e-002  9.7837860e-002  4.9825627e-001  9.6058862e-001  6.9535244e-001  5.0047214e-001  7.6109696e-001  8.5938645e-001  1.7084323e+000  7.9242372e-001  7.6994214e-001  5.1806722e-001 -6.3214966e-003  5.7927609e-001  7.4617437e-001 -1.0510741e-001  1.8934604e-001 -5.1689941e-001 -1.9249991e-001 -2.3208879e-001  3.7694734e-002  2.1344412e-001 -3.2578555e-001  1.3853385e-001 -7.5637228e-001 -2.3787915e-001 -2.4509061e-001  2.2221777e-001 -9.8007984e-002  3.9383570e-001  4.2689263e-001  2.5688042e-002  4.4515025e-001  1.8089556e-001  7.0826097e-001  8.0944405e-001  8.9125945e-001  1.6255529e-001  3.0944073e-001 -2.7942493e-001 -6.1434005e-001  3.6292375e-001
  2.3050934e-001  6.5923113e-001  1.3671738e-001 -4.6514382e-001  2.6826499e-001  4.9277428e-001  8.4389922e-001  3.8376079e-001  1.0124441e-001  8.0232560e-001  7.5584635e-001  4.3881402e-001  3.5082785e-001  6.7248815e-001  4.7347310e-001  3.3216019e-001 -4.6388533e-001  3.7963236e-001  4.3545622e-001 -2.5257999e-002  4.6878624e-001  1.4131536e-001 -1.0465273e+000 -2.8202760e-001  6.6672424e-003  5.1750967e-002 -1.6631370e-001  2.8382624e-002  3.7195390e-001  6.5657490e-002  6.1400851e-001  7.2653315e-001  5.3765874e-001  3.6755904e-001  2.3541433e-001  3.8384418e-001  4.7538874e-001 -1.5490884e-001 -8.7021337e-001 -3.2264119e-001  1.9005084e-002 -1.8230566e-001  3.7308730e-001 -7.9184285e-001 -1.5888112e-001  2.8443032e-001 -3.5337891e-001 -1.2422692e-001  2.0372124e-001 -6.2235046e-001  8.1399022e-002  5.8239609e-001  2.3719362e-001  2.1896581e-001  2.3483876e-001  5.4283874e-001  6.8241709e-001  6.3899318e-001 -2.1801455e-001  5.8437322e-001  1.6469484e-001  2.1235988e-001  2.7727168e-001  3.4820125e-001 -2.3352408e-002  2.6953781e-003
 -4.1064674e-001 -2.0298402e-001  5.9106465e-002 -6.0343006e-001 -1.6204253e-001  6.7185033e-001  6.2625440e-001 -1.9206252e-001  3.8680907e-001  5.2699228e-001  1.4864786e-001  5.6255087e-001  5.8721874e-001  2.8030152e-001  1.2647986e-001  6.9798192e-002  5.5340705e-002  5.5600639e-001  4.5522286e-001 -2.3900535e-001  1.1420330e+000  1.8814296e-001 -5.2112894e-001 -2.6672346e-001 -5.0867929e-002  9.6006485e-002  4.7010157e-002  9.6717191e-002 -1.4873091e-001 -5.6506801e-001  7.0227233e-001  5.1686346e-001 -1.6094798e-001  4.6878502e-001  6.8811844e-001  8.0857541e-001 -1.7044407e-001  8.8951172e-001  2.5065557e-001 -1.8702219e-001  6.0838741e-002 -1.2738554e-001  2.8871938e-001  2.0923310e-001  1.0719132e-001  1.9061564e-001 -2.3982328e-001 -4.8297575e-001 -2.4787935e-001  6.9118829e-003 -1.7887081e-001 -2.1338390e-001  2.7053788e-001  4.5848601e-001  7.5661463e-001  1.4487892e-001  7.6128507e-001  3.0930993e-001 -5.3729854e-001  1.9369846e-001 -3.7891168e-001  5.8764626e-001 -9.6507267e-001  1.1554593e+000 -3.5892693e-001  5.5489699e-002
  2.2091843e-001  2.6230871e-001  7.0536635e-001 -4.7263091e-001  7.1081988e-001  5.8587636e-001  7.9561982e-001  2.0240231e-001  4.9567255e-001  2.8511060e-001 -2.6732641e-001  4.6559552e-001  2.3920237e-001 -3.5363352e-002  1.1773183e-001 -5.4047723e-002 -4.4018035e-001 -3.9709105e-001  6.7146397e-001 -1.5848678e-001  3.8479695e-001  4.4318019e-001 -7.1231100e-001 -1.7638412e-001  7.3278405e-002  6.5476729e-002  5.5982183e-002  5.4016330e-001  2.8110043e-001 -2.8293719e-001  5.5488539e-002 -1.0346175e-001  3.9263655e-001  1.3286321e-001  1.5893419e-001  6.4221391e-001 -9.6565029e-002  9.0695724e-002  1.8871724e-001 -4.4805337e-001 -1.1803376e-001 -1.8610570e-001 -2.8918807e-001  5.9002714e-003  2.2418329e-001  1.2349297e-001 -3.8256380e-001  6.9710681e-001  1.6814711e-001 -1.6539070e-001  8.0384324e-003 -2.3623611e-001  1.4787479e-001 -1.7625557e-001  7.6360372e-001  7.6371526e-002  4.2602593e-001 -5.2347150e-002 -5.1226389e-002  1.0941469e-001  6.3693190e-001  1.5302698e-001 -1.1420757e+000  5.0920994e-002  6.4331626e-001  1.9040200e-001
  3.6009315e-002 -3.7743302e-001  7.0396126e-001 -5.1755787e-001  1.4411415e-001 -7.4745724e-001  1.5479479e-001  4.8819976e-001 -2.1716753e-001 -2.3445276e-001 -3.8764489e-002 -3.0227881e-001  3.1146158e-001 -4.5602717e-001 -4.1057656e-001 -4.5974322e-001 -2.4082205e-001 -5.5937084e-001 -9.4683986e-003  1.9566267e-001  3.2857653e-001 -9.7788563e-002 -9.0065145e-001 -4.3811783e-001  1.4799047e-001  5.9495282e-002 -2.1837263e-002 -4.0727435e-001 -2.9695675e-001  5.0164103e-001  2.0271418e-001  1.2057196e-001 -7.0803473e-001 -8.8267911e-001 -1.2616120e-001  5.7618283e-001 -4.1062445e-001 -3.4734863e-001 -1.0164178e+000 -3.9300046e-001 -5.3964070e-001  1.3747246e-001  4.4907184e-001 -6.6621562e-001 -5.0143363e-001 -3.5645170e-001  2.3954798e-001  4.0744819e-001 -1.1661595e-001 -1.8403659e-001 -3.0105076e-001  1.3339110e-001 -1.6891517e-001  8.6172358e-001  7.3208749e-001  1.4525555e-001  3.2601848e-001  5.1934031e-001  1.0893957e-001  2.1737851e-001 -1.1473802e+000  3.3734010e-001 -4.3162733e-001  1.6249696e-001 -8.7796718e-002 -9.1656487e-001
  8.2193296e-001  6.0133670e-002  2.6787350e-001 -2.1305761e-001 -1.7430716e-001 -9.4273181e-001 -3.5645563e-001 -1.7125029e-001 -3.0861049e-001  3.8957755e-002 -4.5053920e-001 -3.5162849e-001  1.5367531e-001 -4.8801527e-001 -6.4478043e-001 -5.7689389e-001 -2.7287022e-001 -3.6859835e-002  3.2390989e-002 -4.0190199e-001 -6.5484232e-001  1.6609685e-001 -3.7144041e-001  4.4809705e-002  2.9780436e-001 -1.9000949e-001 -3.9532315e-001 -1.0687519e+000 -5.5022445e-001 -8.5361473e-001 -3.4237192e-001 -7.3497856e-001 -3.6231994e-001 -2.5441864e-001 -2.4405403e-001 -2.7794775e-001 -4.8415709e-001 -9.6688533e-001 -1.1555618e+000 -1.2400189e-001  2.6749235e-001  4.2775035e-001  3.2230180e-001  2.5928203e-001 -1.7004492e-002 -9.9527087e-001  3.4498814e-001  4.0739851e-001  1.9226736e-001  1.7720772e-001 -3.4499281e-001 -1.8740438e-001 -3.9702902e-001  1.4725577e-001  3.2710300e-001 -2.3202781e-001 -1.2863098e-001  1.9628796e-002 -6.4810811e-002  2.0494498e-002 -8.9460421e-001  3.1514765e-001 -2.1277544e-001 -3.7395995e-001 -1.8884246e-002  4.6141734e-001
 -4.6409026e-001 -2.6773092e-001 -9.5871449e-002 -2.3086507e-001 -1.6772953e-001 -6.1959294e-001 -1.1130888e-001 -1.7359842e-001 -3.6511549e-001 -2.5126380e-001 -6.0152923e-001  4.2353197e-001 -1.6607361e-001 -4.9036548e-001 -3.7511707e-001 -1.1719401e-001 -2.0567033e-001 -1.7040578e-001 -2.7724601e-001 -8.4728368e-001  5.2686181e-002 -4.5832886e-001 -3.5340807e-001  1.6262174e-001 -3.1429101e-001 -4.3076633e-001  2.1789245e-001  5.2231028e-001  4.5716273e-001 -4.6946256e-001 -2.4833243e-001 -6.9522299e-001  1.7412941e-001 -1.7137999e-001 -5.3720686e-001 -3.6702448e-001 -4.7010147e-001 -7.1928465e-001 -2.3531419e-001  4.5263193e-001 -2.7461286e-001 -4.8732337e-001 -7.6102040e-001 -6.8794948e-001 -5.7953022e-001 -1.0810864e+000 -1.5884794e-002 -1.0705478e-001 -6.1687476e-001 -6.1252176e-001  7.2285770e-002  8.9344563e-002 -2.9322075e-001 -5.4473575e-002  2.1353740e-001 -5.9937433e-001 -3.7690153e-001  1.3049506e-001 -1.1537377e-001 -2.8592363e-001 -2.2203172e-001  3.6850477e-002 -1.3765531e-001 -4.7901033e-001 -1.1806038e-001  3.5021087e-001
 -3.8062013e-001 -3.7850268e-001 -2.3069713e-001 -1.1958851e-001 -6.1114881e-001 -6.8368227e-001 -8.1947250e-001 -2.4870686e-002 -1.3566640e-001 -1.9768584e-001 -2.1646226e-002 -1.0387744e-001 -3.2613097e-001 -7.8725042e-001 -9.4617240e-001 -4.5144952e-001  2.6778043e-002 -5.0843591e-001 -3.8302172e-001 -6.0199533e-001  1.1391284e-001 -2.7479018e-002 -3.3605059e-001  5.3773303e-001  1.1428756e-001 -1.1560437e-001 -3.6356084e-001  3.8449290e-001 -2.1518829e-002 -3.3118961e-001 -4.9347992e-001 -6.1807933e-001  4.9458932e-001 -5.8079439e-002 -6.9007408e-001 -1.0981750e+000 -2.0348195e-001 -4.4852706e-001  1.0936699e-001 -2.4595701e-001  3.2791197e-001 -2.2679351e-001 -2.2274796e-001 -9.2999627e-001  4.0547513e-001 -1.0392098e-001 -4.8833556e-001  2.7844718e-001 -4.5145310e-001 -1.9551284e-001 -1.8213701e-001 -7.8500610e-001 -6.5691336e-001 -4.2640305e-001 -8.0021932e-001  3.4456539e-002 -6.4491907e-001 -5.8355765e-003  2.6371872e-001 -3.1098196e-001 -1.0274365e+000 -1.3721723e-001  1.1875563e-001  1.1204709e+000 -1.5442453e-002  1.1903236e-001
  3.3101250e-002 -2.2091073e-001  1.8038729e-001 -2.5999929e-001 -2.8381796e-001  5.4417748e-001 -8.0716247e-002 -2.6746318e-001  2.8426938e-001 -1.5844340e-001 -1.4299772e-001 -1.6924414e-002 -2.8210906e-001 -2.5636680e-001 -3.2782673e-001 -4.4036782e-001 -1.8455037e-001 -1.1616823e-001  7.4156301e-002  2.4741142e-001  2.5470832e-001 -2.6367937e-001 -2.6000806e-001  3.6105227e-001 -1.1562227e-001 -3.1174780e-001  4.3333596e-001  1.1306789e+000  9.3668756e-001 -3.9916252e-001 -1.5224821e-002 -7.3817781e-002 -5.9418258e-001 -3.2436710e-001 -5.3361711e-001  3.0595896e-001 -3.6038525e-001  3.5552357e-001  9.1065498e-001  9.4942505e-001 -4.1147043e-002 -4.8056445e-001 -1.2749183e-001 -6.0161549e-001 -2.3442331e-001 -3.3365075e-001 -2.4435171e-001 -2.8101236e-001 -4.1037607e-001 -8.3375595e-001 -3.9962049e-001 -2.9338974e-001 -3.5021182e-001 -2.1697930e-001 -7.3648342e-001 -1.4360760e-001 -4.8952989e-001 -4.2901756e-001 -2.6123469e-001 -1.5542744e-002 -1.7960439e-001  5.0852055e-003 -1.1489864e+000  5.5752670e-001  6.4074078e-002 -3.8635475e-001
 -1.2671744e+000  5.3932380e-001  3.2233834e-001 -9.7520302e-002 -1.3583660e-003  7.2808874e-001 -2.3170356e-001 -3.9265529e-001  1.8500366e-001 -1.5867704e-001 -1.1440400e-001  3.2588105e-001 -2.8641299e-001 -1.0718762e-001 -4.3721394e-001 -1.8429726e-001  4.9530209e-001 -5.4563272e-002  2.6554000e-002  2.8555036e-001  3.4999377e-002 -1.5253397e-001  4.1358269e-001  6.8755147e-001  1.8385660e-001  5.2386927e-002  6.7753569e-001  5.7398871e-002  1.6180030e-001 -4.6689237e-002 -4.1068226e-001 -2.4924019e-001 -9.3155982e-001 -3.4394153e-001 -1.4166525e-001 -4.2602998e-001 -3.2848853e-001  6.6460124e-001  8.4522549e-001  1.0981719e+000  1.7950484e-001  4.3098786e-001  5.3742894e-001 -2.6771132e-001 -2.2255252e-001  4.0803118e-002  6.3774383e-001  3.8866351e-001  1.7785238e-002  1.2889136e-001  8.2866762e-002  4.4976468e-002  3.4746381e-001 -2.0117243e-001 -5.2185629e-001 -1.0216400e-001 -4.5806140e-001 -5.8327892e-001 -2.1713711e-001 -1.8099073e-001  4.3548526e-001  2.6197715e-001 -2.3721794e-001  2.1468031e-001  3.7776547e-001  4.2010160e-003
 -8.2429867e-002  3.2350716e-001  5.8756662e-001 -4.9891517e-001 -3.1963255e-001  6.8372565e-001 -7.6441745e-001 -3.0622436e-001 -4.0669721e-001 -2.1976618e-001 -5.3624523e-001 -1.0054621e-001 -2.1203935e-001 -1.0622486e-001 -5.6730053e-001 -4.1185958e-001 -3.8003001e-001 -1.2186610e-001 -5.2576811e-001  1.8456037e-001 -2.9720937e-001 -3.8478784e-001 -3.2723665e-001  5.3687520e-001 -4.0599052e-001 -1.3836175e-001 -4.3556061e-001 -1.1529974e+000 -2.4262493e-001 -1.0844798e+000 -5.9973902e-001 -8.0947353e-002 -4.0034953e-001  6.6374720e-002 -2.0766525e-001 -1.2806360e-001 -8.6411091e-001 -3.8512405e-002  2.2011728e-001 -3.1742233e-001 -1.1082600e-001 -2.2297211e-001 -4.1976536e-001 -3.9513406e-001 -5.9613162e-001 -8.7553065e-001  3.6506642e-001 -2.2517590e-001 -4.4803314e-001 -8.2156933e-002 -2.9898295e-002 -5.5621320e-001 -2.2553575e-001 -3.5690880e-001 -8.6090154e-001 -4.1160287e-001 -6.9866780e-001  1.2711374e-001 -1.7636458e-001 -4.8109664e-001 -4.5914074e-001 -3.6674991e-001 -1.3118185e+000 -5.4383712e-001 -6.7187947e-001 -3.8655599e-001
 -4.0665960e-002  2.0568086e-001  2.9569871e-001 -9.8586232e-002 -1.9011594e-001  1.4627665e-001 -9.9760319e-003  6.3725930e-001 -4.7144905e-001 -5.4135034e-002  2.3955523e-001  4.3412641e-001  1.3671122e-002 -1.7388012e-001 -3.1614503e-001 -2.9204485e-001 -1.2968421e-001 -1.6376869e-001 -4.1460858e-001  8.3919551e-001 -1.7144216e-001  5.6066858e-002 -5.1297074e-002  1.2178196e+000  3.4567783e-001  6.9135967e-001  2.4185169e-001 -2.4648872e-001 -8.4161733e-001 -7.1734922e-002  3.6584608e-001  1.4165142e-001 -3.2900342e-001 -4.5349639e-001  1.4084868e-001  2.7128649e-001 -4.8801822e-001  3.7490445e-001 -1.8032143e-002  1.1756687e-001  6.9454364e-001  4.2644485e-002  6.5826509e-001 -1.6549890e-001 -2.1115735e-001 -6.0183744e-001  5.0615920e-001 -8.8967456e-002 -6.2161168e-001 -3.4764135e-001 -2.2074785e-001 -1.1603070e-002  2.8481326e-001 -2.6457898e-001 -2.5212641e-001 -6.3137993e-002 -2.5004449e-001 -7.2573317e-001  7.0822423e-001 -3.4274614e-001  4.8261977e-001 -3.1662060e-001 -4.6388108e-001 -4.9371355e-001  3.6070844e-001 -5.5786067e-002
 -1.0472666e+000  3.7859425e-001  7.8983635e-001  1.7947985e-001 -3.1145371e-001 -2.9628553e-001 -4.2652385e-001  7.3327311e-001  1.6942677e-001  3.3987182e-001  8.5447292e-001  4.0980173e-001  6.0197191e-002  1.7606904e-001  3.7745521e-001  3.3509132e-001  9.1211592e-001  7.9224585e-001 -1.7181550e-001 -5.3730258e-002  7.3310213e-001  5.0931647e-001  5.3710492e-001  8.1984006e-001  2.3177018e-001  3.0442267e-001 -2.1902708e-001 -4.6441574e-002 -2.4620990e-001  4.3612287e-001  6.4673055e-001  6.9823822e-001  5.7992089e-001  8.7957814e-001  9.3101361e-001  8.3838770e-001  7.1240638e-001  4.1852363e-001  8.5716138e-002 -1.8694335e-002  2.9326009e-001 -1.7112433e-001  6.1841161e-001 -1.5873186e-001  1.0418032e-001  9.3233089e-002 -1.7035964e-001 -7.7899020e-001 -1.2540341e+000 -3.7586691e-001  5.0565138e-003  3.2773780e-001  1.1158427e-001 -2.3108130e-001  1.7733172e-001  1.7523381e-001 -3.9519315e-002  4.3490830e-001  2.3535103e-001  1.7247294e-002  2.4520739e-002 -2.0282295e-001 -4.2242451e-001 -7.6126430e-001 -1.4379831e-001  3.5386472e-001
  3.8909441e-002  1.4529752e-001 -1.9640168e-001 -7.9513167e-001  2.4117960e-001  5.2471436e-001 -9.0590768e-001 -4.3932365e-002  2.5649828e-001  3.2639431e-001  2.1208570e-001  1.6754317e-001  1.9219318e-001  7.5552004e-001  4.6866517e-001  4.3787130e-001  4.3908727e-001  3.1126452e-001 -5.4758238e-001 -1.1026420e-001  1.8623163e-001  9.2111732e-002  3.7034523e-001 -9.1944110e-003  6.6182357e-001  2.9459469e-001 -2.3945850e-001 -4.1776658e-001 -2.4787687e-001  6.6740443e-001 -2.3910537e-001 -1.5166361e-001  8.5182864e-001  1.4269385e-001  2.3246485e-001  8.6988123e-002  4.5623778e-001 -2.9562339e-001 -6.6684925e-001  5.5922221e-002 -2.0866383e-001  5.4028040e-001  7.8126005e-001  1.4614702e-001 -3.9882512e-001 -4.7553005e-001  2.6193442e-001 -6.3692319e-001 -5.1343293e-001  6.2568239e-001 -1.8612849e-002  3.4864196e-001  3.8378802e-001 -1.4050215e-002  6.4823331e-001 -2.4041410e-001 -7.8146710e-002 -5.2722873e-001 -5.8953103e-001 -4.2251032e-001  3.8218376e-001 -1.7569642e-001 -1.8085938e+000  5.8903271e-001 -1.4662175e-001 -3.0671149e-001
  2.0866177e-001 -1.1085645e-001 -3.6813471e-001 -1.6262614e+000 -1.6008879e-001 -6.9630247e-002 -4.2711384e-001  8.0974589e-002 -1.0609627e-001 -1.0714849e-001  2.0556639e-001 -3.9770137e-001 -1.8063009e-001  4.8545754e-001  1.4167488e-001  2.6900767e-001 -1.9736233e-001  2.1759559e-002  9.0778076e-002  2.2447086e-001 -3.0850328e-002 -5.1703481e-002  6.9197785e-001  1.0529778e+000 -1.6937852e-001  2.1061008e-001 -6.4349473e-001 -1.0145295e+000 -1.4067416e-001  3.3649798e-001 -8.8960777e-001 -1.4965297e-001  3.8285999e-001 -4.0014239e-001 -2.8483147e-001 -6.3246325e-001  8.1353591e-001 -2.1567787e-001 -6.1754487e-001 -6.9228266e-001  2.2127153e-001  9.5310395e-002  8.7135235e-001  6.1194052e-001 -1.6317569e-002 -7.2226168e-001  1.8533369e-001 -9.2771407e-001  1.9231048e-002  2.0193535e-001  2.1149600e-002  1.1045565e-001  3.9622466e-001 -2.3072919e-001 -6.0436211e-001  6.3986817e-002 -3.7778341e-001 -1.0795564e-001 -3.2823098e-001  7.0241392e-001  4.1405776e-001 -2.6702793e-001 -1.5105295e+000 -9.9810872e-002 -1.0159808e-001  3.9216000e-002
 -2.6611811e-001 -1.4510184e-001  6.8125516e-002 -4.6946786e-001  3.2735986e-001  1.2562367e+000 -5.0918522e-001  6.4176335e-001 -5.6191578e-002 -4.1896812e-002  4.1088748e-001 -4.3426480e-001 -5.6488117e-001  1.3350407e-001  7.0894582e-001  1.1042392e-001  4.2786198e-001 -3.8383570e-001 -4.6095790e-002  3.9207505e-001  1.1686616e-001  1.4721484e-001  1.0155369e+000  4.0198997e-001 -1.3620782e-003 -1.6534188e-001  3.7298054e-001  6.0413406e-001 -2.0792561e-002  2.2439796e-001  6.6161334e-002  5.8683417e-001  5.5352261e-001  3.8196690e-001  3.9606606e-001  5.9552931e-002  6.2511104e-001  5.8146676e-001  5.9472561e-001  4.6251638e-001  2.7030832e-002  7.7160043e-002  1.4164202e+000  5.0614479e-001  1.8265562e-001 -3.5789112e-001 -2.4826045e-002 -8.3985803e-001 -1.1640887e-003  8.0180023e-001 -2.4616038e-001  2.9170430e-001 -2.3490275e-001 -4.2208946e-001 -6.6970407e-001  4.1567279e-001 -2.6527768e-002 -9.3384172e-002  3.9838875e-001  1.9564595e-001  5.4680372e-001 -2.4298199e-001  4.0481762e-001 -2.7144677e-001 -1.9488039e-001  1.3845523e-001
 -1.7142045e+000 -3.0744683e-001 -7.6356678e-001 -3.3219303e-001 -2.6516155e-001 -1.3622017e-001 -2.6226395e-001  2.6338572e-002 -9.0543232e-002  5.6597207e-002  3.0190819e-001 -2.4021446e-001 -5.7064333e-002 -1.3193731e-001  3.6049777e-001 -8.4665450e-003  3.7327099e-001 -9.2124427e-002 -3.3686690e-001  3.2439746e-001  9.8434097e-003  7.4013487e-002 -2.8432614e-001  2.5315498e-001 -1.3226300e-001  2.0820855e-001  2.3445585e-001  4.0136775e-001  2.1752295e-001 -4.1094032e-002  5.7120602e-001  2.1070533e-001  4.6231591e-001  4.2345989e-001  1.7028221e-001 -1.4738788e-003  1.8757094e-001  6.9680573e-001  7.6467261e-001  2.8182363e-001 -2.2504390e-001 -2.2652966e-001  4.7226970e-001 -1.3436181e-001 -7.9411034e-003 -1.0717593e-002  5.4198262e-001 -6.6402950e-001 -1.9732438e-001  3.9014082e-001  1.4516447e-001  7.7872160e-002 -8.6879650e-002 -2.0386929e-001  8.5441984e-002  6.8970121e-001  8.3030934e-002 -5.3524043e-001  4.7753803e-001 -2.1611303e-001 -1.2846173e-001 -6.8245577e-002 -6.1875878e-001 -1.0319067e-001 -2.4588187e-001  8.1738962e-002
  2.5350289e-001  8.1248765e-001 -9.9119343e-001  7.0505193e-001  4.2754437e-001 -8.2501897e-001  3.3056479e-003 -1.5558085e-001 -4.6152990e-001  1.3156851e-001 -4.1899414e-001  2.0604216e-001 -3.8829158e-001  7.9592560e-003 -2.3109044e-001 -4.2077387e-001  1.0226459e-001 -2.7782374e-001 -9.6578950e-001  3.3915818e-001 -1.0132471e-001  9.5107578e-002  8.6608198e-001  1.1110828e+000  2.5796264e-001  7.2882650e-001  8.8566870e-001  6.0833018e-001  6.4350985e-002 -3.8560628e-001  3.8951561e-001  6.6248621e-002  1.8565191e-001  7.2533239e-001  2.5864363e-001  1.4182511e-001  4.6187992e-001  6.0018524e-001  1.4090955e+000  9.5717323e-001  3.1233217e-001  2.1016224e-001  7.2454868e-001  4.5481573e-001  3.1129377e-001  3.9393419e-001  3.2092149e-001 -2.6305842e-001  1.7050023e-001  5.4978916e-001  5.7388180e-001  5.2679583e-001  3.2709163e-001 -6.1228530e-002 -4.9710665e-001 -1.7434280e-002  2.6712809e-001 -7.8647897e-002 -7.0312092e-002 -4.5307500e-001  1.3889155e+000  4.9930892e-001 -3.6465272e-001  7.3056218e-001  2.7992924e-001 -2.9384149e-001
 -7.7761273e-001  1.8489188e-001 -2.2899451e-001 -5.2945727e-001  2.8326865e-001 -6.7956373e-001 -2.3874847e-001 -1.0002119e-001 -1.0430945e-001  6.7725838e-001 -5.4726129e-002 -2.3307154e-001 -3.7020682e-001 -5.8279635e-001 -9.2088382e-001 -8.1882483e-001  1.2857345e-001 -9.2552112e-002 -6.1583216e-001  9.0179675e-002 -4.4311095e-001  3.3361071e-001  1.9253832e-001 -1.1056027e-001  4.1429348e-001  2.2717001e-001  5.1225982e-001  4.4135590e-001  1.1363008e-001 -6.5116526e-001  5.0566480e-001  7.7118251e-001 -2.9345962e-001 -2.7156233e-001  3.0643531e-001  2.1494451e-001 -4.5610681e-001 -5.6272557e-002  7.1678145e-001  5.5406539e-001  1.3909553e-001  4.6403380e-002  5.7543861e-001 -7.1162357e-002  1.6561949e-001 -4.6135115e-001 -4.8680193e-001 -1.2561682e+000 -2.9369083e-001  3.5865521e-001  1.6244281e-001  1.9716763e-001 -7.9130365e-002 -1.3164340e-001 -2.9112689e-001 -2.7819832e-001 -1.1425907e-002 -1.1029031e-001  1.2074603e-001 -1.0859627e-001  5.8736167e-002  4.3913430e-001 -7.7665649e-001 -2.8184714e-001  5.5910839e-001  3.1532329e-001
 -6.8077898e-001 -3.3607199e-001  4.8401540e-001 -2.8940589e-001 -3.6185707e-001  6.7451813e-001 -3.9349723e-001 -5.5751179e-002 -3.4644948e-002 -3.2213473e-001  1.3962420e-001  8.8921822e-002 -6.0962964e-001 -5.4560310e-001 -7.0008121e-001 -6.4038937e-001  2.6242338e-002 -1.8796617e-001 -9.2233893e-001 -2.7633901e-002  1.3452332e-001  3.0143234e-001  5.3404800e-001  4.6076222e-001 -6.1101474e-002  1.4953449e-001 -6.3935395e-001 -3.5912711e-001 -1.5839657e-001 -2.7274601e-001 -7.1523018e-001 -5.9938380e-001  2.0838831e-001  2.1109851e-001 -4.7731645e-001 -7.4067156e-001 -4.2488650e-001  6.3441598e-002 -6.8643623e-001 -2.4069693e-001  3.4165516e-001 -3.2570684e-001 -1.1110148e-002  8.1116252e-002  1.9333279e-002  8.3243007e-001 -7.1136132e-001 -1.4185267e+000 -4.9729305e-001 -4.8386573e-001 -4.7291487e-002  1.8862046e-002 -5.5962299e-001 -9.1905682e-001 -2.8230147e-001 -1.0614284e-001 -6.1151482e-001 -5.5943027e-001 -7.1848213e-001 -6.2005402e-001  1.1642445e-001 -3.3226004e-001 -6.0558602e-001  1.0683147e+000 -6.4984501e-001  2.1478869e-001
 -1.5919202e+000 -1.0879098e-001 -8.4924283e-001 -2.9803863e-001 -2.3976173e-001  2.9914728e-001 -3.8021238e-001 -3.5724028e-001  3.9267885e-001 -2.0780624e-001 -3.5745995e-001  1.9667724e-001 -1.1130751e-001 -9.6769421e-001 -1.1460784e+000 -9.0617718e-001 -8.4108572e-002  6.5942018e-001  6.0736211e-001 -2.8601632e-001  3.5719336e-001  1.1423980e-001 -9.8040718e-001 -6.5689353e-001 -4.0982944e-001 -1.4983841e+000 -7.6929589e-002  5.2950515e-001 -4.4735415e-001  4.7465055e-002 -6.8929748e-002 -3.3440746e-001 -1.4590224e-001 -2.1461695e-001 -2.2932193e-001  3.0855343e-001  2.5187168e-001 -9.9109874e-002  5.8778022e-001  5.2853432e-001 -1.2506045e+000 -2.9994988e-001 -1.0971248e+000 -3.7200411e-001 -2.9303706e-001 -1.0577650e-001 -5.9050372e-001  1.8887930e-001 -1.0590776e+000 -7.2620791e-001 -4.1297212e-001 -7.1690998e-001 -4.4651516e-001 -7.0086021e-001  1.2052173e+000 -3.7642300e-001 -5.1530962e-001 -5.2365577e-001 -6.4006883e-001  6.7662369e-002 -4.3906149e-001 -5.0301532e-001 -9.3000555e-001  1.6472836e+000 -1.3395320e+000 -2.0961401e-001
 -4.2860611e-001 -1.4258619e-001 -1.0622208e+000 -6.2160696e-001  5.3226779e-001 -4.4847333e-001  1.2566048e-001  1.9453686e-001  2.0201883e-001  3.0584586e-001 -7.4690009e-001  2.5671211e-002 -2.6627524e-002 -1.8128204e-001 -2.0131078e-001  1.1514829e-001 -7.4357454e-002  1.1910801e+000  1.1395705e+000  6.3070887e-001 -5.2222835e-001  5.9214969e-001 -9.8541087e-001 -8.1164805e-001  9.7955898e-002 -6.5158147e-001  2.9293359e-002 -5.7928301e-002  2.8252964e-001  4.1697306e-001  7.2046773e-002 -2.8751149e-001  1.4257071e-001 -1.5888709e-001 -1.3665821e-001  1.7445114e-001  4.0003360e-001  7.0134503e-001  4.5816788e-001  3.9337513e-001 -1.5190691e-001  1.8551186e-001 -1.8192391e-002  3.6699510e-001 -7.6533813e-003  4.6618617e-001  3.9794440e-001  1.0445192e+000  6.6438162e-001 -6.2732923e-001 -1.0200576e-001 -1.6588944e-002  3.1010515e-003  3.3780852e-001  1.3772393e+000  3.1249657e-001  4.5282433e-001  2.2333647e-001  2.9671681e-002  6.4567351e-001  3.4764578e-001  2.9254119e-001  6.9099611e-001  4.0920021e-002 -5.9933845e-001  5.3409358e-001
  6.1074647e-001 -2.8828265e-001 -6.7493047e-001  7.3471804e-001  3.9638552e-001  1.4333124e+000  1.5595174e-001  1.0248430e+000 -1.1459408e-001  3.2665640e-001  7.4034707e-001  3.9535186e-001 -1.7269835e-001  3.7554665e-001  4.7865361e-001  6.8138380e-001  3.5011292e-001  5.3502458e-001  2.2837596e-001  2.2912642e-001 -3.2462753e-001  5.1755448e-001  1.2340091e+000 -2.6387844e-001  1.1378020e+000 -2.3314796e-001  1.2992139e+000  1.6460111e+000  6.2812930e-001  5.9127621e-001  4.0400857e-001  4.5000250e-001  5.6313808e-001  4.5762855e-001  1.5546958e-001  4.1895933e-001  1.2537368e+000  1.1363031e+000  8.5876980e-001  1.2019420e+000  3.1001120e-001  6.6190654e-001  5.8468856e-001  1.0123708e+000  1.1188669e-002 -2.2928129e-001 -9.0767701e-002  4.0072767e-001  4.2686366e-001 -8.0170166e-001  9.6862727e-002  6.3528237e-001  2.5818464e-001 -7.4022333e-001 -4.5930143e-001  2.6382224e-001 -3.7861053e-001 -5.7570013e-002  3.9163922e-001  7.8030010e-001  2.3522022e+000  5.2965353e-001  8.0934495e-001  9.5075328e-001  5.0724346e-001  8.7793970e-001
  1.9078529e-001 -5.9610917e-002 -4.2389396e-001  6.5730659e-001 -1.0970726e-001  1.7518711e-001  2.8117719e-001  1.5440639e-001 -1.1590811e-001  9.2311234e-001  6.5255055e-002  4.2838709e-001  4.2356169e-001  6.0995869e-001  4.5992584e-001  5.3290548e-001  8.3327972e-001  8.7097651e-002  1.8328412e-001 -8.1359787e-002 -9.9408359e-001 -4.5840879e-003  8.7256665e-001 -2.2980598e-002  6.5852527e-001 -5.0961321e-001  6.7613710e-001  3.0122085e-001  8.8154913e-001  8.1287690e-001  7.1386520e-003  2.4904665e-001 -9.6845945e-003  1.6784870e-001  1.8771391e-001  5.5327042e-001  7.4328060e-001  8.4030302e-001  7.6661533e-001  1.0810650e+000 -5.3159893e-002  9.1119670e-001  2.7473353e-001  3.9582185e-001 -3.2426363e-001  5.7367415e-001  3.1719467e-001  1.6208240e-002  4.8001768e-001  8.8180134e-001  3.6988224e-001  8.3355313e-001  9.7735519e-001  6.9536351e-001  7.1219045e-001  1.8964989e-001  9.6663292e-001 -4.1986398e-001  1.5434408e-001  2.0922964e-001  2.2692626e+000  3.6875677e-001  1.2616116e+000  1.1280014e+000  3.2608288e-001  6.7573667e-001
 -1.5040151e+000 -1.2431438e-002 -4.7924904e-002  7.4853127e-002 -2.9380742e-001 -9.6844288e-001 -5.7414663e-002  6.7824841e-003 -1.4112122e-002  4.5048393e-001 -1.0909144e-001 -2.6886823e-001  1.1421887e-001  1.9317554e-002 -1.5634643e-001 -1.2025767e-001  2.0641784e-002 -3.7212208e-001 -5.7296563e-001 -3.8708017e-001 -9.8654726e-001 -9.1877194e-001 -1.8094695e+000 -1.2538295e+000 -1.0340182e-002 -1.5756355e+000  8.6420317e-001  3.1189321e-001  1.6969827e-001  4.7211609e-001  5.2940176e-001  1.9048029e-001 -2.5851841e-001  2.7056672e-001  1.9119185e-001  2.9568441e-001 -1.3653316e-001 -1.7104719e-001 -5.1377032e-002 -1.8386796e-001 -5.4725294e-001  3.3029832e-003 -2.5352610e-001 -1.1462998e+000 -8.4403280e-001  1.3247789e+000  1.0202469e-001  7.9994069e-001 -1.4776252e-001  2.7912559e-002  1.6173198e-001 -5.8352319e-001 -1.5065663e-001  6.4099699e-001  6.2492820e-001  3.9121961e-001  9.0213720e-001  5.3614976e-001  6.4077895e-001  4.2524518e-002 -3.1429655e-001 -2.3983903e-003  9.4077068e-001  9.0281103e-001 -5.8573791e-002 -1.2023705e+000
  4.9594413e-001  2.4419912e-001  9.3491614e-001 -4.1750094e-001  6.1082365e-002 -8.4171918e-001  6.0229961e-001 -2.3813169e-001 -2.9592332e-002  1.7509112e-001  5.2955468e-002  7.1298684e-001  7.2334137e-001  3.6016877e-001  8.4218864e-001 -3.7054548e-002  4.0449085e-003 -5.1939710e-001  2.2480722e-001 -2.6176977e-001 -6.4560166e-001 -5.4282774e-001 -6.7058514e-001  2.0176953e-001 -4.6623604e-001 -1.4866275e-001  4.6748833e-001  1.0135947e+000  1.0720536e+000  3.5015647e-001  1.1761599e+000  1.9144390e-001 -2.4832950e-001 -1.9176534e-002  1.1288864e-001  1.7713295e-001 -3.0439971e-001 -1.5018101e-001  3.7084947e-002 -5.0467172e-001  6.1355412e-001 -3.3854029e-001  3.6434587e-001 -1.2719796e-001 -2.5463518e-001  4.7846211e-001  4.7390018e-001  1.0462528e+000  3.7235852e-001  9.5442006e-002 -7.4915270e-002 -7.8842570e-001  7.4018608e-002  3.8876967e-001  5.6006522e-001  3.2772479e-001  1.9767115e-002  3.9720551e-001  4.1841217e-001  1.4629284e-002 -8.8667331e-001 -1.7305037e-001  1.9415669e-001  4.8679184e-001 -1.3338390e-002 -3.4628038e-001
  5.3615363e-001  3.1612100e-002  5.1518299e-001 -2.0773491e-001  6.5437909e-002  9.8257743e-002  4.7962257e-001  6.0698550e-001  5.1278784e-001  4.3023584e-001 -2.4588414e-002  6.7208243e-001  3.4949907e-001 -2.6678919e-001  3.5256612e-001 -2.9433922e-001 -1.5085439e-001 -6.5830933e-002  5.9644995e-001 -5.7112693e-002  3.5982432e-001 -3.2199091e-001  3.7138681e-001 -6.6287791e-001 -2.4983637e-002  5.5621133e-001  7.0362891e-002  8.7009418e-001  6.7770636e-001  5.5201056e-001  7.7972853e-001  5.7806622e-001  4.5926243e-001 -7.9024925e-002  2.9733824e-001  2.7335634e-001  2.1212199e-001  2.2433263e-001  2.4917482e-001  6.0757344e-001  2.3992960e-001 -2.8372868e-001 -2.7190574e-001 -8.2111990e-001 -3.0698571e-001  3.6867957e-001  6.0731881e-002  1.1281816e-001  9.3534316e-002 -2.2012446e-001 -4.8494348e-001 -6.3971744e-001  2.5646297e-001  1.2703778e-001  1.4111742e+000 -5.1807563e-001  5.9298877e-001  5.6180130e-002  4.4950453e-001 -3.2024795e-001  4.3907448e-001  7.1221904e-002 -4.3481577e-001 -1.0155362e+000  8.6636335e-002 -5.0693169e-002
 -4.6358127e-001  4.6588009e-001 -6.1310224e-001 -2.0754919e-001 -5.0398444e-002 -4.5751756e-001  7.4613930e-001  5.0136457e-001 -3.1118135e-001  5.8904334e-001  8.5860652e-002  6.5127345e-001 -1.4273997e-001 -2.1095675e-001 -1.1872263e-002  3.0769434e-001  1.1439646e-001  2.2288607e-001  3.0892970e-001  1.9727509e-001  4.9759890e-001 -1.3500303e-001  6.3507104e-001 -1.6509589e-001 -2.0316435e-001  2.0450890e-001  1.0765366e-001  5.5623799e-001  5.0797591e-001 -5.7832999e-001 -1.6904918e-001  3.9218524e-001  4.4104099e-002 -4.1417967e-001 -7.0825551e-002 -1.2470279e-001 -6.1645009e-001  1.9628461e-001  4.7974240e-001  9.1390693e-001  2.1918282e-002 -6.5215145e-001 -2.6634053e-001 -3.6264220e-001  3.5040443e-001  2.8778635e-001 -3.8840601e-001 -6.2888706e-001  1.2400894e-001 -3.7378674e-001 -2.7016317e-001  9.7019875e-002 -3.6581516e-002 -3.3730799e-001  9.8575548e-002 -2.3962408e-001  1.9926197e-001 -1.6190654e-001  4.2375910e-002  1.2220509e-001  1.2070943e+000  1.6868403e-001  2.2409765e-001  1.4463591e-001  5.0394240e-001  6.2724638e-001
  1.0924695e-001  9.2805371e-002  7.4303032e-001 -4.8202660e-001 -7.5828096e-002 -9.5449199e-003  4.8686620e-001  5.8489325e-001  2.8795322e-001  5.6268284e-001 -1.7983486e-001  2.9868687e-001  2.5602435e-001  5.0995152e-001  7.0207473e-001  2.4069840e-001  5.4892779e-001 -4.1860275e-001  3.3749418e-001  2.5899833e-001 -7.9041183e-002 -4.8251978e-001 -8.6796199e-001 -2.5845294e-002 -4.0110137e-001  2.3329848e-001  5.5376191e-002 -1.3966390e-001  1.5062543e-001  7.9172805e-002 -3.6978453e-002  4.3667875e-001 -8.5951154e-002  4.5875050e-002  1.8951801e-001  4.6352925e-001  3.3430673e-001  1.3819477e-001  6.8625085e-001  3.5216011e-001  5.0623469e-001 -2.1987635e-001 -3.4012925e-001  2.2044506e-001 -6.0442482e-001  2.9481008e-001 -8.1840087e-002 -1.0954054e+000  1.3678552e-001 -2.6774510e-001 -2.0896969e-001  2.5225251e-001  1.4107389e-001  1.2449411e-001  1.7174049e-001 -7.8951912e-001  2.4899131e-001  2.3429549e-001  1.8006604e-002  7.7788539e-001 -1.3149983e+000  4.6890404e-001 -1.4731993e-002 -9.5326517e-001  7.0980097e-001  4.1699737e-001
 -2.8827321e-002  1.4918867e-001  1.3701429e+000 -1.0518059e+000 -4.5956077e-001 -8.3089911e-001 -1.6002711e-001  5.3692390e-001 -1.1108008e-001  6.0571088e-001  2.1745912e-002 -2.8627183e-001  4.4243973e-001  5.0624468e-001  6.2236930e-001  4.3112291e-001  1.1171633e-001 -2.3137508e-001  9.6460336e-002  3.1335994e-002  3.3516523e-001 -1.8923261e-001 -5.2760904e-001 -7.1764403e-001 -7.3599508e-001  1.1271220e-001  2.3440233e-001  1.1289642e-001  1.0033459e+000  1.6772493e-001  1.9704296e-001  2.8792645e-001 -1.7202616e-001 -2.2973236e-001  8.6008539e-002 -2.1308404e-001  2.3177818e-001  2.6478486e-001 -6.3491563e-002  1.4946824e-001  3.7444897e-001 -4.3127691e-001  2.1611384e-001 -1.0413857e-002 -3.1058366e-002  1.6887043e-002  6.0493598e-003 -4.0072101e-001  3.2614252e-001 -1.4088156e-001  4.0195255e-001  7.1128944e-001  3.8206592e-001  3.2187372e-001  1.7633906e-001  3.4288444e-001  6.1608692e-001  2.2741347e-001  2.2575302e-001  4.4628711e-001  7.9743433e-002  1.9874668e-001 -9.6022649e-001 -1.0130944e+000  7.5041103e-001  4.4263930e-001
  8.0085410e-001  1.6813470e-001  3.4280581e-001 -3.5080249e-001  1.1280643e-001  3.3793593e-001 -1.5373109e-001  6.1595691e-001  3.3663637e-001  3.3932187e-001  4.3705914e-001 -5.6670450e-001  1.2149387e-001  3.2860274e-001  7.8451885e-001  7.4993001e-001  3.4971405e-001  3.9379799e-001  1.4422509e-001  2.2139942e-001 -1.8769437e-001 -5.1823870e-002  5.9068568e-001 -6.6402574e-002 -2.0063018e-001 -2.6323056e-001  2.6962482e-001 -2.3608532e-001  8.3798487e-002  2.9949439e-001  2.1116747e-001  3.6917637e-001  1.6334704e-001  1.1932155e-002  1.6200295e-001 -1.4563058e-001  4.3084954e-001  7.3169206e-001  2.6082618e-001  1.6372045e-001 -1.1274077e-001  3.2708472e-002 -2.3695143e-001  1.8953258e-001  3.4844072e-002  5.0293085e-001  2.7058934e-001 -2.1149060e-001  1.5209100e-001  1.9649742e-001  5.4696309e-001  5.5991907e-001  1.3234087e-001 -3.9585652e-002  1.3919752e-001  4.5439849e-001  4.1762220e-001 -2.9543864e-001  5.3373987e-001  3.7484245e-001  5.7991970e-001  3.1514927e-001 -6.9419091e-001 -2.3354275e-002  1.9811632e-001 -3.1607430e-001
  2.8830750e-001  1.4829223e-001  6.9491261e-001 -1.7393418e-001 -3.4379889e-001  6.0102574e-001 -3.6014173e-002  5.9682132e-001 -5.3238625e-001  8.2393987e-001  7.6717010e-001 -1.1015550e-001  2.7691687e-001  5.7829235e-001  9.5895274e-001  4.6602851e-001 -2.4517532e-001  2.6012440e-001 -4.3140027e-001  1.8924016e-001  1.9778891e-001 -8.3737036e-002  8.4141175e-002 -1.1019738e+000 -2.6103374e-001 -5.2087838e-001 -4.4878637e-001  1.3852548e-002  4.7702631e-001 -2.1165770e-001  4.4154442e-001  2.9728472e-001 -4.1323476e-001 -3.3817944e-001 -1.0309224e-001 -2.0865654e-001  1.0622491e-001  7.2206738e-001 -1.6542388e-001 -4.0619347e-001 -6.8115560e-002 -8.8164385e-001 -1.0993417e+000  5.5928971e-002  1.0317331e-001  1.6343630e-001 -3.4834564e-001 -1.6793355e-001 -1.0088288e-001 -4.9932788e-001  1.9132226e-001  2.9903072e-001  2.9837450e-001 -2.0352916e-001 -4.7936386e-001  1.0854047e-001 -3.0929699e-001 -3.7200235e-001  1.3443790e-001  2.2350534e-001  5.7325938e-001 -2.7071524e-001 -2.1962242e-001 -7.0132727e-001  4.5156568e-001  2.2531107e-001
  5.7903765e-001 -5.1824971e-001 -9.7951049e-001  4.7880159e-001 -7.8276638e-001 -8.8104397e-001 -1.6145750e-001  1.9861905e-001 -3.5316540e-001  1.9864696e-001 -4.7531319e-002 -4.5252071e-001 -2.1713962e-001  1.4077835e-001 -3.5178216e-001 -3.3545116e-001  3.1925057e-001 -6.0946934e-001  4.3056067e-002 -5.6076249e-002 -9.1530198e-002 -3.4134871e-001 -6.0146744e-001 -9.6854306e-001 -3.2117250e-001 -2.8120557e-001  4.0745053e-001  1.5281986e-001  3.4467967e-001 -2.4402271e-001 -1.8153136e-002 -2.8198870e-001 -1.1138250e+000 -1.1124619e+000 -3.5311214e-001 -5.8998801e-001  6.6387876e-003  3.5623653e-001  4.7744553e-001  4.7123429e-001 -4.7958359e-001 -6.2459775e-001 -1.4443784e+000 -2.7606203e-001 -4.8626236e-001 -3.7503659e-001 -5.6867481e-001 -4.5658178e-001 -6.8258940e-001 -3.7573874e-001 -3.9752002e-001 -1.3010520e-001 -1.2370518e-001 -3.8215795e-001 -5.1565651e-002 -6.2586188e-001 -7.5267023e-001 -1.3432395e-001 -2.2136846e-001 -3.4411888e-002 -5.1762328e-001 -1.6348815e-001 -4.1728624e-002 -1.2908449e+000 -3.1036487e-002 -2.7690495e-001
  7.9855097e-001 -5.6997884e-001  8.9848970e-002  5.1131885e-002  3.8329307e-002  4.0038838e-001  2.0725541e-001  3.9559074e-001 -4.6150524e-002 -1.7825659e-002 -2.3981880e-001  7.1790263e-003  3.1906580e-001  2.0681842e-001  4.3498790e-001  3.5608510e-001  4.7456174e-001 -1.3665850e-001 -3.3563801e-001  3.5260656e-001  2.5498111e-002  8.6426522e-001  2.1831916e-001  2.8979721e-001  1.1165459e-001  3.4820712e-001  8.1337731e-002  1.1493554e-004  7.3983148e-002  5.5319295e-001 -1.3627650e-001  3.7539606e-002  9.1923803e-002  9.7308180e-002 -5.9862764e-002 -1.6151038e-001 -1.2501962e-001  2.5985095e-001  4.3696521e-001  3.8111386e-002 -4.9189035e-002 -4.3333411e-001  1.7546790e-001  4.1585745e-001 -6.9281738e-002 -5.6844023e-001 -6.7632782e-002  2.3021655e-001 -4.1341555e-003 -5.3665196e-001  5.3136762e-001  3.6934305e-001 -1.9011877e-001 -3.3707547e-001 -4.7339528e-001  2.5592736e-001 -5.0316733e-001 -1.5658312e-001  1.5153570e-001 -1.2446101e-001 -7.1729862e-001 -3.5134151e-001 -1.5585226e+000 -2.4067601e-001 -4.0143574e-001 -6.8582435e-002
  2.2377277e-001  4.1123015e-002 -6.7027999e-001 -2.6030032e-001  2.7547378e-001  3.3858952e-001  2.2507634e-001  4.4475703e-002 -9.6647592e-002 -5.5087659e-001  6.6053800e-001  4.8787998e-001 -3.8734257e-002  4.4955299e-001 -3.7123658e-002  3.7931359e-001 -3.0504798e-001  3.8051256e-002  5.3422998e-001  3.9893967e-001  1.6170416e-001  6.9724445e-001  9.4816413e-001  1.4616248e+000  1.8145797e-001  6.7984523e-001  2.5865914e-001 -1.1600887e-001  3.9545686e-001 -3.8379412e-001 -1.9451871e-001 -1.4248673e-002  2.4516196e-002  9.1656349e-002 -8.0106115e-001 -4.9600416e-001  2.5487122e-002  5.4090824e-001  1.6634180e-001 -1.9983817e-002 -3.7286796e-001 -1.7637859e-001  5.0200756e-001  1.3838477e+000  7.6468620e-002 -7.3198716e-001  7.7644477e-002  8.3278881e-001  2.9708665e-001 -3.8510394e-001  4.7089822e-001  4.3270517e-002  1.7317058e-001 -5.3510444e-001  2.5613719e-001 -4.8484008e-002 -8.0797318e-001  8.4724769e-002 -1.0846329e-001  1.9145926e-001  2.3754151e-001  1.5348903e-001 -7.5241111e-001 -8.8491816e-001 -1.3593626e-001  4.2617896e-001
 -3.2938617e-001 -4.3543123e-002  1.4615403e+000  2.0934093e-002 -5.0413217e-002  6.0141022e-001  3.6934121e-001  4.1434280e-001 -1.9294033e-001  2.5915924e-001  2.7185859e-001  4.4969147e-001  4.3226334e-001 -8.1995234e-002 -2.3670989e-001 -4.0114393e-001 -3.2361359e-001  1.1001235e-002 -3.3474151e-001 -1.8265375e-001  8.4379657e-001  1.2331661e+000  1.3499181e-001  6.1655011e-001 -6.3826512e-001  1.8610196e+000  3.7194997e-002  1.1383338e+000  9.9072167e-001 -9.5253703e-001  8.5114348e-001  9.6565894e-001 -5.6191089e-001  1.4755308e-001  3.4462592e-001  5.6684442e-001 -3.5090864e-001  9.8951429e-001  1.4321503e+000  8.8059925e-001  1.3364722e+000 -5.9806438e-001  6.0708424e-001 -6.0584936e-001  6.7276322e-001 -1.5364294e-001 -6.5526697e-001 -1.3629917e-001 -7.3808119e-002 -5.9631612e-001 -2.5648494e-001 -3.0976933e-002  1.5818809e-001 -5.0859701e-001 -3.8245093e-001  3.5080865e-001 -6.3079303e-001  4.0216394e-002  3.9355338e-001  1.6798925e-001 -9.9238126e-002  1.2874054e-002  9.6865766e-002  5.9819728e-001  8.2846496e-002  6.4784617e-002
 -2.4545762e-001  2.4187690e-001 -4.0726608e-001  2.4473025e-001  9.3665561e-002  4.8695460e-001  5.6176700e-001 -3.2027975e-001 -1.2610759e-001 -3.6179763e-001  1.9805174e-001  6.8231084e-001 -3.5260051e-001 -4.8223928e-001 -3.1221359e-001  1.5002021e-002 -3.7434499e-001  1.9037074e-001  1.3184149e+000  1.0012468e+000  1.7338884e+000  6.2160823e-001  2.8435854e-001  1.5436161e+000  5.2456672e-001  3.5483981e-001  3.2190562e-001  3.5182030e-001 -1.8294501e-002 -5.6726092e-001 -4.4847574e-001 -9.7809872e-002 -3.4220799e-001  8.3801256e-001 -1.6273431e-002 -2.3879817e-001 -5.3676225e-001  4.4911636e-001  1.8019285e-001  2.2597460e-001  1.8223493e-001  8.4477891e-001  1.1100207e+000  1.0499339e+000  2.3754777e-001  8.2801914e-002  7.2013385e-001  4.3305884e-001  1.1388573e+000 -1.0933499e-001  2.4362980e-001 -3.1328588e-001  6.2034699e-001 -7.9796896e-001 -2.5859503e-001  4.9189459e-001 -2.6884440e-001  1.3812870e-001  1.6971863e-001 -3.0793936e-001 -1.0581400e+000 -9.4281203e-002  9.5231087e-002  2.3715322e-001  3.5708643e-001 -3.2898810e-001
 -7.8273620e-001  6.4192296e-002 -9.6652596e-002 -1.1034318e+000  4.2106104e-001  4.0204311e-001  5.1809603e-001  9.7044953e-002  2.8565342e-003 -1.7494609e-001 -2.2504801e-001  8.2535312e-001 -2.3732002e-001 -3.9136165e-001 -6.6403369e-001 -4.0016788e-001  2.2426827e-001  2.1185223e-001  8.5508792e-001  7.9361931e-001  1.0792568e+000  9.8382718e-001 -1.1837082e-001  7.8891230e-001  3.2447729e-001  1.5028726e-001  2.2428227e-001  4.1719525e-001 -3.1965100e-001 -4.4956680e-001  4.7256681e-001  6.0507459e-002  4.1119686e-002 -8.4945331e-001  3.5609659e-001  4.8762150e-001 -6.4835931e-002  1.3179265e-002  1.4900512e-001  1.5912068e-001 -2.5232456e-001  3.5284784e-001  8.1673275e-002  2.3920537e-001  7.5493195e-001  5.0776544e-001  4.3272775e-001  9.7909239e-001  4.6396145e-001 -3.6226517e-001 -8.3409262e-002 -4.4648470e-001  5.4902295e-001 -1.9685193e-001  2.8266735e-001 -4.3781843e-001 -2.7112662e-001  2.4182693e-001  5.7928041e-001 -4.6005169e-001 -2.8710126e-001  4.1596782e-001 -2.7803676e-002 -1.3190882e-001  1.0316158e+000 -3.7571081e-001
 -1.1192672e-002  8.3754521e-001 -3.0110820e-001 -3.0379805e-001  6.3391107e-002 -5.7186311e-001 -8.0875420e-001 -2.8059889e-001 -1.9216128e-001  7.7932126e-001 -3.1918929e-001  4.6507472e-001 -3.7372801e-001  5.2669789e-001 -4.1185991e-001 -4.5219815e-001 -2.4306806e-001  1.4891734e-001  2.7228184e-001  3.1280343e-001  1.6826246e+000 -7.8729968e-001 -3.0214214e-001 -3.8990433e-001  5.6234062e-003 -1.0735111e+000  2.1724639e-001 -1.9880050e-001 -2.6915760e-001 -4.2769583e-001 -6.6397747e-002 -6.8920267e-002 -1.0497433e+000 -1.9604448e-001  2.5856324e-001  3.7223112e-001 -3.4920410e-001 -9.5502291e-002 -1.4610143e-001  2.4015370e-001 -9.9982652e-001  7.2594533e-001 -7.5894263e-001 -4.5352195e-001  8.0383905e-003  2.0390747e+000  2.0067610e-001  3.9490334e-001  4.7379381e-001 -1.1011503e-001 -1.0131694e-001 -2.3448002e-001  5.6660982e-001 -2.8082701e-002  1.2854877e+000 -2.1297522e-001  7.0221355e-001  3.9266442e-001 -6.3550576e-001 -4.6357677e-001  2.2486703e-001  4.5327266e-001  3.0104147e-001 -3.9101464e-002  1.6898609e-001  2.5557718e-001
  8.2573020e-002  2.4149475e-001  1.4348702e+000  1.2892253e+000 -6.8603528e-002 -1.1008867e+000 -2.7088483e-001  2.5629602e-001  2.1734384e-001  7.3332213e-001 -1.6881500e-001  6.6455513e-001  3.0730860e-001  1.5819380e-001  2.2290714e-002  5.0559045e-003  2.5621621e-001  2.8297623e-001  3.4894712e-001  5.1688682e-001  6.0704692e-001 -7.2668763e-001 -7.8886831e-001  1.2581785e-001  9.4964229e-002  2.1127491e-001  7.9068400e-003 -2.4194576e-001 -2.0156554e-001 -5.9924122e-001  3.7228333e-001  4.4504926e-001  1.0736908e-001 -2.4918695e-001  7.6855207e-001  7.7301847e-001 -4.5514946e-001  7.7693598e-001 -5.4137640e-001 -1.9331862e-001 -2.1386517e-001 -2.9173720e-002  7.4505571e-001 -1.3761049e-001 -3.3181969e-001  1.1178594e+000  6.2920024e-001  2.1681949e-001 -2.0409384e-001  1.6202534e-001  4.1931517e-002 -1.2565105e-001  5.8591719e-001  7.0943830e-001  1.1907177e+000 -5.9791317e-001  1.2397423e+000  3.4277834e-001  1.8413125e-001  6.8257229e-002  1.9108347e-001  1.0789709e-001 -4.9220851e-001 -4.2853915e-001  1.2724306e+000 -2.7160146e-001
  2.9327623e-001 -2.1770782e-001  5.1614595e-001  1.2770682e-001 -3.2797204e-001  1.8837181e-002 -7.5880381e-001  1.4680286e-001 -2.9657467e-001  2.4328071e-001  2.5196543e-001  1.9175740e-001 -3.0071570e-001 -2.7011929e-001 -1.1931721e-001  1.0290157e-001 -5.8871197e-002  6.9072381e-001 -2.5541328e-001  8.9792422e-002  8.9242904e-002  8.7427182e-002  1.0478923e+000 -3.2689247e-001  2.6199326e-001  3.9203504e-001  3.9488593e-001 -8.2127487e-002  2.2342889e-001  4.0597631e-001  6.5510858e-001  2.8532604e-002  7.0626918e-001  6.6323547e-001 -5.0930611e-002  9.9251945e-002 -3.2134139e-001  7.0698352e-001  2.4880372e-001 -2.4757079e-001  3.4605726e-002  1.2090284e-001  3.0573520e-002  2.8617048e-001  3.2880118e-001  7.3594425e-001  5.9912396e-001  8.9913494e-002 -2.8855614e-002  4.0496669e-001  6.7998624e-002 -1.0696404e-001  2.0298735e-001  6.4492316e-001  7.0617322e-001  4.6779722e-001  9.4409221e-001  2.0924150e-001 -2.8448252e-001  5.3154404e-002 -1.7879220e-001  1.4985699e-001  9.3540358e-001  1.9596477e-001  5.2226133e-001  1.0788229e+000
 -2.9204617e-001 -3.5382166e-001  4.5702181e-001  5.7401222e-001 -9.8995513e-002 -6.2982296e-001 -1.2696173e-001  1.6254418e-001 -7.4796088e-001  1.9337497e-001 -7.2947904e-002  6.6600468e-002 -1.8402706e-001 -5.5101842e-001 -7.9319443e-001 -5.6001799e-001  5.6981719e-001  3.9643592e-001  2.4143711e-002  6.5763431e-002  2.3957022e-001 -1.8899699e-001 -5.9702381e-001 -7.0475038e-001 -1.7462584e-001  3.5734761e-001 -4.4724817e-001 -9.1569362e-001 -7.4117239e-001 -5.7754703e-001  8.2667950e-002 -1.8922437e-001  2.2090081e-001  2.5685117e-001  5.2211426e-003  1.3981308e-002 -9.6450448e-001 -4.8193051e-001 -8.7267531e-001 -9.5802314e-001  3.5365977e-002 -7.3326642e-001  2.0887043e-001 -7.0628795e-001 -7.1107423e-001 -1.1673211e+000 -1.0419172e-001 -7.0077959e-001 -2.0873056e-001  4.3236304e-002 -5.7418110e-001 -5.3613700e-001 -1.0056636e+000 -1.5657326e-002 -7.6256284e-001 -6.6108902e-001  1.5990579e-001  1.2570039e-001 -2.0218945e-001  4.0101837e-001 -1.1933260e+000 -9.3634083e-002 -4.4149082e-001  4.4536222e-002  1.8740289e-001 -1.4757377e-001
  2.8970863e-001 -4.1835204e-001  7.5062632e-001  4.0659457e-001 -3.6394855e-001 -1.2131213e+000  6.8377094e-002  2.9351830e-001 -2.8427603e-001  7.0763727e-001 -2.5916956e-002  7.1521560e-001  9.3554374e-002  3.2099208e-001  3.1627070e-002  3.5542111e-002  9.3328021e-001  7.9730167e-001  8.0113078e-001  8.2882676e-001  2.0399326e-001  1.0338259e-001 -4.5931127e-001 -1.0448036e-001  2.4327849e-001 -1.6949643e-001 -7.6330965e-002  4.7549027e-001  2.8402556e-001  1.7172488e-001  5.6742716e-001  5.3736831e-001 -8.4724634e-001 -1.3005982e-001  7.8404191e-001  2.0316471e-001  3.8712806e-001 -3.5827834e-001 -1.2303877e+000 -5.5221249e-001 -2.6392013e-001 -2.3772326e-001 -2.8003225e-001 -7.0469349e-001 -3.7656531e-001 -1.9533135e-001  5.9828072e-001  4.8265116e-001 -4.2979936e-001  6.8867372e-002  4.9773756e-002  1.1202689e-001  9.2875054e-002  5.2772166e-001  1.7315124e-001  1.1284286e-001  5.6954261e-001  4.6149828e-002  4.4077385e-001 -9.0972189e-002 -8.8768988e-001  1.6867522e-001  2.7304351e-001  7.3441103e-001  4.9996768e-001  2.5115850e-001
 -1.4302913e-001 -4.7796033e-001 -1.0332921e+000  1.0117893e+000 -8.6663634e-002 -2.2200938e+000  2.8565417e-001  3.9438768e-001  6.4669586e-002  6.4230755e-001 -4.3418903e-001  6.2527688e-001  5.5296250e-001  2.4000089e-001 -4.8346633e-001 -4.1487266e-001  7.3341327e-001  2.1201072e-001  3.5950667e-001  5.4625235e-001  5.8446210e-001 -2.1586947e-001 -2.1230082e-001 -7.8412719e-001  1.4950254e-001 -4.6767816e-001  8.6849298e-002  4.0401402e-001  2.2160180e-001 -5.0705387e-001  3.6004259e-001  4.0427479e-001 -2.5250887e-002  1.4348310e-001  5.1366095e-001  1.3382196e-001  2.0757343e-001 -3.1822765e-001 -3.4437885e-001 -6.8152619e-002 -6.5240083e-001 -2.7953399e-001  2.5922358e-001 -6.5798162e-001 -6.4746446e-001  1.5155807e-002  6.2853160e-001  1.1222873e-001 -3.3327532e-001  2.4838488e-001 -2.6003314e-001 -4.3398732e-001 -3.1233070e-001  6.3907973e-001  3.6172339e-002 -4.1038690e-001  6.3764014e-001  1.6931472e-001  1.4333759e-001  3.2450959e-001 -5.0584052e-001 -1.6360619e-002 -6.3954157e-001  3.5034643e-001 -2.2225840e-001  2.0257057e-002
  1.5135477e-001 -1.6069213e-001  1.3765590e+000  9.0875312e-001 -4.5860433e-001  3.0117247e-002 -3.5789146e-001  5.2773633e-001 -3.9588054e-001  1.2507599e+000 -7.2899972e-002  1.3778637e-001  8.3432533e-001 -8.3412702e-002 -6.8103154e-001 -9.1379905e-001 -3.2228183e-001  6.5020010e-002 -6.4180606e-001  7.9379723e-001  3.9656866e-001  1.6786449e-001 -6.6333702e-001 -5.0303695e-001 -5.1719075e-001 -8.3490493e-002  4.8847671e-001  1.4605029e-001 -5.0174398e-001 -3.5319361e-001  5.1250354e-001  5.5778261e-001 -4.7860848e-001 -3.9986653e-001  8.3085591e-001  7.3310652e-001  9.1143530e-004 -5.7215517e-001 -4.4492999e-001 -9.8221574e-002 -9.1316275e-002 -9.4945315e-001 -1.1272646e+000 -9.4198508e-001  3.6769821e-002 -1.9370619e-001 -2.2988586e-001 -1.0846584e+000 -7.4433027e-001  5.3406811e-001 -8.3730805e-001 -4.6087024e-001  7.7421622e-002  2.4376441e-001  7.4166601e-001 -7.1092749e-002  6.5362415e-001 -1.4231364e-001 -1.0461295e-001 -1.0998335e-001 -4.1854812e-001 -1.8397193e-002  1.5897941e+000  8.7925816e-002  2.1851135e-001 -2.3532447e-002
 -5.3273715e-001 -4.4273400e-001 -2.1362339e-001  1.2711868e+000 -8.3525833e-001 -1.1270020e+000 -5.7420485e-001 -3.0876349e-001  7.5358179e-001  5.4223160e-001  3.6542667e-001 -9.9050900e-003  5.6886782e-001 -9.0497430e-001 -7.3627982e-001 -4.8161806e-001  4.7695387e-001  9.2793061e-002 -2.6597893e-001  1.3146047e+000 -1.6934709e-001  1.7426283e-001  2.1523557e-001 -3.5465406e-001  2.9454905e-001 -3.4907134e-001 -9.0863038e-001 -8.6138186e-001 -1.1601598e+000 -5.4809062e-001  2.8120494e-001 -1.1272806e-001  2.4367262e-001  6.4228550e-001  1.6332549e-001 -2.1909726e-002 -1.1196093e+000 -8.1689855e-001 -1.0667099e+000 -4.8496007e-001  1.7657615e-001  2.6612114e-002 -1.5415126e-001 -2.5287929e-002  3.1439117e-002  3.8452622e-001  5.2615472e-001 -4.1945133e-001 -4.1329109e-002  4.3354659e-001 -2.2977880e-001 -7.6584491e-001 -2.8691215e-001  2.6096738e-001 -1.0088791e-001 -7.8406468e-003  6.2710482e-001  1.1104963e-002 -7.7644011e-001 -3.1196570e-001 -2.9450337e-001 -6.0856218e-001  2.2736562e-001 -3.6053850e-001 -3.3085149e-002  7.2148068e-003
  8.0504873e-002 -7.7052025e-002 -1.2499372e+000  4.3514526e-001 -5.9508219e-001 -4.9683429e-001  5.0874351e-002 -5.6594638e-001 -3.0296897e-001 -4.3613494e-001  3.5295928e-002  2.8193726e-001 -2.7875862e-001 -6.2078974e-001 -9.9054802e-003 -8.2128775e-002 -3.9801358e-001 -2.1308879e-001 -4.5022792e-001  8.1751844e-001  2.8938716e-001 -6.8291711e-001 -2.3996534e-001  9.4368201e-001  1.6986406e-001 -1.0272294e-001 -4.3384400e-001  1.2288208e-001 -3.3317634e-001 -2.2523542e-001 -4.0154320e-002 -3.0777278e-001  8.3447197e-001  2.0715179e-001 -4.4344660e-001  1.4357172e-001 -4.3854132e-001  1.8042225e-001 -2.5186051e-001  3.0035661e-001 -3.0146592e-002 -1.9161248e-001  2.1231420e-001  5.7795330e-001  1.5088326e-002  6.2485068e-001  1.7102389e-001 -7.4382091e-001  3.1699817e-001 -3.0749449e-001 -2.2471572e-001  8.3243031e-002 -1.9522891e-001 -1.0688417e-001  3.7267129e-001 -5.1440071e-002  2.2629319e-001 -7.2351969e-002 -8.2140651e-001 -2.7466002e-001 -4.2870136e-001 -4.3985965e-001 -6.2412472e-001 -1.2139942e-001 -4.1316039e-001  3.4195873e-001
 -2.9697158e-002 -3.1697500e-001 -7.8478553e-001  1.4504416e-001  2.1185167e-001 -3.9925314e-001  3.7161011e-002 -4.6225676e-001  1.4528812e-001 -1.4049928e-001  2.7631023e-001 -7.8386526e-001 -5.1624043e-001 -4.1309623e-001 -2.7150718e-001 -1.3662091e-001  1.8426182e-001  2.3157658e-001 -4.9910825e-001  7.8387612e-003 -2.5877909e-001 -2.4075069e-001 -3.5119363e-001 -1.5041530e-001  3.4827384e-001 -6.5128420e-001  7.4501896e-001  6.6425805e-001  2.8736019e-001 -8.0034321e-002 -5.2496660e-001 -9.1629556e-001  1.6445015e-001  1.3145709e-001 -8.0021548e-001 -4.5384073e-001 -6.0419406e-001 -4.7759098e-001  4.6903229e-001  6.6027236e-001 -4.2172813e-001  6.6983090e-001 -2.7142339e-003  3.9315563e-001 -9.8922569e-002  1.0713027e+000  1.7134098e-001 -5.6153507e-002  1.9675288e-001  5.1289856e-002 -3.4235155e-001 -3.7001719e-001 -1.1282481e-001  3.7712536e-002 -3.5690353e-002  1.6276761e-001 -2.0506355e-001  3.9126802e-001 -8.3583012e-001 -2.3273531e-001  4.1443262e-002  4.9884883e-001 -9.3538071e-001 -9.9338894e-001  7.9552716e-003 -8.6195049e-002
  2.5198019e-001 -1.0250486e+000  4.0598968e-001  4.7915036e-001  6.4493806e-001  1.9139983e-001  7.1952388e-001 -5.5260632e-001  6.9668480e-001 -2.8509284e-001  3.0323005e-002  1.2366902e-001  2.0274646e-001 -6.6768488e-002 -2.4067296e-001 -2.0278458e-001 -1.0189954e-001 -8.6143760e-002  4.8991714e-001 -1.3674630e-001  1.2455590e+000  2.6167290e-001  5.2015727e-001  3.1446216e-001  3.5530233e-001  2.1903555e-001  4.8245195e-001  7.9841499e-001  1.1868223e-001  2.9741978e-001  5.9885494e-002 -5.5567449e-001  1.2183260e-001  9.5401703e-001 -4.6343434e-001 -3.0762507e-001 -2.2210902e-001 -2.5401419e-001  1.0614527e+000  7.1377338e-001  4.6112133e-001  6.1499826e-001 -3.8766080e-001  4.8056687e-001  6.1716905e-002  8.3433871e-001  3.3819396e-001  3.0693437e-001  2.2864108e-001  5.1241539e-001 -2.4756591e-001 -1.2842295e-001 -5.3609079e-002  9.9726017e-002 -6.0873782e-001  4.7368469e-001 -9.6410628e-002  2.5151351e-001 -3.5788327e-001 -2.9089645e-001 -6.4942334e-002 -2.4716716e-001 -7.2350879e-001 -7.8714966e-002  1.0581570e-001 -8.3826628e-001
 -5.6316291e-001 -4.5033404e-002 -2.0846359e-001  4.8237448e-001  1.8988835e-001  1.8042720e-001  2.3406710e-001 -3.8632908e-001 -1.6869022e-001 -2.9956387e-001 -5.4900645e-001 -4.6871945e-001 -8.0170368e-001 -2.4414460e-003  4.9390597e-002 -8.3757137e-002  9.1347381e-002  2.4301986e-001 -1.7601847e-001 -5.6701445e-001  6.1005723e-001 -2.1953120e-001 -5.7842202e-001 -4.6753387e-001  4.3134960e-001 -6.4949256e-002  5.1186648e-001  5.5907904e-001  4.0577031e-001  3.5520338e-001 -4.3493457e-001 -4.8862407e-002 -3.2885403e-001  2.0169986e-001  8.9069629e-002  6.8276613e-003  4.4884215e-001  3.7394106e-001  3.3762558e-001  7.3782755e-001 -8.6279623e-002  1.3374913e-001 -4.0825004e-001 -7.3135909e-001 -1.1192069e-001  7.3913869e-001 -1.7111019e-001 -7.9912040e-002  5.5526003e-001 -2.4044840e-002 -2.5095263e-001 -7.6883586e-002  1.6725031e-001  4.6619739e-001 -1.0907959e-001 -2.1430047e-001  1.5961014e-001  1.2801953e-001 -1.7276375e-001 -2.4777113e-002  4.5544199e-001  1.5026771e-001  9.6257020e-001  8.8874625e-001 -2.1310271e-001  4.5167511e-001
  2.2926734e-001  1.6814089e-001 -9.8867942e-001  1.7142066e-002  3.1536926e-001  2.3718548e-001  1.9820849e-001 -9.3634089e-001 -2.7203780e-001 -4.7347358e-001 -1.9201543e-001 -8.2855457e-001 -4.4823976e-001 -4.3170827e-002 -2.2749599e-001 -2.6536634e-001 -1.4850358e-001  4.8261435e-002 -1.1495047e+000 -9.5569073e-001 -7.9140874e-001 -3.8041446e-001 -5.3111515e-001 -6.4975345e-002 -1.3845351e-001 -6.1518523e-001 -1.8627271e-001  3.8434865e-001  2.7821860e-001  2.9140917e-001  1.2877886e-001 -4.3716835e-001 -4.6243538e-001 -2.2785892e-001  1.2629927e-001  5.1432392e-001  6.5659341e-002 -6.9595714e-002 -2.0319477e-001  2.5757025e-001 -5.8167598e-002  3.0131848e-001 -1.6100934e-001 -3.5104083e-001 -2.4572254e-001  7.3162373e-001 -3.4122830e-002  3.8214169e-002  2.7229580e-001  1.5393658e-001  1.2676657e-002  9.0600418e-003 -2.4175255e-001  3.9363854e-001 -4.5852844e-001 -1.2009539e-001  4.5810332e-001 -1.9011699e-001 -6.2473740e-001 -1.9716350e-001  3.3140838e-001 -4.9369966e-001  1.7248582e-001 -1.0456240e+000 -5.7149806e-001 -3.9497087e-001
  8.4883013e-001  2.0354770e-001 -3.5020749e-001  3.7563699e-002  3.3004153e-001 -7.4728960e-002 -1.3766528e-001 -6.6656057e-001  1.9345788e-001 -3.4735770e-001 -4.1784970e-001 -2.5038643e-001 -3.5597726e-001  3.5887136e-001  8.3140823e-002 -4.9286491e-003 -3.5584883e-001 -5.3379406e-001 -6.5848670e-001 -5.0181741e-001 -6.5996067e-001 -4.6350538e-002 -3.5382129e-001 -7.9046320e-001 -6.0259974e-001 -8.6884933e-001 -4.4475047e-001 -2.4887207e-001  3.8444594e-001  7.9851093e-001 -4.2600833e-001 -5.7180786e-001 -9.5098281e-001 -1.2192038e+000 -2.9178452e-001  6.9572068e-001  3.8562737e-001 -3.5795295e-001 -3.0425493e-001 -4.9525705e-001 -1.8904588e-001  2.3702490e-001 -3.2945743e-001 -2.3661999e-002 -3.0652961e-001  8.0735647e-003  1.0778582e-001  4.5430836e-001  6.3188147e-001  9.3320442e-001  8.5101979e-002  1.3688898e-001  5.3580943e-001  7.0462160e-001  5.4495047e-001  1.9750413e-001  6.2076399e-001 -1.5225159e-002 -7.2585436e-001 -2.3073605e-001  1.0006555e+000 -5.7556417e-002  5.5577702e-002 -1.8953390e-001 -2.7338430e-001 -7.5752685e-001
  3.7497728e-001 -5.4687958e-001  1.7160998e-001 -1.8753787e-001 -4.3800015e-001  6.0106532e-001  1.4532200e-001 -1.1348953e-001 -7.1362741e-002 -3.5236900e-001  1.6562889e-002 -9.4886331e-001 -4.5133746e-001  1.3964769e-001  2.1762556e-001 -4.3593161e-003 -5.4047036e-001 -2.7799930e-001 -5.1044290e-001 -1.1530194e+000 -8.4863593e-001 -1.7842141e-001  6.4887549e-001 -2.3919044e-001 -6.0916087e-001  1.2626867e-001 -4.1661893e-001  1.6982034e-001 -2.7171193e-002  5.9879131e-001 -5.5744851e-001 -4.0225911e-001 -3.0459608e-001 -9.0465581e-002  5.3066259e-002  3.7592343e-001  1.3249636e-001  4.8128948e-001  3.6242713e-001 -4.2653974e-001  1.4158817e-001  1.8247292e-002 -6.8823878e-001 -4.3650592e-001  6.8887045e-001  8.2539054e-001 -8.5432140e-001  2.2313117e-001 -4.8583358e-001  2.2681493e-001 -8.4040457e-002  4.1669662e-003  4.7573854e-002  4.7623896e-001  1.0279998e-001  1.7220177e-001  3.6738820e-001 -2.7746529e-001 -1.0460677e-001 -2.8920307e-001  1.7337674e+000 -4.1033350e-001  1.9274199e+000 -1.6814267e-001 -7.3228851e-002 -6.5063857e-001
  1.8814814e-001 -9.6059671e-001 -2.8859448e-001  1.2673986e+000 -9.6620475e-001 -3.0175926e-001 -4.8145563e-001 -6.3345698e-001 -1.0326183e-001 -4.3024472e-001 -9.1142383e-002 -4.4229796e-001 -1.7369199e-001  6.8534529e-002  2.0788632e-001 -3.2507371e-002 -2.6560018e-001  2.6141923e-001 -3.9116442e-001 -4.6436031e-001 -3.0633591e-001 -4.7844650e-001  4.4808800e-001  6.8178149e-002 -7.6786752e-002 -6.1166999e-002 -8.8934423e-001 -4.5664316e-001 -8.5927046e-001 -4.0079083e-001 -1.4292746e-001 -1.2464719e-001 -3.6699480e-001 -2.6232914e-001  3.3828893e-001  3.8810889e-001 -4.3357798e-001 -4.8288866e-001 -3.4559776e-001 -6.5026364e-001  1.4176964e-001  4.3274744e-001  4.4755691e-001 -5.0094508e-001  3.0612442e-001  4.4123612e-001 -5.3652674e-001 -1.7258443e-001  4.0474751e-001  4.1495896e-001 -2.5904195e-001 -7.4663894e-002  2.3158682e-001  4.8516788e-001  2.9513725e-001  2.1146083e-001  5.6161224e-001  1.1052213e-001 -2.8405583e-001 -8.5209653e-001  8.9081599e-001 -9.1187445e-001  1.2645903e+000  2.2158579e-001  5.6891297e-002  6.1115472e-001
 -9.4334029e-001 -2.7720179e-001  1.9547415e-001  9.6363730e-001 -4.6076307e-001 -5.1708684e-001 -5.6212488e-001 -6.7755849e-001 -4.8015593e-001 -3.3784334e-001 -5.1550687e-001  4.4388754e-002 -3.2553888e-002  1.9964361e-001 -2.8954045e-001 -5.0432003e-001 -1.1510647e-001 -5.6772114e-001 -7.0255781e-001 -1.2044124e+000 -4.2482476e-001 -1.0980035e+000 -4.4756597e-001  1.4855813e-001 -1.7486087e-001  2.7344418e-001 -8.6125489e-001 -2.5019060e-001 -8.8744919e-001  5.0834566e-002  2.1179503e-001 -3.9579797e-001  9.5147643e-002  5.2959361e-001  3.5749726e-001  1.2606312e-001 -5.7341200e-002 -1.1312948e+000 -6.7978452e-001 -1.0723048e+000  6.6633536e-001  8.3399660e-002  1.2398071e-001 -1.0365680e+000 -3.2576195e-001 -2.6800400e-002 -9.3775226e-001 -7.2668190e-001 -1.8614668e-001  1.5241808e-001 -4.9215686e-001 -3.9052063e-001 -1.7882066e-001  2.7988259e-001 -2.4641500e-001 -4.7271097e-001  6.0480544e-001 -1.4515280e-001 -3.1311132e-001 -9.6470161e-001 -1.3574049e-001 -6.6564783e-001  8.2145902e-001  4.4434865e-001 -1.1533646e-001 -7.2472312e-002
 -1.5550670e-001  6.0052751e-002  1.1561776e-002  9.1353075e-002 -2.3271115e-001 -2.5330689e-001 -2.0526121e-001 -2.9572284e-001 -2.7883353e-001 -2.5854232e-002  1.9597832e-001 -6.8055773e-001  1.5391413e-001  2.9802821e-001  2.7462509e-003  4.4083993e-002  1.2836326e-001  5.7069756e-001 -4.3457559e-001 -6.6198032e-001 -3.8207940e-001  9.1165940e-002 -5.8774955e-001  1.1429089e-002 -2.0112268e-002 -1.0044985e-001 -5.2085731e-001 -7.3743806e-002 -7.8301804e-001  2.8650773e-001 -3.0616232e-001 -3.7927578e-003 -1.6109941e-002  4.0850409e-001  8.2121229e-001  6.1937644e-001  1.8568846e-001 -7.7583661e-002  3.3219090e-001  3.2063399e-001 -2.7819454e-001 -1.7720005e-001 -3.3710832e-001  6.3489284e-001  9.8555238e-002 -7.5413589e-001 -2.1000733e-001 -9.4289893e-001 -7.4011417e-001  5.6498989e-001  2.0974049e-001 -1.6681571e-001  3.1157997e-001  3.8643884e-001  3.7975415e-001  8.8474688e-002  1.1201390e-001  2.3562227e-001  6.8003535e-001 -1.0953191e-001 -3.8277680e-001  4.4709127e-001  1.9748414e+000 -1.2112826e-001 -3.8438533e-003  7.4462965e-001
  5.2662042e-001  3.6841607e-001 -5.3336259e-001  3.1105015e-001  2.6537381e-001  6.6365413e-001  4.5190247e-001 -6.1255730e-002  1.6131851e-001 -1.4295852e-001  6.9968768e-002  7.9708999e-001  1.3350951e-001  2.9716998e-001  1.3303613e-001  1.9026091e-001  1.0288212e+000  5.4692717e-001 -2.6807583e-001 -6.8312036e-002 -6.0002335e-001  2.0558718e-001  1.5857460e-001 -1.3598712e-001  2.4343855e-001  1.8132163e-001  3.2802964e-001  4.9244839e-001  2.3657508e-001 -2.3026266e-001  2.4697486e-001  1.8102773e-001 -2.1151838e-001  3.5684513e-001  7.3546554e-001  4.4802275e-001  2.7107917e-001  5.5619062e-001  5.8762573e-001  3.4526356e-001  5.5103446e-001  4.6587453e-001 -5.3800729e-001  1.0441218e+000  9.0965217e-002 -7.3962674e-001  6.7157356e-002 -3.4698508e-002 -4.3910281e-001  1.2043789e-001  1.8914307e-002  1.2490667e-001  3.0393947e-001 -2.1476438e-001  1.1728807e+000  9.4857834e-002 -2.6710224e-001  6.0814384e-002  8.6646229e-001  6.2081402e-001  7.3650433e-001  8.7270413e-002  2.3522165e-001 -8.1728483e-001 -5.9166408e-001  9.9143555e-001
  5.0666882e-001  1.3115767e-001 -7.7043194e-001  3.6747067e-001  3.9666099e-001  1.5028897e-001  3.4396943e-001  3.8025401e-002  2.7507324e-001 -6.5423949e-002 -2.7926492e-001 -2.9625359e-001  2.7304873e-001  5.7030662e-002 -1.8695169e-001 -3.4054378e-002  9.4181153e-002  4.3705555e-001  1.9045818e-001  5.1811780e-001  2.4178345e-001  8.8837546e-002 -2.8266732e-002 -3.4849112e-003  3.1424442e-001 -3.7417545e-001 -2.7301242e-002  6.8404694e-002 -2.9301078e-001  1.6603089e-001  4.8212450e-003  2.4899006e-001 -4.8144754e-001 -8.1416235e-002  1.4927401e-001 -1.9600117e-001  4.1607019e-001 -3.1805696e-001  1.7171785e-001  1.3604652e-001 -1.6914033e-001  6.4059747e-001 -2.9686648e-001  3.9324035e-001 -1.8406163e-001 -9.1584912e-001 -2.9126647e-001 -8.5760546e-001  9.0330379e-002 -4.7967662e-002  2.1031882e-001  2.9961909e-001  2.0205479e-001 -6.2601106e-002  2.0344230e-001  3.9899969e-001 -4.0888565e-002  9.0605632e-002  3.2372979e-001  8.2895337e-001  6.2783327e-001  1.2356340e-001  2.9019076e-001 -3.6616186e-001  1.7998258e-001 -3.2846878e-001
 -2.2189614e-001  3.5220736e-001 -8.3735526e-001  7.5638636e-001 -7.3546088e-002 -7.0301274e-001  5.4589916e-001  4.7456344e-002  3.7983008e-001 -5.4174550e-001 -2.8341694e-001 -5.8465426e-001 -2.1126879e-001 -5.0959784e-001 -4.6175815e-001  1.2946017e-001 -1.5310736e-001  6.4695633e-001  2.0110356e-001 -1.6920650e-001  2.0552141e-002 -4.9348247e-002 -4.9707409e-001 -7.8803297e-001  2.2421967e-001 -8.5027470e-001 -2.7409599e-001 -3.2225291e-001 -3.2612864e-001  2.6129949e-001 -6.7231187e-001 -2.1721793e-001  8.5345216e-001  4.0109666e-001 -6.5137395e-001 -8.1373641e-001 -1.3870257e-001 -6.1532532e-001  4.0827521e-001 -2.7700328e-001 -7.0304188e-001  4.1739185e-001  7.7416217e-002  1.0209734e-001 -7.7627813e-001 -9.3643878e-001 -6.6539167e-001 -9.0474678e-002 -3.2954899e-002  9.1460424e-002  2.4057312e-001  2.9548156e-002 -4.1877392e-002  8.7010451e-002 -4.5000223e-001  6.4478362e-001  4.8785698e-002 -1.3631275e-001 -3.6802342e-001  8.1747911e-001  2.1784708e-001  1.0633792e-001 -6.6584657e-001  2.1376040e-002 -4.6969471e-001 -4.9807149e-001
  7.8628435e-001  2.3392264e-001 -9.1405219e-001  1.2393919e+000 -2.3770484e-001  5.7458690e-001  2.8594109e-001  8.8039520e-002  8.7009102e-002  3.3849528e-001  1.9616958e-001 -4.4574476e-001 -2.7295617e-002  2.5636611e-002 -3.4659675e-001 -3.8930049e-001 -4.4263394e-001  8.6173872e-001  4.7556223e-001  3.3486651e-001 -6.8048367e-001 -9.4691627e-002 -4.4160993e-001  6.4340551e-001 -1.7260864e-002 -1.5552768e-001 -2.7130376e-001 -2.6827208e-001  1.4828053e-001 -7.9050685e-001 -1.8443317e-001 -2.4466681e-001 -6.4746944e-001  5.5289088e-002 -6.1810913e-002 -4.8798336e-003 -5.9755539e-001 -8.5292726e-002  2.9807583e-001  4.4786690e-002 -5.7027777e-001 -1.7624456e-001 -5.9053939e-001 -1.3026100e-001 -5.8163644e-002 -2.0836204e-001 -2.3495748e-001  2.2507148e-001 -4.9019431e-001  8.9850838e-002  2.8029762e-001 -5.0419611e-001 -7.2258800e-002 -2.1804905e-001  6.3760511e-001  6.2428477e-001  2.0220664e-002  4.3333417e-001  2.5208419e-001  8.6410218e-001 -1.9680075e-001  3.8648865e-001  7.9529583e-001 -5.0004956e-001 -1.8813767e-001  3.1073209e-001
  5.2972560e-001 -4.8216294e-001 -1.2721054e+000  4.0256769e-001 -3.5221928e-001  2.9637894e-001  1.6837410e-001  1.4170860e-001 -1.0105414e-001 -5.9943465e-002  4.5704077e-001  5.2148736e-001  2.1843215e-001 -1.2019395e-001 -1.7045557e-001  3.5381624e-001 -7.0961402e-001  4.5442145e-001  8.0581330e-001  2.6963532e-001 -2.8712366e-002 -2.1285066e-001 -1.0039044e-001 -6.2717377e-001  2.9102686e-002 -4.3039347e-001 -5.6527957e-001 -5.8692240e-001 -6.1043661e-002 -3.2005993e-001 -4.8667584e-002 -5.3819517e-002  4.3452822e-001 -2.6974976e-001 -6.9779016e-001 -2.7356407e-001 -6.9223611e-001 -6.0858321e-001 -4.6522612e-001 -3.0812011e-001 -1.0913502e+000 -3.7037778e-001 -6.9547460e-001  6.7897785e-002  3.8670656e-002 -7.3986967e-001  5.3643216e-002  5.2792430e-001 -3.2268264e-001 -1.4945646e-001  2.7412740e-001 -3.1318057e-001 -3.2690235e-001 -1.3686516e-001 -5.9934089e-001  6.9243721e-001 -3.2791581e-001  4.7723261e-001 -2.4572405e-002  3.3497158e-001 -5.6541298e-001  3.2132755e-001 -3.9712272e-001 -2.4525135e-001  9.2150572e-002  3.4946718e-001
  3.3686426e-001  3.2323319e-001 -1.1705605e+000  1.0545808e+000  5.9334539e-001  1.3870512e+000  8.4371306e-001  1.3893953e+000  2.5079466e-002  1.8053803e-001  6.4238902e-001  4.5481466e-001  2.6552929e-001  4.9936356e-001  3.6589429e-001  5.8479108e-001 -3.4960615e-001  4.7527998e-001  8.5205234e-001  3.1802881e-001 -3.3719611e-001  3.5088999e-001  6.5289306e-001 -7.2853086e-001  1.7943151e-001 -1.6040562e-002  8.8332815e-001  6.2648429e-001  7.5250930e-001  1.8903534e-001  4.2329043e-001  7.6485043e-001  1.0236878e+000 -1.4758609e-001 -1.8440357e-001 -8.5448707e-002 -2.9531103e-002  7.0804469e-001  5.2525067e-001  1.1900513e+000 -2.6927967e-001  2.1005469e-001 -2.5488290e-001  1.1500816e+000  6.0455310e-001  6.9187805e-002  6.8316093e-001  1.0080500e+000 -1.0490514e-001 -7.9804115e-003  8.3999279e-001  2.5736196e-001  8.8547136e-002  1.8151518e-001 -3.7002331e-001  1.0039840e+000 -4.9988960e-001  6.9142650e-001  1.1497700e+000  7.6122905e-001  4.3247386e-001  1.0650955e+000  1.3408856e-001 -3.6055965e-001 -7.8304037e-002  4.5857673e-001
  7.1785986e-001  6.8391994e-001 -2.5738354e-001  1.0647860e-001  5.0472755e-001  1.2154221e+000  4.4225659e-001  1.0687662e+000  5.2312225e-001  1.5451652e-001  7.8234403e-001  2.6733832e-001  9.8019823e-001  6.0104591e-001  9.6023159e-001  7.5653361e-001 -6.1074092e-002  5.7198761e-001  1.1541098e+000  6.6821449e-001 -2.3221661e-002 -2.7379172e-001  1.6830058e+000  4.9407441e-001  2.3767566e-001 -1.7165022e-001  8.9789229e-001  3.6174088e-001  3.7493825e-001 -1.1161017e-001 -1.6659027e-001  4.3349930e-001  4.2770665e-001  1.7146041e-001 -1.1937238e-001 -5.4357136e-001  1.4092054e-002  8.7846116e-001  7.0598482e-001  1.2587307e+000 -3.1503589e-001  4.8948498e-001 -1.2366977e-001  1.1012814e+000  1.0846774e-001  2.5755772e-001  6.2827999e-001  1.6721357e+000 -2.8722571e-001  7.7844074e-002  3.2438282e-001  3.5347386e-001  5.0078687e-001  4.8699625e-001  1.7974034e-001  1.0119510e+000 -1.2543035e-001  1.4736224e+000  1.0873908e+000  5.8470326e-001  3.0601474e-001  7.0550446e-001 -3.7675710e-001  3.6759042e-001 -6.1231458e-001  1.5658917e-001
  1.1460187e+000  4.4060823e-001 -5.0571961e-001 -8.1385131e-001  4.3498591e-001 -5.5925478e-001 -5.3418159e-001  6.3959987e-001  4.1496232e-001 -9.2652539e-002  4.0789078e-001 -3.0846426e-001  3.5361190e-001 -6.7472734e-002  2.4668515e-001  2.7764664e-001 -1.2599058e-001 -1.2299185e-001  7.7130306e-001  2.9724694e-001  2.2301593e-001 -2.7113167e-001  2.6370021e-001 -7.0293740e-002 -4.2188485e-001 -8.5273951e-001  1.1049857e+000 -8.1399660e-001 -3.2152242e-001 -4.4188015e-001 -2.7251802e-001 -1.4614047e-001 -8.5217601e-002 -1.8203164e-001 -2.2882233e-001 -1.2505979e+000 -8.8478207e-001  4.6333587e-001 -8.2803066e-001  5.2280586e-001 -9.2802429e-001 -1.3964415e-001  5.9250391e-001  1.4337077e-001 -2.1777867e-001  2.8045238e-001  1.0404204e+000  1.3947976e+000 -1.3332789e-001  1.8592554e-001  4.4607036e-001 -3.1381732e-001  4.4944540e-001  3.3547329e-001 -2.3275520e-001  4.2617667e-001 -7.0300580e-001  9.3145206e-001  5.9231743e-001 -1.3222183e-001  2.2820995e-001  1.6251678e-002 -1.7947465e+000  7.8464196e-002 -3.7889245e-001 -4.9897563e-001
  6.9013660e-002 -3.9048811e-001 -9.3350707e-001 -3.6382398e-001  3.7457929e-001  7.9192225e-001 -4.7080158e-001 -2.5242821e-002 -2.8067883e-002 -1.9906988e-001  6.4716720e-001 -2.6069005e-001  1.2195999e-001 -2.1629991e-001  5.9817828e-001  2.6581835e-001 -4.1880850e-001  4.6449571e-001  5.2592174e-001  2.1610362e-004 -7.4877908e-002  8.0717343e-002  1.9212409e-001  2.8047153e-001 -1.2550018e-001  2.6654998e-001  2.9382000e-001 -3.2445998e-001 -2.8741102e-001 -3.3536621e-001 -5.1349079e-001 -1.4891074e-001  5.8043490e-001 -2.1878966e-001 -1.2485502e-001 -4.6753492e-001 -2.3833667e-001  5.4115994e-001  1.9205104e-001 -1.9735819e-001 -1.7067634e-001 -2.3195224e-001  7.3098094e-001  1.0152564e+000  6.3241474e-001 -1.5197009e-001  3.1843285e-001  8.3857691e-001  4.9530878e-001  2.0499684e-001  5.7263359e-001  1.0118885e-001  3.8709334e-002  1.7394784e-001 -4.7731029e-001  4.0915848e-001 -7.4278453e-001  6.5770277e-001  1.1558045e-001  2.8489076e-001  7.1279787e-001  2.9517951e-001 -1.2616581e-001  2.8568057e-001 -5.9344431e-002  1.0190503e+000
  9.6301295e-001  6.2179826e-001 -7.3084610e-001 -2.3328948e-001 -1.1078120e-001  7.1874918e-001 -1.4453118e-001  6.7241730e-001  5.3945983e-001  2.6943699e-001  4.7210501e-001  5.5859664e-001  4.5346592e-001  4.4351554e-002  2.3941821e-001  1.4018506e-001 -5.4791701e-001  6.8403211e-001  1.5952134e+000  1.1778844e-002  1.7658146e-001  8.4138734e-002  3.2300496e-001 -1.1599164e-001 -2.8566769e-001 -1.6182696e-001  7.1167014e-001  8.5746293e-001  3.7502690e-001 -3.1331792e-001  1.4488571e-001  2.6399170e-001  1.0135818e-001 -3.7803473e-002 -2.3404097e-001 -1.9191436e-001 -5.1303271e-001  6.2958467e-001  6.3692338e-001  1.3677524e-001 -8.8782451e-002 -4.1024023e-001  2.8058716e-001 -1.3736356e-001  4.5962979e-001  6.3267258e-002  2.6200714e-001  8.9746004e-001  4.3747812e-001  1.3877514e-001  6.3452502e-001  1.3247972e-001 -4.5558333e-001 -1.3190330e-002 -5.8894952e-001  7.2825162e-001 -4.2362259e-001  3.5044146e-001  6.5912953e-001  2.4468624e-001  6.1126118e-001 -1.0730214e-001  8.7465555e-002 -2.6354177e-001 -6.8269296e-001  2.5206470e-001
  1.1117796e+000  3.1467797e-001  3.5022294e-001 -1.0050500e+000 -4.0812471e-002  1.0329990e+000 -4.0352742e-001  3.8048406e-001  5.0331735e-002  4.6990714e-001  1.1059033e+000  2.5288621e-001 -2.6045166e-002  2.9958053e-001  1.6172236e-001 -2.7159042e-001 -4.1519221e-002  9.0163573e-001  1.6042354e+000  1.6709052e-001  5.4473080e-001  7.6222534e-002  4.1973228e-001  1.0689754e-001 -3.7178433e-001  1.5106951e-001 -1.3638447e+000 -6.7930345e-001 -6.2579307e-001 -1.8528696e-001  2.2733849e-002 -2.5179824e-002  2.4936463e-001  1.0220156e-001 -3.6758309e-001 -3.5657883e-001  5.5362782e-002 -6.5126288e-001 -1.0657232e+000 -1.6520824e+000 -3.0292414e-001 -6.1710791e-001  3.2477039e-001 -1.9094649e-001  6.2523192e-001 -2.2683487e-001 -1.5424157e-001  1.3534087e+000  3.3701935e-001 -4.7150423e-001 -1.6933623e-001 -2.9238928e-001 -4.0008396e-001  1.5755103e-001 -2.9976405e-001  8.1537258e-001 -4.0542618e-001  6.3621018e-001  2.3376958e-001 -4.1376622e-001 -5.2138877e-001 -3.7015035e-001 -4.8550749e-003 -3.3767172e-002 -9.3313885e-001 -4.6289195e-001
  1.0406453e+000 -2.4617662e-001 -1.1007511e+000 -1.3193530e+000  8.4192971e-002  1.5950952e+000 -3.6430201e-002 -1.4053538e-001 -3.4208187e-002 -1.1563245e-001  1.1811342e+000  4.8419647e-001 -5.4809515e-001  3.9534116e-001  1.5077160e-001 -1.2430643e-001 -2.2144826e-001 -3.2873209e-001  1.6898798e+000  1.2450835e-001  1.1250116e+000  3.3854607e-001 -1.4132346e-001  1.8572966e+000  1.2196373e-001  6.0431540e-002 -8.0221648e-001 -9.5444200e-001 -1.1625735e+000 -6.7420491e-002 -1.1229384e+000 -1.0369455e+000 -1.3722539e+000 -1.0301519e+000 -8.2543376e-001 -1.3119819e+000 -2.3242595e-001 -1.0499909e+000 -7.5001902e-001 -6.8449782e-001  2.4571224e-001 -1.3317746e-001  2.4090907e+000 -9.4509523e-001  4.7562139e-001  2.5108055e-001  7.0025225e-001  1.2354444e+000  1.4938944e+000  3.8435781e-001 -3.8247883e-002 -2.4989004e-001 -3.5103603e-001 -5.8508812e-001 -2.0664761e-001  4.1983073e-001 -7.3931220e-001  5.4739958e-001 -2.5344688e-001  4.2453611e-001 -6.9162067e-001 -6.2272861e-002 -1.9370998e+000 -4.1788185e-001 -9.7846287e-001 -6.0280526e-001
  8.8566072e-001  1.9571727e-001  1.1035854e-001 -9.5693870e-001 -4.9541840e-002  1.6033116e-001  6.0633375e-001  3.7416383e-001  4.6650934e-001 -4.1514281e-001  1.8554078e-002 -7.9597906e-002 -4.5265369e-003  3.3138430e-001  5.0326063e-001  6.3029004e-001 -1.9976489e-001 -6.1389533e-001  3.7618284e-001  2.3603577e-002  3.5425008e-002 -1.0797165e-001  1.2447565e+000  1.2220548e+000  6.9941980e-002  4.0141640e-001 -2.0154374e-001  2.5243326e-001  1.8510544e-001  1.0151827e+000  1.1572095e-002  8.1701936e-002  6.8364524e-001  8.4207694e-002 -3.5097299e-001 -2.9665575e-001  5.6717869e-001 -5.3128588e-001 -7.7455230e-001  3.4609212e-002  7.6776894e-001  3.0994846e-001  1.4792705e+000  4.9348893e-001  7.1606731e-001 -1.2190326e+000  1.0083890e+000  1.2063550e+000 -9.4548226e-002 -2.0433554e-002  2.6253175e-001  6.4288235e-001 -7.8063083e-002 -9.2983157e-003 -5.1923948e-001  5.6926742e-001  4.1004331e-002  7.4517815e-001  5.3728396e-001  1.1676612e+000  5.1803359e-001  3.0115660e-001 -1.6957978e+000  5.8071186e-001  7.4011792e-001  1.6944878e-001
  1.0184514e+000  5.6028788e-002  7.8638596e-001 -1.6325278e+000  6.1638596e-002  1.1400396e+000  1.8375251e-001 -2.0600017e-001 -1.1204691e-002 -2.4356147e-001  3.1550723e-001  7.7307173e-001  3.7576065e-001  7.2317289e-001  3.4162915e-001  6.6650695e-001  2.9106773e-001 -8.7164295e-002  7.7438788e-001  7.5388625e-001 -6.0434473e-001 -4.2628356e-001 -4.7757797e-001  4.5127361e-001  4.3975351e-001  4.0559002e-001 -6.7274240e-001 -1.3138416e+000 -1.3850673e+000  4.8161593e-001 -4.6541257e-001 -2.9365652e-001  8.8494110e-001 -4.7253725e-001 -2.3422001e-001  1.1278963e-001  3.6851802e-001 -1.0847404e+000 -7.5225878e-001 -2.5512194e-001  2.1462733e-001  6.1214701e-001  1.8146048e+000 -3.3069390e-001  1.8968712e-001 -5.1327472e-001  1.4096370e+000  1.0349843e+000  5.4774762e-001  1.1993312e-001  2.4747736e-001  3.8590964e-001 -5.5873606e-002  2.2583809e-001 -1.7184476e-001  4.2291005e-001 -4.9623537e-002  2.0528059e-001  3.9039086e-001  3.6122811e-001  1.3605826e+000  5.2195747e-001 -7.9614820e-001  1.5900267e+000  2.4929970e-001 -7.2951238e-001
  6.9422270e-001  6.2326246e-001  4.5991129e-001 -3.1642273e-001 -3.4837916e-001  5.4447745e-002  1.9753915e-002 -1.7700073e-001 -4.9806003e-002 -1.1674938e-001 -2.9563827e-001 -2.2650386e-001 -2.0489539e-002 -1.6095670e-001 -1.1883347e-001 -2.7341566e-001  6.4604555e-003 -5.5693451e-001  3.8046811e-002  1.1437746e-001 -5.2843814e-001 -5.5416145e-001  4.6455236e-001 -5.6669141e-001 -8.7480772e-001  3.7946049e-002 -7.5568645e-001 -9.6886029e-001 -1.1560836e+000 -6.0686837e-001 -1.0313485e-001 -4.7416283e-001  3.9674793e-001 -2.8775058e-001 -3.1479090e-001 -2.0772055e-001 -8.5312886e-001 -9.4312614e-001 -1.3834244e+000 -8.0519410e-001  1.5412838e-001 -9.7941966e-002  1.0499194e+000  1.4039063e-001 -2.2161728e-001 -6.8491269e-001  8.2179513e-001  8.5278737e-001 -2.8607813e-001 -2.4125111e-001 -3.1541877e-001  2.3739788e-002  1.4687662e-002  1.4763782e-001 -1.7643823e-001 -1.2214968e-002 -6.2669572e-002  3.2513646e-001  3.3347160e-001 -1.4086526e-001  6.0536581e-001 -7.6598019e-002 -5.1876728e-001 -8.1610454e-001  6.9548106e-001 -6.1206353e-001
 -1.4452369e-001  1.1950487e+000 -1.9123223e-001 -6.2197474e-001  2.2468134e-002 -4.0345075e-001 -1.9996253e-001  1.5723106e-002  3.1101060e-001  3.0581606e-001 -2.0833207e-001  7.4375756e-002  1.4680657e-001  2.7133589e-001 -3.0816248e-002 -2.4905697e-001  5.4048063e-001 -1.1765263e+000 -2.8607317e-001  2.1847001e-001 -7.0770524e-001 -2.2294331e-001  3.9551949e-001  3.0362612e-001  1.7556538e-001 -9.1149989e-002 -9.0712438e-001 -1.5558792e+000 -1.7236811e+000 -2.6660840e-001 -6.5236411e-002  5.4745551e-002 -1.0289420e+000 -1.1605203e+000 -1.7266061e-001  9.7097841e-002 -5.1412624e-001 -7.8781140e-001 -1.3889570e+000 -9.3355487e-001 -4.3871295e-003  2.3695176e-001  3.1557637e-001 -6.4084750e-002 -2.5413141e-001 -7.9627562e-001  4.0297447e-001  4.9404151e-001 -1.4493033e-001 -1.6826308e-002 -2.5090022e-002 -9.2439689e-002 -9.9036477e-002  2.0661734e-001 -5.0646285e-001 -3.4217315e-001  2.9565582e-001  8.5338121e-002  4.6309588e-001 -4.4255220e-001 -1.2642982e+000  1.1789653e-001 -8.5762725e-001 -6.3038674e-001  8.8352123e-001 -6.1926924e-001
 -9.2564456e-001  1.1574694e+000 -3.9791393e-001 -1.8063315e+000  6.2400688e-003  1.5664809e-002  3.2581864e-002  9.4258032e-002 -9.8630748e-002 -2.8050238e-001 -7.9905491e-001 -5.0521890e-001 -3.6173005e-001  2.3132514e-001 -4.0086490e-002 -1.5328264e-001 -5.6411173e-001 -1.2743256e+000 -6.3620636e-001 -4.4712829e-001 -1.4680486e+000 -1.1637691e+000 -3.1442445e-002 -7.1480892e-001 -6.2621968e-001  2.0251545e-001 -5.8706741e-001 -1.2686973e+000 -1.0529795e+000 -1.0392346e-001 -3.3438648e-002 -1.0056497e-001 -1.8048574e-001 -1.1963846e+000 -1.4667796e-001 -5.3949946e-001 -5.1503522e-001 -8.7452837e-001 -3.1916151e-001 -7.0192581e-001  8.1960451e-002 -5.4072531e-001 -4.7462184e-001 -3.1566674e-001 -3.2354715e-001 -6.6837540e-001 -6.4431002e-001  6.6604081e-002 -3.9094156e-001 -1.0850501e+000 -4.0404055e-001 -1.6185705e-001 -1.7792539e-001 -5.4883513e-001 -6.3708961e-001 -6.9307345e-001 -1.5485120e-001 -5.3366911e-001 -4.6799964e-002  2.8293724e-001 -8.0981918e-001  1.7266827e-001 -1.9094291e-001  3.9360365e-001 -1.8252822e-004 -3.0884213e-001
  2.9749100e-001  1.1906050e+000 -6.9413376e-001 -1.2314383e+000  7.4792500e-002  3.7532217e-001 -9.1126484e-002 -3.0112777e-001 -2.7717827e-001 -2.8337685e-001 -1.8180003e-001 -6.8181627e-001 -4.4673978e-001  3.0676030e-001  5.6510969e-001  1.3827395e-001 -2.0119027e-001 -8.1057957e-001 -8.1732966e-001 -2.8832019e-001 -1.5427588e+000 -5.3507676e-001  1.6241632e-001  6.5657453e-001 -6.2284824e-001 -3.2395782e-001 -7.8940287e-001 -1.1597744e+000 -7.1080901e-001 -3.2295832e-001  1.7294591e-001  3.3834786e-001 -1.1485829e+000 -1.1165063e+000  4.2695801e-001 -3.2283478e-001  2.6806785e-001 -6.1357223e-001 -5.9770876e-001 -4.7766208e-001 -4.7941481e-001 -2.6404018e-001 -8.0866380e-002  2.1772519e-001 -4.3253233e-001 -1.0732205e+000 -3.5735384e-001  1.1034250e-001  1.4210219e-001 -2.4933783e-001 -3.7425221e-001  1.2781551e-001  1.0166296e-001 -5.3155676e-001 -8.3203862e-001 -6.7412025e-001 -4.3975583e-001 -1.4024213e-001 -6.1896492e-002  3.1619681e-002 -2.9493068e-001  4.8487249e-002 -1.7205063e-001  1.0906718e-001  4.9327615e-001 -4.9580375e-001
 -1.1373686e+000  7.3254177e-001 -8.5750466e-001 -9.5292049e-001  5.8827729e-002  1.2184326e-001  1.1174209e-001 -2.7434727e-001 -4.2049847e-001 -5.5293554e-002 -7.0742589e-001 -9.5303728e-001 -3.4905436e-001 -6.9605338e-001  4.2292314e-001  2.7155069e-001 -1.7412309e-001 -5.4425401e-001 -3.4738782e-001 -7.9058246e-001 -1.0316346e+000 -4.3997206e-001  1.2398288e-001  4.0096268e-001 -3.9472016e-001 -1.8294711e-001 -5.0822847e-001 -7.0661936e-001 -6.5670363e-001  4.7358266e-001 -7.0467441e-002 -1.0431177e-002 -3.1649777e-001 -1.0334771e+000  6.4454122e-002 -1.2312398e-001  4.6903311e-001 -7.1378606e-001 -5.8463918e-001 -1.4547103e-001 -6.0873418e-002 -2.7784244e-001  2.0778178e-001 -5.5519225e-001 -3.5722198e-001 -1.1575228e+000 -8.7285922e-001 -4.8450326e-001  5.3584546e-001 -3.1785247e-001  1.2947215e-001  4.8378252e-001 -3.0777993e-001 -2.4882907e-002 -9.6731634e-001 -2.2605214e-001 -4.4867564e-002 -7.2638187e-001 -2.3519540e-001  5.2527142e-001  8.0433368e-002 -3.2898386e-001 -1.0456483e+000  1.7450960e-001 -5.9651235e-001 -6.7494101e-001
 -5.8869500e-001 -5.1781717e-001 -1.5417228e-001 -1.7732415e+000 -1.3143384e-001 -6.2759422e-003 -2.9645728e-002 -1.4299002e-001 -2.5116950e-001 -5.5110853e-002 -9.7284188e-003 -1.6908863e-001 -5.0596285e-001 -8.1225742e-002  8.8602627e-001  2.6717998e-001 -5.4536192e-002 -7.4948865e-001 -2.1930635e-001 -8.8896054e-001 -5.4595304e-001  1.5484200e-001 -3.1363156e-001 -3.5719010e-001 -1.1525698e-001 -6.0782401e-001  6.3153633e-001 -7.6281154e-002  4.4816279e-001  8.0327428e-001  2.4723033e-001  5.5401989e-001  3.6286940e-001 -2.2039823e-001  5.4200771e-001  3.0073593e-002  6.1239550e-001  3.4393159e-001  6.7985802e-001  9.6906325e-001 -4.9871977e-001  8.1248316e-002  3.0760107e-001 -1.2702023e+000 -2.3536832e-001 -8.2068789e-001 -7.7287976e-001 -7.8664065e-001 -4.2304577e-001 -6.2902956e-001 -2.4789072e-003  2.9913312e-001  2.3205131e-001 -7.6232533e-003  1.1207847e-001 -3.9114340e-001  2.6663384e-001  3.0152200e-001 -9.3471276e-002  8.4000821e-002  6.0408547e-002  4.6773355e-001 -1.0417853e+000  3.0927836e-001 -8.6375783e-001  2.1598210e-001
 -7.5919520e-002 -6.0876111e-001  7.6677475e-001 -1.3025495e+000  5.3203124e-001 -4.3097308e-001 -1.1154253e-001  6.9923309e-002 -3.2574305e-001 -2.3867947e-001 -5.7722458e-001  3.5078610e-001  2.3747161e-001  4.5538047e-001  4.5729457e-001  3.3978702e-001 -3.3242617e-001 -4.8090399e-001 -2.5133378e-001 -5.5651321e-001 -5.1235614e-001  4.7027941e-002  6.8584891e-001 -1.0004431e-001 -1.6917131e-001 -9.5533086e-002  9.0604147e-001  1.6368636e-001  9.0613503e-001  9.6308976e-001  1.6077434e-001  3.7116932e-001  6.7139573e-001  7.6967893e-001  3.8057720e-001 -5.9246448e-002  1.0366515e+000  1.9008153e-001  1.1572373e+000  6.4118776e-001 -3.2633539e-001 -1.0463345e-001 -1.0657230e+000  6.8784269e-001  2.0290000e-002 -5.5208638e-001 -7.7228912e-001 -4.5941285e-001 -1.3030289e-001 -8.1985591e-002  4.1819638e-001  7.7935666e-001  2.1367324e-001  6.2875982e-001 -3.2356415e-003 -1.7009479e-001  1.9500684e-001  4.2033357e-001  4.7732981e-001  4.3197457e-001 -5.1634418e-002  4.7658065e-001 -2.3082820e+000  2.2088310e-002 -4.0018850e-001 -3.8398147e-001
 -1.2605663e-001 -2.3704116e-001  7.4692810e-001 -1.9456819e+000  1.5607353e-001 -6.8661421e-001 -2.8162412e-001 -4.8613796e-002  4.3085000e-001  2.7051840e-001 -2.2713478e-001  4.8781188e-001  5.3727181e-001  3.4565599e-001  2.5521148e-001  1.7470840e-001 -2.0957001e-001 -4.1350735e-001 -2.1540350e-001 -2.1874694e-001 -1.0464195e-001  2.9694456e-003  4.8508080e-001  5.4362182e-001  3.4256220e-001  2.7290242e-002  3.9424057e-001  1.4785739e-001  4.5880914e-001  1.4389323e+000  5.6179049e-001  6.2852530e-001  1.2528849e+000  4.3180347e-001  5.6039944e-001  3.3627153e-001  1.1065278e+000  6.8965261e-001  7.4989819e-001  6.4917748e-001 -3.0207602e-001  1.3144734e-002 -2.2345167e-001 -1.1686471e-001  1.0527806e-001 -1.0231000e+000 -7.6272430e-001  2.1535602e-001 -6.5530569e-001 -1.3964660e-001  1.9364429e-001  7.3580691e-001 -1.3641474e-001  6.1982758e-001  5.0734193e-001 -2.6864337e-001  5.2408549e-001 -2.1871972e-001  3.7660083e-001  3.8849752e-001 -2.9030822e-001  4.7110170e-001 -1.4375285e+000  6.1640564e-001  6.1610796e-001 -1.1667755e-002
  7.2394772e-002  4.6598919e-002  7.4712552e-001 -9.6046042e-001 -2.0223033e-001 -3.3383495e-001  2.8554757e-001 -1.5427473e-001  8.5464982e-002  5.4562073e-002  6.4368589e-001 -3.5955176e-001  2.7574510e-001  7.8021377e-002  6.3561735e-001  6.9027931e-001 -5.6200798e-002 -3.0907071e-002  7.3774077e-002 -2.0643644e-001 -5.6168263e-001  3.0976971e-001  9.0511631e-001  1.7887421e-001 -3.8913648e-002  4.8922789e-001  2.7115090e-001  8.1776023e-001  9.5498762e-001  8.7951883e-001  1.8055372e-001  1.7008581e-001 -1.4396875e-001  5.6032532e-001 -1.1282484e-001  2.5347806e-001  1.1660435e+000  1.5043909e+000  1.0769825e+000  4.8992419e-001  2.3081829e-001 -3.6071476e-001 -3.4153821e-001 -4.7015330e-001  2.3386495e-001 -1.3445942e+000 -1.6389133e-001  1.5079060e-001 -2.4205829e-001 -4.5480348e-001  4.2045156e-001  7.4935395e-001 -1.1177819e-002  4.8377582e-001  2.8118331e-001 -7.6650436e-002 -2.6040126e-001 -4.6818189e-002  6.8746841e-002  1.1215717e+000 -3.5275737e-001  3.6685260e-001 -7.3842772e-001 -3.2847015e-001  2.3736890e-001  5.5138138e-001
  6.0855475e-001 -8.9855730e-001  3.7720587e-001 -1.8317458e-001 -1.4332961e-001  1.7695521e-001  5.7232093e-001 -2.4466419e-002 -2.4186889e-001  3.3567240e-001  4.2383747e-001  1.8793530e-001  3.8912439e-001 -4.4819623e-001  5.9293835e-002  3.8307438e-001  4.8305548e-001  1.5654424e-001  1.4062545e-001 -1.7601373e-001  1.1239464e-001  3.5736647e-001 -4.4836149e-002  1.7103764e+000  4.2665553e-001 -3.3004105e-002  3.2094380e-001  4.5212907e-002 -5.2502718e-001  7.4803555e-001 -1.6787247e-001  3.7772624e-001  1.0612896e-002  5.1228278e-001  2.1815327e-001 -3.2871839e-001  1.0441569e+000 -5.7782561e-001 -3.9284043e-001 -2.8186523e-001  7.5125937e-003 -3.2138677e-001  6.5736900e-001  2.5665725e-001 -6.5190681e-002 -9.4206549e-001 -2.0171732e-001 -1.4127430e-001  4.0845627e-001  5.7139968e-001  1.2988789e-001  5.5935637e-001 -7.4025533e-001  6.3706329e-001 -5.7117058e-001 -1.5057739e-001 -3.0146742e-001  2.9033089e-002  6.3525438e-001  1.1220963e+000 -2.6905863e-001  1.8817035e-001 -1.4740695e+000  2.2490355e-001 -2.9184164e-001 -2.3629058e-001
  8.7782490e-001 -2.2883487e-001  6.2824099e-002  3.9665591e-001  1.5068025e-001 -7.1489803e-001  4.7514398e-001  2.3370306e-001 -6.6948274e-001 -8.6097694e-001 -1.9510124e-001 -4.3978532e-001  4.4754847e-004 -6.6492254e-001  1.6191987e-001  5.1919802e-001  7.1296841e-001  7.3985780e-002  1.3606941e-001 -1.8196578e-001  2.1088855e-001  4.7854400e-001  7.7946624e-001  8.2033645e-001 -1.0760318e-001  5.1084184e-001  2.5484783e-001  3.1789605e-001 -3.2063940e-002 -4.7479952e-001  5.5819525e-001  2.7216141e-001  3.2012842e-001  3.8687958e-001  5.1281666e-001  4.6392434e-001  4.9482393e-001 -3.4538657e-001  1.9815483e-001  1.7219388e-001  4.6626874e-001 -5.5093483e-001  7.4436149e-001  9.5234787e-002 -2.4957883e-002 -1.2753372e+000 -6.1170640e-002  2.0438809e-001 -2.2796375e-001  7.4552072e-002 -4.2128695e-001 -3.8551938e-001 -6.9797513e-001 -3.8768855e-001 -4.3586416e-002 -1.7953563e-003 -6.4897740e-001 -1.9192251e-001  4.8174410e-001  6.4163022e-001 -1.4987557e+000  1.0124580e-001  2.2576997e-001 -1.8358268e-001 -4.6533259e-001  4.5472246e-001
 -6.6476545e-001 -5.7915059e-001  3.9152129e-001 -1.2125104e+000  5.2543300e-001 -4.3683781e-001  6.7929957e-001 -4.4019401e-001  9.7114593e-002 -3.8167611e-001  4.9456522e-002  4.4302149e-001  4.2842773e-001 -1.7016212e-001 -2.6950996e-001  1.3385618e-001  1.8900314e-001  1.2873424e-001 -9.3014976e-002 -3.3843643e-001  1.9869505e-001  4.1883930e-001  5.2659776e-001  1.2382001e+000  5.2350489e-002  2.2756032e-001  5.7146118e-001  7.1322567e-001  7.2990798e-001 -9.2022439e-001 -4.2671615e-001 -6.5512653e-001 -4.2984447e-001 -3.2891955e-001 -5.1824034e-001 -1.0136379e-001 -5.6720980e-001 -8.0110609e-002  2.9176829e-001  1.2705892e-001 -1.8042103e-001 -1.6558704e-001  1.0221900e+000 -2.6686406e-001 -1.0803093e-001 -1.3423724e+000 -5.8409567e-002  1.0458743e-001  2.3671459e-001 -4.2635269e-001 -3.0354764e-001 -1.9887258e-001 -3.9386840e-002  1.5830602e-001  6.4328919e-001 -3.9396752e-001 -2.8834840e-001  4.1997210e-002 -2.5366196e-001 -2.5519151e-001 -5.3100672e-001  3.1373987e-001 -9.5060926e-001  6.2162245e-004 -1.2555690e+000 -1.2400743e-001
  2.3957846e-001 -4.1585749e-001  1.1737008e+000 -1.0812110e+000  3.2665711e-001 -3.4853466e-001 -2.1156859e-001 -4.2730988e-001 -2.1106926e-002 -1.3880514e-001 -2.1651010e-001  8.8659566e-003  2.9583985e-001 -2.7820926e-001 -6.7058321e-001 -8.2186623e-001  3.3051638e-001 -5.7985929e-001 -9.3613970e-001 -6.5984821e-001 -1.0595650e-001  3.1736731e-001  3.5235246e-001  2.2350283e-001  1.7457020e-001 -4.9574943e-003 -3.0616947e-002 -3.9122841e-001  1.9419633e-001 -9.7730940e-001 -3.8911619e-001 -5.3023005e-001 -8.3670558e-002 -6.3693273e-001  4.2866235e-001  1.9843900e-001 -5.1148812e-001  1.0691634e-001 -4.8453927e-002 -1.9199665e-001  5.1900619e-001 -2.4526454e-001  5.4523843e-001 -2.4966637e-001 -2.0452381e-001 -1.0486541e+000 -8.9439847e-001 -1.1853434e+000 -1.3422451e-002 -2.5846445e-001 -6.7348788e-001 -6.9054958e-001 -8.7844656e-002  1.5579083e-001  7.9037866e-001 -6.5247697e-001 -1.1755721e-001 -9.4043586e-001 -1.0484517e+000  4.6880215e-002 -3.5334039e-001 -5.5966725e-001 -1.1036750e+000 -4.4029619e-002 -3.6100218e-001  2.6630736e-001
 -6.4669323e-001 -3.2292932e-001  1.3552533e+000 -5.6251018e-001  6.8237816e-001 -1.4437385e+000  1.5558545e-001 -3.9157185e-001  1.4629272e-001 -3.4159537e-001 -7.1759816e-001  1.0109353e-002 -2.9746018e-002 -4.3068246e-001 -7.7896673e-001 -3.8918204e-001 -1.5875400e-001 -5.3552792e-001 -6.3506382e-001  4.6978795e-002  5.9483039e-002  7.0046594e-002 -6.0778155e-001 -3.0123270e-001 -1.3979229e-002  2.4468364e-001  1.1973061e-001 -9.4487725e-001 -5.9582414e-001 -7.9030693e-001 -1.2534133e-001 -3.4551610e-001 -6.2546878e-001  3.5193793e-001  8.5504279e-004  3.6018092e-001  1.8168910e-001 -1.0667490e-001 -5.2927072e-001 -3.7585820e-001  2.9086345e-001  8.7049443e-002  2.8358492e-001 -4.3012012e-001 -9.8029911e-002  5.1894316e-001  2.0508198e-001 -6.3174931e-002 -7.2668583e-002 -1.1159746e-002 -2.7125115e-001 -3.1171785e-001 -4.5444898e-002  9.4141284e-002  2.5025609e-001 -7.9871626e-001 -4.3668603e-001 -7.0610735e-001 -4.8896139e-001  9.0611806e-002 -1.6472522e+000 -4.3142253e-001  1.2812213e+000  1.2819500e+000  6.3678344e-001  6.5362998e-001
 -1.2211848e+000 -1.5943335e-001 -8.0367723e-001 -7.5373721e-002 -9.5538759e-002 -8.6672097e-001 -4.7111871e-001 -5.6150169e-001 -4.4811514e-001  4.8198985e-001 -6.7378154e-001  8.8922056e-001  4.2014138e-001  1.3762330e-001 -7.3301587e-001 -1.7657683e-001  3.5862644e-001 -9.6251136e-002 -5.2956358e-001  9.2330902e-002 -1.6695186e-001  1.1722638e-001 -3.6399465e-001 -5.1896215e-001  1.5374426e-001 -2.9653223e-001 -2.0692695e-001 -4.3473951e-001 -5.7877182e-001 -5.2361070e-001  2.2568285e-002  1.7748742e-001 -8.0271885e-001 -4.9383343e-001  1.1175120e-001  1.7747678e-001 -2.9786806e-001 -2.1716665e-001 -4.3805253e-001 -3.6173596e-001 -7.4435972e-001 -1.5842594e-001 -9.2564461e-001 -3.4793712e-001 -4.8529961e-001 -7.3119350e-001 -4.7637929e-002 -1.0282821e+000 -1.4928636e-001  1.9265142e-001 -7.4859322e-002 -7.3574033e-002  1.8227699e-001 -1.7613310e-001  1.1353596e+000 -1.1339115e+000 -2.2782813e-001 -6.0035599e-001 -6.1422397e-001 -7.5597307e-001 -1.6149827e+000 -4.4104500e-001 -1.6890408e+000 -1.9657704e-001  6.0497958e-001 -6.2728600e-001
 -8.9642593e-001 -4.5081195e-001  1.5607103e-001  1.1350993e+000 -3.8820980e-001  1.8819131e-001 -3.7527479e-001 -8.5933062e-002 -3.5983250e-001  1.9185682e-001 -4.5891951e-001 -1.2865795e-001 -1.6675492e-001  3.0718817e-001 -5.9704244e-001  3.0807414e-001  5.7418029e-001 -7.2307637e-001 -3.0877112e-001  5.4516694e-001  3.0085382e-001  3.3473580e-003  2.2447368e-001 -1.9130186e-001  1.9644329e-001  1.5894421e-001 -1.6654897e-002 -1.5690750e-001 -1.3784512e-001  4.6006453e-001  4.7022916e-001  3.9758406e-001 -2.9488407e-001  1.1026270e+000  3.4698796e-001  1.7686588e-001  1.0535338e+000  1.1665403e-001 -3.4849761e-001  4.0896451e-001 -3.9666412e-001  1.2414376e-001 -1.0059055e+000  2.5371853e-001 -8.9407390e-001 -1.2320976e+000  1.0757841e-002 -9.1476817e-001 -7.7378154e-001 -6.3165586e-002  2.1421248e-001 -3.6155812e-002 -9.2599764e-002 -2.5444788e-001 -2.5957747e-002 -7.4081544e-001 -2.3833755e-001 -1.0224159e+000 -6.5238289e-001 -3.6813799e-001  6.6524191e-002 -4.5730273e-001 -1.0986117e+000 -6.7519802e-001  3.1852220e-001  1.4265360e-001
 -8.5043955e-001 -1.7207383e-001  4.0701814e-001  7.9378464e-001 -7.4314754e-001 -3.3529590e-001 -6.4008787e-001 -2.1488907e-001 -7.4635776e-001 -3.3839343e-001 -1.0504097e+000 -5.0234984e-001 -1.4834502e-001 -3.2118606e-001 -2.3055310e-001 -4.9317155e-002  4.2184156e-001 -1.4456565e-001 -1.2613810e+000  1.3135418e-001 -6.0291805e-001 -2.4654845e-001  5.9440857e-001 -9.1556428e-001 -5.2121092e-001  2.6573129e-001  6.5436984e-001  7.6262787e-001  5.6691755e-001  4.8678057e-001  7.2957654e-001  9.2890756e-001 -6.7518808e-001 -3.9628890e-002  2.0874885e-001  7.9023649e-002  1.4785818e-001  4.1084341e-001 -3.2105001e-002  8.0604598e-001  9.6211474e-002 -3.9110924e-001 -1.0976081e+000  3.4692806e-001 -4.8480413e-002 -5.4177547e-001 -1.8875822e-001 -9.3339477e-001 -1.0934917e+000 -4.3114745e-001 -1.6718100e-001 -2.5294018e-001 -3.7330037e-001 -4.2957037e-001 -5.1535900e-001 -9.4059475e-001 -5.6435614e-001 -7.4846306e-001 -2.2061091e-001 -6.1583175e-001  1.1927081e-001 -4.2557316e-001  8.3345727e-001 -7.2366126e-001  7.3865716e-001 -8.0396436e-001
 -1.1491428e+000 -1.0790598e+000 -3.0945338e-002  8.7247811e-001 -5.9205606e-001 -8.8935408e-001 -4.3117341e-001 -3.7214703e-001 -5.2773790e-001 -2.3523988e-001 -5.0144725e-001 -8.0956837e-001 -1.1890407e-001 -3.2894581e-001 -9.6591053e-001 -6.7651769e-001  7.6252570e-002 -5.3065744e-001 -7.5086366e-001 -2.0006360e-001 -4.9814506e-001 -1.9922319e-001 -5.5405399e-001 -6.8594284e-001 -4.9437362e-002 -1.2268548e-001 -1.8697517e-001 -3.0896828e-001  1.9870010e-001 -4.5392468e-001  1.1669079e-001  6.6707635e-002  1.9101362e-001  7.4491406e-002  1.3086677e-001  2.4100348e-001 -6.3910341e-001  3.7719587e-001 -5.1626191e-001 -2.2693996e-001 -7.2187756e-001 -2.7705404e-001 -9.0316346e-001 -6.1508666e-001 -2.7886814e-001 -7.3675176e-001 -3.6910087e-001 -7.6958056e-001 -4.7909022e-001 -1.1283019e-001 -5.3466492e-001 -8.8303894e-001 -2.5082312e-001 -4.6986516e-001 -5.5141622e-001 -8.4017178e-001 -5.5060726e-001 -6.1969320e-001 -8.6653115e-001 -6.5368067e-001 -5.5456152e-001 -5.0600769e-001 -6.8771449e-001 -4.9027168e-001 -2.6995572e-001 -7.9423976e-001
 -1.2105875e+000  2.4581317e-001 -3.2948911e-001  8.2519945e-001 -4.6195446e-001 -7.7473194e-001 -1.6482184e-001 -6.9350670e-002 -5.4436460e-001 -2.0265356e-001 -2.7797456e-001 -2.0767025e-002 -7.6494622e-002 -2.7902624e-001 -1.4983226e-001 -3.4831498e-001  2.8321084e-001  4.7527598e-002 -2.9868938e-001  3.5024561e-002  3.4993816e-001 -1.4251912e-001 -1.0696707e+000 -4.4671600e-001 -1.3589199e-001 -2.7808991e-001  8.9184421e-001  2.0164890e-001  8.3357709e-001 -5.2627080e-001  6.3796354e-002  2.4201766e-001 -1.7091321e-001  6.2276079e-001  2.5518011e-001  3.2759244e-001 -3.1531912e-001  4.3121458e-001  1.7354432e-001  4.1018375e-001 -4.5717831e-001 -4.8051994e-002 -5.3395544e-001 -3.2770209e-001  3.4797071e-002 -8.7557027e-001  1.6515950e-001 -5.1395726e-001 -2.9558427e-001  2.6249951e-001 -1.7211580e-001 -1.2827114e-001 -1.7447124e-002 -5.8026617e-001 -2.8947254e-001 -7.0721477e-001 -1.4672411e-001 -5.4704839e-001 -2.5810968e-001 -8.9947062e-002 -3.8565673e-001 -6.1186891e-002  4.1736273e-001 -6.4391252e-001  3.6776692e-001 -1.6867838e-001
 -7.0680775e-001 -9.4018759e-001 -2.2472804e-002  7.5820845e-001 -4.6840527e-001 -2.5358966e-001 -4.5384687e-001  1.5934663e-001 -5.0102086e-001 -6.0931976e-002 -2.7174653e-001 -5.6242827e-002  3.7717834e-001 -1.1463354e-001 -5.3500089e-001 -5.4380274e-001  3.9225779e-002  4.7386514e-002 -1.4914660e-001 -1.8914128e-001  1.3880095e-001 -2.7816423e-001 -6.1828474e-001 -1.6209929e-001  3.7091246e-002  1.8120695e-001  2.9037244e-001  4.7239277e-001  4.1139749e-001 -8.4126751e-001  3.5455119e-001 -1.4223121e-001 -4.4602353e-001 -2.2691883e-001  1.0092848e-001  2.0690615e-001 -2.6120180e-001  2.9832719e-001 -2.1466807e-001  6.6258460e-001  1.2587980e-001 -2.7508004e-001 -6.3917772e-001 -4.0268744e-001 -4.1215749e-002 -7.0506392e-001  2.4620227e-001 -2.7411068e-001 -1.5459570e-001 -1.7343553e-001 -3.6460487e-001 -1.5626300e-001  3.1883320e-001 -8.7611930e-001 -1.6379968e-001 -7.9236795e-001 -6.3502921e-001 -4.9796753e-001 -2.3633371e-001 -1.5446425e-001 -3.4710960e-001  6.7673835e-002  2.5039105e-001 -5.9424312e-001  4.3669940e-001 -1.4905146e-001
 -5.5994573e-001 -2.1061539e-001 -5.6805803e-001  5.3107699e-001  1.8557285e-001  7.6993662e-004 -5.2133313e-001 -4.6051232e-001  4.3129972e-001 -4.2419087e-001 -5.4332160e-001  8.9714471e-001  3.0342316e-001  3.1616386e-001  1.8664729e-001  2.7935442e-001 -1.2275550e-002  6.1697296e-002 -1.4256327e-002 -1.5203321e-001 -3.6429261e-001 -2.8067857e-001 -6.5063677e-003  7.7014585e-002 -2.4061502e-001 -4.1483018e-001  9.3645729e-002  1.5518811e-001  6.8789296e-001 -5.0525128e-001 -2.8562144e-001 -4.5443695e-001 -6.5149075e-001 -8.2604170e-001 -6.5593128e-001 -2.6323093e-001 -2.6979291e-001 -3.8972993e-001 -1.7036807e-001 -2.0905699e-001 -1.1606089e-002 -2.6413648e-001 -1.2907121e-001  5.3136242e-002  5.5081923e-002 -7.6784906e-001 -4.5521930e-001 -3.1284289e-001  1.1385283e-001  3.6193702e-001  3.4056536e-001  5.3854528e-001  8.4215854e-001 -6.8489168e-001 -1.0278136e-001 -5.8272488e-001 -7.5581627e-001 -2.3738768e-001 -4.1296152e-001  2.7675743e-001  1.0643616e-001  1.5271692e-001  4.6236789e-001  7.3092070e-002  4.6459397e-002 -2.0589190e-002
 -1.0237638e+000 -6.4457475e-001  3.9380496e-001 -6.1729699e-002  3.0614155e-001  4.7872526e-001  1.8121857e-001  5.6496541e-001  5.2505543e-001 -9.7584037e-002  4.6978692e-001  1.2290780e-001  2.6399914e-002  4.6441779e-001  1.0624838e+000  1.0873135e+000  4.3671426e-001  3.2089678e-001  3.1093419e-001  1.4267588e-001  8.1426565e-001  2.5241285e-001 -2.2358488e-001  6.1412917e-001  5.8389183e-001 -3.9217205e-001  5.0488236e-001  4.4546370e-001  6.8540432e-001  1.7272265e-001 -6.1509038e-001 -6.5369721e-001 -2.4777914e-001 -1.6760465e-001 -9.3745119e-001 -6.7871552e-001  4.2304958e-001 -3.3510052e-001  3.8714772e-001  5.9418619e-001 -1.8204782e-001  2.4746073e-001 -5.6310236e-001  9.2233931e-001 -2.8021099e-001  2.6571447e-001  5.1396945e-003 -4.2910673e-001  5.9005700e-001 -4.5832934e-001  1.3204219e-001  5.6229119e-001  6.4023554e-001 -4.7569940e-001 -1.8885032e-002  2.8743938e-001 -5.0525545e-001 -1.9900256e-001 -3.4199480e-001  6.9820757e-001  1.0816892e+000  2.5103579e-001 -6.5285720e-001  7.6314533e-001 -2.8324739e-001 -7.5432202e-002
 -1.3095584e+000 -8.6679920e-001  1.3214223e-001  3.0438047e-001  7.8094079e-002  1.5803318e+000  8.5685443e-001  3.7989358e-001  2.6343971e-001 -2.4448013e-001  9.3114446e-001  8.2396681e-001 -1.9447912e-001  7.3906361e-001  9.3180585e-001  3.7560342e-001  4.4946138e-001  5.5421636e-001  2.0849750e+000  8.4820971e-001  1.8536815e+000  5.9847430e-001  3.1939372e-001  1.7724692e-001  7.1321676e-001  2.5356401e-001  3.4347205e-001  6.7528893e-001  7.5256751e-001 -1.9039143e-002  1.2678264e-001  1.5896632e-001  3.6191100e-001  4.6364761e-001 -1.2468563e-001 -1.8754976e-003 -4.2835313e-001 -9.2103753e-002 -3.8965230e-002  2.7652647e-002 -5.8148155e-003  6.4348893e-001  4.8896841e-001  1.7251582e-001  4.3287233e-002  7.3391237e-001 -6.5119334e-001 -6.5986028e-001  4.2701873e-001 -6.2113514e-001 -1.9082666e-001 -2.4053152e-001 -8.0484940e-003 -8.1054692e-001 -7.1895024e-001 -4.5176044e-001 -1.4949167e-001  4.1491047e-001 -1.2042944e-001 -4.6562406e-001  2.4835256e-001 -3.0515732e-001 -8.3817843e-001  6.1178681e-001 -1.2112417e+000 -8.4332743e-001
  6.5870171e-001  2.9945175e-001  2.4047294e-001  1.0660658e+000 -3.6887691e-003  1.1976990e+000  1.2830591e-001  3.8063125e-001 -1.9165629e-001  5.6381839e-001  1.0522390e+000  3.8757843e-001  1.7679315e-001  6.9283034e-001  1.5004669e+000  4.7228726e-001 -3.1910284e-001  6.8925912e-001 -3.2598954e-001 -1.0469200e-001  1.3803400e-001  4.6522485e-001  1.1270708e+000 -4.3249741e-001  3.1409048e-001  8.6940136e-001  9.2484086e-001  1.4711517e+000  1.2255133e+000 -5.3014818e-002  6.7870815e-001  2.4765558e-001  2.3191086e-001  6.2736598e-001 -4.7665308e-001 -6.4655085e-002 -5.2341955e-001  1.3214969e+000  1.3271779e+000  8.5347383e-001  6.9298399e-001 -3.9095241e-002  4.8912815e-001  5.4945255e-001  4.2906741e-001  1.0980884e+000  4.7868187e-002 -1.0488853e+000  4.0388263e-001 -5.8742489e-002 -2.3498539e-001  2.1441286e-001  3.4532765e-001 -1.4883015e-001  7.8042487e-001  6.3776133e-001  6.3290449e-002 -6.0868178e-002  1.6181920e-001  2.8622435e-001  1.2158913e+000  5.7883492e-002  2.6301765e+000  5.0041583e-002  2.5948732e-001  6.0093200e-001
  7.1257717e-001  7.4296521e-002  3.8988980e-001  2.1430115e-001  3.5240498e-001  1.4936900e+000  3.2841382e-001  4.8910091e-001  1.0131878e+000  1.0651983e-001  1.1589165e+000  7.3888052e-001  2.0628507e-001  5.8963983e-001  8.9162568e-001  5.0745478e-001  1.1470278e+000  1.1984742e+000  4.8303602e-001  6.6070179e-001  5.7701250e-001  7.2411805e-001  1.5359892e+000  7.8111592e-001  1.0710914e+000  1.8863914e-001  2.0602999e-001  1.8581089e-001 -1.3389956e-001 -6.6134910e-002  5.7871060e-001  8.0587104e-001  1.2108553e+000  5.6366434e-001  9.7311626e-002 -2.4017483e-001 -4.1569960e-001  3.1915318e-001  6.3000584e-001  8.3640676e-002  3.9610330e-001  1.0028519e+000  1.2517143e+000  8.8873895e-001  6.6049103e-001  1.0801885e+000  2.8933832e-001  4.9719244e-001  1.1085978e-002 -6.8718886e-001  4.8233480e-002 -5.3056579e-002  1.4054790e-001 -3.0297590e-001 -9.2371515e-001  9.6217582e-001 -5.6725883e-001  4.3242317e-001  2.3815769e-001 -6.3414853e-001  8.3374591e-001 -4.6005065e-002  1.1813123e+000  1.0524405e+000 -9.1476791e-001 -4.9007116e-001
  6.6937282e-001  7.6635621e-001 -1.0648824e+000  1.2401536e+000  2.6890260e-001  1.5456654e+000  5.0694911e-001  5.1781810e-001  3.1338186e-001 -9.2558830e-001  2.1536983e-001  8.5492067e-002 -4.5891712e-001  1.9997930e-001  8.0033039e-001  8.2246922e-001 -1.9979596e-001  8.4923552e-001  1.2541231e+000  1.4890807e+000  8.6247320e-001 -9.2314674e-002  8.2592881e-001  8.6365891e-001  6.1571930e-001  1.2113602e-001  8.9846552e-001  7.5636137e-001  1.6911997e+000 -2.2380313e-001 -5.0512094e-001  2.5657961e-001  6.8649082e-001 -5.7350560e-001 -4.5532077e-001 -8.6018885e-001 -7.0861755e-001  6.6755463e-001  4.0251869e-001  8.7384155e-001  1.3937721e-001  4.6607429e-001  6.0887001e-001  8.0685319e-001  1.9378626e-001  8.5008323e-001  6.1004275e-001  2.1831657e-001  1.6895655e-001  5.6197241e-001  1.8768203e-001 -2.2034708e-002  1.2329632e-001 -3.4323972e-001 -7.7009557e-001  3.7196177e-001 -6.8285272e-001 -3.6737346e-002  3.5158131e-001 -2.1186373e-001  7.5187352e-001 -3.3768068e-002  9.1979633e-001 -1.2550070e+000 -9.2734138e-001 -3.6139877e-001
  6.0910434e-001  2.5233231e-001 -2.3664165e-001  1.6336357e+000  3.6711955e-001  1.0777184e+000  5.3164099e-001  5.2340689e-001 -1.4036848e-001 -4.3365087e-002  5.6908598e-001 -4.3794820e-001 -8.8937642e-002  2.6910461e-001 -1.2738903e-001  6.5450426e-002 -2.0429390e-001  1.1772513e+000  5.7443906e-001  6.5416298e-001  2.6175385e-001  3.8247443e-001  8.3143512e-001  9.3253566e-001  4.3778756e-001  7.3354117e-001  1.3939274e+000  1.0219497e+000  1.2213474e+000 -7.6292262e-001  8.7609463e-001  9.6289500e-001  6.9876309e-001  2.5502159e-001  2.3349921e-001  3.7352202e-001  2.5345203e-002  5.3717310e-001  8.5530242e-001  1.1801468e+000  8.8731015e-001  3.5667362e-001  1.5229525e+000  3.8467828e-001  9.1459131e-001  1.0467611e-001 -1.4726766e-001 -4.4152563e-001  5.8036336e-002  9.5638933e-002 -3.1896810e-001 -4.6191955e-003  5.1915787e-001 -1.6673882e-002 -7.8275931e-001  7.9875131e-001 -3.9069421e-001  2.5362667e-001  6.4982389e-001 -1.2497939e-001  1.2871169e+000  9.4987478e-002  1.3297685e+000 -5.4493278e-001  7.4432314e-002 -1.2013824e+000
 -2.3350789e-001  5.9895527e-002 -5.0730720e-001  2.1985707e+000  7.3945870e-001  2.7476476e-001  3.8215642e-001 -1.6924215e-001 -1.6346221e-002  5.1803501e-001 -5.6902553e-002  1.0162843e-001  4.1792811e-001  5.0073203e-001  1.8249844e-001  1.3799763e-001  1.5689043e-002  8.4056777e-002  8.1653499e-001  5.1960586e-001  4.9246537e-001 -1.9879156e-001 -8.1826550e-002  3.9473655e-001  3.1751100e-001  1.7704202e-001  1.2782657e+000  1.1779787e+000  1.3524230e+000  1.1668181e-001  7.3463395e-001  6.5935389e-001  3.1100027e-001  7.0679361e-001  8.4980956e-001  8.2787338e-001  4.4811186e-001  9.2981501e-001  9.6267795e-001  1.3791962e+000  3.8438580e-001  8.1542878e-001  1.3786612e+000  9.9465569e-001  4.5920541e-001  1.2047446e+000  8.5084741e-001  1.0481966e+000  7.2006963e-001  6.2356051e-001  5.7999561e-001  1.9526254e-001  1.1167914e+000  3.5524511e-001  2.5774500e-001  5.7923919e-001  7.8220958e-001  3.1864727e-001  2.7593969e-001  2.2046727e-002  9.0307977e-001  2.3893042e-001  1.5234342e+000  7.9203400e-001  1.1399760e+000 -2.2364505e-001
 -5.5342161e-001  6.7723181e-001 -1.0126384e+000  1.8399596e+000  3.8327047e-001  1.0219994e+000  2.6398592e-001  6.7311544e-001  1.3219634e-001  8.9758307e-002  4.4802565e-002  2.4575331e-001  5.1426224e-001  2.6873824e-001  2.5085575e-001  3.3192888e-001  3.5903855e-001  4.9130129e-001  6.6375887e-001  5.0065247e-001 -1.2184317e-002  3.8893815e-001  9.0189413e-001  1.3566408e+000  1.2549543e+000  2.7442015e-001  1.0940109e+000  9.8633039e-001  1.1609630e+000  1.1029309e+000  8.0724659e-001  9.7067912e-001  1.3157630e+000  1.3639857e+000  1.1128415e+000  1.2615196e+000  1.1467647e+000  1.8390714e+000  1.1023848e+000  1.6555945e+000  3.2462414e-001  1.3203435e+000  8.8676956e-001  1.8906077e+000  5.9555705e-001  4.0310319e-001  1.2673434e+000  5.0538662e-001  2.3769033e-001  1.6289860e+000  7.4140670e-001  3.6445467e-001  7.6210518e-001 -1.3846925e-001 -3.2077603e-001  8.5473750e-001  6.6598638e-001 -1.5626041e-001  1.0488335e+000  2.6287952e-001  1.2394512e-001  8.0086984e-001  1.5715445e+000  4.7261699e-001  6.9132353e-001  5.4207814e-001
 -5.5321649e-001 -2.2395928e-001 -7.7741099e-001  1.7460624e+000 -2.1926371e-002 -6.0579910e-001  2.3010026e-001  2.1672879e-001 -1.9923785e-001  5.7542651e-001 -1.6411020e-001 -1.1554175e+000  2.8918113e-001  4.1221456e-001  1.6191277e-001 -2.5545920e-002 -7.0091024e-001 -9.8070230e-001 -9.5209160e-001 -9.5629297e-002 -7.9502124e-001 -3.5400323e-001 -1.1766970e+000 -8.3272214e-001  2.7442989e-003 -3.3590618e-001  9.6884836e-001  3.1022624e-001  1.3956301e+000  1.8918170e-001  1.1402379e+000  5.8908587e-001 -6.4090762e-002 -4.5236355e-001  2.9524489e-001  7.7671979e-001  5.9106576e-002  1.0547921e+000  4.2330437e-001  4.1050983e-001  1.8946388e-001  4.0684533e-001  1.1428551e-001 -4.4106592e-001  4.6256899e-001  2.5471640e-001 -1.9356295e-002 -3.5008078e-001  8.2826917e-001  4.5817937e-001  1.7261712e-002  5.8258925e-002  2.5174222e-001  3.0200773e-001 -1.4845538e-001  3.9978249e-001  1.1080220e+000 -7.7108886e-002 -5.3853661e-001 -1.7386038e-001 -3.5113614e-001 -2.1775814e-002  1.0382267e+000  5.6434140e-001 -2.1928159e-001  6.9372243e-002
 -5.6125303e-001  4.7199032e-001 -9.5183328e-001  1.1279864e+000  7.5294696e-001  1.0438651e-001  1.0678464e-001 -2.5944340e-002 -5.1794165e-002 -2.4667591e-002 -7.4885214e-001 -7.3171886e-001  1.5237075e-001  6.7272321e-002 -1.5903571e-001 -1.5830436e-001  1.2956345e-001 -9.3438521e-001 -1.3869095e+000 -2.0171876e-001 -1.1758280e+000 -1.3488272e-001 -9.2998885e-001 -4.6235078e-001  3.2513790e-001 -6.0585751e-001  1.2084705e+000  5.8319880e-001  1.0896984e+000 -2.1890437e-001  8.6334417e-001  5.7349806e-001 -7.5999040e-002  4.1031004e-001  5.2311329e-001  1.5725619e+000  9.2842835e-002  2.1704500e-001  7.1218001e-001  1.3531292e+000  1.7913157e-001  7.4730935e-001  3.3788886e-001  1.0291594e+000  2.8525378e-001 -1.5480782e-001  2.4422874e-001  3.7886218e-002  6.2555320e-001  1.0302125e+000  2.0623997e-001 -2.6392634e-001  7.6677074e-001  6.4996499e-001  7.8023238e-001  9.2845933e-002  1.2617512e+000  2.3827614e-001 -3.2462616e-001  5.6402620e-002  6.8686681e-001  4.4545689e-001  1.3114962e+000  6.0028467e-001  1.8276507e-001  3.1365122e-001
 -3.8797091e-001  6.5952427e-001 -1.7309908e+000  2.4579858e+000  1.7025620e-001 -7.9512163e-001  1.4303683e-001 -1.8141025e-002 -1.1878046e-001 -1.4244218e-001 -9.0009423e-001 -6.1455105e-001 -2.6914484e-002 -4.3051132e-001 -5.3075525e-001 -4.0173834e-001  6.3542955e-002 -1.6700221e-002 -4.3429583e-001  2.3527867e-001 -6.1566898e-001 -3.0716469e-001 -6.7374308e-001 -6.5559826e-001  2.7459543e-001 -2.2025320e-001  3.6097756e-001  3.9467816e-001  1.8887492e-001 -1.2893457e-001  1.1057321e+000  2.9215525e-001  6.7721767e-001  8.9704269e-002  3.0045398e-001  1.5070947e+000 -3.3571855e-001 -4.9893876e-001  4.3658966e-001  5.7565952e-001  4.1195577e-001  3.5566511e-001 -5.2046115e-002  8.1585332e-002  4.7295563e-001  5.4012601e-002  7.3142592e-001  5.6863672e-001  3.0318155e-001  9.0561294e-001 -3.3714797e-001 -6.5871029e-001 -2.8299818e-001  4.8752545e-001  7.5277438e-001  1.9003315e-002  7.1782076e-001 -1.2632137e-001 -2.5022911e-001  7.7188138e-001 -3.1778613e-001  2.2377244e-001  3.2166886e+000  7.5254936e-001  8.8941691e-001  2.3325691e-001
  3.1511755e-001  6.4359150e-002 -1.4196647e-001 -2.9077984e-001  2.9383492e-001 -9.8577845e-001  3.4132310e-001 -2.2888982e-002  2.6795927e-001 -1.6607554e-001  2.7869460e-001  1.0632335e-001 -2.1612197e-001 -2.8974234e-001  3.5126130e-001  4.1004925e-001 -4.0199041e-002 -6.5051685e-001 -1.7111499e-001 -3.6702231e-001 -6.7068697e-001 -3.3146566e-001  3.8422419e-001 -1.1277837e+000 -2.4161724e-001 -1.5328421e-001 -2.8257685e-001  1.1806475e-001 -1.2500545e-001  1.8392464e+000  1.0764528e+000  3.7800679e-001  8.1502617e-001  8.6596703e-001  3.5316831e-001  9.1721812e-001  1.5777879e+000 -4.6473685e-001  5.0477583e-001  4.6822517e-001 -4.4171599e-001  6.1179226e-003 -9.2234418e-001  2.9700281e-001  3.0828797e-002 -3.2222635e-001  1.0544099e-001  4.1179418e-001 -3.7224710e-001  1.1457855e+000  3.9249050e-001  1.2021406e-001 -3.1146316e-001 -8.8882880e-002  2.7197884e-001 -3.5616823e-001  6.2150519e-001 -2.8990399e-001  2.8612445e-002  5.2814465e-001 -7.9913075e-001  2.1865363e-001  9.6135481e-001  7.2120937e-001  5.7052188e-001 -4.8886009e-001
 -9.9915801e-001 -5.9704729e-001  1.4569684e+000 -8.7618529e-001 -6.9176602e-002 -7.7837221e-001 -8.5390452e-001 -8.0870016e-001  7.5624778e-002  4.5098971e-003 -5.0109345e-002 -3.7204314e-001 -4.6599083e-001 -1.1171653e+000 -1.0537946e-001 -7.1915887e-002 -2.4432494e-002 -6.2261512e-001 -2.7059657e-002 -7.1427607e-001 -7.9333859e-001 -9.6151875e-002  1.7470264e+000  3.0498868e-001  3.6626685e-001 -7.6021690e-001 -8.9787281e-001 -1.1442537e+000 -1.2504412e+000  1.3964743e+000 -5.4952550e-001 -3.4212913e-002 -2.6490394e-001 -3.3359038e-001  5.7625054e-002 -1.0814742e-001  1.0913894e+000 -8.2253639e-001 -1.0522276e+000 -8.2556440e-001  2.3584971e-001 -1.2244297e-001  2.5877400e-002  1.8711535e-001  5.0859137e-001 -1.3160619e-001 -5.1454459e-001 -1.8553481e-002 -9.6666299e-002  3.1106963e-001  4.1703931e-001  4.3375237e-001 -9.0950140e-001  3.6371387e-003 -7.1518902e-001 -3.3745781e-001  2.8327899e-001 -2.2903974e-001 -5.2301435e-002  3.8062942e-001 -2.2075062e+000 -1.3647175e-001 -2.4752250e-001 -4.5220779e-001 -2.1511207e-002 -1.1266656e+000
 -2.3109426e-001 -3.4850621e-001  3.9021983e-001 -1.3182933e+000 -1.8616546e-001  3.6180484e-001 -1.2215829e+000 -1.2461695e+000 -4.5271020e-001 -3.3981645e-001 -5.3222041e-001  6.7834496e-001 -1.0362814e+000 -2.6569137e-001  1.2824627e-001  1.4883450e-001 -3.2680793e-001 -2.0369914e-001  2.8547716e-001 -6.8429943e-001 -3.7683361e-001  4.1427022e-001  7.0872280e-001  1.0285017e+000  2.6000122e-001 -1.3687287e-001 -7.7599755e-001 -8.2960225e-001 -9.5758444e-001  6.4446191e-001 -6.2960411e-001 -3.6172537e-001 -2.0408509e-002 -6.2252697e-001  7.8172982e-002 -8.3934602e-001  1.0902599e+000 -8.3266060e-002 -3.9704554e-002 -5.8687188e-001  1.3933245e-001  1.0665097e-001  6.5617269e-001  1.2612552e-002  5.3333898e-001  6.9302691e-001 -5.1300588e-001  5.8961351e-001  4.5341729e-001 -1.2848812e-001  9.6961343e-002  2.6272766e-001  8.8716408e-002 -2.0614664e-001  5.6918539e-002 -3.4768129e-001 -5.3301435e-003 -3.7261257e-001 -6.6673672e-001  2.5326432e-001 -9.7666738e-001 -2.8321369e-001 -1.2193825e-001  1.6896239e+000 -8.3126321e-001 -7.7224449e-001
  5.2279636e-002  4.7428095e-001  7.8204329e-001 -4.7421785e-001 -8.1034732e-002 -8.6468968e-002 -6.2346115e-001 -2.5279752e-001 -2.9248521e-001 -4.3515477e-001  1.7279011e-001  2.1627035e-001 -3.2251754e-001  3.6588263e-001 -7.9142377e-002  4.3793103e-001  1.8308876e-001  8.1495059e-001  4.9757543e-001  3.3422696e-001  9.5567509e-001  3.1592465e-001 -7.7791026e-002  1.2550644e+000  3.9110956e-001  5.3561525e-001 -1.8953717e-001 -3.4221524e-002 -6.8375458e-001 -2.6856444e-001 -1.2895001e+000 -6.8410928e-001 -1.5687570e-001 -3.6262883e-001 -1.2407487e-001 -4.5334259e-001 -1.4209613e-001 -8.5703869e-002 -7.4142574e-001 -1.2095088e+000  2.9410994e-001  4.4639832e-001  7.6414877e-001  5.1700404e-001  7.9013890e-001  4.1523533e-001  3.2196857e-001  4.0511660e-001  6.5477586e-001 -6.7049728e-002  8.9938085e-002  2.2673411e-001 -5.5097695e-002  1.4683156e-001 -2.1163396e-001  6.3152001e-002 -1.3677804e-001 -1.5788059e-001 -3.8165838e-001  2.8881830e-001 -4.8037424e-001  1.0012656e-001  9.4564620e-002 -1.3929618e-001 -3.7790325e-001 -4.6374971e-001
 -7.4274322e-001 -6.1249342e-002  7.3912377e-001  1.0347862e-001 -1.3961895e-001  1.3167647e-001 -1.5474744e-001 -2.8843271e-001 -4.7845983e-003 -1.9220504e-001  2.7976104e-001 -7.6130398e-002  3.1961271e-001  3.4301817e-002 -1.8690746e-001  2.2341561e-001  5.2291907e-001  1.1772632e-001  4.7961792e-002  1.4659513e-001  5.0209601e-001  5.9844760e-001 -6.7196517e-002  1.7494879e+000  9.5470471e-001 -3.5478593e-001 -6.4017111e-001 -4.7254793e-001 -4.7572827e-001  1.4016370e-001 -8.8834950e-001 -4.2126001e-001 -2.1990511e-001 -6.7100630e-001  1.6805002e-001 -3.0953006e-001 -3.1850347e-002  6.4729009e-002 -1.1783960e-001 -2.9327081e-001 -2.6113914e-002  5.4765955e-001  9.9043970e-002 -1.1597229e-001  3.1478284e-001 -1.3214660e-001  2.4646562e-002  6.6117082e-001  5.6842149e-001  3.5947433e-001  1.8210869e-001 -1.6190144e-001  4.9450754e-002  9.7221925e-002 -3.4389619e-001 -2.3546881e-001  9.6961410e-002 -8.2079704e-001 -2.8263003e-001  4.5243320e-001 -2.9972356e-002  1.3297161e-001  6.7544570e-001  7.1643807e-001  3.2524160e-001 -4.1045886e-001
  7.9662559e-001 -4.9590816e-001  4.3276293e-001  5.5289920e-001 -9.5802486e-002  1.2321117e+000  6.2121055e-001  1.5035117e-001 -3.2859432e-001  3.6063063e-001  3.4719200e-001  3.9322262e-001 -5.5928412e-002  6.8680606e-001 -1.8497002e-001 -1.5381779e-001  3.2953839e-001  5.3358982e-001  9.8959868e-001  4.3442427e-002  9.0948573e-001  5.5351824e-001 -8.4472023e-001  1.2264254e+000  3.4406201e-001  5.0323840e-002 -2.3724240e-002 -3.2265106e-001 -9.3715173e-002 -1.2486235e-001 -4.2008051e-001 -3.4844673e-001 -1.1028010e-001  2.5455243e-001  4.5157463e-001  8.2765785e-002 -1.9555364e-001  1.2663895e-001 -1.3951649e-001 -1.5577334e-001 -3.6812217e-001  3.1439682e-001  6.4727867e-002 -2.8288108e-001  5.1762445e-002 -1.5862639e-001  3.2675510e-001  8.6344207e-001  4.0081072e-001  5.3625784e-001  2.7973407e-003 -2.8951660e-001 -1.4270766e-001  3.4750753e-001  6.5114333e-001  1.0423943e-001  7.4177284e-001  2.9801805e-001  2.0339728e-001  2.9868601e-001 -2.3520260e-001  4.7773676e-001  2.8359683e-001  9.5710169e-001 -4.6348353e-001 -2.8501124e-002
  1.3505175e-001 -7.0871982e-002  1.0206855e+000  3.1001210e-001  2.2993374e-001  3.2655744e-001  6.4342027e-001 -6.4902963e-002  2.4277404e-001  6.4447988e-001  7.7493621e-002  4.1557996e-001  3.9278806e-001  6.5516415e-002 -2.3918268e-001 -2.1650392e-001  3.9419200e-001  2.6421250e-001  4.2736087e-001 -2.4389886e-001  1.4740144e+000  1.1991082e-001 -3.1322943e-001  3.4932377e-001  1.5978465e-001  9.1416584e-002  5.0086402e-001  6.9184104e-001  7.3575810e-001 -3.2388284e-001  1.4747018e-001  1.6889914e-001  3.8416283e-001  4.1952542e-001  6.3190115e-001  5.9334392e-001 -1.7172403e-002  8.1606688e-001  2.6564420e-001  3.0299057e-002  5.0100401e-001  4.4413607e-001  2.3844973e-001 -8.8418312e-001  5.8189330e-001  3.4297185e-001  2.2266860e-001  1.4110312e+000 -8.4456859e-003 -1.1840362e-001  1.7947118e-001  1.9466085e-001  1.9976424e-001  3.2802198e-001  1.8405135e-001 -1.4098915e-001  1.0279224e+000  2.4817169e-001  2.9387117e-001  5.1973976e-001  2.7081343e-001  2.3223295e-001  9.9626295e-001  9.4713987e-001  7.5379688e-001  2.3800023e-001
 -9.9305585e-001 -5.0374750e-001  2.0821158e-002  1.6405022e-001 -4.9860656e-001 -1.0893537e-002 -1.0591182e-001 -5.6238005e-001 -2.0057498e-001  8.2366427e-002 -2.1013708e-001 -6.5182997e-001 -3.1667533e-001 -5.1723579e-001 -3.3926697e-001  1.2101246e-001  3.7506774e-001 -1.6001070e-001  1.7059420e-001 -6.5842444e-001 -5.6600539e-002  2.7335474e-001 -6.6716418e-001  6.0435574e-001  6.8521531e-001  1.6723705e-001 -1.1210519e+000 -1.2601266e+000 -9.5378496e-001  6.1753501e-002 -5.7098611e-001 -5.4342013e-001  3.8969979e-001  7.3150097e-002 -3.7017010e-001  3.1291127e-001 -1.5298575e-001 -8.1680626e-001 -1.0389065e+000 -7.6276079e-001 -1.2728919e-001  7.3071796e-001  8.6077967e-001 -2.5577124e-001  2.0618226e-001  4.9239294e-001 -2.9341865e-002  1.1367418e+000  4.2982704e-001  4.1509022e-001  4.4811203e-001 -3.8688975e-001 -6.4195070e-001 -2.2573091e-001 -3.8595875e-001  4.4796106e-002  1.4487514e-001 -1.3358700e-001 -5.6093158e-001 -4.7824237e-001 -9.6001467e-001 -2.2504345e-001  4.3231621e-001  4.3136141e-001 -2.3601741e-002 -3.7220414e-001
  1.5659258e-001 -1.1096295e-001 -3.3524586e-001  1.4797276e+000 -3.1537149e-001 -1.8660198e-001 -1.2262801e-002 -9.6373499e-002  2.3210328e-001  1.8466439e-001 -1.0319580e-001 -6.6495107e-001 -4.1954860e-001 -3.6458402e-001 -8.8017858e-001 -4.5495234e-001 -6.8133921e-001 -2.6978007e-001  2.6080350e-001 -2.8264326e-001  4.4467892e-001  3.2941457e-002 -6.0210393e-001 -3.0259518e-001 -2.5624277e-001 -6.8111855e-002 -1.0325889e+000 -7.3435318e-001 -7.1757135e-001 -7.4279294e-001 -6.4321098e-001 -7.1212597e-001  8.6423989e-002  2.3485583e-001 -5.1263797e-001 -1.2516653e+000 -1.1147535e+000 -2.4833795e-001 -5.4726655e-001 -9.5616816e-001 -1.1736252e-002  2.7900865e-001 -8.4543654e-002 -9.3143375e-002 -1.0209214e-001  1.2624852e+000 -3.0384161e-002  1.3067621e+000  9.4199386e-001  1.4643474e-001 -1.7208608e-001 -8.7662298e-001 -6.2949204e-001 -2.5379113e-001 -7.3995275e-001  5.1061317e-001  1.3960189e-001  4.3354841e-002 -2.8199975e-001 -5.3685986e-001  3.8188979e-001 -4.1326678e-001  1.2827149e+000  8.3472259e-001  2.7576543e-001  6.9108813e-001
  1.9142819e-001  7.3928895e-001  1.9586807e-001  1.0721811e+000  3.4873700e-001  6.1194407e-001  7.5102337e-001  7.2328021e-001  4.5970742e-001  8.4652092e-001 -5.6531845e-004  5.3531689e-001 -4.1764498e-002 -7.5993679e-003 -2.6551106e-002 -5.8653879e-002 -3.9536352e-001  1.1169235e-001  9.9634173e-001  2.5544423e-001  4.0538983e-001 -1.2838676e-001  5.6886429e-001 -1.1478265e-001  1.1629981e-001 -1.0326966e-001  2.0896993e-002  2.4087537e-001  2.3373292e-001 -1.0748631e-001  5.7368799e-001 -1.4260573e-002  6.9032055e-002  1.9374548e-001  1.6834885e-001  6.0327614e-001  1.0648490e-001  1.7698245e-001 -6.4952704e-002  1.5495780e-001  3.7951761e-001  2.8589546e-001  1.7113227e-001  4.8474242e-002  3.5231773e-001  1.8521473e+000  4.5160416e-001  1.4113002e+000  2.1173880e-001  6.8482903e-002  3.9851336e-001  1.2451350e-002  2.1517189e-001  3.5911546e-001  5.1957194e-002  1.5273125e+000  6.0662940e-001  5.8813410e-001  1.0468427e+000 -8.6280678e-002  7.1331485e-001  2.2064563e-001  2.7235980e-001  4.1106876e-002  9.4144963e-001  2.7793940e-001
 -1.7162301e-001  9.5470220e-002 -1.2333322e-002  2.4835223e-001 -4.0354383e-001 -5.8196350e-001  2.2253330e-001 -2.0609109e-001  3.6022009e-001 -5.9435053e-001 -1.7603612e-001  6.7014829e-001 -8.4381383e-002  2.1763584e-001  3.1846669e-002  3.2805770e-001 -4.6533245e-001 -2.3564883e-001  4.8650555e-002 -4.7569159e-001 -9.8278913e-002 -5.5009315e-001 -8.7885647e-001 -5.7067268e-001 -5.1631224e-001 -2.7812121e-001 -3.5694983e-001 -1.5578143e-001 -2.9745618e-001 -1.4334033e-001 -8.6237039e-001 -8.2150104e-001 -1.2034682e+000 -5.1548661e-001 -6.7674967e-001 -5.8398883e-001 -1.6151962e-001 -4.8768204e-001  4.9564143e-002 -3.3012884e-001  4.7402396e-002 -1.9939567e-001 -7.4740423e-002 -2.3915629e-001  2.9612523e-001  1.9703745e+000 -2.8805371e-001  9.5284394e-001  3.5155014e-001 -1.3436670e-001 -5.8927993e-002 -3.0012128e-001 -3.0281514e-001 -5.6396789e-002  2.4127698e-001  2.0710446e-001  1.8547686e-001  1.6229389e-001 -1.3625285e-001 -7.5745652e-001 -5.8977242e-001 -5.6971245e-001  5.9288861e-001  6.9885772e-001  8.4361101e-002  1.6718571e-002
  4.1698332e-002 -2.0616698e-001 -2.7912824e-001  1.0567647e+000 -1.7605959e-001 -1.1086022e-001  1.5545226e-001 -1.2954656e-001 -6.8375554e-002 -1.1067199e-001  4.0961365e-001  6.5281451e-001 -4.3679313e-001  3.4412944e-001 -3.2429779e-002  5.1874194e-002 -1.0057447e-001 -3.7468359e-001 -6.4192769e-001 -4.8601627e-001  2.9711187e-001 -4.4148551e-001 -1.8037518e-001 -3.5795441e-001 -4.4180886e-001  1.3978202e-001 -1.1055101e+000 -1.6483492e-003 -2.4573544e-001 -5.0619901e-001 -1.0539184e+000 -6.1143031e-001  2.9558894e-002 -2.3340465e-001 -6.1187750e-001 -7.7916554e-001 -2.1150028e-001 -8.4698957e-001 -3.4167453e-001 -1.2678536e+000  9.5076436e-002 -1.1325590e-001 -5.5996883e-001 -4.2554305e-002 -1.9025817e-001  1.1176851e+000 -4.8497005e-003 -3.1784060e-001  1.5731432e-001  5.3061983e-002 -9.2338095e-002  2.4341410e-001 -4.3896360e-001  3.4437782e-001 -4.0855225e-001 -3.2345475e-001  9.0466557e-001  1.3272749e-001 -4.3474044e-002 -9.2078667e-001  2.2412684e-001 -3.2245047e-001  1.3750649e-001  2.1406182e-001 -2.9204669e-001  6.5637727e-001
  3.9849720e-001 -3.9461282e-001  3.8911850e-001  2.3935823e-001 -3.2584963e-001 -1.2176545e+000 -1.1319762e-001 -4.9886699e-001 -1.0079577e-001 -4.9478118e-001 -4.9544181e-001 -4.3003225e-001 -3.7498147e-001 -6.1859166e-001 -4.4100187e-001 -6.0138218e-001 -6.5566881e-001 -7.3093332e-001 -1.0461451e+000 -9.3867757e-001  2.1781308e-001  2.7340860e-001 -5.6687744e-001 -3.3981306e-001 -4.7587267e-001  3.7766260e-001 -1.1507398e+000 -3.8128208e-001 -3.5516966e-001 -3.0705181e-001 -7.5157730e-001 -4.9864209e-001 -7.3952009e-001 -1.0681805e-001 -4.7204962e-001 -7.0847721e-001  3.5002762e-001 -7.7280997e-001 -7.4584877e-001 -1.2610517e+000  5.6349934e-003 -2.5761953e-001 -7.3903773e-001 -1.1032152e+000 -4.3898557e-001  4.8003155e-001 -6.8615642e-001 -1.6745532e+000 -1.4524577e-001  3.2491940e-001  6.7578796e-002  4.4598536e-001 -5.4612940e-001  4.8106163e-001 -5.5595549e-001 -4.4376653e-001 -1.0990359e-001 -4.9733253e-002 -4.9954300e-001 -5.7376694e-001 -5.8831918e-001 -5.4333556e-001  3.3255727e-001 -4.5665255e-001  2.1513262e-001 -5.7879272e-001
 -9.3934659e-002 -4.1763884e-001 -1.2241596e-002 -1.1515980e+000 -7.3590806e-001 -1.1882034e+000 -7.5624230e-001 -6.0279426e-001 -4.9421815e-001 -7.1378038e-002 -1.3357518e-001 -3.9362518e-001 -4.2898422e-001 -4.7800047e-001  5.7127295e-003 -1.2361670e-001 -5.1094806e-002 -5.6783500e-001 -1.2119422e+000 -6.0969621e-001  1.0727089e-001  1.9923436e-001 -1.2544722e+000 -7.4953468e-001 -6.1776178e-001  2.2245311e-001 -7.1560803e-001 -4.3794882e-001 -5.0795633e-001  2.2759842e-001 -5.2755882e-001 -7.4628962e-001  1.5995735e-001  5.8135059e-001 -7.6318729e-001 -6.8987870e-001  3.6778622e-001 -2.7310801e-001 -6.0921440e-001 -8.7170125e-001  4.5539997e-002 -5.0795159e-001 -3.1475767e-001 -4.2995131e-001 -5.0897288e-001  7.3738952e-001 -2.9788081e-001 -1.2702079e+000 -3.4342837e-001 -2.3567103e-001 -4.5739593e-002  5.4698813e-001  5.7585843e-002 -3.8280870e-001  8.3140448e-001  1.4076745e-001 -5.2061316e-001 -8.4874398e-001 -1.1823806e+000 -6.9588296e-001 -3.8331691e-002 -6.6167888e-001 -1.4354007e-001 -4.2294877e-001 -7.1793543e-002  1.5915039e-001
  8.2612239e-001 -4.5756721e-001 -2.4976488e-001 -1.9800457e+000 -9.6866776e-001 -5.8428083e-001 -1.6673707e+000 -1.2804088e+000 -7.1386873e-001 -6.7125618e-001 -6.2018331e-001 -1.7176311e+000 -3.4818684e-001 -7.9882683e-001 -5.5545459e-002 -4.2174204e-001 -4.1789150e-001 -1.4639469e+000 -1.7769136e+000 -4.1670308e-001 -1.1316315e+000 -1.8060924e-001 -6.2895318e-001 -1.6636420e+000 -8.9632208e-001 -5.6228210e-001 -9.9845444e-001 -1.0494896e+000 -1.0945398e+000 -2.8677987e-001 -8.5638412e-002 -7.6703474e-001 -1.0650530e+000 -3.3616604e-001 -7.1232705e-001  2.2836250e-002  4.3638005e-001 -6.5799208e-001 -5.3517246e-001 -7.1272420e-001 -6.3046588e-001 -1.0672783e+000 -1.9590698e+000 -3.2690830e-001 -5.0201416e-001 -3.0581301e-001 -1.6601804e+000 -1.8629920e+000 -8.0163574e-001 -1.1105071e+000 -2.7247013e-001  2.2327454e-001 -4.2482021e-001 -5.9252377e-001 -1.1704556e-002 -6.7716153e-001 -1.1341483e+000 -1.0921040e+000 -9.9094520e-001 -1.2175618e+000 -4.3856497e-001 -1.3085791e+000 -5.8921018e-001 -3.2885131e-001 -2.7645400e-001  1.2729917e+000
  3.1144075e-001  4.2364540e-001 -5.3091488e-001 -5.1925110e-001 -6.3678181e-001  2.6116600e-001 -7.3261133e-001 -6.3528495e-001 -3.3025416e-001 -1.6147684e-001 -6.4945566e-001 -1.6686201e-001 -8.5389417e-002 -6.3211995e-001 -4.9176649e-001 -5.6030958e-001 -1.4090883e-001 -5.3622385e-001 -1.3544434e+000  1.9605578e-002 -7.5724437e-001 -6.5692070e-001 -5.9194525e-001 -9.3422212e-001 -6.1752695e-001 -1.9284652e-001  8.0828816e-002  2.7299321e-001 -1.1896673e-001 -4.8328440e-001 -3.6953791e-001 -7.0296097e-002 -1.1098745e+000 -8.5775878e-001 -6.6265564e-001  1.6913176e-001 -5.6815397e-001 -1.7385314e-002  3.0012456e-001 -1.4309857e-001 -3.2389824e-001 -6.1924457e-001 -1.2790091e+000 -1.0075727e+000 -8.8603570e-001  2.5414949e-002 -4.0076042e-001 -8.6227881e-001 -9.2493494e-001 -5.2230774e-001  8.6356288e-002  4.2461461e-001 -5.3690821e-001 -2.4011080e-001  2.9647263e-001 -2.4302390e-001 -7.1514433e-001 -5.5998208e-001 -4.3716906e-001 -1.0525273e+000 -6.0984525e-001 -2.4589933e-001 -6.2217739e-001 -9.3430592e-001 -4.8196423e-002  8.5167030e-001
  5.0402139e-001  1.4809420e-001  2.2683743e-001 -1.2678942e+000 -4.9526541e-001 -7.0088388e-001 -7.9010073e-001 -2.9351910e-001  1.6902221e-001  1.1564275e-001 -6.3937007e-001  5.2170532e-002 -3.6587423e-002 -1.0129245e+000 -9.4782761e-001 -9.0682053e-001  7.0582451e-001  3.0436653e-001 -6.3680096e-001 -1.5323888e-001 -6.8079657e-001 -4.9591753e-002 -9.1907719e-001 -1.0006141e+000 -8.7030982e-001  1.3957147e-001 -2.2097795e-001  1.4793324e-001 -2.9631674e-001  6.0681269e-002  5.3160493e-001  4.2649708e-002 -8.5040445e-001 -1.2085378e+000 -3.0856485e-001 -4.7043822e-001 -7.2690598e-001 -2.0866040e-001  1.9152316e-001 -3.2661172e-001 -9.7120568e-001 -1.0361624e+000 -1.1262547e+000 -6.6996623e-001 -8.6125204e-001 -6.0678439e-001 -2.9683675e-001 -3.8764550e-001 -1.4433555e+000 -6.8634161e-001 -3.2268085e-001 -3.3104577e-001 -4.2025667e-001 -7.4730441e-001  1.2457622e-001 -7.1483423e-001 -5.1120637e-001 -4.7413849e-002 -3.6653049e-002 -9.9703416e-001 -1.7730102e-001 -1.0715740e-001 -3.8988976e-001 -9.1734545e-001 -1.2273515e-001  8.8552729e-001
