# Supplementary material for: Resting-State Temporal Synchronization Networks Emerge from Connectivity Topology and Heterogeneity
Source: PLoS Comput Biol. 2015 Feb 18;11(2):e1004100. doi: 10.1371/journal.pcbi.1004100 (PMC4333573; doi:10.1371/journal.pcbi.1004100)
Supplement: S1 Dataset — Each volunteer underwent two scanning runs (blocks). For each recording session (subject and run), BOLD time series were averaged over the corresponding 66 brain regions of the brain atlas. Each file subXblockY.txt contains the time series of all 66 brain regions from subject X and run Y. The labels of the brain regions are contained in file ROIs_Labels.txt. (ZIP) [file pcbi.1004100.s006.zip › DataSet S1/subj9_block1.txt]

  2.5748403e-002  1.4120972e-001  4.9872977e-002 -8.4781174e-001  7.2493250e-001 -1.1132092e+000  1.3532802e-001  1.3995176e+000  4.3938987e-001  6.0289834e-001  7.3836962e-001 -9.2086075e-001 -7.6634908e-002 -9.0120180e-001  6.8834652e-001 -2.6085427e-002 -1.5703871e-001  2.1127175e-001 -4.0526958e-001  8.5161687e-002  9.8067420e-001  5.7805969e-001  7.7448974e-001 -3.5877955e-001  1.3748606e-001  1.1220931e+000 -1.1904279e-001 -4.4288872e-001 -1.0833380e-002  1.3408932e+000 -4.3447949e-001 -1.3006371e-001  1.5501230e+000  1.1983789e+000  2.4995705e-001 -1.0535011e+000  9.6660099e-001  1.5686765e-001 -1.6896060e-001  4.5705773e-001  1.6952707e-001 -2.2621818e-001 -5.4142336e-002  9.6538791e-001  1.7266519e-001  7.5556267e-001  1.3321423e+000  4.1068549e-001 -5.1660528e-001  4.2238176e-002  8.0183003e-001  8.7792920e-001 -7.8383207e-001  2.0703326e-001 -2.0622538e-001  7.9549968e-001  3.9721920e-001  3.3610581e-001  1.2029138e+000  1.2531785e-001 -1.8690399e+000  8.3929660e-001 -2.1348454e-001 -4.8712280e-001 -9.3794099e-002  8.6340402e-001
  4.5671838e-001  4.5764027e-001 -7.6785682e-001 -1.8215654e+000  5.6606715e-001 -7.8776636e-001 -2.0909803e-001  1.3064069e+000  1.1457976e-001  6.5888746e-001  7.4991023e-001 -7.4660143e-001 -2.6523991e-001 -6.6874730e-001  3.8367186e-001 -4.4570230e-001  6.7318815e-001  1.3897822e+000  1.0622780e-001  8.6625890e-002  8.3954789e-001  6.7732415e-001  6.9541960e-001  5.1690963e-001  1.2453775e-001  7.6095767e-001 -2.0801835e-001 -1.1425150e+000 -3.2374245e-001  1.3885065e+000 -3.5218151e-001  3.4548350e-001  3.7812263e-001  7.7873549e-001  1.9514852e-001 -1.3131938e-001  1.1939373e+000 -1.0937317e-001 -4.5086763e-001  4.4900474e-001 -2.5681228e-001  1.4193230e-001 -2.5237336e-001  4.8405982e-001 -1.0211999e-001  8.9809274e-001  9.5308960e-001 -6.5812512e-002  2.6247391e-001  4.9657604e-001 -7.0436234e-002  2.3752936e-001 -3.5509886e-001  6.1051256e-002 -9.3607226e-001  8.5343971e-001  3.2174582e-001  4.9030262e-001  9.5582395e-001 -1.5644561e-001 -1.0785818e+000  5.3957855e-001 -8.6381306e-001 -3.2369113e-001  1.9300478e-001  6.1418613e-001
 -4.3330462e-001  7.7059409e-001 -7.2522994e-002 -1.9063477e+000  1.2794274e-001 -7.4496693e-001 -2.3581079e-001  8.9628573e-001  3.1204269e-001  3.7290951e-001 -3.4690899e-001 -5.3175430e-001 -5.8047268e-002 -7.0591020e-001 -2.6451365e-001 -6.4937783e-001  3.6018480e-001 -3.2324446e-001 -3.3318761e-001  4.9254899e-001  3.7612521e-001  7.0692295e-001  5.1887083e-001 -1.1981555e-001 -3.5013712e-001  1.4968354e+000 -9.8509598e-001 -1.1213440e+000 -9.8825792e-001  1.3320832e+000 -7.7085587e-002  1.2056855e-001  8.0803680e-001  6.1601423e-001  4.0664101e-001 -2.7172497e-001  8.2175643e-001 -2.7340979e-001 -8.0374836e-001 -7.5246383e-001  8.9327561e-002  1.8716622e-001  8.5900328e-001  2.6488041e-001  2.4555075e-001  8.7063750e-001  5.3841090e-001  3.5067326e-001 -6.8211589e-001  3.2061473e-001 -4.4323076e-001 -2.1686534e-001 -3.1235864e-001  1.3843752e-001 -5.0940392e-002  2.8043984e-001  5.2389198e-001  1.7820154e-001  4.4857006e-001  2.9017109e-003 -1.7675924e+000 -3.2405302e-001 -6.1492718e-001  2.4770942e-001  5.5795596e-002  3.2921111e-001
  1.1015843e-001 -8.9802788e-001 -4.2732874e-001 -1.4764962e+000 -1.7935239e-001  1.1426896e-001 -9.3636292e-002  3.2904072e-001  3.6370081e-001 -4.9743319e-003 -3.1371571e-001 -5.1826812e-001 -1.3279014e-001 -3.5081776e-001  1.0728198e-001 -1.5966640e-002  3.2505398e-001 -9.4143145e-001 -1.2868734e-001  2.6025159e-001  4.6825561e-001  2.9588414e-002 -7.6181618e-001  2.4121622e-001  9.9374739e-002  5.9289985e-001 -4.1568648e-001 -8.6737864e-001 -1.4944247e+000  3.5672653e-001 -1.2388369e-001  1.2550545e-001  7.4618953e-001  1.3472443e-002  2.1903781e-001  2.1838195e-001 -1.6335086e-002 -1.2427699e+000 -6.9794659e-001 -1.0179317e+000  4.6843582e-001 -8.4676228e-002  1.9750499e-001 -1.9319759e-001  2.6556992e-001  3.5563946e-001  1.3465585e-001 -1.4574845e-001 -4.5600282e-001  1.1301425e-001  4.3130480e-002 -1.8913419e-002 -2.2571345e-001  6.0535468e-001  2.6806568e-001  3.5760035e-001  4.8071724e-001  5.0136276e-002  1.8077477e-001  9.2485259e-002 -4.1261016e-001 -1.6512501e-001 -1.0904593e+000 -2.2599893e-001 -5.0111203e-001  6.0939307e-001
 -2.3354411e-001 -6.1612541e-002  9.3441130e-001 -2.3768609e-001  4.3882783e-001  3.0233607e-001  3.8818723e-001  5.1852571e-001  7.7537802e-001  4.4024027e-001  7.6287219e-002  6.9437851e-002  6.3616190e-001  6.7254482e-002  3.0581015e-001 -1.1002188e-001  4.6362070e-001 -9.2129405e-001 -8.9504781e-001  2.9825352e-001  4.0205441e-001  1.0431284e-001 -1.0220653e+000  2.3609336e-001  3.3156214e-001  9.5194091e-002 -2.7994786e-001 -5.2609048e-001 -6.9967198e-001  2.4180658e-001  9.1480097e-002  5.4866139e-001  6.8586219e-001  9.9993352e-002  7.5559137e-002  9.7958165e-002  7.2662784e-001 -5.5675669e-001 -1.0087853e-001 -4.1539535e-001  5.3262547e-001  8.7285741e-002  5.1601842e-002  1.7518068e-001  2.1344281e-002  4.7562800e-001  1.6219553e-001 -7.4202465e-002 -6.3033553e-001  2.5554613e-001  2.1774657e-001  1.2826732e-001 -1.2810154e-001  3.0794227e-001 -3.8487099e-001  2.0934935e-001  5.4587438e-001  1.1845805e-001 -3.7902320e-002  3.9985077e-001  1.1517501e-001 -5.4228594e-002 -6.5294212e-001  2.2328331e-001 -6.6012514e-001  6.5019830e-001
 -9.5732851e-001 -1.0836164e-001  9.2567191e-001  8.8334020e-001  1.6992279e-001 -3.4514316e-001  4.5501107e-001  3.7149599e-001 -5.5292882e-003  3.4035711e-001  8.4000251e-003 -5.7093215e-002  1.3006741e-001  6.7150446e-002  5.1303254e-001  4.1538152e-001 -1.2613486e-001 -7.1193697e-001 -9.4761574e-001 -4.6264950e-001 -5.3206026e-001 -4.9679866e-001  1.8790154e-001 -5.0319433e-001  5.0529000e-001  5.5872668e-002  2.8189123e-001 -4.3702922e-001 -1.1863575e-001  9.0409700e-001 -2.3457831e-001  2.1343585e-001 -1.0151078e-001 -5.7728142e-001 -3.8126682e-001 -3.5606696e-001  8.3935824e-001 -1.2621191e-001 -2.9669746e-001 -3.2712640e-001  1.1777898e-001  4.3701066e-001 -3.5833666e-002  2.8393423e-001 -4.6717907e-001  1.8001305e-001 -8.8695538e-002 -8.6033742e-002 -7.0961958e-001  1.4682561e-001  3.3150715e-001  3.8265222e-001 -2.1881933e-001  3.9787495e-001 -1.6482529e-001  2.2076398e-001  1.4776696e-001 -6.9847773e-002  1.4844968e-001  7.0987048e-001 -2.1499225e-001 -1.1160093e-001  1.0608763e+000  7.2060571e-001 -8.3990683e-001  5.1789193e-001
  3.5093146e-001 -9.9996875e-003 -9.3316522e-002  5.0173637e-001  2.2174195e-001  7.8692793e-001  7.1584210e-001 -2.0078723e-001 -4.5942053e-001 -6.8835823e-002 -1.7336312e-001  7.9722673e-001 -3.2660568e-001  8.0544041e-002  3.8717454e-001  3.0121557e-001  4.5688486e-001 -6.6336665e-001 -1.3403064e+000 -7.8484281e-001 -6.3118065e-001 -1.7374259e-001 -1.0933395e-001  8.4128721e-002  2.1136302e-001 -2.4941727e-002  4.6802374e-002  5.0373918e-001 -3.7465591e-002  1.2622039e-001  1.4952404e-001  3.9184659e-003 -2.7468466e-001 -5.1723347e-001 -6.2898100e-001 -5.5885972e-002 -5.5988408e-001  1.7760392e-001  3.6700167e-001  1.4132909e-001 -6.8719314e-002  3.4376156e-001  7.2209534e-002  4.6350229e-001 -6.2418792e-002  1.4025422e-001 -4.0358289e-001  8.8434474e-002 -4.7650586e-001  2.4558859e-002  6.8321182e-003  2.9931792e-001  2.1900797e-001 -1.4102150e-002  1.6581581e-001 -5.5033186e-002  6.8046762e-001 -3.7520613e-001 -2.5724105e-001  8.5813099e-001  1.7609055e-001 -3.9045142e-001 -2.2399844e-001 -5.9979589e-001  4.8311927e-001  1.4132487e-001
 -1.0391675e+000  2.6291132e-002 -5.0202494e-001 -2.8354615e-001  2.9440366e-001 -6.1591785e-001  5.6693141e-001 -4.4255518e-001 -2.8733136e-001  3.1586606e-001 -5.1046787e-002  7.5743248e-001  3.2972315e-001  6.1098232e-001  3.6791437e-001 -2.3861882e-002 -2.7590807e-001 -4.8778027e-001 -4.5671421e-001 -2.5139157e-001 -6.6425029e-002 -1.0531836e+000  3.1879803e-001 -6.7296261e-001  2.4220604e-001 -6.3938083e-001 -2.7555371e-002  6.3129202e-001  2.0099243e-001 -1.2758381e-001 -1.5373986e-001 -8.4828504e-002 -1.2411991e+000 -8.1094063e-001  1.1591185e-001  1.7071181e-001  1.8324200e-001  6.2956525e-002 -4.4886935e-002 -1.2727115e-001 -6.7684401e-001  3.9686452e-001  2.6935326e-002 -6.2218948e-001 -3.1897945e-001  4.3152802e-001 -4.3481544e-001 -2.2785641e-001 -2.4610774e-001  4.3866119e-001  3.5360070e-001  5.0475744e-001  8.2421931e-001 -4.4416349e-002  1.0108765e+000  2.2341096e-001  6.2864645e-001 -9.6308040e-002  2.0835288e-001  9.5022999e-001 -2.6499744e-002  1.2885470e-001 -6.4255400e-001 -2.6106182e-001 -1.7905488e-001 -1.0538342e-001
  1.0155712e+000  7.7797160e-001  6.8741028e-001  7.6804484e-001  4.3110327e-001  9.0979453e-001  2.0215742e-001 -2.1122430e-001 -2.1073903e-001  2.5897035e-001  3.2131694e-001  1.1349477e+000  1.9674051e-001  4.8293263e-001  1.7444934e-002  2.2555610e-001 -2.5036175e-001  1.9769144e-002  4.6347068e-001 -2.3082591e-001 -2.1008478e-001 -6.9736185e-002 -5.0324029e-001  5.8587149e-001  4.5645808e-001 -4.7735044e-001  3.0594479e-001  3.9614207e-001  1.3184019e-001 -3.5645804e-002  3.2953759e-001 -3.5468383e-003 -1.2276873e+000 -6.4107953e-001  4.1258781e-001  4.1352216e-001  4.1276647e-001  6.9593726e-001  2.8906114e-001  2.9910839e-001  5.1205691e-001  8.9360942e-001  3.0721143e-001 -2.4808520e-001 -9.9455487e-002 -3.3180264e-001  4.4555902e-001  8.4230834e-001 -2.8631004e-001  7.5056363e-002  1.4208213e-001  7.3126055e-001  5.0446646e-001  3.3689001e-001  1.3653555e+000  2.6999152e-001  7.3813423e-001  1.6979495e-001  3.1879679e-001  7.5646893e-001  1.0179113e+000  7.2439809e-001  1.8048493e+000  9.3576679e-001 -2.5534779e-001  2.8240947e-001
  3.5180127e-001  5.0123756e-002  1.0596298e+000 -1.8672321e-001  6.5210956e-001  3.6482316e-001  1.2880473e-001 -2.0986982e-001  4.1147667e-001  2.3270488e-001  6.3708508e-001  5.9651868e-001  3.6408218e-001  8.0339809e-001  3.7659435e-001  5.0279113e-001  2.8142101e-001  2.9170759e-001  5.7953430e-001  4.0456455e-001 -2.1017073e-001 -3.8206259e-001  1.2162949e-002 -4.0549352e-001  2.3994640e-001 -1.5734090e-001  3.2658742e-001  6.3101200e-001  2.6368606e-001 -2.3495999e-001 -4.3257152e-001  9.2780263e-003 -7.0266796e-001 -3.0673315e-001  5.1582909e-001 -2.0806359e-001  3.4650050e-001  4.0978870e-002  5.1378611e-001  2.4736659e-001 -3.9543340e-001  4.6188751e-001 -4.1214775e-001  1.7947416e-001  1.3978243e-001 -4.1216617e-001  5.3408354e-001 -7.0337110e-001  7.8030383e-001  5.6663510e-001  4.2627947e-001  9.4926937e-001 -4.5276145e-003  9.5670843e-002  4.6200398e-001  2.3265544e-001  1.2682544e-002  6.1816711e-001  6.3514750e-001  3.7470399e-001 -1.4566295e-001  6.8647423e-001  1.7013378e-001  4.4667156e-001 -2.9109714e-001 -1.0327493e+000
 -9.2606543e-001 -1.6297944e+000 -1.2537547e+000 -1.1160046e-001 -5.5085572e-001  1.1111410e-001  1.4377133e-001  3.8746362e-001 -9.7085568e-002 -5.2674495e-001 -4.3474156e-001  2.1163381e-001 -1.8976276e-001 -3.2139995e-001  1.6608875e-001  7.9685593e-001  1.0041934e-001 -8.3096673e-002 -1.2600790e-001 -3.6728718e-002 -1.0235153e+000 -4.3419389e-001 -1.8493799e-001 -9.9350636e-001 -4.3287867e-001 -9.7915337e-001 -6.8853822e-003  1.2575613e-001  1.2853108e-001 -4.1397390e-001  3.7950903e-001  7.2789744e-001  6.2886267e-001  1.0353481e-001  8.1472383e-001  5.9958768e-001 -2.4738703e-001  4.0201866e-001  1.1563007e-001 -1.2740890e-002 -2.6391927e-001 -1.6780885e-001 -9.0874152e-001  6.4973027e-001 -3.8947712e-001 -1.7085393e-001  3.6653034e-001 -1.6461061e-001  4.0510106e-001  3.8430664e-001  5.0520183e-001  3.4260242e-001 -1.9519086e-001  2.7915961e-001  1.5129348e-001 -2.5447154e-001 -2.0767166e-001  1.7519129e-002  6.7391651e-001 -3.6399462e-001 -5.1734466e-001 -6.1730754e-001 -4.8681131e-001 -1.0247243e+000 -8.7043850e-001 -1.0317729e+000
  1.0892486e-001 -3.3905228e-001  1.0876217e-002 -7.6251686e-002 -4.2674633e-001 -1.4581605e-001  7.8018925e-001 -1.9364312e-001  1.8579427e-001 -5.7268597e-001 -6.9950333e-001 -2.5159833e-001 -6.4400426e-001 -3.2501920e-001 -2.8336914e-001  7.6458012e-002  8.4977121e-002  3.3156056e-001 -8.7525672e-002  6.6986336e-002 -2.0996772e+000 -8.8079303e-001 -3.4421923e-001  4.4021025e-001 -1.0263799e-001 -8.8902181e-001 -6.7523032e-002  8.7202618e-001  1.0877512e-001 -7.6921615e-001 -9.1326448e-002  3.4046480e-001  2.6337268e-002  7.0273802e-001  9.0611484e-001  3.6233711e-001 -1.8270919e-001 -1.5046888e-001  4.9275487e-001  2.0915157e-001 -5.9802564e-001  1.6393751e-001 -3.3025058e-001 -7.8173922e-001 -3.0043055e-001 -4.6242909e-001  5.1394044e-001 -2.7417738e-001  1.1292704e-001  2.8084293e-001  1.1692402e-001 -3.5655902e-001 -3.6927594e-001 -1.1130556e-001 -1.0414845e-001 -4.1027726e-001 -3.6755057e-001 -2.0579371e-001  1.5578435e-001  1.3575949e-001  2.8236162e-001 -7.1894385e-001 -6.4764873e-001  5.6777970e-001 -1.1930379e+000 -8.5609612e-001
  6.6645069e-001  1.1857101e-001 -3.3632895e-001 -6.3177923e-001 -7.8194179e-002  6.2127525e-001  6.5835427e-001  1.2946538e-001  2.8905126e-002 -1.9646783e-002  9.8704031e-001  4.3518789e-001  4.0252722e-002 -2.5097674e-002  6.4842245e-001  4.5507118e-001  2.1208608e-002  8.3471226e-001  2.3184006e-001  9.0412552e-001  1.5182931e-001 -4.2137744e-001  1.2891055e+000  6.1127055e-001  1.0776627e-001 -1.9448336e-001  6.2407678e-002  6.9973594e-001  6.1299450e-001  2.1030836e-001  5.8821801e-002  9.5307006e-001 -8.0087250e-002  6.1139218e-001  1.3813597e+000 -6.3534589e-001  7.5049767e-001  8.1380326e-001  3.0944768e-001  5.0710628e-001 -3.1971640e-001  4.2834331e-001  3.4323958e-001  4.5385056e-001  6.2738742e-002  3.9446525e-001  1.0270410e+000 -5.6216887e-001  1.0886082e+000  6.3734641e-001  5.7208925e-001  5.6939577e-001  2.2367235e-001  2.4955629e-001  1.8764262e-002  4.6784138e-001 -2.3032275e-001 -2.1617309e-001  9.6235077e-001  5.8012008e-001  4.2111051e-001 -3.3072420e-002 -2.0269392e+000 -2.8098750e-001 -3.2853488e-001 -1.0820012e-001
  3.7421336e-001 -3.7396445e-001  8.6488560e-002 -9.3245459e-001  3.8700729e-001  9.0029937e-001  6.2539763e-001  2.7190722e-001  7.2990724e-002 -5.6763944e-001  8.8735844e-001 -1.4202601e-001  7.1879247e-002  4.6233911e-001  3.4712254e-001  3.6025795e-001 -1.2254549e-001  8.6684101e-001  7.1659038e-001  7.7438256e-001  5.3629078e-001 -1.2766931e-001  1.1607920e+000 -5.0380101e-001 -4.2028838e-002 -5.6600015e-001  5.7041118e-001  9.7297204e-001  1.3417475e+000  7.2895430e-001  1.6822324e-001  1.3074658e-001  4.5132901e-001  9.3335687e-001  7.1965057e-001 -7.9563912e-001  5.7828376e-001  1.4332340e+000  6.3130956e-001  2.5189219e-001 -1.2526841e+000 -5.5513460e-002 -6.6346155e-001  9.8852688e-001 -6.2756244e-001 -7.0349183e-001  1.1087288e+000 -2.7137490e-001  9.5304169e-001  6.8782748e-002  1.9225626e-001  3.4951853e-001  3.4255246e-002  1.2823405e-001 -2.5855362e-002  2.3237236e-001 -2.1000177e-001  3.5378072e-001  1.2286258e+000  8.9167220e-001  1.0130853e+000  1.9064011e-001 -1.0382044e+000  1.5353804e-001 -5.2968066e-001  1.2193393e-001
  6.3292659e-001 -8.3026307e-001 -1.3148471e+000 -1.3441565e+000 -2.3627150e-001 -1.7209653e-001 -1.0191153e-001 -8.1674412e-002 -5.2960362e-002 -1.2540883e+000  4.1120753e-001 -1.6206149e-001  1.4087764e-001  5.5653324e-002  1.4308107e-001  4.6025637e-001 -3.2243191e-001  8.6594574e-001  8.5989244e-001  3.4317435e-001  1.8589068e-001  9.8584398e-002 -2.1218074e-001 -4.4831786e-001 -1.8205849e-001 -6.5338856e-001  6.5245694e-001  5.1357558e-001  5.5540976e-001  2.1838022e-001 -7.1500711e-001 -2.4009101e-001  3.5074970e-001 -9.8426276e-001 -2.2679097e-001 -1.2087764e+000  1.8001775e-001  1.9768862e-001  7.2390700e-001  5.2994533e-001 -3.8153510e-001 -7.8400179e-001 -9.8130096e-001  2.8770702e-001 -2.6251001e-001 -7.5231252e-001  1.0810232e-001 -2.9099393e-001  5.0029315e-001 -1.4296052e-002  2.2434818e-001  8.5933342e-001 -4.0699981e-001  3.6697602e-001 -8.6201317e-002 -1.5442074e-001 -5.8349894e-001  3.4396488e-001  1.3011515e+000  3.6865724e-001  1.6145184e+000  2.7688989e-001 -7.4225436e-001 -7.5156655e-001  3.3756103e-001 -9.1869930e-001
  1.0439865e+000 -5.1963089e-001 -1.1658246e+000 -2.0289775e+000 -1.4224841e-001  5.2475755e-002 -3.6754043e-001  2.0344436e-002  2.1489528e-001 -8.6461734e-001  3.5895059e-001  2.0262468e-001 -9.4584022e-002 -1.3502859e-001  3.5807171e-001  2.6021756e-001 -2.9913688e-002  1.3485642e+000  8.8868302e-001  7.6567002e-001  8.9620716e-001 -1.5217010e-001  4.9974618e-001 -5.2358020e-001 -6.1470704e-001 -8.1525147e-001 -3.3752910e-001 -1.9237147e-001 -3.6970540e-001 -3.8234232e-001 -6.9483417e-001 -5.8268310e-001  2.7434345e-001 -2.7070811e-001 -1.9548121e-001 -1.1907645e+000 -5.7436717e-001  1.1297389e-001 -4.7923067e-001 -2.2015851e-001 -6.7919510e-001 -7.5875088e-001 -1.3171408e+000  5.0414194e-001 -4.3090839e-001 -9.0798227e-001  4.4739777e-001 -4.8631666e-001  1.3576556e+000 -1.4871385e-001 -1.3340317e-001  2.0054711e-001 -5.8263288e-001  5.7739491e-002 -1.1792852e+000 -5.6307933e-001 -3.5829136e-001 -3.0258069e-002  9.4080192e-001 -2.1791399e-001 -6.8737306e-001  3.9059788e-001 -1.2788281e+000 -6.0791401e-001  6.2244016e-001 -1.1493189e-001
 -5.7850182e-001  6.7556972e-003 -2.9277902e-001 -4.6384636e-001 -2.9087514e-001  2.4395810e-001  1.3521527e-001  5.0184917e-001  1.0194587e-001 -4.9717033e-001  2.6811418e-001 -6.9735407e-001 -8.9134923e-002 -9.3758355e-002 -1.2754009e-002  1.0839791e-001  1.3304466e-001  8.4174785e-002  9.3660337e-001  1.2992561e-001  9.3674632e-002 -8.0583507e-002  4.3900617e-002 -1.1799978e+000 -7.9947847e-001 -3.1625323e-001 -1.9309875e-001  7.0360481e-001 -7.1920557e-002  5.0382625e-001 -5.1134110e-001 -1.5921414e-001  2.6259255e-001 -1.5749829e-001 -5.1864711e-001  2.5087245e-001 -9.0168141e-001  8.2035875e-001  3.7793251e-001 -1.8500666e-001 -1.0918950e+000 -7.0471861e-001 -9.6684022e-001  3.6411175e-001 -6.4816284e-001 -1.8531814e+000 -2.0527915e-001  5.9746916e-001  3.6050055e-001  2.6993693e-001  2.5011397e-001  2.2994982e-001  1.3159317e-001  2.0612709e-002  4.7093817e-001  7.6135435e-002 -1.4259374e-001  2.9937788e-001  8.9193878e-001 -1.1586932e-001  5.8552805e-001  1.3346089e-001 -4.1931823e-001 -3.5149946e-001  5.0002887e-001 -1.4962211e+000
 -1.1058612e+000  4.0058373e-001 -3.8026209e-001 -5.3526496e-001  6.2409756e-001 -1.6376795e+000 -6.3851857e-002  2.7768119e-001  4.2347193e-001 -1.2864960e-001 -3.4510825e-001 -2.7862931e-001  5.5803744e-001  3.0325403e-001 -4.0488124e-001 -9.3279972e-002  7.9305978e-001  4.6495300e-001  6.7079153e-001  1.7168844e-001  2.0759038e-001  4.7112174e-002 -2.9664795e-001 -4.1044517e-001 -6.1611584e-001 -8.3283507e-001  4.9246263e-001  2.8437761e-002 -2.0106197e-001 -3.4585352e-003 -9.2442483e-002 -2.8244921e-001 -1.8916423e-001 -7.0250717e-001 -4.8644985e-001 -1.6201480e-003 -1.4975319e-001 -8.2191556e-001  3.9849683e-001  5.7242028e-001 -5.8333578e-002 -3.8068729e-001 -1.0667494e-001  5.2779216e-002  1.4329953e-002 -2.1772759e-001  1.7860448e-001  6.3094832e-001  5.2210849e-001 -1.4704844e-001  3.0408495e-001  7.1298742e-001  7.6189258e-001  8.2654317e-002  6.9905892e-001 -3.7372864e-001 -3.1026665e-001  4.0643448e-001  9.1272601e-002  1.6935355e-001  3.1580251e-001  6.4577289e-001 -5.4268031e-001 -5.8476409e-001  9.3719310e-001 -3.7682924e-002
 -7.9539883e-001 -1.0791460e-001  1.3030935e-002 -3.9048645e-002  3.0455412e-001  1.2059738e+000  5.7285780e-001  4.8174550e-001 -1.4666183e-001 -6.9517716e-002  3.4767930e-001  4.3778555e-002  4.4689299e-001  7.0402441e-001  5.5731082e-001  1.5467669e-001  2.4537075e-002  1.0851995e+000  1.2367838e+000  5.5062013e-001  5.6702631e-001  2.6096954e-001  4.0838569e-001 -2.4066353e-001 -4.3476356e-001  1.9484771e-001  1.1282030e+000  9.6647758e-001  9.6835576e-001  2.1501543e-001 -2.5719666e-001  3.9107061e-001 -1.3855876e-001 -1.7876974e-001 -9.9040741e-002 -1.1930808e+000 -3.2441831e-001  7.0902628e-001  9.0525958e-001  7.5917342e-001 -9.3446154e-002 -4.5743023e-001 -1.6726782e-001  4.1021031e-001 -3.5530454e-001 -8.1309819e-001  2.0148955e-001  4.1584434e-001  1.0972782e+000  8.2061729e-002 -6.8620872e-002  3.2692732e-001  8.0771451e-001  1.5695480e-002  5.9693429e-001  1.2602228e-001 -2.6553401e-001  2.0741506e-002  3.3541353e-001  4.5187112e-001  1.5688529e+000  9.0957629e-002 -3.3261440e-002 -3.7424517e-001 -4.0070567e-001 -5.0869538e-001
  1.2779529e-001  8.2312023e-001 -9.2654310e-001 -4.0263040e-001  7.0325989e-001 -1.2727325e-001  8.8805123e-001  7.6938489e-001  2.8248403e-001  3.3413178e-001  3.9961172e-001  3.4281168e-001  2.7307162e-001  3.1166286e-001  8.0660490e-002  4.6591045e-002  6.0614791e-001  9.5723534e-002  9.5926872e-001  4.7854292e-001  3.6609573e-001 -4.1814897e-001  4.5996431e-001 -5.0642085e-001 -2.7059078e-001 -1.1491519e-001  1.2335877e+000  1.4596996e+000  1.2336550e+000 -2.3458585e-001  4.9688979e-001  4.3354247e-001  2.8345380e-001 -8.0589842e-002  5.6169898e-002 -2.1382541e-001 -4.4403566e-001  8.4735900e-001  1.3745909e+000  6.5881421e-001 -5.6381325e-001 -2.1220871e-001 -3.5100149e-001 -1.1277598e-001 -2.9110921e-001 -5.7656561e-001  2.0378267e-001 -1.7186728e-001  5.7801352e-001 -2.4579359e-001 -2.1295434e-001 -2.9320129e-001  7.6686154e-001  2.7478257e-001  8.7997319e-001  2.6714447e-001 -2.9255144e-002 -1.2706023e-001 -9.2662380e-002  5.0183154e-001  1.2863753e+000  4.1259346e-001  7.8334937e-002  6.1184880e-001 -7.0849851e-001  7.7077048e-001
 -9.6153197e-001  3.1723668e-002 -6.5706947e-001  5.6406548e-001  3.7709231e-001  8.3509128e-002  8.9838503e-001  5.2610037e-001 -1.5831155e-001  6.1514014e-002  1.4638219e-001  1.0192918e+000  2.3693571e-001 -1.8644487e-001  1.3931789e-001  3.3973557e-001  4.3581626e-001  4.6205997e-001  3.2522651e-001  4.5771479e-001  6.7692588e-002 -2.4741192e-001 -4.7079117e-001 -4.8533582e-001  4.2065720e-002 -4.9866480e-001  7.9702010e-001  1.0959969e+000  1.0320203e+000 -3.3703176e-001  1.3319651e-001  5.3628067e-001  8.2419126e-002  3.1173855e-001 -3.0878630e-001 -1.9001384e-001 -6.5422080e-001  1.5785537e-001  3.6639841e-001  2.1303863e-001  2.3665877e-002 -2.4420315e-001 -1.9269159e-002 -8.3949855e-001 -1.7916804e-001 -6.0490727e-001 -6.6731887e-001 -7.3991288e-003 -1.5880580e-002 -4.4912108e-002 -1.1621468e-001 -2.7292022e-001  3.6150003e-001  5.3064559e-002  1.1967367e+000  1.7215718e-001 -8.3115629e-003 -2.3309473e-001 -2.6759045e-001  1.1673129e-001  1.4498779e+000  3.4665459e-001  1.1171813e-001 -2.4620901e-001 -1.5807498e+000 -8.6957445e-001
  1.3754207e-001 -1.4655716e-001  7.9831692e-001  7.3288043e-001  6.1442484e-002  2.0804593e-001  1.0116341e+000 -6.3136658e-002  5.3274571e-001  9.9188539e-002  8.3101481e-003  3.2850005e-002  2.6447492e-001  3.5046853e-001 -3.0927414e-001  1.4262011e-001 -6.2749555e-001  3.7015976e-001  6.8526521e-001 -2.7588938e-001 -3.4635562e-001 -6.8113434e-002 -4.4311150e-001 -2.6292668e-001 -6.1815938e-002 -5.3324241e-001  1.1839829e+000  1.1133692e+000  1.2467770e+000  8.3816870e-003  1.7202224e-001  2.9033832e-001 -1.8703086e-001  7.7007807e-002 -3.7005294e-003  2.1236783e-001 -1.0040261e+000  2.9071983e-001  6.9487168e-001  7.7849647e-001 -6.8738331e-002 -4.4152700e-001  1.0947739e-001  7.2741429e-002 -2.3255665e-001 -3.1962783e-001 -4.1853269e-001 -1.3010702e-001  3.9538599e-001 -7.2394107e-001  2.1940287e-001 -7.0020355e-001 -7.8016418e-002 -1.6018093e-002  7.6347433e-001 -9.4658701e-002 -3.8034588e-001 -4.8208665e-001 -6.7081399e-001 -9.5550267e-003 -1.5829063e+000 -1.1091624e-002  1.3585245e-001 -8.2085260e-002  1.0368229e-001 -4.8645665e-001
  7.6320535e-001  6.5509728e-001 -3.0097028e-001  1.1642760e+000  1.0717092e-001  4.4698209e-001  1.0622782e+000  2.6676733e-001  2.2656610e-001  5.2920892e-002 -6.4822654e-002  9.9556170e-001  1.4838099e-002  5.7371507e-002  9.2313392e-002  1.9327076e-001 -4.3256038e-001 -2.1694634e-001  4.0720496e-001 -4.1668686e-001 -5.4187828e-001 -5.6358625e-001  7.5804725e-001 -5.1231216e-001 -4.4746796e-003  3.2372324e-002  5.4509423e-001  1.3748413e+000  1.0620457e+000 -4.2674567e-001  1.1230619e+000  2.6943991e-001  2.1918693e-001  1.2288571e+000  5.4899833e-001  6.4823612e-001 -1.3375689e-001  5.9645633e-001  1.0728356e+000  1.3719856e-001 -3.1630631e-001 -2.9013638e-002 -3.6931243e-002  5.3663331e-001  5.1485194e-002  2.1788391e-001 -3.6978125e-001 -1.2087377e-001 -2.2898897e-001  3.6962702e-002 -9.6444467e-003 -6.9805938e-001 -3.0514369e-001 -3.4912699e-001  1.1533578e+000  8.8363085e-003  1.5673122e-001 -3.0612901e-001 -5.6141043e-002  6.5895401e-001  4.2391987e-001 -2.1902052e-001  9.4874619e-001 -3.8019154e-001 -1.4534953e-002 -5.0880521e-002
 -1.4191638e-001 -2.2095570e-001  9.4747694e-001 -8.3239331e-002  9.2748242e-001  6.4583784e-001  9.5553955e-001  2.2600959e-001  8.6105259e-001 -2.2948598e-001  1.2947154e-001  4.2678318e-001  2.7361593e-001  5.1096763e-001  2.7235802e-001  2.6554527e-001  2.6296070e-001 -1.7039292e-002  2.2330394e-002  4.4451623e-001 -1.3080279e-001 -7.4946701e-002  5.1647142e-001  2.8578422e-001  1.5576574e-001 -2.9380684e-001  4.2162709e-001  7.1039107e-001  4.7804564e-001 -8.7647795e-001  2.4558771e-001  1.9253647e-001  4.1088229e-002  2.2632296e-001 -2.8531532e-002 -2.9609569e-001 -5.8363581e-002  1.9954913e-001  5.1181103e-001  6.5058232e-001 -2.2418162e-002  6.1141603e-003 -6.3672141e-001  3.3011071e-001 -7.5930627e-002  3.6638095e-001 -2.8989142e-001 -8.8457185e-001  2.2498753e-001 -2.8929404e-002 -1.4601182e-001  4.8414277e-002  4.6913384e-001  2.3442101e-001  1.1298901e+000  3.8404984e-002  2.7970668e-001  1.5923668e-001 -1.6551621e-001  3.5879182e-001  6.1626641e-001  6.6187141e-001  8.5076108e-001  1.3322483e+000  3.2796716e-001 -1.1790579e-001
 -2.4521841e-001  6.3642477e-003 -3.4681203e-001  2.7565524e-001  1.1843866e-001  5.2529354e-001  3.9132493e-001  2.8254732e-001  2.6003573e-001 -2.7581330e-001 -1.0598067e-001 -1.5155837e-001  9.0150819e-002  4.3792257e-001  5.0770082e-001 -2.0256211e-001  7.7642459e-002  2.2812442e-001  4.3779994e-002 -1.0024139e-001 -1.8585943e-001 -2.9660115e-001  3.3681211e-001 -3.3558831e-001  1.9762819e-001 -5.0127847e-001  3.5832801e-001  6.6691395e-001 -2.7809262e-001 -9.3200015e-002 -2.1284729e-001 -4.1276546e-001 -9.2026517e-001 -1.4738512e-001 -4.7783944e-001 -2.9515511e-001  2.7577015e-001 -1.2298669e-001  3.9560127e-001  4.9394259e-001 -4.5179277e-001 -9.0543508e-002 -2.3866649e-001 -2.2280198e-001  3.8289468e-001  2.8413953e-001 -4.4069396e-001 -6.7657531e-001  3.0461438e-001  2.7366969e-001 -1.6700344e-002  2.4155359e-001 -1.3252731e-001  5.2939242e-001  6.9071052e-002 -1.0011181e-001 -1.9503963e-002 -1.7608694e-001  5.6092031e-002  6.0179278e-001 -5.5491637e-001  8.5178374e-002  1.2357463e-001 -3.9941774e-001 -2.2112995e-001 -2.0056449e-001
  1.5585992e+000  1.8236249e-001 -8.4723916e-001  2.3016257e-001  7.3428102e-001 -1.0848489e+000  4.3163040e-001  3.2256276e-001  1.9912755e-001 -2.7817281e-001  3.0601897e-001 -2.5610419e-001 -2.6611520e-001 -1.4118830e-001  2.3226758e-001 -1.1635296e-002  7.7838662e-001  7.3792605e-001 -2.3244387e-001  4.6866596e-003 -4.1382803e-001 -3.8207693e-001  4.9881637e-001 -1.7817363e-001  2.6281164e-001 -5.6879262e-002  1.4018512e-003  3.1124319e-001  2.3466055e-002  3.6800944e-001  3.2022141e-001  3.7581395e-001  1.0475853e+000  5.1028552e-001  4.3859209e-001  1.4221239e-001  2.9289132e-001  4.9433739e-001  1.2762673e-001  9.9337995e-002 -4.1130039e-001  1.9557412e-001 -1.9140434e-001  4.1055894e-001 -1.0845496e-001 -3.3743663e-001  5.1006259e-001 -4.3371753e-001 -5.7934068e-001  9.0713394e-002  5.1591483e-001  3.1686770e-001 -6.9008605e-002  2.9561716e-001 -3.0919874e-001  2.2574354e-001  6.9712663e-002  1.1785881e-001  6.3986159e-001  8.8870346e-001 -6.1897352e-001  5.2952001e-001  7.8636496e-001 -1.1888045e+000 -1.8890168e-001  1.3210532e-001
 -6.6373842e-001 -9.1527981e-002  2.8344138e-001  6.6540381e-001  4.3848945e-001 -3.9220941e-001  5.1132282e-001  2.5354387e-001  6.0391931e-001  8.6631199e-002 -2.1112401e-001 -4.5851481e-001 -1.1319030e-002  3.1841365e-001  3.7201057e-001  4.3803436e-001  4.8296614e-001 -1.6599857e-002  4.8672549e-001 -5.6086843e-001 -6.9048958e-001  7.7553133e-002  6.8527654e-001  3.4756351e-001  6.5607906e-001  2.7744928e-001  6.3392140e-002 -3.1175738e-002  4.3192022e-001 -1.6320330e-001 -4.3650838e-002  3.1080526e-001  4.6125453e-001 -3.2169378e-002  4.7541361e-003 -3.1873750e-001  1.4717758e-001 -1.6783369e-001  1.9468155e-001  4.6542150e-001  4.8537862e-001  3.5554235e-002  3.7691364e-001  3.6761251e-001  5.6002780e-001  6.8034304e-002 -5.0177451e-001 -1.1223370e-001 -8.8932059e-001 -4.8273763e-001 -1.3103331e-001 -1.2818997e-001 -1.8480132e-001  1.1236277e-001 -5.2095365e-001 -1.7866282e-001 -1.4849690e-001  9.8636633e-003 -2.6574633e-001  9.9011222e-001 -4.7112872e-001  5.5102473e-001  1.0275402e+000  2.4632361e-001  3.3841474e-001 -4.2585732e-001
  7.3864105e-002  4.0951934e-001  7.4684689e-001  1.0525386e+000  4.3637877e-001  2.4408521e-001  3.2843518e-001 -5.0396804e-002  4.7726889e-001  1.5371951e-001  6.4663053e-001  6.0833517e-001  1.1374687e-001  3.0683393e-001  4.4346562e-001  5.5929217e-001  3.3040754e-001 -7.5187481e-001  1.0839048e-001  1.1924524e-001 -9.1026917e-001 -3.6328195e-002  2.4401372e-001  6.4643416e-001  2.7461835e-001  1.8245038e-001  4.2392101e-001  1.5333137e-001  8.6811223e-002  5.6036135e-002  3.6977484e-001  2.6705112e-001  3.3239060e-001  3.2047921e-001  2.2890527e-001  2.8332871e-001 -3.3212321e-002  2.8465638e-001  5.2402502e-001  2.0432705e-001 -1.5820062e-002 -1.7157940e-001  4.6445185e-001  1.4508727e-001  2.4489057e-001 -9.4591112e-002  6.0573304e-003  3.4363285e-001 -6.1963391e-001 -2.4396648e-001  1.1710579e-001 -2.9201466e-001 -2.2530107e-001  8.3472602e-002  5.2692858e-001 -1.1024217e-001 -5.2871260e-001 -1.9783020e-001  1.7493583e-002  1.6154466e-001 -1.3672446e-001  2.0122006e-001  1.4601793e+000 -1.8968509e-001 -2.3630424e-001 -4.1391781e-001
  2.4424647e-001  5.3886558e-001 -1.1728050e+000  9.0497507e-001 -4.3910501e-001  4.4534730e-001 -3.8850221e-003 -3.5643363e-001 -3.4081405e-001  4.1175477e-001  1.5971045e-001  3.7308557e-002  1.5151328e-001  5.7371203e-001  2.4750105e-001  9.0022315e-002  5.6990717e-001 -5.3547099e-001  2.2919073e-001  2.2766514e-001 -3.6029889e-001 -1.1690044e-001  1.3511439e+000  9.9409536e-001  4.2645985e-001  4.2658602e-001 -1.1929826e-001 -1.2784835e-001  3.0915691e-001 -5.4890230e-002  1.3508882e-001  2.4388309e-001 -8.5495295e-002  4.6378925e-001  2.7760161e-001  3.0230200e-001  3.2146428e-001 -8.3495094e-003  1.5483295e-001  3.9417843e-001  4.2692846e-001  2.8484029e-001  1.2831213e+000  7.1463268e-001  4.5972681e-001  4.1171613e-001  1.5400176e-001  2.5402000e-001 -4.0186798e-002  1.8782483e-001 -2.8237087e-002 -4.6840849e-001 -1.0194121e-001 -6.2817652e-002 -1.8024678e-002 -1.9714776e-001 -2.1288831e-001 -5.7543183e-001 -1.5844939e-001 -1.2889166e-001  2.8324860e-001 -2.3717783e-001  1.9033136e-001 -8.6932106e-001 -4.5578334e-001 -1.1445478e+000
  5.2392237e-001  2.9162895e-001  6.1585953e-001 -5.3751151e-001  1.5391498e-001  4.4393350e-001 -6.7819928e-001 -4.7380097e-001 -8.6594878e-002 -1.4263995e-001  4.4682725e-001  1.9627264e-001  2.4313422e-001  5.7457898e-001  2.3315863e-001 -3.4501053e-001  3.0520741e-001  7.4496401e-001  1.6623043e-001  4.2681369e-001  7.7645348e-001  3.0831932e-001  9.1465089e-001  8.9870508e-001  3.8598845e-001  4.5160013e-002  7.0967395e-001 -1.8805316e-002  8.2526567e-001  1.4377259e-001  1.7433611e-001 -3.2008028e-001 -3.7625988e-001  2.7699628e-002 -3.1174976e-002 -1.7451202e-001  2.5568768e-001  6.1639666e-001 -1.1006843e-002  1.2216140e+000 -8.1420110e-002  3.0084524e-001  3.8781670e-001  1.2544704e+000  2.0091265e-001  4.1546852e-001  3.8961049e-002  3.4861046e-001  4.5831963e-001  5.0980477e-001 -2.2209092e-001  2.8688298e-001  3.1434067e-002 -1.0077152e-001 -3.1931551e-001  2.1649489e-001  2.7930119e-002  6.2052579e-002  4.2784439e-002 -1.2700111e-002  2.3038376e-001  2.9221584e-001 -6.4080583e-001  1.5049664e-001  1.1623353e-001  9.2252480e-001
  4.1853021e-002  2.4206517e-001  6.7022523e-001  8.0429644e-001 -2.0421857e-001  7.2919156e-001 -5.9957238e-001 -2.9448551e-001 -4.7732830e-001 -3.1584617e-001 -5.5862398e-001  5.0094628e-001  8.5539526e-001  8.1471740e-001  2.4767374e-001 -1.6256944e-001 -4.2264518e-001 -1.4146255e-001  7.4359117e-001 -2.4461346e-001 -1.0899872e-003  2.5383272e-001  5.0799486e-001  9.4933673e-001 -2.5668995e-002  1.4248144e-001  4.2490097e-001 -2.1738710e-001  6.8342432e-001  6.4145018e-001  2.0967595e-002 -8.9791267e-002 -7.3788891e-001 -6.2102730e-001  2.8534933e-001  5.7573616e-001  4.1376132e-001  6.0551147e-002 -3.4193264e-002  1.2469400e+000  3.7828253e-001  2.9369890e-001  1.8337128e-001  2.3220875e-001  3.4951495e-001  1.0799705e+000 -1.8516311e-001  1.8912387e-001  7.8954310e-001 -9.7620172e-002 -1.1203010e-001  3.9770364e-001  5.5867568e-001  5.0325312e-002  6.7293223e-001 -1.0412976e-001 -1.5503512e-001 -2.9805305e-001  1.5483156e-001 -3.1918037e-001  1.5428962e+000  4.9096828e-001 -4.4271641e-002  2.9946625e-001  4.4928036e-001 -9.6847223e-001
  1.7347457e-001 -4.3263381e-002 -8.8353289e-002  5.6205769e-001 -2.7972089e-001  1.3446792e+000  5.6553080e-001 -2.9827526e-001 -3.2538139e-001  1.4178887e-001 -2.1628625e-001  1.3156987e+000  6.8095887e-001  6.0903577e-001 -3.3035711e-001 -3.0192240e-001 -4.5079929e-001 -3.0512843e-001  2.5506759e-001 -6.8225436e-001  5.2988036e-001  3.1470828e-001 -1.3064258e+000  7.8882223e-002  1.9169477e-001 -5.5792608e-002  4.2244231e-001  6.2663016e-001  7.3893478e-001 -8.5350318e-001  3.2134030e-002 -3.6274210e-001 -1.1855831e+000 -7.7909075e-001 -2.1927820e-001  2.6772627e-001 -5.9258411e-001  3.3862265e-001  3.8650697e-001  2.1653143e-001  9.7717858e-002  1.4987963e-001  2.4136472e-001 -7.9315104e-001  1.1165898e-003 -3.5611327e-001 -3.0088691e-001 -2.4945986e-001 -4.4191119e-001 -1.5163399e-001 -1.6382876e-001 -2.1395159e-001  9.6361882e-001  2.0446519e-001  1.3974441e+000 -1.4632213e-001  1.4807326e-001 -2.3535782e-001 -4.9477538e-001 -1.7824232e-001  1.6986246e+000 -2.0539580e-001  3.4658946e-001 -1.5909688e-001  2.9101857e-001 -7.3145668e-001
 -1.0473694e+000  3.3889039e-001  5.9354473e-001  9.4183262e-001 -1.9964271e-001  1.4263023e+000  1.3912752e-001 -3.8676804e-001 -3.2742204e-001  1.7972468e-001  1.5471133e-001  2.1394759e-002 -1.2573433e-001  4.6117549e-001  3.4626106e-002 -1.9638802e-001 -2.1694165e-001 -5.8179172e-001  1.9888122e-002  2.5594936e-001 -6.9761415e-002  2.9398242e-001  3.0571803e-001  1.2784162e+000  2.8708422e-001  3.7722369e-001  1.2236698e-001  4.9475363e-001  5.4052688e-001 -9.2073972e-002 -1.1667452e-001 -1.1353695e-001 -4.0287924e-001 -6.7344517e-001 -9.0790785e-002  9.6455664e-002  7.9905227e-002  1.2542596e-001  1.6382041e-001  4.8948706e-002  7.7462103e-001  2.7996496e-001  1.1566149e+000 -7.1711545e-002  2.6447695e-001 -7.0868605e-001 -6.7056345e-002  3.8909196e-001  6.8021831e-002  4.5279220e-001  1.4240974e-001  4.6978746e-002  6.4285789e-001  6.0478386e-002  1.0445945e+000 -4.0782525e-001  3.3878712e-002  5.5251354e-001 -5.9667953e-003 -6.5589188e-001  1.5482076e-001  2.3586959e-002  7.5047349e-001  4.7786796e-001  7.1196706e-001 -3.4832634e-001
  1.1554314e+000 -2.6737950e-002  7.0669380e-001  9.1644942e-001  2.3260751e-001  6.6321252e-002 -6.4332844e-002 -3.7292451e-001  3.4780820e-001  1.8216453e-001  3.5286923e-001  4.7302980e-001  4.5700976e-001  1.1636657e-001 -1.0873588e-001  2.9586763e-001 -2.5032577e-001 -6.3017672e-001  4.2319580e-001 -2.3405709e-002  1.5427103e-001  6.4911059e-001  5.4450181e-001  6.2798565e-001  3.4406841e-001  5.6548921e-001 -2.2755141e-001  3.5363786e-002  1.7065518e-001  4.2458347e-002  3.2975242e-001 -3.0678152e-001  2.2405614e-001  7.1640437e-002 -5.3623433e-001  1.5493787e+000  4.3633572e-001 -2.1553917e-001  1.5787000e-001  4.6035524e-001  6.6547172e-001  4.6295576e-001  4.9691537e-001 -1.3312380e-001 -1.1396877e-001 -5.1708138e-001 -2.5392603e-001  6.5079510e-001  1.3343844e-001 -2.4203124e-002  1.5926800e-001  4.9284875e-001  3.7791099e-001  1.6127999e-001  5.7949356e-001  6.1065367e-002  2.9098247e-001  6.0608154e-001 -5.7333424e-001  5.5873949e-002  6.2639623e-001  1.9305605e-001  2.3037938e+000  1.1347655e+000  5.1650969e-001  6.7912913e-001
 -3.2349608e-001  1.8318824e-001 -1.1322180e-002  1.6320068e-001 -2.2175895e-001  5.6686252e-001 -4.2013473e-001 -1.0084906e-001  2.0475815e-002  3.5069198e-001  5.5318592e-002  4.3607506e-001  5.1823895e-001  3.7845127e-001  2.0490801e-002 -3.2768354e-001 -2.6631534e-001  2.3475321e-001 -1.4658695e-001 -8.9093827e-002  1.1144370e-001  2.3726564e-001  1.5638226e-001  5.4095577e-001  2.3660424e-001 -3.5643146e-001 -1.3401504e-001 -1.3537018e-001 -4.5431790e-001 -1.4749706e-001 -6.0614079e-001 -4.7284596e-001 -6.1551532e-001  3.5210353e-002 -7.2308431e-001  1.1417096e+000  4.5964053e-001 -6.2704881e-001 -1.6062161e-001 -8.1759489e-001  1.0113149e+000  7.5493122e-001  3.4595278e-001  3.1716019e-001  1.8975874e-001  5.7675914e-001 -4.2493227e-001  5.1997757e-001  1.0333306e-001 -4.6465973e-001 -1.4799051e-001 -1.1320058e-001  7.1005918e-002  8.0528102e-002  3.2070912e-002 -2.6571078e-001  5.4879097e-002  1.0508661e-001 -9.0113287e-001 -1.6720279e-001 -1.6471221e-001 -4.6820928e-001  1.6324800e+000 -1.8567404e-001  1.1718590e-001  3.4851491e-001
 -3.9392499e-001 -1.1757052e-001  7.3492546e-001 -6.3381175e-001  9.6870792e-002  7.9836502e-001 -4.0979647e-001 -3.5868954e-001  1.3560330e-001  1.6537349e-001  4.1226397e-001  9.5941102e-001  1.6651851e-001  6.9725477e-001  3.3983547e-001  1.0916999e-001 -1.2140592e-001  3.6399786e-001 -2.5799350e-001 -1.2097456e-001 -3.7666662e-002 -1.0051506e-001  3.4729647e-001  1.2428979e+000  2.4352640e-001  6.2503195e-001 -5.5241619e-001 -7.5178002e-001 -4.6538824e-001  8.2919980e-001  4.5761407e-001 -2.4067806e-001 -2.7880523e-001  2.3206859e-001 -7.2069618e-001  1.3661466e+000  4.8666791e-001 -5.9195125e-001 -9.8702592e-001 -8.0062539e-001 -3.8755520e-002  4.3159102e-001  1.1222276e+000 -2.2574104e-001  1.7822607e-002  4.6167165e-002  6.9015769e-002  6.7759224e-001 -2.5874907e-001  2.8804357e-001  4.0378807e-002  2.8825273e-001  1.0477630e+000  4.9944485e-001  1.1097215e+000  7.4402184e-002 -1.4922444e-001  2.0224937e-001 -1.0659173e+000 -7.5922344e-001  5.6269110e-001 -5.5689404e-001  1.0841218e+000  1.1855175e+000  2.5012318e-001 -4.3318509e-002
  9.7881703e-002 -5.6853590e-003 -1.6955938e-001  1.4417277e+000 -3.4384262e-001  1.3995254e-001 -3.2555592e-001 -7.4928484e-001 -1.1730206e-001  5.6540748e-001 -2.7198826e-001  2.8023271e-001 -2.2514275e-001  4.8358029e-001 -3.9250524e-001 -3.1675497e-001  1.7736486e-001  2.8078648e-001  7.3438948e-002 -8.8249364e-002  2.0887545e-001  5.9336908e-001 -3.0714018e-001  7.1807959e-001 -7.8533202e-002  1.1880444e+000 -4.8696067e-001 -6.1013778e-001 -1.0680768e+000 -7.3331858e-001  6.5484886e-001 -1.1968697e-001  2.2147674e-001  9.3378095e-001 -4.6078509e-001  1.0015557e+000 -4.6025969e-001 -7.7452277e-001 -6.6676817e-001 -9.3861778e-001  1.0715807e+000  1.9324788e-001  7.6328212e-001 -5.0334049e-001  6.5551819e-001  3.5173100e-001  3.1689621e-001  4.3284581e-001 -3.4294433e-001  1.7504629e-001 -1.7724245e-001 -4.5264441e-002  1.1142304e+000 -2.4952484e-001  9.6350164e-001  1.7901047e-001 -4.5747031e-001 -4.8616848e-001 -1.1313874e+000 -9.6997208e-001  5.8232621e-001 -2.8383624e-001  2.8025234e+000  6.4192204e-001  6.7117873e-001  3.9283251e-001
 -8.1067985e-001  1.5409589e-001 -2.1140677e-001  1.1698480e+000 -1.3535996e-001  3.1888159e-001  1.0894248e-001 -2.0624443e-001 -2.4914078e-001  4.1764147e-001 -8.1719681e-001  3.8501288e-001 -2.2023177e-001  1.6899105e-001 -5.7302896e-001 -1.2073211e-001 -1.4519941e-001  6.3006545e-001  1.1243049e+000  2.2906126e-001  9.3380396e-001  1.0916077e-001 -1.2480073e+000  5.1894471e-001 -2.2082819e-001  4.7296802e-001  7.5860638e-001  2.9463330e-001  3.5817393e-001 -7.1528952e-001  8.5510044e-001 -9.0106565e-003 -1.4872736e+000 -5.6901645e-001  7.1649052e-002  7.3944104e-001 -5.2979029e-001  3.4832870e-001  7.0974877e-001 -1.6292590e-001  1.2160471e+000  1.7138214e-001  1.2588491e+000 -5.5778526e-001  7.7246769e-001  7.4288484e-001 -4.4496175e-001  9.5361580e-001 -1.3893669e+000  2.0674769e-003 -2.9090331e-001 -2.1985495e-001  2.7507387e-001  2.0276296e-001  6.3457172e-001  1.9607873e-001  5.4150890e-001 -2.9483389e-001 -3.9744971e-001 -2.1962187e-001 -9.0301997e-002 -3.1003242e-001  4.3122498e-001 -3.1041602e-001  6.4674825e-001  9.8087354e-001
 -3.0720027e-001  6.2876216e-001  1.1751512e-001  1.5766394e+000  2.3251146e-001 -8.1260364e-001 -4.0119842e-001  1.3084752e-001  4.4512115e-001  5.2235068e-001 -8.5541450e-001 -2.3099708e-001 -2.2057611e-001 -8.5496953e-001 -4.0650672e-001 -4.7760221e-001  2.6614797e-001 -4.6663822e-001 -7.0151087e-001 -2.6822018e-001 -5.6035231e-001  4.1848329e-001 -1.0936048e+000  3.4209151e-001 -1.8821126e-001  2.1624781e-001 -4.1213337e-001 -5.5372091e-001 -6.9830761e-002 -1.7838196e-001  8.2266323e-002 -4.2340575e-001  2.6695329e-001 -3.6557650e-001 -4.1358713e-001 -1.0142744e+000 -1.7459654e-001 -5.7700546e-001 -6.3631220e-001 -1.2360946e+000  3.3059180e-001 -2.3409936e-001 -1.3010994e-001 -1.1201508e+000  4.3301568e-001 -7.7962314e-001 -1.1257692e+000 -1.1649314e+000 -8.0249674e-001 -5.0945933e-001 -2.1234479e-001 -6.2474293e-001 -8.8816512e-001  1.4748291e-001 -1.4670197e+000 -3.0956858e-001  4.5900079e-003 -9.6648440e-002 -2.5712494e-001 -4.8402551e-001 -4.8311141e-001 -3.4777876e-002  4.2668236e-001 -1.0082749e+000  4.2738762e-001 -1.2025683e-001
  7.2362506e-001 -3.4841621e-001 -3.4474156e-001  4.5892173e-001  3.0309536e-002 -1.2893773e+000 -8.4048507e-001 -2.3165756e-001 -1.1325551e-001  3.3129371e-001 -2.6579588e-001 -3.3014202e-001 -2.4140215e-001 -3.0104779e-001 -7.9293250e-001 -7.4657950e-001 -1.0202226e-001  4.0697203e-001 -7.6116068e-002 -1.8596112e-004  2.1886643e-001  6.9178274e-001 -4.6001998e-001 -7.0672635e-001 -2.4369496e-001 -4.9392947e-001 -8.1319612e-001 -6.9045860e-001 -4.0856195e-001 -5.3823512e-001 -4.4542812e-001 -1.7518718e-001 -6.6090759e-002 -4.1588601e-001 -2.7499379e-001 -7.6027461e-001 -7.2859070e-003 -1.5419921e-001 -6.1419190e-001 -6.1805623e-001  3.3722068e-001 -1.9121681e-001  8.7578994e-001 -8.4929973e-001  3.8787267e-001  1.0141366e+000 -5.4050631e-001 -4.4681031e-001 -9.5458637e-001 -1.4668254e-001 -4.2903330e-001  5.1229905e-002 -9.3707356e-001 -2.9121439e-001 -1.4906646e+000  1.0639758e-001  1.1349522e-001 -4.7973373e-002 -3.3730802e-001 -2.2957464e-001 -2.2192653e+000  5.0545900e-002 -1.6935412e-001  7.0993887e-001  5.1864904e-002  8.6463962e-001
  2.9489205e-001 -5.9152123e-001  5.1110771e-001  7.7902814e-001 -4.7419432e-001 -4.9617378e-001 -1.4520745e+000 -7.1302953e-001 -1.0330314e-001  2.5088692e-001 -1.2131854e+000 -2.7584550e-001 -2.4466830e-001 -6.8902594e-001 -9.2948089e-001 -5.7521697e-001 -7.3603436e-002 -6.2462389e-001 -2.4411680e-002 -5.6163321e-001 -3.0061939e-001  6.9028039e-001 -7.5417977e-001 -3.0201055e-001  2.5774233e-001  1.0462950e-001 -1.3096696e+000 -1.1965165e+000 -1.2520061e+000 -3.2256577e-001  2.7625297e-001 -3.7150886e-001  3.0257567e-001 -6.0424312e-002  1.2948965e-001  3.8041829e-002  5.7399900e-001 -1.0261627e+000 -7.6711199e-001 -9.7935603e-001  5.5763870e-001  3.4239933e-001  1.8392916e-001  3.9944426e-001  6.2607765e-001  1.4055562e+000 -5.6444091e-001  2.2343067e-004 -2.7944652e-001 -2.3391506e-001 -2.5670498e-002  1.0795814e-001 -1.6260962e-001 -1.8159548e-001 -2.9624486e-001 -3.5412846e-001  8.3915439e-002 -6.9934432e-002 -1.2699137e-001 -5.0719392e-001  6.1640416e-002 -1.5489664e-001 -1.3365043e-001  1.2941618e-001  6.8081534e-001  6.6626140e-001
 -1.9561435e-001 -2.7491602e-001  9.6430614e-003  1.4711190e+000 -3.8678245e-001  5.2504732e-002 -1.1134971e+000 -6.1373698e-001  3.8835438e-001  5.9510047e-001 -4.0755987e-001 -1.9654022e-001  6.6935844e-003 -4.7395694e-001  7.7842116e-002 -4.2346705e-001 -6.3204171e-003 -2.7778202e-001  5.4509593e-001  1.6919488e-001 -1.0941736e-001  2.9649901e-001  6.4435354e-001  1.0684129e+000 -8.9235425e-003  5.1414225e-001 -9.4305205e-001 -1.2806730e+000 -6.9401575e-001 -3.8272786e-001  1.4003849e-001 -4.4165382e-001  3.8444976e-001  9.3833984e-002 -2.3623020e-001  9.9825122e-002 -1.9982972e-001 -9.2573686e-001 -7.9762222e-001 -2.9918045e-001  9.0288654e-001  3.4157920e-001  1.0282850e+000 -2.0212837e-001  7.3198691e-001  1.3030083e-002  4.2112392e-002 -4.8187207e-002 -5.0323210e-001  2.4230250e-001 -5.0972174e-001  4.1339942e-001 -3.2809805e-001 -4.5434428e-001 -7.9957245e-001  1.7699077e-001  7.9161088e-001 -1.2504256e-001  9.3722822e-002 -1.5017482e-001 -4.1862698e-001 -2.1205109e-001 -2.8320974e-001 -7.0175130e-001  5.8267555e-001  1.0468052e+000
  6.5208901e-002 -4.6695326e-001  1.3643651e-001  7.8896616e-001 -5.9232865e-001  1.1636917e+000 -1.2555508e+000 -5.3396038e-001  1.7939801e-001  7.9979810e-001 -1.0896653e-001  1.0618937e+000  5.1701091e-002 -3.1397514e-001 -9.2113113e-002 -2.1240513e-001 -1.2226520e-001 -7.3269859e-001  4.0707119e-001  2.7738116e-001  1.0213588e-001  1.9879823e-001 -3.1563033e-001  3.6558833e-001 -2.1855436e-001 -5.8634005e-002 -7.7805356e-001 -8.2341039e-001 -3.2401564e-001 -2.8035655e-001  2.5781613e-001 -1.5552598e-001  2.8904087e-001  6.1016229e-001  1.8096648e-002  1.0910262e+000  7.0576644e-003 -7.4281169e-001 -4.4255385e-001 -4.5705857e-001  3.6447280e-001  1.3083686e-001  4.3547434e-001  7.8358732e-002  1.7419099e-001 -6.3187451e-001 -2.1058613e-001  4.8914031e-001 -5.9646138e-002 -2.1246081e-001 -4.2372982e-001  1.3392390e-001 -5.0765813e-002  4.6092707e-001  3.0552791e-001 -2.6763073e-001  3.1549714e-001  5.0156127e-001 -3.7006358e-001 -8.6781027e-001 -1.9141076e+000 -1.0846612e-001  1.4564219e+000  1.8558739e-001  1.5481290e-001 -6.1830482e-001
  1.5814234e-001  5.6121982e-001 -1.4870266e-001  8.0550831e-001 -5.0419799e-001 -1.8260224e+000 -8.7415667e-001 -3.4789430e-001 -2.9078865e-001  1.4082606e-001 -5.0415326e-001 -3.3396780e-001 -5.0140461e-001 -7.3887274e-001 -8.6703723e-001 -4.3187063e-001  4.0471286e-001 -1.0606009e-001 -1.7745844e-001  2.3760704e-001 -1.7321444e-001  2.8109089e-001 -6.8858127e-001  2.3931060e-001  1.8563194e-001  4.7610053e-001 -1.3894509e+000 -2.1290985e+000 -1.3600361e+000 -6.1174820e-001 -6.8479838e-002 -6.0402223e-002  1.9401519e-001  9.1082740e-001  3.0518649e-001  4.3777698e-001 -2.9201871e-001 -1.1565501e+000 -1.9053978e+000 -9.5442697e-001  5.0205336e-001 -1.4811515e-001  4.0522382e-001 -8.5392519e-001  4.5338226e-001  5.6292366e-001 -2.6510736e-001 -3.6491887e-002 -4.4018421e-001 -5.8038428e-001 -6.3583049e-001 -7.3862614e-001 -7.6214793e-001 -3.6805384e-001 -1.0770715e+000 -8.6865851e-002  9.4115222e-002 -4.5221103e-001 -5.1177260e-001 -8.5799559e-001 -1.7845414e+000 -5.6160122e-001  2.4097233e-001 -2.0436480e-001  3.4838240e-001  1.1064068e-001
 -5.6291304e-001  3.9715140e-001  1.0952015e+000  5.0829736e-001 -5.3287298e-001  3.2819553e-002 -8.2456059e-001 -3.8383843e-001  3.6397097e-002  1.9441042e-001  1.5698393e-002  3.4629075e-001 -2.5641862e-001 -2.0902527e-001 -1.6474264e-001  3.4460349e-002  5.7896917e-001 -6.1256067e-001  5.1742230e-002  2.6862077e-001 -3.0390143e-001  7.3050997e-002 -5.1738016e-001  3.4592874e-001  4.6773152e-001 -2.1604039e-002 -9.0496267e-001 -6.0533458e-001 -2.2046952e-001 -5.1476400e-001 -4.5893713e-001 -5.7907872e-001  7.0513280e-002  2.9872867e-001 -4.6997576e-001  6.4338107e-002 -2.7324207e-001 -4.3180781e-001 -1.0200922e+000 -4.4837135e-001  5.3514687e-001 -6.2174144e-002  7.4258474e-001 -6.0547195e-001 -6.3538175e-002  4.6232437e-001 -8.5444356e-001  3.6353903e-001 -1.9766597e-001 -2.0707772e-001 -1.0352382e-002 -3.3782177e-001  1.6565316e-001 -2.0058713e-001  2.1400268e-001 -1.3421302e-001  1.8732453e-001 -1.9324860e-001 -4.4502101e-001 -1.0587418e+000 -4.1269173e-001 -2.6210725e-001  3.5747114e-001  4.1435762e-001  1.0191593e+000 -1.9092998e-001
 -4.4892035e-001 -2.5999520e-001  8.5260627e-001  4.2365387e-001 -5.1910618e-001 -9.8568843e-002 -4.0146823e-001  1.5215179e-001 -3.0149339e-001  3.8263287e-001 -3.5408684e-002 -1.2448378e+000  1.0343711e-001  8.7283143e-003 -8.3806466e-002 -3.4570017e-001 -3.3208721e-002 -8.3470140e-002  1.8682888e-001  4.7729563e-001  4.2215508e-001  4.1536811e-001  4.5289841e-001  7.9383773e-002  1.7089069e-001 -2.6716383e-001 -4.0501673e-001 -8.2647482e-001 -1.4591569e-001 -6.6785618e-001 -2.2497753e-002  2.6883096e-001 -1.6988789e-001 -4.0216576e-001 -2.4776875e-001 -4.8015097e-001 -5.5877435e-001 -1.4938308e-001 -9.0052826e-001 -4.5234602e-001 -5.3677213e-002 -2.1495890e-001 -2.2084509e-001 -1.1393665e+000 -3.2877346e-001  4.9057465e-002 -2.1905519e-001 -2.7413674e-001 -7.0927702e-002  2.4150360e-001  5.7894424e-002 -6.7716128e-001  8.4052330e-002  3.8811069e-002  6.3841876e-002 -4.4845804e-001 -2.6161069e-001 -2.2121751e-001 -8.2762075e-001 -7.6371225e-001  6.9163552e-002 -3.7372689e-001  5.1920066e-001  6.8268305e-001 -4.3556028e-001 -3.7191588e-001
  3.5232983e-001  8.8058642e-002 -5.9177321e-001 -1.8900002e-001 -5.2909006e-001  2.3398756e-001 -5.2696745e-001  3.7511936e-001 -3.8201503e-001  2.7863779e-002  2.6941442e-001 -4.0561707e-001 -2.4804341e-001 -5.4699477e-001 -2.9343605e-001 -1.9909359e-001 -1.6152068e-001 -2.2504714e-001 -5.1689044e-001  4.3580164e-001 -1.3500577e-001  6.9174060e-001 -5.2853957e-001  1.5086728e-001 -1.9901473e-001  1.1726613e-001 -1.7072604e-001 -5.6185743e-001 -4.1755610e-001  1.9056229e-001 -8.1752934e-001 -1.8308054e-001  5.7975576e-001 -5.2571380e-001 -6.2266566e-001 -8.3692799e-001 -4.3825167e-001 -6.2553736e-001 -4.2036672e-001 -5.5627761e-001  4.3257263e-003 -8.5315453e-001 -1.6935296e-001  1.6187617e-001 -1.0929123e-001 -5.1043083e-001 -8.7516913e-002 -1.1495187e+000 -3.7313092e-001 -5.3419682e-001 -4.8809324e-001 -3.9882335e-001 -2.7539763e-001 -4.2433009e-001 -9.4809894e-001 -5.6905262e-001 -5.1307985e-001 -6.6111818e-001 -2.8858439e-001 -6.5094002e-001  1.0031318e-001 -6.0314693e-001 -3.2382430e-001  3.6234587e-001 -2.0274488e-002 -3.7991428e-001
 -4.7062786e-001 -7.6631169e-001 -5.8645679e-001 -4.4901854e-002 -4.7036106e-001  3.1464793e-001 -1.5685018e-001 -2.2161745e-001 -4.8071156e-001  2.1626867e-001 -5.2612622e-001 -4.0625881e-001 -5.2090220e-001 -4.3301133e-001 -5.3155530e-001 -8.9834543e-001 -2.1854540e-001 -4.0645996e-001 -6.0332757e-001 -2.6082644e-002  5.0036197e-001  2.6125618e-001 -6.6857391e-001 -7.5847069e-001 -5.1880987e-001 -3.4207360e-001 -8.7904025e-001  2.8597410e-002 -1.5673318e-001 -3.4585685e-001 -1.3114267e+000 -1.1326066e+000 -6.3217831e-001 -1.6131110e+000 -1.2093310e+000 -7.0496173e-001 -1.4174768e+000 -5.8557748e-001 -1.5923287e-001 -1.1451937e+000  4.9461941e-002 -2.8058977e-002 -1.4793753e-001 -5.2914044e-001  1.6440671e-001  4.7129098e-001 -6.1659142e-001 -1.7845538e-001  1.5380543e-001 -4.7312805e-001 -8.7487719e-001 -6.6842702e-001 -3.1671880e-001 -1.3448612e-001  6.0739685e-002 -4.7764245e-001 -1.8433027e-001 -2.0466170e-001 -6.3718650e-001  2.4376476e-001 -8.0895615e-001 -4.6999361e-001 -5.0034403e-001  5.5920928e-001  4.9302035e-001 -7.8331304e-001
 -7.2186438e-001 -6.6780188e-001 -1.0676334e+000  6.0098415e-001 -6.9132638e-001 -6.5502513e-001 -7.5451532e-001 -7.7581495e-001 -6.8700549e-001 -4.3346319e-001 -5.4131451e-001  6.8905902e-001 -1.9242834e-001 -3.5732009e-001 -5.4134049e-001 -6.3979391e-001 -5.1764362e-001 -4.5425476e-001  3.9176075e-001 -6.5207628e-001  6.3352936e-001  4.9388054e-001 -1.3291947e+000 -4.7623334e-001 -4.4269944e-001  1.9184989e-001 -1.1784999e+000 -6.6709312e-001 -5.3534143e-001 -6.6408079e-001 -2.7926267e-001 -9.2122205e-001 -4.9259660e-001 -4.4704401e-001 -1.0780628e+000  3.6771163e-001 -7.4540863e-001 -5.9757873e-001 -1.1129082e+000 -1.1400979e+000 -3.2636808e-001 -3.3038365e-001 -4.4226738e-001 -3.1084983e-001 -7.2906082e-001 -8.3369494e-001 -5.5417193e-001  2.1257248e-002 -8.0853159e-001 -1.3239281e-001 -6.9113663e-001 -8.8355041e-001 -9.2961042e-001 -3.1459146e-001 -1.9662541e-001 -8.0542368e-001 -5.8640333e-003 -1.2894210e-002 -6.9571656e-001  6.5255346e-003 -3.4556219e-003 -4.9039459e-001  1.1145698e+000 -1.1110495e+000  3.6225775e-001 -5.7050742e-001
 -4.5774644e-001 -1.5756450e-001  1.3209252e+000  1.6817800e-001 -7.1122420e-002 -1.6286232e-003 -5.7459376e-001 -2.3558618e-001  1.3326147e-001  2.0059020e-001 -4.5937676e-001 -2.8970349e-001  1.9588317e-001 -9.8642224e-002 -2.5598537e-001 -2.3783087e-001  7.2295267e-002  3.9232382e-001 -2.4363569e-001 -1.0936870e-001  4.5143574e-001  4.2485779e-002  2.6086654e-001 -2.7738880e-001 -7.1794185e-002  2.1157794e-001 -4.0847623e-001 -7.5133436e-001 -1.1459018e+000 -3.5543782e-001  3.6666957e-001 -4.2115968e-001 -1.9583158e-001 -4.0510199e-001 -2.5785198e-001  1.3449935e+000 -6.4503969e-001 -5.5660668e-001 -1.0879326e+000 -6.5586444e-001  4.6385175e-002 -3.4851228e-001 -7.3339449e-001 -2.8279355e-001  5.6882661e-002 -2.2623111e-001 -8.3727922e-001  8.4048740e-001 -1.1119218e+000 -4.3916712e-001 -2.3560389e-001 -2.5706704e-001 -3.8935512e-001 -3.6442272e-001 -4.0085760e-001 -1.0055200e+000 -1.6319994e-001  4.6746711e-002 -8.9512633e-001  1.5649405e-001 -6.9943289e-001 -2.9606606e-001 -3.9759248e-002  9.5182742e-001  3.6774312e-001 -3.2097556e-001
 -6.9863400e-001  1.0050780e-002 -6.8650902e-001  2.0447449e-001 -8.3882283e-001 -1.1567001e+000 -5.6843640e-001 -4.5279995e-001 -1.5405142e-001 -1.4088331e-001 -7.0241959e-001 -1.9071936e-001 -2.3195966e-001 -5.2891822e-001  3.3849675e-002  3.5799315e-001 -4.6473121e-001  7.1483798e-002 -2.3044366e-001 -5.2770108e-001  2.3105229e-001  4.5896234e-001 -5.8696632e-001 -8.2527874e-001 -2.1853916e-001  1.5969803e-001 -1.2632399e-001 -4.8248958e-001 -8.2510593e-001 -6.0827646e-003  7.5507297e-001 -1.7502790e-001  8.1798875e-001  1.2018710e-001 -2.3783778e-001  3.9260268e-001  1.4853831e-001 -4.2578843e-001 -3.1063430e-001 -4.8195888e-001 -2.9626454e-001 -2.1460630e-001 -5.0185369e-001  7.0624464e-001  2.2240363e-001 -6.9071023e-001 -7.5839557e-001  2.3172955e-001 -1.3000915e+000 -6.0081079e-001  7.1725072e-002 -1.4626223e-001 -8.6100735e-001 -1.0884138e+000 -2.5719105e-001 -3.3805892e-001 -3.8325976e-001 -2.1389493e-001 -3.7746345e-001 -6.6770784e-001 -9.2724068e-001 -7.0106920e-001  8.9572901e-001 -4.2391859e-001 -6.0048781e-001  1.5298336e-001
 -5.3856203e-001 -1.7957129e-001 -6.9221759e-002 -5.9330161e-001 -7.4164136e-001 -5.2911935e-002 -4.2735034e-001 -4.0385613e-001 -6.3782338e-001 -3.1277422e-001 -6.1187745e-001 -4.5458961e-001 -4.7482448e-001 -7.9724882e-001 -1.9245133e-001  2.8574143e-001 -1.1486065e-001 -4.2964473e-001 -8.8078094e-001 -2.8666435e-001 -7.5975303e-002  1.1235440e-001  6.0878155e-002 -8.3126045e-002  1.3306562e-001 -1.7151050e-002 -6.3032653e-001 -6.7866456e-001 -6.1822741e-001 -2.5569104e-002  4.4108381e-001  2.9563531e-001  5.8223608e-001  8.8138821e-001  4.6487915e-001  8.2177461e-001  3.6892886e-001 -5.1497472e-001 -6.6126638e-001 -3.7383850e-001  8.5023719e-002 -1.1484612e-002 -1.2655541e-001 -5.8405385e-001 -2.3964255e-001  2.1164651e-002 -8.9861052e-002 -1.6446312e-001 -1.6163268e-001 -8.6007049e-001  5.6485957e-001 -2.5606900e-001 -1.1375095e+000 -6.7622821e-002 -1.1497959e+000 -2.3014809e-001 -4.1139711e-001 -2.8471333e-001 -4.7972361e-001 -1.3003989e+000 -6.0720188e-001 -8.4142572e-001 -6.7906175e-001 -2.1405832e-001 -4.0221422e-001 -4.6956053e-002
  1.1079899e-001 -9.0020460e-002 -9.0942001e-002 -7.1718534e-001 -1.6308981e-001  1.2033897e-001 -7.8428094e-001 -4.4485944e-001  1.5382928e-002 -8.0344931e-001 -5.5798264e-001 -7.6360421e-001 -5.7392876e-001 -1.6145612e-001 -1.6602485e-001  1.0937178e-001 -1.0621435e-001 -3.7239722e-001 -1.2682301e+000 -3.2517245e-001 -8.2675545e-002 -5.3184525e-001 -7.5124149e-001  5.3036612e-001 -1.4191589e-001  1.1549504e-001 -7.4993022e-001 -1.0361300e+000 -1.1431702e+000 -5.6353195e-001  5.8077699e-001 -6.2518860e-001  4.0702183e-001  8.1042972e-001 -1.5707742e-001  9.4582688e-002  9.9616076e-003 -8.4583928e-001 -7.6537214e-001 -8.9227938e-001  1.5835181e-001 -3.9446125e-001  1.1208812e-001  1.8048465e-001 -8.8997497e-002  9.2489900e-002  1.8627856e-001 -3.6352559e-001 -1.6937874e-002 -1.8841063e-001  1.5613433e-001 -4.8463032e-002 -1.9431201e-001 -4.4419104e-001 -1.3016800e+000  1.0167528e-001 -4.7638297e-001 -7.2156296e-002 -3.5272524e-001 -1.3028079e+000  4.3869476e-001 -7.7863869e-001 -7.1002062e-001  1.0158258e+000 -7.1814189e-001  1.8050141e-001
 -1.1380367e+000  1.7690177e-001  2.6444463e-001 -1.5024571e-001 -5.0610698e-001 -1.0876827e-001 -2.3354005e-001 -3.6406723e-001 -3.9225035e-002 -1.0726694e+000 -1.1209277e+000 -4.3260122e-001 -8.1557616e-001 -4.7342879e-001 -4.1550610e-001  1.3731714e-001 -9.4861678e-001 -7.3811405e-001 -7.5279250e-001 -2.9522411e-001 -1.2460668e-001 -4.9848656e-001 -1.1862695e+000  6.7299961e-002 -1.5489274e-001  6.6124168e-002 -4.9229306e-001 -4.8691784e-001 -1.0687415e+000  3.5432132e-001 -1.5658347e-001 -6.7119063e-001 -2.5851627e-001 -3.6290118e-001 -3.9526856e-001  3.5721158e-001 -1.8987665e-001 -7.6229345e-001 -5.7746414e-001 -3.8778325e-001  2.6013690e-001  8.2153405e-002  5.7071594e-001 -5.3445869e-001 -2.1992687e-001  8.9373288e-001 -4.5248797e-001 -2.6490141e-001  1.0099285e-001 -4.8085348e-001  7.3600280e-002 -2.9254831e-001  2.7008925e-001 -3.1339059e-001 -3.2863471e-001 -5.3566959e-001 -3.2692071e-001 -1.2651429e-001 -7.4743204e-001 -5.8282336e-001 -2.4659724e-001 -4.9412196e-001 -1.0450640e+000  3.0188638e-001  3.0385484e-001 -6.1637697e-001
 -1.6856042e+000 -5.5304131e-001 -8.4181242e-001 -1.5547153e-001 -1.0355839e+000 -1.9758899e-001  2.0156913e-002 -9.9012037e-001 -4.9037098e-001 -3.6942866e-001 -7.2155988e-001 -6.2218911e-001 -1.0104650e+000 -1.5356512e-001 -6.6926840e-002 -2.6220068e-001 -3.7929776e-001 -9.7587247e-001 -7.3841385e-001 -3.0172104e-001 -2.5427449e-001 -1.1534301e-001 -1.2594795e+000  1.6028020e-001 -3.6453487e-001 -7.1727426e-001 -6.6336850e-001 -7.4058824e-002 -3.9345216e-001 -8.3569146e-001  3.6707653e-003 -3.5597373e-001 -8.5598287e-001 -1.1927795e+000 -1.6877583e-001 -2.5800288e-003 -8.8960359e-001 -3.9189191e-001 -1.6885280e-001 -3.4667643e-001  2.4358452e-001 -8.8089144e-002  1.1325690e-001 -3.0400059e-001  2.4643608e-001  6.3009137e-001 -1.6647247e-001  2.7435412e-001  8.2625703e-001  1.0018120e-001 -5.8310364e-002 -1.5028572e-001  1.1468482e+000 -3.4523983e-001 -1.6230795e-001 -3.7285657e-001 -6.4033591e-002 -1.9803411e-001 -9.5351230e-001 -5.1928913e-001 -1.0662180e+000 -6.5315602e-001 -2.6504891e-001 -4.8751403e-001 -1.2482685e+000 -4.1954860e-001
 -3.6951402e-001  2.8132641e-002 -1.0221460e+000 -2.7441178e-001 -5.5490220e-001 -1.1157698e+000  5.4181763e-001 -9.1492028e-001 -4.7247808e-001 -5.1757654e-001 -5.4502191e-001 -9.2406432e-001 -8.3448747e-001 -3.1087380e-001 -3.5567327e-001 -1.0812925e-001 -1.0661546e+000 -4.6845826e-001 -1.0577078e+000 -3.5533624e-001 -4.8797542e-001 -8.8494186e-001 -4.5248914e-001  5.6262787e-002  9.9690277e-002  1.1081820e-001 -3.4058624e-001 -6.3215049e-001 -1.1251178e+000  1.3746927e-001 -9.2691759e-006 -3.1868643e-001 -6.7662545e-001 -1.3524010e+000 -5.1499155e-001 -4.3124525e-001 -9.7613279e-002 -8.7019865e-001 -4.9971699e-001 -4.4127439e-001  6.4348642e-001  1.2359184e-001  1.4797352e-001 -2.8214817e-001 -1.9638831e-001  8.4033675e-001  2.4785213e-001 -4.2114632e-001  2.3193743e-001 -5.0752512e-001 -4.0280406e-001 -2.6741535e-001  1.8283440e-001 -4.7530534e-001 -7.0081723e-001 -1.0386557e-001 -2.9689439e-001 -4.2918445e-001 -5.5514015e-001  3.2413828e-001 -8.2753465e-001 -6.1639175e-001 -7.1005530e-001 -5.0408568e-001  1.1768844e-001 -3.2548727e-001
 -1.0829038e-001 -3.8417882e-001  1.9243792e-002 -1.4645785e-001 -1.0339639e+000 -1.0047847e+000 -1.3023632e-003 -7.1013050e-001 -1.4964316e-001 -2.3362974e-001  2.1549806e-001 -2.1214407e-001 -3.7111314e-001 -2.7387858e-001 -2.4914584e-001 -2.7502814e-001 -4.5173628e-001 -1.7400212e-001 -5.2192883e-001 -4.2881572e-001 -6.5116072e-001 -3.3035075e-001  4.4067556e-002  8.5072154e-001  1.4079605e-001  1.9210364e-001 -2.3757657e-001 -4.1912192e-002 -5.6944214e-002 -4.4661477e-001 -3.3362310e-001 -4.2451088e-001 -4.3652109e-001 -4.7660670e-001 -4.8893176e-001 -6.6186323e-001 -6.0819978e-001 -3.1188426e-001 -1.7828341e-001  1.7449014e-001  5.7370550e-001 -9.2794417e-002  8.3511897e-001 -5.6570200e-001 -9.8324766e-002 -6.4678922e-002  3.1415532e-001 -4.6440554e-001 -1.0080878e-001  8.2779621e-002 -4.2438078e-001 -2.0442968e-001 -1.7712194e-001 -6.0840886e-002 -1.3856575e+000 -3.5460440e-001  1.6298670e-001 -1.6372798e-001 -2.8694271e-001  6.3415185e-001  4.9757315e-001 -3.2323760e-001 -5.6949895e-001 -4.9549234e-001 -3.6768966e-001 -3.3108598e-001
  4.3547912e-001 -6.8581388e-001  3.8311774e-001 -5.4745560e-001 -5.5681013e-001  7.0091371e-001  4.2310160e-002 -1.1904854e+000 -3.0825790e-001  8.1359603e-002  4.3787827e-001 -1.6088095e-001 -1.1579532e-001  1.5639275e-001 -5.0996349e-002  1.1009565e-001 -6.2990354e-001 -5.3898855e-001 -1.2216747e+000 -1.2915732e-001  1.9789545e-001 -6.1800477e-001 -1.2702654e-001  4.9407999e-001  1.2824183e-001 -5.8081059e-002 -8.2719601e-001 -6.2064996e-001 -6.5633687e-001 -2.6377666e-001  2.5923434e-001 -1.7239085e-001 -4.3812086e-001  2.2413734e-001 -5.9814899e-002 -8.9776174e-002 -2.6898170e-001 -5.3385788e-001 -3.4029391e-001 -5.5321912e-001 -2.1873808e-001  4.0089229e-001  3.4253973e-001 -3.5846760e-001 -8.2496405e-002  1.4136701e+000  3.1026252e-001  2.7938554e-002  2.4335076e-001  3.7857885e-001 -2.6167592e-001 -3.5044057e-001  2.7793420e-001 -3.7612940e-001 -5.0642107e-002  1.4911318e-001  7.4512744e-002  5.0951238e-001 -6.4845635e-001 -2.6208532e-002 -2.7713326e-001 -7.7942593e-001 -1.3271006e+000 -3.3302570e-002 -7.8754005e-001  1.0728900e+000
  1.5332582e-001 -1.1551174e+000 -7.9484540e-002 -2.7649407e-001 -8.2305746e-001  3.0553192e-001  5.2296418e-002 -1.0151250e+000 -6.9574203e-001  1.5957706e-001  3.5129988e-001  7.7691508e-002  1.8435028e-001  2.6676350e-001 -2.5117712e-001  7.4217299e-001 -3.8829495e-001 -1.1264893e-001 -8.2103021e-002 -2.4970306e-002 -6.6785008e-001 -7.0150605e-001  7.7806552e-001  1.7900565e-001  6.1460954e-001  2.9772124e-001 -4.0395112e-001 -7.4494839e-001 -8.0225153e-001  1.4949841e-001  9.4805111e-001  6.9700275e-001 -2.2249286e-001 -2.6950346e-002  7.9765253e-001  3.1288266e-001  7.5728353e-001 -5.4598432e-001 -2.5398762e-001 -5.2311712e-001  1.6060074e-001  4.5947980e-001  3.2398736e-001  1.0084377e+000 -1.8960727e-001 -1.9635779e-001  5.0395242e-001  3.4472994e-001  4.8858176e-001  2.5686178e-001  3.9446239e-001 -4.7401583e-001  2.5837419e-001 -3.5378509e-001  1.2890235e-001  1.3785147e-001 -3.1347307e-001 -3.7694703e-001 -7.9424678e-002 -3.2144231e-001 -2.5863644e-001 -1.0413598e+000 -7.6180876e-001 -3.6111082e-001 -6.4731740e-001 -6.3338494e-002
  4.5600382e-001  8.0092218e-003 -8.9007462e-001 -1.0828179e+000 -4.7141142e-002  6.0462717e-001 -5.9302895e-002 -4.3453198e-001  1.2660123e-003  1.0062403e-001  5.6256632e-001 -2.1184574e-002  1.0914963e-001 -4.1809300e-001 -1.8462099e-001  7.0008432e-001  5.3723064e-001 -1.5101519e-001 -4.5852585e-002  6.4407936e-001  4.7296408e-001 -3.9889453e-001  9.1433098e-001  1.4027344e+000  6.9306706e-001  2.2407298e-001 -5.9964981e-001 -4.6511122e-001 -5.5129491e-001  2.4787715e-001 -5.3156335e-002  5.3953513e-001  1.2325157e+000  1.4418200e+000  6.1604262e-001  9.2570545e-002  2.1662503e-001  2.2728125e-001 -3.4543397e-001 -3.4773392e-001  1.8706583e-001  2.1918834e-001  8.0014106e-001  6.8958782e-001  1.7485651e-001  9.5900361e-001  1.2372091e+000  3.7363318e-001  9.8214497e-001  6.4374473e-002  2.7216846e-001 -5.4626913e-001 -4.4066351e-001 -2.0754260e-001 -7.0044858e-001 -8.8686220e-002 -6.0742442e-001  2.6036530e-001  1.0873137e-001 -2.6267040e-002  1.0097976e+000 -4.7902176e-001 -2.1872662e+000 -1.5010832e-001 -8.2206900e-001 -1.2582534e-002
  1.1232468e+000 -1.7439482e-001  4.4764987e-001 -1.3073055e+000 -3.9906858e-001  2.0356248e-001  5.4241793e-002  2.1727089e-001  7.9281650e-002 -2.4287936e-001 -1.0632926e-002 -3.1623048e-001  1.7503380e-001  9.8123679e-002 -3.4164970e-001 -9.3140165e-002 -3.7541553e-001  5.8396220e-001  1.9708012e-001  5.4426105e-001  2.3514810e-001 -6.5231487e-002  1.3752729e+000  2.8284006e-001  6.1820096e-002 -1.0674280e-001  8.3273041e-001  3.4692897e-001  4.1220048e-001  9.1137437e-002 -1.1661914e-001  3.5015569e-001  2.7482047e-001  9.3358018e-001  4.0550283e-001 -6.3560978e-002 -1.9051388e-002  4.0182179e-001  3.3098573e-003  2.1307451e-001 -3.3642360e-001  3.5576014e-001  3.1276355e-001  3.7533680e-001 -1.7097987e-001  3.6267354e-001  1.1551594e+000  3.9606788e-002  3.8949129e-001  4.4636012e-001 -1.8216781e-001 -7.4299319e-002 -5.5403680e-001  6.8521149e-002 -2.5029597e-001  3.8862328e-002  4.3260142e-002  3.4122515e-001  5.0559591e-001  2.0912018e-001 -1.4536788e+000 -7.4812311e-002 -2.1640587e+000 -3.9268439e-001 -4.9075969e-001 -1.0283176e+000
  8.1955805e-001 -4.7965493e-001 -6.2492741e-001 -2.2338108e+000 -2.9392495e-001 -8.2094362e-001  8.8533845e-002 -4.7480382e-001 -2.8561791e-001 -2.3280658e-001  6.0134221e-002 -1.6685677e+000 -2.2187321e-001 -3.0137357e-001 -6.5663298e-001 -2.5490215e-001 -3.7234225e-001  4.9189086e-001  3.8836892e-001  4.6996406e-003  9.4589097e-001 -1.4018444e-001 -7.1704269e-001  4.1735299e-001  1.5170296e-001 -9.2406507e-002  5.7750034e-001 -6.3368259e-001 -4.9280910e-001  1.4529332e-001  7.8495785e-003 -1.3847415e-001  1.2665424e+000  5.9088423e-001  1.1319835e-001 -5.8045617e-001  8.5706880e-002 -7.4768183e-001 -2.7428292e-001  2.5791648e-001 -3.0813943e-001  2.0529320e-001  9.4303439e-001 -6.3270800e-001  3.0533472e-001  1.5943487e+000  1.1652809e+000  4.8296836e-001  8.7257231e-001 -1.0794793e-001 -3.3779601e-001 -1.3708206e-001 -1.0088720e+000  9.9048656e-002 -1.3608396e+000  1.8949496e-001 -1.8709901e-001 -2.4937213e-002  2.1827977e-001  7.5484101e-002 -1.8390011e-001 -4.7795127e-001 -2.8420464e+000  3.6380051e-002 -8.6678399e-001 -3.9899934e-002
 -5.2170037e-001 -5.1377902e-001 -1.2642084e-001 -5.9687522e-001 -3.8165490e-001 -1.3081269e-001 -5.6610879e-001 -1.5661801e-001 -2.4343794e-002 -1.6004780e-001  1.4070521e-001 -2.2884316e-001 -8.7286112e-002 -2.5927645e-001  5.9756577e-002 -3.4430471e-001 -3.1825995e-001  1.3816236e-002  5.8503864e-001  3.6471186e-002  2.0101922e-001 -4.1371576e-001  7.3104818e-001  3.4584882e-001 -2.9720870e-001  2.1985072e-001 -3.6211848e-002 -2.7141066e-001 -5.1448409e-001 -3.0677253e-001 -5.9369857e-003 -2.5195363e-001  2.4787570e-001  3.2864856e-001 -3.1678611e-001 -7.2475540e-001 -1.0137095e+000 -5.4257598e-001 -4.4773478e-001 -1.4545373e-001 -8.9263710e-001 -2.3139254e-002 -1.5611908e-001  5.8983917e-001 -5.4842977e-001  6.9382772e-002  1.1322021e+000  6.3355116e-001  6.8661796e-001  5.5527960e-001 -6.3772155e-001 -3.8069423e-001 -4.1976010e-001  2.1561359e-001 -5.8548448e-001  8.8779088e-002 -3.4560880e-001 -4.3156864e-002  5.3824315e-002 -1.4410554e-001  8.3446840e-001 -1.2662971e-001 -7.7349562e-001  6.7763253e-001 -7.3641753e-001 -8.1080319e-001
  5.4053786e-002  2.5242038e-002 -7.8738621e-001 -6.7474340e-001  4.6711654e-001  3.6981124e-001  6.9158580e-002  2.2366402e-001 -6.4858036e-002  2.9193728e-001  4.4716014e-001 -3.0411686e-001  1.0086351e-002  4.2589451e-001  2.7333315e-001 -1.3623592e-001 -3.8818133e-002  8.2237283e-001  5.4216902e-002  3.4210943e-001  5.8106304e-001 -5.6282698e-001  5.9500280e-001 -2.1069117e-001 -4.4110217e-001 -3.9957166e-001 -3.0885613e-001 -2.9761837e-001 -5.1251902e-001  2.1997529e-001 -2.1029979e-001  1.3506346e-001  3.6638134e-001 -3.1938648e-003 -1.7871460e-002 -7.7128771e-001 -1.1620716e-001 -5.6431126e-001 -3.0374524e-001 -4.0378699e-001 -4.5318208e-001 -1.5507071e-001 -4.7817270e-001 -2.1641256e-003 -6.9486550e-001  5.7253009e-001  6.4895882e-001  7.0631586e-001  5.6311140e-001  2.8024346e-001 -4.4117083e-001 -3.9478730e-001  2.8148909e-001  5.9902005e-002  3.3439531e-001  5.2959352e-002  1.2688844e-001 -7.0384316e-002  3.6567767e-001  1.0784588e+000  7.7151421e-001  5.7400014e-001 -1.2005136e+000 -1.0713082e+000  4.7435414e-001  7.0074560e-001
 -8.3249827e-001 -4.0711293e-001 -1.6241193e+000  3.0464591e-001 -4.4886675e-001 -1.2093418e+000 -1.7388138e-001 -5.0583316e-001 -9.0412319e-001 -2.8853950e-001 -1.1415009e+000 -9.2429362e-001 -3.5050998e-001 -3.5451151e-001 -4.7948148e-001 -3.5690416e-001 -1.5014422e-002  7.7395130e-001 -8.2075205e-002  3.2974947e-002 -2.9511314e-001  2.1834647e-001 -1.1827026e+000 -1.4235641e+000 -5.8043289e-001 -9.9246036e-001 -9.4128496e-001 -1.0029009e+000 -1.3011903e+000 -7.9097726e-001 -1.0819725e+000 -9.4343057e-001 -1.4193714e+000 -1.9564779e+000 -7.6996066e-001 -1.0236443e+000 -1.0486206e+000 -9.4305371e-001 -3.0993723e-001 -1.3855915e+000  8.8378761e-002 -1.9436269e-001 -1.2242819e+000 -8.9897184e-001  1.6001937e-001 -1.1361692e+000 -1.0686175e+000 -1.0449525e+000 -3.1533128e-001 -9.5558812e-002 -3.7307290e-001 -5.9120265e-001 -6.6391196e-001 -5.8604097e-001 -9.8450081e-001 -6.6355779e-001 -1.9326827e-001 -1.1886259e+000 -4.7963858e-001  5.3453785e-001 -7.2304445e-002  4.9433440e-003 -5.2455630e-001 -1.1392621e+000 -9.0218886e-001  2.1694985e-002
 -8.5225107e-001  4.0156894e-001  2.4248461e-002  1.7820596e-001  4.3919741e-001 -2.2531201e+000  1.4181183e+000  5.5057266e-001 -1.0423719e-001  1.5895216e-002 -2.2076018e-003 -1.2819400e+000 -3.8184458e-001 -5.9239509e-001 -9.3838865e-002 -6.0633970e-001  1.4900618e-001  7.5006247e-001 -7.6791491e-001 -5.7245733e-001 -4.7809822e-001  1.9013626e-001 -2.0034843e+000 -1.6801958e+000 -6.7407693e-001 -7.5429213e-001 -8.3303356e-001 -4.9883436e-001 -8.1068312e-001 -1.4771877e-001 -1.0756135e+000 -3.7498065e-001 -6.1139471e-001 -1.5438275e+000 -5.0749023e-001 -1.3500042e+000 -8.8902500e-001 -6.9010299e-001 -2.7379656e-001 -3.3273981e-001 -1.0994613e+000 -8.3497916e-001 -7.5889404e-001 -1.3816692e+000  3.7962460e-003 -1.2267900e+000 -1.1145865e+000 -1.3234751e+000 -7.1341355e-001 -4.1989447e-001 -7.5346748e-001 -8.6454115e-001 -7.4007374e-001 -1.0934945e+000 -6.7420374e-001 -6.2479335e-001 -2.8029925e-001 -3.3144668e-001 -2.1223720e-001  1.5756223e+000 -3.0094472e-001  6.1691383e-001 -1.2665154e+000  5.4525294e-001 -1.1821116e+000 -6.3700477e-001
 -2.0928087e+000 -4.7731522e-001  7.7605228e-003 -4.8638885e-002 -6.9537537e-002 -5.6721760e-001  1.6741953e+000  2.8375536e-001 -3.8340964e-001 -2.9898048e-001 -1.7433843e-001  4.3216583e-002  2.9939207e-001  2.5343336e-002  5.0515189e-001  4.3409705e-001  1.4624145e-002  7.3842712e-001 -2.7448401e-001 -9.3381291e-001 -1.8787733e-001  1.3245429e-001 -5.2589151e-001 -6.3694163e-001 -5.2619201e-001 -2.8822929e-001 -1.2057743e+000 -4.0023218e-002  3.6839983e-002 -5.9164499e-001 -8.1151791e-001 -4.0939288e-001 -7.8118776e-001 -9.7206759e-001 -6.4849880e-001 -5.5036483e-001 -7.7558264e-001  1.6392172e-001 -2.1201144e-001 -8.7899048e-001 -1.0565651e+000 -8.5120082e-001 -1.0533488e+000 -8.7242919e-001 -6.3482833e-001 -1.6504569e+000 -1.4721222e+000 -1.4900034e+000 -4.9375756e-001 -8.1307243e-001  7.5519807e-002 -3.7191005e-002 -2.3149498e-001 -3.4015448e-002 -6.7147579e-001 -5.9211895e-001 -5.9845830e-001 -5.2817790e-001 -2.2795745e-001  1.3170047e+000 -1.9530710e-001 -6.3439420e-001  1.7205612e-001 -3.1327319e-001  1.5502815e-001  3.0786639e-002
 -3.0200078e-002 -6.1339705e-001 -9.7354746e-001 -6.0250509e-001 -6.4287276e-004 -1.1972313e-001  2.2016482e-001  1.1197124e-001  1.1979435e-001 -5.0016080e-001 -3.9718208e-001  1.7465225e-001  4.0534163e-001  1.3018520e-001 -4.1468509e-001 -1.4417843e-001 -1.8707087e-001  3.9182514e-001  2.6688632e-001 -7.6492948e-001 -3.9380115e-001 -6.9193157e-001 -6.4657474e-001 -9.2080306e-001 -3.4922581e-001 -9.3318276e-001  6.2502201e-001  4.7946672e-001  7.7786262e-002 -8.4655303e-001  2.1387623e-001  1.4444005e-001 -1.3253427e+000 -6.0785186e-001  2.3056384e-001 -4.7586233e-002 -5.8587340e-001  4.2460807e-001  2.9551117e-001  1.0095333e-001 -1.3655444e+000 -4.3827323e-003 -1.8186441e+000 -1.8255466e-001 -1.3526600e+000  2.3981407e-002  1.9343922e-002 -1.9104414e-001  1.2608617e+000 -1.6355036e-002 -1.2738546e-001 -4.6625141e-001 -9.9983321e-002  2.4262434e-001  9.8444881e-002 -5.0943110e-001 -4.1990155e-001 -4.9465539e-001 -4.9841569e-001 -3.0381064e-001  1.4476964e+000 -2.3224218e-001 -1.9668368e-001  1.1001707e-001 -3.4538513e-001  8.1742901e-002
  2.0473527e+000 -7.4033956e-001 -6.2873546e-002 -3.2162106e-001 -1.0153213e-001  5.1214168e-001  6.2533416e-001  6.6650770e-001  6.5290185e-001  2.8990232e-001  1.8958731e-003  9.1086708e-001  2.9561562e-001  2.4366661e-001 -2.7347135e-001 -4.0905897e-001 -7.4047825e-002  2.2325603e-001  5.2058341e-001 -4.3077448e-001 -3.6428251e-002 -2.0010257e-001 -8.4172866e-001 -7.8006438e-001 -8.7974684e-001 -3.5368397e-001  4.0956890e-002  7.2630570e-001  6.9714830e-001 -5.1145670e-001  6.9465500e-001  1.2197792e+000 -1.7501411e-001  2.9522029e-001  1.0368170e+000  2.8633110e-001 -6.5094135e-001 -3.4786186e-001  2.5473013e-001 -4.2099412e-001 -6.5750979e-001 -1.3002093e+000 -7.8058990e-001 -2.9094708e-001 -8.4631875e-001 -4.3697073e-001 -9.1727657e-001  5.0964946e-002  6.4907591e-001  2.0441586e-001 -9.7123031e-002 -5.6577731e-001 -5.1944049e-002 -3.3159096e-001  2.8566725e-002 -1.4056798e-001 -1.3227175e-001 -5.1900787e-001 -3.5788057e-001  5.5109554e-002  4.4206996e-001 -6.6706974e-001  7.4510871e-002 -1.2859033e+000 -7.7884033e-001 -2.2084599e-001
 -8.9102227e-001  6.6673478e-002 -9.3940017e-001 -6.5869647e-001  8.7315205e-002  1.4839438e+000  9.4725785e-001  4.1249214e-001 -7.3449660e-002 -4.9570566e-002  6.2690115e-001  9.0127530e-001  5.3347111e-001  6.0821077e-001  4.0245094e-001  8.0785522e-001  3.8423342e-001  1.2915707e+000  8.0111666e-001  3.9061937e-001  8.9026984e-001  1.6462147e-001  1.6392312e+000  2.3546151e-001  1.9134999e-002  3.1044367e-001  5.7714229e-001  8.3642491e-001  1.1768996e+000  8.9008555e-001 -1.5648166e-001  4.4813409e-001 -4.7355085e-001 -8.0767599e-001  4.3388108e-001 -5.8810828e-002  4.7094089e-001  1.0866292e+000  4.5480323e-001 -1.2474864e-001 -1.3329342e-001 -1.1526148e-001 -8.8406184e-001  6.4184146e-001 -2.3493624e-001 -8.2318619e-002  9.9906522e-002  1.1257415e-001  2.1050373e-001  1.1784721e+000  5.4912574e-001  5.0552326e-002  8.5173142e-001  3.9222740e-001  1.1376108e+000  4.0748513e-001 -2.4313611e-001  1.2121861e-001  2.9501688e-001  4.2548525e-001  1.1416095e+000 -4.2365404e-001 -8.0445587e-001 -4.9833088e-001 -1.4463762e-001 -2.5250060e-002
 -9.0231707e-001 -7.9925117e-001  2.6741435e-001 -6.8779934e-001  1.5584259e-001 -2.4848754e-001  1.3375791e+000 -2.8365642e-003  2.2489083e-001  8.2946604e-002  2.6754659e-002  8.8006639e-001  5.4514876e-001  7.7192332e-001  4.2823939e-002  1.5955404e-001 -1.7246957e-001 -1.0808021e-001  7.1879298e-001  4.1826983e-001  3.6045688e-001  2.0363419e-001  2.4919947e-002  5.2705727e-001 -1.7631577e-001 -3.1740346e-001  2.2260179e-001  8.7958259e-002  2.5011712e-001 -4.1370089e-002  5.3091030e-001  5.1094710e-001 -1.1699625e+000 -3.1126261e-001  4.5155625e-001  8.0986924e-001 -2.3216269e-001  2.8369982e-001  1.9465301e-001  1.4135414e-001 -1.6344142e-001 -1.9781634e-001  2.1035814e-002 -1.8308155e-001 -2.6047066e-001  6.4247437e-001  1.3550102e-001  3.9029564e-001  8.3636011e-001  3.4517084e-001  2.3602238e-001 -2.2278473e-001  7.2271194e-001  1.3366911e-002  1.3033789e+000 -1.4155607e-001 -3.3412469e-001  2.1594476e-001 -5.8214379e-001  5.9877436e-001  4.0720630e-001 -3.5075813e-001 -7.2040623e-001  4.9463431e-001 -5.3572147e-001  1.0612943e-001
  8.7048990e-001  1.1709946e-001 -2.6003536e-001 -1.0371625e+000  6.6480942e-002  2.4610211e-001  3.4808020e-001 -1.6737589e-001 -2.4614458e-001 -3.6153230e-001  6.3493145e-001  3.5088615e-001 -5.1559700e-004  5.0312133e-001 -2.7509397e-001 -1.5303933e-001 -8.6991868e-001  8.6932251e-001  8.9448649e-001  1.0998306e-001  4.2552565e-001 -1.5842933e-001  1.4644051e-002 -2.2191622e-001 -3.5872220e-001 -2.5822577e-001  5.1712144e-001  6.7751688e-001  5.7031113e-001 -5.5916371e-001  6.6670782e-002  1.0355421e-001  3.2205598e-002  2.8189744e-001  3.8946755e-002  4.7644509e-001 -7.7005718e-001  4.1629107e-001  3.7532219e-002  4.4514033e-001 -2.7001607e-001 -3.1496339e-001 -1.1934717e-002 -2.5038547e-001  8.1924308e-002 -3.0246191e-001 -1.3450568e-001  6.4099103e-002  6.0897978e-001  7.9956840e-001 -3.3732764e-001 -6.6956026e-001  5.3066476e-001 -1.0260580e-001  8.1306233e-001  6.4182202e-002 -5.0088378e-001 -9.2082800e-003 -3.2337786e-001  2.3605994e-001 -5.3643621e-001  3.1132703e-001 -6.3171227e-001 -1.0857389e+000 -2.4782399e-001  5.9222070e-001
 -1.0304422e+000  1.8407516e-003 -1.0713575e+000  1.1060410e-001 -9.9206186e-001 -2.8850150e-001 -4.0935226e-001 -4.1095669e-001 -3.7702996e-001 -4.2343387e-001  2.7564658e-001  1.2636819e-001  3.8045824e-001 -2.2211146e-001 -5.7991294e-002  3.5810110e-001 -2.0696430e-001  6.3102879e-002  4.3591256e-001  3.9942527e-002 -2.0836512e-001 -1.4519145e-001  1.6198828e-001  1.0857376e+000 -7.4959926e-003  4.4471478e-001 -8.2419021e-002  3.0978053e-001  1.1556198e-001 -4.7663557e-001 -1.5326225e-001 -6.6248479e-001  2.9723363e-002  1.4363684e-001 -2.5142914e-001  7.7683000e-001 -2.7709373e-001  3.7269966e-001  6.4927250e-001 -1.0228049e-001  9.1344667e-001  2.1541028e-002  5.2660043e-001 -2.5516554e-001 -4.8057581e-002 -3.5502592e-001 -1.3379347e-001  4.9920449e-001  4.0789973e-001 -2.5564921e-001  5.3659157e-001 -3.6900875e-001  2.6944561e-001  1.0920388e-001  5.5928344e-001  4.7919314e-002 -7.1635749e-001 -3.3056036e-001 -4.4371602e-001 -9.3166253e-002  1.0298565e+000 -8.3971821e-001  6.1077146e-001 -8.6540720e-002  2.3685078e-001 -4.1871907e-001
  3.9894497e-001  1.5015959e-001 -4.2628211e-001 -2.6223476e-002  1.1831785e-001 -4.3446225e-001  1.7666799e-001 -1.2854284e-001 -3.4495237e-002 -8.0368616e-001  3.9200874e-001  7.1416368e-002  4.8279498e-002 -5.9501879e-001  5.7503354e-001  6.8542286e-001  1.8498429e-001  1.0116561e+000  5.6845555e-001  1.6569486e-001  1.2532089e-001  7.3445496e-002  1.3611392e+000  9.5801070e-001  2.8355938e-001  6.1614875e-001  2.4431540e-001  2.7828680e-001  4.8031498e-001  3.9199277e-001 -1.1801740e-002 -1.9622567e-001  5.5650691e-001  8.4186917e-001  4.5081682e-002  3.8601617e-002  1.2036897e-001  8.9895597e-001  9.2095205e-001  3.9858084e-001  4.1507043e-001  1.2798329e-001  6.5332030e-001  7.3095849e-001  5.3886533e-001 -3.1470707e-002 -3.6019544e-001  5.7407284e-002  3.0812642e-001  1.9186952e-001  2.2688202e-003 -2.7581285e-002 -3.1849394e-001 -2.5615396e-001 -7.5252189e-001  6.1219657e-002 -6.6642059e-001  3.9485172e-001  2.6271627e-001  5.6160934e-001  5.0050660e-001  2.7166470e-001 -7.5582167e-001 -2.6060289e-001  8.8142798e-001 -3.6558563e-001
 -7.0822962e-001  9.3417780e-001 -8.7705869e-001  3.4138857e-001  2.8914000e-001  1.6973396e-001  2.8880202e-001 -6.3743591e-001  1.8030968e-001  7.5763886e-002  7.6308762e-001  3.7284049e-001  4.3030476e-001  4.8503858e-002  1.1244637e-001  8.0168696e-002 -5.0427373e-001  4.3785781e-001  7.5834329e-001  1.7872404e-001  2.4411761e-001 -2.5034339e-001  3.3037589e-001 -3.0629566e-001 -6.9629547e-002  6.8669023e-002  2.4405488e-001  7.1701809e-001  4.4345778e-001  4.0508159e-001 -6.9068062e-001 -9.7591252e-001 -2.7361780e-002 -7.9106159e-002 -7.2063869e-001  1.5147910e-001 -2.8355235e-001  6.6956521e-001  8.0051297e-001  6.7637150e-001  1.2215683e-001  5.0778044e-002  2.3491647e-001  3.5496279e-001  2.7490581e-001 -2.8518272e-001 -5.0356483e-002  5.5985455e-001  2.5341554e-001  1.0188603e+000 -1.4986721e-001  2.9140462e-001  3.8468452e-001  3.8913004e-001 -4.6882654e-001  1.1217486e-001 -6.1510090e-002  5.2117055e-001 -4.1711842e-001  4.9013646e-001  1.1699756e+000  2.2263533e-001 -1.2671241e-002 -7.6396731e-001  1.1565761e+000  9.1058086e-002
 -7.8229629e-002  4.1617412e-001 -4.0709712e-001 -4.0945546e-001  6.0883861e-001  3.0627110e-001  8.4749253e-001 -1.6954979e-001  1.3406188e-001  1.8921174e-001  2.8855341e-001 -1.4535388e-001  2.0174383e-001  3.2608399e-002 -3.8582808e-002 -5.1757635e-002  6.1498314e-001  2.1974342e-001  1.0805656e+000 -9.9397250e-002 -6.9088578e-001 -1.6446231e-001 -1.1154762e+000 -1.0169680e+000 -6.2806346e-002 -5.8459929e-001  6.9682762e-001  7.5067639e-001  2.9358711e-001 -1.9313685e-001 -6.4274575e-001 -9.0502344e-001  2.9144384e-001  2.7874885e-001 -6.5614496e-001 -2.8455662e-001 -4.9735108e-002  3.0682037e-001  4.8307631e-001  4.9701132e-001 -6.9141766e-002 -3.0216673e-001 -4.5103994e-001  1.1546278e+000  2.3670576e-001 -1.0896619e+000 -1.1716385e-001  6.2167646e-001 -7.2444974e-001  2.6339702e-001 -3.0562069e-001  2.0093140e-001  2.8181618e-001  8.8367011e-004  3.5478391e-002  4.4384629e-001  8.7838118e-002  5.7078928e-001  1.4855206e-001  5.0874571e-001  6.9890851e-001  9.5791513e-001 -1.7001231e+000 -1.1736368e+000  1.4495036e+000 -9.3858027e-001
 -2.5843812e-001  1.0461495e+000  4.4198405e-002 -5.6074096e-001  7.2359272e-001  1.4969000e+000  4.9708387e-001  6.6705037e-001  1.7021061e-001  1.4976027e-001  7.1889271e-001  1.0911976e+000  4.0521776e-001  6.3911212e-001  7.1106562e-002 -1.3794789e-001  4.7294531e-001  7.5372362e-001  7.2179317e-001 -9.3466500e-002  4.9569138e-001  1.4705070e+000  6.5790551e-002 -1.5139288e+000  9.3117550e-002  6.4499619e-001  1.4255951e+000  9.3408653e-001  7.1898185e-001  1.8889112e-001 -1.4778821e-001 -1.3980760e-002 -3.5323968e-001 -9.7876034e-001 -1.2559506e-001 -1.3643015e-001  1.3901613e-001  3.3403963e-001 -6.5593126e-001  1.1274978e+000  1.5568911e-001 -1.0493255e-001 -6.7878936e-001 -1.1409665e-002  3.8047082e-001 -3.4819427e-001 -6.6616319e-002  9.9226072e-001  3.2240438e-001 -3.2331181e-001 -3.7722529e-001  3.2159866e-001  1.3528405e-001  2.0374928e-001  2.2583239e-001  9.4712728e-002  7.9943323e-001  1.0991097e+000  8.6314860e-001  4.2396420e-002 -3.1110855e-002  1.0991108e+000  1.1292465e-001 -4.5060162e-001  8.0183994e-001 -8.6962435e-001
  4.8022655e-001  5.4796344e-001  1.0121595e+000 -1.1205339e+000  4.8951539e-001 -1.1344215e-001  3.9492747e-001  1.7591590e-001  3.4649987e-001  2.9295198e-001  3.9011245e-001 -1.3229359e-001  8.7562013e-002  1.7690988e-001  5.1761880e-001  1.7252833e-001 -1.3835690e-002  1.4573693e-001  5.4741889e-001 -1.7768377e-001  6.2199646e-002  4.9281569e-001 -2.6218403e-001 -6.3358641e-001 -7.8452323e-002  4.7169459e-001 -1.1273394e-001 -1.3182233e-002  6.2782797e-004  5.3754196e-001 -9.7893174e-001 -5.3655591e-001  7.4898199e-002 -2.8380245e-001 -3.8870655e-001 -4.3189433e-001  3.4646949e-002 -3.0305407e-001 -4.3163976e-001  2.8481844e-001  6.3888737e-001  2.3883075e-001 -6.7527251e-001 -2.5403030e-001  9.9574402e-002 -1.4592320e+000  6.9154044e-001  3.4330307e-001  3.4840357e-001 -7.8731355e-001  1.8052038e-001  8.8108067e-001  8.2715277e-002  3.4967327e-001 -4.1081621e-001 -9.1320988e-002  5.4245225e-001  7.7566503e-001  5.5125044e-001 -1.1349948e-001 -1.6175205e-002  8.2162921e-001  1.3107011e+000  1.4136816e+000  1.4241436e+000  3.0251189e-001
  1.6533044e+000  8.4850885e-001  2.3225088e-001 -8.6362562e-001  3.0329523e-001  1.2837808e+000 -8.8673583e-001  1.2099473e+000  2.0825638e-001  5.9609168e-002  1.3092468e+000 -1.4603913e-001  3.0861140e-003  2.6230997e-001  1.2694859e+000  7.0407412e-001  2.0501322e-001  3.6226026e-001  8.6969090e-001  4.9173646e-001  6.8475354e-001  1.0654342e+000  1.0899831e+000  4.2024174e-001  1.3524516e-001  2.9975810e-001  6.5054216e-001  3.5224454e-001  1.8452660e-001  1.3260060e+000 -1.9322655e-001 -3.6014112e-002  9.8149533e-002  6.5594952e-001  1.8639704e-001  1.1938140e-001  1.3737800e+000  8.4247402e-001  7.9565020e-001  1.3932955e+000  3.3576475e-001  3.6412156e-001  1.1900847e+000  6.8792166e-001  5.5766197e-001  3.5290314e-001  5.5088012e-001  7.6224251e-001  9.7617689e-002  2.8701138e-001  7.3226390e-001  1.6567761e+000 -1.7085281e-001  3.2299484e-001 -5.9937615e-001  5.2495190e-001  6.7191006e-002  1.2405165e+000  1.3282769e+000 -5.6198141e-001  1.2230992e+000  5.1773019e-001  5.7294792e-001  9.5992969e-001  1.3825384e+000  7.9257021e-001
 -2.0160540e-001  4.2165335e-001 -6.2807157e-001  7.7018674e-001  2.8820321e-001 -1.4850799e+000 -5.9331521e-001  3.3658447e-001  5.1542555e-001 -1.0083644e-001 -3.1487118e-001  2.3020812e-001  3.3921112e-002 -7.5384658e-002 -2.0767014e-001  3.9505985e-001 -1.8361901e-002 -5.2604965e-001  1.5703585e-001 -5.1099567e-001 -1.0263790e+000  1.8895800e-001  1.3212637e+000 -2.1929374e-001  2.2545171e-001 -5.8777377e-002  7.8491406e-001  9.5722006e-001  9.5292619e-001  1.0718779e+000 -8.3346824e-002  3.0346804e-001  3.6702403e-001  2.9329017e-001  2.4242151e-001 -2.7136691e-001  1.5059127e+000  5.8528078e-001  9.0728567e-001  9.6217020e-001 -3.1102539e-002  2.5243140e-001  8.2243942e-004 -2.8821716e-001  1.7979854e-001 -4.1544249e-001  2.3519804e-001  3.2654520e-001 -2.3874472e-001 -3.0535345e-001  4.0531413e-001  3.9996337e-001  1.3037500e-001  3.8508481e-001  2.8465067e-001 -7.4416918e-002  1.3363903e-001  1.2503092e-001  1.0755936e+000 -3.8953283e-001 -6.1475139e-001  7.0791623e-001  1.0457742e+000  5.7188152e-001  8.1936371e-001 -1.0459149e-002
 -2.9053032e-001 -5.3601263e-001 -1.4468261e-001  2.8633671e-001  1.9258165e-001 -4.2490898e-001 -5.8119866e-001 -8.6042816e-002 -2.2938586e-001  1.3532631e-001  4.7709838e-001 -4.2500461e-002  3.4900176e-001  4.6602362e-001  2.7191418e-002  1.5914637e-001  3.8547694e-001 -7.8471490e-001  2.2171784e-002  2.7867421e-001 -5.6830057e-002 -3.2325719e-001  2.5743140e-001  2.3924988e-001  5.3696162e-001 -5.3780607e-001  7.5007204e-001  5.3568839e-001  3.9396852e-001  7.5982311e-002  7.2558685e-001  7.2804366e-001  5.4579084e-001  5.1790047e-001  6.4077850e-001  4.9490825e-001  4.6078314e-001  2.7142824e-001  1.2283944e-001  5.1592468e-001  7.9510059e-002  5.0325429e-001 -5.5436828e-002  1.4186066e+000  6.5228145e-001  1.8148883e+000  5.3761370e-001  6.7952208e-001 -2.5047435e-001  9.7488006e-001  1.3287647e-001  2.3479478e-001  1.4976581e-001  2.9705464e-001  5.7669128e-001  7.6153503e-001  3.3808508e-001  1.4348818e-001  1.5994511e-001 -1.8121432e-001 -8.1423201e-001  4.5704204e-001  4.4991548e-001 -4.4206035e-002 -2.9436272e-002  6.1260454e-001
  6.6920338e-002 -4.8281276e-001  1.2101754e+000  9.0662743e-001  2.4970151e-001 -1.1487865e+000  6.7044691e-001  3.6793466e-001 -1.1851998e-001 -1.8469913e-002 -1.4038914e+000 -2.9209414e-001 -2.3213111e-001  2.0209139e-002 -4.6320144e-001 -5.3265852e-002 -4.3780835e-002 -5.6480472e-001 -1.4124433e+000 -1.3703453e-001 -8.3666592e-001 -7.2801677e-001 -4.9013723e-002 -4.3756716e-001  3.0267369e-001  5.9793906e-001  1.0402459e+000  6.2121944e-001  9.9940337e-001  3.5971769e-001  5.6476969e-001  7.9948078e-001  2.4188082e-002  2.0984863e-001  5.5438374e-001 -3.0455544e-002  5.5781415e-001  7.8639180e-001  9.3619034e-001  3.8059040e-001 -1.8106632e-001 -2.6833753e-001 -1.4268146e-001 -6.7491967e-001  3.6314777e-001  4.3767185e-001  2.7705980e-002  3.3986250e-001 -7.6911129e-001 -3.8835884e-001  3.4237565e-001 -4.7774047e-002  2.7025697e-001  5.0709936e-001  5.6092657e-001 -8.3521029e-002  8.1007735e-002 -2.7953757e-001 -9.7718879e-002  4.2587674e-001  3.0444914e-001  5.3437566e-001  2.6689521e-001  7.1898241e-001 -1.2320115e+000 -2.9123330e-001
 -9.6295806e-001  6.2092432e-001 -2.4800902e-001  1.5438975e+000 -1.8463072e-001 -9.3504232e-001 -3.0923353e-001 -3.7711003e-002 -1.4448971e-001  4.9546653e-001 -6.0085563e-001 -1.7913276e-001 -5.1651742e-002 -1.7830503e-001 -3.6970506e-001 -1.0849622e-001  5.8670472e-001 -1.8536597e+000 -8.9419985e-001  5.7428617e-001 -6.9854566e-001 -4.7544067e-001  2.5378447e-002  1.1803344e+000  6.2052627e-001 -2.7085498e-001  2.8092838e-001  5.5305817e-003  2.0722673e-001  3.9518516e-001  1.1601938e+000  8.6705646e-001  8.7295197e-001  8.4215838e-001  7.4060123e-001  2.7224564e-001  8.2286748e-001  2.7182236e-003 -6.3437868e-001 -2.2859995e-001  4.6297570e-001  5.1510543e-001  8.7550190e-001  2.2978548e-002  8.1181940e-001  2.7839800e-001  3.2261775e-002 -8.5969676e-002 -7.7297375e-001  6.0442375e-001  6.3230296e-001  7.7716890e-001  9.6990864e-002 -3.2708809e-001  8.4717992e-001 -1.7874235e-002 -1.1131489e-002 -4.7236501e-001 -2.0800056e-001 -4.3825769e-001 -3.2349561e-001 -1.4304207e-001  3.7295478e-001  4.1403130e-001  5.7942892e-002 -3.9194863e-001
  6.1104186e-001  4.1295218e-001  1.6266208e-001  1.2026177e+000  4.9809332e-001 -3.7095245e-002 -2.5283204e-001 -2.5474257e-003  1.9680778e-001  9.8273519e-002  3.1347977e-001 -2.8941905e-002 -1.6952890e-001  1.0039794e-005  2.6363867e-001  1.8979164e-002  2.9322266e-001 -4.1578403e-001 -6.3225140e-001  4.8640636e-001 -2.4614739e-001 -1.8894574e-001  5.1266373e-001 -3.2822383e-001  6.4371571e-001  3.6682262e-001  2.3571224e-001  1.0780421e-001 -5.3728145e-003 -4.5842765e-002  1.2495565e+000  4.4017749e-001  1.1729548e+000  1.6585477e-001  7.1200271e-002  1.0388818e+000 -7.7834709e-002  2.4545646e-002  1.5924956e-001  2.4572379e-001  1.1151248e-001  2.2313606e-001 -3.8718007e-001  1.0950793e+000  1.8277143e-002 -8.3605782e-001  6.6677163e-001 -5.0244412e-001  2.4652650e-001 -4.9506196e-001  3.0161611e-001  6.8828967e-001 -8.1624654e-002  4.9245809e-001  4.0969117e-001  5.7654216e-001  1.2648717e-001 -1.5015108e-001 -1.4393406e-002  3.1052391e-002  2.8466071e-001  1.6105150e-001  1.1784649e+000 -7.1075675e-001  2.8279020e-001  1.4192541e-001
  1.2312994e+000 -1.9771121e-001  1.8587292e+000  1.7977308e-001  2.5518702e-001  8.7226092e-001 -3.8896928e-001  8.2239014e-001  3.9363287e-001  8.4838888e-001  4.0386198e-001  1.6333248e-001  4.6437876e-001  1.4675740e-001  5.5530664e-001  4.6453392e-002  5.0746794e-001  1.1155407e-001 -6.8356133e-002  1.3071285e+000  2.2976831e-001  1.8218329e-001  5.8181812e-001  1.0972286e+000  4.9784363e-001  1.2394231e-001 -4.0916603e-001  6.6588434e-002  3.0917024e-001 -1.2452153e-001  9.7244339e-001  1.6758873e+000  1.2204900e+000  1.3473322e+000  1.3441136e+000  7.8998102e-002  4.6070003e-001  3.9171202e-001  7.1806406e-001 -1.3559850e-001  2.4482321e-001  6.6292663e-001  4.5588776e-001  1.3732654e+000  5.1263530e-001 -1.8654869e-001  1.4406333e+000 -6.4589063e-001  9.5053165e-002  8.4847278e-001  4.9060306e-001  4.2342888e-001  1.2540645e-001  1.0828948e+000  1.0151775e+000  6.9039993e-001  4.9831991e-001  2.6424713e-001  5.2337654e-001 -2.5564425e-001 -3.3849937e-002  2.0218268e-001  1.0817015e+000  1.7134899e+000 -1.0078850e+000  1.5145745e-001
  1.8470726e+000  2.9220696e-001  1.6931197e+000  1.0292147e-001  6.7635212e-001 -9.7482314e-001 -2.7670711e-001  5.5514681e-001  8.6732038e-002  4.8249382e-001  6.0604655e-002 -2.3500939e-001  4.7746014e-001 -9.4324115e-002 -1.3961048e-001 -9.0504175e-002  4.0676386e-001  7.1552015e-001 -8.1896886e-001  5.6425560e-001 -2.4386939e-001 -4.4840854e-001  5.5752050e-001 -7.3767201e-001  4.7325560e-001 -1.0301264e-001  2.8484325e-001  1.6485796e-001  4.9132505e-001  9.2968548e-001  2.5715491e-001  7.8123283e-001  2.8315310e-001  6.4399136e-001  3.5396261e-001 -6.6416767e-002  1.1025418e+000  1.2912189e-001  6.3082945e-001  5.9906513e-001 -1.8780886e-001  3.6661191e-001 -7.6608016e-001 -2.0087051e-001 -1.2537962e+000 -1.3552960e-001  6.4931216e-001 -1.4700366e+000 -3.6516779e-001 -7.9245714e-001  6.2513212e-001  8.0079110e-001  3.2949962e-001  1.1254974e-001 -6.1974497e-002  6.4065170e-001  7.7808106e-001 -4.9739516e-001  8.9052233e-001 -3.5346068e-001 -1.6470176e-001  4.9330984e-001 -7.7172267e-001  1.3086028e+000 -1.1278651e-001  6.3231979e-001
  8.1264092e-002 -7.9027173e-002  1.6861354e+000 -5.3191822e-001  6.5218411e-001  1.8387327e+000 -6.2359739e-002  1.4552436e+000  6.8739337e-001  9.0799098e-001  1.2776976e+000  9.9402616e-001  8.1854670e-001  6.8080842e-001  1.1522320e+000  1.0412694e-001  6.6089594e-001 -2.8107537e-001 -1.1389305e+000  6.7936768e-001  6.5367904e-001  3.7162975e-001  1.3032067e+000  9.5632341e-001  5.3131100e-001  4.0408531e-001  5.5387260e-001 -1.3756461e-001  1.8765570e-001  1.1993905e+000  8.8337444e-001  1.1245722e+000  1.6123959e+000  1.8356594e+000  8.9886418e-001  3.4241076e-002  1.1141315e+000  6.7449649e-001 -1.2619699e-001  6.2816905e-001  2.1661065e-001  8.4812294e-001  6.6662344e-001  1.0600148e+000  6.2469862e-001  7.7334362e-001  1.2130883e+000 -2.4407644e-001 -7.0462518e-001  1.3156619e+000  2.8979301e-001  1.0624495e+000  5.1237684e-001  5.0214857e-001  2.8880757e-001  1.9008999e+000  1.2628713e+000  4.5515693e-001  1.2904059e+000  2.6912592e-001  4.2597537e-001  2.3166623e-001 -8.5627627e-001  8.0961535e-001  4.7748859e-001  7.9942549e-001
  7.8402911e-001 -9.1077043e-001  1.8149085e+000 -7.6088350e-001 -2.8043987e-002  1.7242256e+000 -8.7828839e-001  9.1471451e-001  5.8235401e-001  3.3887288e-001  3.3433672e-001  1.7136897e+000 -7.0496493e-001  1.7897823e-001  6.7140285e-001 -1.1112112e-001  1.5683967e-001 -4.0640060e-001  2.0351769e-001 -1.9592788e-001  5.5784965e-004  9.2760746e-001  5.5171614e-001  1.9110039e+000  3.9998917e-001  9.8993232e-001 -2.5131082e-002  1.3592712e-001  7.5050549e-001  7.6339866e-001  1.1711064e+000  1.5219642e+000  1.5209501e+000  1.8535480e+000  1.4716447e+000  7.5612512e-001  1.1736509e+000  8.9615330e-001  7.1408573e-001  8.0940758e-001  2.4886840e-002  5.2501399e-001  7.1321880e-001  6.6699085e-001 -5.4585179e-001  3.6903870e-001  7.8357469e-001 -5.5177409e-001  1.1806515e-001  6.2858972e-001  7.5750784e-001  1.0737414e+000  3.7810769e-001  2.8557600e-001  9.7463427e-001  1.2441273e+000  9.5822298e-001  5.6023579e-001  1.0005561e+000 -7.6655461e-001 -1.2244828e+000 -6.7049765e-001  9.1808246e-001  9.4154520e-001  3.1389946e-002  5.3043440e-001
  2.8269889e-001  4.5129618e-001  9.6217401e-002 -4.4627422e-001  6.9425170e-001  8.1595202e-001  7.8898408e-001  1.4978841e+000  1.9321992e-001 -6.1172310e-002  1.1420524e+000  1.1769979e-001  6.8531221e-001  2.6179975e-001  7.4416768e-001  7.0173909e-001  6.3784644e-001  7.8851205e-001  4.8003244e-001  5.5822093e-001  6.8101570e-001 -5.1913611e-001  4.9276289e-001  1.3244501e-001 -1.2569676e-002 -5.4155242e-001  1.2308764e+000  7.7667807e-001  4.8569460e-001  4.6480140e-001  4.7133454e-001  1.2745746e+000  1.2287994e+000  1.0689777e+000  6.6632126e-001 -1.9054270e-001  2.1257613e-001  1.4397895e+000  4.3804399e-001  1.1920548e+000 -5.0538471e-001 -3.6117053e-001  2.7690147e-002  4.3187358e-001  6.4504955e-002  5.7672332e-001 -4.5227680e-001 -4.9846135e-001  1.1968224e-001  7.0688546e-003  6.0371309e-001  9.8585127e-003 -4.1991129e-001  5.9929402e-001  2.7952175e-001  1.8535646e-001 -6.1182209e-001 -2.1117353e-001  6.9916846e-001  1.4250156e+000 -8.8840167e-002  9.9197131e-001 -9.1834453e-001  1.1918127e+000 -9.8789321e-001  6.5594972e-001
  1.6727817e+000  1.1920311e+000  5.3796200e-001 -4.8036721e-002  1.2303521e+000  1.5349810e+000  7.3262146e-001  1.0105834e+000  1.7954272e-001  2.8474846e-001  1.0069564e+000  7.1730773e-001  1.8454950e-001 -2.6894706e-002  9.6644279e-001  1.7032111e+000  6.2663821e-001  4.7414652e-001  2.1266561e-001 -2.6725129e-002  7.4660345e-001  6.4546318e-001  8.7832977e-001  7.5556418e-001  8.2154405e-001  6.3623630e-001  1.1787395e+000  1.8730352e-001  2.5839852e-001  2.4937578e-001  4.1389835e-001  9.1668892e-001  1.1109252e+000  1.6556627e+000  9.4775218e-001  9.7299769e-001  6.9030459e-001  3.6326377e-001 -8.4412013e-002  4.7924062e-001 -3.2820581e-001  1.5539737e-001  3.7186065e-001  5.7846845e-001 -8.1013193e-001  1.7558927e-001 -3.9242773e-001 -8.9727488e-001 -1.3697666e-001 -5.7394408e-001  1.3836961e+000  5.7207945e-001  1.8400737e-001  3.7381763e-001  1.6389890e-001  8.6354419e-001  3.1252688e-002  5.1088707e-002  7.4945182e-001  6.3056042e-001  3.1683836e-001  4.4217131e-001  8.6992566e-002 -3.5437134e-001 -5.2385382e-001  1.2048079e+000
  4.1868320e-002  3.6553751e-001  6.9697045e-001  1.2044968e+000  6.8699502e-001 -4.4024628e-001  2.4544606e-001  3.9205044e-001  1.1663243e-002  1.5025199e-001 -8.1061700e-001  3.5658107e-001  1.2026384e-001 -3.4673599e-001 -5.3678341e-001  6.3972005e-001 -1.8985307e-002 -6.8786508e-001 -6.2986663e-001 -3.2836169e-001 -6.3385357e-001 -2.3587703e-001 -1.2519283e+000  8.5534921e-002 -1.4798405e-001 -5.6228998e-001  3.5090522e-001  7.0141389e-001  5.8518182e-001 -4.7011558e-001  1.4771344e-001 -3.4908458e-001 -1.8907554e-001 -3.3278627e-001 -4.9303374e-001  3.2011726e-002 -4.0353511e-001  5.9428527e-001  1.4643435e+000  1.7260739e-001  5.3466695e-001  2.9738173e-002  1.0909378e+000 -1.5298402e-001  1.7568647e-001 -7.1810930e-001 -6.6020654e-001 -6.2068667e-001  3.0777870e-001 -3.9824930e-001  8.5232354e-002 -2.8209590e-001 -1.8730842e-001 -3.6902944e-001 -1.9472431e-001 -6.6359054e-001  1.0760395e-002  3.5706872e-003 -3.5936434e-001  2.5438685e-001 -2.3024870e-001  7.0426061e-001  1.5398104e+000  6.9443490e-001 -1.6003531e-001  7.1906408e-001
 -6.1313394e-001  8.9114193e-002 -3.1961251e-001  5.1146864e-003  3.9783444e-001 -5.2143587e-002  4.9161333e-001  7.9311046e-001 -5.9449830e-001  2.9406870e-001 -7.4317074e-001  2.7216703e-002 -2.6970350e-001 -3.3377894e-001 -7.0598976e-001 -2.0978629e-001  1.1198991e-001 -5.1730447e-001 -3.0442744e-002  2.7243239e-001  2.1458696e-001  4.3550694e-001 -7.2982981e-001 -5.6164005e-002 -1.3883560e-001 -9.5301894e-002  5.3508064e-001  6.1874161e-001  1.2167809e-001 -6.5106321e-001  1.7717272e-001  5.9874708e-001 -4.4763694e-002 -1.4775508e-001  3.1827656e-001 -1.6462175e-001 -1.5344823e-002  6.1908867e-001  9.7194386e-001  4.9297424e-001  1.8260748e-002 -8.0919477e-002 -1.1522501e-001 -1.1935276e+000  2.2619825e-001  1.5961427e-001  1.9780636e-001 -4.5249562e-002  4.8798817e-001 -5.9055120e-001 -1.5899460e-001 -6.1452516e-001 -7.2644256e-001 -3.1225390e-001 -6.3831649e-002 -4.5515523e-001  4.6114261e-001  1.7626591e-002  2.2029388e-001  6.6047308e-001 -5.7445904e-001  3.2647011e-001 -4.6217641e-001 -1.2948658e+000 -3.0957053e-001  5.4120054e-001
 -2.6369237e-001 -7.4202142e-002 -8.9695601e-001 -1.0743184e+000 -3.1558010e-001  8.7224425e-001 -5.0221520e-001 -2.4613425e-001 -1.4174715e-001  6.8580138e-002  1.6534304e-002 -6.5991163e-001 -5.1398175e-001  2.3634859e-002 -3.2810871e-001 -4.3288762e-001 -1.3412188e-001  5.0350259e-002  4.1984710e-001  3.1392278e-001  3.2698652e-001  4.4391428e-001 -3.1639081e-001 -4.6777557e-001  7.6864914e-002  4.1247477e-001  4.4248715e-001 -1.7168307e-001 -4.3497661e-001 -3.7922172e-001  1.8918256e-001  1.8633650e-001 -7.9052218e-001 -2.3454674e-001  1.9595341e-001  3.1937539e-001 -1.2484004e-001  1.7704539e-002 -1.3986147e-001 -4.7255177e-003 -4.9284024e-002  3.4481497e-001 -6.5822792e-002 -9.4725501e-002  9.8292371e-002  3.6386582e-001  3.2209809e-001  8.6868154e-001  5.4402162e-001 -2.1741073e-001 -5.0058526e-001 -3.9313793e-001 -2.3313085e-001 -9.2954781e-001 -1.4177651e+000 -1.2861059e-002  2.0064717e-001  4.7887984e-001 -2.2962511e-001 -1.9680568e-001  3.5796370e-001 -3.6175684e-001 -7.5763577e-001  1.3758907e-001 -3.4178799e-001  1.8172821e-001
 -8.7753220e-001  3.0577070e-001 -5.7933324e-001 -1.8161524e+000  1.6922494e-001  2.3593904e-001  7.4269869e-001  6.5094484e-001 -1.8887984e-001  1.0757592e-001  3.8173552e-001 -6.0438065e-001 -1.1852976e-001  2.8181721e-001  5.5872615e-001  3.0189350e-001  1.6042833e-001  5.7041568e-001  3.9166226e-002  4.2279546e-001  3.0187265e-001 -9.8254732e-002 -9.9436626e-002  6.2154765e-001  9.4594327e-002  1.2206309e-001  3.4210823e-001  5.9700786e-001  1.6468135e-001  8.3647152e-001  3.6781638e-002  5.3827246e-001 -4.3741213e-001 -6.3303882e-001  3.8379952e-001 -5.7740659e-001  3.7333695e-001  1.2552150e+000  1.2135347e+000  8.8587448e-001 -8.7888563e-002  4.6599856e-001  7.2756888e-001 -2.1339949e-001  7.8699531e-001  4.6687499e-001  1.4578144e-001  6.1994388e-001  5.9124357e-001 -5.1756931e-001  3.2404147e-002  4.2763948e-001  5.7569908e-001 -3.9177480e-001 -9.9847176e-001  8.2061136e-003 -1.9478908e-001  8.2359579e-001  2.5814412e-001  6.3446229e-001  1.0256851e+000  4.2737045e-001 -1.2203583e+000  3.3040780e-001 -2.4003211e-001 -4.1517476e-001
  1.0280606e+000 -6.7122291e-001 -3.2649224e-001 -1.8733562e-001 -1.8954788e-001  7.1932155e-001  3.0288622e-001 -1.4264711e-001 -7.4213857e-002  4.1144619e-001  3.3238413e-001  1.0877720e+000  3.1080881e-001  9.8499237e-001  1.1343048e-001  1.5867504e-001  1.7877893e-001  1.2848526e-001  3.6923016e-001  4.3772406e-001 -7.1203773e-002  3.6478379e-001  6.7027745e-001  2.8318057e-001  6.2253648e-001  4.4902197e-001 -3.5653988e-002 -3.8123430e-001  1.6813465e-002  1.5615653e-001  6.6046395e-001  7.2116388e-001  8.8390095e-001  6.6190353e-001  9.7545082e-001  3.7045778e-001  6.1060408e-001 -5.9488958e-002 -7.2899561e-001  5.3381479e-002  1.6726360e-001  4.8524698e-001  6.2778054e-001  2.3650338e-001  1.9953213e-001 -3.6852314e-001  1.1186916e+000 -1.1622333e-002 -1.7513106e-001  4.3701405e-001  7.7781233e-002  4.0195546e-002 -2.0864567e-001  1.8071579e-001 -2.1087158e-002  3.6995933e-001  5.3364589e-002  1.2736763e-001  1.9837637e-001  5.5163885e-001 -4.7895661e-002 -2.0453356e-001 -1.6707881e+000 -9.0678208e-001 -2.0061720e-001  7.3346091e-002
 -1.5310849e-001 -7.0153827e-002  1.1261475e+000  3.7250828e-001  2.2378534e-001  5.0530208e-001  2.3479188e-001 -3.1798612e-001 -2.1442683e-001  2.7655686e-001  9.8998763e-002  6.1526963e-001  4.7277456e-001  6.8006183e-001  1.9300873e-001 -1.7294566e-001  9.1812774e-002 -7.2943704e-001 -1.3024220e-001 -3.2229872e-001 -2.6281832e-001 -4.8201306e-001  1.4020677e-001  6.7829077e-002  4.4558768e-001 -3.0016571e-001  4.9815890e-001 -2.4575031e-001  2.3986817e-001 -5.8119764e-001  1.4302929e+000  4.6795392e-001 -3.0895940e-001  4.5692849e-001  8.4444284e-001  1.1017852e+000 -2.8047355e-001  7.8041603e-001  1.8569884e-001  1.6742701e-001  3.1758218e-001  4.6018319e-001  2.6889168e-001  2.9988909e-001  3.2801640e-001  9.5519442e-001  1.1913171e-001 -3.2706882e-001 -1.2000299e+000  7.7302229e-001 -2.8764908e-001 -5.2712287e-001 -2.5100598e-001  1.0203904e-001  1.3912156e-001  6.0363931e-002  1.2268695e-001 -1.8485417e-001 -3.7740173e-001  4.2785793e-001 -4.1450709e-001 -1.4216047e-001 -6.3195323e-001  1.8055465e+000 -2.3968373e-001  2.5302966e-001
 -1.0976573e+000 -2.9449626e-001  1.8663964e-001  8.3134309e-001  8.3768836e-001  4.5219023e-001  3.9308746e-001 -7.4019718e-001  2.4202485e-001  7.5217048e-001 -3.1108633e-001  9.3360991e-001  4.7572576e-001  6.7353116e-001  1.7163507e-001  7.1858082e-001 -3.0079371e-002  6.6592325e-001 -5.3847085e-001 -7.3618534e-001 -1.0861116e+000 -2.7886504e-001  7.3265204e-001  6.8934806e-003  8.9526674e-001  3.2498138e-001 -2.7649145e-002  1.0760113e+000  4.4361770e-001 -6.4969999e-001  1.5827559e+000  6.2091079e-001  1.0771520e+000  6.7866343e-001  9.5768806e-001  1.6715875e+000  1.5721153e-001 -6.4607791e-001  1.0956144e+000  2.7340308e-001  1.5913256e-001  7.8777838e-001  1.2047491e-001  4.1523225e-001  1.7471322e-001  5.6447353e-001  9.6457468e-002  3.9698320e-001 -6.2344640e-001  2.4629800e-001  3.3159117e-001 -5.6105024e-001  3.2011183e-001  7.7655168e-001  7.4089669e-001  3.6207507e-001  2.9105393e-001 -1.4977971e-001 -7.4993316e-001  5.3704808e-001  1.1113186e-001 -1.8035797e-001  7.5513749e-001  3.2009248e-001  8.8763921e-002  2.5307353e-001
 -5.6957645e-001  4.3692253e-001 -7.5966512e-001  3.0970195e-001  4.7656326e-001 -1.0347144e+000  6.3915322e-001 -1.5700366e-001 -6.4232811e-002  2.7288561e-001  2.9901919e-001 -5.8099561e-001  9.0643438e-001  4.1941780e-001  1.8011928e-001 -7.7201405e-001 -3.4618459e-001 -4.6909708e-001 -7.3211507e-001  9.4215786e-002  2.2282752e-001 -7.9452980e-002 -9.5946076e-002  8.3172258e-001  2.6634893e-001  5.2756489e-001  6.0436986e-001  8.4122612e-001  1.1260164e-001 -4.0469630e-001  1.2698990e-001  2.6186122e-001 -6.3075694e-002  6.9984743e-002  2.7047485e-001  8.8939882e-002 -6.0942807e-002  6.6045108e-001  5.7077224e-001  8.9787047e-001  6.8672126e-001  4.0171114e-001  7.4935562e-001  1.5328236e+000  1.1687709e+000  1.3731904e+000  3.0782746e-001  3.1507416e-001  4.4758131e-001  1.0611242e-001  8.7601162e-002  2.1423293e-001  5.8917901e-001  2.1905697e-001 -1.0468740e-001  7.9402011e-001  3.5471323e-001  2.6975521e-001 -1.4315355e-001  9.2854287e-001  4.6388340e-001  4.7813994e-001  1.9698235e-001  9.9443095e-001  1.2248112e+000  2.7317983e-003
 -2.7531091e-001  9.9507005e-001  1.3667910e+000  1.0447054e-001  8.0272143e-001  4.3715565e-001  5.3695929e-001  7.4680066e-001  3.8479204e-001 -6.3612485e-002  1.3914014e-001 -2.7022298e-001  1.9465807e-002  4.6397088e-002  4.2126177e-001 -1.2313986e-001 -1.1898289e-001 -3.6099782e-001 -9.8110173e-001  4.8054220e-001  2.9090366e-001  4.7778592e-001  4.4630051e-001  5.9571322e-001  1.4122786e-001  7.1780144e-001  5.2650398e-001  3.2567958e-001  7.6240830e-001  4.7363351e-001  6.2183046e-002  5.1766212e-001 -2.7151709e-001  9.8334755e-002  1.8907714e-001 -1.1170197e-001  1.3693666e-001  5.8623711e-001  2.4611993e-001  5.5172502e-001  6.8850917e-001 -1.2727403e-004 -3.1018975e-001 -5.1142375e-001  4.7302001e-001  3.7583039e-001 -7.3024195e-002 -2.3560612e-001 -6.1205662e-001 -9.5037393e-002  4.2106671e-002  9.0558985e-001  7.6586009e-002  2.2285380e-002  7.7895582e-002  4.2046698e-001  5.4499974e-002 -3.6993562e-001  4.0329196e-001  1.0715703e-001  1.3956056e-001  8.3898138e-001 -5.9099141e-001  5.3656749e-001  3.7485997e-001 -7.3619413e-001
  7.0548092e-001  1.0808206e+000  4.2831714e-001  1.0228173e+000  1.0610453e+000  1.2433371e+000  5.7206470e-001  1.1898238e+000  3.7956324e-001  6.4053251e-001  3.9933979e-001 -1.3294542e-001  5.3876355e-001 -6.3763083e-002  2.0574537e-001  7.0860046e-001  4.8459252e-001  6.3788514e-001 -1.1134980e-001  3.9822661e-001  6.5183169e-002  8.7828612e-001 -3.4919670e-001  2.8254002e-001  4.1537714e-001  6.3999993e-001  1.6968020e+000  1.2799520e+000  6.5104816e-001  8.9351043e-002 -1.0545699e-001  2.9285262e-001  5.2788577e-001  5.4488752e-002  1.8251509e-001 -4.9032534e-001 -1.2598959e-001  8.7027668e-001  7.2325769e-001  1.2230250e+000  4.5753601e-001  3.7721627e-001  1.0738967e-001  4.0717463e-002  1.2567637e-001 -1.7100764e-001  2.7190486e-001  2.1046021e-001  1.0661768e+000 -3.2256182e-001  5.7010516e-001  2.2958062e-001  8.5361371e-002  3.1624717e-001  6.9733524e-001 -7.1479650e-002  4.0617648e-002  4.0910505e-001  5.9673655e-001  4.8751490e-001  1.7023718e+000  8.1118792e-001  5.4096814e-001  1.0516397e+000  7.4077017e-001  7.4387536e-001
  9.3005031e-001  5.6143789e-001  1.3068848e-001  9.0729278e-001  4.0761490e-001 -1.2465471e+000  8.6446513e-001  1.0048621e+000 -3.7227445e-001  5.0765747e-001  4.3077063e-001  9.0967372e-002 -1.4711524e-001 -1.1889443e-002 -7.3185465e-002 -9.3942962e-002  2.4069480e-002  6.0854708e-001  7.7864407e-001  6.0597095e-001  1.3739664e+000  1.2085436e+000  3.3089762e-001  3.3958900e-001  1.2534001e-001  2.3073203e-001  9.1358605e-001  1.3068460e+000  1.4550237e+000  6.0196112e-001 -1.7849708e-001  4.3920308e-001 -1.2271677e-001  3.4358552e-001  4.7156835e-002 -4.2633335e-001  3.7825114e-001  1.4670668e+000  1.2920186e+000  8.3020492e-001  4.3252840e-001  1.0169963e-001 -1.1549941e-001 -6.9436015e-001  7.4187947e-002  5.2975327e-001  5.2545999e-002 -1.5928546e-001  3.7937321e-001  3.7414401e-002  3.4208172e-001 -2.9393368e-003  3.1653831e-001  5.5514511e-001  9.2494389e-001  3.9583670e-001  4.1015569e-001 -4.2139550e-001  2.0383692e-001  4.6649582e-001  4.4598716e-001  6.0141455e-001 -1.0661659e+000  5.0031911e-001  7.1547688e-001  3.8217844e-001
  1.5000202e-001  7.9913994e-001  4.5416914e-001  3.2102070e-001  7.3619980e-001 -1.7158072e-001  5.8356643e-001  5.8956112e-001  5.6126838e-001 -1.0465064e-001 -1.3229758e-001 -1.1448425e+000  1.2501458e-001 -2.7136626e-001  1.4104050e-001  3.6424367e-002  3.7242500e-001 -3.4219959e-002 -6.1183555e-001 -1.6259896e-001  5.0292146e-001  2.6729035e-001  2.0126392e-001 -8.4276630e-001 -4.9577792e-002  2.5260907e-001  8.7896212e-001  9.3779956e-001  6.1234798e-001  3.3733007e-001 -5.0020775e-002  2.5867760e-001 -4.8641372e-001 -7.6333598e-001 -2.7410941e-002 -4.7430962e-001 -1.4511529e-001  4.2163250e-001  1.6104853e+000  9.0987058e-001 -1.7589761e-001 -3.4578256e-001 -9.7000328e-001 -8.9185177e-002 -6.9238433e-002  1.9616957e-001 -2.1326944e-001 -2.1690524e-001  5.6572542e-001 -8.9793569e-001  4.2862097e-001  3.8248085e-001  2.3960778e-001  2.9011266e-001  2.6006187e-001 -1.3599057e-001 -1.1292810e-001  5.9940903e-001  2.2535698e-001  3.2958435e-001 -3.8492307e-001  5.7398714e-001  1.3278550e+000  5.8822102e-001  4.1385222e-001  7.1346318e-001
 -1.4335889e-001  1.9948977e-001  9.1779499e-001  7.5073903e-002  2.1842281e-001 -1.1902446e-001  4.1985678e-001  1.3815361e-001 -1.6792917e-001 -2.7814054e-002  3.6862252e-001  1.9106241e-001  3.8028066e-001  2.1753172e-001  5.6479761e-003 -5.0689459e-001 -2.1860167e-001  5.6178655e-001  1.4790596e-001 -4.3669136e-002  9.3011328e-001  3.9285821e-001  5.7181009e-001 -2.2047725e-001 -5.5456266e-002  1.9987730e-001  2.9298341e-001  8.9519531e-002  5.3561927e-001  1.1129901e-001  4.6436476e-001  2.9164631e-001  9.1934303e-001  7.5717127e-001  5.5606709e-001 -1.8541214e-002  5.8812945e-002  7.0770332e-001 -7.5270957e-002  6.9727734e-001  1.6583466e-001 -2.6675775e-001 -5.1489063e-001  6.2750745e-001  1.3003706e-001 -4.3605915e-001  1.5074880e-001 -4.1559873e-001 -1.5758219e-001  1.1965480e-002 -8.5820062e-002 -1.7034645e-001  1.1438131e-002  1.3646217e-001 -8.9648017e-001  1.8386667e-001 -1.7573784e-001  9.4043216e-002  1.6709602e-002 -6.4547915e-001 -2.8908395e-001 -2.9551111e-001 -5.0445795e-001 -1.3224461e-001  3.6187673e-001 -4.0053061e-001
 -3.8605507e-001  1.2371770e-001 -7.6373781e-001 -6.5460516e-001 -1.2941200e-001  2.1054275e-001 -9.2016796e-002  1.2260912e-001 -1.7549630e-001 -6.5331535e-002 -1.2605989e-001  3.4130137e-001 -2.2775537e-001 -2.0541432e-001 -7.4385767e-001  2.2774822e-002  6.0261966e-001 -4.8579127e-001 -3.9295494e-001 -2.5441589e-001  5.0968309e-003 -4.9275727e-001  2.9778989e-001 -1.7713575e-001 -3.2223785e-001 -1.0096857e-002  4.3738195e-001  5.7870117e-001  5.4924289e-001  3.1256649e-001 -1.0360453e-001  1.2081872e-002  3.6313565e-001  7.5406123e-001 -7.9740864e-002 -2.9240670e-001 -2.0936857e-001  3.7028978e-001  5.7022854e-002  6.2007845e-001 -7.8280049e-001 -4.5570116e-001 -3.6498508e-001 -7.0934339e-001 -3.9616805e-001  3.4330045e-002  1.5536896e-001 -2.2286274e-001  1.9416529e-001 -8.8509148e-002  2.7619828e-001 -9.6428663e-001 -1.5973441e-001 -2.7633850e-001 -1.2673106e-001 -3.8344783e-002 -3.5892808e-001 -1.2377371e-001  5.2436139e-002 -1.0930099e+000 -3.8231078e-001  5.7137015e-002 -4.1698553e-002 -6.7668026e-001  2.3795354e-001  2.4902549e-001
  2.4655169e-002 -7.4517488e-001  3.3332848e-001 -5.5623264e-001 -9.5344294e-002 -9.8486865e-001  2.5188858e-001  8.3734588e-002 -1.6201673e-002 -3.8519727e-001 -2.7903316e-001 -2.6523945e-001 -4.1709024e-001 -4.7295311e-001 -3.8144828e-001  3.7988089e-001  1.7306281e-001 -4.6713033e-002 -5.2898139e-001  4.0411500e-001 -6.1300820e-001 -9.6587146e-001  6.4131310e-001 -3.0658057e-001  1.0037216e-001 -2.8800075e-001  8.3646855e-003  5.6052427e-001  7.9228505e-001  2.0464008e-001  2.5817944e-001  8.1425456e-001 -7.3368401e-002  8.3402436e-001  7.3916995e-001 -4.5401268e-002  8.3705021e-001  6.5331913e-001  6.2643960e-001  2.7324491e-001 -7.9997114e-001 -1.3764097e-001 -8.4382599e-001 -1.5993222e-001 -7.2944004e-001 -1.6164214e-001  4.2231635e-001 -9.0782425e-001  7.7370649e-001  8.8069101e-001  4.5988803e-001  1.6902368e-001 -2.3723451e-001  1.0577833e-001 -3.9047264e-001  3.0424299e-001  1.2022862e-001 -3.3972527e-001  4.8763118e-001 -1.3202465e+000 -1.3171324e+000 -3.5170272e-001 -2.4184017e-001 -3.4316335e-001 -8.8463247e-001  1.0382979e+000
  5.8854352e-001 -5.0533071e-002 -5.8383079e-001 -8.3153511e-001 -6.3284148e-001 -4.6883444e-002 -8.3845745e-002  3.5181575e-001 -1.9278568e-001 -2.3293881e-001  2.2841759e-001  4.1346037e-001  1.3283835e-002  1.0255719e-002  7.3723795e-003  1.0204872e+000  9.9572987e-001 -3.9388912e-001 -3.5098208e-001 -1.2976928e-001 -9.7178199e-001 -1.3451889e-001 -5.1130967e-002 -1.1157655e-002 -7.1674449e-002 -2.2291790e-001  3.4099447e-001  3.5610423e-001  7.3666596e-001  1.6056456e+000 -6.3422403e-002  3.3833266e-001  1.1728806e+000  7.5592086e-001  5.9899001e-002  1.7935175e-001  8.3956693e-001  2.5405765e-001  1.7624515e-001  8.3031248e-001 -3.8303096e-001 -3.6691348e-002 -1.0143973e+000  2.0960949e-001 -1.2596193e-001 -7.7098261e-001 -2.4687903e-001 -3.7142639e-001 -6.4194563e-001  4.0303861e-001  8.9855873e-001  2.7484203e-001  3.9505048e-003 -2.0211861e-001  7.7158371e-001 -9.1153949e-003 -6.4497114e-002 -2.8740670e-001  5.0049642e-001 -5.0760883e-001  5.1063033e-001  2.8047700e-001  6.4472077e-001 -2.5126138e-001  2.5435960e-001  1.6480757e-001
 -3.5538379e-001 -6.9922700e-002  4.0213446e-001 -2.5583100e-001 -1.2140233e-001 -4.5859599e-001 -4.6290061e-001  6.8707931e-001 -4.7217507e-002  3.2990606e-001  3.8542649e-001  8.6082474e-001 -2.1082327e-002 -9.7052561e-002  5.1469770e-001  6.7039345e-001  5.4843989e-001  3.3589472e-001 -1.6906982e-003  5.8105821e-001 -4.5017330e-001  2.2399060e-001 -2.5243871e-001  1.9616644e-001  3.0142951e-001  5.4796289e-001 -1.7187701e-001 -2.7159017e-001  2.5302194e-001 -3.5458639e-002 -9.6132802e-002 -1.9880724e-002  5.2743922e-001 -4.7748179e-002  1.5115614e-001  1.5416689e-001  4.8062110e-001  5.5205823e-002 -4.3886995e-001 -9.3967994e-002  4.4997783e-002  6.9650670e-002 -4.2411141e-001  6.3836465e-001 -3.1494055e-001  8.1220184e-002  1.2704956e-001  2.7862079e-002  4.3299599e-002  1.0982631e+000  8.0534846e-001  5.6789464e-001  5.1221421e-001  7.1704508e-001  1.2332875e+000  1.1320952e+000  3.1824296e-001 -2.4299370e-001  5.7123044e-001 -2.3589861e-001 -3.4614581e-001  4.7766302e-001  3.1047874e-002 -2.9323902e-001  1.7985034e-002 -1.7385021e-001
  5.3239030e-001  3.9999488e-001  4.7875130e-001 -2.0300340e-003  4.1111879e-001 -1.8018665e-001 -7.2887171e-001 -6.7244486e-002 -1.7814628e-001  2.6575603e-001  1.1729693e+000  7.4959041e-001  1.8929425e-001  3.3819867e-001  3.9990520e-001  7.8304711e-001 -4.2996908e-001 -2.3359049e-001 -1.8320546e-002 -5.0887765e-001 -2.2430351e-001  9.8159193e-001 -4.5153385e-001 -4.5803998e-001 -1.8884449e-001  2.1783689e-001  4.3168287e-001  5.1749997e-001  4.5445671e-001  9.7370969e-001  5.2767869e-001  2.4876408e-001 -1.1987017e-001  1.3671796e-003  4.9805465e-002  2.6318543e-002  5.7194945e-001  3.2212214e-001  1.8700901e-001  2.9980814e-001  8.9734810e-002 -4.2698805e-001 -3.2569612e-001  4.8192248e-002 -3.3646560e-002 -9.7100123e-001 -6.4031242e-001  2.9887386e-001 -4.1407402e-001  8.0183703e-002  6.2432413e-001  6.7546581e-001  1.8398730e-001  6.4199526e-001 -8.7526059e-002  5.9708071e-001  7.9506153e-002  8.3248915e-002  5.7211098e-001  1.0586368e-001 -4.7491265e-001  5.1199247e-001  1.7516566e+000 -7.0977030e-002  2.1906366e-002 -4.4409905e-002
  5.4933180e-001 -3.3813402e-001  1.0656465e+000 -4.3550288e-002 -2.2098033e-001  5.8499532e-001 -1.3024042e+000 -7.7836857e-001 -1.2031200e-001  6.0125656e-001  4.1717852e-001  5.5339174e-001  1.3091869e-001  5.3299514e-002  5.1978845e-001 -6.2535787e-002 -5.7618169e-001  5.6122128e-001  1.2052603e+000 -5.3057368e-002  8.1178742e-001  2.5833770e-001  9.2311851e-001  7.2619058e-001  1.1603921e-001 -4.8082258e-002 -1.9436670e-001 -4.6565391e-001 -3.2234927e-001  1.8793986e-001  2.4884656e-001  1.0251096e-001 -1.5733411e-001  1.8970560e-002  3.2152720e-001  6.2379315e-001  4.2125868e-002 -3.1396629e-001  2.7211187e-001 -4.4045087e-001  1.9628186e-001  1.2679622e-001  2.1921277e-001  1.0406122e+000  7.2593113e-003 -6.1484349e-001 -8.1212414e-002  6.4911835e-001  1.3966979e-001  1.6338125e-001 -2.3083463e-001  6.2088701e-001  7.7271677e-001  6.4936979e-002  5.9215122e-001  7.2447221e-001  4.0919419e-001  6.8536441e-001 -2.9231541e-001 -5.5792931e-001  2.0627069e+000 -1.3982598e-001  2.1610834e-001  2.1732771e-002 -2.1008124e-001  1.0424005e+000
 -2.4628876e-002 -5.6449578e-001  1.5887070e+000  5.7251270e-002  3.4499465e-002 -6.6025770e-001 -1.1766805e+000 -8.2939643e-001  5.6904023e-002 -9.9290303e-002  2.1364488e-001 -3.4270188e-001  3.7466898e-001  5.1298601e-001  1.9363820e-001 -1.7648422e-001 -5.3767342e-001 -6.3842853e-002  7.1364379e-002 -1.6684655e-001 -7.4163179e-002  4.1755317e-001  6.3233824e-001  3.5177023e-001  1.3087580e-001 -2.6777555e-001 -1.4816750e-001 -5.7377555e-001 -4.4463997e-001 -2.3820178e-001  4.4686233e-001  1.4925243e-002 -6.4586136e-001 -2.7232640e-001  2.9220339e-001  6.9950930e-001  4.1661261e-001 -8.3475043e-002 -9.9356197e-001 -3.1182570e-001 -1.2744106e-001  3.9137764e-001  1.9906915e-001  3.7353634e-001  3.3295986e-001 -4.7070822e-001 -5.9940788e-001  9.0546540e-002  7.8537097e-002  5.7432160e-001  3.2579690e-001  7.4605198e-001  3.8972902e-001  1.2769149e-001  7.7148437e-001  2.5184741e-001  1.8692933e-001  1.0600527e-001 -5.5394082e-002 -1.8351456e-001  1.1572086e+000  8.8480529e-002  9.1125641e-002  1.2965377e+000  2.2641933e-001  3.7515675e-001
  2.5847404e-001  1.9805292e-001  1.0103140e+000 -1.3619539e-001 -2.1103315e-001  1.3170549e+000 -1.1977283e+000 -2.9548316e-001 -5.7991231e-002  1.9500354e-002  3.8784945e-001  7.9043894e-001  4.8928391e-001  6.2937194e-001  6.1670370e-002  3.4075362e-001  2.8681636e-001  4.4301670e-001  4.3818550e-001 -1.1457687e-001  6.0265031e-001  2.9342458e-001  2.2997425e-001  1.0062343e-002  1.5826529e-001 -2.6918725e-001 -3.5131206e-001 -5.4433450e-001 -3.0778740e-001  3.4864757e-002 -1.2029278e-001  5.7538738e-001 -4.7355421e-001 -7.7996115e-001  3.4787527e-001  5.7857273e-002 -3.6965723e-001 -1.0659645e-001 -2.0035834e-001  9.8601077e-003 -1.6366653e-001 -8.1422630e-002 -6.2771801e-001  3.7849777e-001 -1.8802100e-001 -8.7220533e-002 -2.0694501e-002  4.2129184e-002 -1.3574417e-001 -4.1578081e-001  7.7559829e-002  1.9798652e-001  6.5733192e-001  2.6559970e-001  2.8847423e-001 -6.7267304e-002 -2.1026017e-001  9.1397103e-002  3.8762303e-002 -5.0423180e-001  7.1420571e-001 -8.3029896e-002  1.6366574e-001  1.1650095e+000  5.7986603e-001  1.9930342e-001
  1.7213020e-001  4.8715183e-001  1.4530555e+000 -2.3047948e-001 -3.3414935e-002  8.5296090e-001 -8.3420868e-001 -1.0752928e-001  4.0951372e-001  8.9683943e-002  8.0101059e-001  2.9130204e-001  5.3095212e-001  5.2903878e-001  2.9841792e-001 -3.9041183e-003  8.5179792e-002 -5.4495672e-001  2.4376225e-001  1.2917160e-002  1.7788985e-001  1.9925194e-001  2.0382304e-001 -2.1728782e-001 -5.5916226e-002  1.5507968e-001  5.5369721e-001 -4.3136128e-001 -5.9358905e-001  4.4471418e-001  6.5821886e-001  4.2483588e-001  6.1273256e-001  6.6856403e-002  2.5997704e-002  3.5480821e-001  2.9398313e-001 -2.9179451e-001 -4.8515949e-001 -2.2146349e-001  2.2224901e-002 -2.7622055e-001  9.1272838e-001  1.5440864e-001  3.8009262e-001 -1.3938949e+000  3.7906261e-001  3.6094389e-001 -1.5716206e-001 -1.8951359e-001 -3.1378428e-002  8.2116023e-002  6.0030232e-001  4.4276141e-002  3.1898797e-001  4.9715692e-001 -3.9706890e-003  5.4568885e-001 -4.2253281e-001 -1.5259403e-001  1.3088834e+000  4.4790758e-001 -2.9064934e-002  5.3788546e-001  7.4451198e-001  4.9765582e-001
  1.4528222e+000  3.7354407e-002  3.5069730e-001 -5.4209851e-001  8.2206524e-001  7.6425991e-001 -7.3712580e-001  7.2254987e-001  6.4371124e-001  2.6808422e-001  1.1072726e+000  8.5136994e-001  2.1176669e-001  4.9884227e-001  8.9472662e-001  4.7463352e-001  4.1961752e-001  3.8931865e-001  9.7232016e-001  9.3379416e-001  2.3590767e-001  5.1702168e-001  1.2913634e+000 -8.6082576e-001  3.8818362e-001  5.2393725e-001  8.5601904e-001 -1.2530421e-001  3.7741163e-001  1.1492705e+000  6.0822877e-001  8.6647188e-001  1.4938537e+000  1.5200776e+000  9.4083217e-001  9.2585125e-001  6.4629328e-001  6.5596984e-001  2.3571342e-001  2.3688952e-001 -2.3948047e-001 -7.3568695e-003  1.5122424e-002  2.4638575e-001  1.4077611e-001 -6.1422686e-001  7.7539555e-001  6.1054438e-001  1.5610961e-001  5.2087382e-001  4.0266509e-001  6.0155157e-001  3.0989050e-001  5.7377787e-001  1.6811624e-001  5.2590011e-001  4.3947098e-001  7.9218423e-001  8.8820223e-001 -4.5787883e-001  2.3624468e-001  2.5079366e-001  5.5148155e-001  1.6574311e-001  8.3751982e-001  8.5625189e-001
  8.5627584e-001  1.1605974e+000  3.0788718e-001 -5.7922721e-001  3.8584978e-001 -1.6227668e-001 -6.4477850e-001  7.8886305e-001  5.3018235e-001 -1.7661402e-001  1.2201392e+000 -1.9077833e-001  9.6192335e-002 -7.6478745e-002  8.6483871e-001  9.9056248e-001  6.2556348e-001  4.1187220e-001  2.3816079e-001  2.9243521e-001 -1.5280072e-002 -1.9976749e-002  8.7973740e-001 -5.7345834e-001  3.5723800e-001 -3.0838818e-001  5.2342100e-001  5.4981074e-001  9.8830097e-002  8.7689219e-001 -2.5469718e-002  6.2354514e-002  8.7174170e-001  5.4004634e-001  1.3316437e-001  7.7115830e-001  7.2614711e-001  4.8162076e-001  5.1596190e-001  1.9509491e-001  2.5060273e-002 -1.3033796e-001  5.4806136e-001  5.8276275e-001  9.0575728e-002 -1.3696010e+000  6.1191951e-001  8.3260278e-001  3.8559500e-001 -5.4043836e-001  5.6336542e-001  7.7648107e-001  5.2985018e-002 -1.8482198e-001 -6.7617087e-001  7.0386060e-001  1.6369537e-001  3.6102287e-001  5.5674152e-001 -4.7886982e-001  1.1007360e+000  7.4411549e-001  7.0240452e-001 -9.2988334e-001  1.7374992e+000 -1.4790429e-001
  6.2180030e-001  7.6471574e-001 -5.3196648e-001 -4.7761223e-001 -5.3839370e-002  3.1606176e-001 -1.1304927e-001  2.7167922e-001  1.8619183e-001 -1.3299060e-001  1.0170655e-001  3.6001614e-001 -2.8140516e-001 -1.7626567e-001 -3.6006880e-001 -2.0300699e-002  2.5394099e-001  1.8058925e-001  7.2669948e-001  1.4480970e-001 -8.7616812e-001  1.1095731e-001 -1.3207969e-001  1.2407066e-003  1.2930340e-001  7.0093966e-001 -2.2455631e-001 -2.8002488e-001 -1.6915316e-001 -6.2726548e-002  5.0911640e-001 -8.9096553e-002  8.0390792e-001  8.8476858e-001 -1.0864902e-001  7.6067180e-001  1.3874346e-001  2.5615481e-001  4.4897696e-001 -1.9625856e-001  1.4232035e-001  1.9153024e-001  7.3389993e-001  1.7258611e-001 -1.8624191e-002 -1.4198081e-001  4.5350002e-001  1.9532368e-001 -2.5925430e-001 -5.5817594e-002  1.3555102e-002 -3.4537017e-001 -6.5207984e-005 -3.6468152e-001 -6.5952591e-001  1.2116686e-001  1.9214510e-001  5.1296431e-001  3.1044636e-001 -1.1990768e-001 -1.0056474e+000 -2.1688137e-001  2.9073785e-001  2.7588251e-001  1.3016132e+000 -1.3809597e-001
 -8.3401191e-001 -3.1726460e-001 -6.4215999e-001  2.2924138e+000 -5.1720274e-001  9.2800555e-003 -1.0889025e+000 -6.0391786e-001 -3.0619789e-001 -1.5810113e-001 -2.9523477e-001  7.1233957e-001 -6.4214433e-001 -2.8996161e-001 -7.9987479e-001 -3.2780027e-001 -6.3051144e-001 -2.0351678e-001 -3.4375908e-001 -9.3893739e-001 -1.1731778e+000  4.0589008e-001 -4.0941851e-001 -7.6103107e-001 -1.0864282e-001  4.0608546e-001 -1.2178198e-001 -5.6773857e-001 -3.2034758e-001 -9.6329704e-001 -1.5350110e-003 -1.0868026e-001  2.2390290e-001 -2.4439665e-001 -3.8579918e-001 -6.9138735e-002 -6.5721761e-002 -4.1822408e-001 -3.1687503e-002 -4.1015187e-001  9.5513975e-001 -1.5156563e-001 -8.0745082e-001 -7.0794789e-001  9.1345386e-002 -5.5095583e-001 -8.8848196e-001  1.2969285e-001 -1.2333303e-001 -2.7319381e-001 -1.2900465e-001 -3.5414365e-001  4.0906397e-001 -7.9440541e-001  4.0830501e-001 -1.3016233e-001  3.1470971e-001 -1.1335651e-001 -5.3107328e-001 -6.7901398e-001 -1.5815447e-001 -1.5381310e-001  2.8279658e+000 -5.5044017e-001  3.7362834e-001  1.7660354e-001
 -7.7670032e-002 -4.9683662e-001 -1.0540630e+000  5.4412855e-001 -2.2475864e-001 -6.5835234e-001 -7.5523735e-001 -2.7005032e-001 -6.0369745e-001 -4.5998706e-001 -2.3790680e-001 -6.5008791e-001 -6.3152477e-001 -5.8006509e-001 -5.7597807e-001 -4.8751175e-001 -2.6116728e-001 -2.5914050e-001 -3.4506840e-001 -3.4302062e-001 -1.2263783e-001 -8.3335938e-002 -8.2922167e-003 -6.6119636e-001 -3.6276385e-002 -6.0611177e-001 -4.2029691e-001 -8.4186069e-001 -5.6560799e-001  6.4576841e-001  3.7172595e-001  1.1091516e-001  6.8789762e-001  7.7958960e-001  1.2700124e-001 -7.6405178e-001  9.2407354e-001 -9.3902378e-001 -1.1717048e+000 -6.5554017e-001 -1.8213249e-002  2.7323955e-001 -7.0312785e-001  6.3756988e-001  6.4958644e-001  1.0348714e+000  4.9441387e-001 -5.0432410e-001  4.1625234e-001  2.9328453e-002 -3.3181517e-001  6.6198887e-003 -4.1131252e-001 -7.5418714e-001 -1.1859623e+000 -2.5404962e-001 -1.9425616e-001 -1.5492742e-001  2.6625708e-001 -1.0572560e+000  7.2176592e-001 -5.5338459e-001 -5.2312313e-001  8.0679337e-001  9.4587760e-002  2.9714977e-001
 -4.0063874e-001 -2.6564043e-001 -1.1989526e-001  2.1214424e-001 -7.3266951e-001 -1.1703898e-001 -1.0260283e+000 -4.6439359e-001 -3.5962815e-001 -4.6048904e-001 -2.4277620e-001 -1.2713321e+000 -6.7422893e-001 -6.2915899e-001 -5.0482888e-001 -6.1491321e-001 -4.8526066e-001  3.4138838e-001 -3.5567787e-001  1.9401683e-001 -1.3604154e+000 -4.9828010e-001  6.0033643e-001 -7.6617435e-001 -5.1227228e-002 -2.8599261e-001 -3.6414675e-001 -6.1607077e-001 -1.2803351e-001 -2.7495090e-002  3.1400279e-001  5.8347330e-001  4.8393170e-001  1.2537365e+000 -1.3674538e-001 -2.6129270e-001  3.2806545e-001 -3.2803690e-001 -5.0020941e-001 -4.5675381e-001 -5.8677026e-001  2.2711814e-001 -3.7515427e-001  2.7114280e-001 -1.8632818e-001  3.9344939e-001  5.4698391e-001  1.5691984e-003 -7.9171776e-002  2.1475113e-001 -7.2790084e-001  2.8950888e-002 -2.6771333e-001 -7.2944787e-001 -2.8932467e-002  4.6831288e-002 -6.4351162e-001 -1.5406942e-001  9.0147462e-002 -1.3672802e+000  3.0200398e-001 -4.4143549e-001 -3.5503688e-001 -1.7362468e-001 -6.3037112e-002 -9.3325816e-001
  2.9264869e-002 -6.1747223e-001 -3.7495157e-001  6.3601129e-001 -5.3909346e-001 -1.2579821e+000 -1.0288514e+000 -2.9361866e-001 -2.3960245e-001 -1.6942092e-001 -4.3265374e-001 -1.1607461e+000 -8.8726960e-001 -9.4111217e-001 -3.9454983e-001 -5.9706865e-001 -1.3067569e-001 -6.8387389e-002 -5.1931651e-001  2.4783897e-001 -1.2506450e+000 -3.2234654e-001 -4.9104281e-001 -3.8759596e-002  3.2352107e-002  2.5754535e-001 -5.4709016e-001 -2.5036646e-001 -1.6499745e-001 -1.4315936e-001 -9.7294597e-002  5.9278645e-002 -9.3583929e-002  4.5807628e-001  3.8386924e-001 -9.7215065e-001 -9.5480927e-002 -6.2379999e-001 -4.8761661e-001  1.6205504e-001  1.1084727e-001 -2.2490145e-001 -1.5206980e-001 -5.9013822e-001 -2.0304802e-001 -1.8533292e-001  5.5955962e-001 -2.9425482e-001  6.1536864e-001 -1.8336513e-001 -4.9451964e-002  5.1241311e-001 -5.5765594e-001 -5.0610320e-001 -4.1587296e-001 -5.1015161e-001  1.8615124e-001 -3.6513126e-001  6.1404967e-001 -1.0833281e+000 -6.5510318e-001 -4.2742907e-001  5.1729555e-001  5.6012971e-001 -8.2327014e-001 -2.6590170e-001
  1.2069497e+000 -4.3339430e-001 -8.7871189e-001  1.0120218e+000 -1.8371137e-001  7.1038501e-002 -3.6982657e-001 -5.4131343e-001  2.0249272e-001 -1.7423468e-001 -5.4142169e-001  5.5424834e-001  1.2331689e-002  4.1262847e-001 -2.9972690e-002 -8.2501558e-001 -1.9873859e-001  8.8845483e-001  8.1986751e-001  1.1451416e-002  8.6042986e-002  4.1395913e-002  6.4179467e-002 -4.4798302e-001 -4.7120500e-001 -3.6865253e-001 -1.1202650e-001 -4.5909449e-001  3.5760125e-001 -5.3416687e-001 -5.1226816e-001 -2.8056097e-001  7.5539764e-002 -1.1278332e-001 -1.9502960e-001 -4.8772672e-001 -7.7498942e-001  4.2405415e-001  6.5116545e-002 -1.7821442e-001  3.1282406e-001 -6.2558157e-001 -2.3029859e-001  6.2817189e-001  2.5395245e-002  1.0052925e-001 -2.2051586e-001 -8.7824185e-002 -4.5020320e-001  1.0831854e-001 -5.4273579e-001 -1.6815013e-001  1.0545597e-001 -5.7073032e-001  5.3154476e-001 -2.4665605e-001 -3.2664612e-001 -5.1160027e-001 -6.8438340e-001 -1.4520980e-001  4.4874450e-001  1.4211501e-001 -6.4214201e-001  1.3211216e+000 -1.1986220e-001 -5.0146180e-001
  1.8223860e-001 -7.6925298e-001  5.7350470e-001  2.5701300e+000  2.7832857e-001 -6.6393804e-001 -1.2802924e-001 -3.4377477e-001 -3.6283056e-001 -2.4040133e-001 -4.4805489e-001 -9.3840103e-002 -3.9182592e-001  2.3142614e-001 -1.8781258e-001 -4.0191737e-001 -1.4069783e-001 -5.4913671e-001 -6.9953348e-001 -7.9237079e-001 -3.8150336e-001 -3.5514018e-001 -3.6666704e-001 -2.3907460e-001 -4.3923439e-001 -3.1871006e-001 -1.8225654e-001  5.7524013e-001  6.0528703e-001 -1.8764316e-001 -6.2325907e-001 -3.0799197e-001  2.2011047e-001 -7.2699003e-001 -2.0477019e-001 -1.6956987e-002 -8.2856585e-001  7.0082895e-002 -1.7685187e-001  3.0525379e-001  1.9284339e-001 -6.1463304e-001 -1.1119744e+000  4.4868418e-001 -6.1602895e-001 -7.4597853e-002 -9.3687806e-001 -7.8957695e-001 -9.1052925e-001  2.2722912e-001 -8.7902760e-002 -2.4538265e-001  3.4485803e-001 -4.5486916e-001 -2.4796390e-001 -1.4104082e-001 -1.7708919e-001 -8.5389454e-001 -4.2441294e-001  1.6550108e-001  6.9185759e-001  1.4971400e-001  5.5471253e-001  7.0270337e-001  3.9314267e-002 -5.7288217e-001
  1.4664193e+000 -7.7387689e-001  2.5887591e-001  6.7980902e-001 -5.8342257e-001 -3.3498485e-001 -3.2505190e-002  5.0100302e-002  3.0593267e-001 -2.7171127e-001 -3.2238952e-001 -4.6933748e-001 -2.2572783e-001 -4.1886513e-001 -3.5501225e-001 -4.9683349e-001 -3.3351190e-001 -6.4313332e-002  3.5463561e-001 -5.1856472e-001 -5.7087038e-001  5.6669968e-002  1.2585611e-001  2.3970525e-001 -4.1710783e-001 -4.7521088e-001 -8.5587940e-002  1.9023261e-002  3.3187886e-001 -6.0218122e-001  1.6308075e-003 -2.7652683e-001  3.2218892e-002  1.0491430e-002 -3.9979683e-001  1.6585069e-001 -3.6869751e-001  4.2595637e-001  2.6802678e-001  4.1389287e-002 -2.0767000e-001 -3.8905545e-001 -8.5815525e-001  1.2977453e-001 -5.3938144e-001 -8.5599126e-001 -4.2249967e-001 -1.9659734e-001  2.5962775e-001  1.7472878e-001 -4.8302492e-001 -8.2591412e-002 -1.2889628e-001 -3.2109792e-001 -8.7246525e-001 -2.9046203e-001 -4.7554535e-001  2.7298333e-001 -7.7911849e-001 -4.5962638e-002  4.0640318e-002 -5.2333361e-001  7.2947813e-001  6.5532086e-001 -9.7137906e-001 -4.6770330e-001
 -1.8326221e-001  2.0396048e-001  4.1390615e-001  4.4059975e-001  2.5137763e-002 -5.4292651e-001 -7.2432909e-002  2.6651714e-001  1.2529379e-001 -4.9701819e-001 -8.8474728e-001 -5.6376159e-002 -2.4945359e-001 -2.9314238e-001 -4.2534069e-001 -3.8381300e-002 -3.1988082e-001  1.7969569e-001 -2.0330510e-002  1.0443067e-001 -4.0672503e-001 -1.5711666e-001  3.0954427e-003 -2.6662321e-001 -2.8405083e-002 -4.2947257e-001  1.3216920e-001  6.5274240e-001  6.5764205e-001 -6.8150517e-003 -6.6855837e-001 -3.8149109e-001 -4.3129023e-001 -4.7178514e-001 -2.4973892e-001 -2.5814468e-001 -1.4489473e-001  6.8775946e-001  1.3326604e+000  3.1254349e-001  9.8751914e-002 -2.2267793e-001  7.1271549e-003  2.2449296e-001 -3.1297223e-001 -1.2561768e+000 -5.5588026e-001  1.5995439e-001 -2.5389358e-001 -1.2713693e-001 -4.6522795e-001 -3.2360509e-001 -3.9111771e-001  7.1214100e-002  3.3712713e-003 -5.9013426e-001 -8.2742017e-003  4.5137953e-001 -5.8771057e-002  4.7252729e-001  2.6769521e-001  2.4174647e-001 -8.6915642e-002  6.2378263e-001 -3.9111976e-001 -5.5670878e-001
 -4.1314790e-001 -5.0656776e-001 -3.8926554e-001  1.5579627e-001 -5.4583620e-001 -9.8695582e-001 -3.8083807e-001  4.1739384e-001  4.0984375e-001 -1.9954904e-001 -5.1123960e-001  6.7583505e-002 -5.4167639e-001 -3.3307274e-001 -1.5687747e-001 -7.8456382e-001  5.9806628e-002 -6.2008181e-001  9.6584986e-002  1.4302641e-002  4.4040361e-001  2.1730822e-001  1.5852434e-002 -1.2598175e-001 -3.5442902e-001  2.0935376e-001 -8.2568981e-001 -1.2139753e-001 -3.5421344e-001 -8.1492492e-002 -3.9630750e-001 -4.4153972e-001 -1.8552300e-003 -2.0532872e-001 -2.9675857e-001  1.9198170e-001 -6.9422676e-001  2.7164025e-001 -3.1934200e-001 -3.1360868e-001  1.9972792e-001 -1.5400064e-001 -2.7397274e-001 -8.0537607e-003 -1.5413861e-001 -3.4201104e-002 -3.7242962e-001 -5.5061178e-001  2.3149905e-001  1.4524637e-002 -5.9110650e-001 -4.0195636e-001 -1.0120800e-001 -5.6009460e-002 -6.1182697e-001 -3.6694821e-001 -3.0294543e-002 -2.4383359e-001  3.2518063e-001 -1.7483025e-001 -8.9807452e-001 -2.4518908e-001  1.3815465e+000  4.7977408e-001 -1.2390654e-001  1.4464556e-001
 -4.5856639e-001  1.2987174e-001  2.3893852e-001 -8.0931998e-002 -4.3038709e-001 -9.5092168e-001 -2.3849776e-001  1.5908723e-002  3.5798441e-001 -3.3464322e-001 -3.8329311e-001 -8.4412930e-001 -5.3341036e-001 -5.8460288e-001 -3.0477594e-001 -3.9065628e-001  1.8124815e-001  7.2236935e-001 -1.9850387e-001  7.0146688e-002  4.6173401e-001  2.2888795e-001  2.8285373e-001 -7.0508105e-001 -5.5504495e-001  7.8267563e-002 -2.4273188e-001  6.6868290e-001  7.9785540e-002 -3.9661235e-001  1.8815648e-002 -5.5759540e-001 -5.5777400e-001 -7.1947459e-001 -1.3572349e-001  7.4875545e-001 -4.2711543e-001 -2.3658331e-001  1.1977813e-001 -2.8413211e-001 -6.4435266e-001 -5.2223039e-001 -8.2412582e-001 -3.0454148e-001  1.0627750e-001  3.5309355e-001 -4.3030399e-001  2.7711355e-001  7.0696313e-001 -9.4326908e-001 -2.2147654e-001 -2.6586376e-001 -6.2658011e-001 -1.0473029e-001  5.8521155e-002 -2.0128708e-001 -1.8083035e-001 -1.1451309e-001 -3.3874835e-001 -6.9722105e-001 -1.3711766e+000 -1.9928805e-001 -2.5467504e-001 -1.3944900e+000 -5.1356266e-001 -2.4239010e-001
 -1.7763897e-001 -5.1814269e-001  5.7244540e-002 -1.1676981e+000 -6.7472531e-001 -2.3713097e-001 -6.1424472e-001  3.2658234e-001  1.5317961e-001 -1.2233796e-001  3.3981172e-003 -8.9094963e-001 -3.9991895e-001  2.0996696e-002  2.0448129e-001 -5.0890402e-001 -1.5797481e-001  4.6364698e-001  1.8299549e-001  6.5652525e-001  1.9964154e-001 -3.4193020e-002  1.1653268e-001  1.0565168e+000 -3.7140573e-001 -7.5000025e-002 -9.8450195e-001 -2.7990775e-001 -9.4013383e-002  2.4865067e-001 -4.7383612e-001 -1.6672631e-001 -2.8902357e-001 -6.3552480e-001 -3.8962173e-001 -9.0171176e-002 -1.9475368e-001  4.9135482e-002  9.9061038e-002 -3.8742113e-001 -7.0386415e-002 -3.3694667e-001  8.2543010e-001 -2.5601629e-001 -3.2541397e-001 -1.4126723e-001  3.5689641e-001 -1.4404900e-002 -2.1698958e-001 -7.8673437e-002 -8.7446340e-001 -4.2000838e-001 -3.0132784e-001  1.2219965e-002  3.1377648e-002 -5.6843732e-001 -3.0555471e-001 -3.2865983e-001 -2.9911475e-001 -7.1475749e-001 -6.6499194e-001 -2.8360136e-001 -2.6956552e-001  6.8032912e-001  1.7338398e-001  5.7327895e-001
 -1.0748246e+000 -4.7483624e-001 -6.6095357e-001  9.4917702e-001 -7.1682994e-001  4.6477416e-001  2.0278578e-001 -2.2000528e-001 -9.9205806e-001 -1.5250993e-001 -7.3215132e-001 -7.0563307e-001 -3.5032489e-001  9.9270895e-002 -2.6268570e-001  2.9337464e-001 -1.8540759e-001 -1.9461604e-001 -8.9451766e-001 -1.3931773e-001  4.4053887e-001  2.2428154e-001 -7.3430795e-001 -8.2979046e-002 -3.4691342e-001  4.8264223e-001 -2.7299254e-001 -1.0497966e-001 -5.2186236e-001  2.6781014e-001 -5.6756518e-001 -4.7767254e-001 -1.4357527e+000 -1.2016065e+000 -3.7143853e-001 -2.1143883e-001 -5.6750804e-001 -2.7339140e-001 -3.5757054e-001 -4.6352834e-001  1.0278810e-002 -5.8021117e-002 -3.1920389e-001 -1.3986261e+000  8.3532550e-003  3.3101987e-003 -8.7108880e-001 -4.0237083e-001 -1.8960002e-001 -5.1851771e-001 -8.1649480e-004 -5.6785583e-001 -7.4160646e-001 -5.4496306e-001  3.0207755e-001 -6.4222431e-001  1.4486507e-001 -8.5626836e-001 -3.6072647e-001 -4.6891479e-001 -6.0259032e-001 -2.5621877e-001 -1.0070712e-001 -6.3360861e-001  5.8852052e-001  2.4230457e-001
  2.6623878e-001 -3.9004460e-001  3.7752853e-001 -3.1290744e-001  2.5382949e-001  5.7410550e-001  7.7773138e-001 -9.5855564e-002 -6.0469565e-002 -4.8252281e-001 -4.9780863e-001 -1.3579487e-001 -2.5518692e-001  5.5015882e-002 -2.2563922e-001 -2.3355438e-001 -7.5210611e-001 -4.3297725e-001 -3.6199992e-001  1.2745869e-001 -1.9536524e-001 -4.5414067e-001 -9.9111259e-001 -5.2687104e-001 -5.7471641e-001 -7.8181109e-001  5.0834114e-001  9.1457912e-001  6.2831310e-001 -8.2846889e-001  5.7288256e-002  2.0437920e-002 -5.1213197e-001 -3.3589194e-001 -2.8570708e-001 -3.2356304e-001 -9.3824633e-001  2.9477035e-001  1.1854069e+000  7.2423929e-001 -4.3100233e-001 -1.5702311e-001 -1.0797581e-001 -4.5431912e-001  5.5681342e-003 -2.3760910e-001 -9.4491842e-001 -6.2322628e-001 -5.4795544e-001 -4.5635931e-001 -6.9278671e-001 -9.1187895e-001 -7.6021289e-002 -9.4913600e-002  1.3320929e+000 -6.6025150e-001  7.8674436e-002  7.0279326e-002 -1.2238394e-001  4.1935771e-001 -1.2563790e+000  3.0747253e-001  3.0335116e-001 -5.3384471e-001 -5.2031378e-001 -1.0044093e+000
 -2.5271258e-001  1.3382487e+000 -2.3543455e+000 -6.7008473e-001  7.9600368e-001  2.3043924e+000  3.9235821e-001  2.4667645e-002  3.2925150e-001  1.9583932e-001  9.4937512e-001 -1.5134203e-001  3.2619242e-001  1.8431773e-001  1.5456132e+000  8.4968025e-001  5.2511255e-001 -1.0531508e+000  6.7954892e-001 -4.0515780e-002  7.9825977e-002 -1.0999618e+000 -1.4487676e-001 -4.2514025e-001 -3.9115010e-001 -4.8629853e-001  5.8740077e-001  4.4785926e-001  4.1507978e-002 -1.0291147e-001 -4.6880319e-001 -1.4599146e-001 -2.6376393e-003 -7.3485584e-002 -6.4509782e-001 -5.2735469e-001 -3.2334650e-001 -2.2960413e-001  2.3816657e-001  2.6447111e-001 -7.8342755e-001 -6.3433848e-003  6.6934517e-001 -7.0101603e-001 -5.0090178e-001 -1.9467589e-001 -5.6975853e-001 -6.7952731e-001 -6.4450276e-001 -1.2436626e+000 -1.2999716e-001  8.1689857e-002  4.9002778e-001 -1.1035443e-001 -3.9333033e-002 -1.0963080e-001  6.1386110e-002  1.9552961e-001  1.2183460e-001 -1.4660098e-002  8.1528177e-001  4.7357514e-001  2.4794857e-002 -2.5196753e+000  5.0151032e-001  7.9056210e-003
 -8.2630522e-001  6.1646397e-001 -7.1997231e-001  4.8824296e-001  1.7692027e-001  3.0306890e-001 -6.7231863e-002  2.3715329e-002 -2.3084566e-001  4.7059288e-001  7.5042420e-001  3.9452775e-001 -2.2176814e-001 -6.3755057e-001  5.6426076e-001  6.1047067e-001  6.0257443e-001 -1.8392381e-001  1.6231171e-002  2.1859079e-001 -1.4428611e-001  3.3017226e-002  3.2050301e-001  6.4256464e-001 -8.3058135e-002  4.0640746e-002 -6.2361634e-001 -5.0425480e-001  1.7543646e-001  7.5195319e-002 -8.3049592e-002 -8.5342642e-002  7.4455856e-001  2.3861034e-001 -5.1934724e-002 -4.9972875e-001  1.5910473e-001  2.4288329e-001 -3.3392099e-001 -6.8511119e-001 -5.1550370e-001 -3.1369728e-001 -1.2965418e-001 -4.7984389e-001 -5.5460075e-001  2.7539413e-001 -8.4792408e-002 -1.2952485e-002 -1.3652581e-001 -1.6756501e-001  4.2439034e-001 -3.0803183e-002  4.9449413e-002 -4.8568218e-002 -1.2745176e-001  5.7741146e-001 -1.3721595e-001 -8.8666592e-002  4.2908916e-001 -7.7028944e-001  1.2398079e-001 -7.4545933e-001  9.7944066e-001 -1.4505758e+000  9.0592120e-003 -1.6885905e-002
  6.3165545e-001 -1.4429616e-001 -6.3637605e-001 -1.1107390e+000 -7.2199301e-001 -3.3276239e-001 -9.6551002e-001 -9.2549036e-002 -1.2273553e-001 -9.9874509e-002  3.7727212e-001  7.7388126e-001 -6.7151738e-001  2.0630267e-003  2.7823668e-001  3.6881504e-001 -1.7980563e-001  4.1662294e-001  9.7727341e-001 -4.0054897e-001 -8.0847851e-002  3.4500273e-001 -3.8070054e-002  4.5780111e-001  3.5309174e-002 -8.0655026e-001  1.5293814e-001 -5.0750049e-001 -5.1203504e-001  6.9770549e-002  1.5174538e-002 -2.2594378e-001 -3.0235888e-001 -1.6022348e-002  1.4765082e-001  3.2840689e-002 -1.3407351e-002 -3.8096851e-001  9.4597271e-002  4.3865956e-001  2.0555306e-001 -1.0934425e-001 -2.0387676e-001  4.2403381e-001  1.7098780e-001  5.1518504e-001  3.1103061e-002  1.4418392e+000  1.4823450e+000 -2.2126726e-001  4.8202104e-001  5.7802345e-001  5.7608771e-001  4.3532583e-001  9.9676982e-001  2.8646159e-001  1.3653424e-001 -3.0720897e-002  1.7917560e-001 -1.2903462e+000  1.3935655e+000 -3.8916364e-001  1.8518469e+000  7.5414176e-001  3.5745280e-001  1.5513560e+000
  6.9669057e-002  4.6212661e-001  1.1064050e+000  1.1808225e+000  6.2409928e-001 -5.5207507e-001  6.0337726e-001  6.4515754e-003 -2.7005246e-001  1.0419309e-001 -4.5800945e-001  4.9220691e-001  1.7001057e-002  1.3841184e-002  2.4021057e-001 -3.6164310e-001  7.8734255e-004 -1.0004172e-001 -2.9010310e-001 -2.4098725e-001  6.4308792e-001  2.0133829e-001  4.2958756e-001 -3.9329938e-001  5.2597429e-002  4.5416118e-002  9.1292712e-001  7.6011993e-001  6.4887673e-002 -1.1934762e-001  2.0616865e-001 -1.4739977e-001 -1.2321337e+000 -6.4993446e-001  4.6159418e-001 -5.3590019e-002 -1.6150336e-001  4.2052608e-001  6.7379052e-001  9.7546950e-001  2.0217264e-001  5.2289350e-001  2.7456854e-001  4.0934910e-001  5.7102812e-001  4.5984495e-001  1.8135378e-001  5.7050098e-001  1.5935391e-001  6.3965922e-001  4.3225314e-001  9.2778409e-001  9.1713800e-001  5.6984580e-001  8.5538419e-001  4.4808617e-002  4.8519125e-001  3.8178386e-001  4.9087352e-001  7.3391384e-001  3.0615441e-001  7.7025915e-001 -6.0366968e-002  4.5448736e-001  2.7983682e-001 -9.7413891e-002
  1.2690609e+000 -6.7107529e-001  1.4222692e+000 -4.1951108e-001  4.3951752e-001  9.1308400e-001 -6.4788768e-001  3.2815929e-001  3.4110068e-001 -5.5495680e-001 -4.0287424e-001 -2.0621814e-001 -5.0310434e-003 -1.1205193e-001  2.8520791e-001 -1.0621230e+000 -6.3660410e-001  1.6811236e-001  4.9700791e-001 -9.8691531e-002  2.8744598e-001  3.5879131e-001  1.0159786e+000 -3.6960032e-001 -7.2804584e-001 -1.5065582e-001 -3.4526754e-002 -7.1650392e-001  6.0242928e-001 -2.5666056e-001  5.3686404e-001  4.6817392e-001  2.8238312e-001  8.7621936e-001  6.0511854e-001  2.4825674e-001  1.7614254e-001  4.1802811e-001 -8.7337838e-001  3.5582021e-001 -3.2987015e-001 -2.2105023e-001  2.1821530e-001  1.8109850e-001  4.3717058e-001  7.8860097e-001 -1.5367186e-001 -3.9413910e-001  3.6741624e-001  3.8628299e-001  1.9593566e-001  8.9172695e-001  2.3303409e-001 -1.1507646e-001  1.3231430e-001  7.3028539e-001  4.4418991e-001  6.8734391e-001  1.6205815e+000  4.2688331e-001  2.6491825e-001  5.9315253e-001 -4.8700777e-001 -2.0914491e-001  3.2112752e-001  6.0722087e-001
 -1.6386421e-001  2.1499436e-001  2.3087700e-001  1.7991420e-001  1.2673735e-001  1.0491998e+000 -3.1952870e-001  2.7522837e-001 -3.8082201e-001 -2.7892089e-001 -3.0887907e-001 -6.3662596e-001 -5.5101238e-001 -2.8554005e-002 -7.5032415e-002 -4.2919400e-001 -8.2573668e-001 -6.6281345e-001 -9.5090152e-001 -5.9296206e-001 -3.0714192e-001 -1.9719367e-001 -2.7917464e-002  7.1601456e-002 -6.0329614e-001 -2.0368140e-001 -2.5113066e-001 -6.8575590e-001 -6.2770182e-001 -2.5062911e-001 -7.1789938e-001  2.7003567e-001  1.3590678e-001  1.7291889e-001 -1.1877657e-002 -1.4021934e+000  2.1720745e-001 -9.0727457e-001 -5.7745453e-001  2.0080521e-001 -4.8286021e-001 -3.4084352e-001 -5.7725064e-001 -2.7726439e-001 -2.4361592e-001 -1.1512875e-001  1.5074584e-001  8.9758250e-002  2.8273226e-001 -4.1330721e-001 -1.2692255e-001  2.7570491e-001  2.2685152e-001  3.7068946e-001  3.6747674e-001  4.0324111e-001  4.5983704e-001 -2.6048709e-001  6.7926159e-001  3.3903262e-001  1.6967904e-001  5.4640748e-001  4.0114982e-001  3.3870536e-001 -3.6168138e-001 -2.7622174e-001
 -1.2772596e+000 -2.6601122e-001 -5.7799999e-001  1.3055303e+000 -1.3945617e-001 -1.3315840e+000 -8.9730877e-002 -8.7293427e-001 -8.3560680e-001 -3.9982649e-001 -1.4305240e+000 -8.9070900e-001 -6.8740149e-001 -8.7821544e-001 -1.4040041e+000 -9.9205447e-001 -1.3391462e+000  1.0274707e-001 -9.0648295e-001 -9.7093588e-001 -8.0140734e-001 -1.2548382e-001 -3.3903723e-001 -1.1351812e+000 -9.7848510e-001 -8.1810972e-002 -8.6711828e-003 -2.4275728e-001 -2.6945089e-001 -1.1917790e+000 -8.6080036e-001 -4.7763493e-001 -1.6156038e+000 -1.1135492e+000 -2.6585912e-001 -1.0054474e+000 -6.6171539e-001  7.5004723e-002 -1.9173975e-001 -3.8436095e-001  7.0994232e-002 -2.7647647e-001 -8.1937028e-001 -1.6166990e+000 -1.7296412e-001  6.1087733e-001  5.2734339e-002 -3.2524105e-001  4.1764302e-001 -3.9105108e-001 -4.1748218e-001 -2.2701585e-001 -3.0124128e-001 -3.3223710e-001 -4.1970568e-001 -2.4896532e-001  1.8733525e-001 -5.3045251e-001 -6.5773835e-002  8.3596203e-002 -2.1601638e-001 -6.3947910e-002  8.5083441e-001  4.1625245e-001  1.0704174e+000 -6.2405811e-001
  5.6885520e-002  1.5186946e-001 -7.4449179e-001  1.5235101e+000 -4.4286213e-001 -1.1654474e+000  6.7905628e-001 -4.5502843e-001 -7.9458943e-001 -3.2063346e-001 -9.1789803e-001 -1.5010410e-001 -5.6858353e-001 -4.4836926e-001 -1.7604426e-001  4.2214124e-001 -1.8043858e-001 -4.2206851e-001 -8.1519709e-001 -5.9505581e-001  9.6530033e-002 -1.3781230e-001 -5.7737728e-001 -9.2598087e-001 -2.0823599e-001 -4.8540437e-001 -4.9323699e-002  2.4920387e-001 -3.0888658e-002 -2.8802481e-001 -4.2913094e-001 -3.9609643e-001 -1.4147389e+000 -7.6063933e-001  8.5047855e-002  1.3243025e-001  1.1538543e-001 -2.9770328e-001 -3.2423962e-001 -5.9356455e-001  5.7124381e-002  5.8415613e-001 -6.7035186e-001 -2.7673758e-001  1.4134632e-001  2.7690262e-001 -2.6900341e-001  6.0089954e-001  4.5438190e-001  1.2172123e-001  1.5797458e-001 -9.4143411e-002  2.9154036e-001  1.8381141e-001  1.2826960e+000 -6.2124966e-001  3.0609582e-001  4.6079793e-001 -4.0326726e-001  3.3757416e-001 -4.4918501e-002  2.9561377e-001  1.0170178e+000 -5.1948124e-002  2.8440817e-001 -6.4041575e-001
  2.3522733e-001 -9.4430101e-001 -1.7631066e-001  2.7772068e-001 -1.6038610e-001 -1.6489816e-001  3.2868692e-001 -2.8980288e-001 -1.1995433e-002 -4.3746707e-001  3.8923171e-002  1.5353647e-001 -2.4013245e-001 -8.1694405e-002  2.5463124e-001  1.5408700e-001 -3.6170535e-001  3.0739124e-001 -3.8651602e-001 -5.3400189e-001  5.8874487e-001  1.9797109e-001 -4.6157731e-001  1.2316412e-001 -2.8687090e-001 -1.1475260e-001 -4.7242928e-002  1.8394063e-001 -2.7096572e-001 -1.5668827e-001 -5.6213185e-001 -8.5363053e-001 -1.4783289e-001 -4.6029772e-001 -6.3864564e-001 -5.9034763e-002 -3.3094743e-001 -6.5983395e-001  2.7612619e-001  2.5789523e-001 -3.1792701e-001  3.5161198e-001  8.9313911e-002  3.0595678e-001  1.4739091e-001  5.8940832e-001  2.3799981e-001  1.2721234e-001  5.2144973e-001  2.6249145e-001  4.9903716e-001  5.8909436e-001  6.1493099e-001  1.2013219e-001 -8.5792977e-002 -8.4989592e-002 -9.2797217e-002  8.9771608e-001 -3.2778525e-001  2.8963650e-001 -4.4098447e-001  3.2583973e-001  3.9629976e-001 -5.5166711e-002 -3.3496552e-001 -6.6220610e-001
 -9.7677555e-001  1.9162099e-001 -6.1713375e-001  1.0155043e+000 -6.5469923e-002  8.6536309e-001 -2.5909639e-001 -4.5586260e-001  9.9666010e-003 -7.1702353e-001 -6.6803742e-002 -7.1892461e-001 -2.9238290e-001 -4.6867597e-001  2.6962572e-001  4.3315647e-001 -4.6295472e-001  1.6711000e-001 -2.7352773e-001 -8.0745164e-001 -6.5657746e-001 -4.4104267e-001 -2.7167406e-001 -4.4467372e-001 -3.0014890e-001  1.4100232e-001 -3.5936598e-001  4.7319830e-001  4.9191707e-001 -6.7468105e-003 -3.9041433e-001 -8.0113410e-001 -4.3673030e-001 -5.4497704e-001 -5.0968449e-001  4.8006984e-001 -3.1833227e-001  4.4444155e-001  7.6766105e-001 -5.3340002e-001 -4.7051152e-002 -2.5040824e-002 -8.4837024e-001  2.9208732e-001  4.3546404e-001  3.2500294e-002 -6.2824921e-001  5.9505999e-001  9.7710773e-002 -3.5977457e-001  3.0483066e-001 -1.0575159e-001  4.3172658e-001 -3.5716036e-001 -3.6176312e-001  4.2037301e-002 -2.3706037e-001  1.5936656e-001 -7.5348711e-001  4.1875466e-001  1.1164520e+000 -1.4648508e-001  6.3875809e-001  2.1457069e-002 -1.6150209e-001  3.3724172e-001
  6.3565222e-001 -2.7734871e-001 -1.2121729e+000  1.0031870e+000 -7.5115168e-002  6.1656604e-001  2.5087906e-001  3.3760892e-001  3.8524396e-001 -6.4065900e-001 -1.1505989e-001  2.2424289e-001 -5.7542465e-001 -4.4919475e-001  3.9646967e-001  3.0139171e-001  2.2164732e-001 -2.8303891e-001 -3.8339155e-001 -6.7133390e-001 -1.1634354e+000 -2.6206509e-001 -3.4914726e-001 -1.4247380e-001 -2.1092397e-001  2.3879329e-001  2.8195127e-001  1.0280773e+000  1.1404746e-001 -2.2900707e-001 -3.0663757e-001 -6.1369864e-001 -3.6740706e-001 -6.5221899e-001 -7.4531837e-001  4.7448479e-001 -9.1843660e-001  3.2643620e-001  3.6362671e-001  1.3679363e-001  6.7278129e-001  4.0614687e-001 -1.7412592e-001  9.7938477e-002  2.2356523e-001  4.5445857e-003 -7.2234619e-001  1.2180634e-001  1.7383997e-001  2.0246109e-001 -1.6714709e-001 -2.0456635e-001  3.3296086e-001 -2.0267276e-001 -1.9686607e-001 -3.4505725e-001  8.5247453e-002  1.0289610e+000  3.6664513e-001  7.8549245e-001  1.6356974e+000  2.2635309e-001  9.1955296e-001  5.1044097e-001  1.9177895e-001 -7.3294083e-002
  3.5125546e-001  1.8062893e-001  4.5372946e-001  2.3452144e-001  7.4723901e-002  6.5103439e-002  4.4421298e-001  7.2019239e-002  5.1243571e-001 -5.8488154e-001  1.3957601e-001  2.0970468e-001  1.5361598e-001 -2.4695168e-001  2.0914444e-001  1.4628001e-001  1.9496372e-001 -4.4737666e-001  1.6495902e-002  1.7038179e-002 -9.0507555e-001 -4.3361202e-001 -3.9584616e-001  5.5268933e-001  1.8637477e-001  4.6724623e-002  5.8110009e-001  1.0974233e+000  6.9456418e-001  2.5992859e-001 -3.1016477e-001 -1.6562674e-001  6.0071668e-002 -5.2314186e-001 -4.5540495e-001 -8.5173235e-002  2.0450095e-001  1.1164312e+000  6.8602373e-001  9.0425044e-001  2.0650668e-001  2.3884666e-001  4.4358545e-001 -4.8527496e-001  9.4470752e-002 -4.4767061e-001 -3.6801404e-004  8.5547851e-001  2.7908801e-001  3.3881656e-002  2.6192302e-002 -2.2484268e-001 -2.2221502e-001  4.7810446e-004 -7.4608045e-002  2.7512504e-002 -8.0909530e-002  6.4521125e-001  7.2332730e-002  3.7252748e-001  3.8508684e-001  2.8383371e-001  6.5604099e-001  1.2024922e+000  3.6179555e-001  8.6073726e-002
 -1.0595258e+000  2.4435881e-001 -1.3040876e+000  1.2842775e+000  4.6640593e-002 -7.5302107e-002  2.7929702e-001  3.9997587e-002 -7.1494027e-002 -4.2806103e-001 -1.5941347e-001  2.0968588e-001 -2.7137721e-001 -5.3493629e-001 -1.0727210e-001 -3.2493043e-001 -7.3667515e-002 -6.9437363e-001 -5.6314072e-001 -6.0863097e-001 -1.0488737e+000 -1.5235510e-001 -4.3295523e-001 -1.1594156e+000 -4.9304091e-001  5.0192166e-001 -2.3855733e-001  4.1164162e-001  6.8180647e-001  5.0980278e-001 -1.3453778e+000 -1.1176110e+000 -7.3247657e-001 -5.1136800e-001 -7.9040760e-001 -1.0294368e+000  3.4652281e-001  2.7192261e-001  6.7786069e-001  1.5642554e-001  2.6257548e-001 -1.2832578e-001 -4.3922756e-001  5.0803105e-001 -2.4947436e-002 -4.2992068e-001 -1.3030011e+000  2.4545366e-001 -5.2968629e-001 -7.0896590e-001 -1.6843859e-001  1.6059584e-002  1.5694646e-002 -3.7003468e-001  3.1548974e-001 -3.7117073e-001 -6.1741134e-002  1.5147660e-001  1.7303766e-001 -3.3553348e-001 -3.4713770e-001 -2.4741981e-001  2.0182884e+000 -5.5276047e-001  7.5948829e-002 -3.4448569e-001
  1.2568084e+000  2.7565181e-001  6.2126601e-001  8.0376255e-001  1.1632233e-001  6.5032993e-001  1.4370135e-002  9.8408121e-002  3.0559881e-001 -3.1810772e-001 -2.4659229e-002 -4.2880658e-002 -2.3987969e-002 -3.8734560e-001 -8.9903945e-002  1.0625568e-001  2.3603331e-001 -1.4402623e-001  1.6048568e-003 -1.5960438e-001  2.1771389e-001 -3.7922646e-001  1.1238376e+000 -1.3871907e-001 -1.5371000e-001  6.3518781e-002  1.4094932e-001  4.9931606e-001  2.2888443e-001  2.7394072e-001  1.2762073e-002 -2.3594495e-001 -6.5671460e-002  3.8192730e-001  7.2975800e-003  5.4971345e-001  1.6820403e-001  8.9548269e-001  3.0147411e-001 -2.7196784e-001  3.6691060e-001 -4.3449606e-001 -5.3708409e-002  1.4901483e+000 -4.8304586e-002 -5.6794999e-001 -1.8939822e-001  5.6129360e-003 -4.8657844e-001 -2.9731261e-001  1.1799911e-001 -2.5895161e-001 -1.6029476e-002 -3.4827044e-001  4.4207075e-001 -5.0781892e-001  3.9411900e-002  3.9431081e-001  5.7554882e-001 -2.2569155e-001 -3.2707838e-001  4.1200557e-001  9.9826516e-001 -6.8468241e-001  6.2965294e-001  1.2835424e+000
 -2.3447315e+000 -3.3296523e-001 -7.4314833e-001  3.9287199e-001  3.5781198e-003 -9.1299523e-001  3.7023116e-001 -1.1617772e-001  6.9276399e-002 -8.1393665e-001 -7.3222734e-001 -5.8126452e-001  1.9870025e-002 -1.2308588e+000 -6.8270122e-001 -1.0085098e+000  5.0151816e-002 -7.3033733e-001 -3.6192296e-001 -2.6899820e-001 -8.0825488e-002  1.9244339e-001  4.1601942e-001 -4.4495366e-001 -3.7586119e-001  3.7420832e-001 -5.3258104e-001 -1.4255326e-001 -2.4790721e-001 -5.8783265e-001 -8.6552888e-001 -8.3046065e-001  2.1329552e-001  6.1310328e-002 -4.5599506e-001 -7.9653654e-001  6.1681984e-002 -5.1024470e-001 -7.4308711e-001 -9.1555844e-001  2.6101380e-001 -1.1503245e-001  1.1563828e-001 -2.1431303e-001  7.5916278e-001  6.7277172e-001 -2.8696527e-001 -9.7897594e-001 -9.0449268e-001 -4.4321467e-001 -6.1813663e-001 -1.5963361e-001 -4.8923934e-001  4.4435649e-001  9.3293396e-001 -3.1908853e-001 -5.0459313e-001 -2.1062788e-001  1.4117591e-001  5.4228820e-001 -1.6217311e+000 -9.1731252e-002  7.1166744e-001 -7.7057356e-001 -4.3361769e-001 -1.8759428e+000
  1.1438532e-001 -3.2286031e-001 -1.6301625e-001 -1.4904522e+000  2.6934799e-001  2.0186336e-001  3.4169983e-001  8.6709498e-001  6.1291985e-001  3.4205402e-003 -8.4105984e-001  5.9953650e-002  1.4140894e-001 -3.8336353e-001 -2.1287771e-001 -4.8331844e-001  2.8128163e-001 -3.1323319e-001  7.3418237e-001  5.4492420e-001 -2.8295068e-001 -4.0135131e-001 -1.1678926e+000  2.7137813e-001 -2.9969452e-001 -2.2698008e-001 -8.2711358e-001 -8.8115818e-001 -1.6426427e-001 -4.8424226e-001 -3.8769002e-001 -3.1722325e-001  3.4610711e-001 -1.3993321e-001 -3.1180552e-001 -1.4905985e-001  3.9529073e-001 -5.5784490e-002 -1.1074332e+000 -8.8719962e-001 -2.1553344e-001  1.1536333e-001  2.6317850e-001 -5.5473146e-001  4.0623671e-001  2.3236904e-001  6.7425586e-001 -3.0054833e-002 -6.3596953e-002  3.4657051e-001 -2.1478941e-001  8.8450601e-002 -4.2545297e-001  1.6909413e-001 -1.0232160e+000 -4.4492635e-001 -1.8477188e-001 -4.9723953e-002  1.4024856e-001  4.0720543e-002 -1.3690829e+000 -8.1089647e-001 -6.3473447e-001 -6.4914352e-001 -8.1263799e-001 -1.4584079e+000
  1.3850427e+000  2.1867376e-001 -4.5714074e-001  7.7385532e-001  5.9041099e-001 -5.2122674e-001  1.8536646e+000  1.0129135e+000  1.4082873e-001  4.5452142e-001 -4.3871589e-001  8.9735404e-001  4.5718048e-001  2.3352688e-001 -3.9609503e-001 -9.3874536e-002 -9.1934881e-002  4.0365044e-001  1.3017511e+000  2.7055488e-001 -1.7451655e+000 -2.6218918e-001 -1.6117072e+000 -1.5831761e-001 -4.4661591e-001 -5.3678394e-001  8.4370692e-001  1.5743984e+000  1.5019500e+000 -7.8279827e-001  1.5518057e+000  8.6812535e-001  4.7288007e-001  5.3073892e-001  1.4761301e-001  9.4664467e-001 -8.3042971e-002  1.0686516e+000  1.3065607e+000 -6.2157309e-002 -8.5818463e-001 -4.9522483e-001 -3.1288145e-001 -1.4944819e+000 -1.4558202e+000 -1.6595510e+000 -2.7610178e-001 -2.8704954e-002 -8.5689738e-001  3.7990851e-001 -5.3089963e-002 -8.9431301e-001 -1.9326467e-001  6.8955114e-001  1.2262574e+000 -2.9860441e-001 -3.8859040e-001  3.4613966e-001 -8.7116924e-002  8.7332036e-001 -1.2953055e+000  7.2103156e-001  6.4002776e-001 -6.9875073e-001 -1.7455048e-001  4.7617219e-001
  1.0422344e+000  4.1028032e-001  3.4713659e-001 -4.6360396e-001 -1.3380267e-001 -5.6330395e-002  1.1351070e+000  8.4585171e-001  3.2361315e-001  7.3350723e-001  7.0879649e-001  1.1753158e+000  6.3996731e-001  4.5134510e-001  1.3230423e-001  4.1408217e-001  5.8657095e-001  1.2014210e-001  9.6369291e-001  9.2860500e-002 -2.4072206e-001 -6.6727735e-002 -1.3001568e+000 -1.9647715e-001 -3.4071990e-001  3.0321594e-001  1.1248456e-001  1.9461119e-001  9.0082579e-001  6.6905051e-001  1.6817426e-001  8.5896073e-001  6.2203213e-001 -3.6557194e-001  5.8650703e-001 -1.1925607e-001  5.3698062e-001  5.8431274e-001  6.8921723e-001 -1.0073386e-001 -8.1665820e-002 -7.1827407e-001  1.9944261e-001 -9.1182940e-001 -1.0220418e+000 -1.4882587e+000  3.1791445e-001 -4.0216016e-001 -3.9200753e-001  3.6536993e-001  5.8390590e-001  1.6582580e-001  3.5502969e-001  7.8579364e-001  4.0444711e-001  2.4674394e-002  1.2221437e-001  2.7632887e-001  4.2570816e-001  4.9172607e-002  2.4326507e-001 -8.9595875e-002  5.3662317e-001 -5.9085829e-001  5.0071810e-001  1.4883661e-001
 -5.2903170e-002  5.6698660e-002 -5.3422502e-001  6.5032658e-001  3.8545636e-001 -6.0075535e-001  9.6140812e-001  1.5746501e-001  3.4121286e-001  2.1343453e-001  2.0469050e-001  9.7498146e-001  9.7037713e-001  8.4789137e-001  5.8242155e-001  6.8071638e-001  5.0865581e-002  8.6212144e-001  1.5065780e+000 -2.7949452e-001  7.9764198e-001  6.6483775e-001  1.6667105e-001 -5.4570244e-001 -8.8628611e-002  1.3716425e-001  2.8198574e-002  6.9824537e-002  2.3022809e-001  7.9967384e-001  3.0672159e-001  2.9966772e-001  5.7139932e-001  5.3368408e-001  5.4155222e-001  4.7092778e-001  8.9378309e-001 -2.6501954e-001 -3.6674171e-001  5.7832838e-001 -9.1366572e-002  9.0182915e-002 -9.1193182e-001  5.2535886e-001 -7.0390554e-001 -5.3056544e-001 -1.6249096e-001 -2.9691600e-001 -7.7901651e-002  6.0319700e-001  6.8121529e-001  1.0538658e+000  3.6138253e-001  3.1788257e-001 -3.0611996e-001  4.2866053e-002  1.7254211e-001  6.3370573e-001  4.7158404e-001  3.5136881e-001  2.9186050e-001  7.8908926e-001  2.8795760e-001 -5.5686746e-001  1.0494564e+000  4.5389615e-001
 -4.9776407e-001 -2.0959066e-002  7.1080299e-001 -3.7269453e-001  7.0973322e-001  8.8961761e-001  6.9885189e-001 -5.7468999e-001  3.5825115e-001  6.6313209e-001  6.3705755e-001  6.5941160e-001  4.8169897e-001  4.4671019e-001  3.7659011e-001  1.2323897e-001 -2.3603700e-001  2.9332572e-001  2.2934866e-001 -6.8940172e-001  5.3966858e-001 -2.2111844e-001 -3.0623051e-001  8.3782873e-002  1.8722092e-001  2.8006891e-001  4.5446791e-001 -3.6095504e-001 -3.8047725e-001  9.7672015e-001  6.6564760e-002 -4.0348938e-001 -1.7238446e-002  2.7655399e-002 -1.5476041e-001  5.4836480e-001  2.4568369e-001 -2.0189022e-001 -2.1321233e-001  4.8056135e-001 -5.1558474e-002  3.3602760e-002  6.5567268e-001  9.8190379e-001 -3.8587307e-001 -5.6744998e-001 -6.3021664e-001  1.3678472e-001 -8.4105019e-001  5.3914554e-002  2.0870263e-001  1.0382699e+000  5.0701816e-001  1.3306471e-001 -6.0394546e-001  2.1725978e-001  3.5537765e-001  1.1362762e-001 -1.7448085e-001  5.9319126e-001  6.2455629e-001  3.0531572e-001  1.2964371e-001  8.0845037e-001  4.9400412e-001  2.5989987e-001
 -3.4265554e-001  6.9608091e-001  1.0488688e+000  1.1433986e+000  6.7894699e-001 -7.6058967e-002  4.6537957e-001 -4.7159821e-001 -1.6330414e-001  4.9499950e-001 -3.1625897e-002  7.7992395e-001  4.8269573e-001  4.9806720e-001  3.9653306e-002 -6.4983408e-002 -3.0615492e-001 -7.5258346e-001 -1.5080149e-001 -4.2497198e-001  8.3319505e-002  9.9374291e-001 -1.4830466e-001  4.4520647e-001 -3.9678391e-002  1.4791620e-002  9.6687369e-001  7.8072081e-001  3.3823218e-001  2.0943839e-001  7.0173464e-002 -3.0618306e-001 -1.0635235e+000 -7.0486607e-001 -8.2948751e-002  5.6929650e-001  3.9527764e-001  5.1339601e-001  6.0565480e-001  1.0282450e+000  4.7781236e-001 -1.5659912e-001  3.4226325e-001 -2.6111607e-002  4.8099419e-001 -2.8595117e-001 -5.1393156e-001  4.7082777e-001 -7.4004059e-001 -9.3777564e-001 -1.7019369e-002  1.4730325e-001 -8.7291817e-002 -2.7195365e-001 -4.9044974e-002 -5.1400907e-001  2.9627476e-001  3.7496646e-002 -2.3242795e-001  2.6419807e-001 -2.7241596e-001  9.3474363e-001  1.3389273e+000 -3.6371260e-001  4.7449845e-001  5.4777108e-001
  5.9212717e-001  5.1573192e-001 -6.1421159e-001  8.5903522e-001  2.8368911e-001 -2.8078473e-001  3.9256512e-001 -3.5485730e-001 -7.0883055e-001  2.7841609e-001 -5.5265639e-002  4.9327714e-001  2.4411814e-001  3.9898979e-001 -2.2578821e-001 -3.8321248e-002  1.5399573e-002 -9.1385294e-001 -1.9559359e-001 -8.9740731e-001  5.0943474e-001  4.2457663e-001 -5.5730561e-001  3.6834005e-001  2.5291128e-001  4.2550034e-001  1.6868105e-001  8.1351425e-001  6.1558866e-002 -4.2538803e-001 -5.7929721e-002 -1.3974333e-001 -1.2555947e+000 -4.5282032e-001  1.4593841e-001 -1.9283037e-001 -4.9220254e-001  9.6465072e-002  6.7622983e-001  5.7719210e-001  1.1347799e-001 -2.4692687e-002  4.1484189e-001 -7.5824409e-001  7.9387672e-002  1.0819959e+000 -4.4941032e-001  6.7545353e-001 -9.4035019e-002 -8.7141689e-001 -4.5397723e-001 -4.4802967e-001 -7.4204953e-002 -1.1570269e-001  1.4033549e-001 -1.2868457e-001  3.1978178e-001 -3.1335344e-001 -7.6627964e-003  8.6405647e-001 -3.7297719e-001  6.4897920e-001  5.6866090e-002 -1.1335949e+000  2.8164029e-001  7.8744832e-001
 -7.2674300e-001  4.3457061e-001  1.0831654e+000  4.4962548e-001  3.7690039e-001  1.5995870e-001  1.3759916e-001 -1.7540870e-001 -5.8336280e-002  1.0653183e-001 -4.1597768e-001  1.0850815e-001  7.0406035e-001  3.9493782e-001 -7.9030136e-001  8.0381073e-002  9.3467509e-002  3.7069159e-001  7.7741333e-002 -6.4423015e-001  3.2287225e-001 -6.0834966e-001 -1.0135122e-001 -1.4953853e+000 -4.8915963e-001 -7.9632595e-001  7.8720268e-001  5.9847597e-001  6.0467921e-001 -2.9010034e-001  8.5844872e-001  4.7449405e-001 -9.1979382e-002 -7.3301896e-002 -4.1694026e-002  5.2557201e-001 -6.4020233e-001  3.6869035e-001  7.7111284e-001  8.1168956e-001 -1.2623528e+000 -4.0883981e-001 -1.1968121e+000 -1.6644610e+000 -1.1094230e+000  1.2609711e-001 -7.7053012e-001  4.5158242e-002  1.0569691e+000  3.3788327e-001 -3.9970678e-002 -1.4493500e+000  1.1488739e-001  3.0925416e-001  5.9411972e-001 -8.2607089e-001 -1.9137449e-001 -1.5859084e-001 -4.4291334e-001  3.2881703e-001 -1.0986786e+000  4.3319392e-001  5.3955048e-001 -9.9431011e-001 -8.4490739e-001  2.8760305e-001
  2.9468213e-001 -2.9084472e-001  6.3969503e-001  9.4486714e-001 -2.0509500e-001 -6.3510725e-001 -3.6578550e-001  2.2139530e-001 -1.4402044e-001  1.2924545e-001 -1.2768643e+000 -1.0619915e+000 -2.7040356e-001 -4.1975996e-001 -5.9773750e-001 -4.6244578e-001 -1.4093886e-001 -6.9794508e-001 -4.7410146e-001 -6.8752286e-001 -5.4177250e-001 -3.6477314e-001  3.0856570e-001 -4.1692893e-001 -2.2725996e-001  6.8165237e-002  2.1347922e-001  2.6022066e-001  8.6842784e-002 -4.1074086e-001 -9.3237317e-001 -8.7017406e-002 -1.2420376e+000 -1.3072437e+000 -6.9501938e-002 -8.7381314e-001  6.9896536e-002 -2.8556685e-001  1.6110522e-001  4.7379833e-001 -7.5485030e-001 -1.5131457e-001  2.7854718e-001 -1.3947484e+000 -8.8025138e-001 -2.3455958e-002 -3.6179416e-001 -5.3146134e-001  9.3372755e-001 -3.5583288e-001  1.3008874e-003 -6.8482276e-001 -4.3707905e-001  5.4901213e-002 -2.7073302e-003 -2.1399936e-001 -1.4141098e-001 -6.3209882e-001  6.1626049e-002  1.4041314e-001 -4.0873969e-001  3.8836899e-001 -1.4674217e-001  9.6290366e-001 -4.0402279e-001  1.9456300e-001
 -1.7875809e+000 -6.1801800e-002 -8.4071125e-001  2.9573061e-001 -5.3110476e-001 -1.5593444e+000  2.7073511e-001 -5.6332727e-001 -2.1094412e-001 -3.0563379e-001 -1.0823829e+000 -1.3115899e+000 -2.5480200e-001 -9.3100072e-001 -5.2244494e-001 -3.4441763e-001 -4.2222671e-001 -9.8506357e-002 -4.1428348e-001 -2.3190817e-001 -6.8920553e-001 -6.4742309e-001  2.4449159e-001 -1.0265637e-001  1.6000309e-001 -6.3815783e-001 -2.7326895e-001  5.6301394e-001  1.0751293e-001 -2.1509127e-001 -7.1043939e-001 -8.5677070e-002 -1.1335199e+000 -1.3048101e+000 -5.1868416e-001 -1.2722152e+000 -4.5831909e-001 -3.0419003e-001  6.2311514e-001  1.7579028e-001 -1.1940297e+000 -3.1663506e-002 -5.6444794e-001 -8.5691798e-001 -3.9048583e-001  1.1873195e+000 -1.8092232e-001 -5.7100552e-001 -2.0836634e-001 -5.5639823e-002 -4.1108448e-001 -1.3756589e+000 -1.4359046e+000 -5.4329098e-001 -1.1551130e+000 -7.7986703e-001 -5.8300515e-001 -1.1917347e+000 -4.6158340e-001  4.3954806e-001 -1.6928730e+000 -7.1578728e-001 -1.1772889e+000 -1.3514374e+000 -1.0053290e+000 -1.8320778e+000
 -1.0065790e+000  1.1891349e-001 -1.4442069e+000 -6.5610099e-001 -1.5942898e-001  4.9078356e-001  8.2683769e-002 -2.0766424e-001 -3.6883827e-001 -9.9313177e-002 -4.9520505e-001 -4.5414085e-001  1.0612638e-001  1.2009913e-001 -4.8070768e-001 -1.6692468e-001  1.6627833e-001  6.7045277e-001  3.7738232e-001  1.7545023e-001 -3.6796195e-001  1.3580841e-001 -1.0785698e+000  5.6205532e-002  2.5605113e-002 -1.9435164e-001  4.1269278e-002  7.3638836e-002 -3.6559325e-004 -6.4632945e-001 -4.3604552e-001 -1.9560357e-001 -9.8104001e-001 -1.1507988e+000 -2.2496671e-001 -4.4674505e-002 -1.1102992e+000 -5.6864495e-001 -2.1586921e-001  4.0629511e-002  4.6715998e-001 -5.3783847e-001 -2.5751941e-001 -8.4915601e-001 -3.3301939e-001  1.0918259e-001  3.2187603e-001 -5.0266220e-001  2.7434927e-001  2.4965322e-001 -4.9354333e-001 -1.3676358e+000 -6.5195272e-001 -1.6291895e-001 -6.9871172e-001 -9.7445850e-001 -5.4454324e-001 -9.7159984e-001 -4.8225656e-001  4.5937411e-001  3.5973909e-001 -4.6324795e-001 -5.7799207e-001 -1.1442670e+000 -2.7302314e-001 -1.7349284e-001
 -4.8594527e-001  1.9484461e-001 -1.7028543e-001 -1.3942073e+000 -2.8672491e-001  4.0300182e-001 -6.4505847e-001  5.0304248e-001  3.1988937e-001 -2.2588396e-001  2.2692655e-001 -5.6485970e-001  1.9303360e-001  3.8132980e-001 -5.2115451e-001  2.9885080e-001  8.4754375e-001  7.7626575e-002  3.8259974e-001 -2.3282464e-001  2.1144228e-001 -6.0216052e-002 -1.1832203e+000 -6.7477098e-001 -3.6927527e-001  2.8232588e-002 -5.0370452e-001 -1.1238678e+000 -8.9839980e-001 -4.9806644e-001 -1.1209539e+000 -4.7678229e-001 -1.2895611e+000 -1.4170530e+000 -4.3873294e-001 -1.0765953e+000 -6.5925921e-001 -8.4347922e-001 -5.3362300e-001 -9.7780015e-001 -5.3819917e-001 -6.4458014e-001 -4.4405876e-001 -8.1170642e-001 -9.8921568e-001 -6.2511172e-001 -2.1572785e-001 -7.0393320e-001  5.6236334e-001 -6.8871060e-001 -1.7667108e-001 -1.0321219e+000 -3.4637323e-001  1.8920530e-001 -2.3596787e-001 -1.1442023e+000 -7.6943568e-001 -1.0370339e+000 -6.3304526e-001  6.6425016e-003 -3.6488934e-001 -2.6355103e-001 -1.5719603e+000 -3.3010844e-001  1.2504229e-001 -7.2914925e-001
  8.9478674e-001  1.2778389e-001 -2.7233285e-001 -1.5955412e+000 -1.0935776e-001 -3.2804262e-001  5.6493590e-002  3.3166713e-001 -2.5570702e-001  6.7235026e-002  4.6446814e-004 -7.9382099e-001 -2.2132449e-001 -2.9843396e-002 -4.5655436e-001 -2.1616913e-001  2.8752389e-001 -9.3228793e-002  3.8677875e-001  1.7927325e-001  4.2841441e-001  1.7724253e-001  5.8442985e-001  5.6978689e-002  5.4076753e-004 -6.6267243e-001 -5.3181066e-001 -1.8240004e+000 -1.5956273e+000 -8.8300105e-002 -9.8230229e-001 -2.6442234e-001 -8.0986709e-001 -3.6158372e-001 -5.1243700e-002 -1.3373890e+000  1.8350274e-001 -1.1472433e+000 -1.2481447e+000 -1.1380594e+000 -1.1214572e+000 -6.2956018e-002 -4.0249507e-001  8.2913505e-001  2.2971442e-001 -2.8542209e-001  4.4989986e-001 -2.7568835e-001  5.8470399e-001  1.0235488e-001 -5.4530446e-001 -6.7036009e-001 -4.4091435e-001  1.6202179e-001 -2.6656840e-001 -6.0238766e-001 -1.6990041e-001 -3.7541642e-001 -2.3238955e-001  8.7364393e-002  2.5201664e-001 -2.5352493e-001 -1.9933193e+000 -4.1584322e-001 -5.3581907e-001 -1.4850485e-001
 -5.5738777e-001 -1.9328431e-001 -2.0652118e-001 -1.3159343e+000 -8.7693262e-002  5.6596827e-001 -4.9348256e-001 -3.1237674e-001 -1.0019435e+000 -5.1741280e-001 -2.6688360e-001 -5.3976129e-001 -1.5525517e-001 -1.5133282e-001 -8.2652019e-001 -4.0769839e-001 -1.0704600e+000  3.9682712e-001 -3.8933089e-001 -1.1879840e-002  3.9115245e-002 -4.1351178e-001 -8.5764338e-001 -6.8185939e-001 -4.2925415e-001 -8.3585647e-001 -2.3173909e-001 -1.0925758e+000 -4.6883581e-001 -4.4869457e-001 -5.6951599e-001 -2.9560584e-001 -3.6026983e-001 -6.4362144e-001 -5.1319683e-001 -2.6674099e-001 -7.4939915e-001 -7.6593492e-001 -4.4537109e-001 -2.3267580e-001 -1.2204736e+000 -1.3949617e-001 -1.4269769e-001 -2.4239261e-002 -5.7389769e-001 -8.9680963e-001  1.8545065e-001 -3.4591255e-001  1.0604036e+000 -3.8727936e-001 -5.7047465e-001 -7.5390096e-001 -3.5204870e-001 -2.7743931e-002  8.1432848e-002 -1.3307598e-001 -2.8281979e-001 -4.1150797e-001 -4.2186467e-001 -3.7914104e-001  3.1749442e-001 -4.6306196e-001 -1.1540883e+000 -7.6295437e-001 -8.1087203e-001  3.0272196e-001
 -3.1461771e-001 -2.9926257e-001 -7.4293027e-001 -1.4862041e+000 -8.9953634e-001 -4.9648605e-001 -7.4922157e-001 -9.6134887e-001 -9.1233201e-001 -8.4039916e-001 -7.8187239e-001 -7.9619081e-001 -2.5092387e-001 -2.8026211e-001 -1.3520299e+000 -9.8961453e-001 -1.0945187e+000  4.9786169e-001 -1.8213177e-001 -5.0755798e-001 -2.4797776e-002 -4.2784105e-002 -5.9832389e-001 -5.0102942e-001 -6.5478369e-001 -5.8279001e-002 -4.0964895e-001  2.2798046e-001 -2.5845522e-001 -9.6372901e-001  9.8610356e-002 -5.6105178e-001 -6.3571655e-001 -3.4442533e-001 -6.7123604e-001 -1.9429020e-001 -1.3834949e+000 -1.2820196e+000 -2.4690699e-001 -1.3264173e-001 -1.0901206e-001 -2.7822495e-001  5.0412155e-001 -8.7311445e-001 -9.0872358e-002 -3.1343158e-001 -5.6547326e-002  5.1797706e-001  1.7757884e+000 -2.7778975e-001 -1.2957096e+000 -1.1222542e+000 -3.3027708e-001 -1.8429772e-001  6.5778186e-002 -6.0948840e-001 -5.3741433e-001 -3.7709629e-001 -8.5263893e-001 -7.5410770e-001  2.1256444e-001 -2.0339841e-001 -7.7924026e-001 -1.1920874e+000  1.7670151e-002 -1.3732334e-001
 -1.3270327e+000  1.1251985e-002 -5.0689109e-001 -1.2021991e+000 -9.9071639e-001 -1.6360284e-001 -5.4980838e-001 -9.9608379e-001 -5.1150732e-001 -7.0477486e-001 -4.5120287e-001 -5.9332648e-001 -3.2710434e-001 -5.9901787e-001 -6.1072072e-001 -4.5236500e-001 -3.0232085e-001 -8.4605411e-001 -3.9706493e-001  7.4028127e-001  1.1021125e+000 -3.4200257e-001  4.1048109e-001  2.2381689e+000 -4.0417115e-001 -2.6122925e-001 -9.6590639e-001 -6.6881700e-001 -3.9972049e-001 -2.8482000e-001 -2.0922418e-001 -4.8102534e-001  2.1678343e-001 -6.2090037e-002 -6.1167957e-001 -3.3259117e-001 -8.2511644e-001 -1.0705120e+000 -7.9279293e-001 -1.3139471e-001 -2.3283054e-001 -2.4662492e-001  2.1533215e+000 -6.8362359e-001  6.1701750e-001  1.0312105e+000 -9.4786152e-002 -1.3261940e-001 -5.4898955e-001 -4.7691327e-001 -9.3642340e-001 -8.7289689e-001 -3.1455946e-002 -1.5795705e-001  5.9102212e-001 -2.1329408e-001 -6.6785247e-001 -4.4083302e-001 -9.1196011e-001 -6.2437052e-001  5.6647435e-001 -8.8256357e-001 -1.4393323e+000 -7.0362316e-001 -7.6213592e-001 -1.4904509e+000
 -1.5229290e+000 -5.4070332e-001 -8.3487128e-001 -1.6553173e+000 -6.2854366e-001  6.7252365e-001 -3.2530267e-001 -1.1444585e+000 -4.2302031e-002 -6.3035500e-001 -1.0920522e+000  2.9850778e-001 -3.0323722e-001 -2.3739539e-001 -8.8906934e-002  5.7273955e-001 -8.6917482e-001 -7.3977448e-001 -5.8417904e-001  5.8576251e-001  1.1332553e+000 -5.1260684e-001  3.7394033e-001  9.6866435e-001  2.3330733e-001 -3.5066428e-001 -4.7643762e-001 -6.2050109e-001 -1.2811985e+000 -2.1643610e-001  3.2369851e-001 -1.5664250e-002  5.1338734e-001  1.0839689e+000 -2.6184739e-001  7.8428471e-001  3.3456549e-001 -8.9457518e-001 -5.8701908e-001 -6.0828231e-001 -9.2253289e-001  4.6304467e-002  2.4059453e-001  5.4749457e-001 -3.6079700e-001  1.0161296e+000  2.0604433e-001 -5.6391434e-001  6.9521501e-001 -4.1999716e-001  6.3307717e-002 -1.8561154e-001  7.0630412e-001 -1.9422819e-001 -2.3787420e-001 -2.3177001e-001 -5.5973155e-001  3.0608727e-001 -7.6641057e-001 -6.6229060e-001 -8.8461235e-001 -3.9717657e-001 -1.5182872e+000 -6.2100828e-001 -1.3847691e+000 -1.0211886e+000
  5.6970452e-001 -4.4110140e-001  3.9467897e-001 -2.9583716e-001 -1.2077909e-001 -1.3184201e-001  3.7357347e-001 -2.0138993e-001  2.3267576e-002  3.6248448e-001  2.9087730e-001  2.0268353e-001  5.0902458e-001  3.3675493e-001  3.4652368e-001  3.1600765e-002 -3.3540090e-001 -6.5097102e-002 -6.3225928e-001  5.4273791e-001  3.5845110e-001 -3.0775984e-001  7.3842749e-001  1.2743024e+000  4.3362379e-001 -7.2861666e-001 -1.1046631e+000 -7.9867914e-001 -1.9449357e-001  1.8908022e-001  3.0068653e-001  4.0394195e-001  5.7936177e-001  8.0949635e-001  3.5375732e-001  9.2743130e-001  6.7028244e-001 -4.8183855e-001 -8.4736993e-001 -1.3727213e+000 -2.9984360e-001  4.5501864e-001  1.0484333e+000  7.3327627e-001 -3.6196441e-001  1.4404414e-001  1.7565181e-001 -5.5803516e-001 -1.0779022e+000 -3.4387042e-001 -1.1062418e-002 -8.0918432e-002  3.2551465e-001 -1.0101491e-001 -4.0367004e-001  1.5618511e-001 -3.6730237e-001 -3.3559905e-001 -1.0672120e+000 -1.1762062e-001 -2.8946513e-001 -6.1645144e-001 -6.9783087e-001 -1.0595389e+000 -6.3264185e-001 -2.2769025e-001
 -3.7657563e-001 -8.5985547e-001  1.1814998e+000  1.1266279e-001 -4.3495401e-001  5.1548475e-002 -5.3188976e-001 -6.3495257e-001  3.3522054e-001  1.8056146e-001  4.4383957e-001  1.0214819e+000  5.1371365e-001  8.8943077e-001  1.0203710e-001  4.4210168e-001 -1.7139173e-002 -2.3176837e-001  8.1771656e-001  5.0476786e-001  9.0530608e-001  3.6224197e-001  1.9670271e-001  7.5146661e-001  4.4529225e-001  5.6278598e-002 -3.9108302e-001 -6.7568843e-001 -5.1377936e-001 -4.1724888e-001  3.4110204e-001 -8.6899076e-002  1.5400078e-001  6.6872185e-001  2.1222924e-001 -8.6459336e-003 -2.2757961e-001 -6.5740062e-001 -1.1198353e-001 -5.2600096e-001  4.7433383e-001  2.0584882e-001  2.5038700e-001  3.0013652e-001  2.1357002e-001 -1.8876096e-001  2.0343620e-001 -8.2817458e-001 -2.0558318e-001  1.6429147e-001  3.3171339e-001  6.5717863e-001 -2.2571608e-001  4.7566869e-001 -8.1046293e-001  2.9304328e-001 -1.9352393e-001 -4.0848217e-001 -3.4331793e-001 -2.4520817e-001 -1.3431369e+000 -8.3674510e-001 -2.6487469e-001  6.0269697e-001 -3.2710995e-001 -1.0466432e+000
  1.0208293e+000  6.5280491e-001  6.0088100e-001 -4.7535638e-001 -2.4841470e-001  1.2716284e+000  1.0569347e-001 -5.2337256e-001 -2.3927254e-001  1.4444539e-002  1.7015689e-001  4.0125201e-001  1.1411797e-001  7.9934181e-001 -1.0997616e-001  1.0577624e-001 -4.6233465e-002  5.0214866e-001  3.6638895e-001  1.7773713e-001  5.1329957e-001  1.6294564e-001  5.0065402e-004  6.0832096e-001  2.2117191e-001  5.1595983e-002 -5.6944174e-001 -4.4066164e-001 -7.2360051e-001 -2.1484368e-001  9.1270184e-001  1.3183377e-001  8.0261438e-001  6.3735342e-001  1.7951209e-001  8.7311259e-001 -1.1976632e-001 -3.6438374e-001 -8.8326956e-001 -5.9255708e-001  1.7112147e-001  2.4205636e-001  3.7032132e-001 -7.7089179e-001  1.6403303e-001  7.5971857e-003  6.5331042e-001 -4.2427960e-001 -4.5838274e-001  2.7631703e-001 -2.6250647e-001 -7.1053814e-002 -1.6168606e-001 -1.6623199e-001 -5.3055572e-001  3.8241191e-002 -1.6788757e-001  3.4137303e-002 -1.2315784e-001  6.7130679e-002  3.7512882e-001 -3.0045096e-001 -1.1843662e+000  4.3638916e-001  1.3312002e-001 -3.9823790e-001
 -1.2456128e+000 -5.6001158e-001  7.0072329e-001 -6.8791928e-001 -5.6748535e-001  8.9578674e-001 -1.7261578e-001 -9.6619875e-001  2.2578955e-001 -8.1922339e-002  4.8157173e-001 -9.4049084e-001  2.0614391e-001  7.5910252e-001 -5.2005949e-001  3.5872967e-002 -2.9758600e-001  3.8371337e-001  4.9477572e-001 -1.6258121e-001  6.8753968e-001  3.3067135e-001  1.2775050e-001  3.1483007e-001  4.1399350e-001  4.0761801e-001  1.5572623e-001 -3.4443310e-001 -3.5551456e-001 -6.4714077e-001  3.6782668e-001 -3.4581883e-001 -2.1188987e-001 -2.4470784e-001 -4.3203461e-001  3.6001281e-001 -3.1068408e-001 -3.4393597e-001 -7.6344129e-001  1.2054773e-001  6.1119498e-001  4.1905397e-001  8.8198891e-001 -9.6613645e-002  5.5150541e-001  4.6000907e-001  1.6933732e-001 -8.3773061e-001 -8.3762880e-001  3.3416293e-001 -1.5601885e-001  2.2684404e-003  8.0602339e-003 -5.2502616e-001 -1.5348187e-001 -2.7233570e-002 -5.6979271e-001 -4.9370165e-001 -4.8738027e-001 -7.6126598e-002  2.0311129e-001 -9.7435423e-001 -6.3887660e-001  1.3428267e+000  3.0780683e-001 -5.5532720e-001
  7.9784863e-002  3.9079113e-001  2.8706239e-001 -1.7452091e+000 -1.3467585e-001  6.3861898e-001  1.7924455e-001 -5.1888339e-001 -1.3479032e-001  1.4765555e-001  5.1692201e-001  5.4806545e-001  1.1531081e-001  5.0126408e-001 -5.9246462e-002 -3.1862287e-002  2.7453465e-002 -1.9376013e-001  7.7245467e-001  8.3970895e-002  2.8697901e-001  1.3000421e-001 -6.0062574e-001  6.0712877e-001  5.2604539e-001  1.6109448e-001  5.6763035e-001  7.7689837e-001  7.2231204e-001 -3.2326801e-001 -3.6830452e-001 -5.1927014e-001 -8.0956740e-001 -7.8487746e-001 -2.8245702e-001 -1.2706118e-003 -1.5843637e-001  5.6191897e-001 -1.7054708e-002  7.1451841e-002  6.0849834e-001 -1.7150009e-002  1.4049728e+000  4.1910755e-001  3.4911599e-001 -5.8870435e-001  1.0535080e-001  2.6849634e-001 -7.6660003e-001 -2.4520287e-001 -3.8399507e-001 -7.9162620e-001 -5.4167942e-001 -5.4683219e-001 -8.7524074e-001 -4.3685936e-001 -4.9316411e-001 -5.8144243e-001 -2.5499431e-001  6.9071779e-001 -5.0485330e-001 -6.7266367e-002 -1.2103637e-001 -2.0081258e-001  9.4500543e-001  6.1764652e-002
  5.7474045e-001 -3.3866917e-001  6.9081750e-001  3.7449407e-001  7.8498213e-002 -1.3970773e-001  2.7665685e-001 -2.7364153e-001 -1.7426354e-001  3.2953566e-001  7.4598573e-001 -1.9096261e-001  1.7267189e-001  9.5925218e-002  6.0270641e-001  3.9285240e-001 -4.4349631e-001  3.5045455e-001  2.3556930e-001  4.6857576e-001  6.5172887e-001  7.7403200e-001  7.1317900e-001  3.3507782e-001  5.8904145e-001  1.3619037e+000  3.0050782e-002  5.3191053e-001  1.6611576e-001  3.8284951e-001 -4.3891098e-001 -4.2677064e-001  6.7256323e-001  6.3272868e-001 -4.5653487e-001  3.0557354e-001 -6.4276895e-001  5.6644851e-001  5.6549007e-002  5.0977966e-001  1.2171428e+000  7.8056488e-002  7.8306996e-001  6.5752676e-001  1.1381141e+000 -4.8172466e-001  3.6403722e-001  5.2275169e-001 -2.2295606e-001 -3.6858945e-001 -3.3895504e-001 -2.3812915e-003  5.9169937e-002 -6.5133340e-002 -1.0056508e+000 -1.9575049e-001 -2.0362856e-001  3.5805651e-002 -1.7332822e-001  7.6166751e-001  4.6224977e-001 -3.2348250e-002  3.9783788e-001 -1.9654366e-001  8.5886256e-001  2.1044029e+000
  5.9372559e-001 -3.8361028e-001  2.7852872e-001  9.2665368e-001 -2.4456124e-001  6.0811980e-001  3.3365244e-001 -1.4851047e-001  3.8744360e-001  3.9832021e-001  1.0642320e+000 -5.2626005e-001  7.1001638e-002  2.5738301e-001  5.4965113e-001 -5.2112142e-002 -1.8699129e-001  1.6011578e-001 -4.6096813e-001 -4.5543325e-001  3.1736379e-001  6.0432276e-002 -3.0946295e-002  8.1020693e-001  1.9095513e-001  1.1647231e+000  2.7290486e-001  5.5340952e-001  2.1617754e-001  2.2259025e-001 -3.7325429e-001 -7.8320985e-001  4.2485257e-001  4.3057755e-001 -3.2898582e-001 -2.7649478e-001  4.2004068e-001  6.1286619e-002 -1.6092624e-001 -1.2506630e-001  6.9011046e-001  2.6271380e-001  8.5111912e-001  3.8642074e-001 -2.2120584e-002 -8.2683015e-001 -5.5371387e-001 -3.2729776e-001 -6.6125169e-001 -3.9857973e-001 -5.6179054e-001  9.7106925e-002  5.2230931e-001 -3.6365721e-001 -6.9607735e-001  2.6782501e-001  3.7406461e-001  5.9626632e-001 -8.4391778e-002  8.3436083e-001  1.0561713e-001  2.8190453e-001  7.3891923e-001  6.6602551e-001  3.6773490e-001  1.7258902e+000
  9.7807719e-002 -4.9806260e-001  1.1639405e-001 -7.1242545e-001 -5.2135183e-001 -3.1010723e-001 -8.6716802e-001 -5.1929700e-001  5.8755040e-002 -1.3402426e-001  7.4547489e-001 -4.1630749e-001 -3.3559460e-001 -1.4214661e-001 -8.5967108e-002 -4.5835916e-001  1.8773088e-002  4.7714266e-001  4.9664196e-002  8.3544102e-002 -1.1981575e-001  1.0455434e-001  5.0007265e-001  1.3655345e-001  2.2142985e-002 -1.2043945e-001 -4.4378076e-001  1.5591993e-001 -2.2913061e-001  6.1758110e-002 -2.0622107e-001 -6.6690802e-001 -6.0040337e-002  6.3055227e-001 -6.4294972e-001 -2.2023163e-001 -5.3411245e-001 -6.4137835e-001 -1.6558654e-001 -1.6133958e-001  3.4577409e-001 -5.1648591e-001 -5.2457898e-001  2.7833655e-001  8.3415111e-003 -5.6046032e-001 -5.8916698e-001  1.4412293e+000 -8.1912301e-002  2.3849878e-002 -7.0328206e-001 -9.0444542e-001 -1.7793510e-001 -2.5714535e-001 -7.0233883e-001 -3.9563181e-001 -3.1368689e-001  7.2348785e-001 -6.6993151e-001 -2.7580216e-001  4.6570747e-001 -3.9805524e-001 -4.6321544e-001 -3.9008545e-001  2.4302843e-001 -3.9980014e-002
  7.2519156e-001  4.8067577e-001 -7.7978645e-002  2.2153200e-001 -4.4816604e-001 -7.7278994e-001 -9.2194119e-001 -3.2531009e-001  2.8529272e-002  3.3814182e-001  4.0138354e-001 -1.1477244e+000 -4.2378626e-001 -2.6482579e-001  2.2452388e-001 -7.2233811e-002  4.5388410e-001  1.6443785e-002 -9.9295760e-001 -1.3760414e-001 -1.3165509e-001 -5.4265400e-001  2.4234867e-001  2.3279382e-001 -4.1167907e-002  9.1626163e-001 -9.7718604e-001 -1.5226388e+000 -1.2589742e+000  6.1614472e-002  3.9922047e-001 -4.2368658e-001  4.2440659e-001  4.1672313e-001 -2.1244827e-001  6.3032397e-001 -6.2640433e-001 -1.1314913e+000 -1.5676592e+000 -7.3853632e-001  1.0498493e+000 -1.4705435e-001  1.2793147e-001 -6.4522176e-001  1.4694915e-001 -2.9285235e-001 -4.8074672e-001  3.8498353e-001 -9.6545574e-001  3.6055275e-002 -4.2792269e-001 -2.9034944e-001 -4.1912728e-001 -2.4295982e-001 -1.3575401e+000  2.5455015e-001  4.2395866e-001  1.9508031e-001 -3.1204046e-001 -9.3565491e-001 -1.2953600e-001 -5.2565381e-001  5.7205644e-001 -5.5060783e-001 -5.4125906e-001  3.0876554e-001
 -3.3260753e-001 -7.1685663e-001 -4.0953217e-001  6.3810874e-001 -6.9937250e-001 -1.1272590e+000 -6.0630920e-001 -3.8069184e-001 -4.0736164e-002 -4.4920393e-001  1.4435522e-001 -2.8452786e-002  8.1220236e-002 -2.7717791e-001  8.5121455e-002 -4.9307092e-001  8.2279186e-003  1.5499777e-001  1.2337923e-001 -2.1797552e-001  2.5369865e-001 -3.0477206e-001  2.6992710e-001  8.0951552e-001 -4.0246750e-002  4.3714452e-001 -7.6652582e-001 -1.5710938e+000 -1.0035230e+000  8.7735205e-002  6.3506836e-001 -4.1878877e-001  8.2914763e-001  8.8079988e-002 -3.1762292e-001  5.6695429e-001  3.4889056e-001 -9.2843906e-001 -1.2869373e+000 -1.4394754e+000  5.0053152e-001  4.9987875e-002  7.2925791e-001  2.3973886e-002  3.9821114e-001  7.5596817e-001 -2.6809019e-001  4.4888691e-001 -6.2916483e-001 -2.9840943e-001 -9.6492502e-003 -3.6307212e-002 -4.7973843e-001 -3.0275694e-001 -6.4694571e-001  3.7559456e-001  3.2460185e-001  2.2195114e-001 -5.9159173e-001 -6.8168361e-001 -8.2418196e-001 -7.4455108e-001  3.1818137e-002  2.8995896e-001  3.2820156e-001 -8.1608477e-001
  4.6395885e-001  6.0069812e-001 -3.7394755e-001  4.2071695e-001 -6.0492939e-001 -3.3802394e-001  1.8106814e-001 -4.2401547e-001 -1.1541608e-001 -1.5761285e-001  2.1169891e-001  2.4674728e-001  3.0468432e-001  5.8318977e-001  1.8223412e-001  1.0618550e-002  4.1033316e-002 -3.3372439e-001 -9.9210170e-001  2.3374354e-001 -3.0154104e-001  5.8592776e-001 -7.8044514e-001  8.9034299e-002  3.1075723e-001  1.9567483e-001 -7.8763028e-001 -9.3857585e-001 -8.1613744e-001  4.7856051e-002 -1.1812550e-001  4.8932418e-002  5.6614366e-001 -5.9989934e-001 -1.4065929e-001  1.1613559e-001  1.3847771e-001 -4.3935200e-001 -1.0864420e+000 -1.0693295e+000  1.1795331e+000  4.5795147e-001  4.9024590e-001 -1.5334225e-001  3.8646140e-001  6.1791328e-001  5.0081731e-001  1.1540663e+000  1.7200558e-001  8.0706508e-001  1.8329085e-001 -6.8683554e-002  5.2119499e-001 -1.8927705e-001  4.1203793e-001 -1.5381132e-001  2.0807571e-001  1.6318253e-001 -6.3931129e-001 -5.6317328e-001  9.0415559e-001 -7.2351429e-001  3.4035805e-001 -1.0309041e+000 -9.8773781e-002 -7.4269239e-002
  1.0955158e+000 -8.3933139e-002  2.9660892e-001 -2.4567356e-001 -6.6760293e-001  3.1980964e-001 -2.5218586e-002  1.1621740e-001  3.4572105e-001  3.9226138e-001  7.1541429e-001 -7.1292936e-001  1.0070358e-001  2.8994867e-002  7.0971219e-001 -3.5925154e-002  7.4935956e-001 -2.1604842e-002 -5.7905798e-001  8.5335524e-001  3.1819383e-001 -8.6546945e-002  7.6103984e-001  4.9456008e-001  3.8624373e-001 -5.6145405e-002 -3.3961915e-001 -7.9412217e-001 -8.0048308e-001  1.7291806e-001 -7.0345875e-002 -4.0510196e-002  1.1125451e+000  9.9904269e-001  4.8923494e-002 -4.1903520e-002 -1.1759316e-001 -8.7629795e-001 -1.2815057e+000 -6.0745713e-001  6.2995354e-001  4.9375160e-001  1.1450207e+000  1.0771549e+000  5.7675030e-001  4.6637829e-001  8.9144889e-001  8.9111088e-001  8.6281724e-002  3.9494445e-001  1.7289887e-001  3.4084810e-001  7.9689895e-003 -1.0648895e-001  3.7088721e-001  6.6743597e-001  1.3562435e-001 -3.4071141e-002  1.2715306e-001 -3.2570628e-001  8.0903209e-001 -4.8619361e-001 -3.1638151e-001 -1.8803925e-001 -5.1506972e-001 -1.7398982e-001
 -5.3074716e-001 -1.2137232e-001  5.6643569e-001 -2.6511498e-001  1.3696863e-001  1.2991885e+000  1.3629754e-001  8.7504491e-001  3.5573955e-001  2.9787143e-002  4.6640622e-001 -3.3779990e-001 -6.0097834e-001 -3.2830966e-001  1.4801124e+000  2.8426982e-002  4.2442929e-001 -9.4457070e-001 -6.6283085e-001  5.2087002e-001  1.4652297e-001 -2.7056305e-001  9.5684806e-001  5.2435964e-001  3.2933573e-001 -1.9745881e-004 -6.8740676e-001 -6.6501373e-001 -4.1890013e-001  5.2129473e-001 -3.3832759e-001  2.2829203e-001  1.1312861e+000  9.8504045e-002 -7.0293656e-002 -5.4263601e-001  1.2497976e-001 -5.7125420e-002 -3.1433831e-001 -2.3008747e-001  4.0163296e-002  1.4992550e-001  4.1636472e-001  1.0496155e+000  1.7026325e-001 -1.6014518e-001  1.8856801e-001 -5.8860603e-001 -6.0492404e-001 -8.1312742e-002  1.8407256e-001  9.0284048e-001 -1.5453206e-002 -2.3584965e-001 -9.3166519e-002  1.8111632e-001  1.1246410e-001 -1.6129346e-001  4.6047261e-001  1.4422705e-001  5.1941441e-001 -3.2992251e-001 -3.0779653e-002  1.3267446e+000 -5.6670940e-001 -4.1864784e-001
 -4.2277416e-001 -2.3522752e-001  2.5186301e-001  7.9701105e-001 -1.2229228e-001  2.2796850e-001 -1.9591426e-002  1.1037436e-001 -4.1887188e-002 -3.8684915e-002 -3.0335907e-001  1.0505233e+000 -1.5377372e-001 -5.6394618e-003  5.1094905e-001  1.0576276e-001  5.2975720e-001 -3.4368148e-001  6.5256510e-003  2.5013111e-001 -2.9853169e-001 -2.8146903e-001 -6.6674349e-001 -3.9067666e-001  4.3691138e-001 -2.3266592e-002 -1.3079107e-001 -6.1095770e-001 -4.3399268e-001  4.6914219e-001  1.2575384e-001  2.2126072e-001  3.6179303e-001  4.4052549e-001  1.6682469e-001  1.6918831e-001  2.7317549e-001 -7.6755287e-001 -6.0938912e-001 -1.2082317e-002 -1.4428340e-002  2.6674998e-001 -7.1425279e-001 -1.7498654e-001 -1.2854287e-001 -6.2778808e-001  3.1465353e-001  1.3025836e+000 -2.0067139e-001 -1.2631324e-001  1.4538186e-002  1.4230995e-001 -2.1010444e-002 -1.4028738e-001  1.0805760e-001  3.2102400e-002  7.6923740e-002 -2.0541986e-001 -1.2606304e-001  1.9364137e-001  1.9120640e-001  1.9094764e-001 -3.9296489e-001  8.3564243e-002 -7.2915146e-001 -6.5591822e-001
  5.4291883e-001 -6.0942825e-001 -2.0747149e-001  3.5101490e-001  1.3154782e-003  1.2142893e-001  2.4895623e-001  6.1255261e-001  4.5888768e-002  9.1651298e-001 -3.9607928e-002  1.3258590e-001 -1.2753632e-001  1.5510070e-001  5.6187438e-001 -1.3414717e-001  3.5868097e-001 -3.9889995e-001 -1.1012908e-001  4.7401008e-001  1.0775121e-001 -2.6336095e-001  7.7122403e-001  1.1616619e+000  4.3860237e-001  9.6702597e-002  3.9151352e-001 -5.0154182e-002  1.4308187e-001 -1.2428924e-001 -7.8738284e-001  3.1317394e-001 -4.8973059e-001 -1.2390765e-001 -2.1271454e-002 -9.3943311e-001 -6.0078195e-002  2.3865634e-001  1.2653128e-001 -2.0975220e-001  1.3053557e-001  2.4370478e-001  5.9154418e-001  3.3152815e-001 -7.5776024e-002 -7.1701329e-001 -9.0629358e-002 -5.4248356e-001 -6.0895424e-001 -1.1185955e-001 -2.3401074e-001  7.5942019e-001 -1.8062506e-002 -1.3864152e-001  1.1590718e-001  2.1831664e-001  1.0361771e-001 -3.7015582e-001  1.8186893e-001  7.7509873e-002 -5.3645290e-001 -1.7098033e-001  6.4411801e-001  2.3104704e-001 -1.3223836e+000 -1.2884005e-001
 -6.5110592e-001 -3.3589746e-001  1.1543320e-001  7.1544735e-001  9.7653834e-002 -1.3085598e+000 -4.2420456e-002  7.8443933e-002 -4.1076675e-002  8.2419750e-001  3.7282625e-001 -1.1716596e-001  2.5868581e-002  1.4145281e-001  3.9067305e-001 -2.0776325e-001  1.3052263e-001 -3.3489313e-001 -5.6454347e-001 -2.2386798e-001 -6.3686804e-001 -3.6614530e-001  8.9554947e-001  3.5495258e-001  1.7802399e-001  2.2754963e-001  1.0820837e-001 -4.9586706e-001  3.2148327e-002  4.3577568e-001  7.0712454e-002  5.5463421e-001  5.6377146e-001 -4.9766022e-002  7.8693770e-002 -4.0822103e-001  9.0568394e-001  3.0428272e-001 -2.2815217e-001 -1.1011456e+000  1.1884662e-001 -1.2063352e-001 -2.6491879e-001  6.0990134e-001  3.8454987e-001 -9.4195772e-001 -1.2853923e-001  4.9871217e-001 -4.0958997e-001  2.3396734e-001  1.7796294e-001  8.2952496e-001 -9.0029464e-002 -5.7849154e-001 -1.6990252e-001  9.0034577e-001 -4.3576702e-002 -2.2652439e-001 -3.1480099e-001 -2.2050161e-001 -8.7400368e-001 -3.5055864e-001  1.2748439e-002 -3.5365241e-001 -6.9402888e-001 -2.8825378e-001
 -5.4001619e-001  3.1078402e-001 -7.6277893e-001 -7.7059949e-001 -3.6102843e-001  3.1701877e-001 -4.3206455e-001  2.0515889e-001 -2.9464439e-001  3.8473125e-001 -1.8925184e-003  3.5768758e-001 -6.2495910e-002  5.4891448e-001  1.1763220e-001 -4.9933684e-001  2.3668887e-001  6.7069574e-001  5.5317251e-002  4.9608619e-001  3.7745823e-001 -4.6041181e-002  1.4166491e-001  1.0694245e-002  2.5952032e-001  2.0437792e-001  6.2806065e-001 -4.3179738e-001 -7.6745557e-001  6.4245423e-002  5.9623010e-001 -3.8186835e-002 -1.5568078e-001  9.7455398e-002 -3.5716149e-001  1.1598045e-001  4.2292305e-001 -1.4327203e-001 -1.3180827e-001 -2.0516175e-001  1.0470021e-001 -1.4278392e-001  7.8820704e-001 -1.1180153e-001  2.2659191e-001 -4.2772502e-001  5.6301609e-001  1.2077250e-001  6.9753771e-002 -2.3116520e-001 -3.0260050e-001  2.5810104e-002 -9.4153624e-002 -4.8013969e-001 -5.7034561e-001  7.1397289e-001 -2.1665215e-001 -4.9317063e-002 -7.2435448e-001 -5.0721716e-001  8.4821214e-001 -6.7297918e-001  2.0992327e-001  1.8571609e-001  1.4127925e-001 -9.4427160e-001
  7.7421011e-002  2.8577255e-002 -7.2825776e-002 -1.7330533e+000 -5.5285123e-002  1.8927886e-001 -5.5577401e-001 -1.6476295e-001 -8.0786977e-002  2.1036673e-001  4.8147726e-001 -2.8261768e-001 -7.6165326e-002  2.7231949e-001 -3.9648088e-001 -5.6205204e-002  4.9292995e-001  8.3050593e-001  8.1147233e-001  1.3028240e-001 -4.1608366e-002  8.8356448e-002  3.8198692e-001  1.6634855e-001  2.2099639e-001  8.2698299e-002  8.9695979e-002 -4.4753522e-001 -2.4275516e-001 -1.4534096e-001  3.7710240e-001 -4.7047624e-001  5.7562438e-001  5.0032369e-003 -5.0325401e-001  7.6622838e-002 -2.6502606e-001  3.0256551e-001 -5.2704630e-001 -3.6897752e-001  5.9903619e-001  5.7971660e-002  2.6204425e-001  4.7594588e-001  2.0989103e-001  4.2336067e-001  3.9587986e-001  3.4285047e-001  8.5016062e-001  3.1447014e-001  2.7071068e-002 -1.1206644e-001 -4.5211853e-002 -3.8820004e-001 -1.1986017e+000  4.8815630e-001 -2.5244706e-001 -4.6269957e-001 -3.1320379e-001 -1.1680235e+000 -1.1874954e-001 -4.8024885e-001 -2.1145340e+000  3.8171776e-002  8.4889036e-002 -6.0180542e-002
 -3.6542936e-002 -7.2214010e-001 -2.1853220e+000 -5.4409708e-001 -1.2454208e-001 -2.4478907e-002 -3.3327495e-001 -4.4097307e-001 -1.1603011e-001 -5.4715103e-001 -3.7958807e-001  1.7858234e-001 -6.8895214e-001 -1.1276667e-001  1.2175417e-001  1.4484056e-001 -2.5162841e-001 -7.7141766e-001  5.1095846e-001 -2.1292547e-002 -8.5228224e-001 -5.7593314e-001 -1.2349627e+000 -2.7192994e-002  1.5289481e-001 -7.1699908e-001  4.6403695e-001  6.6500518e-001 -1.6790892e-001  2.2478117e-001 -6.8484209e-001 -5.5664967e-001 -1.8449252e-001 -8.9087565e-001 -3.5655645e-001 -2.6816886e-001  7.1406956e-002  3.5570587e-001  5.4295576e-001  1.2136023e-001 -3.7710770e-001  3.0348715e-001 -2.7561224e-001 -3.7863946e-001 -3.6366725e-001 -5.4778222e-001  9.6112989e-002  7.5185221e-002  1.9074002e-001 -5.4781758e-001 -1.5466311e-001 -1.7089828e-001  3.6270439e-001 -3.5492272e-001  5.5392399e-001 -8.7538297e-002 -2.2183655e-001 -6.5995970e-001 -7.0957934e-001 -1.0455401e+000  7.3368590e-001 -1.1791172e-001 -3.4199581e-001 -4.5267784e-001  1.4730978e-001 -1.1007923e+000
 -2.1226856e+000 -9.2867635e-001 -1.9749112e+000 -1.9245346e-001 -7.2248772e-001  4.5117988e-001 -6.7527060e-001 -9.6327759e-001 -7.7843182e-001 -7.5519641e-001 -1.1238914e+000  5.6424383e-001 -6.0721089e-001  1.0122634e-001 -5.8482398e-001 -5.2595580e-001 -5.9866449e-001 -2.1262383e-001  2.9880504e-001 -4.0071760e-002 -1.2865561e+000 -3.9016160e-001 -1.2951028e+000 -7.8320753e-001 -3.2320894e-002 -1.1333787e-001 -9.9014576e-001  4.7604766e-001  5.8565899e-001 -6.3352445e-001 -3.1779061e-001 -6.6047983e-001 -1.8614217e+000 -1.5899566e+000 -5.7564179e-001  3.9405465e-001 -5.7779616e-001 -2.7870329e-001  3.6229469e-001 -5.4540671e-001 -2.8324506e-001  1.0269375e-001 -7.5697323e-001  4.2833535e-001  5.8598335e-001  1.4316135e-001 -1.2104674e-001  7.4128483e-001  1.0203140e+000 -2.7219681e-002 -2.4838215e-001 -6.4549650e-001  6.3077442e-001 -3.9150764e-001  4.5353326e-002 -6.5087291e-001 -5.0039809e-001 -6.8788682e-001 -7.7391261e-001 -1.5634500e+000  9.2705814e-001 -5.1607104e-001 -1.7055861e-001 -1.3073246e+000  9.9878774e-001 -8.1844381e-001
 -1.3790222e-001 -4.2779875e-002 -8.7744721e-001  7.0030359e-001 -7.6412009e-001 -1.3608337e+000 -1.2636119e-001 -1.1023389e+000 -5.7736073e-001 -4.4486856e-001 -1.3307856e+000  5.4660128e-001 -7.7423051e-001 -7.6018991e-001 -2.1051342e-001  2.0378907e-001 -3.2258646e-001 -3.9629771e-001 -2.6325266e-001 -4.9047032e-001 -1.0608433e+000 -1.6703612e-001 -1.1443405e+000 -8.8968387e-001 -1.2727870e-001 -2.1143190e-001 -1.0895742e+000 -1.8197576e-001 -3.0889515e-001 -2.9306240e-002 -4.5282722e-001 -1.1620806e+000 -1.0156946e+000 -1.2931369e+000 -6.0176950e-001  4.3270601e-002  1.8593185e-001 -6.2874399e-002 -6.5010757e-001 -4.3102844e-001  4.0429974e-001  1.8623398e-001 -9.0464074e-001 -6.1193450e-001  3.1903146e-001  6.1839110e-001 -4.3843170e-001 -8.1001881e-002 -3.4609167e-001 -4.4218121e-001  5.5723666e-002 -2.2467321e-001  4.1033918e-001 -1.7645081e-001  1.8090282e-001 -9.9015511e-001 -1.3246194e-001 -5.5346413e-001 -7.3563414e-001 -9.0066318e-001 -1.1939693e+000 -6.7452532e-001  2.2109018e+000  1.1099035e-001  1.3271517e+000  4.2881558e-001
 -7.9412068e-001 -8.9510876e-002  1.0992472e-001  1.2221380e-001 -4.9624293e-001 -1.0822181e+000 -4.7928006e-001 -5.4102966e-001  7.1049447e-002 -2.9291209e-001 -1.2908202e+000 -1.2913358e+000 -7.6000390e-001 -9.7351651e-001 -1.0061954e+000 -3.8781232e-001  2.1190060e-001 -8.8317079e-001 -1.0413039e+000 -1.7611955e-001  1.3967709e-001  2.3114993e-001 -4.1651529e-001 -7.5273797e-001 -5.7503470e-001 -1.5460769e-001 -9.7457276e-001 -1.0223005e+000 -6.9873185e-001 -8.0199781e-001 -2.6176648e-001 -2.5995686e-001 -1.0925066e+000 -7.0768777e-001 -9.9465900e-002  2.5685919e-001 -9.5387703e-001 -4.4245142e-002 -7.8984985e-001 -7.7934919e-001 -1.6865234e-002  5.9234638e-002 -1.1461527e+000  1.0768253e-001  1.1813575e-001  1.1041322e+000 -1.4153129e-001 -4.6791045e-001 -8.3917444e-002 -4.0266021e-001 -1.5291871e-001 -1.2759214e-001 -3.6466674e-001 -3.1153552e-001 -5.8253291e-001 -3.7470829e-001 -9.5404286e-002 -3.8469722e-002 -6.5317676e-001 -5.9955263e-001 -7.7394473e-001 -1.1607214e-001 -5.2656726e-001  1.2362964e+000 -2.9761935e-001  4.8404178e-001
 -1.5095687e-001  8.3340739e-002 -1.3115323e-001  7.0380768e-001 -8.4170675e-001 -3.1376109e-001 -7.5889722e-001 -8.0305706e-001 -2.3083111e-001 -3.8475132e-001 -1.2585675e+000 -3.9723282e-001 -8.9723279e-001 -1.3456090e+000 -6.6892820e-001 -3.7521820e-001 -1.3673773e-001 -2.4875753e-001 -3.3515342e-001 -3.7701220e-001 -5.1184681e-001 -2.3878993e-001  1.9084820e-001 -5.9075913e-001 -3.7563132e-001 -5.9523774e-001 -1.2259751e+000 -8.1906835e-002 -5.4028945e-001 -9.6934369e-001 -8.7147512e-001 -1.1111500e+000 -9.6034744e-001 -5.2586364e-001 -4.1602161e-001  3.1018218e-002 -8.7366266e-001 -6.1842176e-001 -2.3678192e-001 -9.2224894e-001 -4.5679322e-001 -1.0332728e-001 -1.2123528e+000  1.2367213e-001 -6.1948533e-001 -4.8918212e-001 -7.0313375e-001 -7.2966272e-001  5.0268021e-002 -1.1747020e-001 -1.8004923e-001 -4.1141733e-001 -5.1506115e-001 -3.1310254e-001 -5.7247275e-001 -1.2188486e+000  4.2203347e-002 -5.2937383e-002 -3.8969914e-001 -4.6213180e-001 -1.3631877e+000 -2.7213753e-001  1.6877156e+000  9.7080956e-001 -6.5742356e-001  1.4231788e-001
 -7.0326842e-001  1.2231248e-001 -1.3502048e+000 -5.5963781e-001 -8.6956286e-001 -6.8375934e-001 -1.8287268e+000 -2.2157505e-001  2.9871158e-001 -9.4592229e-001 -3.6808876e-001 -1.3441638e+000 -3.4949590e-001 -1.4862020e-001 -2.9891339e-001 -1.1102054e-001 -4.0171132e-001  1.4109597e+000  3.5450774e-001 -1.0075145e-001 -1.1764027e-001  7.6333159e-001 -7.7355245e-002 -1.5631416e+000 -6.7060719e-001  1.1572235e-001 -2.4070637e-001 -6.9286982e-001 -5.9054645e-001  2.0091227e-001 -3.6259534e-001 -5.6949927e-001  6.6123674e-002  6.3799621e-002 -5.1120390e-001  2.5046740e-002 -3.0429739e-001 -3.7896325e-001 -3.7490052e-001  8.8959282e-002 -4.5462561e-001 -4.2062713e-001 -5.7420414e-001 -5.3587153e-001 -1.0231192e-001 -5.0251594e-001 -6.3481044e-001  1.6556576e-002  9.8194608e-001  3.0436485e-001  3.8442329e-001 -9.5401437e-002 -3.0118075e-001 -5.9608519e-001 -5.6667324e-001 -8.1144464e-001 -7.6794957e-001 -6.3101793e-002 -2.7550751e-001 -7.9543299e-001  3.2426349e-001 -2.3600593e-001 -1.0175352e+000 -2.8133774e-001  5.5573159e-001 -2.5282410e-001
 -1.0706983e+000  7.6317701e-002 -1.3989541e+000 -2.4594817e-001 -1.4803818e+000 -1.8507050e+000 -1.0467032e+000  1.9223955e-001 -6.7789640e-001 -7.6896012e-001 -8.3565765e-001 -1.7444619e+000 -4.8562406e-001 -5.3775598e-002 -6.8518859e-001  4.3862599e-001  8.0620477e-001  6.6895132e-001 -6.8685000e-001 -1.4307550e-001  5.7846113e-001  1.2685724e+000 -7.1848408e-001 -4.3892182e-001  3.0528435e-002  9.3502599e-001 -6.5382657e-001 -5.3163799e-001 -7.5242259e-001  2.4993083e-001 -1.0957815e+000 -7.6377715e-001 -1.3022481e-001 -1.0326500e+000 -5.4477230e-001 -1.1235179e+000 -8.6482239e-001 -1.0279113e+000 -6.4117805e-001 -5.3078565e-001  8.2369627e-001 -6.9928773e-001 -1.1676415e-001 -1.3599395e+000  7.9095771e-001 -4.1176337e-001 -7.5956828e-001  2.0894735e-002  2.0325886e+000 -1.5987551e-001  3.3611830e-001 -7.7212329e-001 -1.1122054e-001 -9.7795908e-001 -3.5812713e-001 -2.9976782e-001 -1.0480421e+000 -1.1329152e+000 -3.6359291e-001 -1.3826990e-001  9.2227118e-001 -5.6728593e-001 -1.3579020e+000 -1.1585677e+000  2.9013747e-001 -8.9489635e-001
 -5.7180913e-001  3.3282394e-001  1.2913697e-002 -1.7126412e+000  4.7072908e-001  6.8061591e-001 -7.6389188e-001  4.0671961e-001  1.8079884e-002 -2.4220226e-001  4.6459198e-002 -7.5792159e-002 -8.6805477e-001 -7.0954400e-001  6.5284589e-001  1.1770918e+000  4.1225317e-001  4.2511574e-001 -1.0315894e-001 -9.5009759e-002 -1.4411720e-002  3.0732493e-001  4.1909575e-001 -1.4518378e+000 -5.3294087e-001 -1.0273734e+000  4.8874560e-001  5.2369259e-001  1.8280975e-001 -2.0016176e-002 -2.7274167e-001 -2.1112409e-001 -4.7183590e-001 -1.3577106e-001  1.6337977e-001 -6.8139959e-001 -6.1266914e-001 -1.2986886e-001  7.2744838e-001  3.0015230e-001 -9.7277574e-001 -2.4139399e-001 -1.5696851e+000 -3.0192107e-001 -8.6173326e-001 -8.2019695e-001 -4.0024936e-001 -6.7317006e-001  4.8888910e-001 -4.4665680e-001  7.0708400e-001  1.4880540e-001 -2.2395887e-001 -4.2016730e-001  1.5576542e-001  6.7705429e-002  2.5453733e-001 -3.9583997e-001  5.9702331e-001 -5.4561990e-001  1.0132741e+000  1.1385956e-001 -1.3746458e+000 -3.7487863e-001 -8.8466708e-001 -3.3509947e-001
  5.0831090e-001 -4.7757035e-001  2.3071407e-001  6.6466406e-001  7.8384018e-002  1.2316339e+000 -1.3101876e+000  4.1852614e-001  1.2260620e-001  4.2345867e-003  7.4593306e-001  4.1041400e-001 -1.2587458e-001  2.3380451e-001  9.1124906e-001  7.4796882e-001  3.9184915e-001 -9.2857927e-002 -1.7705291e-001  2.0761818e-001 -8.2176035e-002 -1.5976172e-001  8.2581707e-001 -4.8682515e-001  3.3207624e-001  3.2261932e-001  3.6137795e-001  5.8298457e-001  6.2488391e-001  1.1873075e+000  3.6454476e-001  7.9600601e-001  1.0838026e+000  1.6971023e+000  8.4987577e-001  7.1611678e-002  1.2313644e+000  6.0471760e-001  6.6981846e-001  7.7056268e-001 -3.5445228e-001  1.4469494e-001 -1.2403722e+000  2.4129498e-001 -1.9444972e-001 -5.4958489e-001 -3.0252152e-001 -4.3121328e-001 -5.6869810e-001  2.4871988e-002  9.6341633e-001  8.4814912e-001 -1.8092062e-001  1.8102576e-001  6.3980153e-001  2.3736549e-001  1.0713659e-001 -2.3525677e-001  1.2648640e+000 -1.2902147e+000  1.3793283e-001 -1.7485080e-001  1.5194154e+000  2.3987715e+000 -9.7396028e-001 -2.8866226e-001
  2.5068476e-001  3.3069557e-001  1.9440739e-001  4.9603855e-002  4.4168492e-001 -5.8042924e-001 -1.0754656e+000 -1.4345720e-001 -1.0122450e-001 -7.7568296e-001 -5.7239223e-001 -1.0701124e+000 -4.4597263e-001 -7.6749316e-001 -5.8957119e-001 -2.3696773e-001 -1.6014807e-001 -1.5752764e-001 -8.5866689e-001 -7.5378640e-001 -6.9214202e-001 -1.9422208e-001  4.5625917e-001 -1.2220092e+000 -3.1204843e-001 -8.4101250e-001  1.0461509e+000  5.3396813e-001  3.2888495e-003 -2.8987241e-001 -4.7761280e-001 -1.1655406e-001 -8.1965292e-001 -1.0781180e+000 -6.1157061e-001 -7.4111668e-001 -1.0731700e-002  3.1383672e-001  1.1841051e+000  1.0335975e+000 -1.0590808e+000 -4.1856759e-001 -5.7371748e-001 -2.7740267e-002 -1.8547897e-001 -8.5821336e-001 -6.3910666e-001 -6.8760437e-001 -1.7903021e-001 -1.2986169e+000 -4.4118801e-002 -4.2992219e-001 -1.3647032e+000  1.0587443e-001 -1.1236753e-001 -1.0420867e+000 -7.9573553e-001 -1.5954187e-001  1.2385633e-001 -2.0647315e-001 -1.2850958e+000  5.1103705e-001  1.7813722e+000  1.1188350e+000 -2.9902073e-001 -1.5978624e-001
 -5.9386758e-001  4.6540795e-001 -4.8206130e-001 -1.3004978e-001  7.4222359e-001 -6.2175094e-001 -8.0949707e-001  2.5698313e-001  1.6861171e-001  3.1137597e-001  3.2782812e-002 -5.9622552e-001 -4.7460037e-001 -4.9971929e-001 -4.4710068e-001 -5.5423403e-001 -3.9344990e-001  2.5988541e-001 -1.1425699e-001  2.3307793e-002 -4.8280579e-001  9.6269452e-002  1.8273862e+000  2.3834558e-001 -1.5648586e-002 -2.3868318e-001  5.9451012e-003 -5.7221931e-001 -4.9226413e-001 -1.3526922e-001 -8.8005234e-002  1.6544077e-001  5.9007692e-001  9.6524673e-001  3.3936362e-001 -3.7779663e-001  5.2094326e-001 -4.7246081e-001 -1.1751471e-001  3.8351420e-001 -2.4246046e-001  3.3512555e-001  4.3241259e-001  7.9673499e-001  5.8233520e-001  8.2237966e-001  1.1118752e+000  4.6457237e-001  4.5002891e-001 -4.3399509e-002 -5.4320761e-001 -9.6674164e-003 -7.2399549e-001  3.6560201e-001 -6.2017474e-001  1.3504884e-001  5.9454837e-002  3.6334238e-001  2.8250396e-001 -3.0201059e-001 -1.1217840e+000  1.6177928e-001 -4.7522408e-001  9.3141592e-001  4.1003413e-002 -3.0232677e-001
  1.6647742e+000  4.4343134e-001 -4.4098883e-001  8.1466418e-001 -5.0297089e-002 -1.6093485e-001 -3.8890355e-001  1.1205336e-001 -3.5209866e-001  7.2156713e-002 -8.8594114e-001 -6.0606737e-001 -8.2727891e-001 -3.9173298e-001 -7.8286939e-001 -4.4219504e-001 -2.0698818e-001 -7.0445846e-002 -2.2744988e-001 -2.9588657e-001 -1.0046047e+000 -4.2632264e-001 -8.3268672e-001 -7.2352189e-001 -3.8694241e-001 -4.3588990e-001 -2.8798053e-001  2.6103932e-001  5.6373150e-002 -6.3441153e-001  6.3149951e-001  2.4793957e-001 -6.8938834e-001 -6.7270235e-001  3.9098345e-001  2.9886778e-001 -1.0465704e+000  2.3334704e-001  6.4132574e-001 -4.5378335e-001 -2.1856359e-001 -4.8195671e-001 -8.4608076e-001 -2.8051201e-001 -7.0764499e-002 -2.2187012e-001  3.2016852e-001  1.3461414e-001  3.7045331e-001 -1.8402237e-001 -8.1469710e-001 -6.6539036e-001 -3.7171434e-001 -6.0310054e-001  5.1487294e-001 -3.4114002e-001 -3.8782299e-002 -6.2860249e-001 -6.9080372e-002 -1.2000675e+000 -3.7546134e-001 -1.6500183e-001  5.1867009e-001 -6.1095038e-002  1.1466187e-001  8.5323159e-001
  7.8877233e-001  6.4333713e-001  5.9705117e-001  2.3526373e+000 -3.0310417e-002  3.2104732e-001  7.5924044e-002 -2.2738072e-001 -8.1710304e-001  6.7770063e-001 -2.4971111e-001 -6.3208299e-001 -4.7942493e-001  1.9993657e-001 -2.4018779e-001 -5.5956665e-001 -1.0370082e+000  2.6735834e-001 -2.7526226e-001 -1.1060610e-003 -1.4207444e-001  7.9856326e-004 -4.7632768e-001 -1.8727965e-001  3.8716561e-002  3.0189210e-001  1.8031453e-001  4.0554109e-001  4.2533658e-001 -4.1181924e-001  1.2944311e-001 -1.9552989e-002 -3.2793406e-001 -3.9656876e-001  1.1952115e-001  4.0760657e-001 -2.1929924e-001 -6.9177643e-002  8.1235903e-001  4.5671617e-001  2.0413770e-001 -2.7490434e-002 -4.4251590e-001  7.5054006e-002 -2.8051385e-001  5.9435209e-001  6.2259694e-001  1.7118234e+000 -4.1118351e-001  7.6107992e-001 -7.4281353e-001 -1.9870825e-001 -2.6493349e-001  8.4735883e-002 -2.1367750e-001 -1.1084513e-001  8.8562950e-001 -1.8241892e-001 -2.9637141e-001  1.0546067e-001 -5.3698111e-001  2.0113903e-001  6.8491551e-001 -5.1008445e-001  3.6310818e-001  1.3543224e-001
  1.5479171e-001 -4.4470098e-001  3.2402122e-001  3.6716179e-002 -7.7176320e-002 -7.3798782e-001  3.9960227e-001  3.0732543e-001 -3.9164979e-001 -1.3328307e-001 -5.5333584e-001 -3.6428786e-001 -4.9980559e-001 -7.7636408e-001 -6.9919869e-001 -7.3458533e-001 -3.5540365e-001  3.0565524e-001  8.3392472e-001  1.6995387e-002  9.2942164e-002 -1.4373398e-001 -1.5623035e+000 -1.3837952e+000 -4.9631581e-001 -1.2047177e+000  5.2907321e-001  1.3190394e+000  1.2572778e+000 -2.7335687e-001 -7.4468660e-001  6.7812987e-002 -8.4906553e-001 -1.5758674e-001 -4.5539684e-001 -7.0339065e-001 -7.9008751e-001  7.4091919e-001  1.1877825e+000  6.5919427e-001 -6.0601318e-001 -7.0259604e-001 -1.1408190e+000 -1.0941062e+000 -1.6454463e-001 -2.7487932e-002 -3.4297970e-001  1.5329928e-001  5.5969087e-002 -5.4652771e-001 -9.0998004e-001 -1.9502945e-001 -5.5506476e-001 -3.5140682e-001 -2.1508961e-001 -4.1677746e-001 -4.8073652e-002 -1.8678690e-001  7.0046868e-002  3.4390708e-001 -1.2049489e+000  2.8373261e-001  1.6129201e-001  2.5313889e-001 -8.9223516e-001 -1.5579647e-001
  8.5154269e-001 -1.8298947e-001 -2.2012809e-001  1.4582631e+000  1.7484542e-002 -2.2284872e-001  5.0141093e-001  5.6649479e-001  6.4025239e-002  7.0361770e-002 -2.6970693e-001 -8.9176894e-002 -1.0659028e-001 -2.0361041e-001 -3.9439509e-001 -2.3387899e-001 -1.7633593e-001 -1.9164298e-001 -3.4800172e-001 -3.9413006e-001 -3.3651195e-001 -2.3598775e-001 -9.6364350e-001 -1.1296266e+000 -1.4861914e-001 -1.5847562e-001 -3.4242110e-001  3.6165305e-001  2.4532444e-001  1.3698975e-001  1.1025051e-001  3.0047599e-001  2.6451192e-001  8.7704556e-001 -3.3145668e-001 -6.9587721e-002 -3.4372450e-002 -2.9249567e-001  7.7030636e-002 -1.5239880e-002 -1.9396157e-001 -7.8886388e-002 -8.5980653e-001 -1.0366333e+000 -2.7535860e-001  1.1380462e-002 -7.3738022e-001 -1.1701507e+000 -5.5117198e-001  2.8098591e-001  6.2081761e-002  1.6237840e-001 -6.6738324e-001 -1.2046519e-001 -1.8632593e-001  6.7579831e-002  6.2651752e-001 -8.0787399e-002  5.6869373e-001  2.6842467e-001 -3.6231906e-001 -3.6511640e-001  1.2458358e-001 -5.4323005e-001 -7.4008922e-001 -5.5742981e-002
  1.3835937e+000  6.3814033e-001  2.9940339e-001 -3.2583700e-001  6.8476919e-002 -5.2788323e-001 -4.7302798e-001  4.3909924e-001  3.9105685e-002  9.9147255e-002  5.4449175e-001  1.2861634e-001  2.5838365e-001 -6.2946004e-002  1.1812297e-001 -2.9309464e-001 -2.9892977e-001 -6.6953799e-002  2.7723931e-001  8.2113017e-002  3.8119582e-001  4.6067498e-003 -2.6168791e-001 -8.2609466e-001 -3.9397029e-001 -3.8848223e-001 -1.9586645e-002  1.9551112e-001 -2.9002023e-001 -1.1199366e-001 -5.1702001e-001  7.0783583e-002  8.2157332e-001  8.4706261e-001 -2.6442613e-001 -7.6695510e-001 -2.8691527e-001 -1.6747519e-003  1.1381600e-001 -3.4204078e-001 -1.7455084e-001 -4.1299673e-001 -6.6295684e-001  2.8963251e-002 -4.2771018e-001 -2.3169038e-001 -4.1242197e-001 -1.1042002e-001 -5.5990294e-001  2.6425765e-001 -5.7565444e-001 -6.3198491e-002 -2.1151675e-001  2.0905462e-001 -1.3870511e-001  2.2066214e-001  5.3039131e-001  4.7656344e-001  7.2818310e-001  2.5477038e-001  4.0322096e-001  6.1259628e-001 -1.8473779e-002  6.9102060e-002  1.0752062e+000  3.6165107e-001
 -1.4593180e-001  7.3111213e-001 -4.1600061e-001 -5.9889160e-001  2.9209891e-001 -7.9859784e-001 -2.4080747e-001  6.5817829e-002  1.6666977e-001 -1.3516710e-001 -2.6590936e-001  9.6101042e-002  8.8349610e-002 -4.1269022e-001 -2.1375274e-001 -4.5680044e-001 -3.6031032e-001 -3.7547609e-001  1.4647161e-001 -4.6885058e-001  1.6016621e-001 -3.8898625e-001 -6.1000798e-001 -5.7815141e-001 -1.1539182e-001 -1.4815212e-001 -3.4981444e-001 -5.1266569e-001 -3.7931584e-001 -1.0797754e-001  3.5739055e-001 -1.9329329e-001 -4.6175984e-002 -3.8331547e-001 -2.4895741e-001  2.6195391e-001  1.4898381e-001 -1.3209727e-001 -1.9822282e-001 -3.0611031e-001 -2.8772653e-001  5.6000799e-002 -4.1770214e-001 -8.6764805e-001 -6.3641021e-002  5.7569521e-001  1.4911779e-001  4.2679963e-001 -2.9519687e-001 -1.0037149e-001 -1.4646378e-001  6.2582259e-002 -1.4672510e-001 -1.9060242e-001  2.0108651e-001  3.6566257e-001  3.6610347e-001  3.0103413e-001  1.8287847e-001  4.2417634e-001  2.9202879e-001  2.1400920e-001 -7.5998880e-001 -1.4930939e+000  5.4131787e-001  8.0532535e-001
  9.4142487e-001  6.2092745e-001  3.8839853e-001  6.6795255e-001  7.7891500e-001 -1.5387642e-001  2.8894204e-002  2.6464652e-001 -2.5274192e-001 -3.0093202e-001 -3.7269347e-001 -3.2940460e-001 -8.5559106e-002 -1.4130597e-001 -9.3685650e-002 -5.8149281e-001  4.1478911e-001 -1.9425786e-002  9.9920557e-002 -9.7550086e-002 -6.4739177e-001 -5.1160389e-001  3.1987368e-002 -9.1616897e-001 -5.5669825e-001 -5.9900053e-001  6.6006377e-002 -2.8058266e-001  3.2392548e-001 -6.3088289e-003 -4.2264189e-001  4.4430743e-002  6.1245393e-001  3.3774094e-002 -2.7962924e-001 -5.7721589e-001 -3.7792315e-001 -6.4280929e-002  1.4161033e-002  3.8369905e-001 -4.0385225e-001 -2.0451988e-001 -2.5008021e-001 -2.8644138e-001 -8.4826640e-001 -4.9212423e-001 -3.4400204e-001 -4.7665486e-003 -5.1361977e-002 -1.5660061e-001 -3.0539320e-001 -3.3962195e-001 -2.4097116e-001 -1.1482676e-004 -1.0186475e+000  1.8178252e-001  2.9570795e-001  4.9974157e-001  2.5612207e-001  2.5011438e-001  8.1928209e-001  9.9071912e-001  1.3154804e+000 -2.9583388e-001  9.5707287e-002  6.9553336e-001
  3.8495461e-002  2.3159390e-001 -1.3349055e+000 -6.6700334e-001  5.5988720e-002  5.1204132e-001  4.7645010e-001  7.4658659e-001  1.8156471e-001  2.3989500e-001  7.8150539e-001 -6.3040845e-001  3.0023682e-001 -5.3291841e-004  3.2770241e-001 -3.3702352e-002 -1.2915955e-001  4.5616723e-001  5.6337375e-001  1.0098608e+000  1.1476231e+000  1.6186635e-001  3.1823527e-001  3.6792129e-001 -1.5189356e-001  4.2573606e-001 -1.8446630e-001 -4.7933689e-001 -1.7482378e-001  5.2173456e-001  4.4701491e-001  4.8810394e-001  6.4589587e-001  1.2931790e+000  3.7081697e-001  3.1860912e-001  6.4251897e-001 -2.3278970e-001 -5.0816163e-001 -7.2822256e-001  2.1030888e-001  1.4550475e-001  4.9787140e-001 -3.2897110e-001 -2.5516491e-002  2.8556161e-001  1.8513883e-001  2.4046143e-001 -4.3572194e-001  3.4133425e-001  4.9360027e-002 -3.2712819e-002  9.7538152e-002  2.2620793e-002 -1.0749344e-001  3.5572069e-001  1.4007450e-001  3.5485328e-001 -1.2928452e-001  8.5631911e-002  2.0813956e-001  1.7592571e-001 -8.9905469e-001 -9.2022379e-001 -1.6447966e-001 -3.6539795e-001
 -3.7546050e-001 -4.6606681e-001 -1.4902828e-001 -1.7186468e-001 -6.3006147e-002  4.7781778e-001  2.0537168e-001  4.8961210e-001  2.6394689e-001 -1.1217632e-001 -3.0599089e-001  4.8817921e-001  4.8264184e-001  1.8897372e-001  5.4061043e-001  3.1384246e-001 -1.7497394e-001  3.0182315e-001 -1.9314277e-001  2.3640478e-001  1.5739452e-001  2.8913968e-001 -4.1245709e-001 -1.0491782e+000 -6.0446223e-001 -3.0593884e-001 -4.9510298e-002 -4.5013177e-001 -1.8193235e-002  1.0266617e-001  8.3378484e-001  5.5292568e-001  1.1456842e-001 -8.9678568e-002  1.5545493e-001  9.5783643e-001  1.4348214e-001 -4.7606585e-001 -3.9024580e-001 -3.3568101e-001 -3.3650432e-001 -3.7426407e-001 -2.5832799e-001 -1.6424802e-001 -1.8064227e-001  5.5819926e-001 -8.1808416e-001  7.4028055e-003  4.3745865e-002  5.0281914e-002  2.7030531e-001 -2.7711609e-001  3.7185100e-001 -3.6898335e-001  2.9775406e-001 -3.5394505e-001 -1.0015698e-001  2.6416230e-001 -5.5181736e-001 -4.8481693e-001  4.0276295e-001 -1.8061969e-001 -4.2714868e-001 -5.4997387e-001 -3.3558060e-001 -1.6838151e-001
  1.8992430e-001 -2.3883373e-001  4.3378799e-001  7.1589972e-001  3.5744668e-001 -9.3796014e-001  2.1019125e-001 -1.8571942e-001  1.7466670e-001 -2.5458559e-001 -5.7675697e-001  1.7960472e-001 -1.2275780e-001  2.3510301e-001  3.9009792e-001  7.2221658e-003 -2.6611828e-001 -1.2452851e-001 -5.0052155e-001 -2.9353863e-001 -9.6680893e-002  7.7478973e-002 -6.2410754e-001 -7.6744190e-001 -4.5396033e-001  1.4344583e-001 -3.8452533e-001 -1.7837383e-001  6.5667770e-002 -9.3871719e-002  8.3961251e-002 -1.2862224e-001  1.2644367e-001  4.1300674e-001 -6.3734996e-002  2.6459019e-001 -4.1370267e-004 -6.6187901e-001 -9.5621538e-001  4.0192125e-002 -6.2163262e-001 -2.9722355e-001 -9.8763293e-001 -2.3943882e-002 -3.0233282e-001  7.8864093e-001 -4.7653912e-001 -2.0458779e-001 -5.9871765e-001 -2.8681762e-001 -3.4975158e-001 -2.1519658e-001  8.2139354e-002  1.5321639e-001 -6.4417808e-002 -1.8843089e-001 -2.1814253e-001 -3.6190185e-001 -9.1794527e-002 -6.0260331e-001 -1.0555649e+000 -1.9510297e-001  7.8896906e-001 -1.0611645e+000 -1.9119132e-001  7.5799410e-001
  1.4228050e+000  2.7785743e-002 -4.0855091e-001 -4.3111936e-001 -2.9884625e-001 -1.8287918e-001 -1.6239938e-001 -1.6802613e-001 -3.2455550e-002 -1.3904283e-001  4.2705838e-001  5.3411829e-001  2.3025357e-001  3.0154171e-002  4.7284171e-001  6.7650883e-001 -2.1906812e-001  9.1503272e-001  1.7142281e-001 -7.3138321e-001  6.0758262e-001  3.4110510e-001  4.0884936e-001  3.6573841e-001  1.0705733e-001  2.3996962e-001  8.9254649e-002  4.3581845e-002 -2.0168948e-001  7.4124224e-001  7.1186627e-001  4.6645157e-003  1.6097474e-001  5.2618925e-001  7.8565392e-002  5.9004984e-001  9.1958963e-001 -4.8458329e-001 -3.7713340e-001 -2.8003523e-001 -3.9610019e-002  9.4546732e-002 -5.7560751e-001  2.2437742e-001  2.1724909e-001  1.0917937e+000 -9.7185455e-001  2.4451802e-001 -4.0929847e-001  1.5844564e-001  4.8939555e-001  3.6530947e-001 -7.7051517e-001  4.0649897e-002 -2.1508759e-001 -2.8798889e-001 -2.2042941e-001  4.4645747e-001  1.9800551e-001 -4.2100404e-001 -7.5561018e-001 -4.4582506e-001 -1.5722031e-001 -7.1244378e-001 -6.5435031e-001  2.2646589e-001
 -1.5418219e-002  2.9762193e-001 -2.8188694e-001  1.6339200e+000  2.0402940e-001 -2.8856323e-001  2.1766129e-001 -2.6992447e-001 -2.3617731e-001 -1.2922908e-001 -2.5979249e-001  9.6398412e-001  2.4365778e-001 -2.0274442e-001  6.1727396e-002  2.1236705e-001 -9.7164135e-002 -4.7918332e-001 -5.6855590e-002 -9.0555966e-001 -2.0904857e-001 -1.2683662e-001  7.8901133e-001  1.3047601e+000  2.1707039e-001  1.9707891e-001 -3.9524117e-001 -6.7652208e-001 -2.9368882e-001  4.6334828e-001 -1.6557567e-001  1.6595177e-001 -1.2197946e-001  7.9054130e-002  8.0452459e-001  1.0357416e+000  4.8049129e-001 -6.4172916e-001 -4.6468489e-001 -2.5944617e-001  2.5945122e-001  2.5450213e-001  7.3935697e-001  2.4054221e-001  4.4994694e-001  2.1651903e-001 -1.9316035e-001  2.3892418e-001  1.4929786e-001  2.8703797e-001  4.8043906e-001  3.5243116e-001  1.2013353e-001  3.3298721e-001  5.3266699e-001  4.8430050e-002  2.5794811e-001  1.5632646e-001  1.5905546e-001  2.4084228e-003  2.9187924e-001 -2.4337728e-001  1.2352594e+000 -6.1355051e-001 -3.8683464e-001  6.5952816e-001
 -6.0425532e-001  2.5596924e-002  3.7215520e-001  1.4375467e+000  4.9909031e-002  1.4417664e-001 -5.4996078e-002 -8.7306012e-002 -4.9151260e-002  1.0589382e-001  1.6883682e-001  7.2880826e-002  3.6508041e-001  2.5241957e-001 -2.0665349e-002  2.3436644e-001  8.4414909e-002 -7.7773180e-001  2.4989770e-002 -4.1123927e-001  4.9767022e-001 -7.6503374e-002  4.3454638e-001  4.6997686e-001 -9.6297818e-002  5.1234839e-002  4.7660001e-001 -2.2194312e-001  1.4432146e-001 -1.8425556e-001 -2.3031646e-001 -3.4870321e-001 -2.7089612e-001 -2.7891622e-001  9.2295996e-002  1.2895223e-001 -1.5645160e-001 -5.0375690e-001  1.9374649e-001  6.6414044e-001  6.0167885e-002  1.4427999e-001 -9.8485303e-002 -3.8066048e-001  9.1834820e-003  1.5513231e-001 -3.0394382e-001  2.0714966e-001 -8.5108388e-001  1.3497120e-002 -5.6235807e-002 -4.7801429e-001 -3.3876730e-001  3.1452709e-001  7.3955611e-001  4.0583654e-003  4.0785627e-001  1.5615956e-001  2.7776617e-001  2.7214726e-001 -3.9318679e-001  4.7430926e-001  1.4278574e+000  4.1890704e-001  2.9403299e-001  6.9275801e-001
  1.8013009e-003  3.5760188e-001  3.8383112e-001  1.6548852e-001  3.4987033e-001  5.4628250e-001 -8.6626650e-002 -8.4223776e-002  4.0643204e-001  9.0922377e-001  5.6594366e-001  5.2772928e-001  1.2712543e-001 -3.8843538e-001 -1.2106928e-001 -1.0868793e-001  2.0086853e-001 -7.7390904e-001  9.2466178e-002 -1.3908456e-001 -1.1234014e-001  2.8195282e-001  6.9365519e-001  6.3705127e-001  1.5871477e-001  5.0791979e-001  8.9205575e-001  2.4871509e-001  3.3197117e-001 -1.5384715e-001 -1.6381279e-001  3.8308451e-001 -1.1675241e-001 -3.5851374e-001  5.0770168e-001  3.9989546e-001  1.0113024e-001 -2.4632721e-001  4.5167674e-001  4.7141989e-001  1.1787354e+000  1.1127719e-001  5.0423256e-001  8.1310692e-002  8.0303458e-002  4.4630427e-001  6.0327841e-001  2.4672612e-001 -1.9441138e-001  5.6999779e-001  9.4042214e-002  1.7144227e-001  2.3752911e-002  1.8017650e-001  7.4351493e-001 -3.8117836e-002  1.5656046e-001  1.7218580e-001  2.4127985e-001  2.9431862e-002  1.7242093e-001  3.1329316e-001  4.3887987e-001  6.2727673e-001  4.7451797e-001  7.9912802e-001
 -3.1586171e-001 -5.3135195e-003 -6.0367849e-001 -7.0518084e-001  1.7051650e-001 -6.4330595e-001 -1.6680252e-001 -2.8483382e-001 -1.1838726e-001  1.2344000e-001  1.4775315e-001 -9.0666186e-001  1.1980049e-001 -2.8214476e-001 -4.5736557e-001 -2.5187134e-001 -5.4141798e-001 -3.5678562e-001 -2.1127454e-001 -6.2280808e-001  6.2499984e-001 -6.9069651e-002 -1.8594945e-001  7.9932045e-001  3.0881072e-002 -2.3709851e-001  8.3404213e-001 -1.5006707e-001  4.0765897e-001  2.5980146e-001  6.0331468e-001  7.3807150e-002 -5.7981740e-001 -1.4644456e-001  6.3170154e-001 -1.4663387e-001  5.2667347e-001  4.8654959e-001 -1.0993468e-001  9.8509281e-001 -2.1435491e-002  8.8966722e-002  5.8775916e-002 -6.0016237e-002 -5.6837712e-002  1.2411969e+000  9.5102624e-001  2.2407413e-001  4.6996913e-001 -1.8346056e-001  2.7818258e-001  7.5554234e-002  2.5755493e-001  7.1684002e-001 -1.4822457e-001  2.7227908e-001  7.6259470e-002 -1.1820840e-001  3.3490856e-001  1.8435944e-003 -3.5218517e-001  5.2417790e-001 -1.7217487e-001 -2.6862109e-001  6.9003222e-001 -4.7108315e-001
  1.0240151e+000  2.5282995e-001  5.5348878e-001  7.7921399e-002  5.5191038e-001 -3.5103759e-001 -5.6602374e-002 -1.1714601e-002  1.1702835e-001  4.7811885e-001  7.4017771e-001 -4.2155811e-001 -2.9572018e-001 -7.7459147e-001  1.3647022e-001  3.5291039e-001  3.9326774e-001 -2.3974440e-001  4.2947282e-001 -4.3954846e-001 -4.1524446e-001  3.6207025e-001 -6.3902015e-001  4.3037835e-001  1.0591117e-001  5.8781203e-001 -1.0013637e-003  1.1874335e-001  5.9587435e-001  1.3696889e-001 -4.6928191e-001  1.2473742e-001 -3.0258544e-001 -2.7053289e-001  1.7188994e-001 -7.2031101e-001  1.7318168e-001  6.7076231e-001 -1.8885991e-003  1.1053637e-001  1.0808803e+000 -4.5260535e-001  1.2211672e+000 -9.1935836e-002  5.2216057e-001  9.8537924e-001  7.5627208e-002 -2.5494603e-001  1.1025709e-001 -2.6041312e-001  2.6545244e-001  2.5708263e-001  5.6996557e-001  4.3514201e-001  1.6826917e-001  3.8260961e-001 -2.7699595e-001  3.5782807e-002  5.9021997e-001  6.3234895e-002  1.4106793e+000  6.2041900e-001  1.4265635e-001 -2.5202539e-001  2.3062259e-001  1.3544513e+000
  5.7683917e-001  4.5574016e-001  1.2272125e-001  1.7627297e+000  1.1846113e-001 -3.4862958e-001 -2.0501566e-001 -3.3542589e-001 -1.5503387e-001  8.8268548e-002  4.1525833e-001 -1.1401158e+000 -2.0419885e-001 -4.1866026e-001 -7.2043447e-001 -1.4593629e-001 -1.7226421e-001 -2.3831639e-001  3.4758180e-001 -6.0129233e-001 -5.5389751e-003  1.0199101e+000  1.0968668e-001  4.2325867e-001 -3.1226024e-001  1.2222927e+000  1.3092185e-001  2.6428979e-001 -7.7401973e-002  3.4302169e-001 -9.0629491e-001 -6.8736679e-001 -5.9671938e-001 -1.2158634e+000 -3.9217207e-002 -5.2667163e-001 -7.1073063e-002  7.0359305e-001  5.7894226e-001  9.8639650e-001  1.4433375e+000 -4.1058866e-001  1.1749884e+000  4.0522890e-001  8.5223582e-001 -3.2741411e-001  1.4505879e-001  1.9658919e+000  7.1888613e-001 -5.7142758e-001  4.1081869e-001 -8.7909308e-003  2.0488863e-001 -3.3839692e-002 -3.1590275e-001 -1.9495886e-001  9.0471351e-001  7.0984176e-001  1.0352312e+000  6.7269047e-001  1.3569067e+000  1.3962123e+000  1.2797191e+000  4.3163680e-001  1.2921203e+000  5.9477329e-001
  6.1980121e-001 -2.8210701e-001  2.0855018e+000  1.9349514e-001  6.7347167e-001  1.1622070e+000  1.1778650e+000  5.9277830e-003 -4.3694169e-001 -2.3022188e-001  3.6096508e-001  9.7430247e-001  2.4496132e-001  7.4069935e-001 -1.2333098e-001 -5.8266974e-002 -6.8805261e-001  8.5987557e-001  5.6882941e-002 -6.1919697e-001  8.5477966e-001 -6.2107422e-001  1.7455201e-001 -1.5802494e+000 -2.8559009e-001 -5.2667461e-001  1.0425733e+000  6.0139829e-001  7.1515888e-001 -3.2794135e-002 -1.0891980e-001 -1.9624875e-001 -4.6819949e-001 -2.6833957e-001  1.2163279e-001  5.1848729e-003 -1.2471952e-001  5.4154452e-001  9.1084511e-001  6.9017079e-001 -1.0550670e+000 -3.5905830e-001 -1.3988779e+000  4.1679905e-001 -5.0132666e-001 -4.0017741e-001 -2.3867195e-001  3.5386941e-001 -2.8961806e-001 -6.2992690e-001 -1.7386536e-001 -3.0443035e-002  6.2544128e-001  6.3013289e-001  1.6411687e+000  5.2809541e-003  6.2699377e-001  3.5963272e-001  2.0847340e-001  9.3315063e-001  2.2296178e-001  5.0886082e-001  5.1346286e-001  1.9680556e+000  4.1109434e-001  4.0752632e-001
  9.0261366e-001  8.2535839e-001 -7.6138244e-001 -9.7402472e-002  3.5334891e-001 -1.6051770e-001 -2.3656577e-001  9.8689957e-001  1.5864322e-001  4.2345980e-001  6.6565783e-001  4.9424498e-001  6.7786974e-001 -4.1468689e-002  9.6472146e-001  2.4342318e-001  2.4510766e-002 -5.4724766e-001 -4.1356214e-001  2.7540937e-001  1.3321474e-001  2.9324754e-001  1.9417036e-001 -9.0443352e-001 -4.0569816e-002 -3.4452855e-001  5.0246935e-001 -1.3941498e-001  1.9054859e-001 -4.1140616e-002  4.5857357e-001  3.7549855e-001  3.0025782e-001  3.5975788e-001  2.0107838e-001  2.6552499e-001  3.9819804e-001  5.8344380e-001  3.9338375e-002  2.5590774e-002 -3.6976719e-001  6.1637075e-002 -7.0214389e-001  2.1290531e-001  1.5093863e-001  5.4471102e-002  4.1473126e-002  8.0586649e-001 -3.7091395e-001  8.3543557e-001  4.9314646e-001  9.9587391e-001  1.8376760e-001  1.7690293e-001 -2.8795281e-001  7.5303166e-001 -3.9054149e-002  4.6824197e-001  6.6887418e-001 -2.8815291e-001  1.2803535e+000  9.4270393e-002 -4.8653859e-001 -1.1699651e+000  4.1702452e-001 -6.9152796e-001
 -5.9957847e-001 -4.2632387e-001  3.3208089e-001  1.1659795e-001  2.0525424e-001 -1.9270744e-001 -4.1808306e-001 -4.7738643e-001  4.3325475e-001  1.1398361e-002 -2.0870913e-001  1.1978175e+000  3.2182156e-001  3.6667249e-001  2.8772052e-001  9.3662926e-002  4.7040598e-001 -1.8863776e-001 -2.1444566e-001 -5.7923617e-001 -4.4670577e-001  1.5834719e-002  7.9887930e-002 -8.8869248e-001  3.3982579e-001 -3.7976702e-001  1.4599818e-001 -6.3865618e-002 -5.9003346e-001  1.2966977e-001  1.4499560e-001 -7.1608822e-001 -7.0190963e-001 -2.2822647e-001 -5.3886257e-001  5.4768398e-001 -2.7142582e-001 -1.1113191e+000 -6.8450252e-001  9.1922953e-002  2.1821594e-001  3.0532462e-001 -4.6149716e-001  7.7462656e-001 -2.5455750e-001 -6.1031218e-001 -4.8477448e-001  5.1606053e-001 -5.9096154e-001 -3.9862622e-001 -2.2331100e-001  1.1053720e-002 -7.8943967e-001  4.6409022e-001  2.0474965e-002 -3.2230092e-001  4.7285804e-001  3.1069709e-001 -2.5878343e-001 -3.6359948e-001 -1.5650813e+000 -3.9445219e-002  9.2010565e-001  7.1016687e-001  2.5238344e-001  1.8030656e-001
 -1.4959163e-001  4.3530821e-001 -4.5402806e-001 -1.2724916e-001  3.5458585e-001  1.0315605e+000 -4.6012917e-002 -1.3786792e-001  2.1736196e-001  6.0659640e-001  2.2115891e-001 -2.6670483e-001  4.5655337e-001  4.2267168e-001  7.6131732e-001  4.9174118e-001  5.3990246e-001 -1.5716639e-002  4.9108816e-001  2.5259159e-001  1.4807026e-001  1.1776162e-001 -5.6720000e-002 -4.4684178e-002  3.9722112e-001  3.9168256e-001 -2.5469607e-001 -4.3940679e-001 -9.4123721e-001  3.9910155e-001  1.0273966e+000  6.4133580e-002 -2.7765114e-001  7.0410397e-001  5.2149978e-001  7.1096036e-001  1.0415413e+000 -4.1684230e-001 -5.1646130e-001 -3.1054219e-001  5.2367645e-001  9.5084274e-001 -1.2158641e-002  1.7987377e-001  2.0235617e-001  5.2164117e-001  4.0068707e-002  9.1870730e-001 -4.9866732e-001  8.6453797e-001 -1.4123324e-002  2.3563197e-001 -1.2035660e-001  1.6838095e-002 -7.9108629e-001  2.5660695e-001  6.9269701e-001  5.6006412e-001 -3.0556466e-001  7.3158167e-002  3.2204678e-001 -6.2059087e-002 -6.2068267e-001 -1.4851470e+000 -4.9083911e-002  2.5914883e-001
 -4.0753258e-001  3.9300563e-001  5.5235068e-001  3.8675055e-001  1.1327987e+000  6.6211467e-001  3.7184037e-002 -3.5765987e-001 -1.2170028e-001  4.7126928e-001 -3.8300062e-001 -1.1388426e-002  4.1831373e-001  4.1617928e-001  3.2671053e-001  4.7130644e-001  5.8386250e-002  1.0715867e-001  1.3881899e-001 -1.3172288e-003  4.3297837e-001 -2.8511088e-001 -1.2718064e-002 -2.3032687e-001  4.0887908e-001 -3.0112135e-002  7.9380500e-001  1.0825190e+000  4.3570536e-001  6.6152751e-001  8.6117490e-001  6.3723399e-001  7.8165354e-002  1.0970779e-001  8.8680796e-002  1.0171304e+000  6.3341537e-001  2.0384381e-001  1.0978577e+000  9.9481610e-001  1.3055312e-001  9.5986814e-001 -5.2415864e-002  4.4963590e-001  2.4982934e-001  4.9191562e-001  5.1476176e-001  1.2814978e+000  3.6635724e-001  4.3455454e-001  2.4640005e-001  4.0965165e-001  7.8677448e-001  4.2537887e-001  4.9073477e-001  1.7064626e-001  7.9292893e-001  3.9729810e-001 -2.3369201e-002  2.7162736e-001  1.1152469e+000  7.0523013e-001  4.5820616e-001  4.0152567e-001  4.7247330e-001  8.4525263e-002
  3.5107068e-001  7.4366367e-001 -7.2674630e-001  3.6451039e-001 -1.9239055e-001  4.2226928e-001 -2.8584193e-001 -6.4060831e-001 -6.4167916e-001  4.3030156e-001 -2.1096541e-001  5.8717185e-001 -2.2475749e-001  1.6220787e-001 -5.9895935e-002 -2.3337838e-001 -5.4776835e-001  3.3913230e-002  2.0659595e-001 -2.0739552e-001  8.4724608e-001 -2.3684700e-001  1.8828524e-001  2.5332313e-001 -4.8454364e-002  1.8698321e-001  2.3481265e-001 -3.1486129e-002  1.8386809e-001 -4.9661977e-001  8.1675605e-001  1.3428998e-002  2.9723884e-001  2.2373579e-001  4.1180912e-002  1.5567033e+000  2.3379122e-001 -3.4254632e-001 -2.6417980e-001 -2.3220669e-003  3.3062442e-001  5.0742775e-001  2.2845135e-001 -2.5612369e-001  2.5965456e-001  1.0862504e+000  6.7350112e-001  9.0316297e-001 -2.6637251e-001  3.4669011e-001 -2.6147536e-001 -3.4411250e-002 -7.6183111e-002  8.0249647e-002  1.1860771e+000  2.8801763e-001  1.6008433e-001 -2.0863320e-001 -8.1749916e-001  8.1646286e-002  4.3491618e-001 -2.5063360e-001  5.8332260e-001 -8.4637550e-001  5.7311431e-002 -3.5786055e-001
  1.4044498e+000  6.4944069e-001  6.9565769e-001  3.3090832e-001  4.7077840e-002 -6.4547540e-001  1.8901874e-001 -4.5217126e-002 -4.6749673e-001  3.3056963e-001  1.1134515e-002  4.4800027e-001 -3.0610862e-001 -3.5659612e-001  7.9592653e-002  6.8858772e-002 -3.4302448e-001  3.6174675e-002 -2.3841351e-001 -7.9217187e-002  3.9566415e-001 -1.1002842e-001  5.6858351e-001  5.4947468e-002  3.6856180e-001  1.0720430e-002  5.2969222e-001 -1.0663169e-001  3.1434076e-002  6.2673255e-001  9.6497253e-001  5.2883966e-001  9.7444611e-002  3.9401151e-001  4.5932202e-001  7.3503250e-001  9.0436650e-001 -4.2315432e-001 -1.4581165e-001  3.0300260e-001 -3.2151431e-001  5.9810823e-001 -2.8916480e-001  5.8389540e-002  3.5171209e-001  5.4301835e-001  7.9135435e-001  1.0419622e+000 -2.3120444e-001  3.8976963e-001  2.7808370e-001  4.3248466e-001 -8.0598420e-002 -1.4740481e-001  3.9946194e-002 -1.7460536e-002  1.4856919e-001 -7.2638749e-002 -3.3453665e-001 -1.5789659e-001  1.9175918e-001 -1.0045196e-001  6.5184296e-001 -5.2707114e-002  9.1401209e-002  4.1815177e-001
  1.8149917e-001 -3.3937318e-003  1.4627385e+000  2.7385153e-002  7.9070023e-001  6.1975287e-001  1.5608628e-001  3.1715504e-001  2.8754188e-001  7.6638689e-002  8.0466673e-001  1.2123352e-001  1.0522537e-002  3.3068510e-001  5.0114770e-002 -5.7394626e-001 -6.1443672e-001 -7.1476521e-001 -7.4057868e-001  1.6673336e-001  4.6206253e-002 -6.1097006e-003  1.3754138e-001 -3.6866505e-002 -2.0463865e-001 -5.0011074e-001  5.2641249e-001  6.5568801e-001  3.1058839e-001  6.0827675e-001  5.1570954e-001  7.9335668e-001  3.9275660e-001  6.1737707e-001  4.2393636e-001  3.1851931e-001  6.0877685e-001  3.1486378e-001  6.8589986e-002  1.1027609e-001  5.2564192e-002  6.4067242e-002 -3.6042899e-001  2.9864764e-001  2.3182405e-001  2.3967662e-001  1.1163084e+000 -1.7655035e-001 -7.5385338e-001  1.7141122e-001  3.1629534e-001  5.8356252e-001 -3.8144034e-001 -8.0437536e-002 -5.3421555e-001  6.2960760e-001 -7.3909025e-002  7.0179062e-001  2.6706365e-001  3.5482100e-002  6.7888544e-002 -6.9220573e-002  5.0700120e-001  9.8694841e-001 -2.9655124e-003  1.4741532e-001
 -8.5345262e-001  6.2813000e-001 -4.0282211e-002  1.4974979e-001  7.4104655e-002  1.0183588e+000 -8.4876069e-002  2.0979975e-001  1.1768937e-001 -5.9329087e-002 -1.3212386e-001  5.5563011e-002  1.1205318e-001  2.5391803e-001  3.6281095e-001  7.7627341e-002  5.8649374e-001 -1.2776642e+000 -3.5295571e-001 -3.5595748e-001 -1.1968852e+000  4.0726719e-003 -7.5926557e-001  3.9227594e-001  2.5702028e-001 -1.4495076e-001 -1.5307951e-001 -2.9877271e-001 -3.3646955e-001  2.4466001e-001  2.3328413e-001  9.1120361e-002  4.4324619e-001  3.2636032e-001  2.1733038e-001 -2.9165791e-001  6.7909998e-001 -2.6970332e-001 -7.4941530e-001  7.4759107e-002 -2.6088358e-001  3.6612095e-001  4.0451012e-001  4.4965531e-001  2.0787830e-001 -4.8623146e-001  7.1363834e-001 -1.2495611e-001 -5.7489329e-001 -2.5517394e-001  3.2775371e-001  3.7531495e-001 -2.5104276e-002  5.0792114e-001 -9.1599537e-001 -3.5564019e-001 -3.7438353e-001  6.3433748e-001  3.1509866e-001  1.1324662e-001  1.5115661e-001 -2.8896663e-002  8.1214035e-001 -1.1708395e-001  6.2559741e-002 -2.7729945e-002
  7.7022655e-001  8.7342478e-001 -4.2036013e-001  7.3351479e-001  4.8795148e-001 -6.3801178e-001 -4.3611506e-001 -1.3533276e-001 -6.0113338e-003  2.8841991e-001 -3.2162119e-001 -4.3497705e-001 -3.7803684e-001 -1.7733824e-001 -3.4310532e-001 -1.0344780e-001  3.1005138e-001 -1.4514940e-001 -1.3779362e-001  2.6619652e-001  9.5182662e-002 -2.2571898e-002 -1.6239319e-001 -9.2634864e-001 -6.1027951e-002 -8.6154013e-003  6.9372595e-001  2.9402659e-001  1.8161050e-001  3.1557926e-001 -6.1647172e-002  1.2639122e-001  6.1692089e-001  4.5542560e-001  2.8621714e-001  1.3662376e-001  4.1411080e-001 -8.3062758e-002 -5.0744532e-002  1.0923437e-001  3.0599688e-001  8.1831900e-002 -3.4566846e-001 -5.4970569e-001  1.3672938e-001  4.7641885e-001  1.3038174e-001  2.9957987e-001  1.5490002e-001 -2.2351271e-001  3.9127299e-001  4.3587158e-001  1.0360356e-001  2.6896233e-002 -8.3680771e-001 -2.3378100e-001 -5.0501669e-002  2.3342628e-001  1.5347433e-001 -2.0969291e-002 -8.2661851e-002  7.9692517e-001  3.4778008e-001 -3.5103824e-001  2.7190356e-001 -1.1296671e-001
  1.0552038e-003  1.1240219e+000  5.6182760e-001  5.9715949e-001  7.0192965e-001 -1.6035001e-001  5.7895316e-001 -4.4594852e-002 -1.3330787e-001  3.7037405e-001 -3.5440666e-001 -1.0732525e+000  3.2283675e-001  2.4624801e-001 -4.7322396e-001 -4.4192195e-001 -2.8491059e-001 -3.6357571e-002 -9.1283145e-001 -2.7718337e-001  6.5129215e-001 -2.1912157e-001  1.9384963e-001 -2.5331916e-001  9.7913951e-002  5.0544107e-001  6.2410316e-001  1.4369246e-001 -2.5079399e-001 -2.6639577e-002 -7.4203216e-001 -3.7411136e-001 -7.2746315e-001 -1.2626321e+000  1.1642239e-001 -4.3134752e-001  1.7165463e-001  3.0188634e-001  4.6542439e-001  5.2404829e-001  7.4598309e-002  2.0578575e-002 -3.3597911e-002  2.3019753e-001  1.9901206e-001  3.7390474e-001 -2.8336178e-001  2.6520942e-001  1.8122101e-001  2.4155502e-001 -3.9367453e-001 -1.1648677e-001  5.3126350e-002  1.0598191e-001 -2.0950336e-001  3.9277944e-001  3.6638539e-001 -3.2540953e-001  2.1442268e-001  9.4887725e-001 -2.2449661e-001  1.0164985e+000 -6.6314812e-001 -5.6926354e-002  1.1939684e+000 -1.7772763e-001
  4.5771973e-001  4.3447449e-001 -3.9537451e-002  1.1366121e+000  8.9391763e-001 -2.1427000e-001  5.8533470e-001  4.4530583e-001  1.7275981e-001  3.1204918e-001  3.3515552e-002  9.4640742e-001  7.3312070e-002  6.9948083e-002  5.7246290e-001 -2.1483782e-001 -2.7811702e-001 -5.8598981e-001 -1.5169496e-001 -3.4182625e-001 -3.5932048e-001 -1.5629260e-001 -5.9659058e-001  7.1834758e-002 -4.0397545e-002 -1.2276108e-001 -3.0814917e-001  3.0741954e-001  7.2143628e-001  5.5894858e-002 -8.3604265e-001 -3.6085144e-001 -6.4807423e-001 -6.8212229e-001 -1.9370816e-001 -1.1607314e+000  3.7653120e-001  1.1567363e-001  5.1742511e-001 -7.0608694e-001 -2.0487258e-001  1.2212035e-002  6.2751457e-001  1.6217345e-001  1.8752910e-001  9.0199748e-002 -6.6779817e-001 -8.0999529e-001 -9.6759107e-001 -2.1597365e-001 -4.0204620e-001  5.7046606e-001  4.6093302e-001  2.9260639e-002  1.5272264e-001  5.3493509e-001  5.3372000e-001  4.8905732e-001  6.0294720e-002  9.5896010e-001 -8.3477922e-001  5.3284084e-001 -4.9979874e-002 -4.0706134e-002 -6.1766393e-001  4.6840732e-001
 -3.9763270e-001 -1.5807112e-001 -5.7696012e-001 -1.1166488e-001  5.6383364e-001  2.1166511e-001  5.8399068e-001  4.7623179e-001 -1.6669155e-001  1.1057666e-002 -2.1574285e-002 -3.7110675e-001  1.1124300e-001  7.2360836e-001 -5.0202487e-001 -1.1459750e+000 -1.8216843e-001 -3.7991507e-001 -5.3447339e-001 -1.7452450e-001 -3.4829452e-001 -2.2443418e-001 -9.2032456e-001 -1.9118152e-001 -6.7403529e-001 -1.5620298e-001 -6.6727387e-002  6.9167436e-002  4.5807617e-001 -1.4376900e-001 -4.7699360e-001 -8.0455610e-003 -2.9533137e-001 -3.3087393e-001 -1.5668391e-001 -1.1273925e+000 -1.4795697e-001  7.0474858e-001  2.2396631e-001 -8.1754011e-003 -6.9450169e-001 -5.7688242e-001 -8.0516828e-001 -8.5992390e-001  6.5671856e-002  1.8037808e-001  9.9188402e-002 -4.0776944e-001 -4.4539548e-001  5.2022717e-001 -4.9028612e-001 -1.0197271e-001  6.8929657e-001 -1.7586502e-001  7.1275552e-002  4.5866410e-001  1.8134553e-001 -6.1202644e-002  1.7924400e-001  6.0914188e-001  4.9278664e-001  5.8426790e-001 -5.0394849e-001 -1.2069057e+000 -9.8126912e-002 -2.2046481e-001
 -2.7404027e-001 -2.4693881e-001  8.0035237e-001 -3.9322785e-001  5.2465236e-001  1.1536481e+000  5.4366496e-001  5.2190383e-001  8.6133694e-001  3.5829126e-001  7.6311469e-001  5.5169191e-001  7.6234138e-001  3.1859719e-001  2.0526450e-001 -2.6539087e-001  4.5211182e-001  8.7424227e-001  7.2651914e-001  5.7800342e-001  3.4807578e-001 -1.7124792e-001 -2.1238405e-002  6.8007664e-002 -6.8162109e-002  5.7664306e-002 -1.0235969e+000 -2.2352875e-001 -2.4750786e-001 -1.1135207e-001 -4.8570234e-003  6.6876720e-001  6.2676719e-001  3.9579623e-001  2.7311094e-001 -7.0804271e-001  6.8754636e-001  3.2140414e-001 -1.0096337e+000 -9.4785894e-001 -3.6823703e-002 -6.4142851e-002  7.4521136e-001 -8.1744625e-002 -6.3863682e-003 -2.3617792e-001  5.6940350e-001 -7.2852895e-001 -6.3850045e-001  5.0055188e-001 -1.8410785e-001 -1.7591419e-001  2.0613353e-001  6.7645383e-001  4.9900606e-001  4.1665310e-001  4.8748791e-001 -1.7507352e-001  1.2338817e+000  2.3474241e-001  5.7507978e-001 -2.6702801e-001  7.0230541e-002  4.5790907e-001  2.7999964e-001 -1.8792478e-001
 -1.7680803e-001 -1.7309614e-003  2.6319037e-001  5.7777234e-001  5.9714036e-002 -3.3603475e-002  1.7125382e-001  5.0246932e-001  2.4503991e-001  8.1646025e-002  3.9664136e-001 -3.8574192e-001  3.0065043e-001  1.7015401e-001  9.3656350e-002  2.6239600e-002  5.7161647e-001 -6.0218539e-002 -9.0508241e-002 -2.8066429e-001  8.7313584e-002 -4.9982781e-001 -3.2782573e-001  1.2516790e-001  2.5692544e-002  1.6534477e-001  7.0525241e-002  9.7792299e-001  5.7533596e-001  5.6243613e-001 -1.4611040e-001  6.1465299e-002  6.9088763e-001  1.1856005e-001 -2.3908014e-001  3.5399700e-001 -3.6835213e-001  7.1274778e-001  5.3538586e-001 -1.2708520e-001  4.8520096e-002 -1.1251418e-001  4.6124673e-001 -4.0497703e-001 -4.2043022e-001  1.4327209e-001 -6.9660035e-001 -1.5282338e-001  1.6837164e-001 -1.2771953e-002  3.4962959e-002  5.7489965e-002  5.0938364e-001  1.9109346e-001  2.2317088e-001  3.8085522e-001  4.8586413e-001  3.0025708e-001  5.5368257e-001 -8.6367974e-002  5.5154922e-001 -2.6006697e-001  1.7631921e-001  2.4594702e-001  9.3727733e-001  3.0776537e-001
  1.5203246e-001 -4.7058931e-001  1.2473718e+000  1.0507092e+000  2.2980444e-001  8.5281117e-002  3.1801815e-001  5.6681745e-001  1.8742334e-001  3.3840094e-001 -4.5091644e-002  6.2717221e-001  1.9276021e-001  1.8315316e-001  6.1442544e-001 -3.2545180e-001 -2.6158917e-001 -2.9490392e-001  1.6340608e-001  1.6089186e-001  5.2038883e-001  4.9115145e-002 -7.2436406e-001  1.3979674e-001  2.4482045e-001  1.1653369e-001 -7.9487411e-003  3.2446859e-001  3.6876522e-001 -1.3609417e-001 -4.3516976e-001 -5.8235304e-001 -1.3390464e-001 -5.5905563e-002 -4.5401737e-001  8.2356116e-001 -8.5152231e-001 -1.0141933e-001  1.1065501e-001  6.9100643e-001 -5.7969776e-001  5.4078743e-001  3.1859504e-001 -7.2053059e-001 -7.5630113e-001  7.6971457e-001 -1.0341830e+000 -2.5606932e-001 -7.8520277e-001  2.0651596e-001 -7.9344589e-001 -3.7354172e-001 -9.4407496e-002  4.0858364e-001  8.0067526e-001  7.0502819e-002  7.8483241e-001  5.0596719e-001  4.9682140e-001  1.6058144e-001 -1.4618118e+000  8.3850197e-001  1.0608134e+000  7.2903147e-001  1.2490067e+000  3.2520893e-001
  3.0102566e+000 -1.1700968e-001  1.0429855e+000 -7.1668542e-001 -2.2628857e-001 -8.2575512e-001 -4.3297628e-001  3.7314056e-001  4.1801885e-001 -3.6948800e-001 -8.3176022e-002 -4.0483310e-001 -2.6300077e-001 -6.6220183e-001  8.1209145e-001  1.5717869e-001  5.0576334e-002  3.4410157e-001  6.2194216e-001  3.7827417e-001  6.4606814e-001  3.3906778e-001 -5.3529503e-001  6.4037471e-001 -2.6184000e-002  4.9927645e-001 -2.1513875e-001 -9.0185660e-001 -3.8026700e-001  3.3317403e-001 -3.8301392e-001 -7.2898965e-001  3.6812658e-001  5.6255885e-001 -5.6543137e-002  4.9502884e-001 -1.1897599e-001  1.4194007e-002 -9.2458280e-002 -5.3092094e-002 -1.7456874e-001  2.2770558e-001 -4.6619194e-001 -4.3510088e-002 -2.3698097e-001  3.8787548e-001  1.8736705e-001  3.2312461e-001  4.8191082e-001 -1.9567959e-001  3.2275599e-001  5.6565614e-001  3.4781898e-001  3.1836162e-001  7.4577441e-001  5.9393521e-002  8.3719217e-002  2.5614201e-001  3.1453992e-001 -3.5108740e-003  9.7164615e-001  2.1810476e-001  4.9077708e-001  1.6719867e-001  4.5417094e-001  1.5318838e+000
  3.2581853e-001 -1.4375943e+000 -1.1211247e-001 -1.1222711e-001  1.8991680e-001  8.8725421e-001 -2.7898969e-002  3.1597634e-001  5.2547870e-001 -6.6536756e-001  3.1341868e-001 -3.7379108e-002 -7.7565580e-001 -5.1346144e-002  6.1661434e-001  4.6110941e-001 -8.9961183e-002 -1.9593221e-002 -7.2706100e-001 -1.2517287e-001  1.3276238e-001 -4.1739773e-001  2.1374309e-001  3.5609304e-001 -5.7754590e-003 -1.1247382e-001  2.2189661e-001  8.1636588e-001  9.1515434e-001  2.6550910e-001 -5.9659615e-001  1.4510077e-001 -1.2724404e-001 -1.4894428e-001 -1.4960731e-001 -4.6988876e-001  2.2876015e-001  4.9477899e-001  7.5699664e-001 -2.1551802e-002 -1.6956131e-001 -5.8098239e-002  5.7598636e-001 -5.3788632e-001  1.8990848e-001  1.6199659e+000 -3.0688007e-001 -8.0100060e-001 -1.3197055e+000 -4.6537716e-001 -1.6856815e-001 -4.7143539e-001  2.3911625e-001 -4.8785064e-001  9.8787030e-001 -3.4645361e-001 -1.6249280e-001 -6.0193639e-001 -3.0454824e-001 -1.8262932e-001 -2.9039585e-001 -5.0539734e-001  8.6839686e-002  6.0326540e-001  1.2176867e-001  5.6465522e-001
 -1.0395455e+000 -1.3304494e+000  1.3007309e+000  1.3569412e-001 -4.6512067e-001 -4.0759781e-001  1.3132313e-001 -3.1087954e-001  2.1504745e-001 -4.2848731e-001  1.3486173e-001 -8.3333767e-001 -5.8517556e-001 -1.3613521e-001 -7.5926174e-002 -2.5270397e-002 -6.1863407e-002 -3.9501808e-001 -1.4074877e-001 -1.9773183e-001 -5.9501282e-001 -2.6539669e-001 -1.2071633e+000 -3.5802015e-001 -1.5342080e-001 -1.9484961e-001  3.5748931e-001  4.2853932e-001  1.1427539e-001 -5.6016215e-001  6.1278937e-001  4.8561666e-001 -1.9164318e-001  4.7045897e-001 -3.3286370e-002  3.2836023e-001 -5.3245280e-001 -4.8848532e-001 -2.0603189e-001  5.0064716e-002  3.3335177e-001 -3.4727894e-001  6.6432632e-001 -3.8910293e-001 -2.1270999e-001 -1.8717738e-001 -9.3205792e-001  1.1001415e-001 -5.1287171e-001 -3.8709216e-001 -4.7027612e-001 -7.4983814e-001 -4.2948457e-001 -3.3529258e-001  5.4753521e-002 -2.3995358e-001 -3.7428320e-001  7.2996496e-002 -6.1983215e-001 -2.8615351e-001 -5.4963583e-001 -2.7963021e-001  1.3700043e-001 -7.0916907e-002 -1.0852829e+000  9.3240828e-001
 -6.2951474e-001  4.1844372e-001 -6.8692762e-001 -8.6531763e-001  3.0218410e-001 -4.5412029e-001  6.0068741e-001  8.0011118e-002  2.3891983e-001 -1.2223546e-002 -4.1410128e-001  2.0705602e-001 -1.5583733e-001 -2.0766912e-001 -6.6088002e-001 -2.4275596e-001  1.2314126e-001 -1.9356655e-001 -2.6831641e-001  2.1577286e-001  4.3199100e-001 -5.8736429e-001 -5.8490294e-001  3.9873581e-002  3.5777736e-002  4.1027762e-001 -4.7260856e-001 -8.7196242e-001 -7.9550075e-001 -4.4310221e-002 -1.5425158e-001 -8.9445180e-002  2.1921947e-002 -4.8979164e-001 -1.2515810e-001 -1.5315782e-001  2.4182274e-002 -1.0425416e+000 -1.4313018e-001 -4.1353280e-001 -8.2398309e-002 -7.6614644e-002  5.3357424e-002 -1.5235855e+000 -3.6980774e-001  5.5678530e-001 -6.8106194e-001 -2.4341996e-001 -4.3441309e-001  6.6905865e-002 -5.9541009e-001 -1.0733813e+000 -3.2952410e-001  1.4551486e-001 -4.3546499e-002 -1.1683818e-001  1.9780550e-001 -2.1019701e-001 -1.8944562e-002 -1.5498600e-001 -1.5157021e+000 -1.9848684e-001  2.5520793e-001 -1.0151463e+000 -5.4502931e-001  7.4223665e-001
  4.2988922e-001 -2.5773892e-001 -3.8153552e-001 -3.0571072e-001 -7.7600381e-001 -5.7935007e-001  1.1025437e-002 -1.9889936e-001 -6.2856028e-001 -4.6748201e-002 -8.1024095e-001  2.9050233e-001 -1.9187871e-001 -5.9690173e-001 -6.4366597e-001 -5.9003629e-001 -3.8517350e-001 -8.5416598e-002 -4.0536918e-001 -3.3901664e-001 -4.4064623e-001 -7.4356914e-001 -4.3919819e-001  3.4679641e-001 -4.3464182e-001 -5.0507877e-001 -1.0807244e-001 -7.6511389e-001 -6.1412303e-001 -8.3468368e-001 -3.3326511e-001  3.2877833e-002 -1.1298602e+000 -1.1266902e+000 -6.1466770e-001 -1.7194513e-001 -4.5813146e-001 -5.4907025e-001 -6.1411318e-001 -2.2568868e-001 -1.5855873e-001 -3.8153950e-001 -5.2303181e-001 -1.0855198e+000 -1.1868939e-001 -7.0295036e-002 -6.5560999e-001 -6.4089440e-001 -6.2191545e-001 -1.6934850e-001 -4.5642592e-001 -8.8956593e-001 -6.1069088e-001  7.3819162e-002  1.6251230e-001 -5.0281923e-001  5.9434663e-001 -2.5182586e-001 -5.5085340e-001 -3.5321747e-001 -1.2272950e+000 -3.7935184e-001  4.8874192e-002 -2.6218556e-001 -4.7627421e-001  5.6376503e-001
 -1.4868235e+000 -7.0172521e-001  1.8027304e-001  2.5919799e-001 -3.4194009e-001  2.8752964e-001  6.1618832e-001 -8.1666659e-002 -3.7088961e-001 -6.6487867e-001 -1.3662899e+000  1.6802430e-001 -2.6603536e-001 -5.6830973e-001 -7.6776110e-001 -5.0326897e-001 -6.6774899e-002 -7.8456540e-001  5.2445782e-002 -5.2810180e-001 -6.0123415e-001  7.6069733e-002 -1.4108426e+000 -2.7440587e-001 -3.4907162e-001 -5.8670787e-001 -6.6176169e-001  1.9025300e-001  2.5030230e-001 -9.2933163e-001 -7.9170869e-001 -3.6562459e-001 -9.9224491e-001 -9.4000745e-001 -2.8027228e-001 -6.8177909e-001 -9.0014571e-001 -2.0623443e-001  3.9036841e-001 -7.1123258e-002 -1.3241329e-001 -1.8804100e-001  3.8597430e-001 -1.3788010e+000 -4.1002680e-001  1.2218146e-001 -8.1749687e-001 -1.2099592e+000 -3.0842425e-001 -3.1479053e-001 -9.9444575e-001 -9.8543901e-001 -5.6940682e-001  1.7167975e-002  8.1545971e-001 -1.0584933e+000  8.3234554e-002 -4.6323146e-001 -2.1117030e-001  1.2769756e-001 -2.1677947e+000 -5.3697084e-001  3.3357268e-002  4.0052953e-001 -9.5524449e-001 -5.9487147e-001
 -7.6930444e-001 -5.4037425e-001  1.7482089e-001 -5.6880997e-001 -5.6807315e-001 -1.0927752e+000 -3.5834008e-001 -4.1838334e-001 -3.8397511e-001 -3.7515026e-001 -9.7935332e-001 -7.6950982e-001 -5.8617273e-001 -9.0009744e-001 -1.4217185e+000 -1.1794148e+000 -8.0439672e-001 -1.3480881e-001  6.7908740e-001  1.7706963e-001 -7.2293960e-001  2.4080132e-001 -6.7813395e-001 -7.0910354e-001 -5.0112787e-001  2.0931198e-001 -8.1359325e-001 -1.2136946e-002 -8.6360123e-002 -1.2199465e+000 -3.5630505e-001 -4.3090219e-001 -1.3980513e-001 -3.0711778e-001 -8.3933855e-001 -5.4733854e-001 -1.2638037e+000  2.7563312e-001  2.4667432e-001 -6.6633658e-003  2.3405689e-001 -4.7077427e-001  3.5671581e-001 -1.0645850e+000 -1.7393298e-001 -5.2848954e-001  6.1114588e-002  2.3601473e-002  3.3462383e-001 -6.8378894e-001 -7.6058437e-001 -1.0163459e+000 -5.0259391e-001 -4.9481212e-001 -5.9511331e-001 -7.4794084e-001 -3.8525597e-001 -4.0733907e-001 -7.8017736e-001 -1.2263560e-001 -6.3563906e-001 -2.1353848e-001 -5.5257629e-001 -2.2981693e-002 -9.3593296e-001 -1.0723177e+000
 -1.7639085e+000 -4.2563520e-001 -2.4600947e-001  8.0124029e-001 -9.0503804e-001 -2.1270165e-001 -4.3594868e-002 -4.7512952e-001 -6.4331144e-001 -2.3376806e-001 -1.1570054e+000 -6.9361561e-001 -3.8135426e-001 -3.2424116e-001 -9.8168134e-001 -1.9796042e-001 -6.5507521e-001 -1.7985096e-001 -4.7290592e-001 -3.4498353e-001 -8.1571317e-001 -1.3520442e-001 -2.7121139e-001  2.4013470e-001 -7.1080274e-001 -5.8020846e-001 -7.0194062e-001 -2.4724626e-001 -1.9690379e-001 -1.1045779e+000  3.4229065e-001  5.2308613e-002 -8.8873418e-001 -1.2073819e+000 -4.1753188e-001  2.7796067e-001 -1.1980281e+000 -4.9693376e-001  2.4739604e-001 -3.7710843e-002 -4.1861626e-001 -5.9732243e-001  2.9279972e-001 -6.4562949e-001 -9.8337092e-002 -1.9934302e-001 -7.0592769e-001 -8.1362468e-001 -6.4229815e-002 -1.7031407e-001 -1.2835000e-001 -8.3697601e-001 -1.8828314e-002 -7.4850705e-001 -3.2825874e-001 -1.4169376e+000 -7.8715800e-001 -2.2899905e-001 -1.0108451e+000 -5.4507162e-001 -3.7233812e-002 -1.9008087e-001  1.0092373e+000  3.3173186e-002 -2.5719918e-001 -4.1026122e-001
 -8.6268962e-002 -8.4954521e-001 -7.6916346e-001  7.1914587e-001 -1.1682772e+000 -4.8350162e-001 -3.7012300e-002 -9.6016874e-001  5.6328197e-003 -5.9992584e-001 -4.5520415e-001 -1.6558580e+000 -2.2229978e-001 -9.6977090e-001 -6.0833375e-001 -2.8269564e-001 -1.1000309e+000 -3.8964120e-001 -4.4413130e-001 -1.2296185e+000 -1.1595242e+000  4.4658641e-001 -5.0701959e-001 -1.0598302e-001 -4.3581825e-001 -3.9489160e-002 -1.5326869e+000 -6.4140213e-001 -7.9742604e-001 -8.5257527e-001 -3.1183724e-001 -7.8893441e-001 -9.9511019e-001 -4.3509411e-001 -1.4226273e+000 -2.0892328e-001 -6.9170779e-001 -4.8454213e-001  2.8025308e-002 -1.1791504e+000  2.7987981e-001 -6.0405308e-001 -5.0007361e-001  3.6099358e-001  6.5728286e-003 -8.0840627e-001 -7.1424409e-001 -1.6041982e-001  3.5126881e-001 -1.1487681e+000 -1.9181627e-001 -6.6412131e-001 -8.8083086e-001 -1.2133839e+000 -1.2435679e+000 -7.2405451e-001 -9.3005457e-001 -5.7615717e-001 -9.4603033e-001  1.5685667e-001 -3.4328228e-001 -7.4272677e-001  1.0914490e-001 -6.6557294e-001 -8.5987605e-001 -8.4852992e-001
 -8.6034479e-001  1.6341516e-001 -3.7542156e-001  1.5322762e+000 -4.7929056e-001 -9.4831200e-001  3.0214174e-001 -8.2762655e-001  5.0543938e-002  1.0185539e-001 -8.4068966e-001 -3.6014322e-001  5.0942712e-001 -3.0548896e-001 -8.7819505e-001 -6.8420330e-001 -5.3628093e-002 -7.8530458e-002 -4.9134739e-001 -3.7661032e-001 -1.3479482e+000  2.9916791e-002  2.9943244e-001  1.9830298e-001 -3.0254908e-001  2.0609989e-001 -1.1929853e+000 -1.2988985e+000 -1.0666311e+000 -2.6287549e-001 -9.5216746e-001 -1.1044234e+000 -7.2883687e-001 -1.0429923e+000 -8.1371552e-001 -8.1362050e-001 -5.3428726e-001 -7.1879582e-001 -1.4701638e+000 -1.2305755e+000  2.6730184e-001 -6.7702042e-001  1.5143310e-001  5.3826538e-001 -5.1159092e-001 -1.5500303e+000 -3.6231472e-001 -4.2547003e-001 -2.0179734e-001 -3.3365396e-001 -8.3142839e-001 -5.2363921e-001 -4.4255666e-001 -1.1129995e-001 -5.0389001e-001 -7.8320246e-001 -3.5854143e-001  2.6394807e-002 -6.6472431e-001  3.2988777e-001 -6.0718847e-002 -2.2539156e-001  7.8127849e-001  6.5873264e-001  2.3930899e-001  5.8462408e-001
 -5.8293040e-001 -5.0047200e-002 -1.2678927e+000  3.9126531e-001 -7.3262015e-001 -5.1775752e-001 -3.8999879e-001 -5.1182142e-001 -6.0975669e-001 -8.4347223e-002  1.2720006e-001 -2.4773704e-001 -2.3260321e-001 -3.3562127e-001 -8.6325263e-001 -4.7965405e-001 -3.8851992e-001  6.0095791e-001 -5.0495254e-001 -3.4345466e-001  1.9192731e-001  6.7621318e-001  8.1005132e-001  1.3361511e-001 -6.2429577e-002  6.3949094e-001 -6.8736403e-001 -1.4058700e+000 -9.1482838e-001  2.5239099e-001 -8.8273619e-001 -8.5947475e-001  2.9920920e-001 -5.7610514e-001 -6.8813199e-001 -1.0498856e+000 -2.9139732e-001 -1.2198904e-001 -2.9043126e-001 -5.0555393e-001  7.4090718e-001 -4.6829048e-001  5.4103518e-001  1.2984930e+000  2.2492038e-001 -4.1990717e-001  1.5231711e-001  8.4298067e-002  3.9196033e-001 -1.7650099e-001 -5.0490093e-001 -5.3800307e-002 -6.7393916e-002 -3.1403664e-001 -4.0141953e-001 -3.9810169e-002 -2.1398448e-001  2.0478133e-001 -3.6013704e-001  5.3847828e-001 -9.1085614e-001 -3.2597137e-001 -6.6115767e-001 -4.0096222e-001  1.0728187e+000 -3.5433502e-001
 -4.9072125e-001 -3.3928525e-001 -2.1316042e-001 -3.7432232e-001 -1.9994497e-001 -3.4403732e-001 -1.3441713e-002  2.1580903e-002  3.9322180e-001  1.7675448e-001 -1.5505854e-001 -4.3883761e-001 -4.7083715e-001 -6.2140571e-001 -5.7827322e-001 -4.4265664e-001  7.6481406e-003 -9.1822023e-003  1.8996348e-001  5.3098734e-001  5.9692073e-001 -1.1238855e-001  6.9886388e-001  6.2530248e-001  3.9691081e-002  6.2982379e-001 -1.2364684e+000 -5.2215923e-001 -1.1048493e-001  2.8751849e-001 -6.1908104e-001 -4.4211594e-001  4.9008465e-001  3.0764268e-002 -2.4251196e-001 -7.4036404e-001 -6.7403627e-003  3.7131427e-001 -1.5245714e-001 -8.3558480e-001  2.9805703e-001 -4.4962138e-002  1.6293268e-001  5.9492541e-001 -5.9115686e-003 -6.1771675e-001  1.2898518e+000 -1.0079153e+000  3.6494061e-001 -6.2953798e-001 -3.8107680e-001  7.9851073e-002 -1.7477413e-002 -2.3688755e-001 -1.1173855e+000  6.4397016e-001 -1.4797550e-001 -5.5987395e-001 -3.2388661e-001 -7.0784272e-003 -1.1133535e+000 -3.2511995e-001 -2.7060194e-001  1.0068848e+000 -4.5363876e-001 -5.1434614e-001
 -4.9387810e-001  9.7483388e-001 -4.5420462e-001 -7.0220832e-002 -2.8020677e-002 -1.4340691e+000 -6.3050215e-003  1.3877140e-001  4.9315656e-001 -4.4232665e-001  2.0955061e-002 -2.3127295e-001  4.0124433e-002 -9.3798486e-001  5.7649782e-001  1.3847205e+000  1.3699919e+000 -9.8605523e-001 -7.4635261e-001  1.6009544e-001  4.7572633e-001  8.1516559e-001  8.9401828e-001  9.8129005e-001  7.2647263e-001  3.8451237e-001 -1.3578843e-001 -6.9799297e-001 -1.3766086e+000  8.7308151e-001 -1.1859233e+000 -7.8467436e-001  6.6424514e-001  8.5887207e-002 -2.3950182e-001 -1.4950716e+000  1.4006442e+000 -1.2207545e+000 -1.0612320e+000 -5.8329447e-001  4.7019599e-001  3.1502700e-001  1.4348557e+000  1.5670262e+000  9.2526383e-001 -6.4253196e-003  3.2664872e-001  3.0106935e-001  1.8918400e-001  4.1661616e-001  9.5779805e-001  7.8739990e-001 -2.2822232e-001  1.8968619e-001 -3.2105244e-001  2.9861463e-001 -4.5766062e-001 -1.3564930e-001  3.2714891e-001  1.0476649e+000  1.1942948e-002  3.2487281e-001 -6.4650895e-001 -1.4621097e+000  3.8802862e-001 -3.5061088e-001
 -4.5596226e-001  1.3598950e+000 -1.1753854e+000 -3.9378489e-001  1.1289040e+000 -1.8359757e+000  1.6316917e+000  1.0335899e+000  7.9267703e-002 -5.3828572e-001  4.3711679e-001 -1.0080920e+000  2.0039780e-001 -4.4654162e-001  5.4875009e-001  9.2538230e-001  4.3831521e-001  1.3156753e-001 -3.3983905e-001  4.9920525e-001 -5.6602918e-001 -4.1972056e-001 -7.3964067e-001 -1.1005301e+000 -1.7554652e-001 -4.1752384e-002 -3.4312691e-001  1.5035761e-001 -7.5994244e-002  4.1209165e-001 -1.0077353e+000 -6.6520321e-002  4.8192817e-001  1.0690414e-001 -4.1421389e-001 -1.2670859e+000  6.1387753e-001  1.3747141e-001 -4.7957643e-002 -5.3024514e-001 -8.4166406e-001 -2.6873174e-001 -1.3478550e+000 -7.3724074e-003 -3.9860100e-001 -1.1895495e+000 -2.4891989e-001 -7.1321437e-001 -3.9989909e-001 -4.8856569e-001  7.9127780e-001  4.8597407e-001 -2.9626589e-001  4.1499787e-001 -2.5891988e-001 -1.5638615e-001 -3.3450648e-001  1.3314374e-001  9.7529701e-001  6.5757673e-001 -6.9171158e-001  7.5081800e-001 -5.2371130e-001 -1.7354184e-001  1.6696611e-001 -4.4750278e-001
 -1.0300290e+000  5.6095585e-001  1.3230871e+000 -4.7169061e-001  3.6364332e-001 -5.0487933e-001  5.1150405e-001  3.0614503e-001 -1.9026441e-003  4.4533715e-001  6.8147917e-001 -9.7294862e-001  1.0728618e-001 -3.2441055e-002 -1.2575345e-001  6.8797925e-001  2.4446077e-001  5.0603620e-001  1.2073985e-001  5.4817797e-001  1.8034110e-001  9.3194943e-001 -6.6402295e-001 -7.7703426e-003 -3.8727422e-001  2.7832963e-001 -1.2651633e+000 -1.9928552e-001  5.3752633e-001  5.7571317e-002 -3.3051445e-002  2.2350277e-001  5.3167773e-001  6.3524935e-001  4.4355224e-001 -4.5548960e-001  9.9114710e-002 -1.0622070e-001 -5.9147762e-001 -9.4307238e-001  4.0481795e-001 -1.0542235e+000  3.0158604e-001 -4.0076057e-001  5.5612966e-001 -1.9488096e+000  4.9123968e-001  4.6948306e-001  4.4402774e-001  3.0537251e-001  9.7492367e-001  6.1670872e-001  1.9949405e-001  3.9562938e-001  1.3494118e-001  2.4373573e-001 -1.7769343e-001 -3.0402210e-001  5.3083705e-001  1.6406839e-001  5.1871040e-001 -5.5042058e-002  7.4826048e-002 -5.6340031e-001  2.9465596e-001 -1.9594030e-001
  8.2891245e-001  1.7211575e-001 -2.2967195e-001 -4.8824467e-001  5.1348899e-001  6.3719001e-001  1.3420815e+000  1.1186412e-001  4.5979180e-001  7.1221164e-001  3.6364116e-001  8.2225281e-001  3.6300617e-001  1.6539892e-001  1.6755908e-001  6.6311564e-001  4.5927921e-001  1.0160475e+000  5.9560615e-001  4.1788174e-001  8.0659692e-001  3.2152226e-001  5.3671382e-002  2.3383993e-001  1.1911552e-001  3.1662506e-001  2.8128094e-001  5.7615529e-001  4.8490336e-001  3.8046207e-001  7.2622764e-001  1.0756444e+000  3.6783424e-002 -1.2205730e-002  7.9023854e-001  2.9599695e-002 -3.9187105e-002  1.2833880e+000  8.0035490e-001  1.9172484e-001 -3.8560572e-001 -4.2256810e-001  1.1496547e-001 -1.6212234e-001 -5.9417001e-002 -1.2179910e+000 -6.9863735e-002  3.1488847e-001  9.2620122e-002 -3.4363814e-001  1.1858425e+000  3.5665858e-001  3.2137433e-001  1.0065191e-001  5.1166427e-001 -3.4858172e-001 -1.9320946e-001 -3.7331165e-002 -3.7979418e-001  1.0544550e+000  3.1380094e-001 -2.3790683e-001 -4.0245117e-001 -6.1978919e-001 -3.6192718e-001  2.5183057e-001
  3.7326369e-001 -4.3119538e-001  1.4882495e-001 -9.2267969e-001 -3.0853672e-001  4.5252885e-001  2.4281842e-001 -4.9788983e-002  2.7739372e-001  7.0778890e-001 -1.2206161e-001  3.4828968e-001  6.5261749e-001  4.8659890e-001 -3.7784118e-001 -2.3966649e-001  7.0476819e-001  5.3072855e-001  5.6773163e-001  3.4879596e-001  2.2798553e-001 -7.4967729e-002 -4.9552450e-001  4.6514620e-001 -2.8917892e-002 -1.0382136e-001 -2.2157401e-001  8.3873612e-002  2.5784527e-001 -7.6228103e-001  1.4569596e-001  2.5938332e-001 -3.4912835e-003 -4.1564712e-001 -1.0909054e-001 -8.3641370e-002 -1.0135488e+000 -9.7868371e-002  1.5956288e-001 -7.8764306e-002  7.2956334e-002 -1.2073542e-001  2.9930112e-001 -7.9303710e-001  1.0472896e-001 -3.1448818e-001  2.0623510e-001  3.6754380e-001  4.5404630e-001 -2.9737998e-001 -1.6964978e-001 -4.8366146e-001 -2.0868336e-001 -6.5952035e-002  8.7384023e-001 -9.5016561e-002  9.4595350e-002 -2.8724012e-001  1.6238991e-001  4.2525184e-001  9.0708048e-002  1.2170966e-001 -5.6638354e-001 -8.9977697e-001 -4.7771854e-001 -3.7998318e-001
 -4.8147501e-001 -1.2756165e+000 -3.6532014e-002 -1.2190570e+000 -6.7737884e-001 -3.3682939e-001  1.3626463e-001 -2.9941764e-002  1.2929722e-001  4.6844293e-001 -3.5318117e-001  3.4838376e-001  1.2273048e-001  5.0820374e-001 -7.2653767e-002 -1.1375092e-001  4.8526107e-001  4.9953699e-001  5.8379690e-001 -3.5251768e-001 -2.9179237e-001  8.3290767e-002 -3.8821817e-001  9.8523366e-001 -3.2192583e-002 -5.2841475e-001 -4.6868917e-001  6.6266855e-002  3.4312943e-001 -6.3477570e-001 -2.9324235e-001 -8.5920617e-001 -5.0093525e-001 -2.6940488e-001 -3.3274579e-001 -1.3403133e-001 -6.5990514e-001 -5.1426856e-001 -1.9099530e-001 -2.1603324e-001 -7.1040765e-002 -1.4002515e-001  3.1905593e-001 -7.3820817e-001 -1.6764555e-001  3.9153386e-001 -2.1500522e-002 -8.7555684e-001  5.1222757e-001  6.4860483e-001 -1.1687359e-001 -1.5658838e-002  4.8678758e-001 -2.3109733e-001 -3.6754110e-001 -3.1967599e-001 -3.9236366e-001 -4.1310066e-001  2.1295650e-001  5.5977876e-001  3.5981919e-001 -4.7118314e-001 -1.0904780e+000 -9.8872663e-001 -9.8510993e-001 -4.9414715e-001
 -3.4636137e-001 -6.5046075e-001 -6.6917375e-001 -8.2371279e-001 -3.9664983e-002 -5.7579286e-001  1.7355447e-001 -2.3146068e-001  3.4632461e-001  1.6439675e-001 -2.8802355e-001  8.7272723e-001  5.6815082e-001  6.9206622e-001  6.9361136e-002 -4.6785220e-001 -5.1096002e-001  4.1088030e-001  7.5801806e-001  9.7466976e-003  1.0514884e-001 -8.3532227e-002 -9.2287821e-002  5.3720767e-001  6.0236237e-002  3.8994948e-002 -2.3597420e-001 -5.5632955e-001 -4.6946289e-001 -9.3645910e-003 -3.5326459e-001 -9.2631229e-002 -8.6640786e-002  1.4348443e-001 -4.0580818e-001 -3.4481148e-001  5.1444529e-001 -4.6595905e-001 -1.1178528e+000 -1.1170328e+000 -2.4248989e-002  2.7597266e-001  2.5528952e-001  1.2462728e-002 -3.4290309e-001  3.8900390e-001  7.0527987e-001 -1.0579297e-001 -2.6273867e-001  9.1043167e-001 -4.4432517e-001  4.2115223e-001  1.9603206e-001  1.2180355e-001 -1.0561492e+000  3.6485256e-001 -4.9879236e-001 -2.8863939e-001 -5.5735408e-001  2.5533479e-001  1.9253446e-001 -3.2650049e-001 -9.4739496e-001 -7.3304632e-001 -3.6963448e-001 -3.8322936e-002
 -4.4055780e-001  3.2094283e-001 -1.9788939e-001  6.3908623e-002 -3.7206358e-001 -7.8248262e-001  4.0199031e-001 -4.0932960e-001 -3.1337360e-001  2.5425537e-001  3.1581494e-001  4.7539830e-001  3.8788957e-001  2.7235523e-001  7.2177388e-002  5.0583635e-001  5.7414180e-001 -4.2776476e-001 -1.0944966e-001 -3.3242429e-001 -4.1039620e-001 -3.6245003e-001  1.1727041e-001 -1.9165595e-001  5.3420800e-001 -5.6935110e-001 -4.8274912e-001 -9.0365707e-001 -4.1238187e-001  2.6756576e-002  2.8908788e-002 -2.5222862e-001 -6.9888191e-001 -4.3134605e-001 -3.5219588e-002 -4.7924331e-001  3.0530766e-001 -3.3689691e-001 -8.3850435e-001 -7.3591056e-001 -1.8892711e-001  1.2536058e-001 -1.4287236e-001  1.4449010e-001 -1.8536546e-001  2.1676504e-001 -3.6598188e-001 -7.9800024e-002  1.3603347e-001  5.4937385e-001  2.7647523e-001 -1.0740143e-001 -1.1340203e-001 -6.3002916e-001 -6.8150203e-001 -8.9028526e-002 -6.7885651e-001 -6.8524783e-001 -6.1522936e-001 -2.1145708e-001  3.3526084e-001 -6.5438486e-001 -3.4189602e-001  2.9730602e-001 -5.4131683e-001 -8.0020828e-001
  9.7261023e-001  6.6027270e-001 -1.8686051e+000 -8.2389977e-001 -2.5165408e-001 -5.3504258e-001  2.9195942e-001  7.5193589e-002 -6.0906376e-001  1.7218834e-001  1.1468147e+000  3.0786041e-001  5.6792183e-001  7.6787267e-001  1.4894089e-001  6.0919068e-001 -9.3388797e-002 -2.3045570e-001 -5.1136271e-002  7.9200605e-001  5.8751083e-001 -2.5532633e-001  6.5305691e-001 -3.9570803e-001  3.7668053e-001 -2.7180746e-002  9.9245193e-002 -1.7526641e-002 -1.5555763e-001  8.0594077e-001  1.3079166e+000  7.2842867e-001  1.6834191e-002  5.1705644e-001  3.9732116e-001  5.1919091e-001  5.8736069e-001  1.0562262e+000  5.6329848e-003  3.0842073e-001 -9.3931993e-001  6.6491820e-002 -4.8693454e-001  9.7297730e-001  9.5870237e-002  7.3737877e-001  5.1921784e-001  5.9617684e-001  5.2259650e-001  2.0973516e-001  7.7566312e-001 -4.0017935e-002 -1.5398137e-001 -3.5543500e-001 -1.1460265e+000  6.6343757e-001 -5.1887173e-001 -3.9048254e-001  6.2350193e-002 -2.9626121e-001 -2.0331650e-001 -3.0324952e-001 -1.1643879e+000 -8.4461374e-001 -5.4311938e-001 -1.4643359e-001
  4.2309930e-001 -9.4763510e-002  1.4465465e+000 -4.8594824e-001  7.1806718e-001  8.0498843e-001  1.1248870e+000  3.5940958e-001  2.7744554e-001 -5.4666189e-001  6.9609514e-001  2.7248060e-001  2.4766801e-001  8.9381987e-001 -1.2550634e-001  5.0482537e-001 -1.9530293e-002 -2.0682894e-001 -6.2221875e-002  6.5931301e-001 -3.5960740e-001  3.3278487e-001  1.2578697e+000  1.6696929e+000  3.1054988e-001 -1.0124350e-002  1.5825600e+000  1.0861000e+000  9.4505036e-001  3.7548690e-001  6.6251936e-001  9.4379278e-001  3.8321844e-001  6.6652220e-001  6.9667200e-001  1.1084079e+000 -4.1799371e-002  6.1141840e-001  5.8794077e-001  1.1929922e+000  4.0282709e-001 -2.1949780e-002  8.1811605e-001  2.6515375e-001  4.2710672e-001  9.6861189e-002  4.3376852e-001  1.1906287e+000  1.2209445e+000  2.9944078e-001  2.3425901e-001 -5.0084445e-001  8.8916185e-002  2.5832129e-001  8.1889472e-001 -1.4400657e-001 -1.7529761e-001  7.1074321e-001 -3.6332554e-001  4.0913696e-001  1.6362001e+000  4.3416962e-001  1.2240366e-001  1.1032348e+000 -1.0889302e-001  6.8832093e-001
 -1.0795938e+000  1.3870910e-001  4.0677299e-001 -5.0525890e-001  2.0132013e-001 -4.3871366e-001  7.1506310e-001  5.4117815e-001  6.7751992e-001 -4.7135659e-001  1.8968022e-001 -6.7267393e-002  3.4537962e-001  1.9187630e-001 -6.0805372e-001  7.4227596e-002 -5.7722071e-002 -1.4452548e-001  5.2081261e-001  6.2955237e-001  2.5090269e-002  6.6459919e-001  1.1701369e+000  3.2192499e-003 -6.9344336e-002 -4.1999144e-002  1.1846545e+000  1.3519656e+000  2.0648374e+000 -2.1318586e-002 -1.2825969e-001  5.9821460e-001  4.5715855e-001  5.0154963e-001  5.5692578e-001 -5.8038152e-002 -4.8237615e-001  1.5473817e+000  1.5572485e+000  1.3477122e+000 -5.8639834e-001 -4.2791854e-001 -3.5679277e-002  5.2358567e-001  3.4550252e-001  3.8467624e-001  1.0088849e+000  2.9433801e-001  1.0175218e+000  5.9524550e-001  4.3601736e-001 -3.1295788e-001 -1.0705236e-001  3.9581523e-001  7.2658404e-001  7.5196982e-002 -6.0650350e-001  1.9235212e-001  4.6812389e-001  1.0220344e-001  4.1029423e-001  2.1320130e-001 -6.2916134e-001 -2.4031352e-001 -1.2078107e+000 -1.8549558e-001
  4.8717579e-001  2.0984914e-001  3.4066357e-001 -2.4152756e-001  2.3695937e-001 -4.8495193e-001  6.6487523e-001  3.0367294e-001  6.9232500e-002 -8.7786786e-002  3.8037534e-001  4.1284819e-003  1.1435673e-002 -2.7566383e-002 -8.3296815e-002 -4.0912429e-001  3.8218734e-001  4.3275554e-002  7.7074291e-001  7.9020903e-002  4.6484718e-001  1.5931884e-001  3.8696033e-003  3.6091492e-001 -6.3654950e-002  3.0717364e-001  8.7143694e-001  5.9651735e-001  4.7011421e-001  7.4441302e-002 -4.2856139e-001  5.4539911e-002  5.2984628e-001  2.4597594e-001 -1.4640961e-001 -9.1017403e-001 -3.2542625e-001  1.5400485e-001  5.2946669e-001  1.4402105e+000  3.5057409e-002 -2.2987559e-001  3.0369550e-001 -2.6606346e-001 -1.9396911e-002 -6.8102568e-001  8.5178051e-001  1.6165006e-001  4.7165424e-001 -3.0796489e-001 -8.4258087e-002 -4.5063472e-001 -1.9033417e-001 -3.7331346e-002  6.3156013e-001 -3.9032666e-001 -1.6382259e-001  3.0281799e-003  3.7333158e-001  7.0566359e-001 -1.1982828e-001  5.8040549e-001  2.1888920e-001 -8.0343724e-001  5.3937982e-002 -1.3658407e-001
 -3.7070145e-001  5.0163258e-001  8.6748596e-001 -8.6333712e-001 -3.7491911e-002  1.4900923e+000  3.9085337e-001  4.0828580e-001  4.7001749e-001  2.1964676e-001  6.1241848e-001  5.6403110e-001  6.8165433e-001  3.5593913e-001 -1.0291914e-001 -3.8569880e-001  6.7359661e-001  2.9199147e-001  1.4422081e+000  9.4344514e-001  1.3778721e+000  1.1224188e-001  4.4540555e-001  5.6170496e-001  1.2390638e-001 -1.8216753e-001  9.9519052e-001 -1.6008533e-001  3.1022113e-001 -3.9991900e-001 -1.4624679e-001  1.2868423e-001 -7.6949255e-001 -1.1609824e+000  2.4932567e-001 -1.3201562e-001 -5.5963362e-001  4.6229320e-002  3.4065188e-001  1.0720120e+000  1.4074654e-001  4.1746890e-002  8.3819339e-001  7.5945515e-002  5.3087585e-001  1.5453325e-002  1.1150858e+000  7.1461494e-001  4.7327468e-001  6.4613705e-001 -6.2804657e-001 -3.3101849e-001  1.1980867e-002  4.7168627e-001  7.3813740e-001  2.0237724e-002  2.6554344e-001  1.5915479e-001  3.5444422e-002  5.2343739e-001  1.3215591e+000  4.2665694e-001 -1.0804872e+000 -6.1023676e-002  3.6187020e-001 -6.5357983e-002
 -7.9719128e-001  5.0538396e-001  4.4924990e-001 -8.1185580e-001  2.8367784e-001  3.8075788e-001  1.7020976e-001  7.2765886e-001  7.7067560e-001 -2.7878611e-003  7.9999019e-001 -5.9128739e-002  2.8384425e-001  1.6932835e-001  1.5342805e-001 -6.8591166e-001  8.1439960e-001  1.2417002e-001  1.1243511e+000  6.0041444e-001  2.8583415e-001  6.3008853e-002  3.4661885e-001  3.7491704e-002  1.1227604e-001 -1.0350958e-001  7.3857871e-001  6.4147507e-001  6.4807928e-001 -4.2064939e-002 -2.1358925e-001 -1.0503926e-001  6.8576237e-001  7.1182118e-001 -1.4882503e-001  1.3486687e-002 -5.5342615e-002 -2.5447958e-001  3.0195214e-001  1.8035078e-001  5.8529853e-001  4.6554309e-001  8.2783352e-001  2.5734380e-001  1.5821115e-001  3.7638166e-001  5.7878847e-001 -2.4522830e-001  2.8215502e-002  4.2890427e-001 -4.5767993e-001  5.5987614e-002 -1.5394607e-001 -2.7686908e-002 -2.7904537e-001  5.4596100e-001  6.0737800e-003  9.7686477e-003 -1.1712340e-001  2.1542200e-001  6.6857419e-001 -1.7721946e-001  3.9202279e-002  4.1217417e-001 -3.7456577e-001  4.7556060e-001
  1.3137248e+000  1.5962428e-001  9.4582343e-002 -6.6600642e-002 -1.1269387e-001  1.0849689e+000  4.6653397e-001  1.4148455e-001 -5.9165218e-002  8.0595762e-002  3.8366184e-001 -9.8208484e-002  5.3397165e-001 -7.7954627e-002 -1.5849044e-001 -1.8021427e-001 -3.9273858e-003  4.6362954e-001  1.2948681e+000  6.1141377e-001  5.5541981e-001 -3.7556436e-001  3.1420741e-001  8.2050372e-001 -1.5456400e-002 -2.5968167e-001  4.3414966e-001  6.8653480e-001  5.8831473e-001 -1.3274169e-001 -3.6637282e-001 -3.9450610e-001 -5.6291286e-001 -6.3187860e-002 -9.8629729e-003 -2.2559494e-001  1.2968177e-001 -2.4133149e-001  3.3501535e-002 -3.5571556e-001  5.1242984e-001  1.7420812e-001  9.8531523e-001 -5.9126998e-001  3.1780037e-001  1.2272853e-001  4.1307028e-001  5.4902885e-001  3.3421407e-001  5.2920000e-001 -1.6947430e-001 -3.5637148e-001 -1.7550100e-001  2.6797255e-001  4.7119619e-001  4.3643322e-001  3.8488917e-001 -5.3176564e-002 -2.8325938e-001  5.9114699e-001 -3.9384819e-001 -1.1036582e-001 -5.1700406e-001 -3.4693321e-001  2.0409840e-001  6.5959684e-001
 -5.6032081e-002  6.5272692e-001  3.1108045e-001 -3.1300513e-002  1.1398812e-001  2.2122187e-001  7.8673245e-001  4.7062257e-001  7.6530583e-002 -3.8836276e-001  9.2177874e-002 -3.5394336e-001  1.2891881e-001 -3.7497272e-001 -2.1652354e-001 -4.8193362e-002 -2.8881670e-001  4.9421341e-001  1.1866725e+000  5.3581318e-001  4.7058433e-001  8.3408454e-002 -9.9237490e-001  2.8803159e-001  1.0325410e-001  2.4632702e-001  5.3955055e-001  3.0952933e-001  1.8775420e-001 -8.1123611e-002  1.2429861e-001 -9.8624898e-003  2.3270251e-001  1.5102883e-001 -1.0130552e-001  2.6717370e-001  3.5466334e-002  4.2064341e-001  3.9119264e-002  2.6078919e-001  3.6329021e-001  1.5847468e-001  4.2812209e-001 -4.3241246e-001  2.7252803e-001  2.1759712e-001  3.4713038e-001  2.7085979e-001 -5.5226606e-002  2.4720094e-001 -1.2102130e-001 -3.9578351e-001 -5.2196111e-001  4.9515114e-001  2.0805258e-001  1.0549940e-003  1.0591664e-001 -8.7885710e-005  2.1142479e-001  1.0389981e+000  6.9604087e-001 -1.3354350e-001 -1.8311975e-001 -2.6643074e-001  8.8275830e-001 -7.2104350e-001
 -5.8863818e-001 -7.6541472e-001  3.7937438e-001 -4.9949006e-002 -1.3678506e-001 -1.0399891e-001  6.6898177e-001  1.9673107e-001  6.3264094e-001 -2.8270740e-001 -3.2178380e-001 -2.7592302e-001  1.2857977e-001 -1.8766260e-001 -9.6956125e-002  2.8334857e-001  5.7275493e-001 -3.4152493e-002  3.3063919e-001  2.0793640e-001  2.9160576e-001 -5.1478681e-001  1.4723532e-001  4.1186784e-001  5.5524186e-001 -1.8843388e-001  3.1825222e-001  1.0334198e+000  7.5698284e-001 -2.4749946e-001  4.4983908e-001 -1.0690071e-001 -5.3422896e-001  2.6128050e-001 -1.5737035e-001  4.4518899e-001  6.3958471e-001  8.5047874e-001  1.5382700e+000  6.4345210e-001  2.3767139e-001  3.3742520e-001  8.6268315e-001  9.4486474e-002  3.0311485e-001  4.6020350e-001 -7.2788737e-002 -1.0057697e-001 -2.2719398e-001  8.6327799e-001 -1.3171434e-001  2.4593706e-001 -5.1451180e-001  7.2301031e-002  1.6232456e-001  1.1875280e-001  1.2013303e-001 -4.8370948e-001  1.9172206e-001  7.6612977e-001 -4.5274885e-001  8.7792127e-002 -6.2001632e-001 -1.8795495e-001 -1.5701236e-002 -1.1464199e+000
  9.6539121e-001 -1.2016820e+000  1.4614358e-001  8.0495862e-001 -1.6596377e-001 -5.0412996e-001  3.0648874e-001 -3.0310942e-001  2.6138008e-001 -3.1550844e-001 -6.6262506e-001  5.0272113e-001  1.5019467e-001 -7.9243291e-002  1.1320015e-002  2.1501447e-001 -1.2245378e-001  1.9833274e-001 -3.7626511e-001 -2.3821164e-001  1.0685722e-001 -4.1925830e-001 -4.1580915e-001 -3.6404234e-002  9.6144336e-002 -3.3920751e-001 -1.6322035e-002  1.0171229e+000  2.2360599e-001  3.2632549e-001 -4.7407455e-001 -5.2393394e-001 -1.0702781e-001 -8.3429391e-003 -4.9683990e-001 -2.3433181e-001  7.0487841e-001  1.0211534e-004  8.7967040e-002  3.6126545e-001  3.6387251e-002  1.8584320e-001  3.9127206e-001 -3.1741311e-001 -1.4178842e-001  5.6122173e-001 -4.8095432e-001 -7.8712631e-001 -1.9741560e-001  3.9865461e-001  1.7480894e-001  4.6832748e-001 -8.7033789e-003  7.3331783e-002  4.7763552e-001 -5.6861263e-002 -1.7597590e-001  8.9141427e-002  4.5142497e-001  8.4857166e-001  5.8500155e-002  1.4636156e-001  3.8003137e-001  4.0514838e-001 -8.8797187e-001 -8.3707384e-002
 -1.3359972e+000 -9.5208382e-001  2.8926381e-001  8.7330185e-001  2.8806795e-001  5.4216394e-001  5.8361108e-001 -4.9272573e-001 -4.3545493e-001 -3.9091143e-001 -7.2556261e-001  1.2315329e+000 -7.5716652e-002  9.1231789e-002  4.5050986e-001  1.1059116e+000  3.8070014e-002 -1.4482703e+000 -1.5947902e+000 -9.5481440e-001 -6.6622976e-001 -6.2395041e-001 -6.3839271e-001  1.4399853e-003  3.1997148e-001 -4.2009012e-001 -5.6635219e-001 -5.1799974e-001 -1.2301497e+000  6.1922054e-001  1.7307267e-002 -3.1859298e-001 -2.1373500e-001  6.9637998e-002 -3.0539242e-001 -3.5112960e-001  6.0628774e-001 -1.0297592e+000 -1.3600419e+000 -7.5114267e-001 -1.1328987e-001  2.0435355e-001 -7.4033229e-001 -1.0633673e-001 -3.8866683e-001  2.5598109e-001 -6.4157706e-001 -7.3325920e-001 -6.0325630e-001 -7.4959131e-002  6.6908187e-001  7.9240952e-001  9.5253176e-001 -2.3413302e-001  9.7473743e-001  6.3503199e-002 -1.5061069e-001  4.5461644e-002  1.8354567e-001  9.3497833e-001  5.6589752e-001 -2.4930799e-001 -6.1417424e-001  2.6697769e-001 -5.9665823e-001 -3.6838509e-001
 -1.1431250e+000 -8.0394710e-001  2.8000237e-001 -6.1391428e-001 -2.2921846e-002 -1.3020624e-001 -7.8362118e-002 -5.9509160e-001 -1.2377079e-001 -2.1457778e-001 -5.2088453e-001 -1.6628007e-001  5.3196246e-001 -4.9839515e-002  6.7295908e-002  3.6435582e-001  3.5546847e-001 -8.1573375e-001 -1.6700628e+000 -1.0999079e+000 -4.4053642e-001 -5.3844024e-001 -1.5550631e-001  1.2050058e+000  2.7804654e-001  2.2036666e-001 -1.0245076e+000 -1.0757431e+000 -1.2569799e+000 -5.2898156e-001 -1.9810383e-001 -6.4466494e-001 -8.0900900e-002 -2.6135655e-001 -4.8439078e-001 -5.7348376e-001  3.7787325e-002 -1.4943824e+000 -1.4497538e+000 -6.0487184e-001 -5.8992711e-001  5.5548997e-001  1.7197870e-001  1.1436313e+000  2.0246373e-002  3.6798234e-001 -7.2467747e-001 -1.1410459e+000 -4.7888976e-001  3.6341015e-002  2.8022341e-001  6.6388269e-001  4.8677895e-001  1.1403585e-001  6.5400470e-001 -8.3330378e-002 -1.5750480e-001 -3.2623119e-001 -2.0577815e-001  7.6757260e-001 -8.2822723e-001  2.9008932e-002 -5.7171568e-001  8.7029578e-001 -7.4312819e-002 -7.1860217e-001
 -1.1707186e-001 -4.5284497e-001 -1.5478993e+000 -4.8935674e-001 -5.6956563e-001  7.0941170e-001 -4.2622942e-001  3.8301335e-001 -6.8716376e-001  6.6762438e-001  7.9649420e-001  5.2556039e-001 -4.3142048e-001  3.2175203e-001  1.4799576e+000  4.7462655e-001  5.5152949e-001  3.1699337e-001 -1.0059823e-001  6.5635494e-001  4.7288406e-001  2.5697955e-001  1.3373907e+000  4.8159567e-001  2.5023856e-001  7.1392521e-001 -1.7078549e+000 -1.0371083e+000 -4.5975770e-001  1.2063532e-002 -3.2118840e-001  7.3568721e-001  4.1976405e-001  7.5658813e-001  5.5370911e-001 -7.6461107e-002  3.5075408e-002 -3.3616357e-001 -3.9452646e-001 -1.6732868e+000  7.0276138e-001  6.5594191e-001  9.7302116e-001  1.4892238e+000  4.8985450e-001  1.0201481e+000  2.4767643e-001 -8.2516520e-002  1.9915079e-001  2.6067458e-001  2.1341912e-002  4.8738292e-001  3.8765161e-001 -1.1906121e-001  6.0063998e-002  7.0524146e-001  4.7371627e-001 -1.0346807e-001  6.2468512e-001 -2.3609750e-001 -1.2416534e-001 -6.8878908e-001 -8.7546743e-001 -4.8880446e-001 -5.4947686e-001  3.3988154e-001
  6.5535990e-001  8.6298305e-001  1.5778494e-001 -1.5076462e+000  9.6301164e-002  4.5475789e-001 -2.0617989e-001  3.0333432e-001  4.2089783e-001  5.3525315e-001 -9.7944213e-002  1.2758605e-001  1.1142660e-001 -1.5926911e-001  7.8875349e-001  5.7138809e-001 -1.9097839e-001  1.5540936e-001 -6.8868165e-001  2.3728405e-001  8.1051895e-001 -3.8061467e-002  9.1992436e-001  5.6768125e-001  2.0389512e-001  8.8519370e-001 -5.5851729e-001 -1.6190773e+000 -1.0850399e+000 -1.7973574e-001  2.8586013e-001  4.0108406e-001  1.1780425e+000  1.1532856e+000  6.3874300e-001  4.4832286e-001  2.4451837e-002 -6.6292509e-001 -4.1221744e-001 -1.0572298e-001  1.6449909e-001  7.3352811e-001  1.2037092e+000  8.3395308e-001  3.5686528e-001  8.5039927e-001  2.4227737e-001 -3.6083334e-001  1.6624105e-001 -1.3185336e-001  4.1785429e-001  7.9041233e-001  1.1293054e-001  2.7244215e-001  3.1559938e-001  5.0916199e-001  6.1879889e-001  1.2987558e-001  2.7138713e-001  1.0623635e-001  5.1630167e-001 -2.0091631e-001 -1.6587183e+000  5.4525452e-001 -6.4263763e-001  4.4665016e-001
  1.4107574e+000  5.8862060e-002 -7.7251083e-001 -2.0148772e+000  2.8178890e-001  7.9960223e-001 -9.2974479e-001  2.9710005e-001 -4.9074900e-002  9.2080763e-001  9.5002030e-001 -3.9019540e-001  6.7736651e-001  8.1495145e-001  7.6563637e-001  6.8152233e-001  5.5612794e-001  4.2439382e-001 -3.4667454e-001  9.3669374e-001  1.0511086e+000  2.6720495e-001  4.9812381e-001 -3.3426541e-002  6.5243291e-001 -1.8188386e-001 -7.1155932e-001 -1.1356026e+000 -1.3859106e+000  1.3945624e-001  5.4074077e-001  7.4846018e-001  4.9257791e-001  4.1213304e-001  9.7774533e-001  9.2501277e-002  1.7990846e-001 -5.1153136e-001 -1.4470571e+000 -8.0315443e-001  1.0625650e-001  4.0826909e-001 -1.0729624e-001  1.1342653e+000 -2.3173291e-001  1.0767412e+000  4.6500780e-001 -4.6202498e-001 -2.0780738e-001 -1.7293667e-001  6.5745103e-001  8.4273117e-001 -2.8462945e-001  5.4798945e-001 -1.3880621e+000  5.5918868e-001  2.9358996e-001 -9.0284093e-002  1.7043235e-001 -9.1702865e-001 -4.2610971e-001 -2.7757421e-001 -2.1327855e+000 -4.1581882e-001  4.6651717e-001  2.1693499e-001
  1.6429310e+000  4.7056578e-002  2.3532828e-001  1.8350061e-001  1.0132929e-001 -9.1279100e-001 -1.8533180e-001 -1.5657676e-001  1.0867285e-001  2.3908410e-001  1.1043534e-001 -1.0972714e-001  1.8226690e-001  1.1346042e-001  3.0528268e-001 -6.4690116e-002 -2.7583412e-001  1.5285962e-001 -3.6063297e-002  5.2839768e-002 -2.6615593e-001 -1.2567580e-001 -4.7621891e-001  1.6450452e-001  2.9873770e-001 -2.8679271e-001 -1.4491800e-002 -4.0630502e-001 -7.7326175e-001  2.8907564e-001  6.1956377e-001  1.3914143e-001  1.3491542e-001  4.0020795e-001  2.3051455e-001  1.0431341e+000  2.5520825e-002 -2.1954298e-001 -8.5565340e-002  3.3491212e-001  8.8708938e-001  2.0072783e-001 -4.1060324e-001 -2.7768749e-001  2.0281187e-001  2.9304756e-001  2.7136834e-002 -1.0288131e-001  8.8162719e-001  8.8518390e-002  3.8650948e-001  7.7221643e-001  6.1735201e-002  8.1012168e-002 -2.4032774e-001  7.1045585e-001  3.9752341e-001  5.5711941e-001  3.9052901e-001  1.7475089e-001  7.7889242e-001  6.9143646e-001 -4.7969130e-002  8.8770557e-001 -2.1816376e-002 -5.6901051e-001
  4.3285022e-001 -2.7958673e-001  1.5786252e-001 -2.0395838e+000 -3.9567224e-001  5.5096239e-001 -3.7096959e-001 -5.8159401e-001  4.2912234e-002  2.7023297e-001  1.8505805e-001  7.5531024e-001  1.0503999e-001  1.8038118e-001 -3.4719214e-001 -2.8082878e-001 -4.8005064e-001  3.1340561e-001  2.9434130e-002  7.4679423e-001  7.9704535e-001 -6.8513818e-001 -7.6250460e-001  5.0756241e-001  3.6481964e-001 -7.1463061e-002 -1.5756968e-001 -1.0751070e+000 -2.3502276e-001  3.2339064e-002  3.9676191e-001  2.6660863e-002 -1.1118215e-001  8.1715146e-002  2.6023978e-001  5.8151965e-001  4.7379225e-002 -2.9989017e-001 -6.5094465e-001 -3.9423734e-001 -1.8407806e-001  6.4767214e-001  5.7775563e-001 -8.6122041e-001  6.3917259e-002  7.9009759e-001  2.4864570e-001  2.0520137e-001  6.3721499e-001  5.6176670e-001  2.6251642e-001  5.9887433e-001  3.4511226e-001  7.0996151e-001 -5.0501210e-001  5.5291228e-001  2.7982277e-001  2.1718696e-001 -6.8587127e-002 -5.5403480e-001 -3.4054516e-002 -7.2767847e-001 -1.2899854e+000  6.9159555e-001 -4.6122582e-001  4.0394936e-001
 -2.0627865e-001 -1.4221722e-001  4.1280872e-001 -3.5773953e-001 -2.1566105e-001  4.2790966e-001 -1.3192987e-001 -5.4464336e-001  3.3541346e-001 -3.2321514e-001 -3.7742184e-001  3.8867497e-001  6.5727445e-003  6.0844892e-001  3.4250765e-001  2.5240886e-001 -2.6035984e-001 -3.6019593e-001 -2.4287040e-001 -5.3550495e-001  2.1354767e-001  4.5432321e-001 -7.6334329e-001  2.4767632e-001  2.6508960e-001 -3.1334181e-001 -2.2606523e-001 -3.8387238e-001 -1.0729838e+000 -7.7008305e-001  4.1889023e-001 -2.1615126e-001 -3.7697238e-001 -7.5389905e-001 -1.7770123e-001  6.3948828e-001  6.7915422e-003 -3.5819623e-001 -3.2918062e-001 -4.0006701e-001  1.3120649e-001  1.2712763e-001  1.7066442e-001 -5.2549194e-001 -5.8207993e-001 -4.4205649e-001 -8.3850516e-002  7.8984939e-001  7.8547311e-001 -3.0505028e-001  2.6748104e-001  4.2561896e-001  6.8904269e-001  6.8397776e-001  1.1369662e+000 -3.9144530e-001  1.3230973e-001  2.8491481e-001 -9.4126554e-002 -4.6012107e-002  2.7807979e-001 -2.2102467e-001  4.1235378e-001  3.8910309e-001 -5.4242792e-002  2.7824084e-001
 -9.7921815e-001 -5.7886677e-001 -1.1542976e+000 -4.7665205e-001  1.7031060e-001  1.4828576e+000 -2.2411160e-001 -5.2630413e-001  3.5809280e-001  6.1364625e-002 -5.3629825e-001  3.4305118e-001  1.8534366e-001  3.4555023e-001  6.0917832e-001  3.4615391e-001  3.6743257e-001  5.7455783e-001  8.7277151e-001  3.5789488e-002  4.0939324e-001  3.5643046e-003 -4.1958320e-001 -1.5415791e-001 -1.8905800e-001 -2.6243252e-001 -4.1094672e-001 -4.5821660e-001 -1.3042169e+000 -5.8818892e-001  5.1815972e-001 -6.0193360e-001  4.6814199e-002 -2.0111645e-001 -3.8842278e-001  4.4842975e-001 -4.7741822e-001 -5.5701222e-001 -2.0119838e-001 -1.4278179e-001  2.3950413e-002  3.6331493e-003 -4.7611104e-001 -3.8806460e-001 -2.7118679e-001  1.8780075e-001 -8.2168305e-002 -3.0603841e-001  2.2003167e-001 -2.6554319e-001  2.1454021e-001  1.8461069e-001  1.9131053e-001  1.5590963e-001 -5.2248130e-001 -7.3914169e-001  1.3104908e-001  4.0436330e-001  3.9399612e-002 -3.9186819e-001  2.6542160e-001 -5.1983469e-001  7.8540898e-002  1.5450117e-001 -5.7941002e-002 -7.0112812e-001
  1.8849147e-002  1.9467578e-002 -9.2937600e-001  4.4310978e-001 -7.9633164e-001  8.5118446e-001  6.1691073e-002 -1.1592671e+000 -6.4470670e-002  1.7261251e-001 -7.2134421e-001  4.9102170e-001 -9.2624663e-002  2.4822515e-001  2.1323603e-001  3.1227161e-001 -6.6112950e-002 -6.3199243e-001  1.2967304e-001 -3.0950189e-003  1.0182024e-001 -3.6251893e-002 -9.9305245e-002  4.6231513e-001  2.7375651e-001  4.1546067e-001 -7.4794162e-001 -5.0252356e-001 -8.4557196e-001 -2.4017212e-001 -5.4519761e-001 -1.0088225e+000 -7.4572460e-001 -1.0158646e+000 -8.1878549e-001 -1.7001628e-001 -2.9820707e-001 -3.2611562e-001 -3.9505182e-001 -6.6677558e-001  4.4090209e-001  5.7085668e-001  1.4475780e+000 -1.5548119e-001  4.0384627e-001  4.2961621e-001  2.4935670e-002  5.0057189e-001  1.7106550e-001 -2.4478954e-001  5.6264053e-001  5.6708948e-001  6.2813393e-001 -2.8176540e-001 -5.6081681e-001  4.8187747e-001  6.5883745e-002 -2.1708362e-001 -7.4975084e-001 -4.8306139e-002 -8.0265759e-001 -7.3335747e-001  8.7561105e-002  1.9604451e-001  6.9615358e-003  1.5700566e-001
 -3.9214055e-001  1.2210672e-001 -7.3955561e-001 -3.5687337e-001  1.6371001e-001  2.0743835e-001  1.0304656e+000 -4.0049720e-001  2.6055348e-002  1.1508343e-002 -7.4076586e-001  9.1035295e-001  3.4138211e-001 -1.8548983e-001 -7.9211888e-002  4.3832355e-001  4.1100224e-001 -7.0382944e-003  7.1803082e-001 -2.6713130e-001 -2.7323407e-001 -7.8999192e-001 -5.5194850e-001 -2.3967231e-001  9.5809686e-002 -4.3156995e-001  6.0026707e-002  8.3318636e-002 -7.0687658e-001 -1.0220250e+000  3.1611973e-001 -2.6860800e-001 -8.9233886e-002 -3.6037698e-001  1.2588058e-001  3.0449434e-001 -5.8378599e-001 -3.9829001e-001 -4.8740303e-001 -5.9932996e-001 -6.8686004e-001  2.8579422e-001 -7.9554260e-001 -1.1305776e-001 -9.8378218e-001 -9.3864520e-002 -3.6060035e-001 -3.4569160e-001  2.0214982e-001 -5.6323937e-002  3.3847826e-001 -2.3916419e-001 -3.6520643e-002  6.6215449e-002 -7.7627742e-001 -2.6222963e-001  2.3358307e-002  5.4926533e-001 -3.6890656e-001  5.5186965e-001 -4.9584003e-001 -3.3208932e-001 -7.4050028e-001 -1.1770438e-001 -2.6816283e-001  6.6588213e-002
  1.1875726e-001 -6.7016423e-001 -2.4834947e-001 -1.7478851e-002 -7.8507828e-001 -2.2951423e-001  4.7779966e-001 -7.1885388e-001 -7.9905058e-001  4.1226467e-001  4.8272999e-001  1.2182475e+000  4.3885396e-001  5.9205725e-001 -4.5209580e-001 -5.2554256e-001 -4.2566951e-001  6.9913433e-001 -7.3981577e-001  4.5882953e-001 -8.7336410e-001 -4.8933057e-001  3.1008974e-001  1.7471015e-001  8.2813051e-001  1.8923495e-001 -8.1880193e-001 -6.8392018e-001 -3.1416949e-001  2.8005237e-001  4.9002632e-001  6.0560116e-002  8.5984173e-002  3.4453306e-001  4.5506613e-002  5.9684145e-001  8.0543473e-001  7.7104577e-002 -7.4985314e-001 -1.1538369e+000  3.8728565e-001  6.6959550e-001 -3.3212724e-001  1.0471015e+000 -3.1740335e-001 -3.6135858e-001  8.5680105e-001  4.3074478e-001 -1.1519529e+000  1.1750593e+000 -4.7650855e-001 -1.7496511e-001 -2.8960748e-002  6.9141491e-001 -2.7149025e-001  4.9680398e-001  2.7084606e-002 -2.9883955e-001 -8.2490859e-001  1.6804514e-001 -7.8266503e-001 -9.5515012e-001  2.7944704e-001  6.4793127e-001 -4.1587638e-001  1.0557747e-001
  5.8480519e-001 -5.4177880e-001 -1.7534796e-001 -1.9434971e-001 -6.9399242e-001 -1.3017701e-001 -9.3352692e-001 -5.3090596e-001  3.6502331e-001 -3.8949104e-001 -8.7031272e-001  9.0312642e-002 -7.5408014e-002 -6.3069246e-002 -1.7340312e-001  3.5172644e-001 -1.7748866e-001 -1.7380192e-001  7.5437427e-002  7.3669483e-002  3.0753968e-001  6.5550932e-001 -6.5900020e-002  1.0432025e+000  9.0829478e-001  1.0038406e+000 -9.6836452e-002 -3.4587106e-001 -9.6548177e-001  5.6717092e-001  5.8740080e-001  1.3037044e-001  5.1251217e-001  6.5037370e-001  3.8188527e-001  1.4911862e+000  6.2985666e-001 -4.9120291e-001 -3.7844943e-001  4.7474308e-001  1.6728502e+000  1.0777313e+000  1.4255444e+000  6.7834403e-001  1.1078930e+000  6.7483642e-001  4.2122078e-001 -4.3191861e-001  1.9472859e-001  4.2126303e-001  6.7530744e-001  9.5429318e-001  1.6778882e-001  1.0644390e-001  2.1541854e-001 -1.2216632e-001  2.8154250e-001  7.2345394e-001  1.2970858e-001 -3.8169643e-001 -1.3261846e-001 -4.8547505e-002  7.9092744e-002  1.4508178e+000  3.9383738e-001  8.0055527e-001
  1.3898966e+000 -2.0798500e-001  4.5555891e-001 -9.8379875e-001 -1.5663287e-001  1.4536997e+000 -1.9418390e+000 -1.9499772e-001  3.0062399e-001  5.1931163e-002  1.0243812e+000  2.0757065e-001  2.7110444e-001  2.7559840e-001  1.3138341e+000  1.5651463e+000  1.0949965e+000 -5.3820545e-001 -4.7731271e-001  5.8930460e-001  7.5565554e-001 -2.4536425e-001  9.1969270e-001  1.0326964e+000  1.0245030e+000  1.0402829e+000  8.9717315e-002 -5.8815582e-001 -5.7579159e-001  1.2347783e+000  7.5349208e-001  5.5527204e-001  1.1078868e+000  1.3948027e+000  8.2091063e-001  9.8411536e-001  1.5357811e+000  1.2698473e-001 -3.4962933e-001  4.1388987e-001  4.6325015e-001  1.2813132e+000  1.2655642e+000  7.3633962e-001  1.5929591e-001  1.6025734e+000  1.3104567e+000  3.7827126e-001  7.8719766e-001  1.2077119e+000  1.7104509e+000  1.6865240e+000  7.2171103e-001  3.4601624e-001  5.3646593e-003  1.0562954e+000  5.5740200e-001  8.4284228e-001  7.4487219e-001 -9.1968715e-001  3.6761993e-001  3.2094574e-001 -1.2989108e+000  1.1413883e+000  5.9956900e-001  4.6893883e-001
 -1.1864422e+000 -3.3838646e-001  2.1246628e-001 -2.0697408e-001 -4.5870446e-001 -2.5809136e-001 -3.2160938e-001 -4.3364678e-002 -4.0519245e-001 -5.3916662e-001 -2.3805870e-001  1.0138942e-002  2.7071718e-001 -6.6180624e-002 -7.9962762e-003  5.7269198e-001  2.3919120e-001 -3.4195436e-001 -1.6640974e+000 -4.3283248e-002 -8.2125722e-001 -2.7257115e-001 -8.8620086e-001 -7.9025449e-001  1.8019815e-001 -1.9090882e-001 -5.5697120e-001 -2.4062906e-001  2.7233324e-001 -6.1279198e-002 -3.1119172e-001  2.4675177e-001  3.0465222e-001 -1.9058131e-001  2.5063776e-002 -4.2402261e-001  3.0089998e-001  1.4092240e-001 -7.5230409e-001 -4.5966883e-001 -1.3268530e-001  2.3240381e-001 -6.7796831e-001 -5.9864322e-001  3.9610706e-001  9.3035894e-001 -8.7343428e-001 -9.0670534e-001 -1.0003922e-001 -3.6012222e-001  7.8274819e-001  3.9926142e-001  6.5748065e-001  3.9609621e-001  2.0996108e-001  3.9845413e-001 -3.4449463e-001  9.4136235e-002  2.0183160e-002 -1.3440804e-001  2.1687808e-002  2.5034426e-001 -5.1438482e-001  5.0708817e-001 -3.1814619e-001 -1.5974089e+000
  1.2680335e+000 -1.1670699e-001  4.1775152e-001 -1.0427024e+000 -2.0175439e-001  1.1366141e+000 -1.9260127e-001  4.8411362e-001 -5.1813474e-001 -6.6694421e-002  3.7684149e-001 -2.2761994e-001 -2.3908686e-001 -1.7841489e-001  3.3582056e-001  1.4215529e-001  7.9356047e-001 -1.2914670e-001  1.9264841e-004  1.0294550e+000  9.5661663e-001  1.4562778e-001  2.7072409e-002 -9.5692381e-001  1.2590134e-001  1.8431326e-001 -5.0266361e-001 -3.0481720e-001 -7.8055419e-001  5.2698198e-002 -3.8984483e-002  6.4958932e-001 -4.4898827e-001 -6.5612392e-001 -1.5512733e-001 -7.8417934e-001 -3.9295384e-001  6.5571993e-001  7.4901982e-001 -8.3528780e-001 -6.3025840e-001  3.7218081e-001 -6.1058641e-001  1.0462186e+000 -5.0879866e-001  9.5220449e-001  6.9629897e-001 -2.5919666e-001  1.3877190e+000  6.9472618e-001 -8.8037770e-002  2.0840887e-001  6.4630824e-001  2.6577413e-001 -4.5172547e-003  8.2992766e-001  4.2499990e-002 -6.8178371e-002  2.2458309e-002 -2.1210175e-001  1.3654493e+000 -4.9948397e-001 -1.1231696e+000 -8.1922291e-001 -4.6171932e-001  8.1762401e-001
 -3.7884374e-001  3.3576590e-001  8.9510007e-001 -9.4892678e-001 -1.0664451e-001  2.6861764e-001  3.7810318e-001  2.7774423e-001 -1.2887469e-001  7.9052419e-003  3.3175156e-001  2.8159293e-001  3.0584513e-001  3.9128500e-001  6.7331350e-001  4.4794622e-001  3.5991185e-001  5.2886369e-001  1.5240242e-001  4.1967432e-001 -2.9101045e-001 -1.5261854e-001  8.6492245e-001  5.3161322e-001  4.3090453e-001 -3.8914451e-002  8.0843571e-001  8.6433222e-001  3.8728079e-001  3.2932158e-001 -1.8836622e-001  1.2691985e-001  1.1678911e-004 -8.3641783e-001  3.9161537e-001  2.9825772e-001  2.7462640e-002  5.4673676e-001  2.8964261e-001  7.3991427e-001  1.6799781e-002  4.4322942e-001  7.9031107e-002  3.1005874e-001 -3.9904188e-001  1.1011782e+000  2.5420315e-002  2.6538740e-001  6.7210299e-001  3.4682482e-001  8.2850025e-001  6.8384146e-001  5.0389242e-001 -2.1312633e-001  3.8107010e-001  7.7497594e-001 -9.8266497e-002 -1.3644030e-001  3.3046960e-001  6.7571133e-003  7.8964845e-001  9.8334952e-003 -1.0510156e+000  1.9012817e-001 -7.6112306e-002 -3.5732235e-002
  8.1200869e-002  8.4231780e-002  1.0154208e-001 -3.0147579e-001  1.3939219e-001 -7.9279316e-001  3.3520613e-001 -1.4913560e-001  4.1093071e-001 -1.7159770e-001 -4.2867699e-001  4.1763173e-001 -1.7808246e-001  2.6941044e-001  3.1745859e-001 -2.0742077e-002 -3.8132174e-001  1.6741489e-001  1.0286366e-001 -2.0935040e-001  2.6338699e-001 -1.8604215e-001 -4.0061144e-001  1.5051672e-001  1.9211207e-001 -3.5591647e-002  5.3273186e-001  5.1059732e-001  3.0879686e-001 -3.1679641e-002  2.0200856e-001 -2.8687106e-002  5.5490553e-002 -1.2520777e-001  1.2362842e-001  3.4913448e-001 -6.7982203e-001  6.0462200e-001  2.1616435e-001  6.9043319e-001 -1.7903182e-001  3.2056969e-001 -5.8276089e-001 -1.2428735e+000 -1.4860298e-001  1.4953984e+000 -1.9841503e-001  3.6081237e-001  7.3004627e-001  2.1344891e-001  4.5168206e-001  5.9385117e-001  5.4125005e-001 -4.7442455e-002  7.6624254e-001  8.0150933e-001  4.7678448e-001  5.3082568e-001  1.5288574e-002  7.2644503e-002  1.7704539e-001  5.4459724e-001 -9.5744605e-001  1.4652930e+000 -8.7777668e-002 -2.7792705e-001
  6.7817066e-001 -2.6870858e-001 -6.1508077e-001 -1.6282223e-001 -6.7383863e-001  1.6899253e-001 -9.6809342e-001 -4.4032042e-001 -4.6669561e-002 -3.1024603e-001  1.9130530e-001  1.1270213e+000 -4.1629543e-001  4.1363573e-001  8.5078646e-001  8.1575059e-001  1.0016506e-002  1.7971191e-001  1.1349455e-001  4.3856515e-001  7.7335239e-001  8.3549722e-002  1.0290718e-001 -2.8411818e-001  3.1379830e-001 -2.1276238e-001  5.8966431e-002  6.3294816e-003  1.0834384e-001  7.8681825e-001 -6.8071400e-002 -1.8148374e-001 -2.3314839e-001  7.7175745e-001  3.3144055e-001  7.8368695e-001  2.4676689e-001  5.7513053e-001  2.9524029e-003  8.2046354e-001  3.2532025e-001  3.1759502e-001  4.0039581e-001  4.1898766e-001 -4.3581340e-001  3.7090064e-001  1.6121324e-001 -9.2741880e-002  6.7511065e-001 -6.5899188e-002  7.8936247e-001  1.1492377e+000  5.7103157e-001  3.7939946e-003 -2.6899270e-001  3.4656418e-001  3.3804932e-001  1.0978674e-001  8.7163092e-002 -7.2245014e-001  6.9323492e-001 -2.9102949e-002 -3.4656432e-001  4.0274600e-001 -4.5454833e-001 -3.3181908e-001
  1.5596890e+000 -1.1607039e+000  7.2667310e-001 -5.4210884e-001 -1.5411621e-001  2.8064067e-001 -5.3542157e-001  1.0137044e-001 -9.8733134e-002 -2.2387612e-001 -4.8539301e-001  1.7860418e-001  1.1210083e-001 -4.2677716e-002 -4.4945679e-001 -1.5299315e-001 -3.7119699e-001 -1.4290901e-002 -4.9072965e-002  2.5283729e-001  1.1455021e+000  6.2503435e-001 -4.3502827e-001  3.4239450e-001 -2.0947194e-001  5.3255901e-001 -2.3442171e-001 -6.6972154e-001 -3.5796902e-001  1.1133881e-001 -8.4714733e-003  9.1489807e-003  1.3777811e-001  5.5160216e-001  7.5077805e-001  1.9453646e-001  2.5028616e-001  4.8311234e-001 -3.4542944e-001 -2.1241384e-002  7.9482863e-001 -4.0240176e-001  2.1134713e-001  2.7911717e-001  2.9029060e-001 -5.1462405e-001  4.0998039e-001  5.5979324e-001  5.1137296e-001 -3.9541863e-001  1.1378661e-001  6.0631179e-001  3.5194849e-001  3.7255530e-001  1.7166607e-001 -1.6487953e-001  4.3369568e-001  5.8372775e-001  5.2592267e-001 -4.3588130e-001  9.9388921e-001  1.9661701e-001 -1.8798921e-001 -3.8831199e-001  1.0491793e+000  7.8253937e-001
  6.5109910e-002  1.2483479e-001 -6.0747917e-001  1.4278667e+000  5.1961236e-002 -1.0444107e+000 -1.1082987e-001 -7.5841327e-002 -1.0538455e-001  1.0487517e-001 -1.1281420e-001 -2.5766531e-001 -2.1201328e-001 -2.3080439e-001 -2.1977698e-001 -2.3834556e-001  6.7439249e-002 -3.9888731e-001  1.1305304e-001  1.6399041e-001  4.3254225e-001  5.6762687e-001 -7.8539881e-002 -2.9996693e-001 -4.0780486e-001  3.5485132e-001  1.3434756e-001  2.0354874e-001  1.9741914e-001 -3.0145840e-001  6.4977221e-001  3.1102260e-002  6.9892788e-001  2.3403448e-001  3.1320164e-001  1.5826223e-001  4.4992616e-001  3.2955346e-001  3.0924518e-001  4.5551260e-002  3.0806832e-001 -4.0768020e-001 -1.8795234e-001 -4.1030238e-001 -7.5544265e-002 -1.1158490e+000 -2.4941471e-001 -1.5780039e-001 -1.4678376e-001  1.0390252e-001 -1.2386434e-001  4.9403887e-001 -5.2884623e-001  1.7196577e-001 -3.6670230e-001  1.1562829e-001  3.2175340e-001  5.0663934e-001  5.6180743e-001 -5.4543519e-001 -1.6307177e-001 -1.9957781e-001  1.2762540e+000  1.5744929e-001  1.2202910e+000  2.4044868e+000
 -7.1543390e-001  1.2980430e-001  1.6998908e-002  4.4388309e-001  3.0313886e-001 -1.5019626e-002  3.0262654e-001  3.5347754e-003 -9.1678636e-002 -1.8408437e-001 -7.6224489e-001  4.2132336e-001 -1.0521316e-001  5.8072300e-002 -2.5729829e-001  3.8549762e-002 -4.1648427e-001 -5.3861297e-001  2.8273651e-001 -5.0566951e-001  8.0508289e-001  1.7497581e-001 -1.0995354e+000 -5.1230701e-002 -3.4736306e-001 -2.7806788e-001  9.5509979e-001  1.0985854e+000  7.4282719e-001 -2.8406805e-001  4.8298303e-001  2.1417985e-001  1.8598837e-001  2.9527020e-001  2.0796822e-001  1.1034774e+000 -4.2464988e-001  7.3631711e-001  6.4840661e-001  3.5564825e-001  2.8121964e-001 -2.2300606e-002 -1.9590449e-001 -4.7937580e-001  5.3392968e-001 -1.1155662e-002 -3.0296258e-001  1.7270335e-001 -1.9298208e-001 -5.9104535e-001 -6.0515873e-002  1.6661223e-001  2.1026130e-002 -1.2243798e-001 -3.4733101e-001 -1.0395597e-001  3.2238499e-001  6.0925601e-001 -1.1394429e-001 -1.4901647e-001 -6.4618721e-001 -1.0295747e-001  1.0284739e+000 -6.6825377e-001  8.6986875e-001 -1.4064557e-001
  1.0357423e-001  4.2255876e-001  2.4626030e-001  1.2937622e+000  3.7002395e-001 -9.2839709e-004  3.6659885e-001  5.1710172e-001 -5.4603771e-002  1.2151178e-001 -7.5980994e-001  2.1246236e-001 -8.3492778e-002 -2.5419954e-001 -3.3771432e-001 -1.8694856e-001 -9.2658749e-001 -7.3484960e-002  3.4513730e-001 -3.2996596e-001 -1.7050589e-001  1.6456326e-001 -3.7347172e-001 -3.2354922e-001 -7.6830323e-001 -8.4476302e-003  1.4714674e+000  1.3020018e+000  9.8172549e-001 -4.7551656e-001  1.5463213e+000  6.0755283e-001 -4.3826709e-002  8.0707138e-001  2.0490511e-001  1.5686586e+000 -2.9408346e-001  8.7388889e-001  1.6042451e+000  1.1722875e+000  1.4007585e-001  1.6713317e-001 -2.6648201e-001  1.9207123e-001  2.5987558e-001 -1.4059771e-001 -8.5670498e-002  5.5244134e-002 -3.4896121e-001 -3.4743863e-001 -3.1089909e-001  1.4620450e-002 -7.3895781e-002 -4.4745082e-001  4.6328576e-001 -6.0346983e-002  2.9719631e-001  3.4610254e-001 -5.0418525e-001 -4.9228874e-001  1.1889587e-001  3.5326250e-001  1.4775681e+000 -4.8532056e-002  1.2501770e+000  1.0747034e+000
  2.1404807e+000  1.0915423e+000  4.5006701e-001  1.6258228e+000  8.7762055e-001 -2.7746694e-001  4.8599169e-001 -3.7007672e-001 -1.2234046e-001  2.5237779e-001 -5.2009903e-001 -5.3154243e-002  6.6712554e-003 -1.5636142e-001 -1.1254034e+000 -3.2528034e-002 -1.3990096e+000  7.0385390e-003  7.7304295e-001 -9.1746125e-001 -5.4544714e-001 -1.2208648e-001  9.5281391e-002 -1.9269135e-001  2.9429163e-002 -2.9111757e-001  1.3355903e+000  1.3832314e+000  1.7121090e+000 -2.7618989e-001  1.4940396e+000  3.6831628e-001  1.1445407e-001  8.0059131e-001  2.1954310e-001  1.3187362e+000  3.0726739e-002  8.3676478e-001  1.5421782e+000  1.1449356e+000  1.3663345e-001  5.2998789e-001 -8.6038057e-002 -3.6268977e-001  5.5333487e-001 -3.3051312e-001 -1.1266151e+000  1.1954246e-001 -4.6573052e-001 -7.8519956e-001 -2.4909321e-001 -1.0257247e+000 -4.1521569e-001 -3.9346487e-001  9.6996594e-002 -3.7272318e-001  5.3018917e-001  8.3283075e-001 -4.3925021e-002  9.5315503e-002 -3.5940646e-001  1.0589267e+000  1.4860770e+000  8.4567564e-001  6.7652617e-001 -3.4854447e-001
 -1.1402813e+000  1.1347418e+000  1.0240645e+000  1.7986416e+000  2.2396184e-001  4.4680946e-001  5.0067493e-001 -5.9083565e-001 -3.2185244e-001  3.1502249e-001 -3.2364939e-001 -1.0822114e-001  3.7635379e-002 -2.6192684e-001 -8.6050379e-001 -2.0604873e-001 -3.6222972e-001 -5.7839354e-001 -1.1441999e+000 -4.4689581e-001 -1.4270281e+000  4.2941242e-003  6.5414976e-001 -9.4080391e-002  3.5368471e-001  5.3197064e-001 -1.7218077e-002  1.2076011e+000  1.0970603e+000 -1.6903149e-001  1.0958638e+000  6.8511352e-001 -5.7661364e-001  1.8292269e-001  1.2363580e-001  7.8071436e-001  6.3104397e-001  5.4168098e-001  1.3436847e+000  4.0940944e-001 -2.6728692e-002  2.2092452e-001  5.1934020e-001  2.5765379e-002  1.0260571e-001 -1.8842475e-001 -5.4418937e-001 -1.3782254e-001 -5.6813753e-001  6.1768634e-002 -4.1637862e-001 -1.1250222e+000  2.7896462e-001  5.9321633e-002  3.6259451e-001 -1.6390330e-003  4.1316770e-001 -4.3394761e-002 -3.0137771e-001  4.0270140e-001 -4.2430548e-003  4.5748212e-001  1.1749168e+000  5.4654428e-001 -4.4365136e-002  3.2787842e-001
 -4.5340366e-001  8.5002730e-002  8.1410888e-001  8.0422842e-001 -6.4420664e-002 -4.2520004e-001  2.1989842e-001 -5.9548824e-001 -9.3025381e-002  3.9831797e-001 -3.7011913e-001 -7.3777003e-001 -7.7381264e-003 -1.3628770e-001 -8.5160313e-001 -1.9121694e-001 -3.5265367e-001 -1.0893178e+000 -7.8278124e-001  3.5001688e-002 -1.2316286e+000 -2.3849561e-001  5.3785058e-001  1.3156034e+000  4.2869214e-001  2.8636455e-001  1.6626943e-001  2.6988893e-001  1.0494920e-001 -1.4732238e-001  6.0418399e-001  2.7927450e-001 -5.0674647e-001 -3.1419992e-001  1.6018434e-001  1.6217083e-001  3.0394767e-001  4.1372036e-001  1.2271161e+000  1.2600398e+000  1.6054286e-001 -8.1873903e-002  7.0320379e-001 -2.4949607e-001  3.0564531e-001 -7.6881674e-002  2.1283477e-001 -7.8169333e-002 -1.6089186e-001  7.1699515e-002 -8.1947520e-001 -7.9109646e-001 -2.8053076e-002 -1.2940864e-001 -4.0795470e-001  1.1152744e-001 -2.7757081e-002  9.9788294e-002 -3.4057239e-001  6.5227465e-001 -1.5714640e-002  6.1591253e-001 -5.9889736e-001  5.6944075e-002 -5.0490717e-002  1.9600212e-001
  3.6811452e-001 -1.7485487e-001 -2.8363013e-003  2.9959275e-001  2.3711190e-001  9.8918899e-001 -7.4707018e-001 -4.7433341e-001  3.3162596e-001  9.5267886e-002  3.5946948e-001 -1.7325860e-001  2.2450264e-001 -3.7445702e-001  7.2037882e-002  1.8442386e-001 -2.8960847e-001  1.6685914e-001 -1.5304392e-001  1.2425887e-001 -2.5579856e-001 -1.9185184e-002  2.6667619e-001  3.1984717e-001 -2.0966197e-001  1.3961620e-001 -1.0262059e+000 -3.8036056e-001 -8.2796538e-001 -2.3923124e-001 -2.0783058e-001 -6.1294864e-002  3.8966591e-001  6.4285719e-001 -3.1563202e-001  4.7668858e-002 -4.1333304e-002 -7.8993207e-001  1.9763915e-001 -1.7269281e-001 -1.8814066e-001 -2.0400905e-001 -3.7469329e-001  2.6152705e-001 -2.2568158e-001  6.3923560e-001 -2.7600741e-001 -4.5300348e-001 -3.7194460e-001  5.8635747e-002 -1.7979875e-001 -5.4268637e-001 -1.4830841e-001 -2.4107667e-001  1.3897448e-001 -5.3733081e-001 -5.3656876e-002 -3.7950382e-002 -5.9599287e-001 -8.0429556e-001  5.7237980e-001 -2.7296618e-001 -3.6377466e-002  1.7319654e-001  1.0648362e-001  9.2905161e-001
  4.6073731e-001  5.1015445e-001  4.9478510e-001  2.6641120e-001  3.4982713e-002 -1.5246572e-001 -4.5146873e-001 -7.4802452e-002  3.8784243e-001  3.9506094e-001  7.5025429e-002  2.1520999e-001  5.3793485e-001 -2.9682600e-001 -2.1265506e-001 -2.4858023e-001 -2.9813010e-002  6.7822663e-002  3.2578826e-002  4.4725777e-002  1.0297600e-002  1.0049756e-002 -9.0426864e-002  4.4196436e-002 -2.7375390e-001  4.2156962e-001 -4.7476242e-001 -7.8686648e-001 -9.2025278e-001 -4.2665137e-001 -2.0676046e-001  3.2314110e-001  3.4369948e-001  2.5699300e-001 -3.7211160e-001  2.8056697e-001 -4.2806650e-001 -7.2916965e-001 -5.1466719e-001 -4.9776491e-001 -3.3690966e-001 -4.3599300e-001 -1.9268902e-001  7.7796344e-002 -1.9320731e-001  3.1467435e-001 -5.1773501e-001 -1.4806958e-002 -5.1864194e-001  4.4014105e-001 -5.9051746e-001 -5.4257822e-001  1.6585327e-001 -3.9249937e-001  6.1467385e-001 -3.2544653e-001 -2.0426467e-001 -2.2563098e-001 -4.7347814e-001  9.3475729e-002  7.7285511e-001  1.1942531e-001 -2.7687610e-001  7.0074908e-001 -7.7969432e-002 -2.7585504e-001
  2.6183876e-001 -3.9410004e-001 -1.2519578e-001  2.4447994e-001 -1.2237085e-001 -9.6502351e-001 -1.3030944e-001 -1.7393123e-001 -1.5167592e-001  5.1411654e-001  3.3928347e-001 -4.9703115e-001  6.5434060e-002 -2.9336604e-001 -3.2422921e-001 -4.5500317e-001  1.9172469e-001  2.9018160e-001 -6.7514041e-002  1.8470281e-001 -2.0306557e-001 -4.6856427e-001 -1.0671805e-001 -6.0272545e-001 -2.5274438e-001 -8.5032183e-001 -7.3251433e-001 -1.2464495e+000 -6.4798835e-001 -2.1698519e-002 -5.9408759e-002  3.4692543e-002  4.1542720e-001 -3.8563226e-001  6.8155086e-003 -2.0185283e-002 -2.5534347e-001 -3.7436241e-001 -8.6990714e-001 -6.3591391e-001  4.4833500e-001 -3.7716607e-001 -2.6688582e-001  1.6497709e-001 -1.1910807e-001 -8.4618783e-001  8.8624674e-002 -4.3757677e-002 -5.6782915e-001  4.9245170e-001 -4.4328548e-001 -8.1433858e-002 -2.6551026e-001 -2.5874070e-001  5.2332873e-001  1.0849053e-001 -1.7083730e-001 -4.8174523e-001 -5.7576091e-001 -3.0997726e-001 -3.5612003e-001 -1.3481602e-001  4.2040552e-001  7.0474598e-001  1.0802311e-001 -2.2359758e-001
  4.5191213e-001 -3.4990511e-001 -1.0936562e+000  5.6490936e-001 -6.0923511e-001 -3.8151021e-001 -5.2578988e-001 -3.2453903e-001 -6.8532089e-001  4.0116650e-002 -2.6459103e-001  1.0625067e-001 -2.0956015e-001 -6.0619520e-001 -2.6519632e-001 -2.3479521e-001  2.0832359e-001  8.0568474e-003 -3.2401170e-001 -4.8195169e-001 -1.2298792e+000 -7.0580598e-001  2.7757172e-001 -3.1761632e-001 -1.0455830e-001 -7.8205085e-001 -1.2154757e+000 -8.6867651e-001 -3.6714338e-001 -3.2031317e-001  2.5965184e-001 -1.3058364e-001  4.6370219e-001  4.9920431e-001  1.5992426e-001  2.5740531e-001  1.5611331e-001 -3.2867435e-001 -1.0087749e+000 -1.1513141e+000 -7.3097501e-002  9.1684641e-002  4.1330446e-001  1.3568243e-001 -1.1063628e-001 -5.3315610e-001 -2.3450774e-001 -3.4457135e-001 -3.8746845e-001  2.2673739e-001 -3.0973840e-001 -6.1283218e-001 -6.1872601e-001 -5.1129341e-001  1.1593852e-002 -2.6298361e-001  7.3434296e-002 -5.5668493e-001 -3.5617032e-001 -5.0575693e-001 -8.2187608e-001 -3.1893639e-001 -2.4379120e-001 -1.7586430e+000 -9.8810429e-002  1.3883057e-001
 -1.7489431e+000 -4.5962371e-001 -8.4546577e-001 -1.3324354e-001 -6.7829385e-001 -1.6492940e+000 -3.5690862e-001 -2.0920112e-001 -2.1144535e-001 -1.9657558e-001 -3.2419367e-001  4.2859546e-001 -1.3844908e-001  3.9601755e-001 -1.9536645e-001  5.3194953e-002 -4.4158470e-002  3.2925391e-001  2.5188051e-001 -6.6387081e-001 -9.2176522e-001 -2.8995550e-001  7.4159172e-001 -3.4423791e-001 -1.2415230e-001 -2.3662656e-001 -8.1291499e-001 -1.5720915e+000  4.9001459e-002  6.7588467e-001  1.7279971e-001  3.5722834e-001  1.1338322e-001  3.6722221e-001  4.8898722e-001 -3.5571671e-001  2.0392519e-001 -4.2329789e-001 -9.1317242e-001 -1.6055202e+000 -1.1878983e+000 -1.5403934e-001 -3.7541237e-001  8.1680990e-002 -5.4574698e-001 -1.0834537e+000  6.4088793e-002 -4.4589724e-001  1.3485111e-002  4.7721804e-002  4.6170393e-001  3.0025433e-001  6.0505393e-002 -2.4665635e-001  2.0198382e-001  4.0630613e-002 -3.0877857e-001 -1.3637299e+000  2.0952341e-001 -5.0385688e-001 -1.2581757e-001 -7.7052453e-001  3.5644646e-001 -2.7850566e-001 -5.6054152e-001  1.9514845e-001
  3.8351665e-001  1.2061630e-001 -6.7572513e-001 -7.8163091e-001 -4.9501664e-001 -7.3743226e-001 -5.5430721e-001 -8.1237934e-001 -9.7570142e-001  1.2429675e-001  1.0084781e-001 -5.8283334e-001  1.1756618e-001  7.5098919e-001 -4.2986603e-001 -2.6528566e-001 -1.6170906e-001  2.8909847e-001  3.6986239e-001 -3.3329513e-001  2.1673653e-001  1.2137647e-001  1.2614664e-002 -1.0178827e-001 -5.0860304e-002 -1.5381661e-001 -7.9855342e-001 -9.6837921e-001 -9.0856498e-001 -9.0528624e-001 -3.3451659e-001  8.6440587e-002 -1.3680423e+000 -5.0410905e-001  4.6546314e-001 -3.1588348e-001 -5.5741461e-001 -7.4821242e-001 -1.0545722e+000 -8.8885681e-001 -3.7769578e-001 -5.9233607e-001  1.9346973e-001 -8.8482562e-002  1.8227309e-002 -8.7166766e-001  9.2432101e-002  1.0701629e-001  2.3862430e-001 -1.1955220e+000 -6.5207016e-001 -6.3961796e-001  3.8173623e-001 -1.8475562e-001 -5.3734360e-001 -3.2504269e-001 -4.4698188e-001 -5.3502367e-001 -2.5997290e-001  6.1117757e-002 -2.6755046e-001 -4.4110817e-001 -6.8605667e-002 -1.1404400e+000 -2.1544565e-001 -6.5622015e-001
 -8.4448798e-001 -5.5081275e-001 -6.2475466e-001  4.8500737e-001 -3.9834869e-001  1.4650530e+000 -1.0131241e+000 -9.8805647e-001 -1.0691758e-001  4.3222892e-001 -6.0568004e-001  5.8749455e-001  7.1950430e-002  7.1775318e-001 -4.9254152e-001 -6.1602863e-001 -5.0889863e-001 -7.8822413e-001 -3.6810477e-002 -4.0708461e-001 -5.7639112e-001 -8.1625994e-001 -2.2448878e-001  7.9898113e-001 -5.8174029e-002 -6.9021908e-002 -5.4959814e-001 -5.7797072e-001 -5.0398213e-001 -8.3262019e-001  2.7867431e-001  7.2875925e-002 -4.6100361e-001 -1.1150440e+000 -8.9499658e-002  2.8770139e-002 -5.7990925e-001 -8.0129132e-001 -3.1606368e-001 -8.1629720e-001 -2.9616411e-001 -4.6454226e-001  1.4383339e+000  3.4803482e-001 -4.4063385e-001 -7.7509769e-001  2.4748464e-002  7.0374880e-002  2.4288990e-001 -9.8678880e-001 -3.1475189e-001 -5.1496064e-001 -1.6174170e-001 -5.7652762e-001 -7.9857214e-001 -7.0902575e-001 -4.3568600e-001 -5.6832222e-001 -1.0631818e+000 -1.4366418e-001 -3.5470702e-001 -6.6395032e-001  3.7366426e-003  1.5592234e-001 -8.4211041e-001 -5.6874699e-001
 -7.7861014e-001  6.0412029e-002  1.0717029e+000 -1.5139597e-001  1.1617898e-001 -1.0912769e+000 -3.5054369e-001  3.1487099e-001 -5.3139401e-002  1.3121262e-001 -4.8926402e-001 -1.1716306e+000 -3.9732345e-001 -1.4895483e-002  2.0539454e-001 -3.7407112e-003  3.6829721e-001  7.3812181e-001 -7.0501216e-001 -3.6021703e-003  1.9074835e-002 -5.3775516e-001 -3.5746153e-001 -8.2301793e-001  1.9095266e-001 -5.0464933e-001  1.4670259e-001 -5.7771286e-001 -6.1893753e-001  2.9560069e-001  2.1687716e-001  2.9807618e-001  9.1436662e-002 -3.3699181e-001  1.8401363e-001  2.8124549e-001  1.5825987e-001 -3.5111595e-001 -2.9647354e-001  1.3209707e-001 -6.6224610e-001 -1.9074861e-001 -9.7458378e-001 -1.3400782e+000 -4.8349766e-001 -1.0105151e+000 -2.2072653e-001 -6.3258666e-002 -2.9340542e-001 -5.0191130e-001  1.1226649e-001  1.9061917e-002 -3.0844077e-001 -6.4223663e-001 -6.7730089e-001 -2.9804382e-001 -6.2756273e-002 -3.2603320e-001  9.3089557e-002  1.2000203e-001 -1.0320438e+000 -7.5620375e-002 -1.7360869e-001  7.3447919e-001 -4.6756252e-001  6.5882487e-001
  3.4367083e-001  8.6279974e-001  1.1968550e+000  1.5434940e+000  6.6214791e-001 -7.4028321e-001  1.7105692e+000  4.2111187e-001 -2.4362575e-001  3.4962391e-001  4.3010787e-001 -1.1934560e-001  6.3059584e-001  7.7757406e-001  4.4261313e-001  3.7338808e-001 -6.9321845e-002 -5.8965399e-001 -2.9081593e-001 -2.4573490e-001 -8.1951383e-001 -3.0538331e-001 -5.5490298e-001 -7.5961391e-001 -4.1174032e-001  1.5077831e-001 -3.1511335e-001  8.8186670e-001  5.1525335e-001  7.7724228e-005 -9.9178899e-001 -6.9246934e-001 -4.0919794e-001 -1.4035108e+000 -8.5203857e-001 -1.1175569e+000 -9.0346224e-001  6.6364463e-001  1.0014046e+000 -2.2972386e-001  1.3755881e-001 -3.4605986e-001 -9.3306927e-001 -5.8451669e-001 -8.4805461e-001 -2.0246353e+000 -8.3391653e-001 -8.9709706e-001 -9.3535798e-001  6.4556829e-002 -1.2066850e-001 -6.7364724e-001  2.2178346e-001  3.3586672e-001 -3.0167542e-001 -3.5270399e-001 -6.2188775e-001 -8.9243271e-001 -7.4379937e-001  1.1839726e+000  2.7112459e-001  3.9174854e-001  7.0771287e-001 -6.4665325e-001  6.2537982e-001 -6.9608216e-002
 -1.1701572e+000  1.1391300e-001  1.3965237e+000 -3.8255516e-001  4.1924015e-001 -1.0496253e-001  1.1164759e+000  4.9456278e-001  8.6087331e-001  5.0079388e-001  1.6059030e-001 -5.6170456e-001  3.2553577e-002 -3.8294141e-001 -3.4307424e-001  3.0584532e-001 -8.2344571e-002 -2.5593558e-001 -4.9482193e-001 -9.9788304e-001 -1.4758144e+000 -7.5826472e-001 -9.6505468e-001 -4.2371109e-001 -6.3673570e-001 -6.1654961e-001  8.6621437e-001  1.9132648e+000  1.6631356e+000 -6.9283767e-001 -6.1977007e-002  3.7546603e-001 -1.0109363e+000 -7.9262815e-001 -2.7867927e-002 -9.6912717e-001 -6.7194201e-001  1.2582743e+000  1.6686269e+000  4.8533897e-001 -3.8526180e-001 -8.3933308e-001 -1.1364317e+000 -1.7925500e-001 -8.6172516e-001 -2.5433571e+000 -1.2202821e+000 -1.3862505e+000 -8.7879025e-001 -7.3501827e-001  3.1265683e-001 -1.2190859e+000 -1.0558367e+000 -4.7411115e-001 -9.3781685e-001 -4.0796034e-001 -3.2897938e-001 -4.9849513e-001 -1.6082602e-001  4.6867270e-001 -1.4250273e+000  3.1343137e-001  3.1240289e-002  3.3536633e-001 -1.0738572e-001  7.7764543e-001
  8.8827131e-001 -5.0625737e-001  2.9728040e-003  1.1358745e-001 -7.6197270e-002  6.4308956e-002  3.3019682e-001  3.3327783e-002  9.6881281e-002  3.1206876e-001  4.3004519e-001 -2.4415450e-001 -2.5565047e-001  4.9060590e-002 -9.8721447e-002 -3.0087057e-001 -6.4610023e-001 -4.3758066e-001 -3.8078581e-001 -6.3551843e-001 -9.6053441e-001 -4.7148198e-001 -6.7793740e-001  4.8869069e-001 -1.0708332e-001 -7.4240832e-001  5.6635326e-003  6.8548945e-001  9.1051309e-001 -2.3894470e-002  6.5954552e-001  2.1927078e-001 -4.2719388e-001 -2.7170982e-001 -2.0760005e-001 -1.4061303e-001 -2.3905982e-001  4.9630874e-001  1.8095989e-001  2.5352322e-001 -6.9274660e-001 -6.9667479e-001 -7.8569231e-001 -3.3320800e-001 -1.1610246e-001 -1.8607840e-001 -4.8958032e-001 -1.0929783e-001 -4.2957394e-001 -1.0362338e+000 -6.1647139e-001 -1.3852545e+000 -7.4247379e-001 -4.4349791e-001 -2.8560351e-002 -4.3933295e-001 -1.2209967e-001 -9.3072468e-001 -4.3319634e-001  3.5716804e-002 -1.2795669e+000 -2.2076051e-001  1.4074917e-001 -2.2360164e-001 -1.1124535e+000  5.0631793e-001
  5.5205024e-001 -7.2716050e-002  3.9864932e-001 -1.2606395e+000 -2.8592460e-001 -1.2676376e-001 -5.8449980e-001  1.1377718e+000  3.9660896e-001  1.4739463e-001  4.4294502e-001 -2.3250667e-001 -2.0747553e-001 -1.8051836e-001 -4.6499779e-002 -5.7216111e-001  8.2984718e-001 -1.9828410e-001 -5.7823801e-001  9.4601392e-002 -5.2405554e-001  1.7095243e-001 -1.0270395e-001  8.0242586e-002  1.8457045e-001 -5.1213812e-001 -4.8290329e-001  4.8756279e-002  2.7500406e-001  9.7002442e-002 -5.4436785e-001  2.0441287e-001  4.8484553e-001  3.8602335e-001 -1.3360657e-001 -9.5589131e-001 -4.0670024e-001 -5.4893858e-001 -5.1021390e-001 -6.7135371e-001 -9.7441644e-001 -4.3815232e-001 -3.0613291e-001 -1.9059483e-001 -5.0504570e-001 -2.5144760e-001 -5.5874280e-001 -3.7088377e-001 -1.0295473e-002  9.5881463e-002 -5.1807102e-001 -9.8570563e-001 -4.1766825e-001 -2.8237257e-001 -5.0853060e-001 -1.1451564e-002 -1.7737107e-001 -6.3132153e-001 -5.7839324e-003 -4.6153179e-001 -3.1928345e-001 -3.6000919e-001 -1.4707956e+000  6.5021421e-002 -1.6839163e-001 -8.2819603e-002
  8.4488066e-001  5.8527339e-001  9.1890254e-001 -5.4796315e-002  2.9590240e-001  8.6370670e-001 -1.8640279e-002  1.2238342e+000  4.1652308e-001 -1.3655902e-001  9.3942542e-001 -7.8328509e-001 -1.2530006e-001  3.2207542e-001  5.4322149e-001 -2.1895087e-001  7.1163708e-001  8.8327948e-001 -4.3529497e-001  4.8569907e-001  6.8279227e-001  1.0302720e+000 -6.0269536e-004 -1.5728352e-001 -2.3358580e-001  1.4357570e-001 -3.9064240e-001 -1.0249521e-001 -2.2504420e-001  6.4668739e-002 -9.9743494e-001 -4.1825385e-001  4.1135767e-001 -1.7786163e-001 -1.7532329e-001 -9.1398256e-001 -4.4510531e-001 -1.2987442e-001 -5.2116868e-001 -3.8379023e-001 -6.0222671e-001 -8.4194459e-001 -7.5597584e-001 -7.5328192e-001 -3.5657359e-001 -9.4016451e-001 -7.3590027e-001 -5.3961722e-001 -4.6576856e-001 -4.4380018e-002 -3.0699036e-001 -1.9409100e-001 -3.4263059e-001  6.5518393e-002 -9.4879110e-001 -3.2567660e-002 -3.9126965e-001  1.6366535e-001  5.5354869e-001 -8.2219767e-002  1.1296764e+000  3.8553355e-001  2.6074777e-001  2.5532209e-002  6.2561999e-001 -3.0103057e-001
 -4.4406327e-001  2.1806316e-002 -5.4940330e-001 -3.2074251e-001  3.5972761e-001  7.9100159e-001 -3.2689678e-002  7.2542379e-001  5.3841158e-001  1.6914425e-001  9.6062075e-001 -5.0048586e-001 -3.2430281e-002  6.2939303e-002  2.5736920e-001 -2.2406464e-001  6.1259144e-001  3.8980785e-001  3.2068674e-002  4.4884305e-002  1.9205800e-002  1.0153951e+000 -2.5535182e-001 -9.9109778e-001 -4.3105170e-001 -3.4713107e-001 -2.3289447e-001 -4.6125458e-001 -2.7812259e-001 -7.5305541e-003 -6.5526285e-001 -1.8450888e-001 -2.4155160e-001 -9.4233454e-001 -4.0842542e-001 -9.0039375e-001 -5.3456242e-001  1.5891717e-001 -4.5021416e-001 -5.2507735e-001  4.0848582e-001 -1.1317453e+000 -3.5701147e-001 -1.6257075e-001 -1.2987961e-001 -6.9772813e-001 -9.5995808e-001 -2.2256769e-001 -6.1247476e-001 -4.9772508e-001 -2.9598081e-001 -4.0107971e-001 -9.8468656e-002  3.4836239e-003 -2.0050737e-002 -2.5106928e-001 -1.9230801e-001 -7.3261327e-001 -1.3839339e-002 -2.5576370e-001  1.5803565e+000 -1.4649885e-001 -5.7854799e-001  4.1716127e-001  4.0400494e-001 -8.1025590e-001
  3.2386499e-001  7.4962306e-001 -7.9977054e-002 -2.3412571e-001  2.9057545e-001  1.1471976e+000  2.0444618e-001  9.4659848e-001 -2.4978565e-001  1.7640836e-001  8.2939667e-001  1.8942902e-001  3.6917840e-002  2.8980612e-001  2.4072622e-001  1.4399655e-003  2.8212670e-001  7.5612338e-001 -1.0319432e-002  3.2437497e-001  7.8948065e-001  9.5717448e-001 -2.5506958e-001 -5.4787687e-001 -4.6853266e-001  2.1376712e-002  1.5334928e-001 -6.2023269e-001 -3.1276171e-001  8.1970348e-002  1.5279134e-002  3.4720774e-001  8.9717783e-001  8.7387925e-001 -7.0009965e-002 -7.1557266e-001 -7.1716767e-001 -4.2375632e-001 -3.8607052e-001  1.9482321e-002 -2.5283513e-001 -7.5516422e-001 -6.3143843e-001  2.1616055e-001  1.7259171e-001 -4.1427188e-001 -5.3583760e-001  2.0356211e-002  4.0987322e-001 -7.9459461e-002 -2.4013421e-001 -2.2124998e-001  1.0015980e-001  5.0502784e-001  7.2511155e-001  2.8325015e-001 -2.0975716e-001  3.3236564e-001  3.0963345e-001 -3.7701454e-001  1.3968833e+000  3.5255315e-002 -1.1148516e-001 -1.5984628e+000  4.9545451e-001 -5.5685292e-001
  6.7601761e-001  1.0207313e+000 -4.4790745e-003  9.5833847e-001  3.6160127e-001  1.1074888e-001 -3.5616837e-001  4.9387938e-001 -5.3861802e-001 -1.6733552e-001 -1.2824072e-001  5.5933586e-002  1.4892850e-001 -4.0357888e-001  2.3158257e-001  8.0418911e-001  3.2345252e-001 -1.4906958e-001 -5.5816770e-002 -3.5984635e-001 -1.8095396e-001  6.4941311e-001 -1.2296517e-001 -9.3789166e-001 -5.0340241e-001  1.8549889e-001  2.2174822e-001 -6.7762611e-001  4.6799471e-001  6.7346333e-001 -7.3971800e-001  5.5449040e-002  6.9542591e-001 -2.7587838e-001 -4.9464171e-001 -1.0263561e+000  8.7402471e-001  1.1647043e-001 -1.8812473e-001  2.8768565e-001 -3.9182767e-001 -8.1399906e-001 -1.6032949e+000 -1.4186051e-001 -1.6561040e-001 -1.2343670e+000 -7.5430609e-001 -1.3422016e-001 -4.5434279e-001 -8.4248866e-001  6.1952698e-001  1.8307904e-002  2.5561533e-001  5.7679395e-001  4.7505368e-001  1.5518179e-001  1.8915668e-002 -7.4524656e-002  3.8843819e-001 -4.1936156e-001 -4.7684490e-001  6.0421916e-001  8.5349787e-001 -9.8864141e-001  1.8096369e-001  1.1087257e+000
  6.7358776e-001 -1.8882816e-001 -6.9953725e-001  3.0815444e-001  1.5904209e-001 -1.1664044e+000  1.2751670e-002  6.7750722e-001 -6.4037151e-002 -5.9200837e-001  8.5551525e-001  2.5704430e-001 -5.0124049e-002 -2.3495051e-001  1.2426754e-002 -2.6979669e-001 -3.9495283e-002  2.9759171e-001 -5.9098549e-002  5.3067881e-002 -6.2897651e-002 -6.2326372e-002  5.8881420e-001 -9.6883115e-001 -5.4182049e-001  4.3165265e-001  3.1661822e-001  1.4317837e-002  4.1055232e-001  2.0891625e-001 -9.7361752e-001 -5.1910473e-001  3.5838915e-001  5.0616993e-001 -6.2704702e-001 -7.3194146e-001 -3.0846054e-001  6.3326767e-001  1.3709113e-001  5.1228705e-001 -1.6866517e-001 -7.2528957e-001 -9.1434719e-001 -2.6855222e-001 -3.0150881e-001 -1.2391060e+000 -6.4571889e-001 -3.4383974e-001 -6.8684510e-002 -4.0008975e-002 -8.7251123e-002 -5.3678555e-002 -4.3782420e-001  3.6328778e-001  1.2655056e-001  5.9582315e-004 -2.9357567e-001 -1.7461255e-001  5.0708231e-001 -2.9069898e-001 -1.5919999e+000  1.6663889e-001  1.5501709e+000  2.2696950e-001 -1.2735536e-001 -1.4098303e-002
  9.3918893e-001  9.4669368e-002  5.1124100e-001 -1.1090047e+000  4.0057062e-001  1.2728181e-001  1.1768553e-001  1.8394682e-002  3.4720376e-001 -4.4892091e-001  6.4898608e-001 -2.5055685e-001 -5.3550195e-002  1.1086303e-001  2.5934235e-001 -4.2804483e-001  4.1497833e-001  7.1504566e-002  6.7475993e-001  5.4083370e-001  5.5333302e-001  1.1171392e-001  1.3983926e+000 -2.1771405e-001  1.9795205e-001  3.6503165e-002  3.1356366e-001  2.2025905e-001 -6.4585181e-002  2.5657822e-001 -8.0397389e-001 -4.7541510e-001  4.2540804e-001  3.6105873e-001 -2.0864934e-001 -6.6313482e-001  1.5768075e-001  6.4020934e-002 -4.1337514e-004  7.8624672e-001  3.4153622e-001  4.0409745e-001 -2.7057433e-001  9.2051520e-001  4.0363470e-001 -6.1555997e-001  9.9611483e-001  1.5584866e-001  2.1403534e-001  6.7467227e-001  7.4727586e-002  8.7924238e-001 -1.5227046e-001 -1.1261678e-001 -9.8325814e-001  3.3813433e-001 -1.1109704e-001  8.0385891e-001  7.8590679e-001 -3.2655475e-001  5.4086863e-001  3.1567958e-001  1.3800075e-001  1.0426809e+000  9.4598667e-001  1.2391630e-001
 -4.9062701e-001 -6.5362005e-002  1.5430208e-001 -1.2485659e+000  5.7634479e-001 -4.4357051e-001 -1.4613149e-001 -3.7881865e-001  2.8928674e-001 -5.0278499e-001  5.8183256e-001  8.1073615e-002 -4.8178505e-002  2.3766163e-001  9.2602794e-001 -2.9574158e-001  2.4622885e-001  6.4278449e-003  5.9989436e-001 -7.8629303e-002 -1.1616558e-001  2.4089760e-001  1.1725417e+000  8.9853075e-002  5.9643129e-001  4.5311036e-001  8.4832998e-001  9.3598191e-001  5.6748213e-001  4.2202720e-001 -7.1953785e-001 -6.5798875e-001 -6.6924242e-002  6.7460049e-002  7.6247266e-003 -2.0849108e-001  6.7592544e-001  5.3422251e-001  2.0797535e-001  9.5329113e-001 -1.5451727e-001  1.2227504e+000  3.5101678e-001  1.8420540e+000  8.0316852e-001  2.0872703e-001  1.3429896e+000 -1.5743030e-001 -4.3420373e-002  2.7893428e-002 -1.6255595e-001  1.0188989e+000 -4.7215143e-002 -2.1653120e-001 -1.2352010e+000  2.3060281e-001 -1.0833481e-001  6.2563691e-001  5.0643226e-001 -1.1992157e-001 -8.8677573e-001  4.4443203e-001  1.2662306e+000  4.9699211e-001 -2.6241104e-002 -9.0096862e-001
 -1.1349026e+000  5.0078228e-002  1.0845136e-001 -9.5049976e-001  5.5734011e-001 -9.6239023e-002 -1.8590371e-001  1.0012976e-001  4.0104436e-001 -1.0010136e+000  2.2029024e-001 -3.7349289e-001 -3.2856381e-002  1.5504582e-001  4.4135307e-001  8.1056087e-002 -1.4529015e-001  7.9209671e-001  2.4807689e-001  4.5708028e-001  1.0193283e+000 -7.6216399e-002  1.4549390e+000 -6.3290837e-001 -3.5600510e-002 -1.2156668e-001  1.3021692e+000  1.6088957e+000  1.1331372e+000  4.5383008e-001 -3.8813437e-001 -3.4273293e-001 -7.6340198e-002 -1.5361585e-003  1.8989214e-001 -2.6162183e-001  1.9707351e-001  8.7657471e-001  1.2557891e+000  1.3869812e+000  6.5113923e-002  6.9384310e-001 -2.5048010e-001  1.0763637e+000  6.4365885e-001  1.2791926e+000  1.5791598e+000  4.6181749e-001  5.9874278e-001  4.6991645e-001  1.0869362e-001  8.4702108e-001  4.4153659e-001  3.5693201e-001  9.3897476e-002  1.7488371e-001 -2.2215433e-001  6.7813638e-001  7.6464867e-001  2.0388168e-001 -2.6439336e-001  3.7834983e-001  1.7477463e-001  1.3160764e+000  3.2390510e-003 -7.9671362e-001
 -1.2845609e+000  6.0095104e-002  1.5660324e-002 -4.9946282e-001  8.5112619e-001  1.4836309e+000  3.6572289e-002  4.4572422e-001  3.2959548e-001 -5.9339207e-001  4.0421108e-001  9.5217744e-001 -1.6599863e-001  3.3366243e-001  7.8178565e-001  6.3528981e-001  7.3041907e-001  6.9131220e-001  1.5064646e+000  9.2632000e-001  9.3094352e-001 -1.0135281e-001  6.8918117e-001  4.3888310e-001  5.0752765e-001  1.5590329e-001  1.8816158e+000  2.0057710e+000  1.3043250e+000  8.2620305e-001  2.6672342e-001  8.9680965e-001 -3.9485391e-002  3.4043604e-001  1.3305672e+000  7.6859781e-001  1.3863883e+000  1.6343765e+000  1.8095461e+000  1.8701931e+000 -7.2691671e-002  8.5833067e-001  4.5865479e-001  1.1110898e-001  4.0583789e-001  1.3394760e+000  1.8840790e+000  6.0938522e-001  7.2879024e-001  1.3596476e+000  6.5601320e-001  1.1443129e+000  6.3480165e-001  1.0819591e-001  1.7508408e+000  5.1536175e-001  2.6850741e-001  4.9222720e-001  1.1146042e+000  4.8517701e-001  1.3348022e+000  4.7572054e-001  4.6680186e-001 -2.7843167e-001  2.0822592e-001 -6.0617142e-001
  6.7763506e-001 -7.8951882e-002  2.2344002e+000  7.9802909e-002  1.0816883e+000  1.0972159e+000  4.3102056e-001  8.3476968e-001  5.7010691e-001  9.0518846e-004  4.0215343e-001  7.7168668e-001  1.1216056e-002  6.8711052e-001  1.8102440e-001 -1.9173047e-001 -3.2739789e-001  5.4058515e-001  1.5348037e+000  1.2095838e+000  1.4146065e+000  1.1134052e-001  1.0153640e+000  1.9412473e+000  7.0510754e-001  4.9557779e-001  2.0929016e+000  1.4857400e+000  2.0175895e+000  1.2109857e+000  6.6243729e-001  7.6201432e-001  5.6877232e-001  8.2033990e-001  1.3245885e+000  8.5661639e-001  1.9382932e+000  1.0725768e+000  1.2812875e+000  1.7910857e+000  4.6496020e-001  1.2323350e+000  1.1478498e+000  6.9504134e-001  5.6583136e-001  3.1635648e+000  1.7295174e+000  1.5199484e+000  7.3887254e-001  1.3193229e+000  2.5896527e-001  1.2194797e+000  9.4244450e-001  1.3184189e+000  1.8747311e+000  1.5343806e+000  1.2234587e+000  1.5885909e+000  1.3537233e+000  1.7839932e-001  1.0183154e+000  1.2289211e+000 -9.3028348e-001  1.3571110e+000  1.8968408e-001  1.2819412e+000
