# Supplementary material for: Resting-State Temporal Synchronization Networks Emerge from Connectivity Topology and Heterogeneity
Source: PLoS Comput Biol. 2015 Feb 18;11(2):e1004100. doi: 10.1371/journal.pcbi.1004100 (PMC4333573; doi:10.1371/journal.pcbi.1004100)
Supplement: S1 Dataset — Each volunteer underwent two scanning runs (blocks). For each recording session (subject and run), BOLD time series were averaged over the corresponding 66 brain regions of the brain atlas. Each file subXblockY.txt contains the time series of all 66 brain regions from subject X and run Y. The labels of the brain regions are contained in file ROIs_Labels.txt. (ZIP) [file pcbi.1004100.s006.zip › DataSet S1/subj9_block2.txt]

 -3.0762805e-001 -6.1506283e-001 -9.7870289e-001  9.2638565e-001  3.4901825e-001 -9.0427800e-001  3.4567909e-001  1.0854486e-001  7.2632506e-001  1.2797235e-001  6.9930356e-001 -3.0289821e-002  7.7272935e-001  5.9480583e-001  2.5344728e-001 -2.1899913e-001 -2.9842819e-001 -9.7733348e-001  2.8377055e-001  3.6940904e-001  4.8115924e-001 -7.1521701e-002  9.5711690e-001  5.7322881e-001  3.1104179e-001  1.3276508e-001  2.5166926e-001  1.0418850e+000 -1.7066838e-001 -3.6676196e-002  7.6145786e-001  9.6533402e-001  1.0666130e+000  1.2180663e+000  1.2509020e-002 -2.4329132e-001 -2.8959681e-001 -4.5603784e-001  4.7426090e-001  1.9422903e-001  9.4483197e-002 -3.8693293e-001  1.7505896e-001  9.9938363e-001 -5.9676467e-001 -1.0100918e+000  2.9664583e-001 -3.5284940e-001  7.2544963e-002 -1.6093818e-001 -3.5926742e-001 -1.6842235e-001  4.8831756e-001 -8.2131627e-002 -1.1181606e-001 -5.6833989e-002 -9.3404995e-001 -1.0889512e+000 -8.9714299e-001  1.5989855e-001 -1.3038150e-002 -2.3985945e-001  7.0248541e-001 -1.2509487e-001 -9.1278396e-001 -1.4403829e-001
 -3.4032493e-001  1.3197197e-001  7.8692052e-001 -1.2035932e+000  9.5623236e-001 -4.4134990e-001  6.1705877e-001  3.4627726e-001  7.7411956e-001  1.0374353e+000  1.0515285e+000 -5.1392933e-001  9.0915129e-001  4.0475148e-001  4.0317227e-001 -9.8434209e-002 -2.5707898e-001  1.0183374e+000  1.0587795e-001  7.9924058e-001  9.7259296e-001  4.5544620e-001  1.9963226e+000  1.0598397e+000  7.7968024e-001  3.9336836e-001  1.0645284e+000  1.0773511e+000  2.9559419e-001  4.0894761e-001  1.0510755e+000  9.8633180e-001  1.7847666e+000  1.8792924e+000  7.4063562e-001  3.6377183e-001  6.1810778e-001  6.4560368e-001  5.2827696e-001  3.2742866e-001  1.0210407e+000  5.4509624e-002  5.1167869e-001  9.2560653e-001 -2.1545692e-001  2.1151245e-001  4.8643710e-001 -1.2602589e+000 -8.3992871e-001 -7.6440728e-001 -5.7087380e-001  3.9734615e-001 -3.7340356e-001 -2.6373685e-002 -7.5591550e-003  7.9324811e-001  1.7336917e-003 -3.8978803e-001 -3.7487449e-001  7.9967016e-001 -1.1775734e+000 -2.4056063e-001 -2.2275393e+000  1.0685664e+000 -5.6959144e-002 -8.4878736e-001
  9.1837484e-001  7.3362988e-001  3.4074872e-001  8.7672644e-001  6.1945339e-001 -4.6092707e-001  1.0340448e+000 -5.1965444e-001 -3.3625579e-001  2.4976944e-001  5.4324940e-001 -4.7046663e-001  4.4849611e-001  7.5553204e-001  3.3669901e-001 -2.7607473e-001 -1.3559721e+000  5.2025608e-001  5.3558854e-001 -9.0541218e-002  2.0616848e-002  1.9667644e-001  4.0560773e-001  2.3409679e-001  2.9157258e-001  5.8158232e-001  1.2194475e+000  1.8925266e+000  9.0274589e-001  4.7912058e-001  9.3248884e-001  4.9806781e-001  5.8252010e-001  3.3048029e-001  4.2570104e-001  3.0333733e-001  3.6465726e-001  8.3542042e-001  1.4994859e+000  9.3999600e-001  4.8636231e-001  5.3644383e-001  4.6065422e-001  9.7618597e-001 -8.4717371e-002  7.9432144e-001  1.5555951e-002 -4.7557271e-001 -5.9174807e-001  1.7474790e-001  2.6972174e-001  6.4926594e-001 -1.7950088e-001 -5.2685717e-002 -2.0394737e-001  4.5415405e-001  4.0341642e-001 -2.5780152e-001 -1.0979871e-001  9.9412166e-001 -4.5969735e-001  2.9270897e-001  7.1659066e-002  1.1405073e+000 -3.1690942e-002  1.7546086e-001
  1.0715033e+000  5.7041499e-001  1.1344415e+000  1.0935082e+000  1.0664596e-001  3.3990736e-001  6.1841634e-001 -6.7038473e-001  4.8408579e-001  5.0542786e-001  7.7273497e-001  9.7679307e-001  2.6381429e-002  1.9382345e-001 -3.1918462e-001 -5.2715022e-002 -1.7695991e-001  7.7661674e-002  9.0097627e-001 -1.1020012e-001 -6.6081831e-002 -1.4161924e-001  1.0090213e+000 -2.3581135e-001  1.0237187e-001  4.4235516e-001  2.0835460e-001  1.4651793e+000  5.2428193e-001 -5.8909894e-001  3.5438999e-001  2.8509754e-001 -2.8218381e-001 -3.5900861e-001  2.1230988e-001  2.6920745e-001  3.8873146e-002  9.4234338e-001  1.2049370e+000  3.8329201e-001  2.9886760e-001 -6.8157908e-002  3.0410660e-001  2.2412510e-001 -1.5548984e-001 -6.2473235e-001 -5.3925890e-001  5.3495946e-001  3.9198093e-001  6.3629096e-001 -6.6622003e-001 -6.2033713e-001 -5.0257399e-001 -4.0379601e-001 -7.0276123e-001  4.3162220e-001  3.5874696e-001  1.3873572e-002 -1.0864110e-001  4.0617624e-001 -8.0779268e-001  4.2244798e-001  6.9771546e-001  9.2860633e-001 -3.5565782e-001  7.0293205e-001
 -1.8730651e-002  3.1262920e-001 -3.1177574e-001 -2.6555003e-001 -3.5420320e-001 -9.7863118e-001 -1.5465170e-001 -9.0379315e-001 -4.3317021e-001  7.7693289e-002 -1.7046469e-001 -2.5862312e-001 -3.7609729e-001  5.0923278e-002 -8.8802014e-001 -7.1459728e-001 -7.7937936e-001 -1.0221609e+000  2.0560739e-001 -1.9100596e-001  3.6804219e-001 -8.5056376e-002 -3.2791126e-001 -7.2223242e-001 -7.6338363e-002 -7.8898491e-002 -2.8689688e-001 -1.7575466e-002 -1.6360645e-001 -6.7784965e-001 -6.2590820e-001 -4.2440696e-001 -1.1285906e+000 -6.1338703e-001 -3.5094286e-003 -1.7961687e-001 -2.9252538e-001  2.0441595e-001 -1.6208505e-001  7.6875995e-001 -5.6646185e-001  3.8476671e-003 -7.3360745e-002 -2.1785276e-001  4.1445896e-002 -6.2246060e-001 -9.7950641e-002 -7.9265389e-002 -2.2067343e-001  6.1746838e-001 -8.5273892e-001 -6.7269215e-001 -7.2252169e-001 -2.8444806e-001 -1.6080694e-001 -1.7449656e-002  5.6608646e-001  3.2895421e-001 -1.7603069e-001  7.2948191e-002 -3.9143883e-001  3.3698949e-001 -1.8132105e-001  1.0111948e-001  1.0162389e+000  1.2174680e-001
 -2.2032491e+000  3.4452217e-001 -1.6456699e+000 -4.0307332e-001 -7.9018768e-001 -1.8048371e+000 -5.5154224e-001 -4.4584157e-001 -5.3958766e-001  2.8120047e-001 -8.5382797e-001 -7.0491314e-001 -8.9501391e-001 -3.4274711e-001 -1.2618992e+000 -1.3770315e+000 -3.2714673e-001 -1.2204847e+000 -4.8969728e-002 -1.8965059e-001 -2.2436413e-001 -2.2849219e-001 -1.8598015e-001 -1.1439434e+000 -2.6618904e-001  1.5051101e-001 -4.3816292e-001 -5.0170529e-001 -5.6899063e-001 -5.1649138e-001 -3.9962684e-001 -3.6038237e-001 -7.4266217e-001 -9.4645392e-001 -3.4487491e-001 -3.2960498e-001 -8.6641760e-001 -7.1834750e-001 -2.5555591e-001  4.8876440e-001 -3.4872704e-001  4.5390023e-002 -3.4396254e-001 -6.8313664e-001  3.9139851e-001 -4.4844509e-001  5.6536973e-001 -2.0241553e-002 -9.8919676e-002  5.4722700e-001 -6.6979282e-001 -7.3039544e-001 -7.7386217e-001 -4.7379083e-001 -8.7886448e-001 -3.3875623e-003  3.4140283e-001 -1.0549366e-001  8.6873034e-002 -1.0739255e-001 -2.1618854e+000  1.5990416e-001 -4.4122873e-003 -9.4020265e-003  2.4913558e-001 -1.1030260e+000
 -3.5430649e-001  3.7855882e-001 -5.0002889e-001 -1.7709202e-001 -7.6425235e-001 -7.6448919e-001 -2.6572297e-001 -2.6433784e-001 -7.6605439e-001  9.8288819e-003 -1.2423122e+000 -2.9269440e-001 -1.2179019e+000 -4.7828779e-001 -1.3372999e+000 -7.2094338e-001 -3.2254030e-001 -1.0324940e+000 -4.9984143e-001 -7.9735356e-001 -6.4608993e-001 -3.3604167e-001 -1.0763261e+000  4.9977845e-002  3.5027075e-003 -1.3637906e-001 -1.8135648e-001 -5.0734553e-001  1.6555214e-001 -4.1447233e-001 -2.5692045e-002  2.2908831e-001 -3.4063013e-001  2.7421548e-001  3.0610945e-002 -1.7178236e-001  8.9667587e-005  3.8438514e-001 -7.2376223e-001 -2.0450806e-001 -1.2234255e-001  2.1376936e-001 -4.4068076e-001 -1.3938338e+000 -8.1542623e-002 -3.1776376e-001  2.0495597e-001 -5.9564635e-001 -5.0811775e-001  8.0120030e-002 -3.1654022e-001 -1.0274063e+000 -5.3826317e-001 -7.3380596e-001 -7.4052022e-001 -6.8647405e-001  3.1905448e-001 -4.2431486e-001  1.0839660e-001 -5.0797870e-001 -1.1902155e+000 -2.8022801e-001 -5.5655922e-001 -3.1029559e-001  5.2963761e-001  2.2090484e-001
  4.3732843e-002 -2.6065871e-001 -8.8156480e-001  1.0084261e+000 -4.3860583e-001  9.3870882e-001  1.2125567e-001 -8.4650239e-001 -2.1255496e-001 -1.4760772e-001 -6.0866564e-001 -1.4363806e-001 -6.4047774e-001 -1.6944873e-001 -9.1481266e-001 -2.1578951e-001 -8.5774804e-001  1.7464405e-001  6.1509425e-002 -4.6747124e-001 -3.1027399e-001 -3.6070340e-001 -2.2767679e-001 -9.1943874e-001 -3.1991948e-001  5.5847142e-002  2.1698508e-001  7.9569113e-001  9.3057859e-001 -6.2145467e-001  3.5269764e-001 -8.3503607e-002 -1.2412429e+000 -5.5263735e-001 -4.7583326e-002  2.7958259e-001 -1.7039449e-001  7.4248176e-001  1.1165049e+000  6.8118692e-001 -8.7359102e-002 -3.3661833e-001 -7.2012954e-001 -7.6268213e-001  4.9121287e-002  1.1787206e-001 -2.5748359e-001  1.3401418e-001 -1.1577131e-001 -6.0358734e-001 -1.0093103e-001 -6.7599351e-001 -5.6043995e-002 -4.4206679e-001 -1.1966333e-001 -5.0289377e-001  2.3751985e-002  2.4398974e-001 -4.7862883e-001  9.6121582e-003  2.9386575e-001  3.7042654e-001  4.6849804e-001 -2.4667161e-001 -4.2388287e-001 -2.7876012e-001
 -6.7462352e-001 -1.5177986e-002 -6.6585680e-001  1.2800208e+000 -4.8210562e-001  2.7784528e-001 -3.6968411e-001 -5.2086195e-001 -3.6750684e-001  4.1319720e-001 -3.4668484e-001  4.4394814e-001 -1.2222604e-001 -3.4670441e-001  6.3699290e-001  6.3048128e-001 -5.7011801e-002 -4.4844888e-003  2.3435632e-001 -7.0551247e-001 -8.5776057e-001  2.6241227e-001 -5.5075436e-001 -9.3011469e-001 -1.0275652e-003 -2.9799892e-001  3.5130530e-001  1.3195054e-001  1.8220940e-001  7.5241121e-001  2.1065844e-001 -1.2629069e-001  1.5335170e-001 -6.8962019e-001  6.6470214e-002  1.1023018e+000 -4.1003227e-002  1.0805528e-001  5.0668617e-001  3.0854927e-001  3.8903686e-001  3.1119921e-001  6.9368819e-003 -4.6644142e-001 -2.8638012e-001 -3.9603991e-001 -1.4674237e+000  2.5977532e-001 -1.9495705e-001 -1.3303377e-001  2.9954334e-001  2.8453620e-001  2.1380237e-001  4.2522685e-002 -1.2897985e-001 -3.8999769e-001  5.0317906e-001  2.2306925e-002 -1.9128610e-001 -3.3048365e-001 -1.4612505e-001 -1.3394648e-001  1.4374948e+000 -6.6882255e-001  6.2179779e-001 -7.7589887e-002
 -7.5159856e-001 -6.2603838e-001  1.7732721e-001 -8.4459340e-001 -1.4248375e-001  1.0300236e+000 -6.2167736e-001 -2.5949724e-001 -8.1386658e-002  4.0446822e-001  1.5727611e-001  1.9204079e-002  1.9072314e-001 -6.1999146e-002  1.2391812e-001  8.1787957e-002  4.2906058e-001  9.3121146e-001 -2.9360200e-001 -3.1657155e-001 -1.1074761e-001  2.3385269e-001 -1.2433386e+000 -9.8791085e-001 -1.3429127e-001 -2.2811290e-001 -7.4166379e-001 -6.9331653e-001 -8.9407862e-001 -3.9237257e-001  8.2377377e-001 -5.8440399e-002 -4.8158539e-001 -1.5425661e-001  1.0771873e-001  6.1046717e-001  1.4283553e-001 -7.3756804e-001  1.8460560e-001 -7.3270908e-001  4.0675252e-002 -3.7695020e-001 -9.3105153e-001 -3.1012473e-001 -2.1337835e-001 -3.5626692e-001 -4.7244411e-001  6.5117943e-001  1.3083169e-001 -6.4279057e-002 -3.6585373e-002  7.5433582e-002  1.4327153e-001 -9.6572468e-002  4.3739227e-001  2.0699377e-001 -7.3111640e-002  4.9661787e-001 -1.4640132e-001 -8.7086532e-001  7.4381350e-001 -3.2199634e-001  2.4286716e-001 -2.3303141e-001 -1.2074625e-001 -1.2726531e+000
 -1.2972713e+000 -4.5500195e-001 -1.2507302e+000 -6.5956196e-002 -3.8738988e-001 -1.6599338e+000 -6.8728044e-001 -3.7429761e-001 -4.3790697e-001 -4.0212726e-001 -5.9514085e-001 -6.1050138e-001 -5.7348560e-001 -4.3536896e-001  4.1142079e-002  1.7685769e-001 -2.1808589e-001  3.5717499e-001 -1.7667442e-001 -3.7540029e-001 -5.3576461e-001 -6.6730609e-003 -1.0046738e+000 -3.0344690e-001 -1.1535829e-001  4.2822138e-001 -1.2647816e+000 -6.0568890e-001 -3.3060340e-001  2.7964714e-001 -2.2321678e-001  7.7504987e-002 -7.8935667e-001 -8.0898821e-001  5.9262315e-001  1.0415458e+000  2.0808912e-001 -1.7342834e-001 -4.2919687e-001 -8.6534069e-001 -5.4007870e-001 -9.7108622e-002 -4.6901716e-001  9.7889973e-002 -5.0680283e-001 -1.2994197e+000 -9.5329219e-001  1.8049714e-001 -3.0731422e-001 -5.8827529e-002  4.7023214e-001  6.0503257e-001  1.2895102e-001 -2.0204977e-001 -4.4441784e-001 -6.6684713e-001 -8.7919053e-002  1.3325977e-001  2.4575484e-001 -6.3474409e-001 -1.4880525e-001 -1.6859484e-001  1.2697814e+000  6.1052136e-001 -4.2666645e-001 -1.0014449e+000
  7.7606895e-002 -5.0062895e-001  2.8114098e-002 -9.0624107e-002  3.1890791e-002 -3.3609607e-001 -5.5042183e-001 -3.6438248e-001 -2.4944143e-001 -1.3254861e-001 -1.3781732e-001 -7.4793421e-001 -2.0029299e-001 -6.1098368e-001 -4.1393646e-001 -9.0221576e-002 -2.1904776e-001 -1.8224826e-001 -2.8630396e-001 -1.6391364e-002 -3.5705829e-001  1.7956253e-001 -1.2854769e-001 -4.4177649e-001 -6.5432525e-002 -4.9620440e-001 -5.7749498e-001 -1.6687583e-001 -2.2897465e-001 -6.5135899e-001 -1.6206311e-002 -2.9787375e-001  1.6535717e-003 -3.7855228e-001  1.8129482e-001  3.0118342e-001 -6.0760461e-001 -1.3854335e-001  2.9840245e-001 -5.3927705e-002  2.5063739e-001  8.1776183e-002 -3.8609000e-001  1.3565310e-002 -5.3793282e-001 -8.8959386e-001 -2.0201343e-001 -1.8699760e-001 -2.0836729e-001 -9.9408001e-001  1.7099708e-001  1.6105471e-001 -5.7327758e-001 -2.7680476e-003 -7.9071977e-002  3.7294853e-001  1.1605767e-001 -9.8432697e-002 -2.5953244e-001  7.1201549e-002  8.9014654e-001  1.5759352e-001  1.4084205e+000 -1.2326526e+000  2.2938910e-001  3.6248770e-001
 -5.6694302e-001  6.8736440e-002 -2.2389414e+000  9.2774661e-001 -2.6092674e-001 -1.1144937e+000 -2.2541697e-001 -2.7282810e-001 -1.4284827e-001 -4.9487396e-001 -5.0962151e-001 -1.3351975e+000 -3.7903869e-001 -5.3150247e-001 -1.1660382e-002  3.9469974e-001 -3.7278876e-001  2.1094085e-001 -2.3795333e-001 -5.8642734e-001 -6.6105516e-001 -9.3557549e-002 -1.7592358e+000 -1.2496730e+000 -9.6278501e-001  3.7322721e-001 -4.6735996e-001 -2.3552327e-002 -4.0749822e-001 -1.3082526e-001 -4.7410054e-001 -7.9259705e-001 -1.7535062e-001 -7.5547087e-001 -8.8109604e-002  1.3753926e-001 -3.9936582e-001  6.4341662e-002  9.3520510e-002  9.2891208e-002 -3.6745446e-001 -6.7173186e-001 -1.0981526e+000  1.5340710e-001 -7.0362513e-001 -1.2993955e+000 -1.2132116e+000 -2.2271524e-001 -2.7000105e-001 -8.6368376e-001  2.8701031e-001  2.6512917e-001 -3.2365461e-001  1.2723299e-001  7.2151737e-002 -3.6924433e-001 -3.4298139e-001 -2.6318061e-001 -8.2125720e-002  4.0927909e-001 -2.5256189e-001 -5.8763650e-003  2.9676025e-001  4.8109746e-001  3.1016542e-001 -4.3113059e-002
  6.3763935e-001 -3.3472608e-001  1.3431665e+000  1.0033009e-001 -2.7846243e-001 -5.4096048e-001  2.9088267e-002 -5.2712924e-001 -2.7860206e-001  4.8693974e-001 -2.1878551e-001 -9.1786847e-001 -4.2113921e-001 -7.8838861e-001 -6.4211529e-001 -5.8353501e-001  4.3626607e-002  5.7368118e-001  2.0327189e-001  3.0570831e-002 -1.3166322e-001  4.0299784e-001 -1.6910347e+000  3.3732476e-001 -4.4019917e-001  1.0719693e-001 -1.0003679e-001 -5.9956334e-001 -1.4334579e-001 -5.5207304e-001 -3.2237185e-001  8.6017372e-002 -7.0865086e-001 -9.9872726e-001  1.4641642e-001  1.7716558e-001 -1.6923275e-001 -1.4127086e-001  2.5219790e-001 -4.0934645e-001  1.0870079e-001 -5.4832115e-001  8.1964948e-002 -7.4631427e-001  7.8919893e-001 -9.2905848e-002 -1.4521078e-001 -3.6186250e-001 -8.5711157e-001 -3.2189520e-001 -6.0190273e-001 -2.8563393e-001 -1.1367768e-001  1.3163815e-001 -1.2412924e-001  6.0079824e-002 -3.8898762e-002  4.0971715e-001 -4.1217172e-001  6.0213794e-001  3.7119191e-001 -2.8527217e-001  7.1989338e-001  1.5906811e-001  7.1477840e-001 -8.9132797e-002
 -3.9560151e-001  1.2625222e-001  2.4515880e+000 -9.2133786e-002  9.7852116e-002  1.7402061e+000 -1.4082086e-001 -2.3128852e-001 -1.3163499e-001  4.2224372e-001  3.2669618e-001  1.3916781e+000  2.5333484e-001 -1.5065466e-001  6.2588647e-001  4.4819043e-001  1.8096698e-001 -2.3297450e-001  4.8399182e-001 -7.3952782e-003 -4.1264439e-001 -4.6556847e-001 -5.6495624e-001  1.4227461e-002  2.8915775e-001 -6.2166277e-001 -2.8680281e-001  2.6983526e-001  3.6026813e-001  4.4644103e-001  1.0264042e+000  5.4757104e-001  4.6885465e-001  8.0070936e-001  4.1403081e-001  6.8433680e-001  5.8916126e-001 -1.1408518e-001 -5.0864369e-001 -3.3192091e-001  2.7197506e-001  5.7487932e-001  7.0679822e-001 -7.8703843e-001  8.5752063e-001  1.9077597e-001  2.0077202e-001  1.0999581e+000  5.2286924e-002  1.4203912e-001  8.8975485e-002 -1.1449404e-001  3.0337965e-001 -1.4559805e-001  6.2189324e-001  4.4967608e-002  8.9223265e-004  7.3410245e-002 -1.5601830e-001  2.4640756e-001  1.0222327e+000 -7.8165432e-001 -7.3457468e-001 -2.8983851e-001 -3.7485827e-001 -1.5685247e+000
 -4.7974210e-001 -6.9173139e-001  1.3175981e-001  6.6500999e-001  4.3583023e-001  8.0742936e-001  4.3493334e-001  9.3141337e-002  5.3784219e-001  4.4765371e-001 -2.3887058e-001  1.0485662e+000 -7.1754359e-002 -1.0976557e-001  2.2006015e-001  6.4687431e-001  5.9491455e-001 -1.1147688e-001 -4.5507731e-001 -1.2503570e-001 -1.3771523e+000 -1.2289271e+000 -9.4473162e-001  1.7965639e-001 -4.7339716e-002 -8.1840780e-002 -1.4484652e-001  3.7715704e-001  3.7600436e-001  4.0996327e-001  6.7797880e-001  4.1762018e-001  6.2148254e-001  4.9101592e-001  3.7676108e-001  2.3856195e-001 -1.1040131e-001  2.7827154e-001  2.7035023e-001 -3.5743531e-001 -5.1449869e-001 -2.3344011e-001  2.7276560e-002 -4.0460830e-002 -1.2284639e+000 -2.2004147e-001  7.0597855e-002 -9.1399936e-001 -2.2047588e-001  7.3071059e-001  5.4501061e-001  2.4220540e-001  3.5102103e-001 -2.5052869e-001  6.3049033e-001  2.5394304e-001  2.7178161e-001 -2.2308966e-001 -8.6929775e-002  7.5521722e-001  1.1012931e+000  2.4733943e-001  8.0435165e-001 -8.8564451e-002 -5.1899220e-001  9.0964910e-001
  2.7118882e-001 -6.6537032e-001 -1.0683620e-001  2.9957412e-001 -2.0403360e-001 -2.8654307e-001  3.1008154e-001  8.4248189e-001  7.4568778e-001 -4.6091185e-002 -4.3055587e-001  1.1771343e+000  1.1801792e+000  7.5097502e-001  3.8369641e-001  4.7014741e-001  4.5647965e-001 -3.3618288e-001 -3.8945541e-001 -1.0042112e-001 -9.9045857e-001 -5.1077988e-001  3.6382262e-001  2.4525637e-001  5.2581115e-002  5.1566552e-002  4.6972067e-001  3.6752298e-002  5.1623684e-001 -3.2041368e-001  9.3072692e-001  1.1857351e+000  1.2168739e-002  2.8673542e-001  2.3598797e-001  2.0048929e-001 -1.0569257e-001  5.8894989e-001 -3.3568857e-001 -2.3947261e-001 -1.3922431e-001 -3.2597187e-001  1.4782962e-001 -7.4542960e-001 -1.2166600e-001  5.3372090e-001 -1.8448680e-001 -7.7091446e-001 -1.9047166e-001  3.8966731e-001  8.0764134e-001  2.8207132e-001  4.5654747e-001  6.3984155e-001  1.9001428e+000  5.4099563e-002  5.2308672e-002 -3.5955731e-001  3.4168205e-002  5.0960242e-001  1.4133941e+000 -8.4700201e-001  4.9643936e-001  7.8691836e-001 -7.8197672e-001  3.1266154e-001
 -8.8619763e-001  1.5205905e-001 -6.0512046e-001  6.1817437e-001  5.7361195e-002 -1.1809587e+000  9.7502383e-001  2.7230706e-001 -1.6583146e-001  4.6588595e-002 -2.0437159e-001  3.8853216e-001  7.2012050e-001  1.7565866e-001 -4.7910422e-002  1.0048767e-001  4.8519807e-001  4.7816787e-002 -7.8511191e-001 -7.5608662e-002 -2.0197038e-001 -7.2750080e-001 -8.1755819e-001 -2.0089904e-001 -4.9453581e-002 -2.3517333e-001 -3.9913838e-001 -6.6738826e-001 -3.9260124e-001  3.7833708e-002  6.1410379e-001  4.1574932e-001 -3.6006190e-001 -4.1395691e-001 -1.7181821e-001  2.4304302e-001 -2.6390885e-001  2.3830993e-002 -4.0109095e-001 -5.2578323e-001 -2.7172070e-001 -4.1926970e-001 -1.8840908e-001 -4.5803059e-001 -6.9766409e-001  1.0196084e-001 -2.2707854e-001 -6.6188125e-001 -4.4463814e-001 -2.9721078e-001 -3.9254634e-002 -6.6714402e-001 -1.0678652e-001  5.3586525e-001  2.6847968e-001 -6.1491384e-001 -1.3248479e-001 -3.9168858e-001 -4.6025005e-001  8.1825199e-001 -8.7751063e-001 -3.8478429e-001  1.9086659e-001  1.1702776e+000 -5.3815632e-001 -5.5707534e-001
  1.5533868e+000 -2.8737068e-001  1.1037599e+000 -5.4307407e-001  3.9716458e-001 -4.6405045e-001  1.8534751e-002  7.1549861e-001  8.2445798e-001  5.6181140e-001  4.9566935e-001  1.2871466e-001  1.1310622e+000  2.7066823e-001 -4.5740080e-001 -5.2605455e-001  7.4496938e-001  1.3986878e+000 -1.0454403e-001  1.1438500e+000  3.7831037e-001  1.4496318e-001  1.7945091e-002 -7.3100690e-001  2.8309355e-001  2.1416800e-001 -4.3503359e-001 -8.3037487e-001 -3.3945822e-001 -1.1002304e+000  5.0943962e-001  1.0408420e+000  4.1905302e-001  2.7791287e-001  3.5995646e-001 -4.5503937e-002 -9.5463188e-001  5.1595290e-002 -4.9119239e-001 -8.3383657e-001 -5.0099558e-001 -3.0424273e-001 -6.1290144e-001 -2.0305188e-001 -6.5403942e-001  4.1549348e-001  3.8554252e-001  1.4180623e-001 -3.4017995e-002  9.5029680e-002 -1.1566802e+000 -1.2192179e+000 -5.2238573e-001  3.9788625e-001  2.4560230e-001  2.2712072e-001 -1.4118677e-001 -4.3449200e-001 -5.7779588e-001 -8.5468450e-002 -6.1982162e-001 -4.8207774e-001 -1.4572022e+000 -2.8117921e-001 -1.1942918e+000  7.1649280e-001
  2.8938231e-001  3.0351378e-001  5.7061294e-001 -1.0944900e+000  1.7429733e-001 -7.0941828e-001  1.6868462e-001  1.7292639e-001  1.5701726e-001  4.3645465e-002  6.4743454e-001 -4.0864471e-001  4.6980554e-001 -5.2072031e-002  1.5845175e-001  3.5687489e-001  1.0131375e+000  5.8717178e-001 -6.5435504e-002  5.8055099e-001  5.4547303e-001 -5.4748606e-001  4.2872005e-001  5.3512231e-002  4.9008338e-001 -1.3700557e-001 -5.1751395e-001 -7.6870067e-001  2.0920287e-002  3.7752209e-001  4.4159704e-001  3.5874444e-001  8.3901439e-002  2.1133349e-001  3.1322130e-001  4.0518277e-001  5.8174117e-001  1.4300057e-001 -2.2472544e-001 -1.4373069e-001 -2.0399445e-001  2.1135782e-001 -1.5126030e-001  2.0431435e-001 -4.6246491e-001  9.4982649e-001  9.1554835e-001 -3.0657309e-001 -1.1188487e-001 -1.3187689e-001 -5.5133574e-001 -2.6408600e-001 -7.1552103e-002  8.7401801e-003 -7.1719193e-002  5.9938350e-001 -1.3206120e-001 -4.3406228e-001 -3.1236898e-001 -3.2653052e-001 -7.1323832e-002 -5.6767614e-001 -1.5786061e+000  1.0161137e+000 -2.5717071e-001 -1.5446147e-001
  1.2329346e+000 -1.0961884e+000  1.6943357e+000 -5.6978966e-002  3.8844770e-001  2.5157774e-001  7.5464419e-001  1.0336297e-001  6.5304697e-001  4.2311740e-002  1.3240452e+000  1.7503301e-001 -3.2201807e-001 -1.1606099e-001  3.4814877e-001 -4.5797869e-002 -2.2389602e-001  1.4378149e+000  1.5421774e-003  7.1613202e-002  7.1281842e-001 -3.1741361e-001  1.8021642e+000  3.8498625e-001  3.8264415e-001 -2.3701145e-001  3.9169286e-001 -3.1026100e-001  4.0824616e-001  2.6734724e-001  5.1686579e-001  2.3341364e-001  1.3159546e+000  1.3019703e+000  2.7517916e-001  4.9727411e-001  2.9691606e-001  8.5357844e-001  3.4975616e-001  3.9823951e-001  8.5481859e-002  5.7881274e-001  4.2883959e-001  1.2801622e+000 -3.3527957e-001  5.8255712e-001  1.2002287e+000 -2.8900230e-001  3.7734351e-001  7.1360601e-001 -8.7252338e-002  3.1828181e-001  1.0132217e-002 -3.6624107e-001 -2.0957582e-001  9.2331978e-001  5.1825160e-002 -4.1967096e-002  9.2289659e-002  3.7076787e-001  3.3516284e-001  2.0143429e-001 -7.0244144e-001  2.5426223e-001 -1.4736235e+000  1.6109760e-001
  2.6948404e-001  1.0049941e+000  1.2412504e-001 -4.8302751e-001 -6.5066144e-002  9.5090340e-001  2.2871745e-001 -2.4282329e-001 -1.4804452e-001 -8.8020286e-002  1.0739610e+000  5.4603091e-001 -4.7589304e-002  3.3882822e-001  1.7929358e-001  4.2420140e-001  3.4257509e-001  1.1416947e+000 -1.8073379e-002 -1.5942014e-001  9.8617573e-002 -4.2037098e-001 -1.7944286e-001  6.1650192e-001  1.5517573e-001 -1.0622918e-001 -3.5102013e-003 -5.3457952e-001 -1.0077405e-001 -1.2678500e-001 -3.2838414e-001 -5.8446830e-001  7.9687946e-002 -4.0856227e-001 -6.5980126e-001 -3.5747278e-003 -2.0977189e-001  4.9516840e-001 -4.4666202e-001 -9.7290483e-003  3.3279543e-001 -1.6284237e-001 -3.1711475e-001  3.0672417e-001 -3.3847347e-002  6.8628293e-001 -3.5440745e-001 -5.3187562e-001  7.5829210e-002 -1.0839114e+000  1.8313287e-001  1.0192841e-001  5.3212838e-002  3.0035117e-001  3.9188792e-001  3.6360943e-001 -1.2316093e-002  2.6821516e-002 -2.8829044e-001 -3.2705072e-002  7.3630337e-001 -4.2972187e-001 -7.6906526e-001 -1.1133472e-001  8.8201682e-001 -6.2951427e-001
 -4.3136303e-001 -1.3441148e+000  1.8132897e-002  4.2965257e-001 -6.0702997e-001  7.2049161e-001 -1.8371895e-001  3.4382568e-001  2.3641275e-001 -4.7462700e-001  5.2251972e-001  2.8897286e-001 -6.4518946e-001 -5.0912199e-001  1.7826198e-001 -7.1059518e-002  6.7927738e-001 -2.2718517e-001 -1.1461003e-001 -5.0981660e-001  5.1852366e-002 -8.3035522e-001  7.8466440e-001 -3.0783471e-001 -3.3111469e-002 -6.5496750e-001 -8.2571234e-002 -1.0261528e-001 -5.6594077e-001  2.5198577e-001 -6.5176140e-001 -6.2744946e-001 -1.2051498e-001  6.1965938e-001 -3.1588598e-001 -4.1415019e-001  4.7194090e-001 -8.3455058e-001 -1.1131425e+000 -2.9569197e-001 -3.5638458e-001  3.0278668e-001 -4.5634592e-001  7.8644832e-001 -6.3116868e-001 -8.0115611e-002  1.4970798e-001 -4.7871889e-001  3.8664197e-001  6.3675054e-001  4.2664875e-001  6.1292882e-001  2.2110682e-001  2.8197575e-001  7.2188842e-001  1.3599897e-001 -1.5637757e-001 -1.3278425e-001  4.4099201e-001 -5.8337669e-001  5.7863620e-001 -3.6823213e-001 -5.7028016e-001 -1.5632735e-001 -8.1811346e-001  1.9597202e-001
  1.1817668e+000 -5.9589119e-001 -5.3201141e-001  1.5799268e-001 -2.4722285e-001  6.8909701e-001  1.1741795e-001  3.1619808e-001  4.1138703e-001 -2.4955353e-001 -2.2765587e-002 -3.1945527e-003  6.0476316e-002  3.6864932e-001  3.4414078e-001 -4.6115050e-002  4.5925507e-001  2.3043777e-001 -3.3042433e-001 -3.1637582e-001 -3.2264359e-001 -1.9009233e-001  1.8652157e-001 -3.0337873e-001  4.2976038e-002 -2.3652948e-001 -8.4243161e-001 -2.7637095e-001 -3.8583872e-001 -9.2947858e-001 -2.3760796e-001 -9.4876742e-003 -9.1039296e-002  1.0244039e-001  2.4990425e-001 -4.9534463e-002 -4.3623582e-001 -5.1930988e-001 -8.3370324e-001 -8.8116826e-001 -2.8800002e-001 -1.1624287e-001  1.2741549e-001  4.9404835e-001  2.8939096e-001 -1.6316859e-001  1.4551491e-001 -8.6833089e-001 -1.0101241e-001  4.2384288e-001 -1.1807539e-001  3.1701696e-001 -4.2375979e-001  1.1196154e-001  2.3751012e-001 -2.3765660e-001  4.5202053e-002  7.1345786e-001  6.6814726e-001 -7.0623778e-002 -1.1963425e-001 -9.7208418e-003 -5.6300077e-001 -1.5037156e+000 -2.5868193e-001  4.6837162e-003
  6.8728258e-001 -2.3213737e-001  7.8441142e-001 -9.6409976e-001 -2.6731628e-001 -3.7736188e-001  7.7602521e-002  8.6783330e-001 -2.7608170e-001  3.6814692e-001  1.0174703e-002  2.9543650e-001  5.3735486e-002 -3.1586069e-002 -8.4982065e-002 -3.7476866e-001  9.2165267e-001 -2.7328470e-001  2.3976657e-001  1.0534820e-001 -2.4733885e-001  2.2206806e-001  3.4507367e-001  8.5587917e-002 -4.9485168e-002 -2.2242106e-001 -2.4943778e-001 -6.9403902e-001 -5.7092048e-001  6.7294848e-001  4.5202205e-001  1.9911843e-001  2.7424333e-001  9.0796154e-001  2.0733475e-001  5.8580241e-001  1.6625888e-001 -6.4297745e-001 -4.6865266e-001 -1.5588434e-001 -2.2707371e-001 -6.4559391e-002 -7.0870611e-002 -4.2976117e-001 -7.7854460e-002  2.6243667e-001  2.2354396e-001  2.0487481e-001 -1.7118925e-001  2.7971944e-001 -1.5066683e-001  4.1603174e-001 -1.8371745e-001  3.4862425e-001 -4.0179035e-001 -3.0023548e-002  3.2596985e-001  3.8252357e-002  9.8525580e-001 -2.3188878e-002  4.9568443e-001 -2.5961596e-001 -3.4702340e-001  3.8780537e-001 -3.4924055e-001 -1.9649067e-001
 -1.4108196e+000  2.5319165e-001 -4.6538692e-001 -4.0582757e-001 -2.3487652e-001  4.0906310e-001 -4.7052814e-001 -2.1321435e-002 -7.4344507e-001 -1.6768100e-001 -2.5488915e-001  5.9395032e-001  2.0360938e-001  2.8576376e-001 -9.2378674e-002  4.4856617e-001 -6.1834014e-001  2.7530028e-001 -1.7381731e-001 -1.0261706e-002 -1.1377776e+000 -4.9561478e-001 -1.0260194e+000 -4.1318143e-001 -6.2687219e-001 -5.1044166e-002  1.1120137e+000 -3.6859442e-002  5.2919804e-001  6.7830307e-002  1.0605527e-001  4.0651028e-001 -5.0866993e-001  1.8695278e-001  2.0581929e-001 -2.3886929e-002  2.9017497e-001  1.1017242e+000  6.3167646e-001  9.3507128e-001 -3.4964878e-001 -3.7474582e-001 -2.9687838e-001  1.6366928e-001  4.7580742e-002  3.3881710e-001  9.0322813e-002  9.6405739e-001  5.9040512e-002 -3.3203910e-002 -4.7431128e-002 -2.1502245e-001  2.1263919e-004 -2.7029714e-001 -2.3078758e-001 -5.6101441e-001 -5.0867764e-002  1.7309601e-001  5.6537826e-001  6.2249862e-002  3.4878356e-001  4.6607685e-001  4.5440618e-001 -2.5082658e-001 -1.2382555e-002  3.7538663e-001
  1.1593062e+000  7.4703976e-001 -4.4271503e-001 -1.5479274e-001 -5.1423240e-002  9.0623945e-001  1.3219958e-001  3.1491916e-001  5.1020472e-003 -3.3875741e-001  1.3651819e-001  1.9491701e-001 -5.1885173e-002 -9.4297822e-002  5.7119780e-002 -9.7822746e-002  2.8991482e-002  8.2262309e-001  6.8960873e-001  4.1912099e-001  8.1521696e-001  1.3880995e-001 -3.6267871e-001  3.2256264e-001 -3.7481214e-001 -4.0150267e-001  9.3211913e-001  4.5976704e-001  6.5870474e-001 -2.4665450e-001  6.4225597e-002  1.5039651e-001 -2.8206806e-001  4.4295154e-002  2.1354107e-002 -2.3744108e-001 -1.0863342e-001  4.0510673e-001  8.2138212e-001  9.6458376e-001 -7.0584094e-002 -4.0902421e-001  5.7406835e-002 -8.2735231e-001  3.1713295e-001 -1.3098307e-001 -6.0984492e-002  1.1307822e+000  1.0691726e+000 -3.3078790e-001  1.2565057e-001  3.2292341e-001 -5.5075626e-002 -2.0724414e-002  2.8957543e-002 -2.6302757e-001  1.8268720e-002  4.0934167e-001  4.0842004e-001 -2.2975425e-001  7.8959884e-001  6.2948103e-002 -1.1981279e-001 -1.8197806e-001  4.2969084e-001 -6.9287549e-002
  4.3475067e-001 -2.9021893e-001 -5.3092015e-001 -4.4363057e-001 -5.4126344e-002 -1.5579966e-001 -7.2852938e-001  5.0226028e-001  3.6883228e-001 -4.4152675e-002 -2.9974456e-001 -4.6829822e-001 -5.8541997e-001 -7.5733986e-001  5.4686452e-001  1.6137098e-002 -1.6460357e-002 -3.9748799e-001 -6.2636485e-001 -3.1709180e-001 -5.2834631e-001 -3.1311455e-001 -1.7387840e-001 -1.2411698e-001 -4.7344732e-001  4.0610461e-001  1.1496275e-001  6.0884247e-002  1.4694175e-001  4.7414102e-001  6.8098741e-001 -4.5458632e-002  5.9171610e-001 -2.2376856e-001 -3.3846149e-001  6.1889088e-001 -3.7934933e-002 -9.5191424e-002  5.0653978e-001 -2.2795324e-002 -2.7591970e-002  2.0707196e-001  7.2049752e-002  2.8237337e-001  4.7856820e-002 -4.3827713e-001 -3.5453647e-001  9.1585910e-001  1.0791917e+000  2.4255458e-001  2.8403016e-001  4.8922587e-001 -2.7079085e-002 -3.9373938e-001 -3.5202991e-001 -1.2009922e-001  3.5558862e-001 -3.3051740e-002  7.4885882e-001 -4.2530006e-001 -2.4274145e-002 -1.7280923e-001  5.0888770e-001  3.0281731e-001  3.7100459e-002 -8.4128047e-001
 -3.8733217e-002  6.1282124e-001 -3.3120274e-001  3.2931310e-001  1.4948820e-001 -3.7493346e-001 -1.0104603e-001  1.0529366e-001 -4.3634713e-002  4.1478780e-001 -7.4693993e-001 -1.6988316e-001 -1.5717264e-001 -2.4268016e-001 -1.1296542e-001 -2.4577648e-001 -3.0696633e-001 -7.3766385e-001 -4.7816306e-001 -2.8803833e-001 -3.0822026e-001 -1.2564896e-001 -1.6024310e-001  1.3664767e-001 -5.5167664e-001 -1.5316703e-001  5.3195568e-001  6.6417450e-001  7.6851249e-001  5.7654494e-001  6.0883891e-001 -7.4629985e-002  1.3220298e-001 -1.5168220e-001 -3.7223770e-001  1.4575314e-001  2.7502288e-001  5.6552564e-001  7.6717538e-001  2.9378100e-001 -1.3355864e-001 -2.5812041e-001 -3.7620354e-002  4.1222510e-001 -1.3579483e-001  4.9791504e-001  2.2982380e-002  6.3450825e-001  6.7745786e-001  3.3717190e-001 -5.3982959e-002 -5.0474894e-003  4.0004812e-001 -7.9362447e-002  1.3432130e+000 -1.8260533e-001  2.7829540e-001 -1.6293123e-002 -1.5108710e-001  1.1676598e-001 -4.5621034e-001 -4.1143788e-002  7.1042027e-001 -6.9459904e-002 -4.0139256e-002 -1.1054264e-001
 -1.1338035e+000  7.5651074e-003 -1.5197472e+000 -3.1472391e-001 -3.2679914e-001  1.5377743e+000 -6.9389992e-001 -3.6260131e-001 -2.6047728e-001 -1.0184215e-001 -8.4840475e-001 -2.8649685e-002 -4.4555042e-001  3.6575702e-001  1.5043993e-001  5.6198051e-002 -2.0487129e-001 -7.1743266e-001 -9.0625866e-001 -6.7428664e-001 -6.2533971e-001  3.7025387e-001 -7.0545679e-001  4.9561659e-001 -2.3630185e-002 -1.8476864e-002 -6.2452255e-001 -1.0494138e-001 -3.3844414e-001  8.1841560e-002  1.1559017e-001 -3.5829315e-001 -7.3010449e-001 -9.3479123e-001 -8.0666141e-002 -1.7006741e-001 -2.5070564e-002 -7.4430969e-002 -1.8307808e-001 -3.9075521e-001  7.3187647e-002  1.8242180e-001 -3.6025487e-001 -1.8281335e-001  3.3339337e-002 -7.7479519e-001 -4.5526717e-002  3.3854964e-001  2.8189425e-003 -2.7254850e-001  3.7930354e-001  4.5729471e-001  8.6913384e-001 -2.1494771e-001  1.0863505e+000 -2.5577072e-001 -5.2253204e-003 -3.4673796e-001 -1.9119331e-001 -3.5809658e-001  1.1767712e+000 -8.6997886e-001  1.6590796e-001 -2.3575040e-001 -2.8017724e-001 -1.3899807e+000
 -5.4729962e-001 -3.8608490e-001 -1.1970146e-001 -1.2626119e+000  1.2014178e-001  1.6189644e+000 -3.1594640e-001 -2.7257311e-001 -1.0909742e-001 -9.1474062e-002 -2.0884268e-001  1.7146757e-001  1.0767610e-001  6.9192658e-001 -2.7242660e-002  3.4674486e-001 -5.0810192e-002 -6.0296134e-001 -7.2286775e-001 -6.4930243e-002 -5.8512441e-001 -5.6888609e-003 -7.7334086e-001  1.1192304e+000  2.3002686e-001  2.8273025e-001 -5.0172217e-001  1.9292261e-001  1.4578201e-001  8.7734435e-002 -5.3823422e-001 -2.5350878e-001 -6.3633958e-001  6.5386996e-001  1.2464097e-001  5.3550156e-001  3.6524578e-001 -4.7209254e-003  1.6701119e-001 -6.5242635e-001 -2.2427658e-001  7.0440066e-001 -2.7012341e-002 -3.3010565e-002  1.6386180e-001 -6.6518401e-001  9.1774435e-001 -2.8324017e-001  2.4681543e-001  3.3467794e-001  7.0423711e-001  6.1137253e-001  7.0104558e-001 -1.8705358e-001 -2.5213994e-001  8.9490059e-002  6.5453326e-002 -2.7876514e-001 -1.2615523e-001 -4.8870007e-001  5.6313867e-001 -5.6646569e-001 -6.9772506e-001 -6.7590504e-002 -7.7920682e-002 -2.0149998e-001
  2.1020235e-001 -8.5374847e-001 -1.1199175e+000 -2.3429716e+000  3.4409828e-001  3.3177106e-001 -2.7980115e-001  3.5565651e-002  1.1646428e-001 -1.6775400e-001 -3.2089341e-001 -1.0792269e-001 -5.3208006e-001  4.4045300e-001  4.8599561e-002  4.5971272e-001 -4.1665343e-001 -1.8237341e-001 -8.8671035e-001  1.7469527e-001 -6.9675927e-001  8.6432034e-003  4.4294709e-001  5.2178232e-001 -2.8232755e-001  1.8743861e-001  2.9647669e-001  1.1012248e+000  4.6821796e-001 -1.7151010e-002 -7.7746839e-001  2.0454945e-001 -4.1504599e-001  1.6986398e-001  2.1605759e-001 -1.3704492e-003  3.6184823e-001 -8.5328416e-002  9.4531982e-001  3.3508795e-001 -3.9319825e-001 -5.4036390e-002  8.1300546e-002 -1.2276825e-002  3.8948535e-001  5.9726520e-001  9.0000816e-001 -5.6821296e-002  2.3624138e-001 -4.9560615e-003  2.1817158e-001  4.9703421e-001  2.2094510e-001 -8.7742717e-001 -5.0550147e-001  3.5777176e-001 -2.9102791e-001 -1.5532638e-001 -1.6791949e-001 -2.7878129e-001  3.5632812e-001  5.5344245e-002 -1.8215807e+000 -4.1927744e-001 -1.8642803e-001 -1.1868026e-001
  7.3907644e-003  4.4701811e-001  4.6753345e-001 -2.4038429e+000  3.2004152e-001  1.3476652e+000 -3.1483615e-001  4.5283502e-001  4.7381037e-001  1.3851614e-001  2.8807362e-001  6.0571609e-001  3.1704364e-002  6.2605240e-001  6.3132326e-001  6.6238521e-001  4.9811172e-001  2.9250159e-001  4.1751944e-001  6.1356254e-001  8.1233966e-001  8.9940288e-001  8.3989596e-001  9.3502837e-002 -8.1634090e-002  9.5435519e-001  8.7782536e-002  4.4869300e-001  6.3780323e-002  3.2491711e-001 -1.0076771e+000 -4.4360677e-001 -5.6075944e-001 -6.5194642e-001 -2.3222705e-001 -8.3857261e-001 -8.2361767e-003 -2.5294912e-001  3.0971431e-001 -8.0715479e-002  6.5873765e-001 -2.3176621e-001 -4.4889636e-001  6.3118743e-001  9.6854145e-001  3.7864284e-001  9.0202680e-001  7.5130997e-001  1.9666408e-001 -4.0067055e-001  5.1345306e-002  3.3907746e-001  9.4022872e-002 -3.9591827e-001 -4.5857955e-001  4.9429025e-002 -4.3855928e-001  4.3078954e-001  4.8391014e-002 -2.9236661e-001  6.5522059e-001  3.9795164e-001 -1.0671935e+000  4.2716181e-001  5.0822076e-001  6.7546960e-001
 -7.6586130e-002 -1.4181764e-001  6.4854720e-001 -1.4973968e+000  2.6582427e-001  4.6682434e-001 -3.3544831e-001  2.4692596e-001  1.8036436e-002  1.0787424e-001 -1.5273850e-001  3.2740575e-002 -1.0383941e-001  4.6941791e-001  6.0165801e-001  4.7848935e-001  5.8877122e-001 -8.0349239e-001 -2.3974737e-001  4.7217547e-001 -3.3292609e-001  2.0086601e-001  6.8831769e-001  7.0889119e-001  2.2289914e-001  2.9884631e-001 -3.1424465e-001 -1.1357709e+000 -6.4254588e-001  2.5101270e-001 -1.0152766e+000 -1.8009584e-001  7.5634707e-001 -4.2672145e-001  5.2658641e-001 -3.7144846e-001  6.1947711e-001  1.8479679e-001 -7.6184231e-001 -1.8591683e-001 -9.3954125e-002  2.8383043e-001 -1.4608410e-001  3.8437841e-001  3.7070031e-001  1.5912694e-001  9.6875128e-001  6.6427789e-001  3.9041712e-001  2.2093903e-001  7.8785054e-001  7.3095200e-001 -1.6220738e-001 -1.6783867e-001 -5.9239075e-001  3.7259262e-001 -3.1587047e-002  7.2566078e-001  4.3738124e-001 -5.3754764e-001  9.2232645e-001  2.3051531e-001 -1.0542884e+000  1.2872931e-001  5.9290110e-001  5.0697204e-001
  2.2188900e-001  3.7440044e-001  1.2041429e+000 -9.0416422e-001  1.3637183e-001  3.5666991e-002 -5.9162635e-001  5.7933241e-001  4.4730541e-001  5.6542868e-001  7.4878814e-002  5.7236355e-002 -2.3908737e-001 -2.6480844e-001  8.5243119e-002  1.9832110e-001  1.0443029e+000  2.9685682e-001 -6.0943195e-001  7.3268684e-001 -2.9714720e-001  1.4244039e-001  8.8267429e-001  9.6859054e-001  6.8005507e-002  5.0814225e-003 -8.2904391e-001  2.1130077e-001  1.3813654e-001  4.5711703e-001 -3.4973121e-001  1.0198045e-001  6.7811117e-001  8.1889883e-001  6.7215195e-001 -8.3073260e-002  9.3170932e-001  5.2702151e-001  7.1683156e-002 -4.8253536e-001  2.9815900e-001  3.2013214e-001  5.8519661e-003  2.7134022e-001  3.5989997e-001  1.1670153e-001  6.3413980e-001  8.5201273e-001  1.4064835e-001  5.9387371e-001  4.6015840e-001  3.3492133e-001  2.3796296e-001  2.0816684e-001 -3.7635222e-001  2.5758786e-001  2.2447418e-001  2.7476071e-001  4.6037426e-001 -9.9019986e-001 -2.8190555e-001  1.0407119e-001 -2.6061913e-002  1.2206466e-001  6.6244261e-001  8.2435767e-002
  6.6937380e-001  2.7842706e-001  9.1175130e-003 -5.7987634e-001  1.1855287e-001 -6.8158480e-001 -1.0432533e-001  4.2735771e-001  4.5430617e-004  3.0041761e-001 -4.7829320e-001 -9.2519343e-001 -6.9593791e-001 -6.1186802e-001 -2.5961785e-001  2.7056786e-001  7.3100850e-002 -3.9823806e-001 -3.5233080e-001  7.5641132e-002 -3.8214034e-001  1.5661235e-001  6.7583459e-001  2.5642559e-001 -2.4718155e-001 -3.2382689e-001  3.6638546e-001  4.7413178e-001  3.4541359e-001  3.0050512e-001 -6.4235740e-001 -1.2385547e-001 -5.1559308e-002 -3.3987187e-001  3.4171477e-001 -3.2191538e-001  2.0412447e-001  1.9005721e-001  6.5642413e-001  6.7903615e-001  6.0831353e-001  2.2492398e-001  3.9120641e-001 -6.3521089e-001  7.4755387e-001  3.2997988e-001 -3.5410426e-001 -5.8505963e-002  3.5021836e-001  1.3698222e-001  5.2290243e-002 -5.6985638e-002 -4.5217151e-001 -1.5898787e-001 -2.9233666e-001 -1.9902129e-002  2.6639265e-001 -5.9871947e-002  7.6757127e-001 -6.1120550e-001 -1.2209940e+000  6.3021582e-001 -7.5300805e-001 -4.2475219e-001  9.3776513e-001 -4.1549411e-001
  7.6589105e-001  9.9622680e-001  1.1909345e+000 -1.0851397e+000  8.3857056e-001 -9.5867017e-001  1.4155338e-001  5.8762669e-001 -2.1382186e-001 -5.1244722e-003  8.7881724e-001 -8.6850948e-001 -1.4636654e-001 -2.9533639e-001 -7.9120833e-002  3.0856096e-001 -5.7074641e-001  6.8584301e-001  1.1697244e+000  2.2253201e-001  8.0174768e-001  1.0132608e+000 -4.0759624e-001  2.3939635e-001 -5.0464521e-001  3.4583406e-001 -2.8610932e-001 -7.3104710e-002 -7.3884244e-002  4.1782852e-001 -6.3437960e-001 -3.6698083e-001  4.0160747e-002 -1.8461147e-001  1.4551964e-002  8.6062695e-002  6.0928292e-002  3.8919152e-001 -4.1548967e-001 -1.4783489e-001  1.3859759e-001 -5.0239880e-001  9.0272839e-001 -4.5586585e-001  5.3841489e-001  1.1151554e-001 -5.4706534e-002 -1.5843287e-001  1.2567102e+000 -5.6064937e-001 -6.1304571e-002 -2.0517924e-001 -6.7995113e-001  5.5525704e-002 -6.1789459e-001 -2.0279981e-001  2.5329330e-001  5.5290963e-001  7.0183818e-001 -2.5321772e-001 -2.9470570e-001  9.1150362e-001 -7.3528614e-001  4.2791320e-001  1.3511667e+000  7.1253079e-001
 -1.9213492e+000  5.9419948e-001 -2.6987294e-001 -4.6360420e-001  3.9443930e-001 -5.5561025e-001 -7.4671247e-001 -5.1147815e-001  5.2900749e-001 -2.3584967e-001 -5.5361404e-003 -1.0472836e-001  6.9902491e-001 -1.5645437e-001  4.0036974e-001  4.4844761e-001 -4.3447881e-001  3.5141468e-001 -7.2068808e-002 -5.2916718e-001 -4.9164485e-002  1.9158775e-001 -8.1221180e-001 -1.9064504e+000 -1.0538358e-001 -2.0194477e-001 -5.2827511e-001 -3.2448111e-001 -9.8321440e-002 -1.2420764e-002 -8.0651208e-001 -1.2659097e+000 -4.2542522e-001 -1.0821198e+000 -4.4430566e-001  1.6039497e-001  3.5955908e-001 -6.4614216e-001 -9.4994264e-001 -3.4996399e-001  2.5122667e-001 -7.2265079e-002 -1.2512720e+000 -2.3072153e-001 -3.0321595e-003 -3.3975552e-001 -1.3334330e-002 -2.3783700e-002  2.7516225e-001  4.0296395e-001 -4.0598705e-001 -9.1707342e-002 -4.2451729e-001  1.7871561e-001 -1.0054520e+000  1.3760452e-001  6.2879290e-001  1.0112322e+000  5.8736417e-001 -6.9977035e-001 -7.5753264e-001  8.9298178e-001  4.2309258e-001  5.8284001e-002  1.1516614e+000 -6.5881401e-001
 -4.3423893e-001  3.5750629e-001 -1.3556497e+000 -8.2467982e-001  7.9324565e-002  3.7344872e-001 -7.4640629e-001 -3.0897264e-001  3.6553678e-001 -3.9970535e-002  6.1222455e-001 -4.4839867e-001  7.0458162e-001 -1.3915781e-001  4.2378056e-001 -1.1473755e-002 -3.9953111e-001 -1.0437394e-001  5.1435020e-001 -4.1979401e-001 -2.1283058e-001 -3.1116800e-001 -9.0014891e-001 -1.7540668e+000  1.4561568e-001 -8.9162869e-001 -8.4709960e-001 -1.0607424e+000 -1.0314034e+000  5.4172100e-001 -5.3297545e-001 -1.2222529e+000 -5.5469178e-001 -6.7322618e-001 -1.0665546e+000 -8.3277452e-001  9.5603481e-001 -7.8458417e-001 -7.4169722e-001 -6.6726831e-001 -8.8107859e-001 -1.3845720e-001 -1.3497356e+000 -5.6887794e-001 -1.0994531e+000 -7.7325797e-001 -4.8421877e-001 -3.9711507e-001 -2.4222324e-001 -4.9132808e-001 -1.6196894e-002  3.1798271e-001 -8.0034842e-001  5.3718530e-001 -4.8685988e-001  2.1794350e-001  1.9225940e-001  6.9483729e-001 -1.3772267e-001 -7.9441412e-001  6.1935203e-001  4.7073179e-001 -2.1374983e-001  5.7130945e-001  1.2002956e+000  4.8310330e-001
  3.5486173e-001  5.7819391e-001  2.4163210e+000  3.9543122e-001  1.1522259e+000  3.5132126e-001 -2.4595475e-001  7.4320181e-001  4.1620294e-001  5.6925275e-002  7.7914945e-001 -6.0302504e-002  1.1421613e-001 -3.8174736e-001  9.9445070e-001  8.9215806e-001  6.9373659e-001 -3.1743837e-001  1.0161670e+000  3.2058221e-001  2.2496885e-001  5.7727164e-001  1.8735618e-001  4.6987070e-001  4.2512164e-001  7.4535394e-001  2.4805187e-001  1.4121481e-001 -5.8631740e-001  6.1014705e-001 -4.8740294e-001 -2.4064571e-001  4.4681304e-001  3.7478393e-001 -1.8089108e-001 -2.7410147e-001 -3.5353040e-002  1.0652850e-001 -2.8747087e-001  3.2956781e-001  3.1735841e-001  1.2011868e-001  3.5922691e-001  8.3915022e-001 -1.8120313e-001 -1.2373113e-001 -1.1428398e-001 -1.7409911e-001 -4.1881083e-001 -1.6602507e-002  4.3651417e-001  8.7791880e-002 -6.0289040e-001 -3.1198226e-001 -1.2934773e+000 -2.2135863e-001  4.4469883e-002  3.8219054e-001  5.9455580e-001 -1.7509346e-001 -1.8818550e-001 -1.0440908e-001  9.1184029e-001  1.5253632e-001 -6.0423711e-001  1.2814822e+000
  1.7091420e-001  3.2550871e-001  5.7075984e-001  5.6075216e-001  3.4522236e-001  6.0731977e-001  4.4924142e-001  7.1463921e-002  3.5822053e-001 -4.6306000e-001 -2.5842105e-001 -4.8550839e-001  5.4393051e-002  9.9553835e-002  2.8067680e-001  3.3455341e-001 -9.7855771e-002 -8.2717009e-002 -6.6435555e-001  1.2619179e-002 -1.8255918e-001  7.0041685e-001  1.3167821e+000  1.3585696e+000  4.6985448e-001  7.7870928e-001  9.3352396e-001  8.9263967e-001  7.8823783e-001 -1.3149229e-001 -5.3857772e-002 -2.1989284e-002 -1.3525723e-001  1.0711665e-001 -1.9535331e-003 -5.3765381e-001 -3.6423494e-002  2.4071970e-001  7.1246331e-001  3.9320872e-001  6.3555700e-001  2.9185380e-001  1.2811669e+000  1.0359230e+000  5.2884857e-001  1.6411893e-001 -5.4639008e-001 -1.0383398e-001 -7.6038621e-002  2.1926472e-001  3.5048277e-001  6.0756310e-001 -1.5708010e-001 -4.7344770e-002  5.9430127e-002 -2.3011839e-001  2.2845977e-002  7.5716206e-001  3.9883772e-001  3.2207726e-001  1.7967498e-001 -6.0652161e-002  7.3794674e-001  3.0435443e-001 -2.7794007e-001  6.9803200e-001
 -3.9580924e-001  6.3595742e-001  6.4383245e-002  9.6380311e-001  5.1166225e-001  2.2928556e-001  2.2380799e-001  2.0443622e-001 -2.9924503e-001  2.5498614e-001  1.9838462e-001  1.5264154e-001 -2.0984380e-001 -1.2140636e-001  1.0843979e-002 -2.4747601e-002  3.1304675e-001 -3.5787753e-001 -6.3157164e-001 -1.3435879e-001  4.4939527e-001  3.0455391e-001 -2.0043765e-001  1.2139058e+000  6.3595534e-001  2.6217724e-001  6.0255529e-001  7.2702958e-001  5.4658002e-001  5.6496844e-001  4.4853629e-001  1.4535281e-001  2.0531673e-001  2.7877458e-001 -1.5549016e-001  1.9409937e-001  6.4849576e-002 -1.7829283e-001 -9.8439267e-002  3.5199726e-001  3.4197023e-002  3.3747141e-001  1.1795495e+000 -5.0161165e-001  4.1040896e-001  7.3861005e-001 -2.5742075e-001  1.9651557e-001 -5.4426942e-002 -3.8209586e-001 -6.5302762e-002  1.4996724e-001  1.6933883e-001 -4.1006242e-003  4.7972764e-001 -5.3443021e-002  3.9820046e-001  3.5101212e-001  1.9123305e-001  4.0109725e-001 -2.0451373e-001  6.6753296e-001  6.5181336e-001  5.1982834e-002  2.2541615e-002  1.0413414e+000
  1.5081253e-001  9.5915510e-001  1.0570602e+000  1.7290960e-001  3.3380121e-001 -6.4469986e-001 -1.2005131e-001  7.4386004e-001 -2.3149034e-001 -1.6145643e-002  9.1068805e-001 -5.9375138e-002  3.3843590e-001  5.9786101e-002  3.8535240e-001 -1.7856003e-001  9.0991281e-001  3.8926602e-001  2.0093973e-001  6.0599800e-001  5.6148166e-001  3.7591980e-001  9.5688994e-001  6.8201670e-001  3.0205404e-001  5.0042282e-001  4.8884260e-001 -4.7921878e-001 -2.5770870e-001  5.7555188e-001  5.2790673e-001  9.7176705e-001  1.1950280e+000  6.7479262e-001  3.8078130e-001 -3.9043146e-001 -3.1825054e-001  1.7415565e-001 -8.3082271e-002 -1.2835773e-001 -2.5677585e-001 -3.6087181e-002  1.1208922e+000  3.4618299e-001 -1.1619341e-001  8.7617587e-001  4.9899855e-001 -1.7703352e-001  1.8196968e-001 -1.4500028e-001 -2.5399717e-001 -3.9800081e-001 -1.6947825e-002  2.2687918e-001  5.8178755e-001  6.5046260e-001 -1.8009236e-001 -4.0487687e-001  1.4601034e-001  4.5378321e-001  6.8805718e-001  3.0158907e-002 -3.7342120e-001  3.7991072e-001 -8.2065117e-002  2.6290022e-001
 -2.9869757e-001  3.0533161e-001  8.7532871e-001  4.5842445e-001 -1.1681489e-001 -2.9428421e-001 -2.2665989e-001  9.2402044e-002  1.8237202e-001 -3.1944322e-001  2.6450998e-001  1.0978509e-001  1.7900698e-001  2.4594480e-001 -2.1471870e-001 -3.1353108e-001  4.0476284e-001 -2.3643526e-001  6.1166974e-002  4.1354032e-001  7.4036553e-001  3.9432354e-001  8.6706261e-002 -2.2759201e-001 -1.7747888e-002  2.1993430e-001  6.9705704e-001 -1.0453223e-001 -4.1781420e-002  1.4268257e-001  6.4050404e-001  2.2875689e-001  4.4645313e-001  6.6129462e-001  4.4450182e-001  1.2368737e-001 -1.6476738e-001  5.8484784e-001 -1.2977835e-001  3.8277443e-001  4.1892617e-001 -6.0610171e-002  5.7053252e-001  5.6625518e-003  8.6993097e-001  6.6608968e-001  4.9043855e-001 -5.9484415e-002  3.5171727e-001 -4.0305009e-002 -7.6710199e-002 -4.7506627e-001  2.4707240e-002 -9.3860096e-003 -1.8860859e-001  1.3564406e-001 -4.2127412e-001 -2.1906282e-001  4.2471565e-001 -5.4099275e-002 -8.9921118e-001 -7.2974255e-002  2.0903283e-001  1.1438103e+000  5.0308333e-001 -8.9800977e-001
  1.2341332e+000 -1.0340678e-002  9.0141834e-002  4.1186057e-001  1.2821148e-001 -5.9672940e-001  6.2703426e-002  1.0018411e-001 -6.2208727e-001 -3.1050653e-003 -6.4633844e-002 -1.2935194e+000 -7.2729020e-002 -3.0344393e-001 -1.6441742e-001 -3.2888236e-001  2.8639079e-002  6.0558235e-001  3.3450719e-001  4.0976786e-001  3.6453913e-001 -6.6433302e-002  1.4757963e-001 -4.3759867e-001  4.7017467e-002 -7.6706836e-001  4.4151594e-001 -4.1623380e-001  4.6424517e-001  4.6694018e-001  1.1262457e-001  7.3846134e-001  3.1210992e-001  2.5133283e-001  6.7629726e-001 -1.3849989e-001  7.4181078e-002  3.7650377e-001 -5.0761463e-001  3.7080467e-001  1.2583496e-001  2.1964369e-002  1.7386214e-002  2.8789483e-001  2.0041983e-001  6.4431439e-001  3.6326489e-001  3.0219912e-001  4.7276400e-001  3.4540159e-001 -3.7075149e-002 -6.7887283e-002 -1.9032285e-001 -1.8064916e-001 -7.8033467e-001  3.5436482e-001  1.2217006e-001 -3.6461857e-001  5.9641042e-001 -1.2091829e-001  5.4486124e-001  5.4406805e-001 -2.5416124e-001 -6.2970260e-001  9.1304915e-001  1.1365549e+000
  1.8281722e-001 -2.0112131e-001  1.0622693e+000  9.7140075e-001 -2.7597330e-001 -1.2119616e+000 -4.0233595e-002  3.8393024e-001 -1.7497796e-001 -1.6615218e-001 -3.0058425e-001 -2.0133842e-001 -5.7258394e-002 -2.3691141e-001  2.4129408e-002 -1.8407450e-001  3.2786133e-001 -2.8978139e-001 -1.2755769e-001 -1.3781540e-001 -2.3335837e-001  2.8351790e-001 -1.8572583e-001  3.1102928e-001  1.0453616e-001  1.0858623e-001 -1.1100262e+000 -8.2931634e-001 -5.0488985e-001 -3.6174484e-001 -1.8927995e-001  3.3038859e-001  3.4061005e-001  1.0511009e+000  9.6413359e-002 -4.8857438e-001  3.5603261e-001 -7.8700024e-001 -1.3494472e+000 -1.4549490e+000  3.2099828e-002  2.6128699e-001 -1.4502685e-001  6.5975549e-002  9.1473793e-002  1.9323668e-001 -3.2377186e-001 -5.8842106e-001 -7.3253920e-001 -1.3905049e-001  4.9800959e-001  1.4195510e-001 -3.5565800e-001  3.1638578e-001 -7.7462760e-001  4.3076336e-002  1.5191253e-001 -3.3269742e-001  5.3303660e-002  9.4809893e-002 -7.5944701e-001 -1.6130254e-001  9.4778191e-001 -3.5839018e-001  2.6852650e-001 -2.6603173e-001
  1.7276198e-001  2.9193685e-001  1.5161050e-001 -6.9402183e-001  3.5353143e-002  1.4587091e-001 -3.1126861e-002  5.4664709e-001  7.6106886e-002  2.5591666e-002  2.1257189e-001 -1.9805331e-001  9.3545434e-002 -1.2650055e-001  1.9443405e-001 -3.4116467e-001  9.3235592e-001 -5.4004049e-001  4.3677652e-001  2.5779435e-002  1.4862012e+000 -1.9308640e-001 -2.3434339e-001 -1.1276259e+000 -2.7576370e-002 -1.3460809e+000 -1.7586378e-001 -8.0869942e-001 -6.2213253e-001 -5.0859800e-001 -1.1170271e+000 -4.0671973e-001  2.1819344e-001 -7.8948599e-001 -6.4957915e-001 -1.4336617e+000 -3.0654823e-001 -6.3186218e-001 -5.3688194e-001  1.8944107e-001  2.1034237e-001  1.4174179e-001 -5.5563961e-001  1.3510737e-001  2.2866500e-001  7.6259822e-001 -2.8125527e-001  1.3133766e-001 -8.9214166e-001  1.3461945e-001 -3.7571130e-001  4.6016262e-001 -1.2679734e-001  3.2207250e-002  2.7487213e-001  1.0563441e+000  3.8438408e-001 -8.1161902e-001 -2.4433366e-001  2.2902734e-001 -8.5133926e-001 -3.3027770e-001 -1.1149726e+000 -6.8166507e-001 -7.9094125e-001 -1.3350014e-001
  4.6528967e-001  9.9798423e-002  8.6729447e-001  7.7668534e-002  4.9631228e-001 -1.0110345e+000  9.2436352e-003  1.5314033e-001  1.8057410e-001  4.6376496e-002 -5.4830007e-001 -5.5971702e-001 -2.5997163e-002  2.7460994e-001 -1.4208947e-002 -6.9600216e-001 -2.8108306e-001 -2.1142442e-001  1.7757252e-001  4.0575516e-001  7.8007525e-001  5.1241185e-001 -2.4240928e-002 -3.8747369e-001 -5.9932171e-002 -5.6030722e-001 -3.3601415e-001 -5.2279120e-001 -1.2468276e-001 -2.8798609e-001 -2.4274700e-001 -2.6018143e-001 -1.2189346e+000 -1.3018799e+000  4.3068827e-002 -3.6216942e-001 -5.1676067e-003 -4.5399685e-001 -3.9316212e-001 -2.2447349e-001 -3.3826622e-001  4.5432854e-001 -2.4512559e-001 -7.9002086e-001  7.2631819e-001  6.9606500e-001  1.0023815e+000  9.9919752e-001 -2.2747226e-001  6.6010625e-001 -2.2079712e-001  2.8933749e-001  8.1129997e-002 -2.4606249e-001 -2.2340819e-001  4.5462947e-001  7.9119163e-001 -4.8242981e-001 -4.8392056e-001 -2.8037401e-001 -6.9853061e-001 -4.8993801e-001 -1.7036000e-002 -1.7849973e-001 -9.3600828e-001  3.9955769e-001
  8.9519897e-002 -3.2969533e-001  8.9482832e-001 -1.1420869e+000  3.2060238e-002  2.4812035e-001  4.3287100e-001  4.0769384e-001  3.1219612e-001 -6.6138899e-002  3.8997788e-001  2.3975941e-001  5.7429273e-001  2.9448578e-001 -1.5805397e-001  2.4258148e-001  3.1915805e-001  3.3650379e-001  4.2472229e-001  5.3148300e-001  5.0786967e-001 -2.9288846e-001  2.7185112e-001  5.4163954e-002  1.2956624e-001 -6.4521495e-003 -5.7773070e-001 -7.1436950e-001 -7.2225355e-001  2.7179834e-001 -5.7653467e-001  2.7550796e-001 -1.0825006e-001 -1.3724103e-001  1.8951501e-001 -7.6389830e-001  1.4865128e-001 -4.5468365e-001 -7.7994243e-001 -6.1384553e-001  4.2332367e-001  6.2367041e-002  7.6319588e-001 -1.1433477e-001  5.6738638e-002  5.2440884e-002  3.2881787e-001 -9.2892392e-001 -6.1314146e-002  4.6738999e-001  3.6145943e-001 -3.4751626e-001  7.1727834e-003  3.9878151e-001 -3.9083211e-001 -3.7257114e-001 -4.2570895e-001 -6.1037882e-002  2.3009034e-001 -2.7747991e-001  1.7944507e-001  3.5827835e-001  1.4924159e-002  4.7388296e-001 -2.8685434e-002  8.8105050e-001
  5.7443847e-001 -9.3221265e-001  4.4737748e-002 -2.1524963e-002  1.1705586e-002 -1.2580085e+000 -2.2645755e-002  3.7555730e-001  3.2691997e-001 -2.8839511e-001  2.8751751e-001 -3.2396948e-001  4.1745554e-002  8.6297092e-002 -2.7743041e-001  2.5035994e-001 -3.9424841e-001  7.4352856e-002  2.3574364e-001  2.0313744e-001  9.8507192e-001  3.8054422e-002  1.8855425e-001  9.7557022e-002  9.5503542e-002  5.0743936e-001  5.0538601e-001  4.0105837e-001 -3.1472919e-002  3.0369809e-001 -3.6159570e-001  9.2144862e-002  5.6331437e-001  8.2609665e-001 -3.2386181e-001 -5.2257375e-001  7.3921118e-001  3.4392347e-001  2.2386493e-001  3.6478593e-001  3.9356896e-001  1.5871300e-002  6.4270833e-001 -1.4177149e-001  6.1032954e-002 -1.7451615e-001  2.1033893e-001  5.2331303e-001  4.9879766e-001  4.1770307e-001  4.1952617e-001  1.1319401e-001 -2.2502018e-001  6.2238533e-002 -3.9074326e-001  8.6686412e-002 -3.7401104e-001 -9.8586586e-002  6.9737815e-001  5.4885241e-001 -1.4088754e+000  2.0865032e-001  1.3278195e-001  2.2532510e-002 -2.6387704e-001  1.6831022e+000
 -1.2858907e-001 -6.7959790e-001  1.0220091e-001  1.7783963e+000  2.2648142e-001 -5.2982863e-001  5.8164606e-001 -1.1840976e-001 -2.6449881e-001 -5.2058851e-001 -3.8714182e-001 -1.8971653e-001 -1.7494891e-001 -2.3505520e-001 -3.9451997e-001 -4.2069988e-001 -5.0484252e-001 -5.2368251e-001  5.1896610e-001 -4.6286079e-001  8.7946228e-002 -3.1578966e-001  4.1104844e-001  2.9229986e-001 -2.4055632e-001  6.1381227e-001 -2.4055330e-001  6.3226260e-001  1.4310368e-001 -1.9792964e-001 -1.6271861e-001 -6.0587244e-001  9.0383179e-001  3.6738985e-002 -6.2309604e-001  1.0813368e-001 -2.7703280e-001 -7.1915947e-002  2.8063751e-001 -4.6733292e-001 -4.8344120e-001 -2.0015352e-001  1.2474446e-001  9.5552461e-002 -5.5616091e-001 -6.6957148e-001 -5.8315742e-001 -9.0796419e-002 -8.3021596e-001  2.9610659e-001 -1.9913049e-001 -3.3225034e-001 -2.2722794e-001  1.9990228e-001  4.3276854e-001  8.4225795e-002  3.6505431e-002  4.7826219e-001 -1.0247851e-001  8.2744850e-001 -7.9688807e-001  3.5577962e-001  9.7390757e-001  5.8972774e-001 -6.3270660e-001 -5.2116805e-002
  1.9471671e-001 -3.7015732e-001 -1.8116364e-001  1.1683827e+000  3.2580753e-001 -1.6705283e-001  1.4010052e+000  6.2982958e-003  3.0464498e-001 -4.3660634e-002 -7.1439512e-001 -2.8530441e-001 -2.5964586e-001  2.5168965e-001  1.4947846e-001  4.1277940e-002 -2.3189347e-001 -3.1137019e-001 -4.9854457e-001 -5.4601225e-001 -3.5338227e-001  4.6200900e-002 -3.5416746e-004  5.3225710e-001  5.4075333e-001  1.1311852e+000 -2.6965388e-001 -4.3475235e-001  3.6074668e-001 -3.9868577e-001 -5.7905532e-001 -4.7532184e-001 -5.8146634e-001 -5.8350494e-001 -4.9008625e-001 -8.0469428e-001  1.1699299e-001  4.0663305e-001 -2.4987237e-001 -3.4561704e-001  6.5569628e-001  2.7746079e-001  1.1397214e+000 -4.5227276e-002  1.1109627e-001 -2.4841924e-001 -6.3152574e-001 -1.0952082e+000 -6.8527672e-001  2.0839498e-001  4.6106921e-002  3.2855845e-001  1.2368383e-001  5.2729867e-001 -3.7488128e-001 -3.2947701e-001 -2.5147325e-002 -3.5610027e-001 -2.2347708e-003  1.3896498e+000  4.4026850e-001  3.3385196e-001  4.6193053e-001 -5.7738235e-001 -8.2611879e-001  1.1061191e+000
 -3.4274642e-001 -5.6157204e-001  2.8806849e-001 -7.1571500e-001 -3.1770742e-001 -4.6542681e-002  7.0309284e-001  5.7534814e-001  1.1521910e-001 -2.7901519e-001  1.4710883e+000  4.4202618e-001  8.5796252e-001  8.6468313e-001  8.8642832e-001  3.7523451e-002 -3.0462494e-001  1.1742446e+000  1.1071663e+000  5.0525092e-001  1.2161615e+000  9.6685842e-002  1.2035914e+000 -8.8410790e-002  3.6214489e-001 -4.4598507e-001 -6.3943402e-001 -1.1061628e+000 -4.0788412e-001  1.7729649e-001 -8.2018022e-001 -1.3905387e-001  5.0006442e-001 -1.9300489e-002 -5.3476777e-003 -1.5622520e+000  1.3791259e-001  9.3995450e-002 -9.9827413e-001 -4.2023190e-001 -2.9533987e-001 -4.3535579e-001  1.3091093e-001  7.7368893e-001 -1.8215688e-001 -1.0682426e+000 -2.1865151e-001 -7.7659383e-001  7.1713929e-001  1.6054025e-002 -1.5700238e-001  5.8884802e-001  4.8329661e-001  5.1075042e-001  2.3732176e-002  4.9202920e-001 -4.9396517e-001 -7.0974918e-003  4.8682841e-001 -2.4327042e-001 -2.5774998e-002 -1.2750975e-001 -1.5984104e+000 -2.6634906e-001 -6.0365253e-001  2.6741112e-001
 -5.3859436e-001 -1.5048016e+000 -2.3785425e-001 -1.3194582e-001 -7.7178292e-001 -6.9547297e-001  3.0689527e-001  4.2151894e-001 -9.5294280e-002 -3.6671371e-001  4.3614534e-001  1.3198934e-001 -5.6249927e-001  6.6815846e-001  4.3241063e-001 -1.6671122e-001 -1.3293916e-001  4.3678750e-001  2.7812651e-001 -8.8574525e-002  2.3019749e-001 -4.9104719e-001  3.9244298e-001 -1.0160859e-001  4.1347888e-002  2.8910905e-001 -4.5178731e-001 -1.7322488e-001  9.4617820e-002  5.9345827e-001 -2.8969268e-001  3.6533665e-001  1.5973627e-001  2.0843614e-001 -2.5227898e-002 -1.3252343e+000  6.0605341e-001  5.0655895e-001 -3.2005290e-001 -2.2373385e-002  1.5096227e-002  6.9934930e-002 -4.0299762e-001  8.3448134e-001 -1.1429409e-001 -4.6540264e-001  3.5386296e-001  2.5318861e-002  4.5358306e-001  2.8847550e-001  4.3685191e-001  5.1495157e-001  2.6975438e-001 -5.8004574e-001 -2.3874620e-001  3.0958995e-001 -8.6036995e-001 -9.5804518e-001  4.9084140e-001 -3.1726992e-001  3.0812459e-001 -7.3960502e-001  1.1082185e-003 -6.3051881e-002 -1.3474547e+000  5.8168341e-001
  8.7669845e-002  2.1423321e-001  1.6936772e-001 -3.9013521e-001  1.0346663e+000 -1.3531101e+000  7.2245214e-001  9.8345481e-001  1.0232822e+000 -7.0531579e-001  4.2955136e-002 -7.8379364e-002 -4.8768092e-001  8.0629147e-001  4.8849913e-001  1.0606534e+000  4.2951707e-001 -3.6418360e-001  7.9971565e-001 -3.1638738e-001  5.7949444e-001  1.5568871e+000  4.5362373e-001 -7.5184343e-001 -4.2492614e-001  1.1288988e+000  5.2575755e-001  1.0038590e+000  8.7652317e-001  1.5970826e-001 -5.7498154e-001 -3.0944374e-002  8.0272460e-002 -5.3830404e-001  3.2873122e-001 -8.9791787e-001 -3.8113012e-001  1.6866816e+000  1.0923609e+000  1.3599423e+000  5.3282868e-001 -7.8798594e-001 -1.6518001e+000  2.9970568e-001  7.4998072e-001  2.7284550e-001 -6.4375983e-001  6.2849266e-001  1.4331155e+000 -8.4619027e-001  2.7619664e-001  1.0056576e+000 -6.2133496e-002 -4.2895026e-001 -4.2604433e-002 -1.9192826e-001  2.2009975e-001  3.6080100e-001  1.2341806e+000  3.5724542e-001 -1.6754535e+000  9.5531183e-001 -7.2935764e-001 -8.5359779e-001 -3.0281820e-001  2.5110635e-001
  1.3808708e-001  8.0505604e-001  4.0004449e-001 -3.3658521e-001 -2.3597469e-001  2.2171209e+000 -2.7461736e-001  8.1228343e-001 -2.9685881e-001 -1.0489686e+000  8.7483751e-001  5.7975592e-001 -7.2822578e-001  2.2562059e-001  4.3696035e-001  9.2455369e-001 -9.1726109e-002  1.1528969e+000  5.5208199e-001  5.4096778e-001  3.9091476e-001  2.6399524e-001  2.1366503e-001  1.6019064e-001 -9.9249931e-001  8.3860525e-001 -4.6154115e-002  3.1650445e-001  1.0493175e+000 -1.0966565e-001 -1.1071731e+000  6.4094569e-002  3.1287992e-001  7.9715851e-001 -3.5315833e-001 -1.0700915e+000 -2.0572383e-001  6.6672349e-001  5.1937990e-002  1.1838011e-002 -2.7903581e-001 -1.3384744e+000 -1.0770661e+000 -1.3389292e+000 -3.0734974e-001 -1.1777255e+000 -7.3295489e-001  1.4112840e-001  4.8939219e-001 -1.4194537e+000  4.0346162e-001  3.8208323e-001  1.6618666e-001  5.5042767e-001  6.6962618e-001 -5.0054592e-001 -1.3010803e+000 -6.3541813e-002  3.8778091e-001 -3.2606806e-001  2.7201623e-001 -2.0926945e-001 -7.8336243e-001  4.4821828e-001 -1.7316898e-001  8.4089544e-002
  1.5377698e+000  6.8681032e-002  4.3941252e-001  7.9771345e-001  1.4205884e-002  1.2013459e+000 -4.9802111e-001  4.5092280e-001 -7.5490546e-001 -7.7079363e-001  9.4922621e-001  1.2319834e-001 -2.4383495e-002  4.1763148e-001  7.3235103e-001  6.4461738e-001  5.3770662e-002  3.3913747e-001 -7.3608372e-001  1.1384598e+000  6.9779308e-001  1.8073809e-002  1.3277244e+000  2.6759251e+000  2.0282725e-001  7.0439330e-001  1.3484131e+000  5.5775653e-001  2.0346826e+000  9.9583060e-001 -5.6464565e-001  3.5603707e-001  9.2825952e-001  5.8361064e-001 -7.6614583e-002 -8.7043895e-001  4.6192853e-001  1.2609122e+000  1.3073733e+000  4.8869180e-001 -7.9854789e-002  8.0584755e-002  9.6143701e-001  1.4119078e+000 -1.4967232e-001 -2.1726175e-001  4.6983562e-001 -5.9873909e-002  9.6636323e-002 -8.5521062e-001  1.0063367e+000  9.3174502e-001  9.4792480e-001  2.5302920e-001  6.0950142e-001  3.2566993e-001 -6.0993510e-001 -3.3097204e-002  5.4829455e-001 -6.3408040e-001  1.9582924e+000  7.3237994e-001  1.6649473e+000  1.4271442e+000  2.2222816e-001  6.2750482e-001
  2.4879104e-001 -1.2685979e+000  7.5810260e-001  5.8666849e-001 -7.9629608e-001 -2.4916068e-001  2.0007887e-001 -2.7407479e-001 -8.9887287e-001 -1.3240126e+000 -7.6742652e-001 -6.6805141e-001 -1.2713300e+000 -5.5278860e-001 -3.8443688e-001 -4.3601199e-001 -1.2017723e+000 -3.3530199e-001 -6.3846548e-001 -6.1202402e-001 -2.2962853e-001  1.8982080e-002 -6.1421829e-001  6.2370255e-001 -8.2376718e-001  3.5581447e-001  2.1800755e-001  5.9685424e-001  6.8983121e-001 -1.0074905e+000 -1.1276475e+000 -8.7562455e-001 -5.0058944e-001 -6.5584120e-001 -1.3997891e+000 -1.4140632e+000 -1.5983929e+000  1.0522773e-001  9.6727750e-001  2.2388064e-001 -6.4868841e-001 -6.6684355e-001 -9.2867491e-002 -5.1429632e-001  2.9399558e-001 -3.1408019e-001 -3.3870903e-001  2.7463428e-002  1.9058016e+000 -1.0789362e+000 -1.3860684e-001 -5.9963198e-001  7.3357421e-001 -5.1984493e-001  5.0371979e-002 -9.7840391e-001 -1.1724025e+000  2.2617695e-001 -2.2819921e-001 -3.1019337e-001 -2.8213991e-001 -2.4471074e-001  5.3424794e-001  5.6398365e-001 -1.0836875e+000  1.0671814e-001
 -9.9172386e-001 -7.5877872e-001 -1.4438098e+000  1.5583788e+000 -1.6320828e-001 -1.0096792e+000 -1.1373671e-001 -7.0810252e-001 -8.0258764e-001 -6.9826623e-001 -1.7334505e+000 -1.7624115e-001 -8.2301083e-001 -5.3836332e-001 -6.8529177e-001 -3.7249454e-001 -1.6702160e-001 -9.9319054e-001 -1.4941377e+000 -3.3888393e-001 -9.2960750e-001 -1.0892094e-002 -7.6668257e-001  1.1041555e+000 -1.1434420e-001  1.4139340e-001  6.7139025e-001  7.9643439e-001  1.4684084e+000 -7.0822608e-001 -6.5765139e-001 -4.8025725e-001 -1.5650520e+000 -1.7085462e+000 -6.1013414e-001 -3.4020470e-001 -5.4803410e-001  6.6920800e-001  1.7069001e+000  5.5615525e-001 -4.1941278e-002 -1.3859859e-001  6.9160494e-001 -5.3066023e-001 -1.5529991e-001 -2.8664913e-001 -6.4197882e-002 -8.1408995e-001 -5.0335010e-001 -9.1102227e-001 -3.4003554e-001 -8.7155141e-001  4.9136112e-001 -6.2169827e-001  3.2356683e-001 -1.1710367e+000 -8.9239171e-001 -1.4019253e-001 -9.5027343e-001 -6.6109836e-002 -1.0266507e+000 -1.8509503e-001  2.7088411e+000  8.6786819e-001 -8.1281575e-001  1.0539772e-001
  7.2047206e-001 -1.3086117e+000 -2.1627021e-001 -6.2410937e-001 -6.9091357e-001 -4.8479642e-001 -6.4767495e-001  4.8835804e-001  1.4002356e-001 -5.1028244e-001 -3.3479501e-001 -2.0682566e-002 -3.1287853e-001 -3.6616421e-001  8.9286901e-003  2.0512357e-001  2.0323117e-001 -1.0952555e-002 -5.6410742e-002  2.9651567e-001  6.9567647e-001 -3.9972654e-001  1.2907261e-001 -3.8402402e-001  4.6796466e-002 -7.2694615e-001 -5.1548326e-001 -5.3660041e-001 -8.8959815e-001  1.5809966e-001 -9.1135767e-001 -3.0441300e-001 -2.5312482e-001 -3.8353619e-002 -5.0206233e-001 -1.1179307e+000 -1.3462262e-003 -1.2529797e+000 -1.6117772e+000 -1.0328577e+000 -8.8688528e-001  2.7788363e-001  2.0192759e-002  1.1562351e+000 -1.6951642e-001  5.0423074e-001  1.4156978e-001 -9.5390711e-001  1.0218316e+000  8.9997959e-002  4.9521454e-001 -3.0680727e-001  5.0848230e-002 -3.8815971e-002  1.2401510e-001 -8.5772223e-002 -9.5007699e-001 -2.9389301e-001 -2.1899891e-001 -4.8413803e-001 -6.8583231e-001 -1.1075138e+000 -1.2644592e+000 -4.3383550e-001 -6.8365946e-001  1.7667896e-001
  3.1862564e-001 -3.5267400e-001 -1.5104823e-001  1.4487287e-001 -3.7181029e-001 -4.3659250e-001 -9.9878568e-001 -4.2864052e-001 -6.8709548e-002 -3.6563520e-001 -5.2926225e-001  1.1199458e-001  5.6144665e-002  1.0575680e-001 -4.1126121e-002  1.6722920e-001  2.8238957e-001  3.0598836e-001 -3.2858514e-001  3.2339237e-002 -8.2484238e-001  3.1291218e-001  6.6106514e-001  6.6158939e-001  1.8361335e-001  4.0264042e-001 -5.6436498e-001 -2.2459464e-001  3.3784684e-001 -6.3909647e-001 -5.4778420e-001 -5.5089301e-001 -7.1352748e-001 -4.9915659e-001 -5.4733399e-001 -5.2551029e-001 -5.1389948e-001 -3.9908275e-001 -8.5620700e-001 -1.0543917e+000 -1.6700111e-001  7.1319606e-002 -1.3627341e-001  1.1090009e+000 -5.4454338e-002 -8.4573480e-001 -3.7665772e-001 -1.4924862e+000 -7.2391108e-001 -8.2573677e-002  3.3646468e-001 -2.3606567e-001 -1.7683120e-001 -5.0639368e-001  3.5404027e-001 -2.7575536e-001 -8.0476497e-001 -8.2800599e-001 -8.6490069e-001 -7.1118944e-001 -6.5401605e-001 -1.1864273e+000  3.8508744e-001 -1.2455607e+000 -1.1041239e+000  2.9146746e-001
 -9.0570909e-001 -4.6933859e-001 -8.9830360e-001 -1.0557592e+000 -2.1919406e-001  1.3297785e+000 -1.9267873e-001 -4.7519383e-001 -2.0898993e-001 -2.1806998e-001 -1.4757801e-001 -2.8846061e-001  1.1766469e-001  7.8216186e-002  1.2876056e-001  1.5951768e-001  1.0952983e-001 -1.9060215e-001 -4.0701288e-001  2.3120654e-001 -2.3434246e-001  2.4177647e-001 -6.0044918e-001 -6.8805689e-002  3.4305197e-003 -2.3338555e-001 -6.4951732e-002 -2.2455116e-001 -1.4938965e-001 -1.7055714e-001  2.3278620e-001 -2.5301267e-001 -1.0276319e+000 -1.0217418e+000 -6.9651913e-001 -4.6306355e-002 -6.2792995e-001 -6.4602827e-001 -6.9222008e-001 -7.8931543e-001 -5.4172482e-001 -3.5668012e-001 -2.8583761e-001  3.2715600e-001  1.6752802e-002  1.7455994e-001 -7.2356917e-001 -1.1505656e+000 -5.1825990e-001 -6.9612806e-001 -2.8002208e-001 -3.4095071e-001  5.1409797e-001  5.7076328e-002  1.3018749e+000 -1.2279354e-001 -7.2848813e-001 -6.1222740e-001 -1.2902522e+000 -1.8116788e-001 -1.6906339e-001 -8.1464427e-001  6.5063257e-002 -5.5102764e-001 -5.3372205e-001 -5.0894930e-001
 -5.6385267e-001  2.9115336e-001 -2.0083089e-001 -6.8090194e-001  2.9225944e-001  9.8333882e-001  1.6587450e-001 -3.1447849e-001  3.2679290e-001 -2.1626878e-001 -3.8276526e-001  9.9708889e-001  3.4109632e-001  2.6888799e-001 -3.3764337e-001 -3.9639006e-001  2.0981859e-001  2.9650410e-001 -4.4555775e-002  3.8197307e-001 -2.5626648e-001  9.9418899e-002 -1.3397011e-001  6.0830331e-001 -8.4905162e-002  6.4860107e-002 -8.1789692e-001 -2.5541596e-001 -2.6147475e-001 -2.2310377e-001 -4.5093767e-001 -3.0683155e-001 -7.7182152e-001 -3.2679096e-001 -4.8988380e-002 -5.0740570e-002 -1.4286756e-001 -6.2420313e-001 -9.1039938e-001 -9.1541310e-001 -7.0550525e-002  4.7554684e-001 -2.7762329e-001  4.2877194e-001  1.1968650e-001 -4.1119475e-001  5.2471529e-001 -7.2862918e-002  4.3869495e-001 -1.7097942e-001  1.8242761e-001 -2.2031434e-001  2.7325024e-001  2.1852285e-001  4.8375317e-001 -3.4575360e-001 -2.8182390e-001 -1.5117707e-001 -5.2211906e-001  6.8371416e-002 -2.1329082e-001 -5.4295081e-001 -2.7663972e-001 -1.7091087e+000 -9.3750023e-002 -1.5019728e+000
 -2.1513403e-001 -6.4592727e-001 -4.1789726e-001 -5.2221482e-001  5.5046250e-001  1.5050345e-001  3.8230292e-001 -2.4068816e-002  4.1009579e-001 -3.4891500e-001  1.2202727e-001  9.4718007e-001  5.7642548e-001  1.8305449e-001  3.6362041e-001  4.2838788e-001  6.1057918e-001  4.5243244e-001  3.6077225e-001  1.2149744e-001  9.2587304e-001  4.5016150e-001  2.9482576e-001  8.8176899e-001  3.4639293e-001 -1.7861541e-001 -1.2768997e+000 -1.1869271e+000 -7.9070078e-001  1.9504223e-001 -2.6441848e-001 -4.5439285e-001  1.9799116e-001  5.1869460e-001  1.4841984e-001  2.0349375e-001  1.3705809e-001 -1.0900862e+000 -1.3138354e+000 -1.1864145e+000 -1.2726521e-001  3.2309282e-001  3.6256348e-001 -2.7804179e-001 -2.8988052e-003 -6.3323581e-001  5.9379327e-001 -3.8387498e-001 -2.8607937e-002 -5.1867785e-002  2.7049095e-001 -6.1903897e-002  1.3332116e-001  9.5393557e-002  4.8812787e-002  1.3945916e-001 -2.8842810e-001 -1.8802405e-001  2.5073779e-002  1.4508007e-001 -6.8931202e-001  2.4361648e-001 -7.2634126e-001 -6.8581141e-001  2.2860028e-001 -7.1142684e-001
  4.3789271e-001 -1.5501243e-002 -7.3997758e-001 -1.8404383e+000  2.8251904e-001  6.3302792e-001  9.9176534e-001  2.4816745e-001  8.7393415e-001 -4.8753811e-001  2.6596155e-001  1.0552219e+000  5.7864592e-001  6.3087209e-001 -5.0153072e-002  1.5078649e-001  2.2706217e-001  4.2552731e-001  6.7350738e-001  2.6523234e-001  2.7924800e-001 -2.5929942e-001  2.0505505e-001  4.3042516e-001 -3.2442210e-001 -1.6817335e-001 -6.5311679e-001 -7.7974637e-001 -7.9136863e-001 -1.5074474e-001 -6.1013070e-001 -2.7821711e-001  6.3979030e-001  5.9555910e-001 -6.7823187e-003 -9.9201618e-002  1.2141431e-001 -5.9307604e-001 -1.2412190e+000 -4.6630697e-001 -5.5060020e-001 -2.4904057e-001  5.3678152e-001  9.1389255e-002  2.6279905e-001  6.2859039e-002  4.4707370e-001  2.2683516e-001  1.5723501e-001 -5.3583503e-001 -2.2841602e-001 -3.1694872e-001  3.5831433e-002  3.8389151e-001 -5.9997777e-002 -6.2189177e-001 -2.7775936e-001  3.8149325e-002  1.7523530e-002  8.1374470e-001 -5.2530810e-001  1.7108620e-001 -2.1068448e+000 -1.0014417e+000  4.8131063e-001  4.7759138e-001
 -1.3728990e+000 -4.8622633e-001 -1.5300423e-001  8.4996443e-001  2.2202152e-001 -7.3016604e-001  1.3781298e+000 -7.1694203e-001  8.9569534e-002 -9.3943178e-002 -8.1405357e-002  1.2826403e+000  4.6836221e-001  7.6270401e-001 -3.5450784e-001 -2.1258806e-001  8.3701782e-001  2.0643583e-001  2.3049318e-001 -4.5706655e-001  1.9981248e-001 -1.7893110e-001  6.4622866e-001  4.4448226e-001  3.0003827e-001  1.7048686e-002 -3.9092789e-001 -1.0793604e+000 -6.3607675e-001 -1.1241718e+000 -5.5009616e-002 -6.5636475e-001 -3.8552638e-001  3.4389661e-001  1.4684669e-001  7.0853232e-001 -5.5470831e-001 -3.4674866e-001 -1.6284036e+000 -6.0133683e-001 -2.3381241e-001  3.0206910e-001 -4.7263446e-001  9.5288511e-001  7.9152933e-002  5.8811294e-001  2.6156072e-001  1.1019101e+000  4.7275021e-001  1.8905190e-001 -1.6256197e-001  1.8096851e-001  5.8704776e-001  7.4430304e-001  6.4773242e-001  1.3744334e-001  6.8163441e-001  2.2589573e-002  3.9810294e-002  8.4767295e-001  6.4356224e-001  3.9889586e-001 -5.7644977e-001 -5.2806824e-001 -1.4888214e-002  3.2335008e-001
 -6.9611822e-001 -7.8270940e-001 -1.3659664e-002  1.6767869e+000  5.5900700e-002  3.0495074e-001  5.9640744e-001 -3.4666538e-001 -4.9104564e-001  2.5785913e-001 -9.3612311e-002  3.4908578e-001  9.9522514e-001  4.8224792e-001  3.2359403e-001  1.3912894e-001  5.2452178e-001  3.5790661e-001  6.7210853e-001 -4.3964043e-001 -2.7821994e-001  6.3397655e-001  7.2777116e-001 -6.1587673e-001  3.5650841e-001  4.6958089e-001 -7.9828099e-001 -2.7500419e-001 -4.5754670e-001  9.5927802e-002  6.4749475e-001  2.1717661e-002  3.6958032e-001  7.0040077e-001  7.9158283e-002  1.3380765e+000 -7.5346114e-002 -5.5979709e-001  3.3617618e-001 -3.5901592e-001 -1.9656680e-001  2.8922819e-002 -2.8844103e-001  1.4234642e+000 -1.1204586e-002 -3.4463644e-001  9.7748224e-002  5.8276993e-001  5.4475322e-001  4.3774620e-003  2.1980764e-001  1.6876553e-001  3.0647064e-001  4.7353735e-001  3.2511435e-001 -1.0573010e-001  7.0114641e-001 -7.4429794e-002  6.7590064e-002  8.1032715e-001  3.9274636e-001 -2.2163884e-001  1.1596425e+000 -2.1299532e-001  2.8646745e-001  1.7544054e-001
  1.1873319e+000  1.6078792e+000  1.0359574e+000 -1.3227534e+000  7.8426970e-001  1.2074583e+000  7.4373468e-001  6.0890182e-001  8.8393692e-001  3.3927997e-001  7.3690742e-001 -4.4155721e-001  4.7315273e-001  6.7281739e-002  2.0603959e-001 -1.7649450e-001  1.0164104e+000  1.0910462e+000  1.4798271e+000  6.2446618e-001  1.3442889e+000  1.0523232e+000  1.5726244e+000  6.0439025e-001 -4.8736379e-002  1.7992970e-001  6.5329951e-001  3.4086985e-002 -4.3308375e-002  6.0166849e-002  1.0968002e-001 -2.4478656e-001  3.8154079e-001  4.9498732e-001 -2.5325401e-001  6.8580290e-002 -4.8011021e-002  3.0682109e-001 -3.1376936e-001  7.9301678e-001  3.1742470e-001  1.0020028e-002  7.6027284e-001  6.9326286e-001  1.4889362e+000  5.9195765e-001  1.2760470e+000  2.3305571e+000  8.2821588e-001  4.3434663e-001 -3.2777106e-001 -2.5220862e-001  2.0537530e-001  3.2720293e-001 -3.7961011e-001 -3.3969554e-001  1.2032055e-001  7.0135313e-001  2.3852824e-001  8.2159966e-001  7.2806567e-001  5.0043873e-001 -5.0379894e-001  3.7517141e-001  1.7356661e+000 -1.1395478e-001
 -1.8728995e-001  6.5456250e-001  9.4764158e-001 -3.7529531e-001  7.3073134e-001  4.9190415e-001 -1.3807177e-001  3.2427385e-001  6.3885479e-001  1.2234972e-001  6.5211634e-001 -4.6455779e-001 -6.4309444e-002 -4.8201493e-001 -8.9444007e-002 -1.1057112e-001 -5.4935253e-001  6.7017437e-001  5.5456703e-001 -1.0518017e-001  2.9015664e-001  3.7235736e-001  8.0287571e-001  7.3485752e-001  3.9644596e-002  8.1032228e-001  3.0782159e-001  2.2034147e-001 -1.0028612e-001 -1.9607425e-001  7.5381024e-002  1.6443537e-001  5.9734997e-001  5.4298963e-002  1.4519346e-003 -8.8149468e-002 -3.6403834e-001  6.0876887e-001  1.3500034e+000  6.8910783e-001  5.3258818e-001 -7.4560490e-002 -2.9866537e-001  2.0945556e-001  3.4109103e-001 -4.0352852e-001  4.8735719e-001  9.0477754e-001  7.3265002e-001 -4.5638811e-001  3.2571459e-001  2.7321849e-001 -1.9019638e-001  2.7421354e-001 -4.1101840e-001  1.7044294e-001  1.0563825e-001  3.4440903e-001  8.4913685e-001  8.0827500e-001  1.5579052e+000  5.0181997e-001 -3.1473604e-001  1.9341918e-001  7.0674846e-003 -1.6357259e-001
  1.1363602e-001  3.8479298e-001  7.2947044e-001  1.9711946e-001  2.8233573e-001 -7.0163198e-001 -8.9511675e-002  2.6271689e-001  6.4453095e-001 -2.0963241e-001  7.1447592e-001 -5.7607459e-001  4.4838275e-001 -2.0066915e-001  5.2169601e-002 -6.6178112e-001 -5.1170089e-001  5.5287929e-001  3.5824224e-001 -7.1994201e-002  5.6676246e-001  2.4802252e-002 -1.0070637e-001  1.6476288e-001 -2.1787131e-001  4.8765299e-002 -7.5286559e-001 -5.0397655e-001 -9.6523486e-001 -1.0104128e+000 -1.5768306e-001 -4.8074983e-001 -3.5198920e-002 -2.8167870e-001 -5.9822547e-001  8.8149242e-002 -1.1369603e+000 -1.1740174e-001 -2.5847606e-001 -4.2470942e-001  4.6683114e-001  2.7438487e-002  1.2163014e+000  4.4945565e-001 -1.1033584e-001 -8.3580331e-001  2.2174824e-001 -3.5159636e-001 -2.9548408e-002 -5.2406675e-001 -5.3725847e-001  4.7201366e-001 -3.6462892e-001  3.0120564e-001 -2.5964611e-001  6.9577150e-001  9.0343629e-004  3.0324481e-001  4.2946284e-001  2.3205265e-001 -1.4197454e-001  3.4900565e-001 -6.9149805e-001 -1.6193289e-001  9.4176259e-001 -4.6634379e-001
  1.3976479e+000  6.7002087e-001  5.4283789e-001 -2.1766227e-001  4.9833687e-001  5.3359750e-001 -2.5918074e-001  1.0383971e-001  1.7630348e-001  7.0587090e-002  4.0030274e-001  7.6100922e-003  3.0797396e-001 -1.5742166e-001  1.5513056e-001 -9.6281665e-002  4.4739628e-002  6.7247533e-001  7.7877058e-001  4.2346296e-001 -2.7007295e-001  4.9242061e-001  6.0059646e-002  3.2582163e-002  5.8165094e-002  3.6300528e-001  3.4505692e-001 -4.3158718e-001 -9.0533406e-001 -6.6716508e-002  1.4555520e-002 -4.3767669e-001  1.1663095e-001 -3.4877310e-001 -6.9205552e-001 -3.3003591e-002  2.0150846e-002 -3.5014659e-001  2.2429181e-001  2.0242462e-002  4.0785565e-001  6.8820439e-002  1.2247282e+000  8.7247046e-002  2.5744344e-001  1.7072681e-001  3.8659456e-001  1.8110023e-001  4.5992858e-001  7.0798977e-002  8.4635021e-004  3.8698789e-001  3.6761069e-002  1.5963359e-001  2.6272802e-001  5.2255335e-001  1.9086176e-001 -8.4012000e-002  2.6871115e-002  1.1902451e-001  9.9120593e-001 -2.3113283e-001 -5.3011941e-001 -4.6065544e-001  5.5104231e-001 -8.3904218e-001
  5.9886000e-001  4.6588999e-001  8.5709710e-001 -1.1991853e+000  1.5860966e-001  6.6765092e-002 -3.5224996e-001  7.8318066e-001  8.0710160e-001  4.6992807e-001  9.1736569e-001  1.9218636e-001  2.9653021e-001 -2.9094371e-001  6.4915500e-001 -2.1509146e-002  4.7750533e-001  7.0095019e-001  1.1345674e+000  5.6436660e-001  5.3804653e-001 -6.8324981e-001  6.4484744e-001 -7.5395388e-002  5.6899899e-002 -7.7992822e-001  6.2400854e-001  7.9210628e-001 -1.3683655e-001  3.1226437e-001  1.0836890e-001  2.3191788e-002  1.3147322e+000  1.0725209e+000 -3.4222626e-001  3.4463968e-001 -1.9783585e-001  2.7741575e-001  4.9875200e-001  4.4103835e-001  3.3361248e-001  2.4601621e-001  5.9014461e-001 -2.2266512e-002 -2.8410778e-002  8.0491729e-001  1.6682846e-001  9.9156242e-001  7.8108199e-001  3.4745249e-001 -2.6094960e-001 -2.0933609e-001  2.5446012e-001  9.0625352e-002 -5.5659947e-001  2.7386671e-001 -6.7724942e-002  7.5661464e-001  2.3390352e-001  1.0699494e-001  1.7891799e+000  4.3670124e-001 -3.7255958e-001  8.4856078e-001 -3.0112110e-001 -1.3926857e-001
 -5.6958289e-002  5.6238230e-001  6.1679830e-001  7.3908424e-001  4.0655824e-001  1.4813160e+000 -8.5295704e-003  3.6230246e-001  3.2192927e-001  3.6492299e-001  6.3454558e-001 -2.5668127e-001  4.9782888e-001  2.5010798e-001  4.4453970e-001  2.0234546e-001  1.9022269e-001  4.3913992e-001  8.1432553e-001  2.9315329e-001  3.3941325e-001  3.2808995e-002 -6.9377798e-002 -1.2739504e-001  2.4003895e-001  3.5292925e-001  1.0891885e+000  1.1445149e+000  3.4598194e-001  2.9318772e-001  6.6242262e-001  1.1136981e-001  3.9267249e-001  3.4637847e-001  1.1780564e-001  3.1329000e-001  3.1322417e-001  1.6738080e-001  1.0775037e+000  1.5363830e+000  6.5661399e-001  3.7550574e-001  7.9928093e-001 -5.7596817e-001  6.5292505e-002  5.8488672e-001  1.5077093e-001 -3.1528689e-002 -1.1465633e-001  2.4071944e-001 -2.1511876e-001 -2.3356229e-001  2.1158612e-001  5.1421389e-001 -3.1438963e-002  6.1489607e-001  6.0452595e-002  7.3646755e-001  3.8795628e-001  4.4283830e-001  2.2657405e+000  6.0965864e-001  6.0005113e-001  5.5884061e-001  3.1849611e-001  3.0758644e-001
  7.9129401e-001  7.6997377e-001  9.6674599e-001 -1.1063511e+000  5.4084396e-001  6.5398682e-001 -5.9393375e-002  9.3024659e-001  7.0209050e-001  5.7183004e-001  9.2420900e-001  3.7482433e-001  8.4344880e-001  5.4309482e-001  2.6286203e-001  1.0643930e-001  8.5918206e-001  6.5833163e-001  1.1406573e+000  8.1191545e-001  6.0450334e-001  2.9848740e-001  1.9213341e-001 -5.8291894e-001  3.7018244e-001 -3.8493988e-001  6.9147988e-001 -2.2811317e-001 -8.6099133e-001  8.0991219e-001  4.0802284e-001  3.6130769e-001  1.0716275e+000  7.8958256e-001  4.7532182e-001  1.0617039e-001  3.7996137e-001 -9.8347444e-001 -3.7120923e-001  8.4712042e-001  5.5278600e-002  3.5182541e-001  6.7825032e-001  3.4411691e-002  5.7935281e-001  6.4326982e-001  7.1180155e-002  4.4898021e-001  2.7015696e-001  2.7305361e-001 -9.0146502e-003 -2.2225726e-001  1.3421489e-001  6.7932458e-001 -2.0456663e-001  3.9958180e-001  1.2683712e-001  1.0007014e+000  2.5495501e-001  5.5686727e-001  1.1506216e+000  1.1886690e+000 -6.1192152e-001  6.9608567e-001  1.0406047e-001  1.8576928e-001
 -6.9874565e-002  1.1255189e-001  8.5328744e-001 -4.5259505e-001  1.9262714e-001  3.1815425e-002 -1.5416758e-001  1.9410507e-001  5.2858886e-001  1.2776236e-001  2.8461744e-002  8.0533772e-001  7.4123579e-001  5.7027824e-001 -7.1101584e-002 -4.7954166e-001 -2.6228918e-001  1.5450710e-001  5.3849667e-001  6.7427393e-001  7.1136925e-001  5.8013419e-003  1.6062846e-002 -6.3399640e-001  1.9600127e-001  9.7377024e-002  1.0897529e+000  1.0020393e-001 -2.6119397e-001 -1.6464798e-001  2.6203701e-001 -1.3545853e-001  8.7257427e-002  1.7082412e-001  2.8736588e-002  1.9666025e-001  2.7920968e-001 -6.9887361e-001 -5.1042056e-001  3.1718577e-001 -1.6900297e-001  7.3307838e-001 -7.8523198e-001  4.3677820e-001  3.0720398e-001  1.3921108e+000  1.0080274e+000  3.9829866e-001  1.9607029e-001  7.8342688e-001 -6.6933417e-002 -3.9051606e-001  6.5613384e-001  5.9071321e-001  5.8353984e-001  3.0989030e-001  5.8601933e-001  7.5828795e-001  1.5260385e-001  2.5131111e-001  1.1373225e+000  7.8078241e-001 -4.2767508e-001  2.0320322e-001  4.5566319e-001  2.3116761e-001
 -1.1679292e+000  4.1866736e-001  5.0808603e-001  1.2674956e+000  2.0830970e-001 -1.8943786e-001  7.1396824e-001  1.5175734e-001 -3.6803965e-001  3.2597974e-001  3.7302818e-003 -3.6622391e-001 -1.2019140e-001  3.9592348e-001  1.0424014e-001 -1.4986541e-001 -2.6111924e-001 -1.2264264e-001 -1.0741799e-001  9.7393348e-002  2.2198634e-002 -6.8115487e-001 -5.9355996e-001 -8.9063622e-001  2.4320326e-001  1.0604605e-002  5.9551892e-002  1.2152675e+000  9.8213408e-001  3.3129652e-001  6.0988283e-001  1.9439538e-001 -3.2563229e-001  5.1326734e-001  3.7225163e-001  3.3805044e-001  3.5798364e-001  3.5793294e-001  5.1783326e-001  2.0998653e-001 -1.0335131e-001  2.5817345e-001  6.3714206e-001 -3.4484684e-001 -3.7994928e-001  1.6876959e+000 -5.2907726e-001  3.8752393e-001 -4.6395181e-001  5.6625584e-001 -4.5074137e-002 -2.2604626e-001  9.4254258e-001 -1.5112475e-002  1.2066416e-001  6.2893654e-002  6.1704327e-001  1.6922089e-001 -2.9111728e-003  3.9797662e-001  4.3758691e-001 -2.3165735e-001  3.9954139e-001  8.0498237e-001 -6.7698222e-002  4.9163139e-001
 -9.0898444e-001  4.0709097e-001 -2.9600678e-002  1.6499243e+000  1.9270206e-001  6.2061530e-001  8.4063957e-001 -8.2760968e-001 -6.7320573e-001  4.7540912e-001  3.9058224e-001  2.4147878e-001  1.3644281e-001  9.3757717e-001  3.2954517e-001  4.1710739e-001 -6.6189604e-001 -4.7646393e-001 -3.7031686e-001 -2.8526240e-001 -4.1297864e-001  3.6455985e-001 -6.3096265e-001 -1.5590765e-001  5.0479724e-001 -2.9763131e-001  5.4101630e-001  4.2366762e-001  5.7693687e-001  4.7463302e-001  5.2061245e-001 -3.7020901e-001 -5.5528766e-001  6.4275180e-002 -5.3282469e-002  5.5007160e-001  6.0819772e-001  6.4036144e-001 -1.2523858e-001  2.8642394e-001  4.2757521e-001  3.3499684e-001  2.0985845e-001  3.9939098e-001  8.1206137e-002  1.0792612e+000 -3.9720046e-001  1.1202846e+000  1.7933961e-001  2.8963230e-002  4.6483490e-001  4.2259762e-001  7.0426984e-001  2.6092072e-001 -3.5519163e-001 -1.8551806e-001  8.2614221e-001  2.3860501e-001 -3.0860620e-001  1.0812908e-002 -4.1356099e-001  1.2155549e-001  1.5835290e+000  8.7102194e-001  1.3970491e+000 -9.6136781e-001
 -8.5700974e-001  5.5363494e-001 -8.1766483e-001  3.2876822e-002  2.9051522e-001 -1.4681817e-001  6.6867211e-001 -1.8792952e-001  1.8782001e-001  2.0290149e-001  3.0597794e-001  1.9156379e-001  1.4791463e-001  2.2273604e-001  2.2251301e-001  8.1547987e-002 -2.5316953e-001 -1.9206064e-001  6.8087809e-001  1.0815221e-001  6.8280477e-001  6.9757914e-001  3.0414522e-001  3.2696768e-002  2.8123107e-001  3.9662353e-001  4.4014044e-001  1.0918263e-001 -4.7576426e-002  2.8856582e-001  4.3505422e-001  2.2627614e-001 -1.0837559e-001 -3.8521381e-002  2.0499482e-001  6.0250042e-001  1.0896562e+000  3.1751229e-001  2.3342595e-001  3.0622071e-001  2.5578652e-001  1.6046803e-001  1.1984239e-001  4.9475100e-001  2.2720470e-001 -2.2229691e-001 -2.8132392e-001  3.1769196e-001 -3.6039777e-001 -2.2739573e-001  5.4698796e-001  1.1159156e+000  9.7764561e-002  3.4520077e-001 -8.0765391e-002  7.9228401e-002  5.0423038e-001  1.8850681e-001  5.1707514e-001  2.5825959e-001  1.1939788e-001  6.0352434e-001  7.2723588e-001 -1.9117314e-001  1.6594784e+000 -5.9259114e-001
  3.5783536e-001 -5.4442862e-001  9.8518245e-001  2.2561277e+000 -5.5405890e-001  4.1008524e-001  2.4281065e-001 -8.8665135e-001 -9.3615453e-001 -1.0047588e-001 -3.0559577e-001  4.9243026e-002 -3.6826214e-002 -1.4668809e-001  1.2618055e-001  3.5272962e-001 -5.6179073e-001 -1.2630830e+000 -5.7960635e-001 -5.8224671e-001 -8.9875290e-001 -7.2364961e-002 -3.1193613e-001 -1.1500645e-001  3.1417643e-001 -8.2701805e-002 -6.7479303e-001  5.8871290e-002  7.8979297e-001  1.1225883e+000  9.6339522e-002  1.3423540e-001  1.0383384e-001  9.4023519e-002  6.1801009e-001  9.5993843e-001  1.1637530e+000  7.9812045e-001  2.7435568e-001 -3.3896726e-001  5.4036422e-001  6.8180324e-001  2.3889920e-001  1.1626073e+000 -2.7464864e-001 -8.1362628e-001 -4.8875833e-001  7.4503357e-001 -9.6833714e-001  7.7985740e-001  8.9280972e-001  1.0019440e+000  2.2258645e-001 -5.3073879e-002  1.0232723e+000  4.0549991e-002  8.2009299e-001  1.2096782e-002  4.4164052e-001 -2.2440989e-001  1.8060172e-001  2.5901625e-001  3.0971252e+000  4.4544020e-001  3.6411185e-001  5.3921078e-001
  2.2252259e-001 -1.1309800e-001  5.6475860e-001  3.3568678e-002 -1.6684298e-001  6.9821744e-001  2.8506205e-001 -1.3667118e-001  2.9383613e-001  4.8878862e-001  3.8145592e-001  6.4585131e-001  8.8340939e-001  3.0781393e-001  4.3249783e-001  3.9027942e-001  5.0603309e-001 -3.7968003e-001 -1.6599815e-001  3.6844513e-001  3.6563545e-001  3.3444979e-002 -1.1500894e+000 -1.6251606e-001  7.4309157e-001 -4.9272138e-001 -7.2646921e-001 -6.0002653e-001 -1.1446205e+000  7.1199067e-001  6.2225158e-001  2.0112311e-001  8.6194138e-001  5.1348949e-001  2.9314408e-001  1.0001778e+000  4.9352762e-001 -1.0046806e+000 -3.5827829e-001 -2.4515444e-001  5.3763058e-001  8.7039327e-001  6.3125881e-001  3.1525400e-002  3.1698944e-001  4.1680575e-001 -2.4102322e-001 -1.6449494e-001 -1.3501128e+000  8.1011746e-001  5.7490095e-001  5.9814410e-001  8.5473637e-001  2.1539427e-001  2.6502881e-001  5.6922194e-001  6.5016413e-001  5.0644246e-001 -3.1427239e-001  6.1707445e-003  6.6385633e-001  1.8992857e-001  1.7544913e-001  2.8013145e-002  5.9388682e-001 -3.2547018e-001
 -5.0087075e-001  1.6377303e-001  2.8555142e-001  2.7071850e-001 -1.3216764e-001  3.5275944e-002  5.3531327e-001 -7.7562968e-001  2.2452658e-001  1.1303309e-001  3.6129552e-002  2.3967982e-001  6.5488664e-001 -1.4080678e-001  6.6977750e-002 -1.5236481e-001 -1.0608997e+000 -7.7344172e-001 -2.3381338e-001 -3.2881006e-003 -3.4949203e-001 -5.5536839e-001 -1.0551110e+000  3.3187323e-001  3.4176630e-001 -4.3191533e-001  6.7382335e-001 -6.3021255e-001 -4.6530559e-001  2.7760924e-001  3.6801440e-001 -1.6425864e-001 -5.4126033e-001 -2.4596617e-001 -1.6635829e-001 -9.0969552e-002  2.4330085e-002 -5.6566516e-001 -4.2831110e-001  3.5606700e-002  6.1432402e-001  4.9617781e-001  3.6905745e-001 -3.7189979e-001  2.7415803e-001  9.0062734e-001 -3.7436698e-001 -5.8017713e-001 -2.1974864e-001  3.4171350e-001 -8.9693600e-004  2.3699699e-001  5.6804796e-001  1.1502021e-001  3.5523180e-001  2.6673228e-001  6.5094879e-001 -1.8667944e-001 -2.8728438e-001 -1.5557862e-002 -6.1843197e-002 -4.3834159e-001 -1.2594731e-001 -4.5982395e-001  1.0405898e+000 -7.5478455e-001
 -4.6535752e-002  9.9189298e-002  5.5639951e-001  8.5408554e-001  6.2705391e-002 -3.5132948e-001  2.7534137e-001  1.0090617e-001  5.8359846e-002  4.7348168e-001  1.4648962e-002  7.8527964e-002  1.3884799e-001 -1.1202504e-002 -3.0322845e-001 -3.0489233e-001  8.1628028e-002 -1.0044900e+000 -2.1980203e-001  3.9037043e-001 -2.3602289e-001  1.0815430e-001  4.9760780e-001  3.4006261e-001  8.9506557e-002  4.5335438e-001 -4.2928840e-001 -3.9446801e-001 -2.2875791e-001  7.3843861e-001 -3.8706138e-001  2.0978886e-001  3.3680412e-001  8.9149453e-002  2.5855711e-001  2.4010533e-002  1.7218620e-001 -7.3142031e-001 -7.7882641e-001  1.2572846e-001  2.2139976e-001  5.0817306e-001  8.9376661e-001 -3.0464297e-002  2.9408509e-001  3.7966848e-001  7.6157833e-002 -1.7447133e-001 -1.0755481e+000  1.2250482e+000 -3.2288897e-001 -1.3931161e-002 -2.4836194e-001  3.5816854e-002  6.4227835e-001  5.9402003e-001  6.3287054e-001 -1.8365535e-002 -4.6564858e-001 -1.2467543e-001 -5.9823813e-001  5.5844995e-001 -5.8286912e-001 -3.3676770e-001  7.2502980e-001  6.5124936e-001
  5.3594915e-001 -3.3217794e-001 -9.2037751e-001  6.1647979e-001 -2.7667300e-001 -5.3098965e-001  7.9200932e-001  3.9516679e-002  3.6288562e-002  1.9345856e-001 -9.0277459e-001 -2.9023436e-001 -2.5805499e-001 -2.7353981e-001 -5.5161988e-001 -4.8445375e-001 -8.1416360e-001 -1.2178268e+000 -4.4076194e-001 -2.4373194e-001 -5.4784850e-001 -4.0674304e-001  5.3106862e-001  4.8898053e-001 -9.9241363e-002 -3.3014576e-001  5.6817487e-001 -2.3109722e-001  5.7013959e-001  2.9333017e-001 -4.0008013e-001 -9.6268654e-002 -5.6503060e-002 -2.9302932e-002  2.8331413e-001  2.6435909e-001 -1.6120878e-001  1.1325981e+000 -2.1001501e-001 -1.0996955e-001  8.6224697e-001  7.8121502e-001  1.1522003e+000 -6.3578716e-001  5.1273730e-001  2.0259468e-001 -4.1079344e-001 -7.9574299e-002 -2.0895920e-001  4.6651977e-001 -2.1867583e-001 -6.5782663e-002 -1.0344280e-001 -1.8753612e-002  5.8955662e-001  3.0255755e-001  8.5982438e-001 -1.9341770e-001  3.7447292e-001  1.5820590e-001 -1.3141635e+000 -2.7822503e-001 -3.5789634e-001 -2.2932964e-001 -1.4590599e-001  6.6931466e-001
 -8.0561407e-002  1.5383418e-001  9.6107949e-001 -6.3470846e-001 -4.8587093e-002  5.4790999e-001  7.2720259e-002 -7.9833901e-001  3.3226773e-001 -5.1268696e-002 -6.6005160e-001 -1.8401032e-001 -2.0209530e-001 -3.4169894e-001  3.4343229e-001  4.4438307e-001 -1.0678725e-001 -4.1414298e-001  3.3045417e-001 -6.7479259e-002 -4.6568807e-002 -2.9457668e-001 -1.3086556e-001 -5.5943522e-001  5.2156207e-002 -3.3255834e-001 -8.4811304e-001 -6.6637485e-001 -3.3161150e-001 -1.3802421e-001  2.4453385e-001 -5.0759666e-002  3.0928547e-001  3.2416766e-001  4.4573917e-001  1.9585121e-001  2.6536222e-001 -3.1356980e-001 -9.0535375e-001 -1.1403424e+000  1.5387143e-001  2.1154097e-001 -9.1135046e-001 -9.5537034e-001  3.6021495e-001  8.7307891e-001 -1.1751712e-001  5.1193982e-001 -5.0103340e-001  4.7978099e-001 -6.7169501e-002  3.3847271e-001 -1.3231136e-001  3.9352681e-001 -2.0715093e-002 -1.8443335e-001  1.5355511e-002  5.2163192e-002 -3.1963326e-001  3.4184588e-001  5.7392239e-001 -2.9326160e-001 -1.9955664e+000 -3.1667921e-004  9.0435426e-002 -6.7509961e-001
  1.3127928e-003  6.2240938e-001 -1.0690214e+000 -5.4496658e-001 -8.8423735e-001  1.2524010e+000 -2.2783252e-001 -3.5495881e-002  2.3998135e-001  1.2539867e-001 -7.0334345e-001  5.7095454e-001  7.0884814e-001 -1.2619711e-003  9.5870482e-001  9.2814951e-001 -5.6002397e-002 -1.9268251e+000 -1.7694972e+000 -5.4678205e-001 -5.7626654e-001  9.3683876e-002 -1.7825245e+000  1.8938011e+000 -1.7670177e-001 -1.5042642e-001 -2.9477103e-001 -4.4512153e-001 -7.5361619e-001  1.4327859e+000 -6.6825358e-001 -9.7541025e-002 -9.3551657e-001 -2.1656841e+000  1.5059468e-001  6.9235428e-002  1.2227611e+000  6.5357711e-002 -2.5804093e-001 -6.9549271e-001  8.7783335e-001 -2.5128898e-001  2.1561120e+000 -3.4056730e-001  3.3737126e-001  5.4963353e-001 -1.4023754e+000  2.4906229e-001 -1.3899238e+000 -4.4398982e-001  8.4785215e-001  9.3823769e-001  4.2107194e-001  4.8826563e-001  3.1702295e-001 -5.0631657e-001  8.0865040e-002 -2.4591704e-001 -4.9192100e-002 -1.7656360e-001  1.6601319e+000 -6.6677351e-001  1.2013241e+000  2.0044295e+000  2.8699693e-001  2.2096226e-001
  4.0119628e-001  1.4476491e+000 -6.4776114e-001 -2.0000365e+000  3.6898266e-001 -2.0459549e-001  1.2123524e+000  5.2925223e-001 -2.4265874e-001  2.1240023e-001 -4.2238523e-001 -6.5507965e-001  4.3503870e-001  9.9541609e-001  2.6462800e-001  8.0412422e-001 -2.1428625e-002  6.2565106e-001  2.9109437e-001  8.2871497e-002  1.0014214e-001 -9.1122332e-001 -1.0173764e+000 -1.5562312e+000  7.7330425e-002 -6.8984528e-001  6.4185867e-001  3.8719961e-001 -1.2213396e-002  2.8870996e-001  2.8509996e-001  1.4023145e-001 -3.7329622e-001 -4.8265453e-001 -1.4332943e-001  7.8610294e-002  6.5677835e-001  5.2720999e-001  6.9067537e-002  5.4354277e-001 -4.3713017e-001  2.5138646e-001 -1.5128280e+000 -1.4171793e+000 -3.1836608e-001  1.2950556e+000  8.0003958e-001 -4.2596535e-002 -3.8193526e-001  6.8260325e-001 -1.6046400e-001  1.7763232e-001  3.2708935e-001 -3.9145789e-002 -1.1375070e+000 -5.2728937e-001  1.1936086e-001 -4.6713230e-001 -1.4223522e-001  5.7606519e-001 -7.3452159e-002  5.5740778e-001 -1.6765104e+000  2.1122789e+000  1.0180680e+000  9.5221241e-001
  3.1420718e-001 -2.2490465e-004  2.1038620e+000 -1.1085718e+000  3.4478892e-001  2.1220852e+000  9.5644112e-001  1.2953846e+000  4.6740153e-001  5.3422618e-001  4.4775839e-001  6.2644031e-001  8.7241626e-001  5.6456842e-001  6.4853289e-001  9.0947940e-001  4.6352557e-001 -2.1952692e-001 -4.6978587e-001  4.6372809e-001 -1.5967049e-001 -5.0605125e-001 -4.1391486e-001 -3.3942972e-002 -9.8990151e-002  4.4803519e-001  9.1445748e-002 -3.0356503e-001 -3.0897590e-001  5.5927169e-001  7.7353901e-001  1.1211175e+000  9.6459642e-001  6.3602070e-001  5.9679629e-001 -1.0735454e-001  2.8058480e-001  4.1961038e-001 -1.0930068e-001 -2.2079642e-001 -3.8763841e-002 -5.6889528e-001  2.5829663e-002 -4.6210573e-001  1.0071078e-001  9.5037166e-001 -6.2555156e-002  1.5680272e+000  3.9501381e-001 -7.1944891e-001  1.1755564e+000  7.2443167e-001  1.6181243e-001  4.2627467e-001  2.3841307e-001  2.2233306e-001 -1.7093666e-001 -2.7190997e-001  4.5026298e-001  5.4906251e-001  2.4734076e+000  4.1563980e-001 -1.2279104e+000  1.2241445e-001 -5.5244901e-001 -2.7864241e-001
 -1.1355586e+000 -9.4401440e-002 -2.0088012e+000 -1.6859649e-001 -4.7021297e-001 -4.0487918e-001 -3.4924036e-001 -2.5397509e-001 -5.6109558e-001 -2.0700063e-001 -1.0543169e+000  3.5643189e-001 -1.3875367e-001 -1.1218403e-001 -1.2698359e+000 -1.7327541e-001 -3.8164727e-002 -9.0467541e-001 -1.2086373e+000 -2.3089240e-001 -2.6920675e-002 -6.1600178e-001 -8.1368623e-001 -1.0395246e+000 -9.4841087e-001 -8.6068342e-001  4.2401064e-001  2.9439236e-001  9.2480402e-001 -2.6151693e-001 -3.4312211e-002 -2.2027028e-001 -3.6320772e-001 -2.8743314e-001 -4.9476796e-001 -5.1824384e-001 -2.3831626e-001  7.6345617e-001  3.9629712e-001 -8.7750550e-002 -6.9835526e-002 -8.9926264e-001 -8.5090920e-001 -6.2525128e-001  1.5893413e-001 -5.4598645e-001 -2.0462516e-001 -2.7555121e-001  1.6424595e-001 -6.3975955e-001 -8.2579288e-003 -4.1333397e-001  1.0899931e-001  4.8581520e-002  5.9856630e-001 -4.7495529e-001 -3.7574724e-001 -3.5082784e-001 -3.9409793e-001  2.0319073e-001  2.8855244e-001 -1.7798816e-001  9.9683061e-001 -3.7705143e-001 -4.4377454e-001  1.4935679e-001
  1.3660317e-001  1.7348982e-001  5.2716980e-001 -1.2890064e+000  4.4094404e-001  5.4853221e-001  3.2712101e-001  7.9119931e-001  3.4774484e-002  2.3846846e-001  2.4220205e-001  5.1122672e-001  1.8668169e-001 -2.6535323e-001 -4.9581004e-001 -5.7608708e-001  5.4086841e-001  1.5744470e-001  1.9454344e-001  5.7762696e-001  3.0271880e-001 -1.3904510e-001  7.9654057e-002 -6.3325963e-001 -2.2447804e-001 -8.6020082e-002  2.2384507e-001 -6.2606175e-002 -5.9467426e-002  5.9377951e-002  3.2585459e-001  1.0296121e+000  6.9385083e-001  1.1284907e+000  4.8327062e-002 -3.6071585e-001 -3.2169446e-001  1.1425234e-001  4.3903695e-001 -1.0156876e-001 -1.3663615e-001 -4.0786441e-001 -1.4851567e+000  1.3399027e-001 -7.2754784e-002  3.4472233e-001  2.4792041e-001  2.0967806e-001 -1.0479982e-001 -3.8983006e-002 -9.2135959e-001 -9.0557231e-001 -4.4546094e-001  2.7164935e-001  3.9544770e-001  4.6919500e-001 -4.3754461e-001  1.8886089e-001 -7.9470957e-001  2.4744837e-001 -3.2531079e-001 -1.5317514e-001 -5.8790146e-001 -2.0493847e-001 -1.2053440e+000 -9.1433930e-001
  9.3914397e-001  4.2805804e-001  2.9754553e-001 -6.9997853e-001  1.7630678e-001 -3.1159517e-001  8.8073916e-001  2.6320669e-001  1.0802011e-001  6.9241403e-001  9.2735943e-002 -3.5544210e-001 -4.0558442e-001  6.1437310e-002 -9.2146176e-002 -4.6822250e-001 -1.8816891e-001  7.5569746e-001 -1.9140198e-001  8.3208172e-001  1.1188258e+000 -3.1917088e-001 -1.0967413e-001 -2.5349898e-001  2.3963229e-002 -3.1709421e-001  1.0180790e+000  1.0355692e+000  3.3258116e-001  4.7724452e-001  5.5455085e-001  6.3791087e-001  8.8837745e-001  1.1173708e+000  7.3644387e-001  6.6768074e-001  7.9027087e-002  1.8655351e-001  1.0257474e+000  7.1171004e-001  3.0654874e-001  1.2091101e-001 -6.6459249e-001  2.3441813e-001 -1.7956429e-001  3.3159775e-001  4.0404097e-001  4.6540985e-001 -3.9945644e-002  9.7924355e-001 -5.1174160e-001 -2.2120386e-001 -2.4764888e-001 -8.1050275e-001  4.4491803e-001  8.6577980e-002  3.3717764e-001  1.2455599e-001 -3.5895439e-001 -1.5000240e-001 -6.0268647e-001  1.3527681e-001  3.5776657e-002 -4.3985351e-001 -2.8929488e-001  9.2319618e-001
  1.1680047e+000 -2.8516411e-001  3.8218592e-001 -3.9460147e-001  7.8591927e-002  2.4070657e-001 -8.1182469e-002  4.2708164e-001  2.2484792e-001  7.2598385e-001  2.2307363e-001 -6.5618116e-002 -1.3086461e-001 -1.8349760e-001  1.7439646e-002  3.6384066e-001  5.8440759e-001  5.7345990e-001  3.2018733e-001  8.0690200e-001  5.0816878e-001 -5.6443717e-001  8.2124078e-001 -2.7275926e-001  3.2200192e-001 -2.8062001e-001  5.5064879e-001  2.3724465e-001  8.5933399e-001  3.8400864e-001  1.1399875e+000  1.0049915e+000  1.1630498e+000  8.1552746e-001  7.7601417e-001  1.1306874e+000  5.0581413e-001  9.2854709e-002  8.8815229e-001  4.7326967e-001 -6.4350006e-001  1.1190684e-001 -8.5982113e-001  1.2518170e-001 -6.8339587e-001 -2.8706766e-002  2.6836938e-001 -2.7034569e-001 -1.6959078e-001  8.6385725e-001  1.8449459e-002  4.0148812e-002 -3.4954955e-001 -1.6890550e-001 -4.3339306e-001  1.6626499e-001  1.9038117e-001  5.7626937e-001 -1.2081063e-001 -4.2700596e-001 -7.2057709e-001 -2.5711014e-002 -7.1902417e-001 -1.3791180e+000 -3.8242853e-001 -1.1901021e+000
  9.7243223e-001  2.0927314e-001  1.2542371e+000 -1.7151305e-001 -5.3941715e-002 -8.4159662e-001 -5.8289775e-001  1.4127875e-001 -7.4033142e-002  3.7830402e-001 -2.2424624e-001 -2.3880542e-001 -2.7737294e-001 -7.0953703e-001 -4.0681737e-001 -5.2910012e-001  2.7915744e-001  3.1593130e-001 -5.2541284e-001  9.4343991e-002 -5.1563261e-001 -5.0456917e-001 -1.1471035e+000 -5.2325346e-001 -2.0674654e-001 -6.2731036e-001  6.9576708e-002 -5.8506459e-001  4.1748040e-001 -1.7352959e-001  9.7902146e-001  7.3205731e-001  9.3181788e-001  6.9822567e-001  5.2532209e-001  7.7180200e-001 -2.7125649e-001  3.2163915e-001  1.0589210e-001 -5.9279158e-002 -7.7833731e-002 -3.6100096e-001 -4.4109672e-001 -1.2640811e+000 -4.7364821e-001  4.4655090e-001  5.4147029e-001  4.7444304e-001  6.2917976e-001  9.2428110e-001 -4.5511669e-001 -1.2734348e-001 -3.3710016e-001 -1.0434362e-001  2.9990157e-001  3.7263322e-001  3.6141204e-001  4.1881649e-001  2.0385783e-001 -4.9321906e-001 -1.0489717e+000 -1.4022540e-001 -1.6696466e-001 -1.3134942e+000 -2.2215805e-001  8.3884914e-002
  1.2223143e+000 -7.7697695e-001  6.4434641e-001  2.6973678e+000  1.1147106e-001 -4.7480166e-001  4.8618954e-001 -4.0051777e-001 -5.2917199e-001  2.1476196e-001 -8.7306093e-001  5.1912435e-001 -3.1368072e-001 -2.9452809e-001 -5.0113558e-001  7.4324488e-002 -3.4012351e-001 -9.4392836e-002 -1.6579018e-001 -9.8941401e-001 -5.0856464e-001 -5.2794187e-001 -7.8141136e-001 -5.2373184e-001  1.3721460e-002 -4.2362783e-001  4.9109908e-002  5.7882708e-001  1.4788673e-001  2.4941179e-001  6.2875887e-001  2.7501207e-001  6.0156140e-001  8.0761041e-001  3.7166813e-001  1.5206721e+000 -1.2212609e-001 -7.8767931e-002  1.6142408e-001  5.6339966e-001 -2.4444932e-002  1.3752249e-001 -5.7531514e-001 -7.7786925e-001 -1.0288048e+000 -6.5154134e-001 -3.4015948e-001 -5.8475222e-001 -1.0480190e+000  6.7935951e-001  3.7192255e-001 -3.3694199e-001 -2.0260416e-001 -4.8714913e-001  6.7022173e-001  1.0586331e-001  3.4347885e-001  4.9730402e-001 -9.6340798e-002  9.1919821e-001 -1.1057503e+000 -9.7664007e-002  1.4829677e+000 -1.1779775e-001 -3.3924707e-001  7.4593128e-001
 -1.9354188e-001 -1.0554980e+000  8.8979624e-002  1.0149911e-001 -4.5821741e-001 -3.2628664e-001 -5.4210128e-001 -4.8980992e-002 -1.4238914e-001  3.5091527e-001  9.7423401e-002 -2.0193032e-001 -2.4438488e-002 -8.3739003e-001 -2.6064390e-001 -3.2505071e-001  6.7080547e-002  5.4251196e-002 -2.8935005e-001 -1.1866212e-001 -3.3259973e-001  2.0564115e-001 -2.3817845e-001 -7.0296801e-001  1.9505375e-001  3.7127698e-001 -5.1685511e-001 -1.8512892e-001  5.9228183e-002  3.4639509e-001 -2.8765653e-001  3.8624357e-001  1.2824468e-001  1.2976993e-001  3.4762832e-001 -1.4047195e-001  4.6262905e-001  6.6107660e-001  9.2440563e-002 -2.6508643e-001 -1.6468678e-001  5.4856684e-002 -6.7737999e-001  8.2405706e-002 -4.1637435e-002 -6.1616453e-001  1.0377692e-001 -5.0632746e-001 -1.1201266e+000  3.7530486e-001  1.5530132e-001 -1.4231856e-001 -7.3860563e-001 -3.6031521e-001 -3.8154797e-001  3.9175277e-001  7.5721939e-002 -1.2697093e-001  6.5308498e-001 -7.2613062e-002 -7.6359374e-001 -7.1374021e-001 -3.8034253e-001 -1.8320916e-001 -1.2725130e+000  2.8789141e-001
  9.5491634e-001  4.5972749e-002 -4.1397948e-002 -6.0285689e-001  1.2126127e-001 -1.2263900e+000 -4.2508949e-001  4.3117407e-001  2.6668373e-001  8.4294783e-001  8.8326602e-001 -1.2233237e+000 -1.3295290e-001 -6.3593276e-001 -2.9540502e-001 -3.1424837e-001  8.6518645e-001  1.2414055e+000  8.8662415e-001  1.0186857e+000  7.3277914e-001  1.0945337e+000  2.6242120e-003  1.9787405e-001 -2.4328950e-001  1.0108168e+000 -2.6043107e-001 -1.7253311e-001  4.4688642e-001 -3.7812734e-001 -6.3179484e-001 -1.6171793e-001 -1.8213614e-001 -6.0189781e-002  7.0545987e-002 -8.1237099e-001  3.8176045e-002  8.4972473e-001  3.6547646e-001  5.0815538e-001  3.7281892e-001 -5.3226862e-001  8.5752141e-002  6.9118784e-002 -3.8688597e-002  2.4531759e-001  5.7887214e-001  4.3142018e-002  1.5514780e+000  7.5006926e-001 -4.1678460e-002  1.0755557e-001 -7.7865938e-001  6.4770560e-002 -4.5428085e-001  6.2793995e-001 -1.8179851e-001  5.3661688e-001  4.4357377e-001 -2.0832222e-001 -1.8452853e+000  4.7884980e-001  7.9567179e-002  9.5879814e-001  3.1181380e-001  1.4890524e+000
 -4.9788201e-001  6.8713348e-001 -1.1240007e+000  5.1950196e-001 -5.1844126e-001  5.9411416e-002  2.3445636e-001 -1.8700406e-001 -7.5960910e-001  4.4752305e-001 -6.5904261e-001  1.0032298e+000 -4.3474247e-001 -7.9047064e-002 -8.8715032e-001 -3.3793938e-001  6.7943471e-001 -1.9975031e-001 -7.3375118e-001 -3.8832832e-001  1.3364619e-001  4.6671834e-001 -1.6430791e+000 -1.3681721e+000 -6.4398497e-001 -9.2307786e-001 -5.4313599e-001  3.9396334e-001  7.8363684e-002 -1.6357690e+000 -8.0680063e-001 -6.7563183e-001 -1.7882231e+000 -1.4599767e+000 -8.6239082e-002  2.9302488e-001 -8.9721587e-001  1.7832502e-001  4.6507998e-001  5.7353002e-001 -4.8334933e-001 -7.0755688e-001 -1.3276246e+000 -9.5361257e-001 -7.7805400e-002 -6.4599099e-002 -3.7924667e-001 -8.8888305e-001 -1.0507058e+000  4.0313684e-001  2.1144707e-002 -7.6208683e-001 -7.6967638e-002  3.7682956e-001  1.0956607e+000 -6.4131993e-001  2.8770825e-001 -4.7895408e-001 -2.3592960e-001  1.5349485e-001  2.5349746e-001 -2.9705247e-001  1.2756468e+000  6.2840545e-001  6.9415572e-001 -7.4777139e-001
 -6.3266034e-001  6.9591721e-002  6.0344916e-001  1.5207472e-001 -4.3098234e-001 -5.8112580e-001 -4.8123137e-001  3.8323670e-001 -1.5362861e-002  3.3752064e-001 -6.5477740e-001 -2.0191234e-001 -7.6332325e-001 -8.8216905e-001 -8.0419534e-001  1.0124334e-001  2.6610872e-001 -7.0186152e-001 -9.6270489e-001  7.3287200e-003 -2.4775532e-002  3.2423333e-001 -1.5057536e+000 -8.7541920e-001 -8.7012694e-001 -1.0759787e-001 -5.4071594e-001 -1.0007291e+000 -9.4186854e-001 -9.1346400e-001 -5.2644405e-001 -5.6645543e-001 -9.4240195e-001 -1.3301689e+000 -2.4644873e-001 -2.9437434e-001 -1.1533239e+000 -1.0476708e+000 -5.1599005e-001 -3.2674869e-001 -5.0350700e-002 -1.0859643e+000 -3.6246001e-001 -1.2706352e+000  1.0988827e-001  5.0808962e-002 -3.8848431e-001 -6.7723447e-001  7.4798238e-002 -4.1747099e-001  8.6735027e-002 -4.3671654e-001 -4.9553240e-001 -2.5974065e-001 -1.0010860e+000 -1.1325148e+000 -1.5158861e-001 -4.8864345e-001  4.3174705e-001 -6.6819397e-001 -9.6703441e-001  1.6829166e-001 -3.8622223e-001  1.0885230e-001  1.9980854e-001 -8.8638563e-001
 -1.2204172e+000 -6.4016206e-001 -3.8694618e-001  9.5613240e-001 -2.6526778e-001 -1.1687638e+000 -5.7017336e-001 -1.1859446e-001 -1.5489647e-001  2.0580244e-002 -7.8740094e-001 -2.5490652e-001 -8.3141983e-001 -9.2531820e-001 -1.0226368e+000 -3.7126127e-001  5.1498524e-001 -7.3649778e-001 -1.4181558e+000 -4.3946019e-001 -7.7607612e-001  7.8325178e-002  1.5413978e-002  5.1986463e-001 -3.8749241e-001 -1.2221924e-001 -1.5697706e+000 -1.8898893e+000 -1.3576659e+000 -1.2529727e+000 -9.2892407e-001 -7.0008446e-001 -1.0142069e+000 -1.2433551e+000 -6.8258971e-001 -9.8199220e-001 -1.0720796e+000 -1.1535074e+000 -9.5780524e-001 -9.4819138e-001  1.2540294e-001 -1.3566421e-001 -2.2975251e-002  1.5202412e-002  7.8009073e-002 -2.0680691e-001 -3.4839925e-001 -1.0619285e+000  7.6266757e-002  3.6034647e-002 -5.0352758e-001 -5.3247452e-001 -6.4766024e-001  5.4796422e-002 -7.1247685e-002 -3.9966781e-001 -1.2705603e-002  3.7365575e-001  4.9011338e-001 -6.5402879e-001 -1.2140761e+000  1.0140294e-001  4.5668751e-002 -2.0307186e-001 -3.6621543e-002 -1.4465781e+000
 -2.7868506e-001 -4.8960720e-001  2.6825076e-001  2.9397278e-001 -4.1346464e-001  5.8594458e-001 -9.7559824e-001 -3.3422266e-001 -6.1537249e-002  7.8288181e-002 -5.3272136e-001  5.0202225e-001 -3.1375670e-001 -2.6192326e-001 -6.2579710e-001 -6.8845943e-001  4.5966677e-001  1.8795074e-001  4.2733391e-001  1.5670199e-001  6.7117705e-002 -1.6014955e-001 -4.1436167e-001 -5.3868546e-002 -4.5874124e-001  5.7499808e-002 -6.6247823e-001 -7.9394183e-001 -8.2507115e-001 -1.2943430e+000  1.4828462e-001  1.4568187e-001 -4.3840496e-001 -8.4823270e-001  2.1998630e-001 -3.0168275e-001 -1.0944607e+000 -8.6326024e-001 -3.1755474e-001 -4.1267183e-001 -2.5362143e-001 -5.9465870e-002  3.6803148e-001 -9.6632931e-002  1.3138016e-001  1.1793719e-002  9.2047701e-002 -8.6091165e-001  5.9875390e-001  3.3647015e-001 -5.0425904e-001 -4.8828901e-001 -7.0578384e-002 -1.7077332e-001  4.4570473e-001 -1.6854232e-001  4.9977550e-002  1.1453089e-001  3.1428093e-001 -6.5543927e-001  6.0235424e-001  1.3516656e-001 -1.5736875e-001 -6.6031870e-001 -3.8750008e-001 -4.4396433e-001
 -4.5435707e-001 -3.2427797e-001 -4.7923918e-001  2.2375488e-001 -3.4390292e-001 -2.5713809e-002 -1.0504657e+000 -2.1513365e-001  5.5746232e-003 -1.5184924e-001 -6.9515814e-002 -2.4103564e-001 -4.4578961e-001 -3.1376650e-001 -5.0599762e-001 -2.7619865e-001 -2.8359218e-002  4.6946883e-001 -4.0326509e-001 -2.4228949e-001 -1.2383723e-001  7.0324440e-002  1.5294156e-001  1.3002684e-001 -1.4128460e-001  5.7939094e-001 -4.0355601e-001 -4.4723646e-001 -5.8615309e-001 -5.7051185e-001  4.8388466e-001 -9.1080743e-002 -4.5554275e-001  2.3821959e-001  3.3367037e-001  4.4447602e-001 -1.5013407e-001 -7.6737933e-001  1.1383998e-001 -4.6779520e-001 -1.5915167e-001  2.5066771e-001  3.0252873e-001 -7.8262313e-001  1.9702454e-002  1.6606076e-001 -5.7536513e-001 -3.2158369e-001 -3.6011081e-001 -7.5488813e-002 -2.6798534e-001  9.4851749e-002 -5.8676604e-001  2.4324644e-002 -8.4291483e-001  7.1976744e-003  3.3702073e-002  2.7199815e-001  6.3878223e-001 -4.3371476e-001  1.8651838e-001 -4.7077476e-002  6.9037166e-001 -4.4638791e-001 -3.8905511e-001  5.1857553e-002
 -2.6237502e-001  3.2435219e-001 -6.8463697e-001 -2.2108340e-001 -4.9553829e-001  5.6439833e-002 -1.3679539e+000 -5.8797618e-001 -6.1472670e-001 -2.4078588e-001 -4.8718096e-001 -1.3744472e+000 -6.6559886e-001 -8.4823220e-001  3.2244822e-001  2.6966847e-001  1.9630563e-001 -5.9774244e-001 -9.2348921e-001 -5.5059251e-001 -8.3442926e-001 -2.9645693e-001 -2.3907709e-001 -1.4941473e-002  4.2540086e-001  4.5514577e-001 -4.0018037e-001 -8.1457579e-001 -9.9567956e-001 -6.3860107e-001 -1.7225135e-001 -5.6454372e-001 -3.6338240e-001 -8.2062212e-002  9.2044349e-002  5.5182825e-001  2.2669460e-001 -1.1315798e+000 -3.2433521e-001 -7.1998335e-003 -6.5758508e-001  4.3960881e-001  3.3698161e-001 -1.9237659e-002  7.2731071e-002 -1.7312209e-001  3.1293108e-001  6.2971890e-001 -3.8498855e-001  4.1680686e-001  1.3956008e-001  3.8730446e-001 -8.3579463e-001 -2.9043193e-001 -1.1576431e+000 -9.6838177e-002  3.3714076e-001  8.5875047e-002  7.4992231e-001 -3.3205585e-001 -2.5811233e-001  2.5898962e-001  1.1061027e-001 -6.9639735e-001 -5.1776741e-001  8.7776199e-001
  1.4571022e+000 -1.9573350e-001  1.6687398e-001  1.4309420e-001 -5.6870849e-002 -6.8558785e-001 -1.2159622e+000 -5.4212646e-001 -4.0768474e-001 -1.9234726e-002 -2.2025239e-001 -9.2119533e-001 -9.4769633e-001 -7.3996678e-001 -4.9310634e-001 -4.0907544e-001 -2.2508244e-001 -1.2185303e-001 -7.0202305e-001 -6.1847529e-001 -9.7333581e-001 -1.2183685e-002  5.2659044e-001  1.6205345e-001  6.0492415e-002  5.0437897e-002 -4.0553738e-002  1.5626991e-001 -1.6866279e-001 -4.1511227e-001 -8.6756436e-002 -8.4132748e-002 -9.3315679e-001 -2.2908307e-001  1.5929754e-001  3.5909354e-001  4.6504143e-001 -4.6199429e-002  1.9383720e-001 -5.2212752e-001 -4.8072405e-001 -2.4602071e-001 -7.4163589e-001 -8.4987917e-001  2.6844393e-003  2.5027576e-001  3.8957011e-002  4.2215761e-001 -2.4202685e-001  1.0953468e-001  7.2410710e-002 -1.8853911e-002 -3.4449034e-001 -5.0880918e-001 -9.5273956e-001 -4.2011323e-003  2.0677720e-001  3.6033867e-001 -6.5509093e-002  3.1556930e-001  1.4956864e+000 -7.1720656e-002  1.8583259e-001 -7.7094607e-001 -2.9349757e-001  6.4854066e-001
 -5.4626671e-001 -1.3207824e-001  1.5063696e-001 -1.4973842e-001 -3.9046845e-001 -1.1935967e+000 -1.1974289e+000 -1.3126090e-001 -5.8066295e-001  4.9200622e-002 -1.8104899e-001 -2.4812890e-001 -9.0866237e-001 -7.2213029e-001 -2.1658214e-001 -9.9619569e-001  1.0483287e-001 -5.2073773e-001  2.5007856e-002 -7.4054889e-001 -6.4257056e-001  1.8316031e-001  3.9472148e-001 -2.5277826e-001  1.8715794e-001  2.9780190e-001  4.6799644e-001  3.4716327e-001 -5.2189747e-003  2.3136954e-002  6.1747253e-001  1.4643477e-001  6.7603437e-001  1.0509775e+000  3.1102667e-001  5.0271846e-001  5.5404894e-001  2.2909102e-001  5.3854775e-001 -6.4904338e-001 -7.1591749e-002 -3.3902678e-002  2.5134488e-001 -8.8850435e-001 -1.1448237e-001 -2.2333454e-001 -1.3091683e-001  6.3463686e-001 -9.6225512e-002 -1.6343880e-001 -1.3810614e-001  2.8129800e-001 -5.9610296e-001 -5.6142888e-001 -6.3288685e-001 -1.2221008e-001  5.6151733e-002  9.4127977e-002  5.3434255e-001  3.4791151e-001 -1.0948057e+000 -2.8474215e-001  5.9875055e-001 -1.3533182e+000  5.1588547e-001 -2.0325918e-001
  3.8536619e-001 -1.8255523e-001  6.7249260e-001  6.8481754e-001 -3.6461517e-001 -7.9993986e-001 -7.0506353e-001 -2.0919882e-001 -3.7972761e-001  4.9374638e-001 -2.6663339e-001  2.4226715e-001 -8.2466542e-002 -3.4286990e-001 -5.9090073e-001 -8.5320992e-001  8.2643766e-002  6.9116160e-002  4.9558199e-001 -8.3268420e-001 -2.6489655e-001  3.8271991e-001 -8.8952893e-001 -1.2031260e+000 -2.0516303e-001 -1.9530126e-001 -4.5874554e-001  1.8815850e-001  5.7512816e-001 -5.0599445e-001  8.5128245e-001  5.7573697e-001  1.6605206e-001  7.6605245e-001 -1.3819688e-001  4.5066567e-001 -6.8179268e-001 -1.0496521e-002 -1.0062475e-001 -2.6324535e-001 -5.3334136e-001 -4.3410490e-001 -1.2143221e+000 -4.9828126e-001 -2.0550357e-001 -1.6103766e-001 -1.6849624e-001  5.0366978e-001 -8.6914225e-002 -3.7716856e-002 -6.7160115e-001 -8.8673338e-001 -2.8301260e-001  2.2038571e-001  5.5573093e-001 -7.7785696e-002 -7.5229882e-003  1.3587121e-001 -4.2439992e-001 -5.4692076e-002  2.8154284e-001 -6.6555647e-003  1.2843598e+000  7.1979551e-001  5.6690022e-001  2.1768156e-002
  6.7845696e-001 -7.3190784e-001  1.1185489e+000  2.1382936e-001 -3.1405320e-001 -1.7556065e-001 -2.7253871e-001  1.4610627e-001 -4.3583047e-001  8.8820805e-001  4.8409560e-001  3.5258504e-001  7.2701399e-002 -2.9157019e-001 -7.4026621e-003 -7.4552606e-001  3.9394406e-001 -4.2812515e-001  8.9213634e-001 -9.1146619e-001 -3.5563489e-001  5.5490246e-001  3.8891551e-001 -5.8331233e-001  1.6509490e-001 -7.4910814e-002 -3.8651380e-001  9.4876199e-001  7.7457816e-001  2.1161978e-001  8.4521412e-001  3.9107689e-001  9.8987244e-001  3.5748601e-001 -3.0613908e-001  8.6292600e-001 -1.6990489e-001 -1.0221526e-001  6.6763159e-001  5.9837186e-002 -2.9327319e-001  3.1135237e-001 -6.8707388e-003 -6.5391439e-001 -3.4593569e-001 -2.3218155e-001 -1.7241717e-001  6.3533063e-001 -4.2139076e-001 -1.0236754e-001 -3.2284339e-001 -3.2236912e-001 -1.8053961e-001 -1.3098906e-001  2.1891609e-001  5.7611155e-001  5.9293013e-001  6.4155702e-001  4.2026787e-002 -2.5192060e-001  6.6388591e-001  8.4852449e-001  1.3456368e+000  1.2534419e-001  5.0199380e-001  5.1767381e-001
 -2.3608762e-002  4.9276336e-001  7.6729907e-002  6.8660332e-001 -4.1340823e-001  6.1064816e-001 -2.6290081e-001  5.8681354e-002 -5.5710037e-001  6.3520061e-001 -6.3000367e-002  2.3420549e-001  2.9848684e-001 -2.0904677e-001 -5.2785508e-002 -1.9147647e-001  9.3391258e-002 -1.5154538e-001  1.1346749e+000 -2.7608125e-002 -3.7457679e-001  4.5871960e-001 -4.6362215e-001 -5.5101147e-001 -9.3329547e-002 -4.2911883e-001 -1.0106358e-001  7.7700076e-002  4.8922971e-001  7.3503312e-001  8.5459613e-002  1.0025491e-001  6.5960094e-001 -1.5303160e-001 -2.4157284e-001  3.3861307e-001  1.3293167e-001  2.7304793e-001  1.2556567e-001  3.4403251e-002 -7.9864818e-001  1.2193670e-001 -7.7938393e-002  1.8454025e-001 -1.0491614e-001  4.3024517e-001 -1.2153616e-001 -5.8481268e-001 -3.5510271e-001  1.4359804e-001 -4.1242955e-001 -5.6312852e-001  1.7483654e-001 -3.6040362e-002  4.9571927e-001 -1.8915398e-001  3.3209914e-001  2.5630032e-001 -3.9587416e-001 -7.8902827e-001 -8.0050501e-001 -3.4091938e-001  1.1071694e+000  5.0478821e-001  2.5542661e-001 -2.7151366e-001
  1.2492061e-001  9.3513401e-002  1.0520592e+000  7.1200400e-001 -5.4799397e-002  9.4155181e-002  2.4886092e-001 -5.4933610e-002 -2.3852717e-001  1.5120976e-001  4.1802015e-001 -2.1931271e-001 -2.6262752e-001 -5.9143391e-001  1.0486900e-001 -1.3549807e-001  4.3198198e-001 -2.8153581e-001  2.7789585e-001 -1.9945893e-001  1.1586219e-001  6.0135687e-001 -2.1053728e-001 -4.6895473e-001  1.4950054e-001 -3.8053733e-001 -1.1602324e+000 -7.5136702e-001 -4.8203851e-001  2.0354826e-002 -1.9982297e-001  1.3006733e-001 -5.4279729e-001 -4.3342789e-001  3.4083833e-001  2.2845745e-001  1.1609854e-001 -1.6813929e-001 -2.7487968e-001 -3.9478587e-001 -4.8364334e-002  2.3778595e-001 -1.8281854e-001 -8.8951754e-001 -3.2771097e-001 -3.4532850e-001 -1.1622121e-001  4.2496065e-001 -1.7897986e-001 -2.3873246e-001 -7.0932246e-001 -6.3187713e-001 -3.7998847e-001 -2.0999902e-001 -1.0204131e+000  1.3748450e-001  5.3209884e-001  1.0231842e-001 -2.8168849e-001 -1.3905525e+000 -9.7962061e-001 -2.1381866e-001  1.0596002e+000 -1.0639700e+000  4.1459354e-001  7.4600059e-001
  3.7056470e-001  1.8379643e-001  5.7002976e-001 -6.3578787e-001 -5.4319481e-001  1.7547994e-001 -4.0185057e-001 -2.1855582e-001 -8.3659938e-001 -1.6309908e-001 -3.2914101e-001 -3.2934919e-001 -3.9597069e-001 -7.8538864e-002 -5.2193097e-001 -3.8666598e-001  1.4694935e-001 -5.7910275e-001  3.6533182e-001 -2.1194239e-001 -6.9324370e-002  2.9130068e-001 -3.1624895e-001 -3.2249965e-001 -7.5417508e-002 -5.5917530e-001 -4.1251579e-001 -1.0469874e+000 -4.3600879e-001 -7.3560316e-002 -2.2340171e-001 -1.0837719e-001 -1.7850679e-001  9.8504618e-002  5.8381720e-001  9.5965397e-001  3.9736762e-001 -4.9697114e-001 -9.6793030e-001 -7.3634371e-001 -3.1781629e-001 -4.1652667e-002 -1.4563679e-001 -5.7960220e-001 -1.9309731e-001 -1.0360442e+000  3.3384938e-001  2.5800202e-001 -4.5119714e-001  3.1147136e-001  7.7316939e-002  1.8313542e-001  8.4451938e-002 -3.0979211e-002 -7.9665771e-002  3.5697869e-001  5.8033639e-001  3.8676430e-002 -2.8201903e-001 -1.2094545e+000 -1.6096948e-001  1.1295670e-001  8.3878838e-001 -2.2012169e-001  5.7969199e-001  9.5970750e-002
 -9.6714039e-001  1.0453681e+000 -6.3079676e-001 -9.9155024e-002 -2.3797065e-001 -4.9252843e-001 -7.5975931e-002  2.0256303e-001 -1.1210032e+000  8.0249739e-002 -7.9618496e-001  4.8648224e-001 -6.0854757e-001 -1.4706426e-001 -2.8549479e-001 -4.6933718e-001 -1.2385492e-001 -7.2456800e-001  6.1501962e-001 -2.8731053e-001 -8.1334738e-002 -1.4713062e-003 -9.0437115e-001 -8.2982588e-001  1.5384593e-001 -6.0304924e-001 -5.4777918e-001 -1.0890348e+000 -7.4218818e-001 -7.3198125e-001  3.7832058e-001  2.3221127e-002  1.4245305e-001  5.0366015e-001  3.9027700e-001  1.1450125e+000 -1.5250863e-001 -1.0066926e+000 -1.2547356e+000 -6.9041281e-001  2.6224833e-001 -5.2744446e-002  3.0989552e-002 -1.1821587e+000 -2.8065903e-001 -1.3529401e+000 -2.3756807e-001 -1.5215346e-001 -3.0826217e-001  3.3582026e-001 -4.1241306e-001 -6.8566670e-001  1.0212910e-001 -2.6353519e-001  2.6205004e-001 -2.2291278e-001  1.9835802e-001 -3.0243639e-002 -2.9602898e-001 -6.5310214e-001 -2.7961087e-001 -4.3819386e-002  1.3622099e-001 -4.8256512e-001  4.4830359e-001 -9.7946491e-001
  5.9161479e-001  3.1380082e-001  7.6527549e-001  6.1848166e-001 -4.0030245e-001 -1.0824234e+000 -7.6741730e-002 -4.0293248e-001 -5.6239831e-001 -1.5281967e-001 -6.9424715e-001  2.9235873e-001 -5.6279847e-001 -6.0780892e-001 -1.2149752e-001 -5.2991035e-002 -3.5145538e-001 -9.3584459e-001 -6.5398739e-001 -6.1192013e-001 -9.6974387e-001 -2.4382080e-001 -3.6231917e-001  5.3291434e-001  6.4418860e-003 -2.6078122e-001 -2.7484651e-001 -6.4143599e-001 -2.9146910e-001  4.8949858e-001  4.6375852e-001 -1.5439974e-002  1.0386933e-001  7.1260083e-001  1.2975656e-001  1.1433054e+000  8.2914273e-001 -5.0029712e-002 -6.9592677e-001  2.4985488e-001 -5.2055789e-001  7.9400916e-002 -6.4058756e-002 -2.4878122e-001 -4.7669099e-002 -8.6236786e-001 -7.7802463e-001  1.8475015e-001 -1.4594672e-001 -1.0249142e-001  2.1558524e-001 -4.2967995e-003 -4.3455865e-002 -5.4462887e-002  2.5497433e-001 -4.9742504e-001  2.2668292e-001 -4.1317662e-003 -2.8157021e-001 -3.0468688e-001  1.0692302e-001  4.1894492e-001  8.8587320e-001 -5.3924376e-001  4.0199887e-001  1.0900173e-002
  3.0536629e-002  5.0347370e-001  8.1697022e-003  1.1205941e+000 -7.3823666e-002 -7.2632863e-002 -4.5904293e-002  2.0607462e-001 -4.7231180e-001  1.8915423e-001 -2.0389431e-002 -2.0795098e-001 -2.8074050e-001 -4.0018718e-001  6.7352254e-002 -6.7837234e-002  2.6723311e-001 -5.0505651e-001 -9.2270112e-001 -5.6487047e-001 -7.5115403e-001 -2.7268760e-001  3.7056347e-001 -4.7594288e-001  2.3832144e-001 -5.1608642e-001  3.5885375e-002 -3.7585960e-002  4.2556819e-001 -1.4833069e-001  1.0391495e+000  7.2943141e-001  3.2081662e-001  1.0500267e+000  6.1533596e-001  9.8826294e-001 -1.6575141e-001  8.0356935e-001  2.4834221e-001  4.4725266e-001 -2.5701600e-001 -7.0720687e-003 -1.7968138e-001  1.0250664e-001 -4.0612679e-001 -4.9428530e-001 -6.1778709e-001 -1.6665768e-002 -1.5230587e-001 -2.6544747e-001  1.8249694e-001 -2.6439469e-001  6.1782732e-002  2.7302072e-001  2.4194314e-001 -7.7207624e-002  7.0620077e-001  2.9452995e-001  1.7502515e-001  1.8160781e-001 -1.6364834e-001  2.6516007e-001  1.4460089e+000 -1.1772768e+000 -3.9626611e-001  1.1800924e-001
  3.0321882e-001 -4.9336193e-001 -7.0670584e-002  9.3230702e-001  6.0551263e-002 -7.0850402e-001  2.1337352e-002  1.9035704e-001 -5.2573985e-001  2.0283565e-001 -5.9410385e-001 -3.4460786e-001  2.9439098e-001 -2.7116484e-001  3.1832953e-001  2.0511045e-002 -3.1880057e-001 -7.9027262e-001 -6.3730395e-001 -8.3274963e-001 -8.0695031e-001  2.3330762e-001 -7.3071438e-001 -5.4054497e-001  3.6428099e-001 -7.6660712e-001  3.0807467e-001 -1.2411081e-002  1.0869661e-001 -6.1759117e-002  9.0644194e-001  4.0223861e-001 -1.0728733e-003  1.7311629e-001  3.7907720e-001  5.9529537e-001  3.0817486e-001 -3.7199200e-001 -4.0167040e-001 -3.3327215e-002 -5.4548306e-001  3.5432771e-001 -6.9892909e-001 -1.1267647e+000 -5.9999728e-001 -3.3583007e-001 -1.0163733e+000 -3.2110568e-001 -7.5605166e-001 -3.3228930e-002 -3.8981501e-002 -2.2129460e-001  3.3095236e-001 -2.6091935e-001 -1.4414831e-001 -5.9683834e-001  4.6895739e-001 -4.2194927e-001 -5.4712173e-001 -2.6785777e-001 -9.7739616e-001 -3.9769548e-002  1.6889155e+000 -1.5351332e-001 -4.5685931e-001  7.8696690e-001
 -8.8419917e-002 -3.0265867e-001  2.2501148e-001  1.9065146e-001 -3.4480115e-002 -1.1223646e+000 -4.1413124e-001 -5.0562625e-002 -1.7166827e-001  2.1018062e-001 -3.8629344e-001  5.3246997e-001  8.0786339e-001 -5.2177619e-002 -1.3056123e-001 -2.7254409e-001 -3.4836220e-001 -3.9481871e-001 -1.3416823e+000 -1.3523936e-001 -6.3459832e-001  8.6574318e-002 -3.4418028e-001 -6.6487522e-001  2.0096476e-001  1.8273765e-001 -3.5313874e-001 -4.0935600e-001 -8.1520402e-001  5.8241522e-001  1.0739146e+000  5.3143339e-001 -5.9716998e-001  1.6403081e-001  3.3059619e-001  5.6740097e-001 -1.6384577e-001 -9.0592853e-001 -8.4444041e-001 -2.6186009e-001  1.1251010e-001  4.0837001e-001  8.9313467e-002 -3.3130041e-001 -4.8685400e-001  5.8010765e-003 -7.1992777e-002  6.5393810e-002 -1.5049161e-001  2.7003979e-001 -5.4430555e-002 -3.9433961e-001  4.4826187e-001  2.4648522e-001  1.2336320e+000  9.4580258e-002  4.7266424e-001  2.5762096e-001 -8.5649389e-002 -8.5718182e-001  8.1193492e-001 -6.3111055e-002  9.0047659e-001 -1.6598471e-001 -2.2786560e-002 -9.4641541e-001
 -7.5853187e-001 -3.1222036e-001 -1.8947638e+000  2.7820892e-001 -2.6559120e-001 -9.2969820e-001 -1.4344521e-001 -3.9415995e-001 -5.7715733e-001 -2.3495427e-002 -6.7467085e-001  3.8958642e-001 -9.0280292e-002  2.0814625e-001 -3.8584130e-001  8.0556278e-002 -8.4317815e-001  6.3421771e-002 -2.8012631e-001 -9.9081245e-001 -1.7419225e+000 -3.8277069e-001 -8.9627835e-001  9.6461032e-002 -9.3049866e-002 -2.9090795e-001 -7.9326237e-003  4.3540379e-001  4.1033870e-001  5.2530046e-001  4.8460166e-002 -1.6198354e-001 -1.0132774e+000 -1.1261824e+000  4.0305663e-002  7.3450159e-001  6.5100294e-001  4.6187472e-001  4.7690071e-001  2.3828963e-002  4.4182260e-001  4.2140601e-001 -5.5545572e-002 -5.7358511e-002 -2.1875135e-001 -1.1080505e+000 -6.4137081e-001 -6.3145576e-001 -1.3436925e-001  8.4760080e-002 -5.6804159e-002 -1.9817630e-001  7.2898690e-001 -2.5668032e-001  4.0743563e-001 -4.2903106e-001  2.3831186e-001 -6.5934312e-001 -2.9965144e-001 -5.3144923e-001 -9.8055690e-001  1.0811933e-001  1.0316596e+000 -3.4357166e-001 -4.8459557e-002 -8.3090413e-001
  3.0562198e-001 -2.3506034e-001 -7.9582244e-001 -2.1907609e-001 -1.1691203e-001  4.5530396e-001  1.6159207e-001  9.5749613e-002 -1.3740947e-001 -8.4961533e-002 -9.3854896e-002  6.2575284e-001  2.0824279e-001 -1.2212790e-002 -3.2721150e-001 -5.3006752e-001  1.5662451e-001 -3.6667010e-001 -2.5464062e-002  3.0911157e-001  2.0027344e-001  3.1038018e-002  9.4501199e-001  3.2114106e-001  7.1146875e-002  3.4132477e-001  2.2985538e-001  1.0234181e+000  5.2039954e-001 -3.6054896e-001  4.5165072e-002  4.3413357e-001  6.0242450e-001  4.3706528e-001  1.4103179e-001  7.2831472e-002 -5.7887655e-001  2.3500812e-001  7.5032353e-001  7.8750585e-001  3.8259591e-001  3.7314152e-001  7.8350506e-001  7.3320651e-001  4.6465218e-001 -6.4874709e-001  2.7413122e-001 -3.6235136e-001  4.3835682e-001 -2.3505932e-001 -8.4834374e-002 -3.5799271e-001  2.1508935e-001  1.4692552e-001  3.6986679e-001 -8.8963498e-002 -3.5900757e-001 -6.8758874e-001 -4.6736855e-001 -9.1434876e-002  1.2646942e+000 -4.0227485e-001  3.6420212e-001 -1.7926027e-001  2.2344672e-001  4.2775052e-001
 -3.7155966e-001  7.2634251e-001  5.7177514e-001 -5.7356367e-001 -2.5147125e-001  2.0111253e-001 -4.0372274e-001 -6.9713162e-001 -7.0997109e-001 -4.7171645e-001 -1.4217354e-001 -1.6433938e+000 -3.6691583e-001 -1.3032095e-001 -1.8730020e-001 -7.9892409e-001 -9.7057674e-001  4.8949515e-001 -1.0815967e-001  2.6729591e-001 -2.0906419e-001 -2.2565480e-001  4.9510008e-002  6.8266167e-001 -2.9169793e-001 -2.2941754e-001  1.2480277e-001 -3.4037684e-001 -2.0790598e-002 -5.0735526e-001 -2.3608823e-001  1.2168316e-001 -9.1726169e-002 -8.3229128e-001  1.1884605e-001 -3.0204776e-001 -2.7472691e-001  2.4720156e-001 -5.9435742e-001  2.1209077e-001 -8.3298980e-002 -3.2580668e-001 -5.1694033e-001  8.6867721e-001 -1.9939950e-001 -1.8923968e-001  3.9008387e-001 -3.6582944e-001  5.1178503e-001 -1.8797068e-001 -9.1392956e-002 -2.6322299e-001  3.3455727e-001  1.5408433e-001  1.2038866e-002  5.0601557e-001 -2.9619195e-001 -4.7080430e-001 -6.9170396e-001 -4.0451060e-001  1.2149400e+000 -1.0340001e-001 -8.9211628e-001 -4.0310723e-002  1.7004548e-001  5.6315671e-001
 -1.4446628e-001  4.3705511e-001 -1.0655340e-001 -2.6416189e-001  1.5489524e-001  3.9313716e-001 -2.0338475e-001 -4.4920153e-001 -4.7903705e-002 -1.8908529e-001  7.1042433e-001  5.0867250e-001  3.9331538e-001  4.3868028e-001 -1.3210671e-002  1.1495209e-001 -2.7001307e-001 -6.5753437e-002  9.2089515e-002  7.4515253e-001  5.9392301e-001  1.5163628e-001  4.7965337e-002  6.1404638e-001 -4.1115880e-002 -3.0016942e-002  7.3489982e-001  3.0686342e-001  1.7547964e-001 -3.1081150e-001 -2.8952428e-001 -4.6558970e-001 -3.0711178e-001 -9.1158587e-001 -3.3940335e-001 -2.8972051e-001 -9.1771051e-001  3.5747798e-001  1.6268848e-001  5.1326737e-001 -3.6489973e-001 -5.0650852e-001  8.3978818e-001 -5.4867979e-001  2.7315981e-001 -1.2289575e-001  7.7046979e-002 -5.4241678e-001 -2.2148230e-001 -6.3621715e-001 -2.0404052e-001 -1.7434412e-001  2.8659185e-001  2.9853926e-001  9.0047784e-002  1.9582486e-001 -4.2509667e-001 -3.0407926e-001 -4.7678962e-001  3.9650030e-001  5.1059864e-001 -2.1628422e-001 -8.9354626e-001 -9.2834342e-001  3.4103441e-001 -9.3795892e-001
  4.3843965e-001  5.7108358e-002  1.2634503e+000  1.4291392e-001  5.3604093e-001  2.2481668e-001  3.3787197e-001 -1.9208887e-001  9.1441761e-002 -1.0085303e-001  1.1844061e+000 -7.1427465e-001  1.1102302e-001  2.8348763e-001  1.9623065e-001 -2.3252307e-001 -8.5518818e-002  9.5449779e-001  8.4412611e-002  3.7452979e-001  1.0603667e+000  8.1899604e-002  1.2501354e-001  1.2460482e+000 -1.9590277e-001  1.9348771e-001 -2.1805804e-002 -3.9734933e-001 -6.4160127e-001 -3.4943677e-001 -6.1501784e-001 -4.4629400e-001 -5.0739273e-001 -6.6665006e-002 -3.3572371e-001  2.9463822e-002 -8.6962790e-001 -9.6791475e-002 -1.7669248e-001  3.2577352e-002  6.4598141e-001 -2.0898731e-001  8.9346987e-001  3.7419959e-001  7.9286881e-001 -7.9850921e-001 -3.8342965e-001  2.3291775e-001  1.0665799e+000 -2.6303512e-001 -7.4047877e-002  1.4297523e-001  1.0013833e-001  2.3220116e-001  2.6941252e-001  7.1025509e-001 -1.5390711e-002  5.5367915e-001 -4.5887222e-001  5.1716573e-001 -9.1016024e-002  6.4570112e-001 -7.4525313e-001 -7.1151284e-002  1.4067635e+000  4.6739695e-001
  5.6732287e-001 -4.9879023e-001  1.3378714e-001  6.5519708e-001 -7.2370591e-001 -1.7015156e-001  9.5050747e-002 -5.1626575e-001 -3.5776454e-001 -5.1378524e-001  7.3878186e-001  1.4335600e-001 -2.2948619e-001 -3.3525733e-001 -1.0577495e-001 -9.0236312e-002 -7.8747109e-001 -6.0042495e-001 -4.0645606e-001  2.3020435e-001  7.8007337e-001 -4.7843381e-001  4.4287504e-001  4.5798413e-001 -4.7769987e-001  4.6320508e-001  2.3962605e-001  5.8245116e-001  4.4048058e-001  6.9649428e-002  3.4790612e-001 -1.1217378e-001 -1.6268702e-001  4.3102405e-001  7.3720742e-002  1.0069345e-001  4.8512670e-001  4.3367372e-001  1.1463428e+000  2.8776840e-001  1.9830637e-001 -5.6134604e-001 -1.9173870e-001  3.0984093e-001  1.2579775e-001 -1.6500819e-001 -4.8539046e-001  7.3616442e-001  1.0930770e+000 -9.0990642e-001  2.2096009e-001  1.3027427e-001  1.6689570e-001  9.3916880e-002  6.8042883e-001 -1.4887593e-002 -1.5190176e-001  3.2651191e-001 -4.4915677e-001  1.4573845e-001  1.5562283e-001  2.9490568e-001 -1.7695859e-001  7.3566791e-001  5.7307404e-001  7.2227098e-001
 -2.0984581e+000 -7.9653552e-002  3.8652103e-001  1.5175044e+000  4.2512097e-001  6.1510280e-002  2.8557212e-001 -4.3075944e-001 -3.2907073e-001 -1.9478290e-001 -6.9191208e-002 -2.9375578e-001  4.3149454e-002  4.6710321e-001 -3.3926417e-001  1.4374935e-001 -1.0602757e+000 -3.4437947e-001  2.2828419e-001  5.3750091e-002  6.7543865e-001 -2.8040232e-001 -3.4541642e-001  1.5410215e-001 -3.5257881e-002 -2.1508258e-001  4.1921143e-001  4.8442133e-001  6.3095857e-001  4.6345942e-001  4.2177894e-001 -9.0730663e-002 -1.7900661e-001 -2.1322809e-001  2.6599383e-002 -1.1555510e-001  1.1799533e-001  3.3353980e-001  4.6650342e-001  5.2990888e-001  2.3494464e-001  1.8514054e-001  5.0065835e-001  2.4653451e-002  5.1442101e-001 -4.4391296e-001 -3.9524899e-001  9.9114719e-001  4.5532586e-001 -3.2749189e-001 -3.1713052e-001 -4.2803551e-001  7.5037121e-001  9.6333570e-002  4.9688580e-001 -9.6716686e-002 -1.0130764e-001  6.4770047e-001  1.5713215e-001  3.2674700e-001 -1.6678778e-001  5.6545821e-001  1.6752230e-001  1.5576471e+000 -4.6479486e-002 -4.8111897e-001
  6.2815558e-001 -2.6072436e-001 -3.2217321e-001  1.1672418e+000 -2.0399092e-001 -5.4738292e-001  4.2294944e-001  1.5616600e-003 -4.0161201e-001 -3.5961618e-002 -4.0738651e-001  1.0703813e+000  3.0947838e-001 -6.0097025e-002 -3.5914018e-001 -5.0202460e-001 -1.3736648e+000 -5.6170691e-001 -3.2666298e-001  5.1128780e-002  9.3513494e-002 -1.7773033e-002  1.6361640e-001  3.5541401e-001 -4.0403333e-001  4.2454084e-001  8.4640973e-001  7.5846789e-001  7.0186321e-001 -5.6663853e-001 -5.3025360e-001  1.5544721e-001  2.1950075e-001  4.3470872e-001 -1.3623148e-001 -1.0618887e-001 -1.5135465e-001  1.5264497e-001  4.6808546e-001  6.7836243e-001 -3.3332237e-001 -1.9628346e-001 -4.2358771e-001 -1.2676868e-001 -2.1554648e-001  7.7124517e-001 -7.2871377e-002  2.3511821e-001  9.7191533e-001 -3.8369301e-001 -2.3350998e-001 -5.4492523e-001  5.1424452e-001 -1.9722742e-001  8.5660501e-001 -1.7420708e-001 -1.3492947e-001 -4.0888950e-001 -6.1004720e-001  3.4117832e-001 -4.2920919e-001  6.1092662e-001  2.6078788e-001 -5.1396912e-001 -6.4293087e-002  8.5090004e-001
 -6.7882316e-001  3.8059272e-001  4.7671679e-002  1.7558077e+000  6.9554697e-001 -1.4518275e-001  1.1641877e+000 -7.7959258e-001  1.0170084e-001 -4.2388155e-001  3.2153174e-001  5.3560340e-001  1.8942896e-001  7.5604097e-001 -1.8850536e-001  4.0682687e-001 -7.6577395e-001  6.4129983e-001  7.2844028e-001 -2.2614008e-001 -3.7463776e-001 -6.1095798e-002 -3.8491801e-002 -6.7751594e-001 -1.5080299e-001 -1.4398999e-001  8.5126387e-001  1.0414478e+000  5.3949444e-001 -1.9435086e-001  2.5139467e-002 -1.5488490e-001  3.1589144e-001 -7.0738229e-001 -2.5732904e-001 -4.1784789e-001 -7.0735065e-001  5.6525300e-001  1.0240419e+000  7.3687099e-001 -2.0952428e-001 -8.3795317e-002 -1.5325063e+000  4.0910161e-001  1.1195032e-001  8.7891067e-002 -6.4256670e-001  2.9932864e-001  9.4557813e-001 -4.1283891e-001  1.1518974e-002  6.8478549e-002  3.8873390e-001  1.9234937e-001  1.1151450e-001  3.0959342e-002 -2.3487973e-001 -3.1093463e-001 -1.7627365e-001  9.9820560e-001  6.0438953e-001  5.9253414e-001  1.4081733e-001 -2.1571586e-002  4.9159935e-001  2.4470911e-001
 -1.7011486e-001 -3.7800486e-001 -8.3257135e-001 -3.6886504e-001  3.0614594e-001  1.1938072e+000  7.8396212e-001 -7.5861303e-001  5.7600440e-001 -2.5148457e-001  4.5964462e-001  5.4877185e-001  2.2990475e-001  1.0167502e+000 -9.9934634e-003  7.3581693e-001 -3.1550654e-001  4.0670947e-001  7.0704311e-001  1.6823307e-001 -3.3665231e-001 -5.5376976e-001  1.2182139e+000  6.9516150e-002  3.7850715e-001 -2.8257639e-001  1.2214543e+000  1.5520765e+000  8.2564422e-001  9.3398092e-002  5.2235686e-001  2.5431700e-001 -3.1577880e-001  9.2241123e-002  4.9278089e-002  1.8759880e-001 -8.8219450e-002  9.1388041e-001  1.7543621e+000  7.3213433e-001  1.0429104e-001  6.6504759e-003 -3.9870669e-001  1.3454278e+000 -5.4843333e-001 -2.5697393e-001  5.3589597e-001  2.4238542e-001  4.6607701e-001 -3.1284044e-001  3.7734594e-002  1.2631319e-001  1.3482526e-001 -2.1860199e-002  2.4355313e-001 -1.0067591e-001 -1.6858510e-001 -8.3723456e-003 -5.1530747e-001  6.7268841e-001  4.6498766e-001 -2.6633578e-001 -1.3905280e-001  2.4812636e+000 -5.7288310e-001 -4.4763469e-001
 -4.6721373e-001 -1.6544760e-001 -2.6832028e+000 -2.5708439e-001  4.4508435e-001  7.5944053e-001 -6.7305158e-002 -1.1755896e+000  6.5375952e-001  2.4958480e-001  2.1444092e-001 -6.2950600e-001  4.6359542e-001  8.4773184e-001  3.4251885e-001  7.2045635e-001 -1.4408353e+000  7.2295895e-001 -1.0046023e+000  4.6307331e-002 -8.0007976e-002 -1.3467023e+000  7.3025729e-001  1.3751181e+000  2.1249943e-001  5.1677743e-001  1.9359761e+000  1.5727742e+000  1.2255212e+000  3.8922289e-001  7.7790612e-001  4.7365199e-001 -2.2712557e-001  2.6183027e-001  4.2989525e-001  5.6776141e-001  3.5191235e-001  9.3319151e-001  1.1731794e+000  1.4664516e+000  1.8970384e-002  6.7345473e-001  1.2088861e+000  1.2133359e+000 -6.5014453e-001  5.2276993e-001  6.0075678e-001 -2.0119767e-001  8.5262670e-002  3.2914786e-001  8.9511327e-001  1.4354496e-001  6.3939386e-002 -2.7025472e-001  7.5965817e-001  3.5935120e-001  1.8760461e-001 -9.6577352e-002 -3.6758066e-001  4.4058017e-002  7.6769057e-001 -4.3993381e-001 -1.6381823e+000  2.2974373e+000  8.2158621e-002  3.8767947e-001
  4.5132787e-001 -1.2855684e-001  3.7808499e-001  1.1236969e+000  4.2758389e-001 -1.8220032e-001  4.3842847e-001 -6.5372022e-001 -8.9470861e-002 -2.6682008e-002  7.2383137e-001 -1.2614587e-001  2.2695684e-001  2.6442811e-001  6.8330763e-002  9.2786645e-001 -1.4728780e-001  8.0616544e-001  8.5100552e-002  1.4417936e-001 -1.0212356e-001 -5.7106482e-001  2.5015505e-001  7.4632455e-001  2.6339040e-002  4.3248730e-001  2.5199853e-001  2.7759973e-001  6.5823402e-001  3.9007225e-001  1.3232877e+000  1.0127748e+000  8.2874125e-001  3.6720815e-001  4.8394488e-001  4.8686859e-001  2.1277714e-001  9.8159657e-002  2.2796446e-001 -9.6530201e-002  1.6990341e+000 -7.8342118e-001  7.5812017e-001  4.2293564e-001  3.1693286e-001 -3.7019159e-001 -4.2719410e-001  4.4188322e-001  6.0880465e-002 -6.2401127e-001  6.2872331e-001  6.2361051e-001  6.6992560e-002  4.7944682e-001  6.0134683e-001  1.4755448e-001 -5.0523795e-001  2.5614224e-001 -6.9832691e-002  8.9864865e-001  7.8323060e-001 -2.6807437e-001  2.2091366e-001  7.6041466e-001  1.5788628e-002 -8.1782056e-001
  1.3898038e+000  1.4692533e-001  1.3139531e+000  2.7272665e-001  7.3129576e-001  1.6909634e+000 -1.4522186e-001  8.8108766e-002  4.7508378e-002  7.1576111e-001  4.0235973e-001  8.0927508e-002  1.9916433e-001  4.8171659e-002  1.0404312e+000  1.1320798e+000  3.0826384e-001  5.1368822e-001 -2.0761171e-001  3.1026278e-001 -3.2955556e-001  3.5876260e-001  1.2716683e+000  1.3962627e+000  9.1575598e-001  7.3399489e-002  9.7075207e-001  1.2955511e+000  1.4570658e+000  8.3517149e-001  8.5872597e-001  1.0218992e+000  1.2397252e+000  1.5535489e+000  1.2401281e+000  1.3742562e+000  1.0795565e+000  8.6700898e-001  1.3944059e+000  1.2363066e+000  6.8425675e-001  6.9704141e-001  1.6169048e+000  2.0276760e+000 -7.6007558e-002 -1.2844459e+000  5.2815119e-002 -1.0988886e+000 -1.2806624e+000  3.1476540e-001  7.1068152e-001  1.1213084e+000  3.2801283e-001 -4.9302478e-002  1.4418318e-001  5.3813298e-001  2.7860695e-001  2.0979444e-002  3.4614135e-001 -1.6143774e-001  2.2014136e+000  2.4060679e-001  1.5446721e+000  4.6451562e-001  6.8108725e-001  9.6086141e-001
 -1.9976525e+000 -8.8392642e-001 -1.1497856e-001  1.9243411e-001 -3.9835905e-001  1.2117178e+000 -1.0206870e+000 -2.7056637e-001  1.5323063e-001 -2.6832842e-001 -9.3381300e-003 -3.8432503e-002 -3.2287565e-001  1.9472054e-001  8.5016360e-001  5.1960126e-001 -1.6584299e-001 -1.0908823e+000 -1.0816226e+000 -7.3314812e-001 -9.4501471e-001 -3.1998114e-001 -3.0857888e-001  8.2380023e-002  1.9550534e-001 -8.2111270e-001 -5.3634917e-001 -4.3044256e-002 -3.8891166e-001  7.6777678e-001  4.7633653e-002 -1.7796881e-001 -8.6327865e-001 -1.7369602e-001 -2.6270510e-001  4.2360016e-001  9.9028648e-001 -1.0436270e-001 -3.5678471e-002 -3.6103173e-001 -1.0434210e-001  3.5241606e-001  6.5417670e-002  4.3655075e-001 -1.7512995e-001 -2.0309127e-001 -5.9535724e-001 -3.1960210e-002 -1.0474086e+000 -7.0347393e-002  7.5715017e-001  1.7156432e+000  5.9003120e-002 -2.3787910e-002 -3.5258032e-001  3.5842558e-001  8.3338862e-003  2.9787790e-001  1.5722366e-001 -6.2699331e-001  1.1514261e+000 -5.5134196e-001  3.4324448e-001 -7.9998215e-001  2.2357510e-001 -1.7953699e+000
 -4.9874465e-001 -8.2083562e-001 -6.5495155e-001 -1.2206961e+000 -5.5911748e-001  5.4032002e-001 -5.1993652e-001  5.8608673e-001 -2.4027366e-001  2.1593156e-001 -4.1971462e-001 -7.2353160e-001 -5.0717700e-001 -1.9780320e-001  6.0865343e-001 -1.1366735e+000  4.9633250e-001 -4.9497188e-001 -5.6486574e-001  3.9572277e-001 -2.9901426e-002  2.2810088e-001 -8.9119753e-001  1.2257360e-001  3.6260104e-002 -5.8810012e-002 -3.0405527e-003 -2.8421591e-001 -6.1847375e-001 -5.4918438e-001 -2.6581710e-001 -8.4767633e-002 -2.3090793e-001 -7.0509999e-001 -3.0726055e-001 -3.8171120e-001 -8.0096881e-001 -3.9099329e-001 -3.1925082e-001  1.6703331e-001  1.5652122e-002 -1.4877979e-001  1.4730139e-001 -7.3565669e-001  4.4746293e-001  4.5925858e-001 -1.6281747e-001 -3.9055157e-001 -9.3295225e-001  2.2405446e-001 -1.0080080e+000  3.0012301e-001 -4.2694823e-002 -4.3142949e-001 -2.1966800e-001  5.5967114e-002 -1.2586237e-001 -1.8661526e-001  4.8182505e-002 -3.3986416e-001  4.3414579e-002 -1.6989149e-001 -1.2504787e+000 -1.1388919e+000 -1.3822005e+000 -1.9851155e+000
  4.7142100e-001 -6.6863530e-001 -7.1773410e-001 -8.4920647e-001  3.2459492e-002  5.3863639e-001  1.2134864e-001  1.0339623e-001  2.2659236e-001  1.8165855e-001 -7.1096833e-001 -1.0822319e-001 -2.4100506e-001 -7.4188185e-003  2.7306958e-001 -8.1150186e-002  9.4527887e-001  8.3224445e-002 -3.7099485e-001  2.4749307e-001 -8.1473175e-002 -2.8529436e-001 -3.3792653e-001  8.4786789e-002  4.8534056e-002 -4.3067370e-001 -1.7397497e-001 -9.0233368e-001 -3.0459596e-001 -1.8612868e-001 -2.3709368e-001 -2.6860321e-002  1.3837604e-001 -5.5096301e-001 -1.4058723e-001  5.1008167e-002 -6.1669272e-001  2.2443348e-001 -3.4403847e-001 -3.3843824e-001 -2.7821282e-001  2.9806879e-001 -2.7548196e-001 -6.2581892e-001  4.9665249e-001  5.3904479e-001 -4.1935819e-002 -1.6537066e-001  6.9537037e-002  3.9934769e-001 -6.7285405e-001 -4.8630099e-001  3.9408585e-001 -5.3506727e-001  4.6229199e-001 -1.9798507e-001 -2.1782172e-001 -5.6878981e-001 -5.1248934e-001  1.5792500e-001  1.6591312e-001 -5.1041281e-001 -4.8217645e-001 -1.1337131e+000 -1.0372897e-001 -1.7947727e-002
  5.4138483e-001 -6.8655439e-001  2.7739459e-002 -6.3704248e-001 -4.4820959e-001  8.1521499e-001 -4.0572116e-001  1.1951409e-001 -2.4263027e-001  3.4210619e-002 -1.1999840e+000  1.0481778e+000 -8.4712412e-002  5.1610517e-001  1.0884782e-001 -5.9390248e-002  3.1007368e-001 -5.1824707e-001 -2.6956654e-001 -4.7079036e-001 -3.8508967e-001 -3.6393421e-002  1.4831458e-001 -4.4467336e-001 -4.5932264e-004 -5.8952503e-001  3.6500888e-002  4.9850827e-001  3.2562687e-001  1.1864645e-001  2.4589768e-001 -3.0780276e-001 -6.4145731e-002 -8.3370339e-002 -1.5638072e-001  1.5794978e-001 -3.7808803e-001  4.3175837e-001  6.8871006e-001  2.7584360e-001 -4.4303248e-001  7.4476809e-002 -4.5382832e-001  4.7047841e-004 -5.2726334e-001 -8.9418654e-001  4.2990447e-001 -5.2943968e-001  3.9031773e-001  3.7617485e-001  5.1610030e-002 -5.7668220e-001  5.7596201e-001 -2.0149277e-001  1.0618163e+000 -4.2996888e-001 -8.8245588e-002 -1.9036991e-001 -1.9842903e-001 -3.1838130e-001  2.0101413e-001 -3.5543210e-001 -2.6761469e-001 -7.9767849e-001 -4.3086084e-001 -1.3425230e-001
 -7.1428020e-001 -5.5861594e-001  9.6678610e-001 -1.0452212e+000 -4.0079931e-002 -2.8652678e-001 -5.3407330e-001  3.3429143e-001  3.3668946e-001 -1.7356167e-001 -1.2325946e-001  6.9777051e-001  4.5306748e-001  3.4104553e-001  2.3338818e-002 -3.7010658e-001  4.4509596e-001  7.4684878e-001  6.6791428e-001  3.8675886e-001 -3.0395469e-002  4.2832882e-001  5.3018902e-001 -7.5238017e-001 -9.9628090e-002  2.3863190e-001 -3.3535198e-001 -5.3315556e-001 -7.4522592e-002 -2.9221976e-001 -6.7711874e-002 -2.0168421e-002  4.1661669e-001  1.4740373e-001 -1.0238161e-001 -6.1762096e-002  1.8478250e-002  3.8306359e-001 -5.3848217e-002 -2.8229583e-001  4.5109306e-001 -2.1467460e-001  9.2709442e-002 -1.3870207e-001  2.4315916e-001 -1.3489651e+000  4.1628501e-001 -5.4618261e-002 -4.1627210e-001 -3.6189958e-001 -5.5106841e-001 -2.8793993e-001 -1.3452473e-002 -2.7710104e-001 -3.5485146e-001 -2.4101646e-001 -4.9338797e-001 -1.0710808e-001 -2.0011168e-001 -4.9522497e-001  6.7330643e-001 -7.9099659e-001 -5.1878121e-001 -4.6333666e-001 -4.5811030e-001 -1.3164564e+000
  3.3726285e-001  2.7399665e-001 -1.0462847e+000 -1.3207000e+000  2.8745646e-001 -3.3158738e-001  2.4196384e-001  1.9702802e-001  8.4433050e-002 -4.7540889e-001 -6.6891289e-001  3.1749719e-001  3.7468884e-001  9.0635282e-002 -2.7808489e-001 -5.8445970e-001 -5.4472421e-001  9.6598029e-001  7.4628542e-001 -5.5982447e-002  3.4590171e-001  3.5061257e-001  8.1533798e-002  3.8629690e-002 -5.4502475e-001 -1.7052194e-001  5.3487883e-001  6.5778326e-001  7.3223621e-001 -6.2802164e-001  5.4254056e-002  2.5066616e-001 -1.5746670e-002  1.0028174e-001  2.8811261e-001 -5.7168937e-001  1.7902753e-004  1.0070091e+000  9.2269917e-001 -2.5227056e-001 -2.1793575e-001 -1.4802381e-001 -4.8354460e-001  6.7602533e-001 -1.8593618e-001  5.8961955e-001  5.5398673e-001  6.9175550e-001  1.2195094e-001 -3.9275408e-001 -4.9461700e-001  6.0433377e-002 -6.5339992e-001 -1.7474047e-001 -1.1203174e-003 -2.5358033e-002 -1.6677879e-001 -4.5939909e-001 -4.0368832e-001  8.6947261e-002 -1.0773431e+000 -2.0050445e-001 -1.3250097e+000 -5.3554610e-001 -6.8253436e-001  5.2573557e-001
 -1.9979156e+000 -7.6947124e-001 -1.5917494e+000 -6.7003729e-001 -3.4523050e-001 -4.9708999e-001 -1.6580003e-001 -2.3631995e-001  3.8054017e-001 -6.9821705e-001 -6.4580843e-001 -5.2486272e-002 -1.2606007e-001 -5.8358642e-001 -3.5728227e-001 -8.1937169e-001 -8.5486192e-001 -5.2834850e-001  7.5087366e-002 -7.9000887e-001 -2.8471983e-001  1.8888782e-002 -1.2839385e+000 -3.9808941e-001 -1.1320583e+000 -4.0933243e-001  5.9930749e-002  2.1828772e-001  1.7110318e-001  6.9292923e-003 -1.0139675e-001 -3.1464682e-001 -4.2802535e-001 -1.3190549e+000 -5.5458664e-001 -3.3475462e-001 -5.8490605e-001  1.3363113e-001  2.5423075e-001  2.8861994e-001 -3.9004813e-001 -6.1607515e-001 -7.0499584e-001 -3.5322672e-001 -3.6973973e-001 -3.2762442e-002 -2.8175746e-001 -9.3688170e-001 -4.0776624e-001 -3.2186646e-001 -1.2724069e+000 -4.1492183e-002 -5.4828441e-001 -2.6842172e-001 -8.1042534e-001 -7.4285318e-001 -5.2789435e-001 -6.0950722e-001 -6.6891930e-001 -2.8207707e-001 -7.2482397e-001 -5.5897159e-001 -2.8891032e-001 -1.5279797e-001 -1.0678770e+000 -6.3886287e-001
  1.2349969e-001  4.8165720e-002 -1.0093617e+000 -8.0429085e-001  1.5231803e-001 -9.4286991e-001  6.6171312e-001  6.5995579e-001  7.3185830e-001  2.5573474e-001 -8.8915153e-001 -1.9364443e-001  2.8344332e-001  6.2689425e-002 -2.4446352e-001 -1.0462416e-001  4.4899675e-001  7.5765978e-001  9.1530076e-001 -1.0205875e-001  3.4073245e-001  1.3219598e-001 -9.4349028e-001 -5.2219642e-001 -4.2968097e-001  6.0891208e-002  2.4321394e-001  7.0378756e-001 -1.5918060e-001 -2.8703032e-001 -2.9849001e-001 -1.2926990e-001 -9.6516365e-001 -8.2921959e-001 -3.0989871e-001 -7.7021718e-001  6.7673421e-002 -3.8457295e-001  7.5222350e-001  4.9365457e-001 -5.3908922e-001 -1.5317669e-001 -3.4056783e-001  1.8667248e-001 -1.3828185e-001  9.0103687e-001  2.4975409e-002 -7.0974545e-001 -4.6269731e-001  2.6176100e-001 -6.5758563e-001 -4.9197175e-001 -1.5372216e-001 -2.3617345e-001 -2.6050863e-001 -4.3649469e-001 -3.9940295e-001 -7.2977750e-001 -5.5442798e-001  6.4482994e-002 -2.2937794e-001 -3.4540652e-001 -8.5482558e-001  4.5317369e-001 -8.6736160e-001 -4.2434476e-001
  6.7470079e-001  1.3872396e+000 -1.3497877e+000 -9.7914599e-001 -4.9526414e-001 -2.3960527e-001 -7.6671921e-002  8.4566597e-002 -8.8321020e-002 -2.0571608e-001 -3.9944890e-002 -2.0293529e-001 -6.3056306e-003  3.6345860e-001 -5.4600354e-001 -1.4692799e-001 -3.2000014e-001  7.8308317e-001  3.9590840e-001 -6.9950075e-002 -1.2696533e-002  4.4763497e-001 -7.1800991e-001  3.9751577e-002 -6.9874444e-001 -1.5136424e-001 -2.9608147e-001  6.6375497e-001  4.5050707e-001 -2.8831977e-001  6.6637969e-002 -6.1015964e-002 -5.6649893e-001 -5.2003762e-001 -1.4048575e-001  1.3924150e-001 -3.0429955e-002  1.1342059e-001 -2.3559999e-002 -2.1865904e-001 -2.1912168e-001 -3.4682329e-001  3.0258944e-001 -2.5333925e-001 -1.7085017e-001  1.5721352e+000  3.7319648e-001  2.4803854e-001  3.7582100e-001  1.9594471e-001  1.1644297e-001 -5.2284921e-001 -1.9034368e-001 -1.8115254e-001 -7.1847991e-001 -2.0196323e-001 -2.7569119e-001 -7.1155572e-001 -2.0164278e-001 -7.8548156e-001 -2.1260145e-001 -5.4149691e-001 -5.4627884e-001 -2.8790054e-001  9.8679068e-001  7.6112923e-001
  2.6231536e-002  9.5651943e-001 -9.2116287e-001 -2.7526595e-001  1.4709963e-001  5.4894225e-001 -2.4112612e-001 -4.2143426e-001 -2.7848690e-002 -4.3735918e-001  3.7556867e-001 -2.4421998e-001 -5.2264056e-002  1.1210489e-001 -2.4515325e-001  7.9154594e-001 -3.2142732e-001  2.7378322e-001  4.9990015e-001 -2.7381433e-001  7.0292352e-002  4.8347952e-001  1.0416527e+000  1.0333920e+000  1.9380927e-001  4.1326045e-001 -1.6502186e-002  7.7493556e-001  2.9800332e-001  1.0718306e-001 -3.7917093e-001 -1.6188469e-001  3.4496262e-001  4.1855608e-001 -2.9406828e-001 -6.6191231e-001  3.9782397e-001 -6.2223733e-002 -4.1606972e-001  4.8644041e-002  2.3788238e-001  8.7987889e-002  5.4931936e-001  7.6012666e-001  2.7767874e-001  6.3377314e-001 -1.2426277e-001  8.1759547e-002 -3.1928739e-002 -8.2083718e-001  3.5278232e-001 -2.0083647e-001 -4.9318724e-001  3.1149781e-001 -1.8343660e-001 -3.1322452e-001 -3.3743345e-001 -6.5007484e-002 -1.4912422e-002  5.7446036e-001 -7.4140214e-001  8.4146556e-002 -9.3742695e-001  4.5725637e-001  8.1912927e-001 -3.4332083e-001
 -1.0507035e+000  7.6220011e-002 -8.4079098e-001 -5.3785664e-002  1.1771844e-001 -1.3982792e+000  2.3473419e-001 -6.7805808e-002  9.5501023e-001 -1.6261805e-001  9.4083267e-001 -3.5756422e-001  4.7467944e-001  3.5815433e-001 -1.6774350e-001  1.8368884e-001 -2.0888245e-001  4.8025179e-001  8.0600103e-001  3.2042143e-001  2.5695761e-001 -3.7846364e-001  1.6662964e+000  3.0776668e-001  3.0800643e-001  8.1886376e-001 -2.1085511e-001  5.5429494e-001  6.8616688e-002  3.0835452e-001  1.0875665e-001  4.0277383e-001  3.5815042e-001  9.6827343e-001  3.3642457e-001 -3.6453315e-001  2.0879870e-001 -9.5776780e-002 -2.5185656e-001  2.1707111e-001  1.5477330e-001  1.7601707e-001  1.1815300e+000  5.4961970e-001  1.8634696e-001  2.0643999e-001  4.9364650e-001  2.0213984e-001  1.0929440e+000 -1.2799608e-001  4.6876003e-002 -1.6686102e-001 -3.8223627e-001 -2.8402630e-001 -6.5274900e-001 -1.0511931e-002 -9.0050636e-002 -2.2501471e-001  7.1672994e-001  6.9897254e-001 -7.9796463e-001 -2.4004196e-001 -7.9119837e-001 -4.5596313e-001 -1.8156103e-001  4.4925250e-001
  1.9460444e+000 -4.5292826e-002  1.0261082e+000  4.3695854e-001  3.5539833e-001 -5.8948427e-002  8.1190593e-001  1.2445069e-001  4.5402686e-001 -2.4594676e-001  2.6970270e-001 -1.6350527e-001  5.9012734e-001  1.8791818e-001  1.1059242e-001  2.8132905e-001 -8.0975789e-002  1.5415328e-001  7.4981755e-001  2.6998563e-001  7.1776728e-001  3.9978735e-001  7.7545955e-001  3.7996723e-001  6.2115013e-001  6.1177857e-001 -1.2845264e-001  3.3439822e-001 -5.3776460e-001  2.2682687e-002  9.6817177e-001  2.8834646e-001  4.5047169e-001  1.3924017e+000  4.9604209e-001  6.1320375e-001  3.7162911e-002 -4.3248416e-001 -4.9567782e-001 -9.4345460e-002  3.6993183e-001  2.1926877e-002  2.5182201e-002  4.4867819e-001 -1.3674493e-002 -2.3666330e-001 -1.5331460e-001  1.0792190e-001  1.2690545e-001  7.8164093e-002  1.1926270e-001 -1.8684098e-001 -1.6301316e-001  1.3144645e-001 -7.1208506e-001 -3.2329842e-001  2.5526956e-001  4.9966715e-001  2.2101059e-001  6.6129047e-001 -1.1958764e+000  2.6730432e-001 -2.0723088e-001 -3.4529981e-001 -5.7976047e-002  8.9216473e-001
  5.4029127e-002  6.6184439e-001 -2.0346389e-001  6.4544231e-002  8.3544153e-001 -1.1398339e+000  5.0894166e-001 -2.1648226e-001  5.7260502e-001  1.1833654e-001  1.0181576e+000  5.2012332e-001  8.0403613e-001  1.6888043e-001  4.0824906e-001  6.9314610e-001  2.9159424e-001  5.0247845e-001  7.8329421e-001  3.1519179e-001  5.4642438e-001  2.5467642e-001  1.5765595e-002 -3.4282264e-001  9.2225744e-001  5.3675396e-001 -2.3195440e-001 -9.8769641e-001 -6.4293775e-001  4.5858352e-001 -1.1501143e-001 -3.6444452e-001  7.2660447e-001  2.1561031e-003 -3.5437398e-001  5.5975553e-001  2.2415983e-001 -4.7517224e-001 -1.0873185e+000 -7.3342933e-001  6.3437596e-001  2.9644887e-001  3.2002692e-002 -2.2097276e-001 -2.5666126e-001 -5.9255623e-001 -1.5197485e-001  8.1821111e-001 -4.0349386e-001 -3.6043819e-001 -1.8932506e-001  2.7433154e-001 -3.1679399e-001  7.4542559e-001 -7.3566530e-001  1.3141438e-001  2.2308829e-001  3.1815063e-001  2.4698321e-001  6.2314514e-001 -5.1916955e-001  5.7214730e-001 -9.3030081e-002  1.0002131e+000 -3.5558872e-001 -6.5222617e-001
 -2.5167076e-001 -1.2066118e-001  4.2956170e-001  3.4084276e-001  4.6868614e-001 -3.9496732e-001  9.4151828e-001 -5.4008875e-002  6.4170923e-001  1.6830473e-001  5.7975166e-001 -5.8300646e-001  6.7777338e-001  3.5522075e-001  6.3855951e-001  4.6282894e-001 -5.1398701e-001  1.5844497e-001  7.2003588e-002  1.5890046e-001 -8.8291116e-002  9.6444268e-003 -1.0886239e-001  5.5418990e-002  4.5543686e-001 -6.6032274e-002  1.3509797e-001 -7.7830254e-001 -9.4074432e-001  1.7472459e-001 -2.3954411e-001 -5.0949688e-001  7.2861484e-002 -1.4787211e-001 -4.7085302e-001 -4.6306617e-001 -2.2017199e-001 -7.5802863e-001 -4.4183555e-001 -1.6089509e-001  2.3721026e-001 -3.5243028e-002 -2.6049016e-001 -9.9272757e-002 -3.6676854e-001 -4.2683361e-001  1.9470957e-001 -1.4249215e-001  5.8053274e-001 -2.9650399e-001  3.4339977e-001  2.9379444e-001 -3.1107840e-001  7.1628440e-001 -2.9836364e-001  2.9449119e-001  1.3878283e-001  6.9177559e-001  1.3502773e-002  7.8435086e-001 -1.2208204e+000  3.9967621e-001 -1.7006052e-001  1.0299587e+000  5.6109209e-004 -3.5513528e-002
 -1.9382979e-001 -5.3603146e-002  3.5833309e-001  3.7646056e-001  3.8746789e-001  6.8968028e-001  5.0956281e-001 -3.3828023e-001  3.0730237e-001  6.0554166e-003  8.2337563e-001  6.1704816e-001  6.3539160e-001  8.3715856e-001  5.8266242e-001  4.5256096e-001  3.4068578e-001 -7.8636502e-002  1.4553030e-001  2.9506692e-001 -6.0306427e-002 -8.2147381e-001  1.6164812e-001 -1.8319261e-001  3.0134581e-001  5.2685991e-002  1.7126027e-001 -3.7262653e-002 -3.8660134e-002  1.7883849e-001 -1.5170360e-001 -2.4895512e-002 -1.4853514e-001  6.2621498e-002 -1.1790655e-001 -5.2650772e-001 -3.2251663e-001 -7.1917626e-003 -6.3644743e-002  5.5918385e-003  2.5578666e-003  2.5551639e-001 -8.4697570e-002  6.8076223e-001 -2.8567485e-002 -8.9104723e-002 -9.3549121e-002  1.1129124e-002  3.7594206e-001 -1.5755072e-001 -1.5220731e-003  3.5139659e-002  1.1765265e-001 -1.7472480e-001  2.8541423e-001  3.5119381e-001 -7.8724556e-004 -1.2359778e-001 -2.8151066e-001  3.3328209e-002  2.6874406e-001 -2.2309501e-001 -6.3100984e-001  6.2300447e-001 -4.2932070e-002 -4.9083033e-001
 -1.0075992e+000 -3.9083266e-001  7.8293998e-001  3.1332993e-001  1.6310865e-001 -4.8634060e-001  4.5881163e-001 -4.1487138e-001  3.5052516e-001  1.5014344e-001  9.6010706e-001 -8.6876050e-001  1.9443863e-001 -2.9316159e-002  1.9735978e-001 -6.3239678e-002 -8.8940764e-002  1.8441537e-002 -3.7205993e-001 -2.9938253e-001 -5.3110174e-001 -6.4395749e-001  1.2606652e+000  5.0538885e-001  5.1785478e-001  2.6512429e-001 -1.1581104e+000 -1.5201511e+000 -1.6355298e+000  3.4630703e-001 -3.6556280e-001 -4.9369753e-001 -3.8398734e-001 -2.7843055e-001 -1.2261427e-001 -4.5065928e-001  2.9345903e-001 -1.6341960e-002 -9.0872667e-001 -9.2633916e-001 -4.6762035e-002  2.7459534e-001  2.5646802e-001  6.4190465e-001  5.7572548e-001 -8.6536757e-001  3.3887217e-001 -1.3655962e-001  1.0901169e+000  1.7692017e-003  4.0632717e-001  3.8795821e-001  8.1009018e-001  2.4732252e-001  9.0804803e-001  1.0875662e+000  5.9235077e-001  1.0193145e-001 -4.0249195e-001  1.4140590e-001  1.2719759e+000 -1.3217977e-001 -1.2124389e+000  6.1606334e-001 -1.0445093e-001  2.9601910e-001
 -8.4763696e-001 -1.3975392e-001  9.1542818e-001 -3.7767103e-001  4.2382758e-002 -2.5546858e-001  6.3635199e-002 -3.7258554e-001 -6.1443087e-002  2.3485989e-001  4.5188659e-001 -1.1910441e+000  1.2186026e-001 -5.9298989e-001  3.9916628e-002 -4.0958984e-001 -1.2843607e-001 -1.2219977e+000 -8.2719384e-001 -1.6716325e-001 -3.0780211e-001 -2.0352381e-001 -1.8413752e-001  5.0261307e-001  6.5180251e-001  2.3316760e-001 -1.2656454e+000 -1.9242090e+000 -2.2064725e+000 -3.9578591e-001 -1.1298941e+000 -8.0692728e-001 -4.8989703e-001 -5.4038288e-001 -1.1130865e-001 -1.2939091e+000 -4.0974220e-001 -2.1002247e+000 -1.9475171e+000 -1.1279455e+000  4.0928015e-001  5.4767117e-001  4.0991281e-001  8.0801332e-001  1.5677602e-001  4.5397116e-001  2.3100398e-001 -5.8481747e-001  6.5775893e-001  5.7537798e-001  3.8080681e-001  7.6763931e-001  2.1844894e-001  5.2198614e-001  1.5553613e-001  9.0566828e-001  4.2344542e-001 -2.6542289e-001  4.3286101e-001 -7.1644818e-001  3.3107468e-001 -3.5363714e-001 -8.0057685e-001 -2.9620774e-001 -4.9739609e-001 -4.8523233e-001
 -4.6589032e-001 -1.5948992e-001  9.9015862e-002  1.9079798e-001 -1.6773528e-001  2.4547523e-001  7.8171344e-002  1.1372926e-001 -1.6659961e-001 -2.9501023e-001 -7.6136191e-003 -2.2161933e-001  3.7188120e-001 -2.2482254e-001  1.9225755e-001  1.4129956e-001  1.9289374e-001  3.3132678e-001  2.6333421e-001 -2.1790399e-002  2.8887328e-001 -5.1993174e-001  6.7078889e-001 -3.6798878e-001  6.2121505e-002 -4.7660417e-001 -9.7922084e-001 -1.1303431e+000 -1.4434304e+000  1.3103439e-001 -1.0431879e-001 -7.0326417e-001  6.7422626e-001  6.3992021e-001 -3.3096596e-002 -5.3599935e-001  8.5881743e-002 -1.7217667e+000 -7.0249165e-001 -6.2658647e-001  6.1337220e-002  2.6429826e-001  4.1778570e-001  1.3718101e+000  6.0188947e-001  1.8064904e-001  4.9311878e-002 -1.0699280e-001  6.4025324e-001  4.9090161e-001  5.6502762e-001  6.5635805e-001  4.1928785e-001 -1.7176342e-001 -1.2333635e-001  5.1390449e-001  4.9153364e-001 -4.6163547e-002  3.8968129e-001 -6.5706341e-001  9.4161232e-001 -1.5902486e-001 -1.9523240e-001  3.3850231e-001  6.6984586e-001 -8.5614420e-002
  4.5137755e-001 -2.3134160e-001  8.4719111e-001 -7.9730804e-001  6.7788440e-001 -3.4638363e-002  4.3443713e-002  6.1587226e-001  3.6949111e-001 -4.4891089e-001  3.6101375e-001 -7.5489087e-001  5.7134576e-001 -4.3969498e-001  3.9908948e-001  5.0627024e-001  4.9611342e-002  8.0099937e-001  1.2646069e+000  3.0187341e-001  4.8386204e-001  2.8499752e-002  4.4761973e-001 -3.1116381e-001  7.2206390e-002 -6.5223757e-001 -4.9000757e-001 -8.6447075e-001 -8.6413173e-001  4.7743388e-001 -1.0913181e-001 -3.1420738e-001  7.8337243e-001  2.0828104e-001 -3.6003941e-001 -2.6807194e-001  1.1975181e+000 -1.4158388e+000 -1.5247811e+000 -1.0750753e+000 -4.2099668e-001  1.8040694e-001 -7.2193020e-001  1.7080712e-001 -1.5516081e-001  1.6098630e-001  2.6053006e-002  1.0150049e-001  3.6980084e-001  5.5160123e-002  4.0091990e-001  4.1806932e-001 -2.8855972e-002  6.6671135e-001 -2.8471910e-001  5.2957055e-001 -7.9351422e-003  1.1855837e-001  1.8182913e-001 -3.4742656e-001  4.6606223e-001  1.7025207e-001 -2.9924479e-001 -2.2005728e-001  2.1318783e-001  3.5974689e-001
  1.9003474e-001  5.0275418e-001  2.5435877e-001 -1.9343518e+000  4.9674963e-001 -9.7845747e-001  6.4595263e-002  1.0449194e+000  7.8236506e-001 -1.6596072e-001  6.9705826e-001 -3.8571971e-001  7.2326359e-001 -4.0089079e-002  5.1659739e-001 -4.3657522e-001  2.2442654e-001  9.0974102e-001  1.3654555e+000  7.1050367e-001  1.1859183e+000  4.4253189e-001  1.1755182e-002 -7.8119093e-001 -3.3886897e-001 -3.3216924e-001 -3.2092257e-002 -3.0889700e-001 -7.0876727e-001 -4.7517454e-005 -5.0643725e-001  4.5815177e-002  2.6723840e-001  3.7005798e-001 -3.7239172e-002 -7.3094828e-002  2.7228000e-001 -3.1769706e-001 -7.3818867e-001 -6.3261591e-001  2.0761155e-001  6.1158873e-002 -1.3646797e-001  3.9250034e-001  5.1059284e-002  2.6087796e-001  6.8102389e-001  1.6890048e-001  6.6214446e-001  6.1430283e-001  1.6039370e-001  3.0755848e-001 -4.9355112e-001  7.2850599e-001 -3.5782549e-001  2.7151132e-001 -2.6946984e-001  4.5989152e-001  5.1765676e-001 -1.5325053e-001 -3.8348864e-001  5.2325601e-001 -7.0618159e-001 -5.8503556e-001  4.5875110e-001 -1.5720945e-001
  3.0031204e-001  2.2497755e-001  1.3039540e-002 -8.9879015e-001  2.7520838e-001 -5.2448898e-001 -1.8715079e-001  3.0496709e-001  1.7825836e-001 -2.2857974e-001 -2.4008852e-001 -7.6946144e-001 -1.0842008e-001  1.6795818e-001 -1.1809010e-002 -1.3425172e-001 -1.6883311e-001  6.3291892e-001  7.0397027e-001  6.5910700e-001  1.0141043e+000  5.0130689e-001 -2.7656361e-001  7.9511324e-001 -4.1098272e-001 -5.0800409e-002  3.5312369e-001 -9.8356325e-003 -1.9332044e-001 -3.1669640e-001 -4.7091428e-001  5.0933853e-002  5.0929710e-001  3.0894706e-001  1.8978197e-001 -3.4083439e-001  7.1396953e-002 -2.1582084e-001 -1.1283755e-001 -1.1560221e-001 -5.7943891e-002 -1.7659193e-001  2.5831965e-001  1.6107152e-001  4.2283300e-002  3.1453938e-001  4.5687785e-001  8.9039923e-001  1.9227745e-001  7.8124551e-002 -3.0979334e-002 -7.9008587e-002 -1.4344656e-001  1.4201707e-001 -1.1499419e-001  3.0299458e-001 -1.8186523e-001 -5.6522165e-002 -1.1558480e-001  7.9720173e-002  6.2002507e-001 -1.2304616e-001 -1.5896181e+000  1.5463646e-001  8.0489587e-001  3.1527454e-001
 -1.5291536e+000  3.3702208e-001 -4.8948542e-001 -6.0096274e-001  1.9140652e-002 -1.0925160e+000  4.2774289e-001  2.9626460e-001 -3.3339715e-001 -3.6861568e-001 -8.3449886e-001 -4.6006570e-001 -5.0867149e-001 -3.5836613e-001 -6.9061979e-001 -6.9217568e-001 -1.1150840e+000 -2.9181420e-001  9.2000745e-002 -4.7214531e-001  5.3217248e-001 -1.1588856e-001 -1.7214453e+000 -5.5578946e-001 -1.0334725e+000 -3.1569370e-001  2.9036875e-001  2.2437131e-001 -1.3434302e-002 -4.8949733e-001 -2.5530616e-001 -3.5879322e-001 -4.0144958e-001  2.0543574e-001 -2.4325584e-001 -9.2961327e-002 -6.5463641e-001  1.7605549e-001  1.7585661e-001  5.7329324e-001  3.0036259e-001 -3.8894341e-001  2.7039986e-001 -1.5497375e+000  7.8153136e-001  6.4322241e-001 -4.6217157e-001  7.8409990e-001  9.6647112e-001 -1.4414371e-001 -4.5919034e-001 -4.4722263e-001 -4.0335846e-001 -3.4711479e-001 -5.7953965e-001 -3.5858325e-001 -2.8038710e-001  3.3149137e-001 -1.8947083e-001  1.2010423e-001 -4.9761885e-001  4.7715845e-001 -7.1570810e-001  2.5290396e-001  6.8250967e-001 -5.5729231e-001
  1.9736413e-001  5.2811340e-001  5.1566542e-001  1.3076577e+000  7.6172404e-002 -8.1016052e-001  8.3187037e-002 -3.3015932e-001 -1.8583958e-001 -2.7212634e-002 -5.8700809e-001 -5.7095411e-001 -3.8517934e-001 -1.1599619e-001 -8.0369831e-001 -3.9568340e-001 -5.8930678e-001 -2.1119121e-001  8.3064708e-001 -7.5215535e-001 -6.7495595e-002  6.0658936e-001 -5.4854000e-001  4.0193789e-002 -3.5639316e-001  6.1393062e-001  7.1646681e-001 -3.7523686e-002  5.3958141e-001 -1.3664060e-001 -1.1223536e-001 -4.4993673e-001 -2.3619784e-001 -2.2191986e-001 -1.9942037e-001  4.4548466e-001 -2.7175469e-001  1.5414691e-001 -1.0135167e-001  1.1164867e+000  3.1277962e-001 -3.9310611e-001 -3.8693550e-002 -4.5239452e-001 -2.9867224e-003 -5.4281922e-001 -7.0355915e-001  6.0180654e-001  6.3398400e-001 -9.7349620e-002 -2.8585869e-001 -5.8222706e-001 -7.4824307e-001  1.8097796e-001 -1.0834749e+000 -3.9216921e-001  4.2162424e-001  3.6461829e-001  3.6532458e-001  1.5101650e-001 -1.0803013e+000  4.2171077e-001 -1.9188488e-001 -3.7291647e-001  4.6416148e-001  9.3448590e-001
 -7.5887918e-001  3.9996995e-001  1.1751279e-001 -4.1977618e-001 -2.7396845e-001  3.4377165e-001 -1.2426998e-001 -3.0514746e-001 -1.3673537e-001  1.1434768e-001 -1.2648461e-001 -2.2760375e-001 -1.7263132e-001  9.8984872e-002 -4.4774354e-001 -1.1716592e-001 -3.3842792e-001 -8.1941582e-001 -4.0185740e-001 -2.3521978e-001  4.1168574e-001  6.4454475e-001 -7.8903892e-001  8.3985351e-001 -1.8160199e-001  2.5906089e-001 -7.0509263e-001 -7.7303939e-001 -4.3093647e-001  1.5010580e-001 -2.1401231e-001 -4.7087341e-002  1.8228658e-001  2.8098767e-001  1.2325250e-001  8.9928616e-002 -4.3394785e-001  1.7143737e-003 -1.1230388e+000 -5.1872057e-001  3.6070376e-001 -5.2451701e-001  1.2682560e+000 -2.5867678e-001  2.3320662e-001 -1.0159273e+000 -1.4292597e-001 -4.4875445e-001 -6.8436665e-001 -2.7387225e-001 -1.3545666e-002 -1.0666657e-002 -7.7140728e-001  2.8235727e-001 -9.0380385e-001 -2.6976494e-001  7.7069870e-001  4.8937298e-001  3.3428769e-001  3.7923585e-001  1.1881171e-001  4.7214320e-001  2.1603287e-001  3.2517685e-002  6.6127145e-001 -1.0175011e+000
 -5.8946334e-002  5.5348785e-001 -1.3096234e+000 -4.2704661e-001 -1.6520055e-001 -6.9356346e-001 -3.2376182e-001 -3.7103003e-001 -4.4038400e-001  2.1829652e-002 -5.3248692e-001  2.5039585e-001 -1.7828866e-001 -3.6436539e-001 -7.7399565e-001 -2.1397245e-001 -2.0840199e-001 -1.1025356e+000 -7.3828882e-001 -1.1274766e+000 -9.9394201e-001  2.3258644e-001 -1.1558349e+000  2.3296770e-001 -3.7801766e-001  2.5127127e-001 -4.9528777e-001 -1.9097036e-001  3.1813662e-003  3.3102505e-001 -3.4219725e-001 -3.0249777e-001 -3.2556742e-001 -1.2489581e-001 -3.8072327e-001  3.1239449e-001 -1.7993381e-001  3.5231624e-001 -4.8294721e-001 -2.2358168e-001 -2.1833933e-001 -1.0837371e+000 -3.1541539e-002 -1.8085314e+000 -5.2789226e-001 -1.0049975e+000 -1.3307451e+000 -8.8190633e-001 -1.1329518e+000 -3.7955705e-001 -5.6839656e-001 -3.0505839e-001 -6.6475281e-001 -4.8931064e-001 -7.4476378e-001 -7.0409960e-001 -2.6268654e-001 -5.4664517e-002  1.3194975e-001  6.4162214e-002 -3.5853715e-001 -2.2391357e-001 -4.5198023e-001 -1.1760653e-001 -1.9626898e-001 -1.2016735e+000
 -9.1795189e-001  4.2424656e-001 -1.2260821e+000  2.1872455e-001 -4.4512818e-001  4.4348010e-001 -2.2782216e-001 -5.2565477e-001 -2.1675268e-001 -3.1500558e-002 -2.3398277e-001  3.6925117e-001  1.0838196e-001 -3.8610173e-001 -3.7406497e-001 -2.8666280e-002  1.3781265e-001 -8.3727475e-001 -6.1832336e-001 -6.9008740e-001 -8.0554655e-001 -1.4798912e-002 -9.6653185e-001 -1.0219109e+000 -4.4318978e-001 -2.9770676e-001 -1.7146006e-001 -2.7976483e-002 -2.8565870e-001 -7.0107228e-002 -2.7046370e-001 -1.7445910e-001 -1.1174232e+000 -8.0981169e-001 -1.5213743e-001  7.4631099e-001  1.5997600e-001  1.3713895e-001 -2.6845689e-001  1.1389147e-001 -1.1503519e-001 -6.6317089e-001 -1.6876862e+000 -1.0769733e+000 -5.4673207e-001  3.2779790e-002 -6.7804846e-001 -5.7891724e-002 -6.1798148e-001 -1.9595531e-001  5.8721928e-002 -3.2659315e-001 -2.2211649e-001  2.0268782e-001  4.2443680e-001 -7.5347080e-001 -1.8215884e-001 -1.7792130e-003 -1.8116786e-001  3.6311037e-001 -2.6502483e-001  3.1401055e-002  9.7115382e-001 -1.3390019e-001  9.4266558e-002 -3.9836795e-001
  1.0980952e+000 -3.9343151e-001  2.6503009e-001  9.1526301e-001 -3.9575541e-001  6.4489484e-001 -9.3382378e-001 -4.0017004e-001 -5.9975543e-001  1.4870470e-001  2.5482067e-001  5.8110283e-001 -3.2154201e-001  1.5482735e-003  8.8858658e-001  5.0280597e-001  4.4413567e-001 -4.3877906e-001 -6.8863000e-001 -3.8900688e-001 -8.3203125e-001 -2.1526290e-001 -1.8091060e-001 -2.6163772e-001  8.9572060e-002 -2.4039620e-001 -2.7849665e-001 -3.7513049e-001 -1.7152537e-001 -1.0064934e-001  1.8881799e-002 -1.2743872e-001 -8.8755650e-001 -9.2977194e-001  3.7422929e-002  1.8819397e-001  2.4519423e-001 -4.0071025e-002  4.5215704e-001  2.0622604e-001  1.4059626e-001 -4.4997459e-002 -2.5661086e-001  4.4477139e-001 -8.0992651e-001  6.5979878e-002 -4.2153904e-001  2.0675333e-001 -8.4425806e-001  2.7749204e-001  6.4155493e-001  8.6521090e-001  5.7695116e-001 -3.9101299e-001  6.5273222e-001 -8.4649817e-002  6.9024215e-002 -6.8524193e-002 -7.2962538e-002 -6.9763196e-001 -5.3848208e-001 -8.1134951e-002  1.1073642e+000  3.2045161e-001 -4.0597850e-001  7.8017111e-001
  1.3767322e+000 -3.5513264e-001  1.4863932e-001  2.5160425e-001 -7.2754218e-001  1.1090583e+000 -2.2116383e-001  1.5146648e-001 -1.6039630e-001 -7.8065028e-002  2.5706710e-001  5.3600382e-001 -5.8317943e-001 -8.7946649e-002  1.6420529e-001  2.1097522e-001  2.3115520e-001  3.2382884e-001 -9.5681408e-001  2.7036746e-001  2.3161627e-001 -4.6150537e-002  4.0752523e-001 -6.1493306e-001  1.7507192e-002 -4.5773045e-001  4.4057980e-001  8.9160002e-001  7.5737540e-001 -5.8283597e-001  8.7009615e-001  7.6181839e-001  2.1555708e-001  7.9509395e-002  5.6821422e-001  5.3748681e-001 -2.9851971e-001  7.3520136e-001  1.2826298e+000  5.0762138e-001 -4.5878969e-001 -1.6309217e-001 -4.7522484e-001 -2.0894141e-001 -2.2324372e-002  8.7466115e-001  2.9453468e-001  6.6625242e-001  7.0509170e-001  6.5777479e-002 -1.6107898e-001  9.3607341e-002  4.5984520e-001  1.4690419e-002  9.2275138e-001 -2.2997658e-001 -3.8444780e-001  1.4023836e-001 -5.2623838e-002 -4.8029462e-001  3.9577916e-001 -2.7105904e-001  6.1819795e-001  2.2640393e-001 -9.0508374e-001  1.2700024e+000
  6.3212728e-001 -8.7031601e-001 -1.1889301e+000  7.7874646e-001 -3.9433494e-001  6.2678564e-002 -5.1175757e-003 -6.2060341e-001 -7.0238222e-001  4.3487808e-001 -9.5054601e-001  7.2918706e-001 -6.8418308e-001 -4.0676198e-001 -3.0206840e-001  9.0195782e-002 -5.0088943e-001 -1.2526930e-001 -4.2169129e-001  1.7285644e-002 -3.8017138e-001  4.4426913e-001  1.6017938e-001 -7.5413911e-001  3.2902725e-002 -1.8412812e-001  5.3025721e-001  9.9528869e-001  1.6141889e+000 -7.3627430e-001  5.5967482e-001  6.2075815e-001 -9.1383958e-001 -8.2648581e-001  6.1183492e-001  5.6553032e-001 -4.5178229e-001  9.9950124e-001  1.5227645e+000  7.3086988e-001 -7.2829595e-001  4.1482294e-001 -1.0738683e+000 -2.8238122e-001 -3.5712240e-001  3.6858326e-001  5.1080283e-001  2.0350662e-001  6.3013967e-001  2.8609396e-001 -5.2233742e-001 -4.0141826e-001  2.7609697e-001 -2.1533785e-001  8.2574978e-001 -2.1587597e-001  3.5832269e-001 -6.4581820e-001 -4.1189757e-001 -1.5923968e-001 -2.2328982e-001 -8.0408067e-001  3.1035660e-001 -8.7566571e-001 -6.1148626e-001  1.7056908e-001
  8.8958809e-002 -1.9266818e+000 -9.7118154e-001 -3.7326250e-001 -9.5459335e-001 -6.9809564e-001 -4.6735397e-001 -6.8462563e-002 -2.5127930e-001  3.7692902e-001 -7.0893197e-001  2.7492432e-001 -5.2299933e-001 -3.0501114e-001 -4.3670956e-001 -4.1275763e-001  3.7080429e-001 -2.2250255e-001 -1.6796784e-001  4.8431660e-001 -2.6111632e-001 -3.9988049e-001  7.1709696e-002  3.3843642e-001  4.0351618e-001 -7.6211516e-002 -5.5291347e-003  7.3637277e-001  9.1993536e-001 -5.6585028e-001 -1.1116790e-001  2.0547529e-001 -5.6190779e-001 -4.1262291e-001 -1.2073146e-001  3.4206621e-003 -3.5223818e-001 -9.8209331e-002  1.2813827e+000 -3.7278276e-001 -3.2830214e-001  6.4051493e-001  5.0437776e-002 -5.1712015e-001  3.3250557e-001  1.2582039e+000  4.2659700e-001 -7.7956321e-001 -8.1951948e-001  2.5518919e-001 -9.2159297e-001 -9.7984203e-001 -9.9360528e-002 -3.0732317e-001  6.3581547e-001 -5.1820387e-002 -2.5449499e-001 -5.6872099e-001 -1.1015680e+000 -5.9673311e-001 -1.7959706e+000 -8.8777690e-001 -5.1943748e-001 -9.0937450e-001 -1.2941150e+000 -1.3268558e-001
  2.9482568e-001 -5.8985130e-001  1.7753165e-002  8.1970985e-002 -2.0900347e-001 -1.3402932e+000 -1.6336375e-001 -1.6153108e-001  1.8648437e-001 -6.1102310e-002 -1.0884764e+000  2.3815792e-001  2.3376283e-001 -3.9356668e-001 -6.1080742e-001 -4.4411629e-001  7.1024607e-001  1.1437921e-001  1.3698270e-001  3.8342552e-001 -6.6348399e-001 -5.2006264e-001  6.0076716e-002 -2.9357664e-001  3.7323081e-002 -1.7511914e-001  2.8890191e-001  1.2851683e-001  7.4232151e-001 -5.3520338e-001  2.5023512e-001  4.2983057e-001  1.0320774e-001 -1.8361895e-001  8.0889951e-002 -5.7165558e-001 -1.0081152e+000 -3.9726787e-001  2.2545098e-001 -2.3458957e-001 -5.2969089e-001  3.6458389e-001 -8.7151755e-001 -3.1388748e-001 -4.8780827e-001  7.9654258e-001  9.3949391e-002 -8.7188584e-001  9.5587567e-002 -3.7313862e-003 -8.1555839e-001 -1.1047333e+000 -2.4658981e-001 -4.7822541e-001  6.2307381e-003  1.4844172e-001 -3.8767890e-001 -9.1796595e-001 -5.8390089e-001 -1.2881651e-001 -1.5035211e+000 -9.7743648e-001 -4.0640129e-001 -6.0074957e-001 -1.8634365e+000 -8.5267783e-001
  1.3622487e+000 -4.1654585e-001 -7.3457609e-001  8.3823486e-001  5.9145903e-001  1.2282367e+000  3.1051062e-001  7.2047344e-002  5.3483618e-001  2.4009340e-001  7.0119876e-001  1.1942974e+000  1.0277168e+000  5.0732216e-001  1.0711909e+000  1.0756565e+000  1.8995989e-002  1.3701567e-001  1.7363149e-001  9.8303770e-002 -5.9921177e-001 -1.1416834e+000  2.3981034e-001 -4.2091970e-001  1.9665398e-001 -9.4089834e-001  8.6583320e-001  8.7526616e-001  7.3962305e-001 -1.6109161e-001  8.9098309e-001  8.3547820e-001  2.4179638e-001  5.1558530e-001  4.4475835e-003  4.7390650e-001 -1.9141825e-001 -6.8852638e-001  2.3778006e-001 -1.2196776e-002 -4.9494148e-001  6.7516837e-002 -5.4002071e-001 -6.9944301e-001 -5.9825021e-001  8.2535963e-001 -1.3595937e-001 -1.1858938e-001  8.4454544e-001 -3.3087911e-001  1.0223729e-001 -1.0793008e+000  4.6111408e-001 -4.9530450e-001  1.0089543e+000  2.1713479e-001 -3.6365086e-001 -6.3286594e-001 -7.4190430e-001 -3.3397200e-001 -1.8587155e+000 -9.6109802e-001  2.5524239e-001  8.1741996e-001 -1.2375378e+000  6.8391779e-001
 -3.1531451e-002 -6.9598991e-001 -2.4283844e-001  5.1291760e-001 -3.9619792e-001  1.5153098e-002 -3.4015552e-001  7.0254365e-002  2.5905549e-001 -2.9943083e-001 -2.2638813e-001  1.3110361e+000  3.0152296e-001  3.5658263e-001  5.0103081e-001  4.0928005e-001  3.0402385e-001  1.7862788e-001 -3.1001536e-002  6.4840468e-001  4.4812487e-001 -7.2777625e-001  1.9065138e-001 -3.5287371e-002  4.4773732e-002 -1.0008238e-001 -2.3766890e-003  4.2145831e-001  8.1031438e-002 -1.2733653e-001 -4.7480428e-002 -8.8054054e-002 -3.5993662e-001 -4.4133844e-001 -2.0921710e-001 -9.2360303e-002 -1.4935236e-001 -1.0610305e+000  8.1148694e-002 -6.3568563e-001 -1.1067538e-001  2.6212788e-001 -9.0814894e-001  4.0352415e-001  5.3051639e-001  9.7852868e-001  7.4773545e-001  9.3556237e-002  1.1076268e+000  5.1075676e-001 -5.2175036e-001 -3.9518386e-001  3.3341659e-001 -1.6604619e-001  3.3947416e-001 -3.9781770e-003 -1.1373250e-001 -2.7342952e-001 -2.9199891e-001 -1.0490879e+000 -7.7678001e-001 -9.1607371e-001  3.6534495e-002  1.1310113e+000 -1.5598607e-001 -6.7708491e-002
 -1.1992173e+000 -3.4734077e-001 -3.6144879e-001  6.6450377e-001  3.0461703e-001 -6.3398731e-002  9.3505693e-001 -1.8062082e-002  3.4776521e-001  1.8911426e-001  9.6473928e-002  1.7498803e+000  8.6574824e-001  5.9460853e-001  2.9268466e-001  8.8189328e-001  2.2924761e-001  2.4869596e-001  2.2375551e-001  2.1114563e-002 -1.4313514e-002 -7.2923753e-001  3.7620262e-002  1.1763791e-001  3.0462420e-001  9.0455672e-002 -1.2221867e-001  4.7793926e-001 -1.1821292e-001 -1.7633568e-002  3.4172881e-001  2.2500278e-001  6.8005916e-003  2.2391949e-001  2.0459946e-001  2.3938626e-001  2.3394018e-001 -5.6902936e-001 -1.4811688e-001 -8.8794455e-001 -4.2407995e-001 -7.7736553e-002  1.3954647e-001  3.1769969e-001  1.2813125e-001  4.4426572e-001  6.0186303e-001  2.8105438e-001  1.0528082e+000 -1.0391207e-001  1.0698783e-001 -4.1758945e-001  4.6492329e-001 -1.4630894e-001  7.6039485e-001 -3.2106612e-001 -1.0549354e-001 -3.9995394e-002 -5.8352848e-002  1.3012099e-001  8.7291866e-002 -7.1080984e-001  2.2944075e-001  1.5433839e+000 -2.3417319e-001  9.6024321e-001
  2.2517051e-001 -4.2912473e-001 -2.4517032e-001  3.8138828e-001 -2.6158490e-001  5.4534362e-001  1.0024153e-002 -5.8886488e-002  5.2913699e-001  8.8673359e-002  3.6887183e-002  7.7073733e-001  4.7057021e-001  3.8284209e-001  5.4108349e-002  3.2343253e-001  5.6440997e-001 -7.7749349e-002 -4.1216299e-001  4.3285577e-002 -8.5418201e-001 -7.0875544e-001  2.3574159e-001  4.1665350e-001  1.3642483e-001  4.8462681e-001 -1.5908865e-001 -3.8751987e-001 -1.5604809e-001  2.9783312e-002  4.4256807e-001  6.1501289e-001 -3.8236866e-001  2.0372813e-001  4.6939759e-001  3.0680234e-001 -1.7947102e-001  5.3116539e-001 -4.0529385e-001 -4.7159596e-001 -6.1654243e-002  2.7698476e-001  3.0223134e-001  6.0336924e-001 -3.7085895e-001  6.8910360e-001  8.7006749e-001  5.5938974e-001  2.9219356e-001  5.1901031e-001  2.6245308e-002 -7.7966112e-001 -9.9456724e-002 -7.0826582e-002  4.8322144e-001 -1.1145482e-001  1.0698586e-001  4.0216710e-002 -8.3732152e-001  3.6464411e-003  9.2939773e-001 -7.7142631e-001 -1.1797659e+000  1.0002862e+000 -5.5498114e-001  3.8385757e-001
  5.0215333e-001  7.8344706e-002 -1.5247154e+000  1.3579215e-001  1.2367659e-001  3.8588512e-001  4.5240307e-001 -3.9081034e-001  1.8049321e-001  1.1941897e-001  5.0690192e-002 -2.3606478e-001  3.2573362e-001  4.7204032e-001 -7.6221309e-002  3.8242267e-001  4.2162483e-001  4.2728120e-001 -3.5752015e-001  1.1270831e-001 -6.9105161e-002 -6.0705345e-001  2.2099889e-001  2.4339320e-001  3.1704221e-002 -3.3017704e-002 -1.0588738e-001 -5.9197091e-001 -6.2825697e-001 -3.1430161e-001 -6.4723714e-001 -6.6604100e-001 -6.4061456e-001 -3.7998890e-001 -6.1888538e-001 -7.8541267e-001 -3.0638197e-001  3.2373676e-001  4.5312423e-002 -1.3739120e-001 -2.1293028e-001 -1.2032177e-001 -3.5491980e-001  1.9020527e-001 -1.4256687e-001  8.5431143e-001  3.8426918e-001 -2.7997579e-001  3.0049504e-001 -4.5164470e-001  2.1805988e-001 -5.1123400e-001 -5.2727689e-001 -6.0724194e-001 -6.8344749e-001 -4.7924818e-001 -4.8417287e-001 -5.5772870e-001 -6.6139901e-001  3.8238988e-001  2.2788668e-001 -5.0608827e-001 -6.9229920e-001  5.4741564e-001 -6.3380671e-001  6.0808105e-001
 -1.6670568e-001 -1.3873697e-001  7.8502948e-001 -8.2842983e-001  2.5900522e-001  6.1647337e-001 -7.7165382e-002  9.9819631e-001  2.9211899e-001 -9.7198222e-002  6.8835632e-001  1.5060110e-001  7.2110767e-001 -2.2050215e-001  5.8408841e-001 -2.9003034e-001  6.8361522e-001 -1.4269841e-001 -3.1701629e-001  4.2173799e-001  2.2072695e-001 -2.8423679e-001  1.2500135e+000  5.6496451e-002  1.1292479e-001 -8.6523704e-002 -8.9846478e-001 -1.2027995e+000 -6.2412070e-001 -8.6825079e-002 -5.7193694e-001 -3.7895690e-001  7.6916130e-001  1.2724808e+000 -5.6000585e-001 -9.8998510e-001 -1.0937238e-001 -7.9464283e-001 -1.0466281e+000 -7.6905793e-001 -1.6797560e-001  1.5982343e-001 -1.7578329e-001  8.4961771e-001 -5.7031528e-002  1.0284233e+000  4.9850930e-001 -9.5277276e-001  1.2409122e-001  4.3752324e-001 -1.0128155e-001  6.9504563e-001  3.0882233e-002  3.5568377e-001 -4.9698883e-001  5.7400311e-001 -4.2607881e-001  6.2297946e-001  2.3768358e-001  2.6646604e-001  1.2690823e+000  1.1405163e-001 -5.2739023e-001  1.4981232e+000 -5.3346155e-001  4.7317455e-001
  9.5354658e-001  3.3018487e-001 -6.6933476e-001 -3.1964817e-001 -1.7936408e-001  1.4449558e-001 -7.6297818e-001  2.4807292e-001 -2.4806353e-001 -8.0432564e-001  6.4541116e-001 -5.2262491e-002  1.9910310e-001  1.2573909e-001  5.3712247e-003  2.9160437e-001  1.1530880e-001  1.3573320e+000 -2.9260880e-001  3.9286510e-001  7.4043484e-001 -3.8237236e-001  3.1329877e-001 -6.4256136e-001 -3.4388172e-001 -3.1884420e-001  4.9183319e-001 -2.3818966e-001  7.0228340e-001  1.4514836e-001 -2.1466805e-001 -3.2314066e-001  1.2697060e-001 -6.2629152e-001 -6.5444391e-001 -1.2525091e+000  2.1832139e-001  6.0463025e-001 -3.8938065e-001  3.8643686e-002 -6.4451971e-001 -5.7242255e-001 -8.6232676e-001  7.4579425e-001 -4.1068797e-001  5.2955774e-001  2.7559547e-001  8.4373068e-002  5.5203426e-001 -3.9319582e-001  2.5622027e-001  7.1275094e-001 -4.1099525e-002 -6.3205072e-002  1.3353260e-001  4.1200337e-001 -1.0640806e+000  1.7057850e-002 -3.0219862e-002 -6.9483334e-001  4.8353603e-001 -2.0812754e-001  5.8767306e-002  3.8828315e-001  7.0911891e-002  1.9147623e+000
  1.8736444e-001  3.6977246e-001  9.0181664e-001 -2.2437268e-001 -1.8700286e-001  4.9149830e-002 -7.7418759e-001  3.4493010e-001 -4.0619635e-001 -1.0382156e+000  1.0161276e+000  3.2840014e-001 -2.0259905e-001 -6.6599300e-002 -1.2246502e-001  3.3411024e-001 -1.6770514e-001  4.3995660e-001  5.6410654e-001 -4.3304369e-001  1.5136041e+000  1.9075568e-001  4.6692583e-001 -1.1661785e+000 -5.5608370e-001 -8.1688489e-004  3.1996596e-001  1.9809458e-001  1.8161533e-001  5.3818745e-001 -8.1270928e-001 -4.6673112e-001  1.5365136e-001 -7.2601642e-002 -4.8445210e-001 -1.1018813e+000  6.9033238e-001  5.2524091e-001 -5.6276884e-001 -3.5050515e-002 -8.7047903e-001 -6.5656390e-001 -1.1827820e+000  1.1008888e+000 -5.8723332e-001  1.5283842e-001  5.1065241e-003  2.6944401e-001  6.6508431e-001 -8.1438958e-001  4.1268417e-001  5.7641440e-001 -1.7156863e-001  5.0756221e-001  2.2710773e-001  2.7123627e-001 -1.2709608e+000  2.2050358e-001  3.7705544e-001 -6.4704652e-001  6.2967397e-001  1.1310772e-001  1.1699307e+000  1.0232482e+000 -2.9076817e-001  1.2523593e+000
  3.7135369e-001 -4.0215068e-001  1.1400020e-001 -9.1872256e-001  2.6429923e-001 -4.3034797e-001 -7.7712983e-001 -3.1732772e-001 -2.5828929e-001  3.0646259e-002  5.5397110e-001 -8.9658331e-001 -3.7243733e-001 -1.7040253e-001 -2.0388846e-001 -2.8559920e-001  1.8488577e-002  9.3256295e-001  1.3257785e+000  1.1515537e-003  1.2284120e+000  4.8658939e-001  9.2747110e-001 -5.0902429e-001 -3.3727545e-001 -5.7039293e-001  2.1875731e-001  8.9656885e-002 -1.3946488e-001  4.9296191e-001 -9.7564106e-001 -1.0459388e+000 -3.5946690e-001 -8.0583675e-001 -4.8126479e-001 -6.5598809e-001  3.6161314e-001 -3.4212488e-001 -2.7056316e-002  2.9655135e-001 -7.0969342e-001 -2.8019322e-001 -1.3139143e+000  6.8282776e-001 -2.4844188e-001 -5.2551611e-001  3.5995354e-001  3.2974182e-001  8.3893565e-001 -1.2178150e-002 -1.8058382e-001  2.0416515e-002 -3.8698670e-001 -3.7808427e-001 -1.1484630e+000  1.2704660e-001 -6.0696383e-001  2.0500184e-001  1.0739802e-001 -8.0079153e-001 -5.9140679e-001  4.3285005e-001 -8.1693946e-001  2.1322778e-001 -3.6103100e-001  6.1027042e-001
 -9.8751256e-001  5.0460122e-001  2.6265165e-001 -2.7163060e-001 -1.8017916e-001  4.5400877e-001 -7.8820231e-001 -3.9546654e-001 -4.6539106e-001  3.5886451e-001  8.0031955e-001 -8.3409854e-001  9.9907149e-002 -1.7909677e-001 -3.8237848e-001 -3.0528678e-001  3.7748391e-001  3.6181464e-001  8.3315947e-001  7.7458394e-001  8.2784944e-001  2.8388116e-001  4.3688483e-001  4.8160345e-001  9.5534226e-002  3.8092899e-001 -5.6331225e-001 -1.0464973e+000 -1.1432877e+000 -1.4498053e-001 -1.0664941e+000 -3.4414449e-001 -3.2899140e-001 -7.0476940e-001 -5.0462787e-001 -9.8968023e-001  2.6194199e-001 -7.5156279e-001 -1.0791710e+000 -7.5097119e-001  3.2912427e-001 -3.6790422e-001 -1.7154402e-001 -2.2425229e-001  2.2121237e-001  5.3759844e-001  4.6540477e-001  7.3477880e-001  4.1429677e-001  1.8302974e-003 -4.3935967e-002 -4.0417018e-001 -2.6951308e-001  3.6998179e-001 -5.1914376e-001 -2.4731711e-001 -4.0244627e-001  7.3164790e-002 -2.1442399e-002 -8.5633302e-002 -3.3892585e-001  2.7146869e-002 -6.6503030e-001  3.9295881e-001  8.7333764e-001 -5.3648245e-001
 -2.1170552e-002 -6.3385947e-001  4.3078557e-001 -1.8669319e-001  1.8772989e-001  3.6760405e-002 -2.9486141e-001 -1.1845813e+000 -2.7815457e-001 -3.2049346e-001 -7.6757866e-002 -1.0644750e+000 -1.0094499e+000  9.4041129e-002 -3.9536098e-001  9.8250028e-002 -7.8761215e-001  5.1189148e-002  7.0804738e-003  3.3265942e-001  2.0168158e-001 -2.5622269e-001 -9.1921537e-001  7.4315428e-001  3.8464542e-001  3.2694561e-001  8.0116051e-001  7.5083769e-001  7.7007152e-001 -6.0666275e-003 -7.6413735e-001 -6.9174340e-001 -1.3593762e+000 -6.5454032e-001 -7.7889784e-002 -4.9728828e-001 -1.4105716e-001  5.0371081e-001  1.2041366e+000  3.7397728e-001 -2.5349468e-002  1.5758696e-001  1.8173574e-001 -2.6775119e-001  3.2533885e-001  1.6565923e-001  9.7666542e-001  5.9986366e-002  3.0490843e-001 -4.0696928e-001  3.6351552e-002 -1.1222733e+000 -6.7866475e-001 -6.9408872e-001 -2.6764325e-002 -5.2199280e-001 -3.7666316e-001  6.0294422e-002 -4.8863851e-001 -2.7847433e-001 -8.8611596e-001 -1.0230316e-001 -2.2030037e-001  5.5540916e-001 -2.0001872e-001  2.4351680e-001
 -5.0026827e-001 -1.4517902e-001 -2.2950328e-001 -7.9483448e-001  1.3803361e-001 -1.4565655e-001 -1.3117954e-001 -5.1731005e-001  5.3605237e-001 -6.8075929e-001 -3.3070620e-001 -5.8430534e-003 -3.6408846e-001  3.1744694e-002 -2.4386682e-001  2.7700254e-002  1.7203820e-001 -9.4227567e-001 -7.9362225e-001  5.8888368e-002 -9.7750932e-002  9.2910839e-002  4.8268936e-001  7.5304426e-001  4.5764793e-001  2.2412685e-001 -4.3988782e-001 -2.3576211e-001 -3.4347313e-001 -8.6943957e-002 -4.6641327e-001 -6.4683661e-001 -3.5044750e-001  3.1504583e-001 -4.3037353e-001  1.0084655e-001 -1.8168393e-001 -4.4474431e-001 -2.0538951e-002 -2.9965814e-001 -6.6655583e-002  4.6982135e-001  1.5693669e+000 -3.4970332e-001  2.9100189e-001  1.3940300e-001  2.3037438e-002 -2.1818901e-001  9.3369838e-002  1.7999586e-001 -5.7422861e-001 -6.8471291e-001 -6.2676287e-001 -1.8061393e-001 -7.8762371e-001 -3.3458546e-001 -4.0981231e-001  6.6839048e-001 -3.5922287e-002  2.6556190e-001 -2.2774382e-001  1.5742555e-001 -8.3658408e-001 -7.9863926e-002  5.5644934e-001 -1.8196613e+000
 -4.0779021e-001  3.0699797e-001  5.5611937e-001 -1.3657690e-002 -7.0008526e-002 -4.1425428e-001  2.7447652e-001 -3.1418385e-001 -2.8704931e-001 -7.6504261e-001 -6.1814211e-001 -1.5095733e-001 -6.0051578e-001  1.6510545e-001 -3.5161029e-001 -8.4658675e-002  8.5716164e-002 -4.1176696e-001  3.1542279e-001 -5.3702449e-003  1.0140535e-003 -3.1804875e-001 -3.9239898e-002  4.1928800e-001  4.3515974e-001  1.1816652e-002 -1.2515653e-001  7.5242590e-002  6.6871971e-001 -4.8632899e-001 -8.1156889e-001 -9.5400633e-001 -3.6895897e-001 -7.2489472e-001 -5.3886097e-001 -5.1144689e-001 -2.6110590e-001  4.1051254e-001  5.7247043e-002 -1.2080472e-001  4.9054113e-001  6.0069422e-001  5.4075285e-001 -1.6559216e-001  5.8062229e-001 -3.0965593e-001  2.0110140e-001 -2.4085348e-001  1.6890802e-001  1.6290610e-002 -3.3935498e-001 -3.8391750e-001 -5.4430621e-001 -1.2492473e-001 -6.1872010e-001 -6.7494892e-002 -4.8562134e-002 -1.6612390e-002  5.1434280e-002 -6.2431429e-002 -3.7150587e-001 -2.5689512e-001  9.3686676e-002 -5.6494426e-001  1.7867984e-001  5.4211435e-001
  8.9243943e-001  3.3853945e-001 -5.2044531e-001  6.1356408e-001 -1.0110921e-001 -7.8943879e-002  1.8127834e-001  3.0825078e-001  2.8786658e-001 -6.7341056e-001 -4.0315173e-001 -2.0137852e-001 -4.9496690e-001 -1.7102589e-001  5.1220586e-001  5.1473401e-001  8.4779127e-002  3.6013201e-001  5.5715071e-001  2.1222633e-001 -1.6062442e-001  2.1938566e-001  1.3502940e+000 -5.1379454e-001  2.2333688e-001 -3.3219345e-001 -3.6334634e-001  5.3005146e-001  2.7278849e-001  1.4553562e-002 -8.1505747e-001 -7.3745748e-001 -6.8235683e-001  5.0498240e-002 -9.0950670e-001 -5.9720631e-001  7.8309470e-002  2.1939627e-001 -4.3521343e-002  7.8631017e-002 -7.2864771e-001  5.7733646e-001  1.6674543e-001  6.9238007e-002 -8.8475439e-002  4.0805130e-001 -3.6325062e-002 -3.8237594e-001  1.6842490e-001 -3.6268844e-001 -5.7788657e-002  5.6789816e-002 -3.0055121e-002 -7.1845232e-002 -8.4354951e-001 -2.3498225e-001 -6.4423208e-001  1.9091566e-001 -1.1551820e-001  1.0048777e-001 -1.3696807e+000  1.4439409e-001  8.1140101e-001  4.0280703e-001 -6.3032558e-002  5.3490571e-002
 -1.4653957e+000  3.9388707e-001 -5.3908755e-001 -3.1741678e-001 -3.1417476e-001 -1.1210502e-001 -5.4232227e-001  5.6688515e-001  4.2433160e-001 -2.3911186e-001  6.6021065e-002 -2.0983496e-001  9.7267160e-002  2.2898571e-001  6.8073037e-001  8.1813120e-003 -3.2315604e-003  1.7231944e-002  6.2305604e-001  3.5955844e-001  2.9940066e-001  6.7351738e-001  5.1512616e-001 -4.6479446e-001 -2.3373456e-001 -2.7725576e-001  1.1630127e-001 -2.9993622e-001  1.4556230e-001  6.4847124e-001 -4.7973021e-001 -5.3573522e-001  4.7444519e-001 -1.5794903e-001 -4.2214617e-001 -4.6369020e-001  2.7839955e-001  3.0509093e-001 -1.4757340e-001 -2.0072085e-001 -5.8573708e-002  4.1234186e-002  1.4485244e-001  7.1987535e-001  4.8194013e-001 -9.6809809e-002 -1.5582878e-001 -5.0397568e-001 -2.0609709e-001 -7.3618817e-002 -1.8360480e-001  1.1258854e-001 -5.4073981e-001  2.4333576e-001 -5.4933643e-001  4.1704117e-003 -5.9707367e-002  1.9674300e-001  2.9029085e-001 -2.5307998e-001 -5.1278257e-001 -3.1608822e-002 -2.0763834e-001 -1.3064002e-001  4.3189261e-002 -1.4264870e-001
  4.6939396e-001 -1.1893356e-002  1.5992872e-001 -4.6064778e-001  4.8840948e-002  7.5518142e-002 -3.5948241e-001  4.3168828e-001  5.7961640e-001 -6.7038837e-001  9.9640396e-001 -1.4801915e+000 -4.3144923e-001  6.4164100e-002  1.1970250e+000  3.8293739e-001  2.2684462e-001  7.5482661e-001  3.1332495e-001  3.4863553e-001  8.6978250e-002  8.0233099e-001  3.3661309e-001  8.3696051e-002  1.2709842e-001  8.3089524e-001 -4.9247240e-001 -9.8318473e-001 -4.5896260e-001  1.2149826e+000 -1.2102522e+000 -4.4676192e-001  3.5426310e-001  1.5022950e-001 -4.0886425e-001 -1.6090092e+000  4.3348436e-001 -1.4924109e-003 -9.2926413e-001 -5.6187278e-001  2.9992613e-001 -3.7399643e-002  4.6610063e-001  7.1443563e-001 -9.2480564e-002 -5.4114062e-001 -2.4970279e-001 -7.6207837e-002 -7.7674749e-001 -1.3104199e-001  2.8201810e-001  1.4583774e+000 -3.3957016e-001  4.2345429e-001 -1.5598794e+000  4.8553891e-001  2.1410036e-002  4.4422985e-001  6.6589040e-001  2.7156047e-001  1.1718941e+000  1.4225143e-001 -1.0680704e+000 -4.7825288e-001  5.9969384e-001 -1.1414321e+000
 -8.9152010e-001  1.8329205e-001 -3.8637159e-001 -2.1673524e-001  8.5259456e-001 -7.4674856e-001  3.7491180e-001  1.5251276e-001  4.1252849e-001 -1.1493649e-001  1.0305475e+000 -8.8789081e-001  1.7150218e-001  1.4639281e-001  1.3488817e+000  1.4052080e-001 -3.4633307e-003  6.0993488e-001  6.3229109e-001  1.2838154e-001  1.0474365e+000  3.7433885e-001  3.6406338e-001 -4.6676243e-002  3.2981359e-001  1.5720322e-001  4.9275422e-001  9.4806357e-002 -9.6375580e-002  7.6897014e-001 -1.0892365e+000 -9.3900296e-001  9.8886330e-002 -7.2812060e-001 -9.6310898e-001 -1.3071429e+000  2.1826087e-001  2.2744602e-001  2.2106379e-001  6.0925192e-001 -9.6526560e-002 -1.5638880e-001  1.1574494e-001  1.3636682e+000  4.7270072e-002  2.4125470e-001 -2.0647427e-001 -1.4577024e-001  2.6732814e-002 -4.8758785e-001  7.1818943e-001  1.7882916e+000 -2.8777062e-001  4.4177505e-002 -8.5172464e-001  3.7137182e-001  2.0345532e-001  3.1702089e-001  5.9088435e-001  6.0774493e-001 -2.7598731e-001  5.5190680e-001 -5.8700008e-001  6.5274347e-001 -3.6264209e-001  9.4424716e-001
 -2.7984381e-001  1.7628892e-001 -9.6371307e-001  6.9718772e-001  1.6523427e-001 -2.4828552e-002  3.8997492e-001  4.1610537e-003  5.8744997e-001 -8.0366484e-001  5.4212334e-001 -1.4630953e-001  3.4279091e-001  2.3403468e-001  1.6660877e-001  2.4645275e-002 -6.7656602e-001  1.4798359e-001  8.8518382e-001 -3.2247072e-001  3.8112281e-001  6.8426924e-001 -1.7130506e-001  1.4331907e+000 -3.9657021e-001  6.4874025e-001  1.9460361e-001  3.3472318e-001 -2.9339965e-001  6.3010765e-001 -3.2618885e-001 -5.1592396e-001  8.7221294e-001  6.6862344e-001 -3.4450625e-001 -5.6757871e-001 -3.6927879e-001 -1.4165196e-001  3.5265100e-001  6.0662806e-001  2.0468495e-001 -4.9814960e-001  1.1950705e+000  7.9562113e-001  6.2469506e-002 -1.6027237e-001 -4.8052782e-001  5.0099072e-001 -1.2214503e-001 -3.1549548e-001  2.0709028e-001  5.5520646e-001  1.2880714e-001  4.3644805e-001  9.5082462e-001  1.2276145e-001 -4.0681370e-002 -4.6079905e-001  2.4024645e-001  8.3996424e-001  4.8989792e-001  5.9022591e-001  5.8790949e-001 -2.2521035e-001  2.3791245e-001  1.1380554e+000
 -4.6863978e-001 -2.0020212e-001 -1.3268170e-001  6.7595719e-001 -1.1010794e-001  5.3772966e-001  1.0742258e-001 -2.4764584e-001 -5.3126227e-001 -8.1113260e-001 -4.8698643e-001  1.3280871e+000 -9.7452229e-002  5.8278753e-001 -3.3629883e-001 -4.6494027e-001 -5.7194776e-001 -7.0451430e-001  6.0447976e-001 -8.4556349e-001  2.2071232e-001  5.3210440e-001 -1.4741404e+000  9.0102242e-001 -5.9137262e-001  1.1080673e+000  8.9020447e-001  1.2773664e+000  6.8410314e-001  3.1294023e-002 -1.4631191e-001 -5.6502792e-001 -3.4638599e-001 -3.6648498e-002 -3.9327085e-001 -1.1634427e-002 -2.0974708e-001  3.9863492e-001  8.4883883e-001  9.9268326e-001  2.5441504e-001 -5.1184467e-001  1.1114483e+000 -5.6803902e-001  3.0056352e-001 -1.0231016e+000 -3.5353325e-001  2.5415558e-001  6.6729730e-002 -1.9058887e-001  9.9007532e-002 -2.2363088e-001  1.6288067e-001  2.1454692e-002 -1.9371780e-001 -7.2674213e-001 -1.8046909e-001 -2.3619660e-001  6.9813682e-001  1.4803531e-001 -6.5854745e-001  3.5926257e-001  1.5215381e+000 -1.0464518e+000  4.7879731e-001 -1.3885176e-002
 -2.1869766e-001  6.1400274e-001 -1.0274680e+000  1.1468187e+000  5.8406386e-002  7.0014775e-001  1.4348085e-001 -2.2967203e-001 -4.8154803e-002 -4.3329914e-001 -1.1589374e+000  6.4716385e-001 -2.2949057e-001  5.6479294e-001 -7.5128725e-001 -2.2960217e-001 -4.0855915e-001 -2.8555270e-001  8.3280595e-001 -4.1038576e-001  7.8647760e-001 -6.2221447e-002 -3.4569913e-001  1.4582534e-001 -4.7097509e-001  6.4268207e-001  9.2460676e-001  1.7871614e+000  1.0649939e+000 -5.6089066e-001  2.5025186e-001 -2.2130695e-001 -5.7112249e-002 -1.1875443e-001 -2.6458161e-001  5.1281258e-001  3.7090914e-002  1.2325074e+000  1.6166287e+000  1.0468455e+000  1.0378074e-001 -3.0069269e-001 -1.0874931e-001  1.6051806e-001 -3.4452121e-001 -6.3334998e-001 -1.0118229e-001  5.0213638e-002  6.2549080e-001 -3.4410974e-001  5.0408124e-001 -5.1702149e-001  7.1205740e-001 -4.0585353e-001  4.4298461e-001 -9.6674368e-001 -1.8977573e-001 -3.4742002e-001  6.5705040e-001  9.2690923e-001  2.8037584e-001  1.2307256e-001  1.7511546e+000 -6.0470114e-001 -4.1799130e-001 -1.3314143e-001
  3.7025659e-001  8.4563926e-002 -2.7080412e-001  9.0295203e-001 -2.2243973e-001 -1.7337021e-001  4.8457374e-002  1.3873420e-001 -2.1008684e-002 -1.4245536e-001 -1.0209217e+000 -2.9652173e-001 -7.5818972e-001  1.9785892e-001 -6.1136356e-001 -5.2044831e-001 -1.0138684e-001 -2.7370254e-001 -1.5877414e-001 -1.9726081e-001 -5.9487173e-002  1.1010420e-001 -4.1223814e-001  6.0619697e-001 -4.8521695e-001  2.9757829e-001  1.8771909e-001  7.0188332e-001  1.7101559e-001 -1.8240643e-001 -2.8401024e-001 -4.1591093e-001  5.1625897e-002 -7.2317540e-001 -3.3726076e-001  1.3697898e-001 -7.9432371e-001  7.7805040e-001  4.4404375e-001  2.9253972e-001  6.1751906e-001 -1.9326078e-001  1.1561312e+000 -5.8284260e-001 -1.3155395e-002 -4.0105280e-001 -1.1248603e-001 -5.6989424e-001 -5.4791273e-001 -7.2702622e-002 -2.8628368e-003 -2.1427885e-001  8.4008626e-001 -9.6689284e-002  5.6920816e-002 -7.0767771e-001 -3.1339461e-001  3.1156038e-001  5.8640460e-001  6.5084461e-001 -2.6298749e-001  8.2756564e-001  1.4975486e+000 -5.6193040e-001  8.6539590e-003 -9.8283545e-001
 -4.5533776e-001 -1.5851881e-001 -1.5933810e+000  7.3562829e-001 -6.1966884e-001 -2.6342336e-001 -3.8252091e-001 -2.2526590e-001 -4.4514629e-001 -1.8004102e-001 -5.6119641e-001 -2.2431650e-001 -2.8300600e-001  3.8953236e-001 -8.3155175e-001 -6.2606205e-001 -2.4289876e-001  1.9507335e-001  3.6456900e-002 -4.1329604e-001  2.6520410e-001  2.5885908e-001 -4.1012806e-001  1.1278378e-001 -4.7989280e-001  1.1703697e-001 -3.5383103e-001 -2.7137465e-002  6.6666793e-001 -1.0254317e+000 -5.9627773e-001 -8.9128923e-001 -1.0934016e+000 -1.7055084e+000 -6.9180990e-001 -4.0853105e-001 -5.6785576e-001  2.1842428e-001 -1.5516448e-001 -9.3653187e-002  2.5606356e-001  9.3546718e-002  2.8671755e-001  2.4516960e-001 -5.1268066e-002 -4.1839581e-001 -3.2639926e-001  7.2387394e-002 -5.3234098e-001  3.1000820e-001 -2.9702285e-001  2.0797223e-001  1.2919502e+000  2.8624256e-001  5.5244504e-001 -7.0381755e-001 -1.0791238e-001 -1.8493117e-001  2.8195963e-001  4.8414147e-001 -5.1205507e-001  2.5309396e-001  1.6655285e+000 -2.5265591e-001  3.2538237e-001 -4.8295327e-001
 -2.4888536e-001 -4.4334816e-001 -9.1189868e-002  4.2597291e-001 -3.7547902e-001  1.3592510e+000 -1.4889316e-001 -2.8001554e-001 -6.3705997e-001  1.7948220e-001  1.3237714e-001 -5.6289047e-001 -2.8032441e-001 -5.1158560e-002  1.2842539e-001 -6.2401870e-001  2.4696984e-001  1.5072447e-001 -2.0131972e-002  1.0949042e-001  1.4833168e-001  5.7849607e-001 -2.2814883e-001  3.2287096e-001  3.5606481e-002  5.8930922e-001 -6.2331918e-001 -1.2661415e-001  2.8139228e-001 -1.5252916e-001 -1.0592930e+000 -8.3309516e-001 -2.0501221e-001 -5.9073903e-001 -7.9168865e-001 -1.3713639e+000 -7.5191479e-001  4.8901031e-002 -2.4136957e-001  1.8629319e-001  5.5119900e-001  2.4892508e-002  9.7549363e-001  1.5862048e-001  6.3559412e-001 -4.7579965e-001 -1.8372314e-001 -2.7238673e-001 -4.1933877e-001 -6.9290015e-002  4.5974671e-001  7.5394409e-001  5.7109311e-001 -5.8264315e-002  9.0559382e-002  2.3813278e-001 -6.1388662e-002 -4.7061994e-002  5.3053449e-001 -3.1586969e-001  2.1967979e-001 -1.4829032e-004  4.2720473e-001 -3.3353351e-001  8.7930129e-001  7.2660781e-001
 -1.5911271e-001  2.5278525e-001  6.4836825e-001  4.0555231e-001  1.8348126e-001 -4.1743733e-001  7.0241428e-001  4.0396173e-001  3.4355552e-001 -2.2822760e-001  2.4994293e-001 -1.0908676e+000  2.8048325e-001  7.2057616e-003  1.8815479e-001  2.2478803e-001 -9.0462484e-002 -1.6761244e-001  1.7707657e-001  4.3724368e-001  1.1151353e+000  7.8229746e-001  8.7337051e-001  8.3804505e-001  2.7070222e-002  3.7977280e-001  4.5192741e-001  2.8306924e-001  8.0149530e-001  2.3555263e-001  3.5846603e-002  3.3330038e-001  3.4087677e-001  4.0393676e-001  5.3105700e-001 -4.8681240e-001  1.5076616e-001  5.8919161e-001  1.9322567e-001  1.2754874e+000  4.7298211e-001  1.8326152e-001  9.5291784e-001  1.0995629e+000  3.4620768e-001  2.9556904e-001 -4.0980133e-001 -3.4241261e-001 -9.9670589e-001  4.2426468e-002  8.1565507e-001  9.7127295e-001  5.0232988e-001  6.6337546e-001  3.1387024e-001  2.4618476e-001  3.5107934e-001  7.8532352e-001  1.0060519e+000  7.0793310e-002  7.8927609e-001  5.8257224e-001  7.1474215e-001  8.4561922e-001  4.6294131e-001  3.6009163e-001
 -1.8643275e-002  9.3666980e-002  6.0025507e-001 -4.0936643e-001  4.3872398e-001 -8.2167503e-001  2.8689250e-001 -2.7749388e-002 -8.9864325e-002 -6.1527020e-001  2.8788177e-001 -4.8416910e-001 -3.6531900e-001  2.7832829e-001  2.2212562e-001 -8.6369141e-001 -3.8569644e-001  1.0258905e-001  1.9634215e-001  2.8187139e-001  8.1519288e-001  1.1911124e+000 -2.6760317e-001  9.4223022e-001 -6.6503630e-002  3.5882172e-001  9.4825258e-001  7.3225142e-001  2.8894538e-001 -3.7150988e-001  2.7165258e-001 -1.4928122e-001  3.7184445e-001 -1.8604932e-002  1.2438988e-003 -5.0984710e-002 -8.7212827e-001  3.9213938e-001  6.7891782e-001  1.3843385e+000  1.0420162e+000 -8.7883470e-002  5.3583012e-001  9.6124360e-002  4.3893619e-001 -4.8542365e-001 -5.6255283e-001 -4.8600190e-001 -1.2227514e+000 -1.8445031e-001 -6.9744703e-003  5.6131042e-001  1.3430029e-001  5.2995452e-001  4.5406709e-001 -5.2393693e-001  2.0982221e-001  4.5845973e-001  3.3262355e-001  3.2517469e-001  3.1438867e-002  8.1044326e-001 -1.4693825e-001 -6.4231230e-001  8.8226711e-001  6.9271230e-001
 -5.4800906e-001  7.8058374e-002  7.8135091e-001  1.7887265e+000  8.7894995e-001  2.8661570e-001  3.0498366e-001  4.7445601e-001  1.8873326e-001 -3.3420934e-001  5.0052358e-002 -1.3429672e-001  3.3989361e-001  2.8174380e-001 -4.9282075e-002 -4.6493327e-001 -4.2027433e-001  6.7561784e-001  3.5370113e-001 -1.7182044e-001  8.6332269e-001  9.4487701e-001 -2.3651331e-002  3.7695875e-002 -1.0612372e-001  2.2687615e-001  1.1644393e+000  6.4422067e-001  6.3781229e-001 -5.5535098e-001  1.0239157e+000  4.2140309e-001  8.4056518e-001  1.3959044e+000  1.1706433e-001  3.2218454e-001 -2.4606683e-001  7.3171832e-001  6.8702190e-001  7.4058200e-001  3.1874305e-001 -9.7779459e-002  5.9046677e-002 -5.8875275e-001  7.6676490e-002 -1.4550298e-001 -6.2213971e-001 -3.4955405e-001 -6.1108640e-001 -8.4244665e-001 -3.8377676e-001  4.7070785e-001  9.9237024e-002  4.7485488e-002  1.2581001e+000 -1.3443951e-001  1.6190823e-001  1.2435346e-001  2.2409196e-001  5.6374497e-001  2.5112299e-001  5.6986007e-001  1.8966946e+000 -4.6221086e-001  1.4152993e-001 -9.3448875e-002
  1.1858524e+000  1.3510711e+000  1.0259725e+000 -1.0461774e-001  4.0148601e-001 -6.2752385e-001  2.4483170e-001  1.2036250e+000  2.5597832e-001  2.4717909e-001 -2.3182981e-001 -5.4356987e-001 -4.0811744e-001 -5.5478361e-001 -2.6125250e-001 -7.3990163e-001  1.8881220e-001  3.3703494e-001  1.0677988e-002  2.0536021e-001 -4.8483690e-002  4.3538250e-001 -3.4721057e-001  2.2240885e-001 -4.4111440e-001  4.6559035e-001 -2.4521589e-002  6.7455631e-001 -2.3271120e-002 -3.9245033e-001  1.1713663e+000  5.7945145e-001  1.2447642e+000  1.3479179e+000  2.9439010e-001  1.3881532e+000 -6.0136257e-001 -7.5582161e-002 -1.3167795e-002  3.1209856e-001  1.0481854e+000 -6.4820344e-001  1.8142729e+000 -6.5678418e-001  8.7818092e-001 -5.3555045e-001 -3.3764660e-001 -4.9465109e-002 -2.8424648e-002 -3.0666766e-001 -9.9822902e-001 -1.6762374e-001 -7.5685630e-001 -3.3093147e-001 -8.5779427e-001 -6.5600985e-001  2.7339751e-001  6.3056007e-001  6.2072240e-001  1.1083373e+000  1.6226013e-001  7.8495424e-001  3.5200630e-001 -2.0576307e+000  6.7115823e-001 -2.0403276e+000
  4.6919661e-001  3.2397130e-001  2.4725248e+000  2.0664742e-001  3.8062294e-001  1.3363404e+000 -1.6037532e-001  1.2849006e+000  1.2183759e-001  1.6645851e-001 -3.8396085e-001  2.9065587e-002 -2.1749381e-001 -1.6554024e-001  3.2179455e-001 -2.2779984e-001  8.1154426e-001  1.7690690e+000  6.6470727e-001  1.6863601e+000 -2.3198727e-001  4.3761069e-002  9.9277503e-001  5.7620248e-001  3.7654652e-001  2.6043254e-001  1.0783789e-002  4.1211949e-001  2.8978790e-001  2.1161728e-001  8.8452342e-001  1.1700080e+000  1.8687002e+000  1.1596385e+000  2.0952388e-001  5.1751437e-001  1.4360538e-001 -1.4407656e-002  6.2399072e-001 -3.8827035e-001 -2.6805513e-001  2.2400388e-001  6.0958390e-001 -7.5373478e-001 -4.5143214e-001 -1.9669515e-001  6.9098224e-001 -1.8945611e-001 -1.6114259e+000 -3.5869394e-001 -2.5661314e-001 -6.1744755e-001 -4.2623089e-001  1.2042939e-002 -2.0930662e+000 -5.7122853e-001 -1.0150734e+000 -3.0618928e-001 -3.1635321e-001  5.6258949e-001  7.2226017e-001  3.2194795e-001  5.8286839e-001 -9.8578169e-001  1.4501627e-002  2.8271917e-001
 -1.3536129e-001 -1.4338029e-001  1.1009057e+000  1.1227395e+000 -6.1680576e-003 -5.6258865e-002  4.4449323e-001  2.1898849e-002 -3.8519326e-001 -1.3329764e-001 -8.0987138e-002  4.6131924e-001  2.8819827e-001  4.7247731e-001 -6.0061812e-001 -3.3048278e-001 -2.6165272e-001  2.5750645e-001  4.2079111e-001 -6.5445317e-002  4.3420686e-001  3.3006787e-001 -4.7120403e-001  1.4233984e+000  2.8506483e-002  1.0933148e-001  1.3865052e+000  1.2436146e+000  1.1480869e+000 -5.8945574e-001  1.1704674e+000  1.0656899e+000 -7.3964938e-002  2.3265667e-001  7.8944814e-001  1.1959068e+000 -3.9149391e-001  1.5895728e+000  1.2751657e+000  1.5445440e+000 -4.4834729e-003 -1.4523376e-001  6.4558651e-001  7.0030131e-001  1.0408753e-001 -1.3577185e+000 -4.7930285e-001  1.2058400e+000 -3.6027799e-001 -9.6109487e-001 -2.9600074e-001 -8.3576816e-001  7.0524248e-001  1.9025232e-001  9.7091529e-001 -4.9171143e-001 -5.4790011e-002  6.3995091e-001 -3.1872402e-001  1.0049512e+000  1.9151714e+000  1.4947966e+000  2.0045016e+000 -2.0700195e-001  5.1472915e-001 -5.4245580e-002
  2.0874382e+000 -3.8685474e-002  1.6007954e+000  1.0813627e+000  9.3204538e-001  2.3986074e+000  3.8482038e-001  3.8126019e-001  7.5030359e-003  9.0706311e-001  3.6601999e-001  1.0261917e+000  3.3173277e-001 -1.5527500e-001  9.9996121e-001  1.2817148e+000 -1.5603359e-001  5.5391633e-001 -1.0554350e-001  3.0262822e-001  1.9190183e-001 -4.4333993e-001  8.0834353e-001 -3.5514738e-001  3.7251126e-001 -3.4138417e-001  1.6784840e+000  2.0428056e+000  1.1226322e+000  1.2867909e+000  2.1653282e+000  1.7250538e+000  1.2474944e+000  9.4792738e-001  8.9826308e-001  1.4764017e+000  9.3876965e-001  9.4730339e-001  1.4808753e+000  1.2570571e+000 -4.9923569e-002  7.1701158e-001 -4.0785050e-001  8.5388090e-002 -6.5216754e-001  9.9018591e-001  9.3238750e-002  1.2040417e+000 -1.2707325e-001 -6.5925585e-002  1.6363020e+000  1.0373469e+000  3.8165369e-001 -7.2293314e-002  5.8662945e-001  6.5475633e-001  4.8794735e-001  4.0101544e-001 -2.0262014e-001  2.9486209e-001  1.4135599e+000  1.1647032e+000 -8.6719896e-001 -1.6943531e+000 -9.2564129e-002  1.4423982e+000
  6.1250398e-001 -3.6739753e-001 -1.0490728e-001  2.6269331e+000 -1.8585066e-001  7.8116616e-001  9.4126095e-002 -1.1248929e+000 -5.9387987e-001  5.5702711e-001 -4.3365086e-001  8.8892068e-001  5.1177952e-001 -6.6087858e-001 -7.6494864e-001  2.5946626e-001  3.5769958e-001 -2.0920686e-001 -4.0246942e-001 -2.5510253e-001 -1.3070001e+000 -1.4810514e+000 -7.7388814e-001 -2.1706209e+000  6.2079545e-001 -7.6257718e-001 -7.6777580e-001 -1.0081254e-001  5.4493304e-003 -3.5594244e-001  1.0466018e+000  3.2773063e-001 -1.0573821e+000 -8.4447402e-001 -1.9033661e-001  1.4376410e-001  5.0504206e-001 -7.7053031e-001 -5.7475349e-002 -1.0437617e+000 -1.3130510e+000  5.0753948e-001 -2.5665297e+000 -3.7494264e-001 -1.7342006e+000 -9.8976345e-001 -2.5295953e-001 -5.4982951e-001 -1.1407824e+000 -9.9953960e-001  2.8036219e-001 -5.2041472e-001  3.9468060e-001 -5.9517887e-001  1.5098507e-001 -2.1087452e-001 -5.0349160e-001 -9.5401233e-001 -1.5400651e+000 -3.0768737e-001 -1.9344134e-001 -4.5472012e-001  3.3483418e+000  1.1219141e+000 -1.4338938e+000  5.9520753e-001
  5.6291419e-001  3.4623629e-001 -1.1300969e-001 -8.5155203e-001  5.7268391e-001 -1.0307786e-001  2.6531442e-001  5.9519015e-001  2.6407115e-001  6.5582067e-001 -2.3742011e-001 -3.9925405e-002  2.8255351e-001 -3.4496973e-001 -2.4927074e-001  5.6861379e-001  5.5369498e-001  9.4299024e-001 -5.7730022e-001 -3.2907394e-001  1.4008160e-001  6.0225957e-001 -3.4144562e-002 -1.0161004e+000  4.2942121e-001 -2.2259955e-001 -6.6112759e-001 -1.0425863e+000 -1.4751537e+000  2.2878372e-001  1.3207020e+000  8.3914993e-001  1.2026371e+000  1.4854916e+000  9.2501929e-001  1.0001188e+000  5.2222364e-001 -8.1841781e-001 -7.6238958e-001 -9.7449503e-002  9.5780433e-003  2.0935140e-001 -9.3256801e-001  2.8529073e-001  7.5197565e-002  3.2595800e-001 -4.4014724e-002 -5.3702906e-001 -1.3147856e+000 -3.2931993e-001  5.1826492e-001 -2.4083299e-001 -6.2989487e-001 -3.6775099e-002 -5.0566040e-001 -1.9865247e-002  2.3791394e-001 -1.5787247e-001  4.3799067e-001 -1.4449437e-001  6.6947258e-001  5.0084863e-001 -4.5100529e-001 -7.3341680e-001  4.4971662e-001 -3.0907271e-001
 -4.0620424e-001  3.9808584e-001 -1.2326090e+000  1.4277259e+000 -1.1171640e-001  2.6630589e-002  6.3560753e-001 -4.4937706e-001 -5.5857763e-001  4.3544658e-001  9.4948170e-002  5.8506419e-001  3.1936118e-001  3.4403961e-001 -1.8087016e-001  1.0499435e+000  2.9382999e-001 -6.7513159e-002 -5.5344268e-001 -6.4209185e-001 -1.6864235e+000 -6.3015856e-001  1.9836158e-001 -4.3556448e-002  4.6491366e-001 -2.8379396e-002 -1.3708015e-001 -8.9049291e-001 -7.6963819e-002  6.3496575e-001  1.2414569e+000  9.9635124e-001  3.4803788e-001  5.5962558e-001  9.8521968e-001  1.0310469e+000  1.2052527e+000  1.8087489e-001 -4.3409999e-001  1.9973532e-001  6.6193569e-001 -1.1441928e-001  5.8375863e-001  8.9860616e-001 -5.8861524e-001 -2.1077259e+000 -9.0421515e-001 -3.7581048e-001 -1.5055379e+000 -3.4420286e-001  9.6828509e-001  6.0839447e-002  1.5444386e-001  6.4809861e-002  3.0742584e-002 -3.7988288e-001 -1.9168553e-001 -6.9889696e-001 -3.8015531e-001 -2.5168473e-002  3.2543061e-001  1.5428562e-001  2.3632495e+000 -3.7117108e-002  6.9577548e-001 -2.2707239e-001
 -1.5228891e-001 -5.4864373e-001  4.3500455e-001  4.8384492e-001 -1.1113936e-001 -3.2904968e-001 -1.0237118e-001 -4.3492756e-002 -9.6118099e-002  9.1445083e-001  2.2102196e-001  7.3752471e-001  7.3129938e-001  1.0740617e-001  1.6252860e-001  4.7915577e-003  2.6337770e-001 -6.5909426e-002 -6.0456760e-001 -1.8606051e-001 -8.3438816e-001  2.9517880e-001  1.6666862e+000  1.3513806e-001  4.4306216e-001 -9.8872878e-003  1.0703662e-001 -8.1849816e-001 -6.9105927e-001 -5.9234606e-001  9.3426545e-001  8.5706282e-001  5.7087313e-001  1.5377793e+000  1.1264105e+000  1.3667110e+000  3.4605064e-001 -5.1150692e-001 -3.3953603e-001 -3.1293783e-002 -3.8755508e-001  1.7862805e-001 -6.4668796e-001  5.3066231e-001  2.6513619e-001 -8.3596535e-001 -3.2796345e-001 -1.5606770e-001 -4.3424673e-001  2.1965451e-001  6.2707795e-001  2.7701164e-001 -3.2023389e-001  1.8384780e-001 -1.6289419e-001  4.2117549e-001  5.7839503e-001 -6.5692835e-002 -1.7071435e-001 -3.9034740e-001 -4.8225418e-001 -2.9524461e-001  3.6044735e-001 -2.0589826e+000 -3.3425016e-001  4.4917931e-002
  2.0458737e-001  4.2621381e-001  3.7412628e-001  1.5224311e+000  1.8312547e-002 -5.4174423e-001  3.2870850e-002 -2.9711552e-001 -2.2593179e-001  3.0385367e-001 -1.7667013e-001  2.8329597e-001  8.3855988e-001  2.4930150e-001  5.9439859e-002  5.2542133e-001  1.7538139e-001  4.7164280e-001 -2.5698500e-001 -4.6063043e-001 -1.7637725e+000 -1.0626350e-001  9.6104936e-001  1.6929476e+000  5.6722522e-001  7.4806426e-001 -6.5411490e-001  2.2341120e-001  6.7563363e-001  6.7199865e-001  1.7029563e-001  6.5778537e-001  9.6992913e-001  1.0391358e+000  1.0474266e+000  8.1244143e-001  6.6646164e-001  1.9086238e-001  6.5793299e-002 -7.8923045e-001  5.4074968e-001  4.4972487e-001  9.8119327e-001  8.7798581e-001 -4.5021174e-001 -1.0775713e+000 -2.7237029e-001 -7.2104462e-001 -1.0609474e+000  4.4130697e-001  6.0673585e-002 -2.7460407e-001 -1.5758325e-001  1.5844822e-001 -3.7792691e-001  5.7842002e-001  2.3819631e-001 -5.6688765e-001  9.9264415e-002 -2.3733489e-001 -2.0613177e-001 -7.6306003e-001  7.4096091e-001 -2.2811595e-001 -2.1242236e-001 -1.0486694e+000
 -1.3700526e-002 -1.5849149e-001  6.8756959e-001 -1.0828210e+000 -1.8978305e-001  1.1721007e+000 -7.4042208e-001 -2.7695236e-001  3.3934577e-001  1.0072098e-001  2.6200889e-001  2.2163892e-001  2.2389499e-001  4.9708369e-001  3.8709924e-002 -2.5848545e-001 -3.0928275e-002 -5.5097289e-001 -6.7267015e-001 -4.2663743e-001  2.7898877e-003  1.4980030e-001  8.9697772e-001  2.7470703e-001  4.5750634e-001  1.5948471e-001 -4.0714459e-002 -5.3679482e-001 -4.9698940e-001  5.3575221e-001 -1.7057039e-001 -1.7782608e-001  5.2078341e-001  1.6722957e-001  3.0738412e-002  6.9623740e-001  9.5556163e-001  1.3558209e-001 -1.6654350e-001  4.1876830e-001 -1.7570990e-001  6.1976832e-001  4.6203139e-001 -8.5430139e-002  3.0264847e-001 -2.4893788e-001  5.6335109e-001  5.6225408e-002 -1.7443689e-001  3.3912657e-001 -2.7041892e-001  2.5010402e-001  5.2117725e-001 -3.9779080e-002 -2.6074126e-001  1.2109732e-001  1.9869151e-001 -1.9459566e-001  1.7203966e-001 -1.7638032e-001  6.2240010e-001  1.5296782e-001 -3.9116046e-001 -7.3376035e-001  4.5429918e-001 -5.3041659e-001
 -2.6764226e-001 -1.1164722e-001 -1.5944572e+000 -4.9841604e-002 -4.3462596e-001 -5.9666570e-001 -1.0955436e-001 -5.0209013e-001 -5.0186112e-001  3.5824502e-002  2.0851484e-001  9.6051080e-001  5.2418149e-001  9.7677364e-001  6.3805900e-001 -3.4560159e-001 -2.6749132e-001 -5.9226764e-002  4.0163303e-001 -7.7230563e-002 -3.0018656e-002 -7.6121288e-001  4.8840220e-001  1.2065095e+000  2.5985110e-002 -1.3344675e-001  3.2947144e-001  4.6629633e-001  3.7043631e-001  2.6301438e-001  1.7081969e-001  3.4400614e-001 -3.5867643e-001 -4.0832594e-001  1.7173436e-001  4.0623118e-001 -1.0035237e-001  2.9531346e-001 -2.7611052e-001  7.7651282e-002  5.4726336e-001  2.6649033e-001  7.2584326e-001 -4.2901842e-001 -1.2152782e-001 -3.2556851e-001  5.9417028e-001  8.1878954e-001  5.6547360e-001  2.5788037e-001 -1.6525244e-001  2.7571295e-001  1.2395020e+000 -9.8501197e-002  5.6077246e-001  4.4365060e-003  2.3101338e-001 -5.5569506e-001 -3.8647058e-001  7.2468950e-001  9.7055374e-002 -1.0233048e-001  3.5273450e-001  1.3232725e-001  1.6301839e-001  7.9625058e-001
  9.3917926e-001  3.2463478e-001 -4.0272197e-001 -7.5708413e-001  2.1490053e-001  4.0700367e-001  1.6436500e-001  2.5353304e-001 -5.5262870e-002  2.9219351e-002 -2.1976789e-001  1.4674084e+000  3.5455508e-001  2.3142892e-001  6.1615740e-001  2.6654343e-001  2.8284631e-001 -4.8877571e-001 -1.5306349e-001 -6.1435864e-004  4.3569925e-001  1.7392721e-002  1.2125697e+000  2.6289246e-001  2.9205733e-001  2.3692782e-001  6.1750537e-002 -4.2079523e-001 -6.1966469e-001  3.1062600e-001  3.1986551e-001  7.7423039e-002  3.2206129e-001 -1.3945589e-001  8.8345898e-002  8.4373907e-001  3.1726173e-001 -8.1612036e-001 -2.7549597e-001 -7.0435170e-002  5.8539247e-001  2.6834447e-001  9.3373425e-001  1.8140686e-002  2.5427164e-001 -3.0379832e-001  2.5992685e-001  7.4998754e-001 -1.7264594e-001  5.6067781e-001 -4.4608827e-001  1.1118910e-001  5.5808184e-001  3.1387876e-001  5.2205534e-001 -1.6111316e-002  5.9873350e-001  1.5983062e-001 -1.1753703e-001  6.4522216e-001  5.0821098e-001 -1.0973261e-002  1.7119099e-001 -6.2243113e-001  9.0071349e-001  6.2108990e-002
  1.5414304e+000  3.1750173e-002  1.4714474e-001  6.2659941e-001  1.6494022e-001  1.3082349e-001  5.6804167e-001  2.0593672e-001  2.2559586e-001 -1.3999203e-001 -1.9777031e-001  1.1439079e+000  5.2285951e-001  5.6873348e-001  6.6104407e-001  4.7099396e-001  1.3452053e-001  4.8687240e-001  1.2501248e-001 -1.5703219e-001 -3.3638170e-001  7.8525041e-002  2.8883736e-001 -1.4869568e-002  5.2685271e-001 -2.3009600e-001  6.7475578e-001  7.7097526e-001  9.7062356e-001  8.1591407e-001  1.4032849e+000  3.8367235e-001  1.2386927e+000  1.3337153e+000  4.0922049e-001  1.3799715e+000  1.2847180e+000  6.1806071e-001  2.9375351e-001 -3.3177065e-002  5.5735645e-001  6.2056910e-001 -1.6774734e-001 -7.4375344e-002  1.9948972e-001 -7.5860526e-001  5.9405889e-001  1.2869262e+000  4.0968706e-001  4.7799897e-001  1.6578187e-003  3.0120945e-001  6.0505932e-001  5.1909978e-001  1.4914284e+000  3.1895120e-002  4.4145882e-001  4.7266204e-001  6.6069706e-002  3.4557579e-001 -4.7295546e-001  5.2573570e-002  1.4118025e+000  4.0751900e-001 -1.3377060e-001  2.2291486e-001
  1.1628789e+000  2.1617780e-001  3.0970054e-001 -8.4224466e-001  5.2351057e-001  4.3312414e-001  7.7030589e-001 -8.7697352e-003  2.4104432e-001 -5.1897387e-002 -9.9598183e-001 -1.5829064e-001 -4.4766244e-002  2.5742978e-001  1.2058489e-001  6.9952023e-002 -4.0113186e-001 -3.5750477e-001  2.1141044e-001 -8.2373744e-002  6.4279771e-001  4.3346618e-001 -1.2870662e-001 -7.2458756e-001  2.6804331e-001 -6.7223028e-001  1.0958437e+000  8.9344909e-001  3.3358263e-002  4.0956925e-001  1.1809697e+000  2.5901969e-001 -1.7199755e-001 -6.4249909e-001  1.2667204e-002  1.0738525e+000 -2.3626103e-001  3.5010182e-001  1.2558277e+000  1.0441195e+000 -6.5359307e-001  2.3291022e-001 -4.6930536e-002 -1.3712124e-001 -1.9414144e-001  3.0861263e-003  2.1279260e-001  5.3457633e-001  4.4277035e-001 -2.5629270e-001 -3.8778231e-001 -3.5977350e-001  1.2357323e-001  2.8395039e-001  5.1864129e-001 -6.0958171e-001  6.0341443e-001  2.1501628e-002 -3.5104707e-001  6.2844444e-001 -2.3820309e-002  4.4575741e-001  4.2037067e-001 -3.4192832e-001  4.5300644e-001  6.9502927e-001
  5.2827125e-001  2.9449112e-001  1.9246506e-002 -8.0542853e-001 -3.4778515e-001  7.5516294e-001  3.3319266e-001  5.2431912e-001  1.8536193e-001 -1.1354407e-001 -3.6147457e-001  5.0488351e-001  1.8612480e-001  9.6674629e-002 -1.6799166e-001 -8.9863904e-002  3.1169718e-001 -8.2993273e-001 -8.7452408e-001 -2.6046525e-001 -5.1106514e-001 -1.1087066e-001 -4.2450405e-001 -7.6881820e-001 -1.6238016e-001 -6.0569251e-003  1.7540583e-001  2.0620593e-001  1.3035636e-001  2.5319237e-001  3.4285488e-001  4.9600114e-002 -1.8310919e-001  2.6085183e-001 -1.9955039e-001  3.9135378e-001  7.4977880e-002  8.6547713e-002  7.5074722e-001 -1.5406807e-001  2.8211381e-001  7.8531388e-002  6.9863935e-002 -1.0787199e+000  6.6719193e-001  1.0277210e-001  5.5926430e-002  1.9934319e-001  2.0162715e-001  5.5102509e-001 -2.0140087e-001 -1.8505550e-002  4.9650001e-002  4.1285271e-001 -1.1382605e-001 -1.7744067e-001  4.3027805e-001  4.0267826e-001  4.5138659e-001  1.6355542e-002  8.9535458e-002  1.7972654e-001 -4.5150720e-002 -5.5854189e-001 -1.9955113e-001 -8.4048401e-001
 -1.8867891e+000 -4.7168579e-001 -2.4443419e-001 -1.1212344e-001 -5.0815718e-001  8.9312797e-002  2.5597997e-001 -4.9490915e-001 -4.9980547e-001  1.9740527e-001 -1.2653922e+000  1.0782796e+000 -4.6952078e-001  3.0401312e-001 -9.7140034e-001 -6.1480261e-001 -3.4216123e-001 -1.2114291e+000 -1.5565914e+000 -7.7619030e-001 -1.1986259e+000  2.9423187e-001 -6.6289530e-001  7.2558010e-002 -3.2414640e-001 -6.9019097e-001 -2.6017660e-001  2.3952903e-001 -2.4263938e-001 -3.2230860e-001 -7.3570178e-001 -6.0095746e-001 -1.9922993e+000 -1.7649108e+000 -7.6802863e-001 -2.3658471e-001 -4.9961901e-001  6.3050570e-003  6.3188018e-002 -3.6380730e-001 -6.8671746e-001 -1.7316008e-002 -1.0122395e-001 -6.9854544e-001  7.2520824e-001  5.5157821e-001 -5.2034928e-001  7.5615407e-001 -2.1209196e-002 -3.3775970e-001 -7.1446359e-001 -5.8339005e-001  1.0304407e+000 -5.6324824e-001  5.4789884e-001 -7.7634006e-001 -3.0412092e-001 -7.5140695e-001 -4.4490932e-001  9.7562269e-002  5.8043637e-001 -5.6788991e-001  5.8195748e-001 -3.9677186e-001 -6.3231556e-001 -1.3440037e+000
  3.4249840e-001  5.6768213e-002 -4.4536836e-002 -2.4478215e-001  6.8080807e-002  1.9857212e-001  1.9860402e-001  5.9429021e-001  1.7685471e-001 -1.2859911e-001 -1.1764749e-002  5.4594137e-001  3.1624511e-001  2.1975682e-001 -1.2843572e-001  5.3735261e-002  4.1449586e-001 -1.9623920e-001 -6.9146325e-001 -4.2403037e-002 -4.9822063e-001  1.5890413e-001 -5.5680269e-001 -6.0882843e-003 -2.0126591e-001 -2.6445855e-001 -5.5462582e-001 -1.0460555e-002 -3.1340003e-001 -3.7516509e-001  1.0889442e-001  4.9147404e-001 -2.5683514e-001  2.0605278e-001 -1.9249615e-002 -5.1930034e-002 -3.9695549e-001 -2.4488675e-001 -8.9760324e-001 -6.9037373e-001 -4.2824426e-002  3.4533607e-002  4.3596145e-002  9.7694923e-002 -1.6952977e-001  3.7438268e-001 -1.2485190e-001  5.2848648e-002  2.0759352e-001  4.1860031e-001  4.8899258e-002  9.3883358e-003  2.7344506e-001  5.0992777e-001 -2.9217756e-001 -2.5012383e-001 -1.8771925e-001  4.4439190e-001 -1.9188932e-001  1.5717620e-001  8.2896170e-001 -6.0974836e-002 -1.3254520e+000  3.2739111e-001 -6.8496076e-001  4.0198192e-001
 -1.8156709e-001 -5.8998801e-002 -4.0431744e-001 -4.2227133e-002 -1.0921694e-001  1.4058481e+000  3.7449732e-001 -3.5371521e-001 -6.6263945e-001 -4.0504864e-002 -4.3124378e-001  4.2441409e-001 -3.0853902e-001  7.5654589e-001 -5.5200717e-001  2.0782165e-001 -4.1343779e-001 -8.5847907e-001 -1.0434873e+000 -2.0442520e-001 -3.2532516e-001 -1.4401428e-001 -1.6548431e-001  5.9719435e-001  4.4639881e-002 -2.4484827e-001  8.1653190e-001  1.1055129e+000  1.2548694e+000  4.5783748e-001  8.0653775e-002  4.7167911e-002 -8.6620874e-001 -6.6005056e-001  8.7061367e-002  2.7936399e-001 -4.3770325e-001  7.4158139e-001  6.9908620e-001  8.8110780e-001 -5.7139379e-002 -1.9738959e-001 -2.4434585e-002 -1.8740064e-001  4.2676116e-001  4.4810371e-001 -4.7846722e-001  4.9904910e-001  4.7873706e-001 -1.8376202e-001 -2.9085404e-001 -4.0280620e-001  5.9928642e-001 -3.0154866e-001  8.8452655e-001 -4.9538090e-001 -2.5581710e-001  1.9248105e-001 -4.1142322e-001  3.9127849e-001  4.6876776e-001 -4.3564460e-002 -3.1146193e-001  1.3532924e+000 -2.1347100e-001 -7.7093017e-001
 -1.8157630e-001  5.9061579e-001 -4.3558667e-001 -1.5488427e+000 -3.5150548e-001 -1.8456697e-001 -2.2778331e-002  4.5499788e-002  5.6878739e-001  8.8021297e-002 -3.2949366e-001 -5.1775313e-001 -1.7900965e-001 -6.1325095e-002 -2.8248869e-001 -7.3518720e-002 -1.9110725e-001 -7.6940344e-001 -3.9032974e-002  2.6244680e-001 -5.2028311e-001 -3.2166810e-001  2.8082429e-002 -6.9585976e-002 -2.1741774e-001  1.8076989e-001  2.2312249e-001 -4.5496341e-001 -3.1060245e-001 -3.4004346e-001  7.2242631e-001  1.4189945e-001  4.9131329e-001  9.7013793e-001  4.3814025e-001  1.4736597e+000 -6.7799820e-001  4.8805108e-002  6.6057575e-002  2.0424659e-001 -1.4769531e-001 -2.1385361e-001  8.0263676e-003 -1.6790028e-001 -2.1416041e-001 -2.8908108e-002  3.4585677e-001  7.0544810e-001  2.0814142e-001  2.4098008e-001  2.9362878e-002 -7.1171939e-002 -3.2525077e-001 -2.9238965e-001 -2.0200818e-001 -3.8559286e-001 -5.6320367e-002  2.8390298e-002 -1.6088807e-001  2.9220034e-001  2.2616093e-002  3.6268592e-002 -1.2720949e+000 -4.9728005e-001  4.5046565e-001 -1.0978712e+000
  1.9609383e-001  3.7094710e-001 -8.6118200e-001 -3.3320378e-001 -1.6340730e-001  6.4035701e-001  3.0807335e-001 -1.7789609e-001 -1.8591537e-002  2.4695354e-001 -6.2213803e-001  3.3078765e-002  1.2028747e-001  1.6578352e-001  1.1913884e-001 -2.8668461e-002 -5.0029962e-002 -5.4676212e-001 -7.2059633e-002 -4.3940304e-001  1.8282751e-001 -1.4613225e-002  5.5456397e-001  6.5762164e-001 -5.5008362e-002 -5.9660272e-001  5.9337121e-001  3.6369637e-001  5.9010805e-001  1.0739102e-001  1.2774838e-001 -4.6934367e-001  7.9217320e-002 -7.8740999e-001 -2.1509759e-001  5.0659206e-001 -1.6587257e-001  6.5857088e-001  9.3828887e-001  1.3494789e+000  4.4386502e-001  3.0740461e-001  6.6382474e-001  9.6979191e-001  4.7147667e-001  1.0410510e+000  1.2617839e-001  3.7565948e-001  6.6735899e-001 -3.6034958e-001 -2.9207141e-001 -9.8017061e-002  5.7900157e-001  1.4954992e-001  1.3555602e+000 -5.0619256e-001  1.5926711e-001  4.7425817e-001 -2.0173458e-001  7.5848286e-001  7.4211348e-001  5.6084225e-001 -3.3970382e-001  1.3738146e+000  8.9946005e-001 -2.1889355e-001
 -2.0181318e-001  8.3485640e-001  2.3265247e-001 -3.5174570e-001 -1.0935826e-001  8.8244625e-001 -4.4200719e-001  1.5928905e-001  6.2006929e-001  4.1735276e-001  5.2315286e-001 -4.0025543e-001 -2.0767748e-001  2.9771202e-002  5.8551756e-001  4.4500648e-001  2.4664738e-001  2.6253001e-001  7.3988768e-002 -4.2598883e-001  1.6936495e-001  2.9537442e-001  1.3268600e-001 -3.4727778e-001 -6.4033197e-002  1.7752188e-001  2.4983359e-001  3.8295812e-001  2.7601852e-001 -1.3270297e-001  1.7515488e-001 -1.7469767e-001 -4.5844473e-002  3.5379040e-001 -2.1769348e-002  4.5128225e-001 -1.2419746e-001  4.9247440e-001  2.5854059e-001  5.2793661e-002  6.0007586e-001 -4.2779173e-002  2.0449437e-001 -2.3433038e-001  1.0376336e-001 -1.7803472e-001 -4.2070304e-001  5.6914776e-001  2.8489943e-001 -3.5022157e-001  6.9427669e-001  8.1266454e-001  8.2243103e-002  5.3472014e-001  3.4944316e-001  1.9228256e-001  5.3374147e-001  8.8741400e-001  6.4965256e-001 -2.9715277e-002  1.5982827e+000  2.0151647e-001 -4.0374735e-001  5.3445964e-001  1.4489357e+000 -7.0057180e-001
 -4.6881089e-001  1.4314750e+000  5.0079513e-001 -1.0539439e+000  7.2315359e-001  1.2095438e+000 -2.1452002e-001  9.8153226e-001  3.8377211e-001  1.4953599e+000  5.8368365e-001  8.9647430e-002  2.2578869e-001 -9.0483511e-002  7.5264321e-001  6.3468480e-001  1.4631486e+000 -6.3950655e-001  6.7427023e-003  1.1830905e+000  5.3423167e-001  7.4835457e-001  3.3876949e-001  1.3172134e+000  3.0613147e-001  5.6661201e-001 -4.6339051e-001 -1.1052047e+000 -1.1537901e+000  8.1227747e-001  5.7298271e-001  1.1701641e+000  1.5331369e+000  1.4240603e+000  1.4067969e+000  7.8699029e-001  1.2432276e+000 -8.2476317e-001 -9.4248054e-001 -2.6081508e-001  1.5895282e+000  1.3316093e-001  2.4606822e+000 -4.9395389e-001  7.5578235e-001  2.8215063e-001  1.7771231e-001 -6.0750384e-001 -2.0943701e+000  9.4859241e-001  7.5498566e-001  9.9621407e-001 -6.1421417e-001  3.7723993e-001 -2.6630099e-001  7.2990490e-001  1.0522751e+000  7.1546087e-001  1.1495631e+000 -7.9074783e-001  6.7883205e-001  5.4473304e-001 -1.1643643e+000 -4.7770991e-001  1.3914434e+000 -8.3573825e-001
  9.1021550e-001 -1.3624418e-001 -1.0457742e+000  3.1314136e-001  6.9805543e-002 -8.1640434e-001  1.0894720e+000  1.5761079e-001 -6.1328607e-001  1.0022345e+000 -7.2394687e-001 -1.5739709e-001 -4.4276966e-001 -8.5088484e-001 -9.1876471e-001  7.7703783e-003 -3.9359831e-001 -8.1229440e-001 -8.9893024e-001  4.8759735e-001 -1.1372282e+000 -4.0675797e-001 -3.0131488e-001  7.4962632e-003  2.4962911e-001 -7.0072512e-001  6.6147447e-001  9.5668698e-001  1.3558356e-001  7.0365353e-002  8.8591153e-001  1.3471390e+000  3.4910669e-001  1.9210409e-001  7.3397993e-001  6.6109401e-001  1.0726953e-001  3.1492752e-001  9.6143993e-001  7.6875299e-001 -1.1413015e+000  8.4925319e-002 -3.0108387e-001 -6.5096014e-001 -1.4400881e+000 -6.7710985e-001 -7.2996050e-001 -1.3978412e+000 -6.7458349e-001 -8.9427608e-002  6.2830077e-002 -9.4183539e-001 -8.1221610e-001 -4.1904284e-001  6.0964443e-001 -8.3259245e-002  9.4610024e-001 -7.8458778e-001 -2.2210376e-001 -7.0995044e-002 -6.8225278e-001  6.7236722e-001  6.7495250e-001 -1.6788584e+000 -2.2745432e-003  7.4438552e-001
  3.0435302e-001  3.8586725e-001  3.2944951e-001 -7.9941342e-001 -3.9098044e-001  1.1239597e+000  3.7424771e-001  1.5184965e-001  2.6148544e-002  6.3843047e-001  4.9099981e-002 -3.7551763e-001  1.3850240e-001  1.2654934e-001  2.2008516e-001  4.6519912e-001 -7.5990395e-002 -8.0427917e-001 -6.0859780e-001  3.0735846e-001 -7.5457093e-001 -1.2223894e-001 -1.3421714e+000 -1.7776129e-001  2.3179219e-001  2.5754905e-001 -9.2570468e-002 -8.6454764e-002  4.8044627e-001  1.0234971e+000  1.3888566e-001  6.9281729e-001 -6.1122216e-001 -1.7509176e-001  3.4306643e-001 -2.7499570e-001  6.5454230e-001 -2.4400638e-001  4.2438241e-001 -8.0835160e-002  6.4947533e-001  1.3084788e-001  5.8764754e-001 -3.3120250e-001  7.7699012e-002  3.8661473e-001 -5.8497426e-002 -8.5237364e-001 -8.8151912e-001  5.4703900e-001  9.2660887e-001  5.7975146e-001 -1.6656585e-001  2.3569327e-001  8.0024750e-001  3.6495366e-001  2.5727650e-001 -5.2582775e-001 -2.9191850e-001 -1.3993385e-001 -3.6903778e-001 -3.4634893e-001 -7.3055886e-001 -6.0470384e-001 -2.3504913e-001 -1.0577400e+000
  1.4113158e-001  1.4231537e-001 -1.1936666e-001 -6.8434953e-002  7.1187040e-002  2.9392331e-001 -4.4098117e-001 -5.0611229e-001  1.0374441e-001  7.9759809e-001  7.2887715e-001 -4.2768929e-001  8.1894433e-003 -3.9422540e-001 -2.6376247e-001  3.4893819e-001 -7.9818395e-001 -2.3572181e-001 -4.4423044e-001  1.5793314e-001 -9.9734473e-001 -1.1435006e+000 -7.9685214e-001  3.1531753e-001  1.6754358e-001  7.7409833e-001 -1.0616577e+000 -1.4711126e+000 -1.0686353e+000 -3.6823478e-001  1.9698090e-001  9.5385253e-001  3.1158725e-001 -3.4119227e-002  6.2712094e-001 -4.1845683e-001 -5.0209962e-001 -8.3660087e-001 -5.8366498e-001 -8.9131449e-001  1.3911592e-001 -3.4068875e-002 -3.7551172e-001 -4.9028402e-001 -3.3310822e-001 -1.0009654e-002 -1.4765954e-001 -1.6000259e+000 -5.7007243e-001 -9.5533422e-002  1.9473261e-001 -7.4976700e-001 -2.1322219e-001 -1.3994669e-001 -6.5773826e-001  3.5971277e-001 -1.3322321e-002 -5.7489174e-001 -7.3577950e-001 -2.1779048e-001  5.6089849e-001 -4.4973566e-001 -1.0550203e+000  2.0136972e-001 -3.2344628e-001 -7.4557968e-002
 -4.4501369e-001 -5.5827789e-001 -9.3176394e-002 -8.3176145e-002 -2.1175195e-001 -4.2566840e-001 -1.2158430e+000 -2.2908448e-001 -7.6811932e-002  5.1373032e-001  5.5094352e-001 -1.7324335e-001  2.8844799e-002 -9.5941016e-001 -9.2614790e-002  1.5373902e-001  1.6085345e-001 -7.3095976e-002 -7.4539220e-001  1.6443093e-001 -9.4541259e-001 -5.9858042e-001  9.1923115e-001  6.5192146e-001  5.7463131e-001  1.0540324e-004  6.1264982e-002 -3.8521072e-001 -1.4239026e-001 -3.5107726e-002  5.6984232e-001  5.3155681e-001  7.4942552e-001  3.2434165e-001  5.2669448e-001 -9.2654774e-002 -2.9406475e-001 -2.0660904e-001 -2.0286688e-001 -4.6934498e-001  2.6236172e-001  5.7393489e-001  4.7062635e-001  1.2137424e+000 -2.1545528e-001  8.5644432e-002  1.4825068e-002 -1.0346225e+000 -2.6370010e-001 -1.8974227e-001  9.5288252e-002 -2.3461737e-001 -2.1260774e-001 -1.7470207e-001  5.6988214e-003  1.0154900e+000  5.5129196e-001 -9.5157470e-002 -2.7980142e-001 -5.8791707e-001  5.1715644e-001 -3.4692071e-002 -9.3637136e-001 -1.1412849e-001  8.0159685e-001  2.1269204e-001
 -8.4095389e-001  4.2200212e-002 -7.0591627e-001  1.3358275e+000  5.2271143e-002 -9.8557134e-001  1.2264522e-001 -6.1735560e-001  1.0640090e-001  5.8554932e-001 -4.1108842e-002  6.3419765e-001  2.1401618e-001 -2.2254174e-001  1.4322475e-002 -2.4357226e-002  4.1775224e-001 -2.1564083e-001 -6.4971456e-001  1.6740867e-001 -3.3615549e-001 -7.3959732e-001  9.2445165e-001  4.6565120e-001  9.5638056e-001  2.6783061e-001  3.2588967e-001 -4.1266025e-001 -8.0593025e-002  1.2244347e-001  1.0373988e+000  1.1989427e+000  7.4420100e-001  5.4192029e-001  3.6652275e-001  7.8849842e-001 -2.2126775e-003 -6.7974772e-001 -8.1407647e-002 -1.3780175e-002  5.2392722e-001  9.6304665e-001  5.4485651e-001  1.5422255e-001  7.9586442e-001  1.5368394e+000 -2.2018705e-001  2.9132235e-001  5.3068652e-002  4.4435011e-001  3.5898508e-002 -1.8155960e-001  3.3907940e-001 -2.0740893e-001  1.0273939e+000  7.8759221e-001  5.6300137e-001 -6.5877087e-001 -8.4655211e-001  8.9377904e-001  8.7060419e-001 -2.1476254e-001  4.6299566e-001  2.0821793e-002 -3.0126433e-002  7.1042773e-002
 -1.6292806e+000  6.6046241e-001  4.6757310e-001  1.3844523e+000 -3.0901264e-001  5.2935653e-001 -7.6429520e-001 -1.3074583e+000 -9.4059639e-001  4.1395280e-001  1.5288158e-001  2.5189202e-001 -5.4444847e-001 -9.2372660e-003 -1.0480043e+000 -9.7634117e-001 -1.3675152e+000 -4.5533444e-001 -8.0160942e-001 -8.2702775e-002 -9.3944651e-002 -2.1490016e-001  4.4523968e-001  7.5583278e-002 -2.7878481e-001 -5.5058623e-002  5.5426267e-001  2.0214289e-001  2.1176448e-002 -7.8103430e-001  9.4433591e-001  5.3109224e-001 -2.2764436e-002  4.0848608e-001  5.6637344e-001  7.6305116e-001 -3.5303507e-001  9.1090340e-002  8.0890266e-001  6.9530990e-001  5.6956118e-001 -5.4366614e-001 -5.4146626e-001 -3.6659789e-001  7.6650673e-001 -3.7285794e-001 -2.6473983e-001  4.1866322e-001  9.1362334e-001 -1.3111375e-001 -4.9043168e-001 -8.9140345e-001  8.2601202e-001 -6.1911261e-002  1.5045054e+000  2.3396181e-001  2.7948490e-001 -4.1540106e-003 -7.4381171e-001 -4.2834594e-001  7.0716488e-001  1.3812320e-001  7.6165572e-001  3.0733412e-001  3.5836860e-001 -2.2477514e-001
  6.0077798e-002 -2.5039202e-001 -2.1147807e-001  7.9483724e-001 -4.8989976e-001 -2.1806304e-001  1.1592221e-001 -7.7855798e-001 -8.0216043e-001  2.1397913e-001 -3.5766833e-001 -2.2860686e-001  1.2247826e-001  6.5831990e-002 -1.1514438e+000 -8.4462901e-001 -1.2532281e+000 -6.3995139e-001 -4.1691912e-001 -2.8879904e-001 -4.5683112e-001 -4.7617037e-001 -2.1101022e-001 -4.5613591e-001  1.1520447e-002 -9.6920887e-002  6.1482640e-001 -3.0144832e-002 -4.9130079e-001 -4.4379301e-001  4.1995205e-001  2.8455081e-001 -4.4730662e-001 -4.2063893e-001  7.6711846e-002  6.9271399e-001 -7.9957494e-001 -2.2991154e-001 -1.4093795e-001  6.4652078e-002 -2.3837368e-001  3.1532522e-001 -3.1531656e-001 -6.5023502e-002  2.0865340e-001 -5.4534316e-001 -1.3001577e-001  4.1414717e-001  9.5781332e-001 -1.8695031e-001 -5.5081148e-001 -8.5287285e-001  6.7790485e-001  8.1802229e-002  2.1948097e-001  1.1548790e-001  1.7033356e-001 -3.5989840e-001 -5.8154470e-001 -1.2175912e-001  2.1819364e-001 -1.6203112e-001  9.2711361e-001  7.8156677e-001  2.7567114e-001 -2.5515170e-002
 -8.4225020e-002  1.0388597e-001 -1.2531224e+000  1.4273958e-001 -4.5485626e-001  2.0665462e-001 -2.1610664e-001 -1.1567774e+000 -9.1167589e-001 -1.5868628e-002 -4.8682716e-001  5.0069778e-001 -2.3586377e-001  5.9855977e-002 -1.2108278e+000 -3.3008173e-001 -1.0083199e+000 -8.0621881e-001 -5.0271202e-001 -6.6555536e-001 -1.1986977e-001 -1.6683598e-001 -4.5154291e-001 -5.5797380e-001 -5.1957572e-001 -5.8705730e-001  1.3734380e-002  4.6207335e-001 -3.1577691e-001 -5.2516137e-001 -1.1070927e-001 -5.9894644e-001 -1.3212266e+000 -6.1949135e-001  3.2065393e-002  6.5853151e-001 -4.7542878e-001 -7.2773218e-001  2.7337181e-001 -9.5070838e-002 -4.5326239e-001 -3.4929437e-001 -5.0228822e-001 -2.6879626e-001  4.9336067e-002 -1.7216703e+000 -5.6711700e-001  3.7434150e-001  9.0992448e-001 -4.2317464e-002 -3.6830972e-002 -6.1112203e-001  2.6258120e-001  1.1584221e-001  4.5992725e-001 -3.6488282e-001 -7.2212303e-003  3.7716270e-001 -3.8226038e-001 -6.4594940e-001 -5.1338844e-001 -1.3246930e-001  7.8386112e-001  4.2991761e-002  8.6019866e-001 -8.3514872e-002
 -4.0620864e-001  6.8449732e-001 -8.5874894e-001 -4.5605503e-001 -6.2566165e-001 -1.2894060e+000 -4.1420495e-001 -7.2317859e-001 -5.6763251e-001  2.6114989e-002 -2.5876139e-003  1.1792724e-001 -2.9691034e-001  4.2405510e-001 -7.7188542e-001 -2.6996652e-001 -3.8139502e-001 -9.5174020e-002  1.0710523e+000 -2.8719512e-001  2.0960512e-001  3.7345370e-001 -4.6798847e-001 -1.4782949e+000 -1.7707376e-001 -8.0359836e-001  4.0601253e-001  6.3172939e-001 -1.0368435e-002 -1.7634000e-002 -3.4945873e-001 -1.8351140e-001 -4.1673988e-001  2.9752574e-002  1.7150214e-001  1.5310328e-001  5.1996350e-001 -3.7849025e-001  1.8449078e-001  4.2494319e-001 -5.0337141e-001 -7.6090271e-002 -1.5112301e+000 -5.2113133e-001  1.2832252e-001 -2.5308375e-001  9.9708414e-002  5.5111782e-001  4.7910311e-001  6.0081722e-001 -3.1885353e-002 -7.6456010e-001 -9.3232725e-002 -1.9786821e-001  3.8636891e-001 -1.3082928e-001  8.7066655e-002 -3.5046926e-001 -1.7024292e-001 -7.7600610e-001 -8.9549643e-001 -4.8995298e-001  2.7109929e-001 -6.8836870e-002  1.1222432e+000  1.1649618e-001
 -3.7098155e-001  8.7131697e-001 -6.2932349e-001  3.2486347e-001 -1.9606999e-001  3.8777287e-001  6.4644290e-003 -5.5770083e-001 -2.0022280e-001 -8.2557155e-003  3.6890239e-002  6.3230795e-001 -4.3334400e-001  2.4192194e-001 -4.4539309e-001 -7.8067689e-003 -9.7501954e-001 -2.4905608e-001  5.6318545e-001 -1.6881033e-001  3.4792721e-001  2.0297139e-001 -2.4801045e-001 -2.9420010e-001 -3.5257343e-001  2.4261838e-001  1.2347193e+000  6.5252269e-001  5.7814319e-001 -8.4743071e-001  3.4658056e-001 -6.4593039e-002 -1.5888543e+000 -8.0231328e-001 -4.9100404e-002  3.3626599e-002 -3.1411544e-001  5.7666606e-001  8.6317313e-001  1.5375109e+000  2.2185156e-001 -4.5790548e-001 -6.7279045e-001 -3.7064497e-001  3.5571930e-001 -1.8345591e-002  1.9343009e-001  4.6992356e-001  4.7812674e-001 -3.4719643e-002 -2.5649389e-001 -8.1851497e-001 -4.5197947e-001 -2.1618663e-001  5.2041270e-003 -5.9777654e-001 -4.3618460e-002  1.7405447e-001 -6.8836616e-002 -2.6415228e-002 -1.4499343e+000  5.4758229e-001  3.9303478e-001 -2.8310356e-004  1.7964455e-001  5.8435222e-001
  3.6638905e-001  3.0008358e-001 -6.3482111e-001  3.4400809e-001  3.6751484e-002  2.2286379e-001  5.0892771e-001 -7.1816235e-001 -8.3792810e-001 -2.8856135e-001  2.2661781e-001 -1.4200615e-001 -6.3224556e-001  7.9708280e-001 -5.3490969e-001 -9.7407901e-002 -1.2927721e+000  1.9732446e-001  2.9875604e-001 -3.1332568e-001  5.4466943e-001 -2.0760950e-001  9.8673393e-002 -1.0667809e+000 -4.6314105e-001 -4.1865741e-001  4.9490575e-001  1.4715917e+000  9.9990267e-001  4.9516140e-001 -1.6741039e-001 -3.6994659e-001  5.0422827e-002 -7.2082484e-001 -4.4121610e-001 -3.5053374e-001 -3.5970315e-002  1.0042916e+000  4.8003861e-001  1.1324589e+000 -5.0367079e-001 -2.8596972e-001 -5.5028984e-001 -1.3346572e+000  6.5600025e-001  4.2651037e-001 -2.4456688e-002  1.4990787e+000  1.1758552e+000  4.3440714e-002 -1.1428278e-001 -5.4823632e-001  1.2748519e-001 -8.9433005e-001 -1.5763883e+000 -6.3419707e-001 -2.8107177e-001  2.9140241e-001  3.9203012e-001  4.8029378e-001 -5.4599385e-001  5.2482285e-001  4.8634328e-002  1.0876793e+000  5.1984832e-001  6.7865025e-001
 -2.3119472e-001 -5.7771876e-001 -6.7317167e-001 -5.0395066e-001  1.7231730e-001 -1.3740384e-001 -5.4693160e-001 -3.0124730e-001 -1.8687489e-001 -6.4132596e-002 -1.0443647e-001 -7.9405719e-001 -6.1676352e-001  6.4389307e-001 -4.6022943e-001 -2.8186590e-001 -7.2586265e-001 -4.0123148e-001 -2.3662344e-001 -1.0737930e-001  3.5644773e-001 -8.0207706e-003  3.3976008e-001 -3.1368523e-001 -5.6264455e-001 -3.3581222e-001  2.5137665e-001 -4.7865807e-001  9.4728192e-002 -1.7144069e-001 -4.5977481e-001 -5.4686918e-001 -5.2367197e-001 -1.2519724e+000 -1.3328048e-001 -9.4476341e-001 -4.1746364e-001 -1.1164426e-001 -1.0882964e-001  8.0576098e-001 -1.6215150e-001 -3.7720494e-001 -8.2396273e-002 -2.8141219e-001  2.9598912e-001 -5.6163261e-001 -5.2135060e-001  8.1171579e-001  1.2295840e-002  4.0149881e-002  4.0928342e-002 -3.9667504e-001 -1.5794416e-001 -4.7441473e-001 -1.2609636e+000 -3.0788121e-001 -2.3362570e-002  3.3510694e-001  2.2856417e-001 -6.6126158e-001 -1.0924726e+000  3.6873042e-001 -5.1378795e-001  3.7293771e-001  5.4112412e-001 -3.9308574e-001
  3.9087733e-001  9.4348950e-002 -4.0939707e-001 -4.2587132e-001  3.5980075e-001 -4.0829709e-001  1.2335143e-001  5.5920539e-001  5.1695592e-001  3.5544476e-001 -5.3199690e-002 -4.5758063e-001 -1.4509290e-001 -5.5877251e-001  8.9535891e-001  3.1923132e-001  3.7372183e-001  3.9521833e-001  3.4050805e-001  6.9558228e-001  4.2923586e-001  1.7585164e-001  1.0239074e+000  2.3003590e-002  8.2692090e-001  4.6905237e-001 -8.3898659e-002 -6.7346932e-001 -8.2031377e-001  4.0501093e-001 -3.4116685e-001 -2.9870858e-001  8.6516780e-001  7.4773481e-001  1.2206707e-001  2.3303803e-001  7.8063387e-001 -7.5089573e-001 -6.6871094e-001 -1.0069414e-001 -1.4412326e-001  9.2561082e-001  4.4906127e-001  6.6866858e-001 -3.3470192e-001  2.4849052e-001  5.4147720e-001 -4.2866617e-003 -5.5038364e-002  8.0035760e-001  2.0886199e-001  6.1143627e-001 -4.7705775e-002 -1.5879244e-001 -1.2637498e+000  8.4244569e-001  7.4837081e-001  4.4089008e-001  4.5393044e-001 -4.5080803e-001 -6.4040701e-002 -3.9062640e-001 -4.1162652e-001 -3.5669822e-001 -7.6161576e-002  3.1630762e-001
  3.7951078e-001 -3.8453702e-001  1.0952776e-001  9.5952704e-001  1.7754534e-001  1.6134385e-001  4.5610266e-002 -2.3598952e-001  3.9961050e-001 -6.9714163e-001 -2.3142546e-001 -9.4576481e-001 -4.0013695e-001 -6.4281894e-001  4.6162140e-001  6.6234089e-001 -6.3755836e-001 -2.2196533e-001 -3.5462845e-001 -3.0988102e-001  1.0558923e-001 -3.5839928e-001 -4.5315622e-002  1.8367610e-001 -2.1867183e-001  3.3096849e-001  2.3777097e-001  4.6492853e-001  7.7376306e-001 -6.2236323e-003 -1.5822060e-001 -3.6674345e-001 -2.3074361e-002 -2.5982866e-001 -6.9395081e-002  6.0178919e-001  5.6728040e-001  2.9005020e-001  2.6348847e-002  2.9756026e-001  2.8487975e-001 -6.5487011e-002 -4.6828123e-001  5.0158310e-001 -1.3393185e-001  5.8537356e-001 -1.0228989e-001  1.0181899e-001  1.6780306e-001 -4.3485520e-001  9.1707848e-001  6.3422406e-001  1.6673795e-001  3.8968048e-001 -1.2285678e-001  8.1246350e-002 -6.3800362e-003  5.0147301e-001  8.4716415e-002 -5.0093455e-001  1.0156793e+000  3.6319774e-001 -1.6009156e-001  3.2311566e-001 -1.3582131e-002  5.8448468e-001
 -7.0765904e-001 -6.6905341e-001 -2.1718658e-001  2.9587617e-001  3.4252823e-001 -1.0145900e-001 -3.5129888e-001  4.4870826e-002  8.0410360e-001 -3.3951804e-001  5.3374397e-001 -5.8637019e-001  2.3921372e-001 -6.1643921e-001  6.1330180e-001  2.9348918e-001  6.5477021e-001  2.0759084e-001  2.8634351e-001 -8.4295589e-002  4.3909301e-001 -7.1517293e-002 -7.3118933e-001  3.6865559e-001  1.3304805e-002 -2.6634189e-001 -3.0644235e-001 -2.0572012e-001 -2.3031795e-001  5.4986722e-001 -4.9139657e-001 -4.1052758e-001  1.4446442e-001 -6.5324583e-001 -2.9565541e-001  1.6014756e-001  3.2156658e-001 -3.1153239e-001  3.8952647e-001 -3.9358659e-001 -9.6586289e-002  9.1809515e-002 -3.9491642e-001  7.0567047e-001  7.4982984e-003  2.1855930e-001 -5.0771289e-002 -1.4265815e-001 -7.0091678e-004 -2.1132128e-001  1.5592551e-001  4.9518617e-001 -6.1250184e-002 -4.3544378e-001  5.0438751e-002  2.2309816e-001 -1.8280052e-001  4.6716605e-001 -4.0213683e-003 -5.0018616e-001  7.2106436e-001  3.4554555e-001  8.7412645e-001  6.4299493e-001 -9.2858410e-001  8.5049163e-003
 -7.0654041e-001 -3.8330224e-001 -3.5877059e-001  8.0155522e-001  2.1298700e-001 -2.7403105e-001 -7.7931494e-001 -9.2154719e-002 -2.3158624e-001 -8.0460968e-002  2.0791403e-001 -5.8869007e-001 -3.5310955e-001 -2.4228640e-001  7.7955499e-001 -5.0463802e-002 -1.3475846e-001  4.7794939e-001 -1.9146295e-001 -3.1741710e-001 -3.3060877e-001  5.3335508e-001 -6.2198194e-001  2.7695335e-001 -4.6798777e-001 -1.3694437e-001 -2.0654688e-001  2.4889310e-001 -2.3984217e-001 -4.6370225e-001 -1.4159516e-002  3.9824913e-002 -6.7378994e-001 -9.9571122e-001 -2.3244990e-001 -1.6520458e-001 -3.2219789e-001  2.9247408e-001  8.0607974e-001 -1.8825779e-001  2.6758348e-001 -8.5495437e-001  7.0557895e-001 -8.5063707e-001  1.2099236e-001 -5.2610618e-001 -1.4751839e-001 -6.6403395e-002 -5.5140880e-001 -6.8108504e-001 -6.4971308e-003  8.2619308e-001 -3.8028609e-001 -2.4954332e-001 -2.9318437e-001  4.8554029e-002 -5.9856658e-001 -3.4217005e-001  4.1394445e-002 -5.9737591e-002 -4.6130698e-001 -2.9229802e-002  2.7572024e-001 -5.4968541e-001 -1.4919713e-001 -1.3320527e+000
 -8.8571109e-001  1.0625575e-001  1.6497407e-001  8.8401743e-001 -6.5571652e-001  3.3684475e-001 -9.4990191e-001 -1.6879522e-001 -1.9623060e-001  4.7846390e-001 -1.2968376e-001  1.2171081e+000  1.0272133e-001  2.4103895e-001  4.5963389e-001  1.5364757e-001  3.2991401e-001 -4.8499907e-001 -5.6968108e-001 -4.3856436e-001 -2.1913572e-001 -2.4182810e-001 -7.8458657e-003 -4.7395001e-001 -1.6796644e-001 -5.1912133e-001 -6.2457995e-001 -2.0421581e-001 -7.0749934e-001  6.7002897e-002 -1.4881926e-001 -3.5451422e-001 -7.7997361e-001 -4.5754411e-001 -4.4728231e-001 -2.3788870e-001  1.2463699e-003 -8.5749439e-001 -3.0395795e-001 -1.9264477e-001 -2.7166758e-002 -2.1611395e-001 -1.1966524e-001  4.3560238e-001  4.0878026e-003  4.3938343e-001 -3.9271486e-001 -2.7820015e-001 -8.1700668e-001  2.8007105e-001  1.5147612e-001  3.9814371e-001  5.7353796e-002  2.8721677e-002  8.7829084e-001  6.9241580e-002 -2.2450357e-001 -2.1419121e-001 -2.6027807e-001  3.6940030e-002  6.8985182e-001 -3.4014378e-001  4.8882665e-001 -5.2702301e-001  6.9653973e-002  6.8443354e-001
  1.5322416e-001 -2.1613593e-001 -1.5331932e+000 -3.8488334e-001 -7.3896497e-001  6.5340249e-001 -1.0793654e+000 -5.3714319e-001  9.6082702e-002 -1.8064318e-001 -1.3985163e-001  5.8645898e-002 -3.6093268e-001  6.4882877e-001 -5.2199116e-002  5.4222661e-001  7.7443246e-002 -5.6525014e-001 -4.3820519e-001 -5.1552362e-001 -1.7658513e-001 -2.1868481e-002 -1.4961188e-001  1.9241237e-001 -3.2522457e-001  1.2598391e-001  2.7377677e-001 -8.9650367e-002 -1.2738260e-001  3.2247790e-002 -9.9819033e-001 -8.7231634e-001 -1.1234889e+000 -1.2863987e+000 -4.4167145e-001 -1.1011590e+000  7.5448628e-001  1.2724945e-001  2.0778750e-001  3.3546337e-001 -1.5391040e-001 -4.0406381e-001 -1.9501409e-001  4.9245713e-001  1.9857919e-001 -6.6364733e-001  1.8016971e-001 -2.4341670e-001 -6.6295895e-002  1.1636746e-001  2.8446284e-001 -7.6570562e-002  2.1850874e-001 -7.3796802e-002  4.3399214e-001 -1.7582682e-001 -3.1845344e-001 -7.4320462e-001 -3.0307336e-001 -5.2281540e-001  1.1133631e-001 -3.2922866e-001  1.8900465e-001 -1.2105188e-003  3.3075387e-001 -3.7734815e-001
  2.8017532e-002 -2.4482847e-002 -1.3729362e+000  2.4765872e-002 -5.8405982e-001 -1.3045671e-001 -1.4096048e-001 -2.9793433e-001 -4.0106872e-001 -4.6899874e-001 -3.6470834e-001  3.1840459e-001 -1.4655262e-001  6.5867677e-001  4.5155632e-001  8.4601464e-001 -6.1152585e-001 -2.0029347e-001 -1.8437177e-001 -5.3726037e-001 -1.0168182e+000 -8.9514847e-001  4.8893852e-002 -6.1463907e-001 -2.0903902e-001 -4.4920137e-001  4.1356910e-001  2.5152471e-001  7.0869334e-001  5.1756415e-002 -9.4350287e-001 -3.1075123e-001 -1.3435713e+000 -5.5057998e-001 -6.8909007e-002 -9.4262253e-001  2.2410294e-001  1.3317140e+000  3.9738558e-001  1.0083251e-001 -2.9346469e-001 -1.1317146e-001 -3.2736663e-001 -2.9422306e-001 -5.0383404e-001 -1.2292100e+000  2.1413494e-001 -7.8272308e-001  1.9171459e-001 -4.4792569e-001  2.1765779e-001  9.5860657e-002 -1.5903234e-001 -1.9566841e-001  4.7365881e-001 -1.6848457e-001 -5.1356287e-001 -1.0990181e+000 -2.1661676e-001  5.2479805e-002  2.0954168e-001 -1.0132482e+000  1.0505305e-001  3.5687750e-001 -5.4588949e-001  6.1330161e-001
 -9.3004319e-001 -8.8347814e-001 -8.6161249e-001 -9.7343952e-001 -3.9246479e-001  1.6837520e-001  4.3225815e-001  5.2612562e-001 -4.7963770e-001 -2.6659704e-001 -2.4092242e-003  1.3862193e-001 -3.8532276e-001  6.0117625e-001  1.1092751e-001  1.5840017e-001  3.2025090e-001 -6.5935938e-001 -1.0705412e+000 -4.4699501e-002 -5.2403427e-001 -2.4580154e-001  2.4071784e-001 -5.2932105e-002  1.1979880e-002  1.7969989e-001 -6.9778814e-001 -2.3094564e-001  7.8203376e-002 -1.3072456e-001 -6.2767619e-001  5.6992001e-001  3.1664836e-001  3.2908174e-001  1.9213637e-001 -8.1708684e-001  2.9985442e-001 -4.6666694e-002 -2.9810720e-001 -5.4327159e-001 -2.7962751e-001  5.8205440e-002 -1.1608987e-001  9.3633559e-001 -7.1316502e-002 -1.4311876e-001  1.8649455e-001 -1.0177591e-001 -2.5926872e-001  5.2188988e-001 -7.9575839e-002  1.0722581e-001 -2.4878192e-001 -9.4712063e-002 -2.1823294e-001 -3.9298266e-001 -1.7550259e-001 -6.4912891e-002  4.8975759e-001 -3.5203416e-001 -3.0234966e-001 -5.9155288e-001 -1.1477825e+000 -2.4209065e-001 -9.6034261e-001 -9.7918794e-001
 -1.7895155e-001 -8.7616963e-002 -8.0447046e-001 -8.7269246e-001  2.5579324e-001  9.6510667e-001  1.1650149e+000 -1.3827926e-001  4.6265760e-001 -3.4650393e-001 -2.7099660e-001  4.2028013e-001  2.2900957e-001  6.9256037e-001  1.0891200e-001  6.0837071e-001  3.0417275e-001 -4.5943277e-001 -3.6105302e-001 -7.0395735e-001 -7.3744599e-001 -4.9359287e-001 -5.2558226e-001 -5.4443323e-002  2.5933543e-001  4.0546603e-001 -5.4082694e-001 -3.1926634e-001 -2.5675292e-001  2.5713302e-001 -2.5961890e-001 -1.1560840e-001  1.9327509e-001 -9.0202688e-002 -2.9854528e-001 -8.7787919e-001 -1.0794172e-001  2.1009178e-001 -7.2777328e-001 -3.8345422e-001  7.6357125e-002  2.9313147e-001 -4.0614538e-001  5.6370903e-001 -3.5879479e-001 -1.8417792e-001 -1.4545949e-001 -9.9409675e-001 -8.4308591e-001 -2.8690058e-001  4.0454433e-002 -6.0957386e-002 -2.4555321e-001 -2.4111709e-001  2.6305093e-001  3.5270642e-002 -3.9294814e-001 -3.3722638e-001 -1.0315041e-001  4.6129594e-002 -2.9029597e-001 -9.2061574e-001 -9.0490323e-001  8.7965300e-001 -1.2127781e+000  2.3159795e-001
 -1.9147983e-001 -5.5082461e-001  5.9021067e-002  2.4844822e-001 -1.4234218e-001 -7.6851909e-001  9.8618948e-001  1.2288887e-001 -3.4166561e-001 -6.7009535e-001 -2.5274295e-001 -9.2862331e-001 -5.7313145e-001  1.7178080e-001  7.8954257e-001  8.4866196e-001 -2.0377690e-001 -4.7683604e-001 -3.3232673e-001 -8.2272201e-001 -7.3158122e-001  1.0968705e-001  8.6898543e-003  7.6168357e-002 -6.0404542e-002 -4.4415773e-001 -5.7282391e-001 -4.7076870e-001  5.1217591e-001  7.7494542e-001 -1.1788638e+000 -4.1928970e-002 -9.0562145e-001 -5.4181591e-001  1.0004258e-001 -2.4783170e-001  5.5181306e-001  3.0074145e-001 -8.8570641e-001  6.6785505e-002 -4.0903815e-001 -6.9170748e-002 -1.4824921e+000  1.4034679e-001 -2.0103856e-001 -2.6974765e-001 -5.6140890e-001 -3.9500098e-001  3.1882675e-002 -1.1457872e-001  7.4537393e-001  1.1323460e+000  4.8502826e-001 -5.4920268e-001 -2.6022071e-001 -4.8305401e-002 -2.4956142e-001 -6.4580608e-003  2.5075185e-001  7.2694787e-001 -2.0262841e-001 -3.3133279e-001  2.9102262e-002 -6.7311603e-001 -3.6681552e-001  3.0163024e-001
  5.5164662e-002 -1.0067544e+000  2.9711047e-001  1.9149769e-001 -3.1550186e-001 -3.5416706e-001  7.1916564e-001  4.4556032e-002  1.4583678e-001  2.2799807e-001  1.9632178e-001  1.1527432e+000  4.3141912e-001  6.5767732e-001  3.3175047e-001  6.1375453e-005  5.3437138e-001  3.7583755e-001  4.7724685e-001 -8.7137618e-002  1.3461736e-001  2.3328795e-001 -1.6374654e-001 -8.0916019e-001  8.7341151e-002 -5.1212577e-002 -1.1204767e+000 -1.0096080e+000 -3.6086400e-001  5.0408552e-001 -6.0439552e-001 -6.1012801e-001 -8.0409703e-001 -1.3930446e+000 -5.8473108e-003 -3.9374510e-001  2.2039284e-001  6.3403620e-001 -7.2139285e-001 -1.1734627e+000 -1.1238862e-001  1.1682611e-001 -6.9654032e-001  5.2723772e-001  3.9276623e-001  6.1157016e-001  3.9193535e-001  1.9445233e-001  7.3850925e-001 -7.3749430e-001  7.3032111e-002  1.1979093e+000  5.1693694e-001 -1.8892177e-003  8.1385363e-001  6.2780868e-001  2.8396406e-001 -1.5522260e-001  3.3232480e-002  3.7170939e-001 -4.2583017e-001 -3.3211986e-001  5.7238317e-001  4.9480292e-001 -9.9637501e-002 -6.9856437e-001
  1.1236782e+000  4.7950242e-001  7.1119315e-001 -6.5474916e-001  2.6639400e-002 -9.8554142e-002 -2.8228614e-001  2.9508258e-001  5.2165096e-001 -2.5403524e-001  4.3016676e-001 -6.0645009e-002  2.4622930e-002  4.9434206e-002  5.9515429e-001  1.5739260e-001  5.1456709e-001  7.6799799e-001  5.5806733e-001 -6.8864895e-003  1.5518879e-001  6.1038040e-001  1.0010588e+000  4.3354379e-001  1.7286918e-001  1.8622063e-001  1.7388587e-001  3.8849827e-001  1.0586902e+000  4.3318403e-001 -1.2808528e-001 -2.0949915e-001  6.4535833e-002 -6.8657795e-001 -2.0649776e-001 -1.8962830e-001 -1.3916967e-001  1.1215118e+000  2.6473606e-001  5.6426752e-001 -1.3703087e-001 -3.2669726e-001 -4.6557417e-001  2.4417437e-001 -3.5099271e-001 -2.9868996e-001  2.1302361e-001 -6.1890276e-001  5.3613953e-001 -3.6175206e-001 -2.1126280e-001  4.1785802e-001  4.4184008e-001  2.0391845e-001  1.0734484e+000  2.2261465e-001 -2.3458474e-001 -8.1273139e-001  4.7027617e-002  2.5934363e-001  1.6802244e-001 -1.8950755e-001 -1.7685974e-001  7.6806387e-001 -2.4202327e-001  1.1693104e+000
  7.7243092e-001 -4.0751222e-001 -5.8090186e-002 -8.9678535e-001  1.5878331e-001 -1.4034440e+000  6.1122449e-002  7.9740566e-001  4.1758242e-001 -6.3554492e-001  4.9285458e-001 -1.2243986e+000 -7.0242108e-002 -1.0869008e-001  3.9615339e-001 -5.2098110e-001  1.9864374e-001  1.0008623e+000  3.4980644e-001  3.5371761e-001  1.2578734e+000  5.4357931e-001 -5.5308803e-001 -4.3607120e-001 -4.5584309e-001  9.7523360e-002  8.1330964e-001  6.8623728e-001  1.0344231e+000 -1.6658174e-001 -3.2307325e-001  2.5025236e-001  9.6146427e-001  4.6747637e-002 -1.4916355e-001 -1.2282496e+000 -6.0623007e-001  1.6400222e+000  1.5496283e+000  9.8722919e-001 -1.3986076e-001 -2.9220128e-001 -5.1596490e-001  7.4936989e-001  1.4619054e-001 -1.9257032e-001 -3.5056013e-001 -4.2967824e-001  4.5550716e-001 -3.8598710e-001 -6.5367021e-001 -9.4362747e-002 -3.8394595e-001 -5.0119954e-001 -1.8337108e+000 -1.4304585e-002 -5.3540852e-001  6.1831186e-002  1.6767052e-001  8.4572073e-001 -7.4045022e-001  1.0420454e-001 -6.4566499e-001 -1.3245126e-001 -1.2645062e+000 -5.6064980e-001
  5.8624873e-002  6.9168171e-002  1.7980552e+000 -1.3520679e+000  4.6116327e-001  1.0003526e+000  2.3150749e-001  3.1958730e-001  9.8602067e-002 -9.3852885e-003  7.1558474e-001 -1.2931121e-002 -4.4722342e-001 -1.4970120e-001 -1.9730267e-001 -2.6005208e-001  5.0270759e-001  1.1163333e+000 -2.0491522e-001  8.0356775e-001  6.8167410e-001  7.7775863e-001  4.0029504e-001  1.2128627e+000 -1.3989474e-001  9.4765401e-001  2.3535848e-001  1.1870654e+000  1.5430185e+000 -4.2927516e-001 -1.6457885e-001  3.6139298e-001  4.0638763e-001 -2.7011138e-002 -9.9368783e-002 -5.9963592e-001 -1.3345823e+000  1.0200077e+000  1.1003171e+000  1.8124216e-001  8.7412995e-002 -4.8612018e-001  7.2404145e-002 -1.2391478e+000 -9.6551231e-002  3.0449149e-001  1.2592720e-001 -1.8354046e-001  2.7934867e-001 -5.2580391e-001 -6.5210403e-001 -3.7245297e-001  3.5097504e-001  2.9285152e-001  4.0866536e-001  8.8454433e-002 -8.9129847e-003 -6.1494837e-003 -1.4205085e-002  5.4396967e-001  4.1190338e-001  3.6116592e-001 -9.3054666e-001  6.8668511e-001 -2.2650815e-001  2.2900432e-001
 -1.6087796e-001  1.1627224e-001  1.0809564e+000 -7.0404901e-001  4.3350577e-001 -2.6613848e-001 -3.4073463e-001  7.8798345e-001  8.8434193e-001  1.9759823e-001  4.9164091e-001 -2.4784114e-001  1.2818894e-001 -5.5670549e-001  2.8904770e-001 -8.4369925e-002  8.7488010e-001  3.7216757e-001 -4.6873725e-001  3.9447431e-001 -1.1645628e-001 -3.7717243e-001  6.3851148e-001  1.1467532e-001  6.5442057e-001  1.8030103e-001 -8.1677089e-001 -3.3067554e-001 -7.1862848e-001  1.3496574e-001  1.6421025e-001  5.5008712e-002  6.2962796e-001  1.0184184e+000 -1.2368128e-001  1.1670508e-001  7.3358169e-001 -4.9500818e-001 -6.6333561e-001 -8.5471507e-001  2.3974487e-001  5.9186123e-001  4.9830820e-001 -3.5520258e-001 -1.9131561e-001 -8.9421003e-003  4.0136800e-001 -7.2266689e-001 -4.1343530e-001 -8.2455406e-002 -1.8571126e-001 -2.8155291e-001 -3.3639788e-001 -3.3301746e-001 -5.8705630e-001  3.8124360e-001  6.9004219e-002  2.2736859e-001  4.7349764e-001 -6.1906704e-001  1.1759383e-001  3.0307527e-001 -2.2945220e-001  7.8556571e-002  5.5410503e-001 -7.2453276e-001
 -6.5922807e-001  6.1815054e-001  2.7359619e-001 -1.4402588e+000  1.3299894e-001 -1.1010112e+000 -5.1764393e-001  8.0538537e-001  3.9732483e-001 -6.0706211e-001  1.8060848e-001  3.1885220e-001 -2.6294513e-001 -1.0060728e+000  4.5339232e-001  2.6611892e-002 -2.9894364e-002  5.6045421e-001  5.4543718e-001  3.9351219e-001 -1.2555897e-001  2.6419473e-001  3.6653373e-001  2.4692597e-001 -2.6959194e-001  5.3234822e-001 -2.2514172e-001  4.8699692e-001 -1.0115363e-001 -1.2805348e-001 -2.3753066e-001  3.5718876e-002  3.4318694e-001  7.5865262e-001 -3.3804585e-001 -5.0537734e-001  7.3150146e-001 -6.2646812e-001 -3.6244440e-001 -8.7949455e-001 -2.1863862e-001  9.2823184e-002  2.1201027e-001  2.4689343e-001 -4.9515573e-001 -3.6216583e-001  4.5998012e-001  3.9944162e-001  3.9206876e-001 -9.4745313e-002  3.8359483e-001  5.7511958e-001 -1.9758412e-001  8.5950947e-002 -8.9306423e-001  3.7344989e-001 -4.9203134e-001 -2.3684473e-001  3.7270983e-001 -4.5169141e-001 -5.5740618e-001 -4.2775902e-001 -9.2141760e-001 -1.1408864e+000 -2.0751233e-001  4.5361484e-001
 -1.2685298e+000  7.5791478e-001  4.8934758e-003 -1.6047175e+000  3.9214811e-001  3.6782299e-001 -5.3991512e-001  7.4639659e-001  6.8666996e-001 -3.3365282e-001  8.9676225e-001  7.7205767e-002  9.9800094e-001  5.7853136e-001  2.0193386e-001 -4.1095609e-001  9.6959468e-001  7.2465716e-001  1.5352084e+000  5.6387839e-001 -1.1126483e-001 -7.8719119e-001 -4.8693117e-001 -1.3012843e+000 -3.2726450e-001 -3.8804684e-001 -1.1549076e+000 -1.3941883e+000 -1.5150462e+000 -3.2861884e-002 -7.2252356e-001 -8.6272931e-001  4.4882835e-001  1.8641480e-001 -1.2600508e+000 -1.8682707e+000  1.5974467e-002 -1.2920630e+000 -1.4760246e+000 -1.7498884e+000 -6.4402856e-001 -1.5038086e-001  2.7686472e-001  6.6269092e-001  3.2352507e-002 -1.4181447e-001  8.8596360e-001 -1.1371566e-001 -2.2405160e-001  1.2165725e-001 -4.8395845e-001 -7.3020817e-001 -7.6542728e-001 -5.6754292e-001 -1.1148929e+000  4.4995133e-001 -5.7063330e-001 -1.7113326e-002 -1.7124826e-001 -8.5513354e-001  7.5005303e-001 -2.6402375e-001 -5.4264806e-002  1.3837588e+000  3.2582526e-001  1.0277709e+000
  4.0071378e-001 -3.0753892e-001 -4.8457537e-001 -2.8234869e+000  4.1889081e-002  7.0526439e-001 -1.1298182e+000  7.8638256e-001  3.0030865e-001 -3.2289139e-001  4.8377104e-001 -5.9193686e-001 -1.3648463e-001 -5.3725041e-001 -3.1702936e-001 -3.1131803e-001 -3.5685412e-002  1.0284206e+000  1.6980132e+000  1.1632451e+000 -7.2416667e-002  3.5763609e-001  2.3386496e-001  5.5871475e-001 -3.7433328e-001 -2.3045811e-001 -7.0823008e-001 -6.1597809e-001 -9.6828959e-001  5.5469967e-002 -1.9446968e-001  4.4156689e-002  9.1708719e-001  1.6567088e+000 -2.2763491e-001 -1.2438865e+000  1.4980146e-001 -1.4076925e+000 -1.0766405e+000 -3.5232461e-001 -1.1533106e+000 -5.4660424e-001 -2.1233797e-001  2.0435160e-001 -6.0348538e-001 -4.2609922e-001  1.3850081e+000  5.7175529e-001  7.5712705e-001  3.6490208e-001 -1.5852495e-001 -5.4890783e-001 -9.0514280e-001 -1.3136821e-001 -1.1909909e+000  3.5440059e-001 -5.6012902e-001  1.2096521e-001  4.2230625e-001 -8.3215654e-001 -5.2833095e-002 -3.4133032e-001 -2.9700945e+000 -1.1776930e+000  1.1008251e-001 -7.1631777e-002
  1.2631947e+000 -7.8812236e-001 -4.5478244e-001 -1.0379061e-001 -3.4810496e-001  4.2277640e-001 -5.9709937e-001  3.7612418e-001  1.6322528e-001 -2.2071160e-001  3.5806718e-001 -1.5595274e-001  2.0312203e-001  1.9831463e-002  1.3981786e-001 -7.3277038e-002 -6.2536136e-002 -5.4290642e-001 -1.5490031e-001  6.4436724e-001  3.4670652e-001 -6.5232272e-001 -1.6005623e-001 -1.8354239e+000 -1.1892963e-001 -4.0049563e-001 -1.0084004e+000 -4.6484877e-001 -6.3924038e-001 -4.1669302e-001 -2.5792402e-001  5.7069172e-002 -9.0725256e-002 -2.6873124e-001 -3.2866527e-001 -1.2430548e+000 -1.0168378e-001 -1.0722928e+000 -4.9575918e-001 -1.2239972e+000 -4.2466476e-001 -1.3894552e-001 -7.3726129e-001 -5.6873360e-001  6.7784118e-001  4.6314979e-001  2.5953652e-001 -2.5853473e-001 -5.5217408e-002 -5.4510682e-001  2.8439518e-001 -3.9976181e-001  4.2952723e-002 -5.2689671e-002  3.3376818e-001  1.5277656e-001 -4.6090910e-001 -4.2458398e-001 -2.1119646e-001 -5.8443903e-001  8.9277372e-002 -3.8565507e-001 -2.4329694e-001  3.7042661e-001 -8.4155810e-001  2.3132525e-001
  5.1991073e-001  4.7283711e-001  8.5477787e-001 -1.6585174e+000  2.3425644e-001  3.0399748e-001 -4.4043097e-001  1.0598526e+000  2.1271880e-001  7.6292057e-001  7.4681232e-001 -4.5276995e-001  7.4294337e-002 -8.1748463e-001  3.8822414e-001  3.8034489e-001  9.1729089e-001  1.7040518e-001 -5.9201828e-001  1.1426139e+000  6.9422867e-001 -2.8265028e-002 -4.0894090e-001 -4.3885855e-001 -3.8117611e-001  1.4650719e-001 -1.1642372e+000 -5.3244419e-001 -7.6965504e-001 -4.3643687e-001  3.8884840e-001  5.4330960e-001  9.5046012e-001  4.2285489e-001  2.1759835e-001 -2.1316742e-001 -4.6611373e-001 -5.7377605e-001 -4.9120132e-001 -8.4452218e-001 -4.0123747e-001 -7.0731360e-001 -9.6671529e-001 -1.2422164e+000 -5.3633691e-001  2.8851700e-001  1.6453005e-001 -5.6865228e-001 -2.0907757e-001  4.7642511e-001 -3.0910797e-002  1.3236804e-001 -4.8210007e-001  3.0826576e-001 -2.2146651e-001  6.7473101e-002  7.7331399e-002 -4.1815230e-002  1.5309055e-001 -7.7155196e-001 -4.7933266e-001 -4.6641377e-002 -1.0481689e+000 -1.4123778e-001 -2.5496619e-001  4.5346367e-001
  1.3095071e+000  4.6010510e-001  1.5264479e-001  1.0034834e+000 -1.9125985e-001 -9.3067807e-002  1.9492930e-001  5.3266461e-001 -3.2145187e-001  5.8293287e-001  7.2296402e-001  6.0778073e-002  2.7738464e-001  2.9462605e-001  7.5379737e-001  5.9797888e-001  8.4616677e-001  6.1458578e-001 -3.9872794e-001  5.8308958e-001  1.1212021e+000 -3.4707825e-001  2.0880639e-001 -5.4012772e-001  3.3646988e-001  1.8697823e-001 -5.0726702e-001 -9.5392739e-001 -1.1281823e+000  7.1644518e-002  5.3438877e-002  4.9723222e-001  1.3116446e-002 -3.9910105e-001  4.2879953e-001 -7.7062175e-001  8.9619062e-002 -3.0890754e-001 -1.1542727e+000 -7.3564821e-001 -5.7467168e-002 -2.3889851e-001 -3.8016471e-001  1.0881267e+000 -5.5815086e-001  7.7399125e-001 -3.5417784e-001 -9.5461482e-001 -6.0726209e-001 -7.4373599e-002  2.5037610e-001  6.4420690e-001  2.3723987e-002  3.2146906e-002  2.8136294e-001  2.5571710e-001  4.7399675e-002 -2.2379705e-001 -2.1508586e-002 -2.8436777e-001  6.2383031e-001  2.0090506e-001  6.6536777e-001  5.2046276e-001 -4.6254289e-001 -2.6910235e-001
 -4.1345949e-001  2.8376444e-001 -5.4033315e-002  4.7778987e-001 -4.1671142e-001  5.7834332e-001  6.5402404e-002 -2.1230395e-002 -6.5738733e-001  7.4697192e-001 -1.4027682e-001  4.5078970e-001  6.9269206e-002 -1.7182906e-001 -1.1926551e-001 -8.2076331e-002 -1.6684919e-001 -5.4291588e-001 -5.4874602e-001  7.8365141e-002  3.0346038e-001  1.6396943e-001 -7.2761255e-001 -1.9043231e-002 -6.7807235e-001  7.3642935e-001 -3.0555795e-001 -7.5888223e-001 -2.2349682e-001 -5.9532756e-001  3.1100553e-001  8.9242641e-001 -6.1743663e-001 -1.1674241e+000  9.2851818e-001  2.6813123e-002 -6.2799558e-001  5.2932039e-002 -9.4704480e-002 -3.4412102e-001 -7.1355871e-002 -6.8579015e-001 -7.2781076e-001 -1.6425050e+000 -1.4557298e-001  6.2420243e-001  1.1507594e-001 -1.6433177e-001  2.9597325e-001 -7.2611555e-001 -7.3267374e-002 -1.0809942e-001  2.0095413e-001  3.2296997e-001  6.4115486e-001 -3.0571062e-001 -4.0897397e-003 -3.4330054e-001  1.1679058e-002 -1.3327941e-002 -4.1772077e-001 -5.8329900e-001 -9.6619263e-001 -8.9849627e-001 -2.0077191e-001  2.3562364e-001
  9.9986499e-001  4.7756152e-001  3.8048671e-001  1.8488817e+000 -2.4839861e-001  1.5372587e-001  6.1127050e-001  4.4323112e-002  3.3219921e-001  1.0584216e+000  5.0672999e-001  1.0888761e+000 -7.7571564e-002  2.8997465e-001 -6.7472427e-002  7.6262771e-002  6.4469134e-001  2.7716761e-001  2.3624697e-001 -1.2967884e-001 -1.5151241e-001 -5.0007796e-001  6.3690945e-001  2.4784282e-002  3.1312000e-001  3.9686441e-001 -2.0061713e-001 -3.6948499e-001 -6.9417698e-001  3.2420224e-001 -5.1355606e-003  4.2182114e-001 -7.0304445e-001 -1.0946345e+000  8.7889842e-001  5.8454623e-002 -2.0117059e-002  1.1261145e-001 -6.4959756e-002 -6.5913013e-002  7.9656702e-002 -2.5863139e-001 -2.1225186e-001  2.2271857e-001 -1.7170019e-001  4.4578154e-001 -2.4131991e-001 -8.0564533e-001 -6.6564750e-001  2.5752642e-001  3.0478210e-001 -3.4509347e-001  2.8724601e-001  3.3753583e-001  5.3727125e-001  3.9193592e-001  6.6930045e-001  8.1932546e-002 -2.5058493e-001  6.3101045e-001 -3.5770953e-001  2.0905177e-001  5.8319673e-001  1.2643339e+000 -3.5832552e-001  1.5389333e-001
 -6.6515392e-002  5.0342969e-001 -3.2103546e-001 -3.3966009e-001  3.4666614e-001  4.2867729e-001  3.8228705e-001  9.5104541e-001  1.9413542e-001  1.2170625e+000  1.1556751e+000  9.2706400e-003  1.5528605e-001  4.2073776e-001  5.8425669e-002  1.5912467e-001  2.0791127e-001  7.8862427e-002  1.0523465e-001 -2.5688340e-001 -8.2995958e-002  2.8700139e-001  9.1548102e-001 -1.9376537e-001  3.8689303e-001  2.0434418e-001 -4.4181927e-001 -5.8792745e-001 -7.1430725e-001  5.3307886e-001 -4.7096322e-001  9.0961576e-001  3.8832322e-001 -2.3895393e-003  1.0714580e+000  2.4790998e-001  8.3718280e-001 -2.1388336e-001 -3.4244775e-001  6.5235975e-002 -1.3679493e-001 -3.5944711e-001 -3.3748626e-002  5.9722645e-002  1.3235977e-002  1.3201591e-001 -7.6465478e-001  5.4789765e-002 -4.5646910e-001  3.6074044e-001  8.9195451e-001  2.2854910e-001 -3.3816127e-001  2.5084938e-002 -6.8390208e-001  9.9811413e-001  7.5939933e-001 -5.4658082e-001  4.5576644e-001  5.9311910e-001 -1.8492704e-001 -2.5072084e-001 -1.2609655e+000 -1.4518853e+000 -5.5097579e-001  1.0784697e+000
 -4.2292958e-001 -1.0212086e-001 -5.4468002e-001  5.8967574e-001  1.7994083e-001 -9.8025461e-001  8.4017507e-001 -2.7846507e-002  3.9957648e-002  4.0386439e-001  3.9865855e-002  1.1767865e-001  1.1416986e-002  5.4341152e-001 -1.3553063e-001  3.8141459e-001 -6.0724087e-002 -5.7145920e-001 -5.5672229e-001  6.9143719e-002  2.9033761e-001 -1.0009595e-002  1.2285675e-001  7.9877254e-001  3.4408180e-001  5.3572254e-001 -1.0280428e-001 -2.3694557e-001 -1.9274819e-001  4.0602583e-001 -7.6452327e-001 -1.2823370e-001  2.5909417e-001  2.9850129e-001  4.7353533e-001 -3.6511561e-001  5.6500358e-001 -2.6685793e-001 -3.3533882e-001  1.6081127e-001  4.2301048e-001  2.5649525e-001  8.4538866e-001  4.7478681e-001 -6.6811435e-002 -1.4540522e-001 -8.4252522e-002 -5.8599593e-001 -3.0086919e-001  4.4561428e-002  1.0385945e-001 -1.9993669e-001 -1.5905970e-001  1.1290500e-001 -2.0073200e-001  2.7198171e-001  3.7010354e-001 -3.0852443e-001  4.8435435e-002  7.5145816e-001  8.8196604e-002 -4.4613851e-001 -1.9616356e-001 -2.5890344e-001  2.8007574e-001  7.3697166e-001
  1.2613599e+000  1.2210314e-001  4.5408065e-001 -1.7718321e-001  4.7187959e-001 -2.3020169e-001  5.2928964e-001  4.9048177e-001  1.0813701e-001  5.7451303e-001  3.4918865e-001  2.8686694e-001  3.1619599e-001 -4.2038342e-002 -6.3419711e-002  2.3522278e-001  5.1901021e-002  1.6393454e-001 -1.3677859e-001 -1.1283112e-001  1.1088046e-001  2.5220041e-001  1.0479480e+000  4.6759537e-001  1.9192110e-001  5.2351600e-001 -1.5640817e-001 -2.2198702e-001 -3.5691328e-002  4.7328933e-001  7.7184221e-001  6.9132096e-001  2.0646519e+000  2.3835335e+000  7.4972024e-001  1.2160618e+000  5.9299469e-001 -5.3846820e-001 -9.1837856e-001 -5.2770131e-001  8.2358416e-001  5.7085606e-001  4.0928929e-001  5.0073544e-001 -5.3943285e-002 -1.1627237e+000  4.1394713e-001 -8.5152205e-002  1.3862871e-001  4.6447987e-001  1.1261494e-001  7.5068768e-002 -2.1292310e-001  2.7727465e-001  2.8291526e-001  7.8406894e-001  5.6421425e-001 -6.6953827e-001  2.6600986e-001  4.0583558e-001  4.0740527e-001 -2.0391004e-001  4.3223592e-002 -2.8930334e-001  1.8064559e-001  6.0557277e-001
  3.9689971e-001 -2.7040746e-001 -5.1649290e-001  4.3231930e-001  3.6874843e-001 -1.1691355e+000  4.8235713e-001  1.6052739e-001 -2.1684166e-001  5.7036695e-002 -2.3576162e-002 -3.9377210e-001  8.6886064e-002 -3.9901874e-001  1.4154417e-001 -5.8524836e-001  2.3862450e-001  3.2990445e-001  4.5477967e-001  8.1165705e-003  7.7880120e-001  1.6539614e-002  1.1097765e+000  3.4895119e-001  3.1688042e-001  3.8758162e-001  3.2951028e-001 -5.6458663e-001 -3.1191384e-001  2.1504096e-001  5.3029037e-002  3.8902741e-001  4.2628414e-001  6.4831240e-001  1.5956260e-001  4.6609446e-002  1.2295635e-001  9.7126015e-002  2.0197456e-002  2.9910561e-001  3.5303360e-001  3.8351484e-001  1.8765462e-001 -1.5161397e-001 -1.4540886e-001 -2.8203227e-001  3.0776680e-001 -9.7547510e-001 -7.7647554e-002  1.2811796e+000  3.0592815e-001  1.0006385e+000  1.1456133e-001  5.8858714e-002 -6.2095316e-001  3.9293412e-001  1.3289501e-001 -3.0935306e-001  6.1867129e-001  5.0736989e-001  2.7676373e-001  2.0104566e-001 -5.1777011e-002 -9.6066195e-001 -1.7703238e-001 -3.8425768e-002
 -1.0177257e+000  2.0978280e-001 -4.7417488e-002  2.5594926e-001 -5.1449560e-002 -8.8608575e-001  3.6263789e-001 -7.7085309e-001 -2.2644975e-001 -5.5941246e-001 -5.0496046e-001 -3.2960898e-001 -6.4546205e-001  2.2085571e-001 -1.9884676e-002 -6.6513029e-001 -6.9975667e-001 -2.6754401e-001 -5.7599587e-001 -4.5315461e-001 -1.9905185e-001  1.6946487e-001 -7.2128934e-001 -7.3619080e-001 -4.2659820e-001 -1.3346846e-001  8.0253509e-001  9.8841506e-001  9.7555888e-001 -6.6931480e-001 -5.1159544e-001 -3.6295420e-001 -7.5026647e-001  1.2611149e-002 -3.4108948e-001 -6.8724374e-001 -1.4843761e-001  1.3589314e+000  1.4649413e+000  7.7391373e-001  2.9799797e-001 -2.2304870e-001 -5.2078062e-001 -1.0790244e+000  5.9772480e-001  3.2886331e-002 -3.4424345e-001 -2.1574341e-001 -5.8931884e-002  4.3382761e-002 -4.3671762e-001  4.0510934e-001  4.1731257e-001 -6.1207362e-003  5.7154670e-001 -2.3481651e-001 -9.0729171e-002 -1.7927236e-001  6.1048952e-001  1.5233708e-002 -9.7020656e-001 -1.0121905e-001  6.2082642e-001 -8.2392106e-001 -6.0207251e-001 -9.5750568e-001
 -7.7345731e-001 -5.3018174e-001  7.0226546e-001  6.1510817e-001 -5.2294388e-001 -7.8536180e-001  9.8919173e-001 -4.1222130e-001 -5.2640326e-001 -3.8756580e-001  1.6966975e-001 -2.2482300e-002 -1.9334732e-001 -1.3564120e-001  2.2824721e-002 -6.4036192e-001 -2.0884383e-001 -3.1224737e-001 -1.9785402e-001 -2.2878838e-001 -3.6573451e-001  5.4068435e-002  9.5478538e-002  6.1799423e-003 -5.7750073e-002 -3.1012414e-003  7.1526512e-001  5.9027568e-001  5.7349130e-001 -7.8238310e-001 -1.8945067e-001 -3.5516599e-001 -3.3830599e-001  1.8369426e-001 -9.2519823e-002  4.5662428e-001 -8.5937541e-002  9.0152007e-001  1.0044902e+000  1.0946877e+000 -1.3635629e-001 -3.9683584e-003 -1.0856654e-001  5.9601682e-001  1.2565032e-001 -6.1580344e-001 -9.0176478e-002  5.6794606e-001 -4.9076618e-002 -3.1414059e-001 -1.8185884e-001  2.5175411e-001  6.7623346e-001  1.0198019e-001  1.0003946e+000  1.0432442e-001  2.3976486e-002 -1.8879023e-001 -2.5005204e-001  8.7003861e-001 -3.9343618e-002  4.1119620e-001  6.7032992e-001  6.4924243e-001 -1.5210783e-002 -3.3607719e-003
 -4.1065625e-002 -8.0933883e-002 -3.2982442e-001  2.9208123e-001 -3.0720307e-001 -3.9859807e-001  8.7282024e-001  1.5377331e-001 -4.7111261e-001 -7.4363464e-001 -1.0971408e+000 -7.9595650e-001 -8.3918069e-001 -3.6693102e-001 -4.7185592e-001  1.3965988e-001 -5.3941788e-002 -2.3946219e-001  5.6219856e-002 -8.5664094e-002 -3.8851663e-001  6.0226112e-002 -8.6639992e-002  2.7765709e-001  1.8448546e-002 -2.6681165e-001  2.1088044e-001  2.3832058e-001  1.0346847e+000  1.3098562e-001 -1.4066468e-001 -2.6570675e-001  6.0825892e-001  5.5308192e-001  3.8306839e-001  7.8455329e-001 -1.5564651e-002  7.2476900e-001  9.9748151e-002  4.6410996e-001  4.0196915e-001  1.6690646e-001  4.8242420e-001  4.7957394e-001  5.1223984e-001 -3.1590071e-001 -3.3856998e-001  8.2951008e-001 -3.2716721e-002  2.8121409e-001  2.0463354e-001  7.6180688e-001  3.8832866e-001 -1.9867754e-001 -1.0370943e-001 -7.2187658e-002  2.3106667e-001  3.0585752e-001  7.7675450e-001  1.2946245e-001  3.9888009e-001  5.3683906e-001  8.6282431e-001  6.8342581e-002  2.7043509e-001 -9.0813202e-001
 -2.7788926e-001 -7.0102870e-001 -3.6646967e-001  8.8206918e-001 -3.6202066e-001  1.2876038e+000  2.8760315e-001 -6.4374477e-001 -4.7219491e-001 -5.8309586e-001 -7.9010240e-001 -5.3492662e-001 -6.5394900e-001  1.0528197e-001 -4.4832276e-001  5.2066107e-001 -1.2092984e-001 -5.7504927e-001 -6.4190994e-001 -5.7612520e-001 -3.9079056e-001 -1.1437853e-001  1.1331453e+000 -1.5014206e-001  2.3855413e-001 -5.7433926e-001  6.5909821e-001  1.0560726e+000  1.2453156e+000  5.1677299e-002  9.0511630e-002 -1.4573295e-001 -8.3198050e-001 -1.8569189e-001 -4.1998117e-001  2.9445868e-001 -3.4807004e-001  1.0064046e+000  5.6007867e-001  5.4972492e-001 -3.3273463e-001  3.8026241e-001 -1.0381206e+000  7.1003880e-001 -1.4713653e-001 -1.3962971e-001 -7.9097732e-002  4.6953925e-001  4.6404519e-001  8.4563426e-002  5.1616376e-001  2.5984191e-001  4.9809189e-001 -3.4433680e-001  1.2688820e-001 -4.4620593e-001 -3.7974955e-001 -1.1147749e-001  4.5677731e-003  9.6671186e-002  1.9186430e-001 -1.9180500e-001  8.9348766e-001 -2.1661836e-001  3.7462137e-002  1.7670807e-001
  8.2214338e-001 -9.3959712e-002 -4.4813640e-001  6.2643218e-001 -5.2812153e-001  2.2367946e-001 -5.9952466e-001 -7.6618451e-001 -4.0393703e-001 -1.2596339e-001 -8.9687589e-001  2.2371574e-001 -6.2360776e-001  2.1334042e-001 -2.0480552e-001  5.3736958e-001 -1.4069926e-001 -4.8779312e-001 -7.7919115e-001 -6.0253384e-001 -1.1922280e+000 -4.7330522e-001 -1.4294027e-001  5.3379700e-001  4.3117525e-002 -2.5848888e-001  9.8858101e-001  1.2503250e+000  1.6423661e+000  2.2119409e-001  4.6741474e-001  3.3784138e-001 -8.1434880e-001 -1.4536017e+000 -1.0536242e-001 -1.1546844e-001  4.5135950e-002  1.2964112e+000  1.6048864e+000  9.6354858e-001  5.7513264e-001  8.5826227e-002  3.1558909e-001 -2.7067706e-001  7.4215091e-001 -3.8458188e-001 -1.1348316e-001  3.0847167e-002 -1.7964886e-001 -4.1414263e-001  1.3222562e-001 -3.8451482e-001 -3.7023815e-001 -6.3623455e-001  9.8855214e-002 -7.7352657e-001 -2.9456125e-001  2.2559485e-001 -3.2012598e-001  1.0079866e-001  2.3989493e-001  2.1121908e-001  9.7471804e-001  6.8298527e-001 -1.2260235e-001 -6.0839928e-001
 -8.0889408e-001  1.2561885e+000 -1.2946244e+000 -1.4293086e+000  6.1664231e-001  6.4147074e-001 -7.0629402e-001 -2.0814653e-001  5.8429902e-001  6.1952537e-001  7.5748280e-001 -5.0131904e-001  1.7041164e-001  2.7789641e-001  5.5578806e-002  1.0516260e-001 -2.5300998e-001  4.9223142e-002 -4.4728090e-001  4.1803308e-001  1.2224539e+000  8.8380697e-002  1.4071347e-001  2.6352934e-001  1.8738737e-001 -2.4733560e-001  6.9164877e-001 -3.1272247e-001 -5.4286479e-001  2.9194770e-001  3.9245773e-002 -1.5753924e-001 -3.6713631e-002 -8.7477152e-001 -5.1353244e-001 -3.5435882e-001  1.5458791e-001 -1.7692813e-001  2.5026888e-001  8.4555683e-001  5.3947934e-002 -5.4795193e-003  1.4229510e-001 -4.9455067e-001  7.4766647e-001  1.6328635e+000  5.6830702e-001  5.6438503e-001  6.1596198e-001 -6.5477043e-001 -6.0112199e-001 -8.0311551e-001 -3.9877912e-001 -2.3754254e-001 -8.0443307e-001 -3.7189513e-002 -2.0522820e-001  4.3851751e-001 -2.6937310e-001 -3.9512689e-001 -2.8697177e-001  1.8900260e-001 -1.6910088e+000  8.9116555e-001  1.3067584e+000 -3.0769183e-001
  3.0430478e-001 -2.5171409e-001  1.2570052e-001  1.8097958e+000  2.4115336e-002  1.8727179e-001  1.6114926e-001 -2.8228073e-001  1.0911422e-001 -2.2882203e-001  9.0899318e-001  7.8240956e-001  1.4830215e-001  1.3386459e-001  8.0401337e-001  2.6634835e-001  5.1451284e-001 -2.8075693e-001  1.2824106e-001  3.5777205e-001  1.8475510e+000  2.5512418e-002  1.7556949e+000 -2.9415380e-001  9.4765830e-001 -3.8843687e-002  9.2183107e-001 -2.9361304e-001 -1.4436463e+000 -7.6577836e-002 -8.1729460e-001 -6.2641241e-001 -1.7148629e+000 -1.7765764e+000 -1.2078259e+000 -1.2545462e+000  6.7229918e-002 -1.1147528e+000 -3.1371882e-001  2.3358618e-001 -6.8033846e-001  3.6528574e-001 -5.8928734e-001  1.8043627e+000 -6.3626544e-001  1.6515433e+000  4.3487704e-001 -5.4973299e-001 -2.1550811e-001 -5.4843600e-001  3.8383945e-001 -2.3336367e-001  1.0031263e+000  8.9694352e-002  2.0006318e-001  5.4633778e-002 -9.2888885e-001 -5.7084930e-001 -1.1518833e+000  3.7443132e-001  9.0000184e-001  3.1223644e-001  1.7150580e+000  1.4856294e+000  2.5218810e-002  9.7859451e-001
  2.3006900e+000  2.9726949e-001  1.3258136e+000  1.2541300e+000  2.9177811e-001 -5.4102166e-001  9.4296047e-001  4.0555627e-002  9.6778886e-001 -1.1017172e-001  1.6333582e+000 -4.8535441e-001  9.5823786e-001 -2.8997308e-002  1.3809641e+000 -3.7638254e-001  3.1508709e-001  1.0621893e+000  1.2940493e+000  6.1857001e-001  1.6110235e+000  6.4513987e-001  1.9307793e+000 -7.8956798e-001  6.4838671e-001 -4.0858752e-001 -4.1845077e-001 -1.2566856e-001 -7.6544133e-001 -9.2328223e-002 -3.4826452e-001 -2.9103290e-001  1.0703443e+000  1.3580665e+000 -3.7784487e-003  4.0810365e-003  5.9779263e-001 -9.3852867e-001 -3.8418939e-001 -1.2620121e+000  3.6038238e-001  4.9928772e-001 -9.6616040e-002  2.0499179e+000  1.6537934e-001  1.0745343e+000  8.4239655e-001  3.3928887e-001  6.4390166e-001  6.4365938e-001 -1.6135215e-001  8.8094981e-001  6.3246418e-002  8.9047076e-001 -1.5515254e-001  1.3013465e+000  1.9079683e-002  9.8398672e-001  1.0091926e-001  5.8800933e-001  7.2811665e-001  2.2331937e-001  2.5789418e-001  1.7054291e+000  1.3295995e-001  3.8392635e-001
 -1.8990402e+000  2.7941220e-002  2.1485074e-001  6.3297618e-001  7.6809693e-001  4.9718836e-001  7.8911927e-001  5.5132471e-001  1.7011403e+000 -6.1024980e-001  1.6181614e+000 -3.6640503e-001  1.1622602e+000  1.1399311e+000  1.2049306e+000  6.9709277e-001  1.1627289e-001  1.1644489e+000  1.8820414e+000  8.1534672e-001  1.3681929e+000 -3.7425095e-001  2.2167154e+000  1.1309299e+000  4.4585387e-001  7.8403080e-001  4.1620958e-001  1.8107644e-001  1.4071933e-001  1.3945725e+000 -2.1926495e-001 -6.0220708e-001  9.4153999e-001  1.0349396e+000 -2.8571725e-002 -1.4165011e+000  1.6121416e+000 -2.9675312e-001 -1.6545617e+000 -1.1335370e-001  8.2515258e-001  9.2437753e-001  1.7733708e+000  2.6529089e+000 -2.7055017e-002  1.2330567e+000  7.2719460e-001  4.5242098e-001  1.3573779e+000  3.0820909e-002  1.0154639e+000  1.2456153e+000  1.5111902e-001  7.8045447e-001 -5.5173607e-001  1.0763377e+000 -1.3906847e-001  6.5761233e-001  9.6623363e-001  4.0859597e-001 -6.9418257e-003  4.2909744e-002 -1.6639975e+000  2.1143990e+000  5.1145277e-001  1.1568552e+000
  1.3242287e+000  1.8880248e-001  5.3459041e-001  6.0470893e-001  7.7643293e-001 -2.2639415e-001  2.9668618e-001 -1.0487620e-001  4.9199572e-001 -9.3999956e-001  7.7702153e-001  1.7522576e-001  9.4345545e-002  2.3508182e-001  1.3968098e+000  1.5715570e+000 -2.3588538e-001  8.6007837e-001  1.5854852e+000  3.3836497e-001  1.2911114e+000  6.3354832e-001  5.6920559e-001  3.2132279e-001  2.0672927e-001  7.4616676e-001  2.4812205e-001 -5.2844925e-002 -1.2907560e+000  8.6338794e-002 -4.8408432e-001 -5.0265528e-001 -1.6208511e-001  3.0071272e-001 -4.2108634e-001 -2.7470490e-001  5.9383209e-001 -9.6105266e-001 -1.1109757e+000  3.4972562e-001  3.0585151e-001 -3.2676797e-001 -1.0861056e-001 -3.9709496e-001  1.7754000e-002 -3.0878823e-001 -2.3451194e-001  3.2257258e-001  3.5954760e-001 -6.1160367e-001  1.1745818e+000  6.4050039e-001  6.6702758e-002  7.0315847e-001  4.2467257e-001 -5.2081803e-001 -3.4790269e-001  2.4766858e-001  5.1222054e-001  9.3209386e-001  6.3662257e-001  9.8711364e-001  5.7750955e-001  9.7604384e-001  7.6991176e-001  1.4207593e+000
  1.4617714e+000  8.1236135e-001  1.1448838e+000  2.7159916e-001  1.2354692e+000 -5.6242750e-002  1.2168977e+000  6.8253401e-001  1.0079863e+000 -1.3547526e-001  8.7569969e-001 -6.3550182e-001  8.1976590e-001  2.3761626e-001  3.5809271e-001 -1.3876808e-001  4.8061974e-001  1.5418788e+000  2.3957783e+000  1.2990512e+000  1.7588449e+000 -8.0270983e-003  1.5326834e+000 -7.0914270e-002  4.6593233e-001 -3.6808968e-001  7.7291226e-001  9.2944581e-001  4.9488846e-001 -3.6638601e-001 -6.2035000e-001 -8.3720156e-001  1.8315549e-001 -9.7622808e-003 -2.6272571e-001 -7.9162452e-001 -5.7435981e-002  5.6564934e-001  1.0273752e+000  3.3038935e-001 -4.0400050e-001  5.2699827e-001 -4.0006796e-001  5.1934086e-001  5.0573970e-001  1.4227165e+000  1.3643213e+000  1.0132998e+000  8.0346257e-001  9.9291348e-002 -2.4861235e-001 -1.4160808e-001 -3.2044977e-001  6.0821619e-001 -9.7820070e-001  1.4895594e-001 -1.1273351e-001  4.9064564e-001  3.7946741e-001  1.0106254e+000  5.5054500e-001  4.2061555e-001  2.2292597e-001  1.1000301e+000  4.1233120e-001  1.1665206e+000
  1.6080080e+000 -1.2281294e-001  1.3781943e+000 -2.0340785e-001  2.6423160e-001  5.1361042e-001  2.6475468e-001  1.7964445e-001  7.6810488e-001 -2.1437766e-001  6.5303508e-001 -2.4491906e-002 -1.4666002e-002 -1.7424973e-001  5.9877374e-001  8.8090536e-002 -2.7798167e-001  1.2202117e+000  9.8699764e-001  6.4249682e-001  2.7839994e-001  7.8299308e-001 -6.4653580e-002 -4.8102264e-003 -1.3473162e-001 -2.5909147e-001  4.0202514e-002  3.1573095e-001  2.2455467e-001 -7.8256302e-001 -3.2431683e-001 -1.4948536e-002 -1.1277999e-001 -1.9649101e-001 -1.1194808e-001 -7.7879819e-001 -3.4843842e-001 -1.2457789e-001  5.6259026e-001 -8.0170317e-002 -5.4410072e-001 -2.1203454e-001 -9.1454145e-001  9.8212469e-001 -9.7974314e-002  4.5474737e-001  1.0540914e+000  5.1644698e-001  5.5138099e-001 -4.7266041e-001 -2.3785341e-001 -1.7542048e-001 -2.4133427e-001 -3.8729217e-002 -1.0148493e+000  7.8444464e-002 -2.7978483e-001  3.2535805e-001  3.0605605e-001  5.6303268e-001  4.0135858e-001  2.2750188e-002 -2.3565843e-001  1.5756621e-001 -6.7579087e-002  3.6948754e-001
 -4.2254390e-001  4.8844714e-001  4.6519144e-001 -6.7525946e-001  2.5831205e-001  8.3322160e-001  4.6516691e-001  2.1481104e-001  2.2603959e-001 -3.3216405e-002  6.1138565e-001  5.3025917e-002  8.2651676e-001  6.7017922e-001  1.0809098e-001 -3.7066300e-001 -9.1265595e-001  1.6384734e+000  8.3022189e-001  1.0330778e+000  1.5931892e+000  7.8647558e-002  7.4197898e-003  3.0726425e-001 -3.1371707e-001  1.4144111e-001  1.5013082e+000  6.4817804e-001  4.2628982e-001 -2.8880765e-001  5.5685486e-001  1.3082689e-001 -4.4874289e-001 -5.6634735e-001 -6.9729669e-001 -8.9510977e-001 -7.7591073e-001  7.0843280e-001  9.3045739e-001  1.2885760e+000  8.6694295e-002 -4.1926727e-001  5.4400416e-001  3.9295238e-001 -1.8291887e-002  1.1517401e+000  7.7877204e-001 -3.8823654e-001  2.5479937e-001 -4.6238731e-001 -4.0995377e-001 -2.3613501e-001  2.9882072e-001  1.0821234e-001  5.3661286e-001  1.9784026e-001 -4.6232649e-001  2.8648641e-001 -6.5629967e-001  6.0547605e-001  1.4155900e+000  1.2277312e-002 -1.4839862e+000  1.4760876e+000 -5.7199957e-001  4.4065625e-001
  3.5259162e-001 -5.2062590e-001  5.9808858e-001  1.2946732e-001  3.2052337e-001  7.6436172e-001  2.8332208e-002  2.0065420e-001 -6.8889765e-002  1.6407936e-001  1.7373494e-001  1.0382447e+000  4.9879201e-001  5.9364880e-001 -2.7428952e-001 -4.5367117e-001  1.4712848e-001  1.9344946e-001  3.5931361e-001  4.2491725e-001  1.6258683e-001 -5.8908694e-002 -1.4851325e-001 -3.9083292e-001 -2.8436658e-001 -3.9005394e-001  7.2515178e-002  8.3331616e-001  8.2079734e-001 -1.9209220e-002  3.7324668e-001  5.5181531e-001  3.1511863e-001 -1.1399371e-001 -2.5019636e-001 -2.5771094e-001 -6.7615608e-001 -7.4368902e-002  6.2925258e-001 -3.5671443e-001  1.3136524e-001 -4.7027715e-001 -3.2121251e-001 -3.9306975e-001 -3.6529451e-001 -2.9463960e-001  3.4087108e-001  4.4831137e-002  3.0278842e-002  2.4745353e-001 -9.7852397e-002 -3.7948769e-001  4.1070669e-001  2.1756206e-001  6.1095120e-001  7.0428727e-002 -5.7879998e-001 -5.4449810e-001 -3.7364528e-001 -7.8532266e-002 -2.0541091e-002 -2.8860731e-002  1.8894932e-002  1.1240274e+000 -1.4623553e+000 -2.4064763e-001
 -9.9267338e-001  2.1200942e-001 -4.2738243e-001  3.5510211e-002 -1.1063246e-001  7.6559459e-001 -1.3111666e-001 -1.7376370e-001  2.8854220e-003  1.1472036e-002 -1.8729823e-001 -1.4672177e-001  5.2743887e-001  1.0536363e-002  7.4121183e-003 -1.4009131e-001 -9.5847124e-002 -3.1569309e-001  1.4235723e-001 -1.7284101e-002 -7.7612108e-002 -3.7776522e-001 -4.3056649e-001  4.3874563e-001 -3.0200053e-001 -2.1630122e-001 -1.8289534e-001 -4.7663313e-002 -3.9737122e-001 -8.3351766e-001  6.3620767e-001  1.5981211e-001  5.9301909e-001  2.9047068e-002 -4.8399052e-001  2.0283883e-001 -4.4204524e-001 -6.7386773e-001 -6.2577678e-001 -2.0061891e-001  2.8838919e-002 -3.3949152e-001  1.4758390e-001  1.9879202e-001  1.1725504e-002 -4.5277903e-001  6.9094631e-002 -3.6265377e-001 -9.6233286e-002  1.4868879e-001 -1.3038877e-001 -4.1023801e-002  3.9073569e-001  2.2061913e-001  2.0009535e-001 -9.0623152e-002 -2.9401253e-001 -2.2378809e-001 -1.7666895e-001 -2.7180364e-001  5.6475544e-001  1.7533793e-001 -2.6007309e-001  1.2421391e-001  8.5841224e-001  1.4237315e-001
  1.3116590e-001 -1.9579911e-001  5.2553154e-001 -5.2514653e-001 -1.2647227e-001 -4.9689502e-001  4.2891271e-001  4.4246144e-001 -1.9804170e-001  4.2314994e-001 -2.3203500e-001 -2.7425954e-001  1.1143047e-001 -4.9471921e-001 -5.2899161e-001 -6.9883025e-001  6.4047178e-001  2.0750202e-001  5.5571249e-001 -3.5625830e-002  6.5944895e-001  9.4706716e-002 -7.2365627e-001 -7.4566316e-001  5.1409523e-002  2.4780659e-001  1.5534299e-001  1.2485043e-001 -3.0417461e-001 -5.7557574e-001  7.0746396e-001  9.1615397e-001  3.8541104e-001  3.1694788e-001  6.8106467e-002 -4.3051828e-003 -2.1113839e-001 -1.6180471e-002  3.1917008e-002 -3.9980761e-001  3.5754384e-002 -2.3434303e-001  5.0725721e-002 -8.3376954e-001 -4.6600502e-002 -2.3345907e-001  1.0806770e-001 -1.2379638e-001 -7.9028273e-001 -7.2579376e-001 -4.2467284e-001 -4.9630337e-001 -4.4551089e-001  1.3584290e-001 -2.0838216e-001  2.9202402e-001 -1.4442190e-001  2.1326909e-002 -9.5912527e-002  3.1459185e-001 -7.3406764e-001 -1.2023149e-001  3.5261742e-001 -1.1828430e-001 -2.1592860e-001 -9.8218351e-001
  1.8289163e-002  2.0493613e-001 -2.2661842e-001  7.9238542e-001  7.2567210e-002 -1.3253700e+000  5.8364515e-001  3.0229960e-001  2.6607213e-001 -1.6276337e-001 -1.0930301e+000 -5.5488760e-001 -1.4718133e-001 -1.0119629e+000  7.9302333e-002  5.1399362e-002 -1.9867273e-001 -1.1080846e+000  2.0894575e-001 -6.6598002e-001 -1.2974665e-001  1.5179883e-001 -5.2037432e-001 -4.6574182e-001  6.0291376e-002 -1.6360154e-001  7.7338523e-001  9.0899170e-001  8.7818109e-001 -1.1909946e-001 -1.2238243e-001  7.5084420e-002 -2.3665257e-001  4.3335805e-001 -2.1086877e-001 -2.1067007e-001  6.7206991e-002  3.2753737e-001  1.3818176e-001  8.4067554e-001 -8.6617793e-002  1.2088308e-001 -5.6158332e-001 -1.2186800e-001 -6.9789387e-002  4.8363476e-002 -3.1630723e-001 -4.8015706e-001 -7.9446069e-001 -7.9684577e-001 -3.2439490e-001 -6.3058667e-001 -1.0066161e+000 -4.1460207e-001 -1.1678877e+000 -4.6469226e-001  9.7759315e-002 -3.4470699e-002 -5.1544277e-001  2.2300637e-001 -1.0686115e+000  2.4642961e-001  1.2395855e+000 -2.4580580e-001 -4.5492702e-001  1.3581930e-001
 -1.0890913e-001 -1.8918832e-001  6.8063809e-004  5.1031847e-001  1.5601518e-003 -3.0536108e-001  1.1028383e-001  1.2533063e-001 -7.4269551e-002 -1.1067297e-001 -2.3707650e-001 -3.5924809e-001  8.0334083e-002 -8.3257540e-001  4.2089549e-002  2.3326316e-001 -2.4007939e-001 -3.8261391e-001 -8.1662769e-001 -3.3187045e-001 -1.0235273e+000 -2.7740767e-001 -4.1231175e-001  8.6241787e-001  4.6564960e-001  3.6976143e-002  3.7779592e-001  7.7010227e-001  1.0688728e+000  8.4521232e-001 -1.9110735e-001  3.2023441e-002 -5.6611057e-001 -9.3531613e-002  7.5936203e-002 -2.6175546e-001  8.5401767e-001  4.3845694e-001  5.2744185e-001  1.3291676e-001 -4.2645905e-001  7.3098660e-001  2.6410633e-001  1.4704164e-001 -5.2253387e-001 -1.5534699e-001  5.3872770e-001 -5.9594940e-001 -1.3954535e+000  2.7140654e-001  9.4143003e-002  5.0376895e-001 -6.4366844e-001 -9.9677095e-002 -8.1715442e-001  2.5950494e-001  2.4419701e-001 -5.7437104e-001 -1.0157286e-001  2.8015433e-001  7.1097550e-003  2.4328262e-001  1.6538832e-001 -2.4281334e-002 -2.8807214e-001 -2.9440484e-001
 -1.1499473e+000 -4.5062817e-001  4.3690169e-001  1.4500423e-001  2.1647316e-001 -3.5105993e-001 -7.4201413e-002 -4.1390139e-001 -2.1455998e-002 -7.7188377e-001 -3.3616293e-001 -9.0940630e-001 -3.2063188e-001 -1.6960317e-001 -5.4269003e-002 -1.1166764e-001 -2.1937317e-001 -3.3571902e-001 -2.9195465e-001 -2.1866497e-001 -3.7739133e-001 -7.8626892e-002 -3.0640512e-001  5.6192757e-001  3.9852483e-001  6.3607682e-002  3.4414153e-002  8.2431918e-001  5.5800827e-001  8.1459764e-001 -9.8418765e-001 -9.9234119e-001 -9.0489551e-002  2.7901902e-001 -4.8236198e-001 -2.5042877e-001  2.5138072e-001  1.6764654e-001  9.3571951e-001  2.8323089e-001  4.5762310e-001  2.0745930e-001  8.4928016e-001  7.5222903e-001  8.9133323e-002 -7.6857252e-001 -1.6864772e-001 -5.6135054e-001 -5.1050627e-001 -5.4706782e-001 -4.4866041e-001  2.8115222e-002 -6.3001952e-001 -7.1627850e-002 -6.3455955e-001 -4.7239301e-001 -1.1781544e-001  7.7476052e-002  4.5500309e-001  5.5997271e-001 -9.9780210e-001  1.0514639e-001 -8.0105779e-002  5.5577341e-001  4.4637251e-001 -4.2019521e-001
 -3.6201605e-003  1.3844296e-001 -2.4516613e-001  2.7935724e-001  7.1115460e-001  1.1055943e-001 -2.1681466e-001  3.1821801e-001  2.8964692e-001 -1.4407778e-001  3.5011112e-003 -3.3107397e-001 -3.8136788e-001 -5.6994934e-001  2.7634942e-002  5.1491864e-001 -3.3954640e-002  8.4520759e-002 -6.7869841e-004  2.0790458e-001 -1.3373367e-001  1.9412891e-001  9.0174759e-001 -3.6887992e-001 -2.4704873e-002  2.3162985e-001  3.1796591e-001  6.6127288e-001  4.4524153e-001  4.6818025e-001  2.5527659e-001  3.5670354e-001  8.5696581e-001  1.1107016e+000  1.6453246e-001  4.9487718e-001  4.7941693e-001  5.5009187e-001  2.9039110e-001  2.5761106e-001  3.4798666e-001 -3.3341442e-001  5.6171167e-001  2.0905974e-001 -6.9349446e-001 -7.7150181e-001 -3.4877109e-001 -4.1606489e-001 -6.5411102e-001 -8.8760849e-002  1.7356166e-001  3.9074678e-001 -5.5746795e-001 -2.8733630e-002 -5.7951793e-001 -6.5602961e-001 -1.6149124e-001  2.5273640e-002  5.8421171e-001  4.5948310e-001 -4.2830973e-001  3.7422518e-001 -1.2387026e-002 -2.6278410e-001 -3.7621871e-001  1.3987743e-001
  9.8889539e-001  2.3416066e-001  5.3020120e-001  8.7286628e-001  4.8569795e-001 -1.2619003e-001 -2.5676791e-001 -2.6352672e-001  1.4971210e-001 -4.1942237e-002 -2.0324336e-001 -6.7166542e-001 -2.9248063e-001 -1.9758372e-002 -2.2317549e-001 -2.6592977e-001  6.5721576e-001 -2.7035782e-001 -2.8438344e-001  3.7160560e-001  1.8331375e-001  1.8171230e-001  7.3922524e-001  6.7818136e-001  1.6613642e-001  6.4538126e-001  9.2859251e-002  5.0354568e-001 -1.7548763e-001  4.9509453e-001 -2.2326949e-001 -1.4749648e-001  5.1566345e-001  8.6498341e-002 -3.6975253e-001 -9.2576664e-002 -2.0729729e-001 -3.3720783e-001  5.9632676e-001  2.8950176e-001  1.9084484e-001  2.8368716e-001  1.3220128e+000  2.0446811e-001 -2.5086201e-001  4.2104259e-001  1.6127909e-001 -2.9744965e-001 -1.6939742e+000  9.3734528e-002 -5.1137326e-001  7.9400293e-002 -4.7339093e-001 -2.3541553e-001 -3.3469305e-001 -4.5642299e-001  2.1945475e-001  3.0816385e-002 -2.8487586e-001  6.8164685e-001  6.9027079e-003  5.3271791e-001 -5.8058501e-002  5.0935359e-001  2.0439189e-001  2.5932981e-001
 -3.9139884e-001  1.1456407e-001  1.9418661e-001  3.4138468e-001  5.0306630e-001 -2.1029746e-001  1.4706712e-001 -1.0528619e-001 -1.6348120e-001  8.9511311e-002 -2.6116315e-001 -5.3982069e-001 -5.2168224e-001 -2.5601695e-001  1.1521309e-001  3.1996216e-001 -1.5382783e-001 -2.7115380e-001 -7.1186173e-001  3.0017254e-002  1.5998224e-001  2.3310776e-001 -6.8070710e-001  8.7976353e-001  3.2110480e-001  2.0445839e-002  6.1232600e-001 -3.5949790e-001 -2.1843215e-001  5.8393646e-001  3.8289516e-002  5.8947921e-002  2.8842430e-001  5.8211381e-001  1.1693609e-001  3.3843787e-001  1.0148464e+000  2.1160285e-001  6.9374750e-001  6.8065659e-001 -1.9029798e-001  2.1334292e-001 -1.8527670e-002 -1.0643986e+000 -6.5926599e-001  8.5470872e-001 -1.4477461e-001  5.3044121e-001 -7.1340153e-001  6.2452420e-001  2.6034097e-001  5.9605137e-001  1.0017275e-001  2.8135765e-002  4.8369857e-001 -1.2246225e-001  3.2913762e-001  2.2253318e-001  2.0423104e-001  8.3833786e-001  3.0527368e-001  5.5380064e-001 -2.6401609e-001 -1.0854702e-001  4.6170729e-001 -6.7325470e-001
  4.7446570e-001  1.0037276e+000 -1.6739057e-001  7.4287445e-001  1.6862609e-001 -7.1510882e-001 -1.0625263e-001  7.4036656e-002  1.4966322e-001 -3.6366647e-002 -1.5457380e-001 -4.5024737e-001  1.2666338e-003 -1.9891520e-001 -9.7628166e-002 -3.9964585e-001 -1.3187900e-001  6.8590367e-002 -3.2517435e-001  6.4703141e-001  9.2613298e-001 -4.8087763e-001  9.0322637e-001  8.3134923e-002 -6.1768819e-002  5.2966213e-001  9.7313308e-003 -8.6644216e-002 -1.6674973e-001 -3.7100014e-001 -2.1521003e-002  1.0624954e-001  9.8017190e-002  1.2838842e-001  8.8719422e-002 -1.4344134e-001 -5.4531769e-001  4.9962791e-001  4.1755084e-001  6.1341662e-001  1.4709420e-002 -6.1231420e-002  5.8465664e-001  6.5448475e-001  6.5613181e-002  1.1887141e+000 -1.5828389e-001  2.3822330e-001 -4.7897809e-001  5.4774083e-001 -6.4782103e-001 -4.1373693e-001 -1.3836871e-001 -2.9137735e-001 -5.7963991e-001 -2.5516260e-001  2.5648446e-001  2.9482036e-001 -2.4229111e-001 -2.1523191e-001 -4.3908724e-001  8.5818725e-002 -6.1826983e-001 -3.0931853e-001  5.9482299e-002  7.8718125e-001
  2.4406434e-001 -5.3414450e-002 -2.6766425e-001  1.0308030e+000  5.4691046e-001  7.0352349e-001  2.1429026e-001  3.0295239e-002  4.3798163e-001 -2.9366776e-001 -5.4708126e-001 -2.9066340e-002 -2.1372660e-001 -6.9858173e-002 -6.2938349e-001 -3.6448424e-001 -1.3964658e-001 -3.2922272e-001 -3.3476702e-002 -1.5349228e-001  6.0198221e-001 -1.3993784e-002  1.0068697e-001 -2.7852641e-001 -3.2344189e-001 -1.8836109e-001  5.5563875e-001  8.6330003e-001  3.2158351e-001 -4.1681322e-001  3.2254875e-001 -1.2960410e-001 -2.3146379e-001 -1.8288912e-001 -4.5633175e-001 -4.6900158e-001 -8.7142827e-001  2.6103040e-001  3.5305521e-001  1.9362265e-001 -3.0182128e-002 -4.7689315e-001  3.7788166e-001 -8.3134024e-001  1.8172635e-002  1.6498012e+000 -7.3989998e-001 -5.6929358e-001  2.2449403e-001 -3.3124062e-001 -3.6925198e-001 -5.5560114e-001  1.5908162e-001 -1.7258611e-001 -5.2503614e-001 -7.2013433e-001 -5.5577147e-001 -3.3289715e-001 -1.5714159e-001 -1.2311689e-001 -3.9363337e-001 -6.9958199e-002 -7.3668232e-001 -5.5100375e-001 -7.9761703e-001 -9.9082776e-001
 -2.4617489e-001 -2.1208925e-001 -2.7698362e-001 -5.2074811e-002  2.0687680e-001  6.8041751e-002  7.6817973e-002 -6.2468628e-002  2.5861043e-002 -4.8862994e-001 -1.6374339e-001  9.9712883e-002 -3.3346909e-001  1.2664131e-001 -3.3739950e-001 -6.5822464e-001  3.8163385e-001  5.6638611e-001 -3.3619864e-003 -4.2183071e-002  5.4450202e-001  3.6488463e-002 -2.3359249e-001 -4.8430189e-002  1.4339465e-001  1.0741392e-001  9.7260421e-001  2.9233793e-001  1.8827975e-001 -5.6991467e-001 -9.5383707e-002 -2.2312843e-001  2.2835256e-001  9.8105442e-002 -1.1717589e+000 -8.8244407e-001 -1.1324865e+000  1.8308243e-001  4.4012005e-001  3.9272624e-001 -9.7906743e-002 -3.0749539e-001 -2.3136024e-001 -5.4432090e-001  3.1341070e-001  1.1538093e+000  5.9126995e-002 -6.8107513e-001 -1.4586730e-001 -6.6704308e-002 -8.3876594e-001 -4.0147195e-001 -3.0999814e-001 -8.1769750e-001 -1.1091734e+000 -9.2293550e-002 -1.1097555e+000 -4.5930520e-001 -1.2945606e-001 -2.8064326e-001 -4.7688913e-001 -6.4455440e-001 -8.6246292e-001 -5.9722187e-001 -8.4911276e-001 -3.7891769e-001
 -1.3421809e-002  3.1130510e-001 -9.4848380e-002 -6.5839636e-001 -1.9183507e-001 -2.7087128e-001 -1.6866441e-002 -6.0369571e-002  8.3592112e-002 -2.5178880e-001  2.5794095e-002 -3.4340860e-001 -7.0120513e-001 -3.8713501e-001 -1.7593978e-001 -6.4030782e-001 -4.8847797e-001 -2.2978191e-001 -5.3776353e-001 -1.6538525e-002 -8.2457395e-002 -8.1117530e-002 -3.7174940e-001  5.7139766e-001  4.0901506e-004 -7.1893033e-002  4.3661448e-001  1.2767605e-001  3.2549888e-001 -4.6828189e-001 -1.4462724e-001 -6.7005346e-001 -2.1919924e-001 -3.2470846e-001 -7.6114118e-001 -1.3511582e-001 -1.1224998e+000  1.3307709e-001  2.0556985e-001  5.0277222e-001  9.4617943e-002 -5.7518813e-001  3.0388715e-001 -8.9155911e-001 -1.0120669e-001  1.5494180e+000 -8.2499275e-002 -7.1394200e-001  2.2668179e-001 -8.2110802e-001 -6.1175736e-001 -2.2433810e-001 -1.2300391e-001 -4.8532344e-001 -3.9168161e-001 -4.1592719e-001 -8.3411199e-001 -7.2553255e-003 -1.5546848e-001 -4.5045149e-002 -1.8069919e+000 -4.1893008e-002 -1.3485284e+000 -6.3222750e-001 -1.9741275e-001 -1.5612627e+000
 -9.5621312e-001 -1.2388392e-002 -6.7600992e-002 -1.9273504e-001 -1.6362524e-001 -6.4851731e-001 -1.4517508e-001 -2.7131450e-002  8.6632825e-002  3.7152072e-001  2.9260311e-001 -2.6693232e-001 -1.0909401e-001 -1.8038909e-001  5.6827357e-002 -7.5537106e-001 -3.0544090e-002  7.7844041e-001 -2.1540344e-002  4.6911823e-001  6.5489756e-001  1.5697259e-001 -3.0295371e-001  7.8650306e-001 -8.6545621e-002  8.6998458e-002 -4.5740367e-001  1.0617190e-001  2.3840542e-001 -2.9152031e-001 -2.1651286e-001 -3.0351870e-001  4.0536904e-001  6.9626250e-002  1.6886980e-002 -2.8228409e-001 -5.3227921e-001  5.6800980e-001  3.0314259e-001 -5.4851443e-001  2.3538331e-001 -2.6279722e-002  2.9386048e-001  2.5285303e-001  1.7281631e-001  5.4116544e-001  2.3989899e-002 -3.3876817e-001 -7.0931604e-001  4.6069883e-001 -7.9799576e-001 -2.4153255e-002 -1.3004936e-001  3.8173530e-001 -2.9278929e-002  2.8613153e-001 -3.0859335e-001 -3.2367258e-001 -2.1749304e-001 -2.6212801e-001 -1.3740094e+000 -2.6915429e-001 -8.8526524e-001 -2.7062702e-001 -2.8870962e-001  5.5480301e-001
 -9.2388056e-001  2.7339331e-001 -1.0719588e+000 -3.5020041e-001 -4.1348019e-001 -9.7772649e-001  4.3332384e-001 -1.7350843e-001  2.9259861e-001  1.5982437e-001 -2.7187642e-001 -1.9965535e-002 -4.0329019e-001 -3.0093361e-001  1.3392466e-001  4.8569409e-002  6.5801637e-002  1.5003121e-001 -1.2331472e-001 -1.2179763e-001 -5.0251920e-001  1.9769891e-001 -1.3188238e+000  3.9591612e-001 -1.9796659e-001 -5.7772740e-001 -6.5396758e-001 -1.4283618e-001 -8.8934304e-001 -2.7567355e-001 -2.9278450e-001 -4.3699038e-001 -6.0368588e-001 -7.5587252e-001  1.9664673e-001  1.6813785e-002 -6.1063934e-001 -2.4199672e-001 -3.0254617e-001  1.3591541e-001  1.6855987e-001 -3.3176220e-001  8.7836739e-001 -1.1640815e-001 -6.8989923e-002 -6.8527435e-001 -7.9497706e-001 -1.0922734e-001 -3.5881767e-001  1.7035502e-001 -1.7794403e-001  1.7002089e-001  1.0034889e-001 -2.0762152e-001 -3.3306822e-001 -2.9574101e-001 -1.9835546e-001  2.5722624e-001 -3.2240660e-001 -5.8359204e-002 -2.3754462e-001  2.2173219e-001 -7.0006704e-001  3.2621038e-001  5.2657289e-002 -1.2315240e+000
  1.1082964e-001 -4.2118124e-001 -1.9157067e-001 -1.9516034e-001  5.8292768e-002 -1.2633870e-001  5.7705874e-001 -3.5386143e-001 -2.4527471e-001 -6.9744635e-002 -2.7804954e-001 -8.7891557e-001 -3.4483337e-001  7.3044438e-002 -3.1864607e-001 -3.0677458e-001  4.5896100e-001  2.0330412e-001 -7.5160355e-001 -2.6924627e-001 -7.3419142e-002 -2.5419776e-002  5.3768544e-003 -1.6381813e-001 -1.7196500e-001 -5.4491936e-001 -6.5355236e-001  1.1221736e-001 -2.3117024e-001 -8.3444814e-001 -1.8317074e-001 -8.1775685e-002 -4.8663723e-001 -7.1462159e-001  2.6048363e-001 -2.4068446e-001 -3.2646196e-001 -6.2496532e-002  1.5558678e-001 -1.0632642e+000  7.1818346e-001 -5.4583571e-002  3.2502534e-001 -8.5579839e-001 -5.9400774e-003 -1.0700448e-001 -3.5157735e-001  2.4655296e-001  1.8300464e-001  4.3826379e-001  1.7063386e-001  2.7234694e-001 -1.3746891e-001  2.6870168e-001 -3.8222839e-001 -2.8376077e-001  2.0412112e-001  8.0350369e-002 -3.4108994e-002 -5.1624388e-002 -3.9487992e-001  6.7090779e-002 -7.3134353e-001 -2.3288407e-002  5.8283979e-002 -6.5323463e-002
  2.1947821e-002 -4.1895498e-001  1.4949652e-001 -7.6255601e-001 -3.0050473e-001 -1.3951805e+000 -2.8590996e-001  1.6867808e-001 -4.1802529e-001 -1.1647865e-002 -4.5508910e-001 -8.5335588e-001 -9.0270040e-001 -7.7740117e-001 -5.8706681e-001 -1.5446708e-001  2.2240424e-001 -5.2941022e-001 -8.5457553e-001 -5.4687406e-002 -5.6006994e-003  1.9821979e-001 -8.5553747e-001 -3.5701137e-001 -1.9883284e-001 -4.9730150e-002 -5.9995666e-001 -1.2703425e+000 -7.0056308e-001 -3.0278345e-001 -5.9758456e-001  5.1102587e-003 -2.3048654e-001 -3.3650316e-001  3.5553380e-001  1.5627558e-001 -3.5638127e-001 -4.0226695e-001 -1.0801253e+000 -6.6308995e-001 -1.8734599e-001  9.7484319e-002 -3.7632242e-001 -1.1621659e+000 -1.8633718e-001 -8.6103687e-001  2.3827702e-001  2.2645933e-001 -2.6607802e-001  7.3870689e-001 -3.7237696e-001  1.9625650e-001 -6.3371615e-001 -2.1887093e-001 -4.3695123e-001  4.2878809e-002  3.3169776e-001  3.0794800e-001  3.0715069e-001 -6.7352028e-001 -5.3704938e-001 -1.1881235e-001  3.1305320e-001 -4.5702560e-001 -5.8799163e-001 -7.3262745e-001
 -1.8062609e-001  2.1951904e-001  2.3607699e-001 -7.0273094e-001 -6.1612729e-002 -2.1801298e+000 -7.0249873e-001  1.9792593e-001  1.2428124e-001  3.0857922e-001 -1.4347174e-001 -1.3837212e+000 -3.5734026e-001 -1.0431220e+000 -6.3252479e-001 -5.1510112e-001  1.4062794e-001  2.7681507e-001 -1.4047056e-001 -8.3467509e-003 -2.3917054e-001  7.0714909e-001 -1.9558189e-001 -1.0373450e-001  5.4384967e-003 -7.9911733e-002 -6.0103260e-001 -1.5579445e+000 -7.4859473e-001 -3.7596964e-001 -5.9304442e-002 -6.8164678e-002 -7.0403839e-003  2.0412370e-002  3.5068815e-001 -5.8367581e-002  1.2929919e-001 -9.4077508e-001 -1.7117812e-001 -6.1581816e-001 -1.9161902e-001 -1.7917084e-001 -2.3052800e-003 -1.0902179e+000  2.8685619e-001 -1.1894447e+000 -1.1906179e-001  6.6617341e-003 -1.3090951e-001  8.1904690e-001 -4.6177632e-001 -1.9061916e-001 -6.7998386e-001 -5.2969837e-001 -2.0779289e-001  2.5842858e-001  5.1638170e-001 -1.2085529e-001  6.9162976e-001 -8.7330630e-001 -1.3015452e+000 -1.0074812e-001  2.4710367e-001  6.6456845e-003 -4.0240097e-001 -3.8409733e-001
  5.5761589e-001  1.3952478e-002  7.4821080e-001 -1.0680603e+000 -1.9434256e-001 -3.9704767e-002 -5.7282883e-001 -4.0413102e-001 -1.9444849e-001  2.1102726e-002 -4.6086572e-001 -1.3319843e-001 -4.7701128e-001 -7.4793052e-001 -3.7634975e-001 -5.9316219e-002 -6.1323814e-001 -2.3108720e-001  3.9800026e-001 -3.1950632e-001 -4.9499885e-001 -3.3029053e-001 -8.3243671e-001 -9.5698547e-002 -3.1320629e-001  2.4945580e-002 -3.6164627e-002 -2.0509670e-001 -1.4060082e-001  4.9171333e-001 -1.2744561e-001  1.5037794e-001  1.2759689e-002  9.1880001e-002  1.5348921e-001  2.9506923e-001  1.1888023e-001 -8.8642980e-001 -2.9580760e-001  3.2364681e-001  8.8964188e-004  1.3680448e-001 -1.5352361e+000 -9.0182825e-001  1.0252399e-001 -5.0331131e-001  2.5776011e-001  2.5186617e-001  6.1568018e-001  4.3618627e-001  1.9499479e-001 -1.8938215e-002 -8.2414006e-001  1.0316815e-002 -5.4853109e-001 -2.0010906e-001 -6.4562772e-002  1.7709588e-001  3.9269144e-001 -3.1493628e-001 -1.5548143e+000 -3.5935745e-001 -1.9429696e-001 -2.6770508e-001  6.8210288e-002 -3.7136004e-001
  1.0569715e+000  9.1865098e-001 -7.3878797e-001 -1.5165034e+000 -3.1697926e-001 -1.0147654e-001 -9.4825911e-001  6.6300749e-001  3.7473860e-001  3.9527357e-001  2.1747223e-001 -1.8073721e-001 -2.4590487e-001 -6.2099399e-001 -3.5384635e-001 -1.2582850e-001  3.6532560e-001  6.1203961e-001  7.7449623e-001  4.5282506e-001  5.9660266e-001 -6.9627637e-002  4.6751366e-002 -4.5662152e-001 -2.7837911e-001 -8.0169397e-003 -1.0152843e-001 -1.4745913e+000 -9.4132100e-001  1.8906601e-001 -2.5352357e-001 -1.2386610e-001  6.6139409e-001  1.9679805e-001 -3.2330589e-001 -2.5363867e-001 -3.2632834e-002 -4.1681763e-001 -5.0743161e-001  3.4545764e-001  3.4038495e-001 -2.9552723e-001 -4.8464157e-001 -9.8535530e-001  1.5603220e-001 -2.4956987e-001  7.2668698e-001 -2.1008770e-001  2.0523267e-001  5.7746357e-001 -8.2295169e-002 -7.2369725e-001 -5.9142169e-001  4.4534194e-002 -2.8153583e-001 -2.8298602e-002 -1.8856597e-001 -7.7979588e-002  2.2535015e-001 -6.5410005e-001 -3.0214665e-002 -7.0806024e-002 -6.2084496e-001 -9.9602782e-001  1.0808837e+000  6.7117986e-001
 -9.7285390e-001  1.8905034e-001 -2.8574869e-001 -7.9231420e-001 -7.2014932e-001 -9.4425373e-002 -1.2036921e+000  3.9751553e-002  2.1014643e-001  9.4824732e-002 -1.4438291e-002  3.3974939e-001 -1.7292878e-001 -2.1996037e-001 -5.0748606e-001 -5.7037075e-001 -3.7778641e-001 -5.1749978e-002  5.6939703e-001 -6.0463447e-002  5.8518267e-001  2.8093793e-001 -9.4697684e-002  3.2656778e-002 -7.5544339e-001 -3.1030934e-001  5.8503141e-001  1.5051778e-001  4.6380275e-002 -3.7570000e-002  3.1464876e-001 -3.6438543e-001  1.0527430e+000  6.3984334e-001 -7.3905277e-001  2.6634395e-001 -1.7528218e-001 -5.7266787e-001 -2.5967000e-001  4.7557924e-001 -5.3273767e-001 -7.1225816e-001  3.8513327e-002 -1.1004111e+000 -1.6968215e-002  5.3067016e-001 -2.2221147e-001 -2.2609726e-002  3.9781551e-001 -3.3865495e-001 -4.2998162e-001 -1.2245282e+000 -5.6781099e-001 -9.2917704e-002 -2.1739408e-001 -5.5578735e-001 -5.2186892e-001 -1.6612914e-001 -1.0830077e-001 -4.4068075e-001 -1.3401301e+000 -2.5626135e-001 -4.4192815e-002 -8.9488578e-001  1.0337337e-001  5.3041083e-001
  6.1493094e-001 -9.9597984e-002  3.1068660e-001 -3.4222389e-001 -3.9378746e-001  3.5211362e-001 -1.8203452e+000  3.1990794e-001 -1.0900264e-001 -3.9855802e-001 -4.3809888e-001 -3.0163476e-002  1.3560389e-001  1.6844222e-002 -5.4703790e-001 -6.1017668e-001  1.9827214e-001 -8.0910288e-002  6.0403270e-001  1.6840322e-001  5.7194389e-001 -1.7268965e-002 -1.7075142e-001 -3.4044155e-001 -4.2966406e-001 -8.7944162e-002 -3.2068108e-001 -6.9868014e-001 -1.9722566e-001 -1.6325702e-001 -4.6218489e-001  1.0851786e-001 -1.4597800e-001  2.5036347e-001 -6.4165907e-001  2.2910745e-001 -3.7968493e-001 -9.1859247e-001 -6.9780912e-001 -4.4305577e-001 -2.2450906e-001 -2.7129676e-001 -1.3498652e-001 -3.4835064e-001 -7.9796418e-002 -7.6392636e-002  2.5156909e-001 -1.3563927e-001 -6.4253177e-001  4.9477857e-001 -6.3254201e-001 -9.8360732e-001 -2.9803724e-001 -2.1777062e-001 -4.0763737e-001 -3.0083721e-001 -4.7517315e-001  7.0897173e-001 -6.5081535e-002 -8.9947072e-001 -6.4306098e-001 -1.0031174e-001 -1.5486161e-001 -3.6725363e-001 -3.1829688e-001  6.6832326e-001
 -7.9953167e-001 -9.6011205e-001  2.0232762e-001 -1.5547939e+000 -3.4309546e-001  1.0561296e-001 -6.5926508e-001  2.5050890e-001  5.9550996e-003 -4.3353455e-002 -2.8664293e-001 -3.6006714e-003 -3.8528551e-002 -5.2219392e-002  4.9680874e-001 -1.6255357e-001  4.1779638e-001  1.2284619e-001  3.3490339e-001  4.4299608e-001  2.1215678e-001  8.1249293e-002 -7.7345547e-001 -7.8647141e-002 -5.6408219e-002 -3.8936201e-001 -4.9394817e-001 -4.3079028e-001 -5.5610506e-001 -4.1091733e-001 -5.3536119e-001 -3.2572397e-001 -1.6648247e-001  3.2230500e-001 -2.0800759e-001 -1.2065775e+000  8.7663922e-002 -3.1609713e-001 -2.7429061e-001 -6.7608645e-001 -1.2830239e-001 -2.6412594e-001 -1.7296965e-001  6.6254338e-002  3.1438917e-001 -1.9650880e-001  5.2257761e-001 -3.3782843e-001 -5.1070017e-001  4.0705861e-001 -4.7650336e-002  1.2647104e-001 -4.6386022e-001  8.9860153e-003 -4.2629139e-001  2.6886445e-001  8.4619050e-003  1.9725079e-001  2.4778137e-003 -6.6262652e-001 -1.1093151e-001 -4.4037565e-001 -9.4537239e-001 -5.0292224e-001 -5.3321976e-001 -1.0041040e+000
  3.6762488e-001 -3.6893010e-001 -7.9168837e-001  1.3075471e-002 -5.4187460e-001  5.0756367e-001 -2.9288888e-001 -4.1573282e-001 -4.2049408e-001 -7.4609267e-001 -9.4634053e-001 -4.2841385e-001 -3.6745033e-001 -6.3816816e-002 -3.4591233e-001 -1.4886390e-001 -8.5829075e-001 -4.3403910e-001 -8.9959505e-001 -6.1600933e-001 -7.3351567e-001 -5.1177789e-002 -1.0924738e+000 -6.5454210e-002 -4.3873248e-001  2.1193274e-002 -2.9516687e-001  7.1924805e-002  2.5670212e-001  2.8140500e-002 -9.7830057e-001 -8.8548605e-001 -1.8669289e+000 -1.6617654e+000 -3.3530713e-001 -7.0847594e-001 -8.0195458e-002  3.6024796e-001 -4.2210068e-001 -2.1385417e-001 -2.5093141e-001 -9.4570690e-002 -5.6497550e-001 -7.6170746e-001  3.6258559e-002 -2.5178089e-001 -5.9374267e-001 -5.3979206e-001 -5.8908301e-001 -5.7274131e-001  4.4030509e-001  6.7829247e-002 -3.2549594e-001  9.7622094e-002 -9.8330918e-002 -6.8475885e-001 -7.0245220e-002 -7.0876255e-001 -2.5334144e-001 -6.4386439e-001 -2.4415173e-001 -6.0312695e-001 -4.4478102e-001 -8.8278843e-001 -6.6110466e-001  3.6640872e-003
 -4.7889854e-001 -7.4524136e-001 -2.2646768e-001  1.7078592e-002 -3.2900101e-001  4.5313290e-001 -2.8329709e-001 -1.1319190e-001  4.2119849e-002 -1.1042249e-001 -9.1169566e-001 -3.2273993e-001 -1.5019446e-001 -1.6867277e-001  3.8588711e-001  2.6782662e-001 -1.0050709e-001 -6.4163011e-001 -2.2788948e-001 -3.3872650e-001 -4.4826816e-001 -4.3149605e-001 -6.0348298e-002 -5.1420110e-001  2.8950225e-001 -5.4742186e-003 -6.9078491e-001 -4.2229199e-001 -4.9173923e-001  2.2621645e-001 -2.7355164e-001  2.3851382e-002 -1.7556573e-001 -1.6679631e-001  5.4906997e-001 -9.9433400e-002  6.7231952e-001 -8.7954275e-001 -8.1700380e-001 -1.6409875e+000  8.7230415e-002  7.3229851e-001  7.4441710e-003 -5.5026358e-001  6.2313446e-002  4.2224606e-001  2.2461680e-001  3.4446824e-001  1.0399030e-001  5.8792728e-001  6.0623241e-001  3.5017235e-001 -2.0016556e-001 -8.2868800e-002 -7.3918461e-001  2.9286929e-001  2.6575852e-001 -1.5480872e-001  8.6132983e-002 -9.3657283e-001 -3.2500316e-002 -8.0325460e-001 -3.1468212e-001 -7.0654409e-001 -4.4854842e-001  1.1088950e-001
 -1.0754116e+000 -8.4820608e-001 -4.4503078e-001 -5.5355098e-001 -2.7109284e-001 -2.0155021e-001 -1.9726839e-001 -5.4850465e-001 -1.0185046e-001 -6.9501640e-001 -2.6107398e-001 -1.4168694e-001 -7.4334967e-003  3.5436303e-001 -3.4676169e-001  1.1653732e-001 -5.5556913e-001  3.0752189e-001 -2.6576812e-001 -3.5865233e-001 -2.7309443e-001 -1.0375213e-001 -1.1414929e+000 -8.5791695e-001 -1.9342082e-001 -2.1432980e-001 -1.1133654e+000 -8.7946399e-001 -7.9910885e-001  3.8665766e-001 -7.3557130e-001 -3.1104322e-001 -7.3875857e-001 -5.6045846e-001 -7.7744744e-003 -6.6906577e-001  7.3366186e-001 -4.9531895e-001 -2.3112003e-001 -7.6590198e-001  1.3513862e-001 -6.2420911e-002  4.6525800e-002 -4.3580725e-001  2.0160389e-001  2.0785790e-001 -5.1984058e-001  2.1772726e-001  6.4751423e-003 -1.2406925e-001  3.6426714e-004  6.6972688e-001 -5.1582243e-001  1.4869763e-001  9.7301901e-002  1.1341335e-001 -1.5782074e-001  2.0184113e-001  5.1515738e-003 -6.0057617e-001 -9.5999445e-001  1.4646071e-001 -6.0939227e-001  8.9322660e-001 -2.6599287e-001  5.9501836e-001
 -1.7643607e-001 -6.4754314e-001 -8.9008103e-001  1.2272821e+000 -8.4676298e-001 -1.3940537e+000 -5.1881045e-001 -9.6750001e-001 -9.2162333e-001 -8.4979360e-001 -1.2371661e+000 -4.2928983e-001 -6.7227113e-001 -7.6027705e-001 -9.2851494e-001 -8.0747887e-001 -7.0988438e-001 -1.5581639e+000 -5.9164309e-001 -1.2726805e+000 -1.3570644e+000 -5.4513380e-001 -8.0342885e-001 -4.4125446e-001 -5.0175316e-001  1.1297838e-001 -1.5527294e+000 -1.6557071e+000 -1.0254497e+000 -2.4628996e-001 -1.0855440e+000 -1.0774228e+000 -1.6305111e+000 -9.0189720e-001 -2.6613260e-001 -3.8498608e-002  5.6481208e-001 -4.8088347e-001 -8.5551791e-001 -1.0494577e+000 -3.8536805e-001  7.0333073e-001  2.0231910e-003  1.9444532e-001 -4.4053322e-001 -4.1718009e-001 -7.2739450e-001  3.7633830e-001  6.5095866e-002  2.8816702e-001 -2.0636128e-001  4.9962645e-001 -2.8784111e-001 -2.8371621e-001 -8.7847683e-001  3.1835022e-001  5.5717583e-001 -4.0277638e-001 -1.4962856e-001 -7.8351728e-001 -4.2765418e-001  1.1300691e-001  1.2410695e+000 -5.5454197e-001 -2.0799677e-001  3.4070236e-001
  5.1196171e-001  2.2488849e-001  2.6150315e-001 -2.0631012e-001  1.9156825e-001 -4.4390273e-001 -3.9527485e-001 -6.2392819e-001 -1.0953451e-002  3.8134399e-002 -5.3821937e-004 -3.8728564e-001  2.5021604e-001 -3.8868407e-001 -4.5973136e-001 -1.0337978e-001  3.8092616e-001 -8.3153393e-001  2.7223348e-001  3.3313949e-001  3.3458727e-001 -1.9066774e-001  7.5451103e-001 -1.2278989e+000  5.4777083e-001  1.2096321e-001 -1.2632910e+000 -1.3068508e+000 -6.3817460e-001  9.6549830e-002 -4.0019686e-001 -4.4980495e-001 -7.4040285e-001 -3.7669271e-001 -7.9823615e-002 -3.5766452e-001  7.2518637e-001 -5.3988311e-001 -1.0849416e+000 -1.2360393e+000  1.4587539e-001  6.6176514e-001  1.7335249e-001  2.4737040e-001  4.1100310e-001  1.0504243e+000  4.0379879e-001  9.2038040e-002 -2.3411264e-001  2.2760515e-001 -2.7421704e-001  3.3421936e-001  1.2821014e-001 -2.3460951e-001 -6.5058396e-001  6.3063537e-001  2.0687137e-001 -1.4407817e-001 -2.7382147e-001  4.6024555e-002 -6.1690382e-002 -2.0324939e-001 -2.9859565e-001  3.4904705e-001 -1.5446682e-001  1.4302130e-001
  1.6522651e-001 -1.2417630e+000  5.5220401e-001 -1.4038825e+000 -4.0272053e-001 -1.7668528e+000 -6.0550463e-001 -5.3761771e-002 -1.9425232e-001 -3.2273012e-001  5.0749542e-001 -6.0000691e-001  4.7694960e-001 -5.4941827e-001 -3.1513408e-001 -5.1800529e-001  3.3944095e-001  1.3517982e-001  4.8624586e-002  3.6352487e-002 -6.0201539e-001  5.1925830e-002 -2.8335170e-002  3.8805478e-001  3.5398649e-001 -1.8515473e-001 -1.5880961e+000 -1.0711523e+000 -3.1599426e-001 -3.3433358e-001 -2.1221433e-001  1.1422167e-001  2.6426148e-001 -1.3659385e-001  2.6168951e-001 -5.4726585e-001 -1.3538770e-001 -2.5364352e-001 -1.2233443e+000 -1.0648362e+000 -4.0393972e-001 -2.4566359e-003 -7.6850837e-002  9.2614853e-002 -4.1657406e-002 -9.1915527e-001  3.6106476e-001 -4.9869999e-001 -3.6140163e-001 -1.5176274e-001 -5.9652877e-001 -3.3112677e-001 -7.3187526e-003 -3.4438080e-001 -1.5231966e-001  4.0181951e-001 -5.4632374e-002 -1.0199109e-001  3.7824643e-002 -1.1985645e-001 -6.5061106e-001  4.6790106e-002 -8.8850145e-001  6.2494741e-001 -1.4071972e+000 -3.7096675e-001
 -5.8474792e-001 -1.1713765e-001 -1.0843934e+000 -1.2198279e+000 -4.3301482e-001 -8.0144205e-001  4.8919804e-002 -5.5546231e-001 -1.7082596e-001 -2.6483430e-001 -5.1561550e-001  1.7585596e-001  3.0716290e-001 -2.3977127e-001  1.8957196e-001 -1.5272299e-001 -4.4101510e-001 -7.2380301e-001  3.1698107e-001 -3.8733338e-001  2.5695484e-001  6.1020070e-001 -1.0868054e+000 -2.7949458e-001  5.7014807e-002 -3.5840446e-002 -1.0737811e+000 -1.1691778e+000 -8.4446223e-001  1.2337507e-001 -1.0303756e+000 -7.6190195e-001 -5.4329354e-001 -6.4367809e-001 -6.4737329e-001 -6.5036603e-001 -1.3266112e-001 -9.2351444e-001 -7.5925096e-001 -1.1564956e+000 -6.2267040e-001 -6.5282931e-001 -4.6956830e-001  1.5303161e-001  7.5435855e-002 -3.5912091e-001  5.8067757e-002 -8.8939983e-001 -2.2155047e-001 -7.5380880e-001 -4.6113104e-001 -5.5129335e-001  3.8250851e-001 -7.0017487e-002 -2.1720277e-001 -4.3522389e-001 -5.7762434e-001 -4.1483956e-001 -7.9019632e-001 -8.3978181e-002 -1.7454952e+000 -6.4787342e-001 -8.2569273e-001 -3.6197026e-001 -3.9508018e-001 -1.5578309e+000
  6.4384792e-001  4.7093769e-002  1.0109310e+000 -9.4807667e-001 -2.2076970e-001 -2.0950221e-001 -1.5551928e-001  5.3638764e-001 -9.8319404e-003  3.5477629e-002  1.1720742e-001 -5.9651789e-001  2.9837884e-001 -1.3253433e-001  6.7655594e-001 -1.6987455e-002  8.1275589e-001 -2.6353361e-001 -3.1752744e-002  1.3490109e-001  2.1951938e-001  2.9039967e-001  1.4639379e-001 -2.4224239e-001  5.4340342e-001  3.5516594e-001 -5.8179088e-001 -8.6691301e-001 -1.1518216e+000 -2.6859127e-001 -2.9387539e-001 -8.1560794e-002  6.1859253e-001  7.6881819e-001  2.7588583e-001  9.8656334e-002 -5.9404546e-001 -1.2369676e+000 -1.0347911e+000 -7.4275854e-001  1.2275269e-001  3.4763816e-002  4.3438143e-001  1.0337388e+000  5.5873595e-002 -6.8438166e-001 -3.8667435e-002  2.2893886e-001 -5.9485676e-001  4.9654627e-001 -4.7532915e-001 -5.9977019e-001  1.2096556e-001  1.5613443e-001  4.7062445e-001 -2.1163665e-001  1.5759526e-001 -6.3182109e-004 -1.5418681e-001 -2.0641031e-001 -1.3321653e-001  7.9741143e-002 -6.9902760e-001 -9.2284705e-001 -3.0503826e-002  1.0753483e-002
  5.7872335e-001  3.3882498e-001 -6.4567144e-001 -1.0181002e+000  1.7308626e-001 -1.4014925e-001 -2.9675287e-001 -5.9872125e-002 -1.9029319e-001 -6.3350694e-001 -9.8294403e-001  2.4706857e-001  6.4063586e-002  5.5667725e-001  1.7335298e-001  6.6945138e-001  7.8311946e-001 -4.6623975e-001 -6.8006053e-002 -5.8122291e-001 -1.0053481e+000 -3.6196803e-001 -1.4204159e+000 -4.6534333e-001 -4.1814114e-001 -8.3000289e-001  5.5426968e-002  7.7417954e-001  5.5346715e-001  2.0018911e-001 -7.5142285e-002  1.4142323e-001  3.8309652e-001  3.4530922e-002 -2.2526452e-001 -1.1005956e-001 -4.3204845e-001 -1.4460301e-001 -1.5117552e-001 -8.4996608e-002 -2.8630166e-001 -2.8057470e-001 -3.7267509e-001 -6.7795099e-001 -3.1904866e-001 -8.6937075e-001 -7.1739813e-001 -1.9426726e-001  4.0663399e-001 -3.2897416e-002  4.5183185e-002 -4.6740414e-001 -8.9572101e-003 -5.0938582e-001  7.2508437e-001 -6.0808058e-001 -1.0963612e-001 -2.7191012e-001  1.6848460e-001 -2.4024621e-001 -1.3603461e-001 -2.0629006e-001 -1.2781545e-001  2.5428802e-001 -3.1794494e-001 -1.5314645e-001
 -8.7546369e-001 -3.6818833e-001 -2.6019656e-001 -2.4716223e-001 -4.5202906e-001  9.3850175e-001  2.0770310e-002 -4.3779064e-001 -5.2297822e-001 -3.2285947e-001 -1.0891690e+000  6.3112988e-001 -5.7382853e-001  6.0950769e-002 -7.9611251e-001 -9.2723081e-002  1.6424024e-001 -3.2362682e-001 -1.8559205e-001 -7.5474666e-001 -1.7174925e+000 -1.6327073e-001 -1.1817230e+000  5.3722308e-001 -4.3433096e-001  3.7714401e-001 -9.7886781e-001 -4.2483914e-001 -3.0953585e-001 -6.1985625e-001  3.8680459e-001 -4.4335754e-001  1.0783228e-001  7.7383456e-002 -3.2153754e-001  9.9413338e-001 -8.3792541e-001 -3.0622873e-001 -6.8637236e-001 -4.5637308e-001 -2.1823812e-001  1.0317801e-001 -9.5431388e-002 -1.1197772e+000 -9.8593400e-002 -9.3292609e-001 -5.3044770e-001  8.0013853e-001  8.9547267e-001  2.6127860e-001  2.5344332e-001 -6.0440635e-001  8.5421217e-002  1.4044337e-001  6.2191182e-001 -7.7691586e-001  3.1647458e-001  4.6334874e-001 -2.3572590e-001 -4.9040834e-001  1.0419658e+000 -1.9494879e-001  5.2109863e-001 -5.8092968e-001  1.4983230e+000  2.7862222e-001
 -1.1559028e+000  2.0014412e-001 -1.0770207e+000 -3.2607613e-001 -6.4446365e-001  9.9812451e-001  9.9743605e-002 -4.2362092e-001 -3.5352516e-001  1.8301916e-001 -9.2908344e-001  1.2727728e+000  2.7918374e-001  1.0423477e-001 -1.1456687e+000  4.4372581e-002 -1.4036756e-001 -5.9003196e-001  2.4351545e-001 -2.6492101e-001 -1.2957763e+000  1.2772572e-001 -7.6838014e-001  1.1485756e-001 -4.8595954e-001 -1.6029433e-001 -4.7315426e-001  2.7928268e-002  5.4023279e-001 -1.1200206e+000  6.2372069e-001 -2.2879237e-001  5.8497482e-002 -1.9841961e-001  3.5333374e-001  1.1301377e+000 -2.6317558e-001 -1.3417667e-001 -1.3871242e-001  1.0657906e-002 -1.8148457e-001  2.6039031e-001  7.3248578e-001 -1.1682386e+000 -6.1341696e-002 -4.7554431e-002 -2.9959635e-001  1.2936304e-001  5.6611306e-001  8.1496781e-002  4.0686192e-001 -3.2538926e-001  7.7159384e-001  3.8681462e-001  1.1219518e+000  2.6561441e-001  4.2050562e-001  2.2829218e-001 -4.5142056e-001 -6.9023083e-001  5.7876678e-001 -4.4314087e-001  6.9198559e-002 -1.2143835e+000  8.3664243e-001  2.5462164e-001
 -1.5761179e+000 -6.4446585e-001  3.3272969e-002 -7.6384962e-001 -1.3392729e-001 -3.0272563e-001 -1.9140639e-001 -1.2675894e-001  4.8616718e-002  9.3097134e-002 -3.8181700e-001  1.5251132e+000 -1.3107584e-001  3.8214502e-001 -4.8310616e-001  1.2996217e-001 -1.8986504e-002 -1.9373669e-001  2.2167215e-001 -1.0827029e-001 -1.1520551e+000  3.2910582e-001  1.0879434e-001  4.5187154e-001 -5.1035352e-001 -4.1274965e-001 -4.1626928e-001  4.8608889e-001  4.7562515e-001 -3.2486830e-002  6.4746272e-001 -2.2025825e-001 -1.0078186e-002  1.9889308e-001  4.4569684e-001  9.8287290e-001 -7.0117787e-002  1.8064728e-001 -6.9916041e-001 -6.7143396e-002  2.5534969e-001  2.7053189e-001 -5.3069390e-002  5.5318372e-001  2.9082404e-001 -9.1662460e-001 -5.6776675e-002  4.9898146e-001  1.1140417e+000  2.3280502e-001  2.6065068e-001  1.1598739e-001  2.0126738e-001  4.0121497e-001  8.6746099e-001 -5.4611249e-002  5.6355688e-001  9.4813239e-001  2.1628765e-001 -2.8594225e-001  8.7891264e-001  1.2940982e-001 -4.4972172e-001 -1.7134018e-002  6.6625770e-001  3.6547969e-001
 -1.5653887e+000  3.0913185e-001 -3.4543738e-001  8.8253282e-001 -4.1236899e-001 -1.9364905e-001 -9.4754296e-001  7.8892097e-002 -3.1196905e-001 -3.0998599e-001 -4.9331528e-001  2.4372849e-001 -6.2664012e-001 -4.1532699e-001 -1.4089435e-001 -2.6370361e-001 -4.7083673e-001 -8.1756407e-001 -8.1166600e-001 -4.0323770e-001 -9.8088148e-001 -8.2941399e-002 -4.0399018e-002  5.9119424e-001 -1.4910495e-001 -1.8420889e-001  1.9442845e-001  8.0505391e-002 -3.9063513e-002 -1.7497502e-001  8.5390973e-002 -3.9342450e-001 -3.4640458e-001 -1.7322919e-001 -2.3024502e-001  3.2827914e-001 -4.9262592e-001 -7.7767739e-001 -1.4652891e-001 -1.0964533e-002  3.3888837e-002  2.0389055e-001  4.9171830e-001  3.7997917e-002 -3.1096187e-002 -3.2459415e-001 -4.3915779e-001  4.1437734e-001  7.0438186e-001  3.0945773e-001  3.1342290e-001 -1.2713774e-002  4.5822983e-001  2.8608795e-001  1.1843030e+000 -2.1082091e-001  3.7971600e-001  2.5168396e-001  1.2051677e-001 -3.1146270e-001  1.0914444e-001 -2.2112636e-001  3.2870658e-002 -7.4709476e-001  4.0305972e-001 -2.1071336e-001
 -8.5069180e-001  1.7443024e-001 -1.2035439e-001  8.8509882e-001 -3.3950323e-001  3.9705560e-002 -3.8571244e-001  2.0529403e-001 -5.4428188e-001  1.2861225e-001 -1.0680247e+000  6.6937828e-001 -5.6303106e-001 -3.6590136e-001 -4.8075577e-001 -8.3782454e-001  2.0934448e-001 -3.8412125e-001 -5.8686431e-001 -4.8757260e-001 -7.3869539e-001 -5.1842584e-001  5.7614536e-001 -9.6509431e-002 -9.8616399e-002 -6.2920512e-001 -5.9533375e-001 -6.2684555e-001 -9.8900975e-002 -6.0524782e-001 -8.6660715e-002 -1.6602761e-001 -1.4618809e-001  6.8358470e-002 -2.8370983e-002 -3.4311389e-001 -7.3627748e-001 -4.0520615e-001 -1.0133146e-001 -1.2572718e-001  3.0014497e-001  2.6006412e-001 -4.6428580e-001 -6.5849695e-001  8.1964045e-002 -2.9282046e-001 -3.1158652e-001 -9.2377995e-002  2.0371990e-001  4.3265938e-001 -5.1014253e-001 -4.2884674e-001  3.4096786e-001  9.9106561e-002  3.8926797e-001 -3.7635521e-001  2.9988202e-001 -1.4325445e-001  5.5642496e-001 -3.3717859e-001 -6.0057948e-001 -1.8091904e-001  5.8513882e-001  2.6895351e-001 -1.1080588e+000 -4.8371182e-001
  2.9678468e-001 -5.8790731e-001  3.8803607e-001  2.2757854e-001  1.5610489e-001  1.8421852e-001  6.4785568e-001  4.6080807e-001  9.0719689e-002 -3.3974353e-002 -1.0613842e-001  6.4991207e-002 -1.9520911e-001 -2.2277253e-001  1.6252827e-001  4.0974122e-001  4.7039521e-001 -3.1971245e-001 -5.3713129e-001 -5.0179453e-001 -7.0668947e-001 -2.2015901e-001 -1.2241202e-001 -8.6543541e-001  1.1960340e-002 -5.9142141e-001  2.1123451e-001 -2.7275517e-001  3.8310977e-001 -2.2026053e-001 -8.9899521e-003  1.0727653e-001 -1.6222781e-001  7.0453444e-001  2.5567223e-001  4.2393435e-002 -2.6716716e-002  1.4707248e-001  7.4361251e-002  5.4911870e-001 -1.7844868e-001  2.8034604e-001  1.5233866e-001 -6.8259244e-002 -1.8508967e-001 -4.3517766e-001 -2.7410595e-001  4.7324696e-002  2.1192829e-001  1.9574223e-001 -5.9538731e-002  2.5362191e-001  2.9090463e-002  1.5158512e-002  4.9175473e-001 -2.2934702e-002  4.2907761e-001  6.5818174e-001  1.5260399e-001  1.5734989e-001  4.0140851e-001  5.3200794e-001  3.8480042e-001 -5.1042456e-001  4.6301200e-001 -1.2380759e-001
  2.0011960e+000 -3.4478047e-001  9.5258386e-001  1.0810317e+000 -1.7698838e-001  4.2015608e-001  3.7358333e-001 -1.7063940e-002 -8.2605830e-002  1.5609501e-001  6.4759063e-001  5.0882377e-001  1.4908294e-001 -5.0969121e-001  1.8722113e-001  4.8897973e-001 -5.6890907e-001  5.2199267e-002 -5.0791934e-001 -4.3106252e-001 -3.4656095e-003 -2.2457602e-001  3.1239178e-001  7.1337835e-001 -3.8771097e-002  8.7926960e-002  5.6135243e-001  5.3574127e-001  6.7599877e-001  7.1913605e-001  5.3616836e-001 -1.2641983e-002  2.8291211e-002  1.9043068e-001  4.4907321e-001  1.1506822e+000  2.1925171e-001  3.1878670e-001  3.2711545e-001  6.1418798e-001 -6.3905788e-002 -6.7877068e-002  1.5914711e-001  3.1931270e-001  6.4340908e-002 -1.9933049e-001 -6.4849794e-001  7.1030035e-001  3.2524920e-001 -3.1149352e-002  6.4765072e-002  1.2595131e-001  5.7119984e-001  1.4033597e-001  1.4280829e+000 -4.9404533e-001  9.1042821e-002  2.6918861e-001 -1.6447318e-001 -8.5976183e-002  5.7183975e-001  6.5473502e-002  9.9953524e-001 -3.7601840e-001  2.2042059e-001  5.8122979e-001
 -4.0472323e-001  5.2943975e-001  5.7999035e-002  1.9434891e+000 -3.6138635e-001  2.3122956e-001 -1.1126775e-001  5.6528006e-001 -3.2702071e-001  5.8512877e-001  9.7848524e-002  9.4648122e-001  4.5622228e-001  4.8466883e-002  1.1936166e-001  1.6135490e-001 -3.2459804e-001  3.6327227e-001  2.3012653e-001  7.3471848e-002 -5.2388110e-001 -4.4805816e-001 -8.0317612e-001 -9.3275080e-001 -3.2586928e-001  1.0012811e-001  1.1948870e-001  1.2226368e+000  3.4291244e-001 -4.1597924e-001  9.5880071e-001  9.5898739e-001  6.2225536e-001  9.7531085e-001  7.1032109e-001  6.6296175e-001 -5.3837960e-001  2.8170812e-001  1.5573107e+000  1.6307381e-002 -5.6945333e-001 -1.0895426e-001 -4.3681665e-001 -7.9776438e-001 -2.7483453e-001  7.4353046e-001 -3.6591653e-001  8.0590892e-001  2.9114327e-002  4.7858754e-002 -5.4027407e-003 -3.2252522e-001  4.6939164e-001  1.7439432e-001  5.8068348e-001  3.7552937e-001  3.3748559e-001 -2.0152994e-001 -1.1691175e-001 -3.9293393e-001 -3.3174405e-002 -1.3894851e-001  9.9597112e-001  2.8320283e-001 -8.5724687e-001 -7.5211481e-001
  7.4607332e-001  4.0860783e-002  7.1974242e-001  3.9078011e-001  2.4769302e-001  1.0077475e+000 -3.2047128e-001  2.8002116e-001 -2.9616964e-001  6.7225119e-001  8.3777966e-001 -6.4560337e-001  1.7111180e-001 -1.8153344e-002 -4.5273758e-002  4.4109859e-001  2.1800813e-001 -8.1903060e-002 -3.2712131e-001  3.0764881e-002 -1.0010569e-001 -1.9374255e-001 -3.9546414e-001 -7.9881998e-001  1.2992190e-001 -3.6236116e-001  7.5059501e-001  5.0985453e-001  3.4016299e-001  5.1177471e-001  6.1411958e-001  1.1184848e+000  6.2563288e-001  2.6343197e-001  7.1822685e-001  8.9346089e-001  8.3266944e-001  8.6906120e-001  4.9147089e-001  4.6417316e-001 -1.6258393e-001 -1.8485683e-001 -6.8224982e-001  6.8454617e-002 -1.3224557e-001  6.6080804e-001 -3.0950796e-001 -4.9520204e-001 -6.0996112e-001 -5.0577029e-001  6.2063145e-001 -1.6624647e-001 -2.2385684e-001  1.9758105e-002 -3.1732021e-001  7.1929612e-001  5.2337472e-001 -3.2582892e-001  3.4478428e-004 -1.3575173e-001  4.9997258e-001  2.2801181e-001  4.3146245e-001 -3.6870328e-002 -5.9562697e-001  9.0791105e-001
  9.1820462e-001  5.7403124e-002  2.1739173e-001  4.6461069e-001 -1.8575455e-001  3.4062056e-001  4.2407107e-001 -9.9278089e-002 -5.7435600e-001  4.7481217e-001  6.0368525e-001  5.6095647e-001  2.3553364e-001 -3.9712595e-002  3.1922410e-001  3.3380312e-001  1.3370885e-001  5.9107784e-001  1.3143224e-001  4.5635872e-002 -1.4354967e-001 -1.6382774e-001  2.5342732e-001  6.5331492e-002 -6.3786683e-002 -7.2269751e-002  4.4979601e-001  3.5085943e-001  1.0525685e+000  8.6612882e-001  1.1782684e+000  5.8703686e-001  7.0063340e-001 -2.9213692e-001  1.6347863e-002  8.0655845e-001  3.9690539e-001  8.6971284e-001  5.4682344e-001  2.1756675e-001 -1.0994711e-001 -5.5301481e-002 -4.7684680e-001 -1.7336268e-001  1.0246643e-001  6.8951966e-001  7.2615716e-002  2.0772809e-001  6.4318387e-001 -2.2737889e-001  3.1623589e-001  4.9129741e-001  4.1424491e-001 -3.7475170e-002  7.2080277e-002  5.7139159e-001 -1.0209506e-001 -1.8431992e-001 -1.7795671e-001  5.4396722e-001  1.2315998e+000 -1.8153421e-001  1.2489698e+000 -3.1829753e-001  6.2033843e-001  5.0264810e-001
 -1.4449789e-001  4.9294532e-001 -7.0244961e-001  5.4660619e-001  5.8215562e-001  1.2004720e+000 -1.3750678e-001 -4.2723108e-001  1.6986777e-001  5.4270146e-001  1.1142133e+000  1.2376993e+000  3.9638580e-001  3.2528564e-001  9.2631320e-001  5.2071678e-001  6.4971077e-001  8.5632057e-001  2.4723014e-001 -1.9427113e-001  7.4366993e-001  5.7207892e-001 -1.1071446e-001  4.3930850e-002 -1.7349508e-001  5.7017823e-001  7.5506179e-002  2.5384265e-001 -2.1777296e-001 -1.9440919e-001 -5.1491150e-002 -2.0618927e-001 -7.8487955e-001  1.2937832e-002 -3.1871554e-001  8.7515008e-001 -2.5744098e-002 -3.1409458e-001  9.3166889e-002  3.8444666e-001 -1.9341396e-001 -4.7786344e-001 -2.6591091e-001  4.2758724e-001 -4.0131528e-001 -1.3271619e-001  8.0735848e-002  1.6400965e-001  3.1841414e-001 -3.2091566e-001  8.6527366e-001  9.2125042e-001  8.0195272e-002  2.5849174e-001  4.9912545e-001 -2.0552073e-001 -4.6788092e-001  3.9379835e-001  1.2126475e-001  7.9078936e-001  1.9193288e+000 -7.6261260e-002  1.9743222e+000  1.8838992e-002  1.0463461e+000 -6.1655458e-002
